# Supplementary material for: Diversity Scale of Library Matters: Impact of mRNA Library Diversity Scales on the Discovery of Macrocyclic Peptides Targeting a Protein by the RaPID System
Source: ACS Cent Sci. 2025 Mar 10;11(3):431–40. doi: 10.1021/acscentsci.4c01021 (PMC11950852; doi:10.1021/acscentsci.4c01021)
Supplement: Supplementary file 2 — oc4c01021_si_002.zip [file oc4c01021_si_002.zip]

Archive with 5 entries (5 files):
- Supporting Information 2_E10.xlsx
- Supporting Information 2_E12.xlsx
- Supporting Information 2_E14.xlsx
- Supporting Information 2_E6.xlsx
- Supporting Information 2_E8.xlsx
