# Supplementary material for: Diversity Scale of Library Matters: Impact of mRNA Library Diversity Scales on the Discovery of Macrocyclic Peptides Targeting a Protein by the RaPID System
Source: ACS Cent Sci. 2025 Mar 10;11(3):431–40. doi: 10.1021/acscentsci.4c01021 (PMC11950852; doi:10.1021/acscentsci.4c01021)
Supplement: Supplementary file 2 — oc4c01021_si_002.zip [file oc4c01021_si_002.zip › Supporting Information 2_E10.xlsx]

## Sheet: E10_Rd1
Pepteide sequence	read			DNA sequence	length	Peptide sequence	read
YVCLWVSVGDSLWRYIC	15			ATGGTGTGTTTGTGGGTTAGCGTTGGGGATTCGCTTTGGCGTTATATTTGT	51	YVCLWVSVGDSLWRYIC	15
YC	8			ATGTGT	6	YC	8
YNEVMFIN+DLVCSEAC	3			ATGAATAGTTATATGTTGCATAATCGTAATAATGAGGTGACGGATATGTGT	51	YNSYMLHNRNNEVTDMC	3
YNLIDLFKSTI+GADQC	3			ATGAATCTGATTGATCTTTTTAAGAGTACGATTTAGGGTGCGGATCAGTGT	51	YNLIDLFKSTI+GADQC	3
YNSYMLHNRNNEVTDMC	3			ATGAATGAGGTGATGTTTATTAATTAGGATTTGGTGTGTAGTGAGGCTTGT	51	YNEVMFIN+DLVCSEAC	3
YTDADTMT+CMTWSYSC	3			ATGACTGATGCGGATACGATGACTTAGTGTATGACTTGGTCGTATAGTTGT	51	YTDADTMT+CMTWSYSC	3
TQNCKSTKGKMCIDS+C	2			ACGAGTCAGCTTGGGAAGAGGAATGGGAATCAGCGTTTGCATATGGATTGT	51	TSQLGKRNGNQRLHMDC	2
TS+K+QCSR+LESGMGC	2			ACGAGTTAGAAGTAGCAGTGTAGTAGGTAGTTGGAGAGTGGGATGGGGTGT	51	TS+K+QCSR+LESGMGC	2
TSQLGKRNGNQRLHMDC	2			ACGCAGAATTGTAAGAGTACGAAGGGTAAGATGTGTATTGATAGTTAGTGT	51	TQNCKSTKGKMCIDS+C	2
Y++MTGWSSHGWVKCSC	2			ATGAAGAAGACGTCTGGGTTTAGTGCTGATCGTAAGACTGCGAGTTTGTGT	51	YKKTSGFSADRKTASLC	2
Y+ADVMDNVLPRVHTKC	2			ATGAAGAAGAGGGGTGCTTTGTCTAAGGCTTAGGAGAATTATGATACTTGT	51	YKKRGALSKA+ENYDTC	2
Y+ALTHTYDPRNVVKNC	2			ATGAAGAAGATGTAGAATAATAATAATTGTAGTGAGTAGCTTCCGTCTTGT	51	YKKM+NNNNCSE+LPSC	2
Y+ATKYRSRINGPV+NC	2			ATGAAGAAGATGTTGAATAAGAAGATGTGGCTGAAGAGTCAGCATGATTGT	51	YKKMLNKKMWLKSQHDC	2
Y+CDNKTNAYKQEMECC	2			ATGAAGAATAATAATATTGATGTGGTTTATGTGCCTGATAGGGGGGTGTGT	51	YKNNNIDVVYVPDRGVC	2
Y+CKNVKITKDNYDHDC	2			ATGAAGAATGTGAATTAGAATATGTGGGGTAGGTTTCATAATTGGACGTGT	51	YKNVN+NMWGRFHNWTC	2
Y+CYVVYIYITPTQVKC	2			ATGAAGACGAATGGGTATAGTTGGGTGAATATTAATCCGGTGTCGAGTTGT	51	YKTNGYSWVNINPVSSC	2
Y+DMLAQPA+T+PTSLC	2			ATGAAGACGAGTTAGAATCATCATGTTAATTAGAAGGTGAATGGGAGTTGT	51	YKTS+NHHVN+KVNGSC	2
Y+ECPWFYESMERIKSC	2			ATGAAGACGTAGTAGGAGAAGGAGCAGAATAATAAGGATGTTCTTTAGTGT	51	YKT++EKEQNNKDVL+C	2
Y+EELKNSQMKKD+QYC	2			ATGAAGACGTGTAGTGATGTTAATTGTAATAATATGCCTAAGCAGTGTTGT	51	YKTCSDVNCNNMPKQCC	2
Y+EHQLISETQNTQKRC	2			ATGAAGACTAAGAGGCCGAATAGGAGTGTTAATTGGTAGAGTTTTTCGTGT	51	YKTKRPNRSVNW+SFSC	2
Y+EKIIGTKVNNVRRKC	2			ATGAAGACTTTGAATGCTATTACTAATCGGCATAAGTTTGGTCCGACTTGT	51	YKTLNAITNRHKFGPTC	2
Y+ELIAPNEKIVRSNKC	2			ATGAAGAGGTCTGAGCGTATTAAGGAGTAGTATCCGCTTAAGGAGACGTGT	51	YKRSERIKE+YPLKETC	2
Y+FDDENPKLLKGHSRC	2			ATGAAGAGTACTATGAAGTGTTATATTAGTAAGTCTTGGAAGAAGTCTTGT	51	YKSTMKCYISKSWKKSC	2
Y+FSVKMMVTYASSSLC	2			ATGAAGAGTTATTATGAGCAGAATATTGCGGATATGAATAATGGGAAGTGT	51	YKSYYEQNIADMNNGKC	2
Y+GNFKERDDDDNGKNC	2			ATGAAGAGTTATTGTTATCATAAGGAGGATAAGAAGAATGAGAGGATTTGT	51	YKSYCYHKEDKKNERIC	2
Y+HQNRRDGPFAIRYPC	2			ATGAAGATGAGGGCTTCGCATAGTGTTCATATGCCTACGGGTAATCATTGT	51	YKMRASHSVHMPTGNHC	2
Y+ILC+VNFGKRSGCNC	2			ATGAAGATGAGTGTTGGGTTGACGTTTGATAAGAATTTGATTAATGGTTGT	51	YKMSVGLTFDKNLINGC	2
Y+INSEVDSSRKPY+VC	2			ATGAAGATGCAGAAGTAGAGGCGGTTGACTCTGCGTAGTCGGAATATGTGT	51	YKMQK+RRLTLRSRNMC	2
Y+KGTSYGKRACFPDKC	2			ATGAAGATGGGGGGGAAGCCGGTTATGCATTATACGCCGTATGTTGCGTGT	51	YKMGGKPVMHYTPYVAC	2
Y+KIYEGFVMQNQRKMC	2			ATGAAGCAGTTTGTGAATAGTAGGAATAGTGTTATTACTATTGGGTGTTGT	51	YKQFVNSRNSVITIGCC	2
Y+KKYETMHDPKNMPKC	2			ATGAAGCATAAGCGGCTTAATGTTCGTCAGAATGAGAATATGCATCCTTGT	51	YKHKRLNVRQNENMHPC	2
Y+KSEERT+GCTGCFKC	2			ATGAAGCATATGCATACGGTGAAGTAGACTTATCTGACTATTTTGCTTTGT	51	YKHMHTVK+TYLTILLC	2
Y+KYIWQ+IPVISYKIC	2			ATGAAGCCGATGCGTATGAATAATGCTATGATGAATGAGAGTTAGCTGTGT	51	YKPMRMNNAMMNES+LC	2
Y+LIRTWNSTTELKDMC	2			ATGAAGCCGTATAAGGGTGCTAGGCCTAATGAGGCTAAGCCTCTTTAGTGT	51	YKPYKGARPNEAKPL+C	2
Y+LPLRFCSRFMWDVNC	2			ATGAAGCGGAAGCAGCGTAAGAATGAGAATAGGTAGAGTACTGGTGATTGT	51	YKRKQRKNENR+STGDC	2
Y+MDGYDNDYIRWYVTC	2			ATGAAGCGTTCGGGTATTCGTAGTGATAATACGGTTCCTCCGCGTAATTGT	51	YKRSGIRSDNTVPPRNC	2
Y+MT+TEE+MMKKFWHC	2			ATGAAGCTGAAGACGGAGGAGCAGAAGAGTAGTCTTAGTAATATGCCTTGT	51	YKLKTEEQKSSLSNMPC	2
Y+NDFSAFCYRHM+VTC	2			ATGAAGCTGGTTTTGACTACGAGGGCTGGTGTGTATCATGTTTGGCTGTGT	51	YKLVLTTRAGVYHVWLC	2
Y+NMWGCMSNCRSRKVC	2			ATGAAGCTGTAGTGTATGTATGAGACTAGTCAGAATACGCAGTGGACTTGT	51	YKL+CMYETSQNTQWTC	2
Y+NYTAKQHCQSLHPQC	2			ATGAAGCTGTATAGTAAGAAGAGTTAGCTGTAGACTTTGTTTAGTTAGTGT	51	YKLYSKKS+L+TLFS+C	2
Y+PFQLLLDH++NNRSC	2			ATGAAGCTGTCGTGTTAGAGTGCGCAGAAGCCTATGTATCGTGAGCATTGT	51	YKLSC+SAQKPMYREHC	2
Y+QLMSSYDKCAAYHAC	2			ATGAAGCTTAAGCATATGAAGTATGTTAGGCATATGAATTATATGAAGTGT	51	YKLKHMKYVRHMNYMKC	2
Y+RRGMSKF+HWNKWQC	2			ATGAAGCTTAAGCATCCTGGTCGGTAGAAGACGAAGTATCATACGTATTGT	51	YKLKHPGR+KTKYHTYC	2
Y+RSRGDKHILKSKSNC	2			ATGAAGGAGGGGCTGCCTAATCATGAGCCGTGTTATTATATGTAGAAGTGT	51	YKEGLPNHEPCYYM+KC	2
Y+RSVNNSTWYWRI+MC	2			ATGAAGGAGGTGCATTAGGGTTATACGTGTAGGGTTGGTAAGCAGATGTGT	51	YKEVH+GYTCRVGKQMC	2
Y+RTARRTLSKMRKPQC	2			ATGAAGGATAAGATTGATAGGACTGCTACGCCTTAGGATAATTCTTATTGT	51	YKDKIDRTATP+DNSYC	2
Y+SD+GNNSTMEQFNTC	2			ATGAAGGGTTATCTTAATGTTAAGACTCATTCGAAGTATGGTCGGACTTGT	51	YKGYLNVKTHSKYGRTC	2
Y+SDHYT+YGSNLKENC	2			ATGAAGGTGAATTAGTATTTGTATAAGAATACGACTTGTCCGCCTTCGTGT	51	YKVN+YLYKNTTCPPSC	2
Y+SIEM+IQRTKRNRIC	2			ATGAAGGTGATTTGTCATTTTAATATGCTTGTTAGGTGGAATAATGATTGT	51	YKVICHFNMLVRWNNDC	2
Y+SIKH+SEHIMNNKVC	2			ATGAAGGTGGGGGCTCAGGCGGCGGAGATGCCTATGCAGCCGTCTAAGTGT	51	YKVGAQAAEMPMQPSKC	2
Y+SPTHFQIN+QKASQC	2			ATGAAGGTGTAGTTTGATTATCTTCGGACGCGTAATAGTCAGAAGTGGTGT	51	YKV+FDYLRTRNSQKWC	2
Y+TSFTQKIMTSYPLSC	2			ATGAAGGTTATTACGAAGAATGAGTTGTTTATTATGAGTTAGGAGCTGTGT	51	YKVITKNELFIMS+ELC	2
Y+TYGA+LEKHHQTKLC	2			ATGAAGGTTATTATGTTGAATGTGCAGGTGGATACTGCTTAGAATGAGTGT	51	YKVIMLNVQVDTA+NEC	2
Y+VKEL+KKVH+++MDC	2			ATGAAGGTTTTTAGGAAGAATATTGGGCATTGGAATAGGACGAGGCGTTGT	51	YKVFRKNIGHWNRTRRC	2
Y+VSARVSKL+RSRLQC	2			ATGAAGTAGAAGACTCATTGGGCGTATTTTCAGTGGCAGGGTTATCCGTGT	51	YK+KTHWAYFQWQGYPC	2
Y+WINTWLYYGKWSSYC	2			ATGAAGTAGAAGATTATTTATCAGAGGAGGCATGGTGATGGTTGTAGTTGT	51	YK+KIIYQRRHGDGCSC	2
Y+WLMCARGRRCFTAEC	2			ATGAAGTAGCAGCTGGGTTGTAGTTAGTTGTAGTGTGATTGGTATCTGTGT	51	YK+QLGCS+L+CDWYLC	2
Y+WNILTP+IFHETNVC	2			ATGAAGTAGCGTAAGTATAATACTAAGCAGATGTGGGAGGCGATGCGGTGT	51	YK+RKYNTKQMWEAMRC	2
Y+YLISIQT+LDQWRYC	2			ATGAAGTAGGCTATGGTGGTTTTTGTGTCGAGTATGATTAGTTTGGATTGT	51	YK+AMVVFVSSMISLDC	2
Y+YNMHAKRFKNLHYIC	2			ATGAAGTATATGAAGATTGATTTGAAGTTGAAGAGTACTAGTCTGTATTGT	51	YKYMKIDLKLKSTSLYC	2
Y+YQWSYMNVANILQCC	2			ATGAAGTATGCTAATTGGTATTTTTAGAAGCATACGTGGTATATTTGGTGT	51	YKYANWYF+KHTWYIWC	2
YAAHFNAFASKTHYKLC	2			ATGAAGTGGGCGACGTAGACTCTTAATTAGGGTTATAGGCATAGTAATTGT	51	YKWAT+TLN+GYRHSNC	2
YAAWSTRWQKDYSTKLC	2			ATGAAGTGTGAGGAGGCGTAGATTGTGAAGTCGCAGCTTTTGACTTAGTGT	51	YKCEEA+IVKSQLLT+C	2
YACKYDLFGVPLLMKRC	2			ATGAAGTGTTAGGTTACGGCTCAGAATTAGCATAATTCTAAGAATATGTGT	51	YKC+VTAQN+HNSKNMC	2
YADRVSLTIPVDLSHTC	2			ATGAAGTGTTATAATGATAGTGAGTATGGGTATAATAGTAATTATGTTTGT	51	YKCYNDSEYGYNSNYVC	2
YADYMFSKHQEEFSPYC	2			ATGAAGTTGACTCAGTAGTAGTTGAACGGGAGTATTACTCGTAAGAAGTGT	51	YKLTQ++LNGSITRKKC	2
YAEKRFADESYQMNKQC	2			ATGAAGTTGCGGTCGTCTAGGATTTAGACGAGGTAGTAGAGTATTAAGTGT	51	YKLRSSRI+TR++SIKC	2
YAGGNLRLY+LFRMSNC	2			ATGAAGTTGTGGTTTAGGCGTAAGAGTAGTTCGATTGAGTGGAGTACTTGT	51	YKLWFRRKSSSIEWSTC	2
YAGISSSD+EIDHREIC	2			ATGAAGTTTTATGCTGGTTGTATGAGTGTTGGGAGTACGAAGTTGGTTTGT	51	YKFYAGCMSVGSTKLVC	2
YAGPRRYGPQHPNHKNC	2			ATGAATAAGATTGGTGAGCATCTGCTGGTGTTGGCGCATGTTAATAGTTGT	51	YNKIGEHLLVLAHVNSC	2
YAICIYVYGSQCESCMC	2			ATGAATAAGCATACGTGGACTGCGAGTATGACGCGTGAGGCGCCTGATTGT	51	YNKHTWTASMTREAPDC	2
YAIDTKARPELECRYPC	2			ATGAATAAGGATTTGCTTTGGCATTGGTAGGCTTTTAGGGAGTATAGGTGT	51	YNKDLLWHW+AFREYRC	2
YAINEGL++SKAIMNYC	2			ATGAATAAGGGTGGTATTTATTCGCAGGAGATTACTATGCTGAAGCCGTGT	51	YNKGGIYSQEITMLKPC	2
YAIWLSTTQTVRRKQMC	2			ATGAATAAGGTGATTGGTATTAAGTAGAGTACTAAGGGGGTTTATCGTTGT	51	YNKVIGIK+STKGVYRC	2
YAKVVR+SASINNLYGC	2			ATGAATAAGTAGAAGTGTACGTATTAGCTTTCTATGAAGATGAAGTTTTGT	51	YNK+KCTY+LSMKMKFC	2
YAKYDSLQSKIMNRDTC	2			ATGAATAAGTTTATTACGCTTGCGAAGATTCCTGAGTGTGAGATTATTTGT	51	YNKFITLAKIPECEIIC	2
YAMF+GRFIYNRKMTNC	2			ATGAATAATAGTTAGGATAAGCGGATGCCGTTGCATGATAATGAGACGTGT	51	YNNS+DKRMPLHDNETC	2
YAMNNMKNKTRTSAHTC	2			ATGAATAATATGAGGATTTTGTATACGAGTAATAGTAATTCTGTTAATTGT	51	YNNMRILYTSNSNSVNC	2
YAMTMHLDTVNTTARPC	2			ATGAATAATCATAATTGTTAGATGACGCAGTTTTCGAAGCATGTGTGGTGT	51	YNNHNC+MTQFSKHVWC	2
YANDQHC+KYSVPSHPC	2			ATGAATAATGCGCTGAAGTGTGATTCGCGTATGTAGAGGGATGATACGTGT	51	YNNALKCDSRM+RDDTC	2
YANPNDTMM+LKKSTFC	2			ATGAATAATGTGCCTGATTTGATTTGGTGGATGAGTGAGCAGAATCAGTGT	51	YNNVPDLIWWMSEQNQC	2
YANSKKKCQTNESGLNC	2			ATGAATAATGTGGAGGAGATTTATCTTTATTCTGTGTATGATTGTGGGTGT	51	YNNVEEIYLYSVYDCGC	2
YAQKTNVMKN+HAIQKC	2			ATGAATACGACGATTGAGCAGGCGCCGAATTAGCTTGTGTAGATGTTTTGT	51	YNTTIEQAPN+LV+MFC	2
YARETMDRKNHHHYEDC	2			ATGAATACGATGTGTTTTTCGATTATGACTACGTGTAAGAGGACTAGGTGT	51	YNTMCFSIMTTCKRTRC	2
YARL+II++NPSRSSRC	2			ATGAATACGGGTTTGTTTGAGCGGCATTGTATGCATACTCAGAATAATTGT	51	YNTGLFERHCMHTQNNC	2
YARNNTSCLKMLLELAC	2			ATGAATACGGTTGGTCAGTGGTTTATTGTGTGGTAGCTGATTGTTGTGTGT	51	YNTVGQWFIVW+LIVVC	2
YASNKP+W+SVGQHGLC	2			ATGAATACTCATTATAAGAAGGATAATGGGACGAATAAGGGTAGGAAGTGT	51	YNTHYKKDNGTNKGRKC	2
YASRPGEIPFASETDLC	2			ATGAATAGGAAGTTTACGCAGGCTTGGCAGCATCGGAAGATGGATAATTGT	51	YNRKFTQAWQHRKMDNC	2
YATDCPSNCASAVPHRC	2			ATGAATAGGACGATTGATTATCATAGTACTGGGCATTAGATTTCGTAGTGT	51	YNRTIDYHSTGH+IS+C	2
YATESFYRARNKTEHRC	2			ATGAATAGGAGGAATAATGTGAAGTATAGGATTGTGCCGAGTTATACTTGT	51	YNRRNNVKYRIVPSYTC	2
YATSADGF+TKDGC	2			ATGAATAGGCGGATTTATTATTCGTATACTACTAGTTTTCTGACGGGTTGT	51	YNRRIYYSYTTSFLTGC	2
YAVLGK+RDIDGDSSLC	2			ATGAATAGGGATTCTTGGCAGGTTCAGTCTACGGGTATGCTTGCGTATTGT	51	YNRDSWQVQSTGMLAYC	2
YAVQRTLHCRSWLSRRC	2			ATGAATAGGTGTTAGTTGCGGAATATTACTACTAGGGGGCTGAATACGTGT	51	YNRC+LRNITTRGLNTC	2
YAWSKRH+TSRNNGFTC	2			ATGAATAGTAATAAGCCGAATAATCGTTCGAGGCCTAAGATTAAGAAGTGT	51	YNSNKPNNRSRPKIKKC	2
YAYIRKRNRI+GLIYRC	2			ATGAATAGTGTGAGTTAGTATGGGGAGATGCGGAAGATTGATAATAATTGT	51	YNSVS+YGEMRKIDNNC	2
YCAERNSNLQMTL+MDC	2			ATGAATATGAAGAAGAGTTGTCGGCAGGAGATGACGCATTAGAGTCTTTGT	51	YNMKKSCRQEMTH+SLC	2
YCDFWTFSNVKNVFTGC	2			ATGAATATGAAGTCGTAGACTATTGTGATGAGTATGTTTACGTAGTGGTGT	51	YNMKS+TIVMSMFT+WC	2
YCENGAMFRNDVMSEPC	2			ATGAATATGAGGAATCCGTAGAGTAAGAGTACTCAGAAGGTTCATTCGTGT	51	YNMRNP+SKSTQKVHSC	2
YCESKSKRKLKDHNSIC	2			ATGAATATGATTACTTATTCGAGGAAGAGGCGTTTGGTGAGTGATTAGTGT	51	YNMITYSRKRRLVSD+C	2
YCHGANIFS+AMNEQTC	2			ATGAATATGCTGATTGAGAAGTCGCTGAAGAAGCAGAAGCTGTGTTCTTGT	51	YNMLIEKSLKKQKLCSC	2
YCHLKVLEWWNEMWAMC	2			ATGAATATGTTTCATGTTGTGGAGTTTTTGTCTTATGGGAAGATGTTGTGT	51	YNMFHVVEFLSYGKMLC	2
YCIRWM+ANSRD+LQYC	2			ATGAATATTAATCGTGTGAGTTGGACTGTTATTCATGAGACGGAGACGTGT	51	YNINRVSWTVIHETETC	2
YCLWVL+ISTRERYTVC	2			ATGAATATTACTATTCTGAAGGAGACTGGTCAGAGGACGAGTTTGGCTTGT	51	YNITILKETGQRTSLAC	2
YCMEMSKVDASYVEM+C	2			ATGAATATTAGGGTTGTTAGGAATAGGAGTTTTGATAATATGAATAAGTGT	51	YNIRVVRNRSFDNMNKC	2
YCMIHRSSNEWVVNYMC	2			ATGAATATTATTGATGAGACGCCGCAGTGTAATTCTTGGATTTAGTGGTGT	51	YNIIDETPQCNSWI+WC	2
YCNMVMMLSVYHIYAWC	2			ATGAATATTCATAGTGCGTCTTCGAAGGATATTCTTGTTAAGCATCAGTGT	51	YNIHSASSKDILVKHQC	2
YCRGAEADIDIKTVQHC	2			ATGAATATTGATATGGGTGAGCAGCTTATTAATTCGGGTGTGATGAGTTGT	51	YNIDMGEQLINSGVMSC	2
YCRKHINMRL+AGNTHC	2			ATGAATATTTGGGATCGGACTAAGGAGTATTCTAAGCTTGGGATGTTTTGT	51	YNIWDRTKEYSKLGMFC	2
YCSAVGKK+CKKVELKC	2			ATGAATCAGAATCTTACGCATACGCGGTCGAAGATGCCGAATAGGCGTTGT	51	YNQNLTHTRSKMPNRRC	2
YCSWKGLSISST+NFEC	2			ATGAATCAGCAGTTGGATGGTATGTGTTGGGTTTTTAAGTTGTATGGTTGT	51	YNQQLDGMCWVFKLYGC	2
YCSWNKIAGKPLKTTCC	2			ATGAATCAGGCTTCGATTGATAAGTAGTATTAGTAGAGTCAGATGATTTGT	51	YNQASIDK+Y++SQMIC	2
YCTDSENKQKNKDMTVC	2			ATGAATCATCAGGTTCTTGAGGTTCAGTATACGTGGCTTAATAAGGCGTGT	51	YNHQVLEVQYTWLNKAC	2
YCTEQENEI+LNLPRIC	2			ATGAATCATGATTCGGGTGATATTGGGCTGGCGCGGAGTAGTTTGATGTGT	51	YNHDSGDIGLARSSLMC	2
YCTPRRSNK+HGN+HGC	2			ATGAATCATTGTGATGATCGGGGGTAGCAGTGTTATAATCTTTGTGAGTGT	51	YNHCDDRG+QCYNLCEC	2
YCVDRNDK+RAGNRGCC	2			ATGAATCCGCGTGGGAGGCATGCGTAGGATGATCCGTTGTATAAGCTTTGT	51	YNPRGRHA+DDPLYKLC	2
YCVKQTGMINHHVMVEC	2			ATGAATCCTTCGGTTTTGTGTTTGATTTGTAATTAGTATGGGAAGTTTTGT	51	YNPSVLCLICN+YGKFC	2
YCVLCLARFIFTTNGTC	2			ATGAATCGGTCTTGGAATTGTACGATGTATGAGTGGAATAGGGATTAGTGT	51	YNRSWNCTMYEWNRD+C	2
YCVNADNFAINKKQDSC	2			ATGAATCTGAGTTATCTGAATAAGCAGCAGAATTGGAAGAATCTGGTTTGT	51	YNLSYLNKQQNWKNLVC	2
YDAHFRRASKKLDNNLC	2			ATGAATCTGTTTTTGAATTGTGTTCATCCGCTGCTTAAGCAGGATGCGTGT	51	YNLFLNCVHPLLKQDAC	2
YDASAGRKPSESTSFHC	2			ATGAATCTTAATTATGTGTTTACGGTTAAGAGTAAGGGTTTTACTATTTGT	51	YNLNYVFTVKSKGFTIC	2
YDATHSHLRAVSINVAC	2			ATGAATCTTTGTAATCTGAAGATGATGATGGGGAAGCAGAATCCTAGTTGT	51	YNLCNLKMMMGKQNPSC	2
YDAVTTNDKFVEINY+C	2			ATGAATGAGAGTAATAATAAGTCTAATATTGGTAAGTATGTTCCTCCTTGT	51	YNESNNKSNIGKYVPPC	2
YDCHANYGRPPERSFHC	2			ATGAATGAGGCGCGTAATTAGCAGAGGTTTAGTGTATTTGTGAGGATGTGT	51	YNEARN+QRFSVFVRMC	2
YDDRRSSLGLKPTVQRC	2			ATGAATGAGTATTCGTATAGGCCGTATCTTGAGGAGAGGGAGGGGAGTTGT	51	YNEYSYRPYLEEREGSC	2
YDDYAMKWLKIMSRSC	2			ATGAATGATAAGTCGTCGGCTATGCTGCAGGATTTTAAGTATCAGGAGTGT	51	YNDKSSAMLQDFKYQEC	2
YDEGITLNGDVKKTTMC	2			ATGAATGATCGTAAGGCGTGGGAGAATACGAATTTTAATAATGGTGATTGT	51	YNDRKAWENTNFNNGDC	2
YDEKNGWQ+SNDKNYIC	2			ATGAATGATGATAAGCTTGGGACGACGGATAAGACTTGGATTTATTAGTGT	51	YNDDKLGTTDKTWIY+C	2
YDESNPENKTKDM+EWC	2			ATGAATGATTCGAGGGCTAATGAGAAGCCTTGTCGTTGTGCGGGTAAGTGT	51	YNDSRANEKPCRCAGKC	2
YDGHQKRYKEGMDMKNC	2			ATGAATGCGAAGTCTAATAGGAAGCATCCGAGGAGTAATACTAATGAGTGT	51	YNAKSNRKHPRSNTNEC	2
YDGQTWICSMT+RIMIC	2			ATGAATGGGATGTGTGCGGAGTATTGGTATAGGCATCTTGCGAGGATGTGT	51	YNGMCAEYWYRHLARMC	2
YDIVNLGIM+KLGYWYC	2			ATGAATGGGTATAGGAATTCTGGTATGATGCTGCTTAGGGCTCATCTGTGT	51	YNGYRNSGMMLLRAHLC	2
YDKDINVDVEISRKTDC	2			ATGAATGTGAATGTTAAGACTATTACGTTGCCGACGCAGTCGTATAAGTGT	51	YNVNVKTITLPTQSYKC	2
YDKEKV+SWSFNMI+LC	2			ATGAATGTTAAGACGCCTGATGAGTAGGCTCCGTCTAGGGTGACGCTGTGT	51	YNVKTPDE+APSRVTLC	2
YDLLELRSMSCIDMVRC	2			ATGAATGTTACTGATGGTGATAAGCCGGTGTCTCGTAATTGTTCTAATTGT	51	YNVTDGDKPVSRNCSNC	2
YDMRDK+DKKVVK+CMC	2			ATGAATGTTCAGGTGCTGCCGGTGTGGCAGAGTGATCCTACGACTTCGTGT	51	YNVQVLPVWQSDPTTSC	2
YDNIANEQPHPRPVE+C	2			ATGAATGTTGATACGCTGTGGCTTTGGTATGAGGGGTGTACTGAGCAGTGT	51	YNVDTLWLWYEGCTEQC	2
YDNKYNNYLYNRDIYHC	2			ATGAATTAGAGTATTAGTGAGAGGAATGGGATTGAGAGGTATTTTTAGTGT	51	YN+SISERNGIERYF+C	2
YDPQANMHSAARTHASC	2			ATGAATTAGGCTAGTACGCGTGCGCCTATTAGGGTGAGTAAGAAGGGTTGT	51	YN+ASTRAPIRVSKKGC	2
YDRDRHYLYNLYQLKLC	2			ATGAATTAGTGTAATTGGTATATTAGTCAGAAGGATGCGAAGAAGATTTGT	51	YN+CNWYISQKDAKKIC	2
YDRHFWTTVQVSCHVRC	2			ATGAATTATAGGACGTAGCGGGTTTATTATTAGGATTTTAGGATGGAGTGT	51	YNYRT+RVYY+DFRMEC	2
YDRMEVEDLMHRHTDSC	2			ATGAATTATATTAGGCCGAGGATGATGTGGCGTGATTAGCCGCCTTTGTGT	51	YNYIRPRMMWRD+PPLC	2
YDRTEVEVWFTVVK+FC	2			ATGAATTATTAGTTGTATTTTAGGATTAAGAAGAGGCGTACGCTTCTTTGT	51	YNY+LYFRIKKRRTLLC	2
YDSGKIQWLMAEAKIWC	2			ATGAATTCGAGTAATCAGGAGATGAATCGGAAGCGTCTTGATACTAATTGT	51	YNSSNQEMNRKRLDTNC	2
YDSKNVYPFNMGRLDNC	2			ATGAATTCGCCTTGGATTATGATTATTAAGGAGTAGCGGGAGGATTAGTGT	51	YNSPWIMIIKE+RED+C	2
YDSLHCEEHRKPKND+C	2			ATGAATTCTGATTATTCGACGCAGAGTCATAAGCCGCAGCTTCAGCTTTGT	51	YNSDYSTQSHKPQLQLC	2
YDSRHSPNADKHDVFWC	2			ATGAATTGTAGGAATTGTGAGGTGTAGCCGTCTCAGAATACGTAGTATTGT	51	YNCRNCEV+PSQNT+YC	2
YDTCMNSKMNKNAVSVC	2			ATGAATTGTCATTAGATTCTTAATATTAGTGCTCAGCGTGAGACTGATTGT	51	YNCH+ILNISAQRETDC	2
YDTVNLQRVGYVESRQC	2			ATGAATTTGGAGAGTACTTAGTGGGTTTATTGTAAGAGGTGGACTAAGTGT	51	YNLEST+WVYCKRWTKC	2
YDTWIWLCN+MKDMHGC	2			ATGAATTTGTTTAAGCATCAGTTTGAGAGGGAGTTTCATTGGAGTAAGTGT	51	YNLFKHQFEREFHWSKC	2
YDVNNEHVND+RVGSNC	2			ATGAATTTTACGAAGCGTATTAGTGGTATTTGTGGTGAGGCGTGTGAGTGT	51	YNFTKRISGICGEACEC	2
YDVYYGINQKNRPTAMC	2			ATGAATTTTGTTTAGAAGAAGAGGACGAATGAGGTTACTCGGGAGTGTTGT	51	YNFV+KKRTNEVTRECC	2
YDYFRKDNVNNKPQVAC	2			ATGAATTTTTTGCCGATTCTTTGGCTGGTTCAGAATGTGATTTATGAGTGT	51	YNFLPILWLVQNVIYEC	2
YDYSGCSTKMKTKDSNC	2			ATGACGAAGGAGCGGATTGGGATGAGTAGTCTTAAGTTTTATGTGGAGTGT	51	YTKERIGMSSLKFYVEC	2
YE+HTTTKLRNDHRITC	2			ATGACGAAGTATTAGCCGAATTATGCTTGGGTTTTGCTTGCTCATCGTTGT	51	YTKY+PNYAWVLLAHRC	2
YE+LDNAYAGLEYYTRC	2			ATGACGACTCATTATTTTTTTAGGAGTCATAATCAGTATACGTCGTGTTGT	51	YTTHYFFRSHNQYTSCC	2
YE+PLLWLKHCVRCEAC	2			ATGACGAGTAATGGGAAGTAGAATCCTAAGAGGAGGATTAATACGCGTTGT	51	YTSNGK+NPKRRINTRC	2
YEAKKPIYFIVTNLCQC	2			ATGACGATTGAGATGTCTATTTTGTATACGCGGTGGCATAGTTAGAGGTGT	51	YTIEMSILYTRWHS+RC	2
YEANVSKKQTALTNG+C	2			ATGACGCAGAATAATACTGGGTGTGATGGTTATGAGAGTAATGATAATTGT	51	YTQNNTGCDGYESNDNC	2
YECFQKKSTNPKRDYKC	2			ATGACGCAGTTGAATCTGTATAAGGTGAAGTTTTGTGTGGTGAATACTTGT	51	YTQLNLYKVKFCVVNTC	2
YECKHRTAYWKQGRWMC	2			ATGACGCATCATAGTAATAGTACGAAGACGGTGACTGATGATTAGCATTGT	51	YTHHSNSTKTVTDD+HC	2
YEDNKESFRNNLPR+TC	2			ATGACGCATGATCCTGAGCCTTCGCGGGCGCAGCATAGGCGGGGTAATTGT	51	YTHDPEPSRAQHRRGNC	2
YEELVSADSIYDS+VGC	2			ATGACGCTTACTGAGCATGTGAAGTGT	27	YTLTEHVKC	2
YEEWSTRQR+NCIYNHC	2			ATGACGGAGAGGAATGGTCAGGAGAAGAAGACGCAGTGTAAGCATCCGTGT	51	YTERNGQEKKTQCKHPC	2
YEFDIIVM+SRRVS+NC	2			ATGACGGAGCCTTAGCTGAATCCTCTTAGTACTATGCCTTTTAAGCATTGT	51	YTEP+LNPLSTMPFKHC	2
YEFNNECHYS+IMKSTC	2			ATGACGGATAGGGTTGCGGGTCCGTCGGCGGGGACTAATAGGCCGCTGTGT	51	YTDRVAGPSAGTNRPLC	2
YEGAVRISMPFNLEVNC	2			ATGACGGCTTGTACGTGTGAGCAGATTACTAAGATTCCGAGTAGGCTGTGT	51	YTACTCEQITKIPSRLC	2
YEGDGNRIDGLYG+RLC	2			ATGACGTATTGTATGCTGGCGGAGAATCTGAGTGCGCAGAAGAGTAATTGT	51	YTYCMLAENLSAQKSNC	2
YEGRVNKLYICLGNYLC	2			ATGACGTCTGATAGTGCGCCGGATCATCAGAGGGATTGTGGTTGGACGTGT	51	YTSDSAPDHQRDCGWTC	2
YEGVKIGKRNMKN+DQC	2			ATGACGTTGTTTTTGTTGGCTATGAATATTCAGCATGAGCCGGTTCCGTGT	51	YTLFLLAMNIQHEPVPC	2
YEGWAGTWIW+LVVRTC	2			ATGACTAAGACTGAGAAGTATGGGATGCGTGTTGAGTGGAATAAGGGTTGT	51	YTKTEKYGMRVEWNKGC	2
YEK+TMKTTPMFDSPSC	2			ATGACTAAGATGAGGGTGAATTGTTAGCCGCTTTATCTTGGGTCGGAGTGT	51	YTKMRVNC+PLYLGSEC	2
YEKE+IHVRRLHDNYFC	2			ATGACTAATAAGGATTTTACGAATCATCTTAATTAGGATTGTAGGTCGTGT	51	YTNKDFTNHLN+DCRSC	2
YEKHDQFEANTDCMRKC	2			ATGACTAATCATTAGAATTGGCAGCCTATGCTGGGTGTTCATCTGAGTTGT	51	YTNH+NWQPMLGVHLSC	2
YEKVV+LK+YDQYGCWC	2			ATGACTACGTATAATGCTAATTGGGTTAATACTAATGTTGCTAGGTTTTGT	51	YTTYNANWVNTNVARFC	2
YEKYSWKVY+QNQFTNC	2			ATGACTAGTGATGATTTTATTGGGGAGTTTGTGTAGTTGAGGTGGACGTGT	51	YTSDDFIGEFV+LRWTC	2
YELSN+AVRPEMAGTTC	2			ATGACTAGTGTTCATGGGGAGGTGTCTAAGGCTAATTATAGGGGTACTTGT	51	YTSVHGEVSKANYRGTC	2
YELTPKFQPRMRDWGPC	2			ATGACTATGTAGATTACGCTGGAGAAGTGGATGGTGTTGTCGCAGTATTGT	51	YTM+ITLEKWMVLSQYC	2
YEMHRKLPPVTHHKCKC	2			ATGACTATTGAGGGGATTATGCGTAAGACGAATAATTGGTATGAGCGGTGT	51	YTIEGIMRKTNNWYERC	2
YEMPIQLMRVNQLLHFC	2			ATGACTCCTCTGACGACGAGTACGACGTAGGCTAGGACGTTGTGGTGGTGT	51	YTPLTTSTT+ARTLWWC	2
YEMSDNLVEVTMSSMWC	2			ATGACTGATATGGTGGCTGAGGCGCAGATGAATGGTGAGTATGAGTTTTGT	51	YTDMVAEAQMNGEYEFC	2
YEMSVHLRYGEDLLTGC	2			ATGACTGCTCCGGGTTTTAAGACGCCTGCGCGTACTATTCGTGATACGTGT	51	YTAPGFKTPARTIRDTC	2
YENNRLDMCVVSGYRTC	2			ATGACTGCTGTTTGTAATACGTCTATTTAGCGTACTGCTGAGCGTAGGTGT	51	YTAVCNTSI+RTAERRC	2
YENQVHVTWDKQTYYRC	2			ATGACTGGGATTGTTGCTTATATTTGTCATCAGGGTAGTAGTGGGGCTTGT	51	YTGIVAYICHQGSSGAC	2
YENSAVFDTVEIYDVNC	2			ATGACTTAGAAGCGGCTGGGTCATCAGTAGAAGTATTCGAATCATGGTTGT	51	YT+KRLGHQ+KYSNHGC	2
YEPGSKVNSLKMWKRPC	2			ATGACTTAGGCTTGTAGTAAGGTGCCGTAGCAGCGGCATGAGTTGGGGTGT	51	YT+ACSKVP+QRHELGC	2
YEQK+NMRQ+RSHTRWC	2			ATGACTTATAATACGAAGAAGCATACTGCGACTTGTTAGCGGTGGCGTTGT	51	YTYNTKKHTATC+RWRC	2
YERLVNRDRKVAESYRC	2			ATGACTTATATTCTGCATTGTAAGACTAAGAGTGGGACTGATTATCGGTGT	51	YTYILHCKTKSGTDYRC	2
YERMLIVNRVNVPLYLC	2			ATGACTTATGGTAATTATGTTATGGAGTATTATTATAGTGAGATTGATTGT	51	YTYGNYVMEYYYSEIDC	2
YERRYMKLEPRTAPSHC	2			ATGACTTCGAAGTTGGATAAGAGTCATAAGGATGATTTGGATGCTGTGTGT	51	YTSKLDKSHKDDLDAVC	2
YESKSKQVRWLHMTDSC	2			ATGACTTCTAAGGAGTCTATGGAGACTAAGCCGAATATTGCTTATATTTGT	51	YTSKESMETKPNIAYIC	2
YESRQKSEVE+PNECGC	2			ATGACTTCTCGTAAGAGTGAGGCTAAGGAGAGGTTGTTTGAGTTGGAGTGT	51	YTSRKSEAKERLFELEC	2
YETRRCFL+Y+LNRPLC	2			ATGACTTGGAATCGGAATAATACTACGTTTACTTTGACGACGGATAGTTGT	51	YTWNRNNTTFTLTTDSC	2
YEWPNNGMGWQP+QSKC	2			ATGACTTGGACGGCTAGGCCGGCGGGTTATCCGCATAATAAGCCGGATTGT	51	YTWTARPAGYPHNKPDC	2
YEYCSNADN+TLIEKMC	2			ATGACTTGTGTTATGCCTACGCGTTCGTAGCAGCCGGGTAATGAGGCTTGT	51	YTCVMPTRS+QPGNEAC	2
YFDFGVLNCGNSLVPRC	2			ATGACTTTTCTTGATCATGTTCTGAATACGTAGGGTAGGGCTTCGAAGTGT	51	YTFLDHVLNT+GRASKC	2
YFDQAKTGWTWLCLYLC	2			ATGAGGAAGAAGAGTAATACGGAGGATTTTAGTGAGGAGTTGAATGCTTGT	51	YRKKSNTEDFSEELNAC	2
YFEIFDRIATVMEMGIC	2			ATGAGGAAGAAGTATTTTAATGCGCGGAATGCGGATGAGCATCCGAAGTGT	51	YRKKYFNARNADEHPKC	2
YFEPPFTMREQVKEFEC	2			ATGAGGAAGAGGAAGTAGGATGAGCATTAGGTTACTTAGTATAATAAGTGT	51	YRKRK+DEH+VT+YNKC	2
YFGKK+TRKSSHIWRNC	2			ATGAGGAAGATTAGTGATAGGCCTATGGAGAGTAATTATGCTTAGCATTGT	51	YRKISDRPMESNYA+HC	2
YFGLLE+MGVDMW+CLC	2			ATGAGGAAGCGTTATTAGAAGAATATTTGGCATAGGTTTGCTAGTATGTGT	51	YRKRY+KNIWHRFASMC	2
YFGPE+WMEIMMSST+C	2			ATGAGGAATAGTAGGACGGAGCAGATTTAGGCGAATAAGGTGAATTAGTGT	51	YRNSRTEQI+ANKVN+C	2
YFGRNRDMK+KGKRKCC	2			ATGAGGAATATGAATTGGAAGAAGGATAATTATTAGCGTAGTTAGTATTGT	51	YRNMNWKKDNY+RS+YC	2
YFGWHISKYTMQKALVC	2			ATGAGGAATATTGTGACTAATAATTGGGATAGGCGTATGTGTGTGATTTGT	51	YRNIVTNNWDRRMCVIC	2
YFKCILKDNQLKRLRKC	2			ATGAGGAATGGTAAGTCGGAGTGTGGTAGGACGAAGAGTGAGTTTAGTTGT	51	YRNGKSECGRTKSEFSC	2
YFKTERD+LAGYCEGKC	2			ATGAGGACTGTTCTGAATAGGACGCTGACTAATTTGATTATGGAGTTTTGT	51	YRTVLNRTLTNLIMEFC	2
YFNCGKLRESNRSSVLC	2			ATGAGGAGGAGTTATAGTGCTCGGATGCTTATGTAGACTAATAGTACGTGT	51	YRRSYSARMLM+TNSTC	2
YFNFKGFRDVAWTIKNC	2			ATGAGGAGGCAGAATACGCTGCTTAGTATGGGTATTCAGGTTAAGGGTTGT	51	YRRQNTLLSMGIQVKGC	2
YFNGRDSFT+NIKTTPC	2			ATGAGGAGGGATCGGAATAATGAGGAGTAGGCGAAGCTTAATCCGAGGTGT	51	YRRDRNNEE+AKLNPRC	2
YFNKSKCGSSKWKLKKC	2			ATGAGGAGTACGAAGAGTAATCGTCATAGTTTGCTGATTGATTGTGCGTGT	51	YRSTKSNRHSLLIDCAC	2
YFNREKSSDENFWV+NC	2			ATGAGGAGTATGAATAATGCGTGGGAGGTGTATGTTTGGATGAATAATTGT	51	YRSMNNAWEVYVWMNNC	2
YFRDVSPDTIEQNTSVC	2			ATGAGGAGTCAGAATAATAAGTTTAGTAATTATTTTGGTTGTAATGAGTGT	51	YRSQNNKFSNYFGCNEC	2
YFRGYKAYDDDEMLKYC	2			ATGAGGAGTTGTCCTAAGATGAGGCATATCATTTATTATGGTTAGAATTGT	51	YRSCPKMRHIIYYG+NC	2
YFRKRQNPEPELSAVSC	2			ATGAGGATGAAGGAGCCGTAGCGTGAGAGGACGTTTGTGAATGATTGGTGT	51	YRMKEP+RERTFVNDWC	2
YFRMRMVGKKDQPHQQC	2			ATGAGGATGATTGAGGAGAATGAGTGTTCGTGGGTGGATGGGGTGGATTGT	51	YRMIEENECSWVDGVDC	2
YFRMWY++KMRNSHDNC	2			ATGAGGATTAGGAAGTATGATAGGATTAGGCTTACGACTAATATTGGTTGT	51	YRIRKYDRIRLTTNIGC	2
YFSCGLHDWEGLGRGLC	2			ATGAGGATTAGGATTCGGGAGGATAGGAGTTAGAAGAGTCAGTGGGATTGT	51	YRIRIREDRS+KSQWDC	2
YFSGNWDNHSDNCR+VC	2			ATGAGGATTTGGCGTAATGGGCGGAAGAGGTGGACGAAGCCTAAGCAGTGT	51	YRIWRNGRKRWTKPKQC	2
YFTEGHCLFTIDIYSSC	2			ATGAGGCAGCCGCATGATCCGACTGGGCCTCATCCTAAGGATGAGTGTTGT	51	YRQPHDPTGPHPKDECC	2
YFTMMGLIRWTIYKKMC	2			ATGAGGCATGATGAGTGGCTGCAGATGCAGACGTAGAGGACTTCGTATTGT	51	YRHDEWLQMQT+RTSYC	2
YFTWLRLGETRTAMHKC	2			ATGAGGCATTATCGTTATGGGCATCGTATGAGTGATATTTAGTAGTCTTGT	51	YRHYRYGHRMSDI++SC	2
YFVANRVNSAYPE+DKC	2			ATGAGGCATTCGGGGTAGAAGTGTGCTTCTGGTTAGGCTTTGAAGACTTGT	51	YRHSG+KCASG+ALKTC	2
YFYMSGDYSQCFSRRQC	2			ATGAGGCCGTAGGATGAGAGGCAGTTTAGGGGTACGTTGTGTGCGCTTTGT	51	YRP+DERQFRGTLCALC	2
YFYNH+HGKSSVLKGMC	2			ATGAGGCCGTCGAAGATGCGGATTCAGCATGTTGCGTAGCATACGAGGTGT	51	YRPSKMRIQHVA+HTRC	2
YG+ESNIFWDMTQTNVC	2			ATGAGGCCGTGTTTTCGGCAGACGAAGCAGGATGAGCAGTATAGTCGGTGT	51	YRPCFRQTKQDEQYSRC	2
YG+KTPIERSCWEAGRC	2			ATGAGGCCTATGGATTAGACTAGGGATAATGTGCATAGGCATGGGGATTGT	51	YRPMD+TRDNVHRHGDC	2
YG+TRLFDRR+KVFDYC	2			ATGAGGCGTCAGTAGAATGTTTTTACGATTTAGTATTATATTGATAGGTGT	51	YRRQ+NVFTI+YYIDRC	2
YGALIYINCKMATWYNC	2			ATGAGGCTGAGGGATATGCAGGAGATGCAGAGTTGGGCTCTTATTTTTTGT	51	YRLRDMQEMQSWALIFC	2
YGALPYRTTPVSFSNHC	2			ATGAGGGAGAAGGTGTGGACGAGGCCGGGTGCTTTGAATCAGAATTTTTGT	51	YREKVWTRPGALNQNFC	2
YGAVPDNSNHTG+TYVC	2			ATGAGGGAGACTAGTGTTGTGGTGTGTATGAATGGTAATTAGCGTATTTGT	51	YRETSVVVCMNGN+RIC	2
YGCCQYRMMPRTANGRC	2			ATGAGGGATGAGTTGCAGAGTGTGTTTTGGTGGATGTGTAATCTTGAGTGT	51	YRDELQSVFWWMCNLEC	2
YGCEPHGLLCVSIT+NC	2			ATGAGGGGTGGTACGAATCGTGCGCTTTCTCATGATTGTCCGTCTCCGTGT	51	YRGGTNRALSHDCPSPC	2
YGCEVELGVSSYMCTSC	2			ATGAGGGTGACGCATAATACTAATAAGCTGTCGGATTATTCGACTTCGTGT	51	YRVTHNTNKLSDYSTSC	2
YGCLNGAPRWLLLWKYC	2			ATGAGGGTGGATGCGATTGTGTGGACTGATTTGTGTAAGAAGAATCGGTGT	51	YRVDAIVWTDLCKKNRC	2
YGCNMSLPMFNNSEHVC	2			ATGAGGGTGTGTATTTCGCAGAAGGCTGCGGATTATATGTATGGGTCGTGT	51	YRVCISQKAADYMYGSC	2
YGCYARYHKASSQSWMC	2			ATGAGGGTTATTATTCTGAAGTATGCGCTTAATAATCATGAGTAGAAGTGT	51	YRVIILKYALNNHE+KC	2
YGDGMQEL+CKLSGPLC	2			ATGAGGGTTATTTGGTATAATTCGCTTTATAATCCGGGTCGGGATGGTTGT	51	YRVIWYNSLYNPGRDGC	2
YGENPNRLRDNLVVMCC	2			ATGAGGTAGAATAATTTGCTTTGTAAGTAGCAGTAGTTTAGTGATCGGTGT	51	YR+NNLLCK+Q+FSDRC	2
YGF+Y+MGCIMHKVHPC	2			ATGAGGTAGAGGCATAGTGCTAATGCGATTGAGAATCATGTTATTCCGTGT	51	YR+RHSANAIENHVIPC	2
YGGND+HIKKPLAWQSC	2			ATGAGGTAGAGTGTGAAGTATGTGTTTATTATGCCTGAGAGTAATAGTTGT	51	YR+SVKYVFIMPESNSC	2
YGHNLYADCKVGVKRCC	2			ATGAGGTAGGCTTAGAATAATACGGTGGTGCGTGTTGGGGTGCAGTGTTGT	51	YR+A+NNTVVRVGVQCC	2
YGICLNYCDRRKVTGYC	2			ATGAGGTAGGGTAGGCAGCGTGCGCATTTTGTGATTGGGAATCCTCTTTGT	51	YR+GRQRAHFVIGNPLC	2
YGICVHPAKKTVSWTDC	2			ATGAGGTATAAGGATGCTGCGGGGCATTATGGTGAGCAGGATGAGCCTTGT	51	YRYKDAAGHYGEQDEPC	2
YGKKKTPFNKPN+TFQC	2			ATGAGGTATAATGTTACTTTGACTAAGAAGCTGTGTTAGACTCCTCGTTGT	51	YRYNVTLTKKLC+TPRC	2
YGKRSSR+SNIN+DNMC	2			ATGAGGTATCCTATGTCTCAGTTTGAGATTTTGTATACGCCTACGTGGTGT	51	YRYPMSQFEILYTPTWC	2
YGKSTSLSCMLFMARMC	2			ATGAGGTATTATGATTATTAGGATCAGTATTAGGTTGTTTCGAAGGTGTGT	51	YRYYDY+DQY+VVSKVC	2
YGLDKL+QYSSAWYMLC	2			ATGAGGTCTTGGAAGAAGACGACGAGTCCGACTCAGACGGCGAATGAGTGT	51	YRSWKKTTSPTQTANEC	2
YGLN+REVY+VERMAGC	2			ATGAGGTGTATGCGGAGGAATTCGGGTTTTGATGATAAGAATCTTGCTTGT	51	YRCMRRNSGFDDKNLAC	2
YGLSKIDMEVDGSGSIC	2			ATGAGGTGTGGGGAGCAGTATGCTTATGCTCTTTTGACGGATGGGCCGTGT	51	YRCGEQYAYALLTDGPC	2
YGMMLNCHWEGTS+YDC	2			ATGAGGTGTTCTGTGATTAGTGATATGTATTAGCGGTGGACGAAGGTTTGT	51	YRCSVISDMY+RWTKVC	2
YGMNGQN+EAKKPNGHC	2			ATGAGGTTGAGTAAGACGATGAAGAGGCAGAAGGATTTGCTGGATTAGTGT	51	YRLSKTMKRQKDLLD+C	2
YGN+DSH+YTFCYEILC	2			ATGAGGTTTAAGACGTATACTAAGAAGATTGTTAATCATAGGTTGACGTGT	51	YRFKTYTKKIVNHRLTC	2
YGNDVWPGCRANGAYPC	2			ATGAGGTTTCCTGAGATTGGGGTTAAGCATGGGCGTAATACTGTTACGTGT	51	YRFPEIGVKHGRNTVTC	2
YGNSNSSTNDYASLWKC	2			ATGAGTAAGATGTAGAAGTATATTCATGATGCGAGGAAGTTTCAGATGTGT	51	YSKM+KYIHDARKFQMC	2
YGQKSNGMVLKQWYTLC	2			ATGAGTAATAAGCCGTTTAATCTGAAGTATAAGACTAAGGAGGATAATTGT	51	YSNKPFNLKYKTKEDNC	2
YGRAKSDKT+RLKKWFC	2			ATGAGTAATAAGGGTTGGTGGAATCATAGTATTATTTTGCGGAATAGGTGT	51	YSNKGWWNHSIILRNRC	2
YGRCWRVTNCKEMGYCC	2			ATGAGTAATCAGCAGTTGTTGGATTAGTTGATGTGTGTGATTGCGGATTGT	51	YSNQQLLD+LMCVIADC	2
YGRITWSDVVHWLSNRC	2			ATGAGTAATTATATGGTTTATTGGTGGAAGAATACTTTTTATTGGGGTTGT	51	YSNYMVYWWKNTFYWGC	2
YGRPLPPPDTSGKKDTC	2			ATGAGTAATTATTAGAATACTATTTTGACTATTACGCATTAGGAGCATTGT	51	YSNY+NTILTITH+EHC	2
YGSHQKANMFLSTSPPC	2			ATGAGTACGTATCAGTAGACGCGGCAGGTGATTGGGAAGGATTTGTTTTGT	51	YSTYQ+TRQVIGKDLFC	2
YGSHSNEYSTFIYKNEC	2			ATGAGTACTCGTCATAAGTAGCAGGAGTGTGTGTGTACGAAGACTATGTGT	51	YSTRHK+QECVCTKTMC	2
YGSIDCDWRPVKGRSKC	2			ATGAGTAGGCATGCGCCTAATAAGTAGCTTACTAATGGTATGACGAGGTGT	51	YSRHAPNK+LTNGMTRC	2
YGSMCDDNNLKCT+SQC	2			ATGAGTAGTACTAGGGCGACTATTAGTTTGAAGCCGACGAAGTATTAGTGT	51	YSSTRATISLKPTKY+C	2
YGSRSNEYVTEIWNMQC	2			ATGAGTAGTATTGATTCTAATACGCTGGCGTAGCAGAGTAGTGATGAGTGT	51	YSSIDSNTLA+QSSDEC	2
YGSWGGSSH+VV+FDAC	2			ATGAGTATGAGGCATAGTTGTGCTAGTCCTATGGGTATTTTTAAGTAGTGT	51	YSMRHSCASPMGIFK+C	2
YGT+TM+MEARSIHYNC	2			ATGAGTATGATGAAGGCTGAGAAGGTTGTGAATGTTAATGCTAAGCAGTGT	51	YSMMKAEKVVNVNAKQC	2
YGTHQEYYRLYSSNITC	2			ATGAGTATTGATATGGATTAGTAGACGATTGAGAATTATTATAAGAAGTGT	51	YSIDMD++TIENYYKKC	2
YGVNWKTNMLKNILYKC	2			ATGAGTCAGACTGCTCCTCGGAATTAGTAGTCTGCGGCTGATAAGCATTGT	51	YSQTAPRN++SAADKHC	2
YGVYMLAII+YSIRDSC	2			ATGAGTCAGTGTTAGACGTTGAGGCAGCGTAATCTTAATAATCCTGATTGT	51	YSQC+TLRQRNLNNPDC	2
YGWYNRLIKVWKYMM+C	2			ATGAGTCCGCAGTTGAATACTCTGAGGTGGCGGATGAGTGAGTAGACTTGT	51	YSPQLNTLRWRMSE+TC	2
YGYDLQPNLRTREGTCC	2			ATGAGTCGGAATGATATTAGTTTGAAGGCTAGTAGTCCGAGTATGTCGTGT	51	YSRNDISLKASSPSMSC	2
YGYLSTHTKMFSTVRCC	2			ATGAGTCGGGATAATGAGTTTTCGATTAGTAGTGATGTGGAGAGGAATTGT	51	YSRDNEFSISSDVERNC	2
YGYMRDMNKTKWRLVRC	2			ATGAGTCGTTATGATAAGAAGATTGATTAGGGGGAGTTGAATGATGTTTGT	51	YSRYDKKID+GELNDVC	2
YHAFVSSLSGEKPRILC	2			ATGAGTGAGCGGAATGTGACTCGGGTGACGCATCTTTAGCCTCAGGCGTGT	51	YSERNVTRVTHL+PQAC	2
YHDLGRH+VSSVGAQKC	2			ATGAGTGAGTAGGAGAGGAATCAGATTAGGCATTTTGCTCATATTCATTGT	51	YSE+ERNQIRHFAHIHC	2
YHDVEYNNKKEHGFPTC	2			ATGAGTGATATTCGTAGGGGGGTGGATGATTGTGTGATGAAGGGTTTTTGT	51	YSDIRRGVDDCVMKGFC	2
YHECLDDRDMRSFCCGC	2			ATGAGTGCTCAGAGGGCTTAGAGGTGGAAGGAGCTGCGTTTGAGTTTGTGT	51	YSAQRA+RWKELRLSLC	2
YHFHSLKKWKHESTQTC	2			ATGAGTGGTAATTGGGGGATTAGTCTTAGTCGGAGGGCGGGGCATCTGTGT	51	YSGNWGISLSRRAGHLC	2
YHGCRMT+SGDMKMGPC	2			ATGAGTGGTACTATGCGGTGGCCGACGTGGGCGTGTGATGCTGAGTGTTGT	51	YSGTMRWPTWACDAECC	2
YHHKIPEHKWQTRKLDC	2			ATGAGTGGTGCTATTGTGAAGTGTTAGCTTAGTAGTATTTAGACGCATTGT	51	YSGAIVKC+LSSI+THC	2
YHKHKKA+LYRRSTTSC	2			ATGAGTGTTCCTAGTATGAAGAATTGTAATAATAGTAGTTTGAATGGGTGT	51	YSVPSMKNCNNSSLNGC	2
YHKRILARNNGNYNPAC	2			ATGAGTTAGAAGGGTAGGGCGATTCGGCATATTTGGTCTAAGAGTAGGTGT	51	YS+KGRAIRHIWSKSRC	2
YHMN+VKPNWKGTLGDC	2			ATGAGTTAGGAGGAGTGTGGTTATGATAATTATTCTACGATTAAGACGTGT	51	YS+EECGYDNYSTIKTC	2
YHMRLRSTSSWHKITAC	2			ATGAGTTATCCGGCGGATAGTGGTCTGCGTTAGATGGGTGATACGACGTGT	51	YSYPADSGLR+MGDTTC	2
YHNYPLASHQGDSRQPC	2			ATGAGTTATGATATGTAGAATAGGATTAGGATTAAGTAGAAGAGGATGTGT	51	YSYDM+NRIRIK+KRMC	2
YHP+IPNPKLRLLQHLC	2			ATGAGTTCGCATGTTTGTTTGAAGAGTGTTAAGGTGCGTGCGTGGTCTTGT	51	YSSHVCLKSVKVRAWSC	2
YHQNPCVKSRKTF++TC	2			ATGAGTTCTCCGCGTGATGGTAGGTATATGACTTAGCAGCATCCTAAGTGT	51	YSSPRDGRYMT+QHPKC	2
YHQQNPQHPY+TEKSEC	2			ATGAGTTGGAATTATATTTGTGATAATGAGGGTGCTAGTCAGATGTGTTGT	51	YSWNYICDNEGASQMCC	2
YHSEDGGHESLELSALC	2			ATGAGTTGGACTATTTTTAAGATTAATCATCAGTATCATTGTGTGCATTGT	51	YSWTIFKINHQYHCVHC	2
YHSLIRTLNVVHD+SPC	2			ATGAGTTGGATTATTTAGAATTGTTAGGTTAAGCAGACGATGGAGAGGTGT	51	YSWII+NC+VKQTMERC	2
YHSQKKDNVCGNCDIGC	2			ATGAGTTGGTAGTGTATGATTCAGTAGGAGAAGATTACGAGTAATGAGTGT	51	YSW+CMIQ+EKITSNEC	2
YHTFEKNKRS+GRPWTC	2			ATGAGTTGTATTTATTGTAGGAAGAAGGATCTGAGTGTTATTGGGTTTTGT	51	YSCIYCRKKDLSVIGFC	2
YHVHYNLNNHTRV+KRC	2			ATGAGTTTGTTTTAGATTGAGAAGTCGATTGGGAATATGATTAATCGTTGT	51	YSLF+IEKSIGNMINRC	2
YHVY+INYNKCYTTGKC	2			ATGATGAAGAATACTATGAAGTATCCTACGCAGAATGTTTTGTGTAATTGT	51	YMKNTMKYPTQNVLCNC	2
YI+DCNESGILNE+LNC	2			ATGATGAAGCATAAGATGAACTCGAAGCTGTTTGGGATGGGTATTCCGTGT	51	YMKHKMNSKLFGMGIPC	2
YI+GWTLCTDMTKSPGC	2			ATGATGAAGTAGATGATTGTGTTGAATAATTATAGTTATAGTCTTATTTGT	51	YMK+MIVLNNYSYSLIC	2
YI+RTKKWRMANYIYLC	2			ATGATGAATATTCATAGTCGTGCGGATGGGATCGAGAATTAGAATTGGTGT	51	YMNIHSRADGIEN+NWC	2
YI+VSWNRGGKGATKQC	2			ATGATGAATCAGAATAAGGGTTCGATTGCGAGGAGGGAGCATATGAGTTGT	51	YMNQNKGSIARREHMSC	2
YIDDVKQWNERKAVRMC	2			ATGATGAATTGTCTTGATCGTTCGAAGTTTGCTATGAAGGAGATTAATTGT	51	YMNCLDRSKFAMKEINC	2
YIECNITNRVPHFKWNC	2			ATGATGACGCTGTTTTATTGTTCGAATAAGCCGTCGCAGGAGGATGTTTGT	51	YMTLFYCSNKPSQEDVC	2
YIEDLV+HL+ERSEELC	2			ATGATGAGGAATAATAGTAAGAGTGCGTGTAGGGAGGATTATTTTGATTGT	51	YMRNNSKSACREDYFDC	2
YIEFLCKCTFRLSQLTC	2			ATGATGATGAATCATTCTTCGGGTAATAGGACTTATGTTAATTGTACGTGT	51	YMMNHSSGNRTYVNCTC	2
YIEFNQTYADKYNCSSC	2			ATGATGATGGATATTTCTTGTATTGGTTAGTCTGGGCCGCGTACGCCGTGT	51	YMMDISCIG+SGPRTPC	2
YIEHSPNCRDGNSCLKC	2			ATGATGATGTATACTTGTTGTGAGAGGAAGATTTTGAAGACGGAGAATTGT	51	YMMYTCCERKILKTENC	2
YIELIECGSISTKYMTC	2			ATGATGATTAGTTCTACGTGTGTTCATACGCAGATGTGGACGCGTAGTTGT	51	YMISSTCVHTQMWTRSC	2
YIESEEIGEMKTCDFKC	2			ATGATGATTATTCTTTATAAGAGTTGTCAGAATAATTATTATAGGAGGTGT	51	YMIILYKSCQNNYYRRC	2
YIEWLECECSRIEINLC	2			ATGATGCAGAATAATTCGCCGAGTGGGAAGAAGCGGCCTATGTCGTTTTGT	51	YMQNNSPSGKKRPMSFC	2
YIFQNRLVMEGWSHNDC	2			ATGATGCAGTGGCATAGTGATAAGAAGAAGAAGGAGACTACTCTTGGGTGT	51	YMQWHSDKKKKETTLGC	2
YIFRRETTSDD+HCHLC	2			ATGATGCAGTTGTGTACGACGTGGGATGGGTCGCATAGTAATTGGCTGTGT	51	YMQLCTTWDGSHSNWLC	2
YIGLKYSLEP+FQYNLC	2			ATGATGCATAGTAAGTTTCGTTCTATGATTGAGACTTATATGTATATGTGT	51	YMHSKFRSMIETYMYMC	2
YIHDNNVSCALSEATHC	2			ATGATGCGGGCGTTTATTAGGTCTAATAATTATCAGCCGTCGACGGATTGT	51	YMRAFIRSNNYQPSTDC	2
YIHHSLKNADDVYSIEC	2			ATGATGCGTAAGCATAGTATTAAGACGCGGAGGAGTAGTCTTATGCGTTGT	51	YMRKHSIKTRRSSLMRC	2
YIHIMPLYILMHSEFNC	2			ATGATGCTGCCGCTGCTGGCGTAGCATGAGACTCTTAAGGTTAAGGAGTGT	51	YMLPLLA+HETLKVKEC	2
YIKFLEWAMRVRRKIVC	2			ATGATGCTTAAGAAGGCGATTCAGGCTACTGGGAAGATTCATGATCCGTGT	51	YMLKKAIQATGKIHDPC	2
YIKFSVQEGMVDFGT+C	2			ATGATGCTTAAGGGTTAGAAGATTCGTAAGATGGCTAAGACGAAGCGTTGT	51	YMLKG+KIRKMAKTKRC	2
YIKNLLGRLGW+WNWCC	2			ATGATGCTTAGTCAGGCTTTTGTTGATCATTCGGAGGCTAGGTGGCTGTGT	51	YMLSQAFVDHSEARWLC	2
YIKQPHIQ+FEWEVTEC	2			ATGATGCTTCTTAATTATAAGCATATGTCTGATCTTCGGAGTCATAAGTGT	51	YMLLNYKHMSDLRSHKC	2
YIKRSKRNNQHAAHAYC	2			ATGATGGAGCAGCAGCCTAGTGGTGATACTAGTAAGATTAAGAAGTGGTGT	51	YMEQQPSGDTSKIKKWC	2
YIKSWAVTILTTLDELC	2			ATGATGGAGCTGTTTCCGCAGATTAGGAATCGTGTGCGTTAGATGGATTGT	51	YMELFPQIRNRVR+MDC	2
YIKTCRCSGDDHLKDDC	2			ATGATGGAGTTTTATAAGATGTGTAAGGCGAAGCTTAAGAATTTGTGTTGT	51	YMEFYKMCKAKLKNLCC	2
YILQKNQFDMFLYKRKC	2			ATGATGGATAATATGATTGTGTAGTAGTATGAGGAGTATATGGGTTAGTGT	51	YMDNMIV++YEEYMG+C	2
YINYKFMIMGPGRSA+C	2			ATGATGGATAATTAGTGTGAGCAGGAGAAGAGTAAGATGAATGCGTCTTGT	51	YMDN+CEQEKSKMNASC	2
YIQYEDQLQEREMDSCC	2			ATGATGGATCGTAGTTAGAGTCGTAAGAAGAATCATAGGCGGGTGAATTGT	51	YMDRS+SRKKNHRRVNC	2
YIR+IGWTLFNPCPE+C	2			ATGATGGATTGTGGTAGTATGTAGTCGGATGATTCGTGGGGGACTGCTTGT	51	YMDCGSM+SDDSWGTAC	2
YIRVVSTTTQNLCRDYC	2			ATGATGGGGTGGAAGGATAATTTTACGATGAAGTTGAAGATTGTTCAGTGT	51	YMGWKDNFTMKLKIVQC	2
YIRYSALKVVMI++ESC	2			ATGATGGGTAATAGTCCTAAGAGTATTACTGGTGATTCGGAGTTTCATTGT	51	YMGNSPKSITGDSEFHC	2
YISCTNGCLQSTLVVSC	2			ATGATGGGTAGGGGTAATATTGATAATTATGGTGATATTCATTATCTGTGT	51	YMGRGNIDNYGDIHYLC	2
YISHRGKEDL+LNE+FC	2			ATGATGTAGCTTCATAAGTAGACTAAGAAGACGAATAAGTAGAGTGAGTGT	51	YM+LHK+TKKTNK+SEC	2
YISKLYEELAQASTCVC	2			ATGATGTATATTGATTATAGTGAGATTCGGAAGTAGTTTATTATGTATTGT	51	YMYIDYSEIRK+FIMYC	2
YISML+RTYTSQPPS+C	2			ATGATGTATATTTTTATTAATTGTGCGGATGGGACGAATATTAAGTCGTGT	51	YMYIFINCADGTNIKSC	2
YITKHSGWSHKHDRA+C	2			ATGATGTATCATGTTTCGCATAGTATGAATCATGGTACGCAGATTATGTGT	51	YMYHVSHSMNHGTQIMC	2
YITQITNVGYKVATHHC	2			ATGATGTCTCATTGGGCTAAGTAGTGTGTGTGTCAGCATAATGGTAATTGT	51	YMSHWAK+CVCQHNGNC	2
YITQRRGYYSTVWI+YC	2			ATGATGTGGGAGTTGTATCAGACTTTGGTTATTTTGGGGAATCGTAATTGT	51	YMWELYQTLVILGNRNC	2
YIV+GSVNIRKLQRENC	2			ATGATGTGGTGTGACTATGATACGGATAAGAATGGTATGTATAATTTGTGT	51	YMWCDYDTDKNGMYNLC	2
YIVPNNPVWITGSR+WC	2			ATGATGTTGAATGCTGTGAATAGTAGGCAGAGGCATTCTTATGCTATGTGT	51	YMLNAVNSRQRHSYAMC	2
YIVT+KKECLIGRYHMC	2			ATGATGTTGAGGCAGATGAATCCTTCGTAGGAGCAGTATGCGTTTTCGTGT	51	YMLRQMNPS+EQYAFSC	2
YIWRNVLAN+RGQWKDC	2			ATGATTAAGAATCTGCTTGGGAGGCTTGGGTGGTAGTGGAATTGGTGTTGT	51	YIKNLLGRLGW+WNWCC	2
YIYKWLVMALSESIW+C	2			ATGATTAAGACTTGTAGGTGTAGTGGTGATGATCATCTGAAGGATGATTGT	51	YIKTCRCSGDDHLKDDC	2
YIYVTKHYMVVGRSTEC	2			ATGATTAAGAGGAGTAAGCGTAATAATCAGCATGCGGCGCATGCGTATTGT	51	YIKRSKRNNQHAAHAYC	2
YK+AMVVFVSSMISLDC	2			ATGATTAAGAGTTGGGCTGTGACGATTTTGACGACGTTGGATGAGTTGTGT	51	YIKSWAVTILTTLDELC	2
YK+KIIYQRRHGDGCSC	2			ATGATTAAGCAGCCGCATATTCAGTAGTTTGAGTGGGAGGTGACTGAGTGT	51	YIKQPHIQ+FEWEVTEC	2
YK+KTHWAYFQWQGYPC	2			ATGATTAAGTTTAGTGTTCAGGAGGGGATGGTGGATTTTGGGACTTAGTGT	51	YIKFSVQEGMVDFGT+C	2
YK+QLGCS+L+CDWYLC	2			ATGATTAAGTTTCTGGAGTGGGCTATGAGGGTGAGGAGGAAGATTGTGTGT	51	YIKFLEWAMRVRRKIVC	2
YK+RKYNTKQMWEAMRC	2			ATGATTAATTATAAGTTTATGATTATGGGGCCTGGTCGGTCGGCTTAGTGT	51	YINYKFMIMGPGRSA+C	2
YKC+VTAQN+HNSKNMC	2			ATGATTACGCAGATTACGAATGTTGGGTATAAGGTTGCTACTCATCATTGT	51	YITQITNVGYKVATHHC	2
YKCEEA+IVKSQLLT+C	2			ATGATTACGCAGCGTCGGGGGTATTACAGTACGGTGTGGATTTAGTATTGT	51	YITQRRGYYSTVWI+YC	2
YKCYNDSEYGYNSNYVC	2			ATGATTACTAAGCATAGTGGTTGGAGTCATAAGCATGATCGTGCGTAGTGT	51	YITKHSGWSHKHDRA+C	2
YKDKIDRTATP+DNSYC	2			ATGATTAGGTAGATTGGGTGGACTTTGTTTAATCCTTGTCCGGAGTAGTGT	51	YIR+IGWTLFNPCPE+C	2
YKEGLPNHEPCYYM+KC	2			ATGATTAGGTATTCTGCGCTTAAGGTGGTTATGATTTAGTAGGAGTCCTGT	51	YIRYSALKVVMI++ESC	2
YKEVH+GYTCRVGKQMC	2			ATGATTAGTATGCTGTAGCGTACTTATACTTCTCAGCCTCCTAGTTAGTGT	51	YISML+RTYTSQPPS+C	2
YKFYAGCMSVGSTKLVC	2			ATGATTAGTTGTACGAATGGTTGTTTGCAGAGTACGCTTGTTGTGAGTTGT	51	YISCTNGCLQSTLVVSC	2
YKGYLNVKTHSKYGRTC	2			ATGATTCAGTATGAGGATCAGTTGCAGGAGAGGGAGATGGATTCGTGTTGT	51	YIQYEDQLQEREMDSCC	2
YKHKRLNVRQNENMHPC	2			ATGATTCATATTATGCCGCTTTATATTCTGATGCATTCGGAGTTTAATTGT	51	YIHIMPLYILMHSEFNC	2
YKHMHTVK+TYLTILLC	2			ATGATTCATCATAGTTTGAAGAATGCGGATGATGTTTATAGTATTGAGTGT	51	YIHHSLKNADDVYSIEC	2
YKKM+NNNNCSE+LPSC	2			ATGATTCATGATAATAATGTTAGTTGTGCTTTGAGTGAGGCTACTCATTGT	51	YIHDNNVSCALSEATHC	2
YKKMLNKKMWLKSQHDC	2			ATGATTCGTGTTGTTTCGACTACGACTCAGAATCTTTGTAGGGATTATTGT	51	YIRVVSTTTQNLCRDYC	2
YKKRGALSKA+ENYDTC	2			ATGATTGAGAGTGAGGAGATTGGTGAGATGAAGACTTGTGATTTTAAGTGT	51	YIESEEIGEMKTCDFKC	2
YKKTSGFSADRKTASLC	2			ATGATTGAGCATAGTCCGAATTGTCGTGATGGGAATTCGTGTCTTAAGTGT	51	YIEHSPNCRDGNSCLKC	2
YKL+CMYETSQNTQWTC	2			ATGATTGAGGATCTGGTGTAGCATCTGTAGGAGCGGAGTGAGGAGCTGTGT	51	YIEDLV+HL+ERSEELC	2
YKLKHMKYVRHMNYMKC	2			ATGATTGAGTGGTTGGAGTGTGAGTGTAGTCGGATTGAGATTAATTTGTGT	51	YIEWLECECSRIEINLC	2
YKLKHPGR+KTKYHTYC	2			ATGATTGAGTGTAATATTACTAATCGTGTTCCGCATTTTAAGTGGAATTGT	51	YIECNITNRVPHFKWNC	2
YKLKTEEQKSSLSNMPC	2			ATGATTGAGTTGATTGAGTGTGGGAGTATTTCGACTAAGTATATGACGTGT	51	YIELIECGSISTKYMTC	2
YKLRSSRI+TR++SIKC	2			ATGATTGAGTTTAATCAGACTTATGCTGATAAGTATAATTGTTCTAGTTGT	51	YIEFNQTYADKYNCSSC	2
YKLSC+SAQKPMYREHC	2			ATGATTGAGTTTCTGTGTAAGTGTACGTTTAGGTTGTCGCAGTTGACGTGT	51	YIEFLCKCTFRLSQLTC	2
YKLTQ++LNGSITRKKC	2			ATGATTGATGATGTGAAGCAGTGGAATGAGCGTAAGGCTGTTAGGATGTGT	51	YIDDVKQWNERKAVRMC	2
YKLVLTTRAGVYHVWLC	2			ATGATTGGGCTGAAGTATTCTCTGGAGCCGTAGTTTCAGTATAATTTGTGT	51	YIGLKYSLEP+FQYNLC	2
YKLWFRRKSSSIEWSTC	2			ATGATTGTGACTTAGAAGAAGGAGTGTCTGATTGGGAGGTATCATATGTGT	51	YIVT+KKECLIGRYHMC	2
YKLYSKKS+L+TLFS+C	2			ATGATTGTGCCTAATAATCCTGTGTGGATTACGGGTAGTAGGTAGTGGTGT	51	YIVPNNPVWITGSR+WC	2
YKMGGKPVMHYTPYVAC	2			ATGATTGTGTAGGGTTCTGTTAATATTCGTAAGCTGCAGCGTGAGAATTGT	51	YIV+GSVNIRKLQRENC	2
YKMQK+RRLTLRSRNMC	2			ATGATTTAGCGGACTAAGAAGTGGAGGATGGCGAATTATATTTATTTGTGT	51	YI+RTKKWRMANYIYLC	2
YKMRASHSVHMPTGNHC	2			ATGATTTAGGATTGTAATGAGAGTGGTATTCTTAATGAGTAGCTTAATTGT	51	YI+DCNESGILNE+LNC	2
YKMSVGLTFDKNLINGC	2			ATGATTTAGGGTTGGACTCTTTGTACTGATATGACTAAGAGTCCTGGGTGT	51	YI+GWTLCTDMTKSPGC	2
YKNNNIDVVYVPDRGVC	2			ATGATTTAGGTTAGTTGGAATCGTGGGGGGAAGGGTGCTACTAAGCAGTGT	51	YI+VSWNRGGKGATKQC	2
YKNVN+NMWGRFHNWTC	2			ATGATTTATAAGTGGCTGGTGATGGCGTTGAGTGAGAGTATTTGGTAGTGT	51	YIYKWLVMALSESIW+C	2
YKPMRMNNAMMNES+LC	2			ATGATTTATGTGACGAAGCATTATATGGTTGTTGGGAGGAGTACTGAGTGT	51	YIYVTKHYMVVGRSTEC	2
YKPYKGARPNEAKPL+C	2			ATGATTTCGAAGTTGTATGAGGAGTTGGCGCAGGCGTCGACGTGTGTTTGT	51	YISKLYEELAQASTCVC	2
YKQFVNSRNSVITIGCC	2			ATGATTTCGCATAGGGGTAAGGAGGATCTTTAGTTGAATGAGTAGTTTTGT	51	YISHRGKEDL+LNE+FC	2
YKRKQRKNENR+STGDC	2			ATGATTTGGAGGAATGTGTTGGCTAATTAGAGGGGGCAGTGGAAGGATTGT	51	YIWRNVLAN+RGQWKDC	2
YKRSERIKE+YPLKETC	2			ATGATTTTGCAGAAGAATCAGTTTGATATGTTTTTGTATAAGCGGAAGTGT	51	YILQKNQFDMFLYKRKC	2
YKRSGIRSDNTVPPRNC	2			ATGATTTTTAGGAGGGAGACGACGAGTGATGATTAGCATTGTCATCTGTGT	51	YIFRRETTSDD+HCHLC	2
YKSTMKCYISKSWKKSC	2			ATGATTTTTCAGAATAGGCTGGTTATGGAGGGGTGGAGTCATAATGATTGT	51	YIFQNRLVMEGWSHNDC	2
YKSYCYHKEDKKNERIC	2			ATGCAGAAGAATAAGGATCGGAGGAGGATTAAGTGTTAGTAGGGGAGGTGT	51	YQKNKDRRRIKC++GRC	2
YKSYYEQNIADMNNGKC	2			ATGCAGAAGCAGCATCATTAGAGTTCGTTGCGGACGATTAAGACGCGGTGT	51	YQKQHH+SSLRTIKTRC	2
YKT++EKEQNNKDVL+C	2			ATGCAGAAGCGTAGTGCGGGGAAGAATATTATGCCGCCTTCTTTGGAGTGT	51	YQKRSAGKNIMPPSLEC	2
YKTCSDVNCNNMPKQCC	2			ATGCAGAAGCTTGGGAATCGTCGTTATAAGGATAAGGTGCTGAATCTTTGT	51	YQKLGNRRYKDKVLNLC	2
YKTKRPNRSVNW+SFSC	2			ATGCAGAAGGTTCGTTTTTATATTTAGATGTTGGGTGGTGTTTTTAAGTGT	51	YQKVRFYI+MLGGVFKC	2
YKTLNAITNRHKFGPTC	2			ATGCAGAAGTAGAAGTGTAATGGGAATACGTCGTCTGGTAATGATATGTGT	51	YQK+KCNGNTSSGNDMC	2
YKTNGYSWVNINPVSSC	2			ATGCAGAAGTTTTATAAGCGGAGGAAGTTGACTCGGCAGCGTGAGCAGTGT	51	YQKFYKRRKLTRQREQC	2
YKTS+NHHVN+KVNGSC	2			ATGCAGACGGAGAGGAGGACGCTTGCGGATAAGACTTGTAAGAAGAAGTGT	51	YQTERRTLADKTCKKKC	2
YKV+FDYLRTRNSQKWC	2			ATGCAGACTACGTTTATTAAGACTATGGAGCTGACTTTGTTGGGTACGTGT	51	YQTTFIKTMELTLLGTC	2
YKVFRKNIGHWNRTRRC	2			ATGCAGAGGATGGTGTAGAAGATGGCGTATCGTTGTATGTAGCTGAAGTGT	51	YQRMV+KMAYRCM+LKC	2
YKVGAQAAEMPMQPSKC	2			ATGCAGAGGGAGGATTATTCGTATGCGACGGGTTCTCTGAATTGTAAGTGT	51	YQREDYSYATGSLNCKC	2
YKVICHFNMLVRWNNDC	2			ATGCAGATGCTGGATGGTTGGAATCGGCCGCATTTTGCGAATAAGATGTGT	51	YQMLDGWNRPHFANKMC	2
YKVIMLNVQVDTA+NEC	2			ATGCAGATGGCGAAGAAGATGAGTCCGAGTAAGTCGTTTGATAAGGAGTGT	51	YQMAKKMSPSKSFDKEC	2
YKVITKNELFIMS+ELC	2			ATGCAGATTGCGCTGTGTGATCAGTGGCCGCCGAGGGCGAATACGGCGTGT	51	YQIALCDQWPPRANTAC	2
YKVN+YLYKNTTCPPSC	2			ATGCAGATTTGTACGGGTGAGGCTAATCGGAGTTTGCATCTTATGTGTTGT	51	YQICTGEANRSLHLMCC	2
YKWAT+TLN+GYRHSNC	2			ATGCAGCCGGATATTAAGTTGGTGTATTATGCGCAGCGTAATGATGTTTGT	51	YQPDIKLVYYAQRNDVC	2
YKYANWYF+KHTWYIWC	2			ATGCAGCCGTATGAGGAGGGGCAGCGTCAGCTTCAGTCGCAGAGGACGTGT	51	YQPYEEGQRQLQSQRTC	2
YKYMKIDLKLKSTSLYC	2			ATGCAGCGTAATATTTATGATCTTAAGGAGGCGATGGAGGGGGATAGGTGT	51	YQRNIYDLKEAMEGDRC	2
YL+FLTPKSKHIA+NGC	2			ATGCAGCTGGGGAATGAGAAGCATCAGGAGATTTGTGAGAAGATGTGTTGT	51	YQLGNEKHQEICEKMCC	2
YL+KCPIKCNIT+R+NC	2			ATGCAGGAGCATCAGGCTGAGAATACTTATTAGTCTACGATTGTGGAGTGT	51	YQEHQAENTY+STIVEC	2
YLANMDSGKRKNYTRMC	2			ATGCAGGATCCTGATACTAATATTGGGCATAGTGAGTTGTGGAATTGGTGT	51	YQDPDTNIGHSELWNWC	2
YLARMRALSNGMLTVKC	2			ATGCAGGGGCGTATTATGGCTATGAGTAATTCTGCTGATGTGCCTACGTGT	51	YQGRIMAMSNSADVPTC	2
YLCTTRYAPRKAEQCAC	2			ATGCAGGGGTGGAGGGAGAAGCCGAATTGGGCTACGATTTATATGAAGTGT	51	YQGWREKPNWATIYMKC	2
YLD+GKDDNVCYTPTLC	2			ATGCAGGTGTGCTTGTAGATTGGTCTTGAGAAGTAGGCTAGGCTGCAGTGT	51	YQVCL+IGLEK+ARLQC	2
YLDD+INSSG+RSKVHC	2			ATGCAGGTTTCTGCGTTGCTGTAGACTGTGATTTTGGTTGATACGACTTGT	51	YQVSALL+TVILVDTTC	2
YLDKSKLYEERKPTTGC	2			ATGCAGTATGAGGCGAATCAGAATAAGTATCTGCAGGGTGGTTCTGATTGT	51	YQYEANQNKYLQGGSDC	2
YLECSAPTR+PKSHPQC	2			ATGCAGTCGATTTAGGAGAATGTGAATCCCAAGAGTAGTCCGGCGTGTTGT	51	YQSI+ENVNPKSSPACC	2
YLEDEGKAPKYWRRPRC	2			ATGCAGTCTATGATTCGTCCTTCGGGTATGTAGACGGATCGGCATATGTGT	51	YQSMIRPSGM+TDRHMC	2
YLEHVWSLMESKFKNKC	2			ATGCAGTTGAATGCGTCGAGGACGAATTCGACGTGGAGTGTTGTGACTTGT	51	YQLNASRTNSTWSVVTC	2
YLEI+AP+CFSLFKQMC	2			ATGCAGTTGATTACTAGTCCTTTTGGTTATCAGCCTCCTACGACTGCGTGT	51	YQLITSPFGYQPPTTAC	2
YLENLKRTSSQVQRGQC	2			ATGCATAAGAGGATTCTGGCGAGGAATAATGGGAATTATAATCCGGCGTGT	51	YHKRILARNNGNYNPAC	2
YLERNDVSSYSWECDFC	2			ATGCATAAGCATAAGAAGGCGTAGCTGTATCGTCGGAGTACGACTAGTTGT	51	YHKHKKA+LYRRSTTSC	2
YLESARLRYPSSRDYIC	2			ATGCATAATTATCCGCTGGCGAGTCATCAGGGGGATTCGCGTCAGCCCTGT	51	YHNYPLASHQGDSRQPC	2
YLET+KGSLF+STWYTC	2			ATGCATACTTTTGAGAAGAATAAGCGTTCGTAGGGTCGGCCTTGGACGTGT	51	YHTFEKNKRS+GRPWTC	2
YLFDKNSGPKITYTKFC	2			ATGCATAGTCAGAAGAAGGATAATGTTTGTGGGAATTGTGATATTGGGTGT	51	YHSQKKDNVCGNCDIGC	2
YLFREQRRLHHMVERVC	2			ATGCATAGTGAGGATGGTGGGCATGAGAGTCTTGAGCTGAGTGCGTTGTGT	51	YHSEDGGHESLELSALC	2
YLFRPPSHKLKLNEDMC	2			ATGCATAGTTTGATTAGGACGTTGAATGTGGTTCATGATTAGAGTCCTTGT	51	YHSLIRTLNVVHD+SPC	2
YLGANRCTEKSEYLEGC	2			ATGCATATGAATTAGGTTAAGCCTAATTGGAAGGGGACTCTTGGTGATTGT	51	YHMN+VKPNWKGTLGDC	2
YLGDNRTKCV+AMKPMC	2			ATGCATATGCGTCTGAGGTCTACGTCTTCGTGGCATAAGATTACTGCGTGT	51	YHMRLRSTSSWHKITAC	2
YLGDSRNNSALDWQGVC	2			ATGCATCAGAATCCGTGTGTTAAGTCGAGGAAGACTTTTTAGTAGACTTGT	51	YHQNPCVKSRKTF++TC	2
YLGKSYR+HHTELVLSC	2			ATGCATCAGCAGAATCCTCAGCATCCGTATTAGACGGAGAAGTCGGAGTGT	51	YHQQNPQHPY+TEKSEC	2
YLGLRLCKWMRLDNRWC	2			ATGCATCATAAGATTCCTGAGCATAAGTGGCAGACGCGTAAGCTGGATTGT	51	YHHKIPEHKWQTRKLDC	2
YLGQHNDATDESCSRYC	2			ATGCATCCGTAGATTCCGAATCCGAAGCTGCGGCTGCTTCAGCATCTGTGT	51	YHP+IPNPKLRLLQHLC	2
YLGSNYF+KVTGRPSTC	2			ATGCATGAGTGTCTGGATGATAGGGATATGAGGAGTTTTTGTTGTGGGTGT	51	YHECLDDRDMRSFCCGC	2
YLHEHPMDRILRTLEC	2			ATGCATGATGTTGAGTATAATAATAAGAAGGAGCATGGGTTTCCGACGTGT	51	YHDVEYNNKKEHGFPTC	2
YLHEQLGVNDKVLKTIC	2			ATGCATGATTTGGGTCGGCATTAGGTGTCGTCTGTTGGGGCTCAGAAGTGT	51	YHDLGRH+VSSVGAQKC	2
YLHLA+VLGRFNMKGTC	2			ATGCATGCGTTTGTTTCGAGTCTGTCGGGTGAGAAGCCTCGTATTCTGTGT	51	YHAFVSSLSGEKPRILC	2
YLHMYRRNQKHQPGPCC	2			ATGCATGGGTGTAGGATGACGTAGAGTGGTGATATGAAGATGGGGCCTTGT	51	YHGCRMT+SGDMKMGPC	2
YLILNAECYFAGMCS+C	2			ATGCATGTGCATTATAATTTGAATAATCATACTCGTGTTTAGAAGAGGTGT	51	YHVHYNLNNHTRV+KRC	2
YLIMQDKWG+SNGRVIC	2			ATGCATGTTTATTAGATTAATTATAATAAGTGTTATACTACGGGTAAGTGT	51	YHVY+INYNKCYTTGKC	2
YLKKNANAW+RIRDRIC	2			ATGCATTTTCATAGTTTGAAGAAGTGGAAGCATGAGTCTACGCAGACGTGT	51	YHFHSLKKWKHESTQTC	2
YLKLLWYEFGY+AAVNC	2			ATGCCGAAGACGAATGATATTAGTAATTATGTTTAGAATACGGATACGTGT	51	YPKTNDISNYV+NTDTC	2
YLKRKDTKDG+RLTKPC	2			ATGCCGAATGGTGTGAAGAGTGTGATTGATAGTAGGATTGGGTTTGTGTGT	51	YPNGVKSVIDSRIGFVC	2
YLKSKWKLIAVELMRQC	2			ATGCCGACTCATTAGCATCCTATTAAGACTAAGTCGCTGTAGATTGAGTGT	51	YPTH+HPIKTKSL+IEC	2
YLL+LRGVNK+ASHKTC	2			ATGCCGACTGATCGGAAGCTGTAGGTTTATGCTCGGGAGAGGCTGAGTTGT	51	YPTDRKL+VYARERLSC	2
YLLKTVHASEGTDSKIC	2			ATGCCGATGAGGGATGAGGGGCCTCAGAAGTAGTTTGCGAAGCATCTGTGT	51	YPMRDEGPQK+FAKHLC	2
YLLLIMYEVVAQTYFSC	2			ATGCCGATTCTTGAGGTGCGGCTTACTACGAATGAGACGATTATTACGTGT	51	YPILEVRLTTNETIITC	2
YLLPRPER+++SRAAKC	2			ATGCCGCTGCCTCCGATTTGTAGGGAGAAGAAGAATCGGGCGTAGAGTTGT	51	YPLPPICREKKNRA+SC	2
YLMYRQNSSDGCKMKDC	2			ATGCCGGTGGTGAAGAGGATGTAGTGGTGGCCGATTGCGGTGAAGAGGTGT	51	YPVVKRM+WWPIAVKRC	2
YLNHRNAKPDKEVSSYC	2			ATGCCGGTTTAGTGGCAGTGGGCTATGAATCATACTGTGATTCCTATGTGT	51	YPV+WQWAMNHTVIPMC	2
YLNL+YAKMFSKLICKC	2			ATGCCGTGTAGGGAGGTTGATGATGGTAAGGTTGAGATTAATTAGAGTTGT	51	YPCREVDDGKVEIN+SC	2
YLNLQTGGKHTRYKTKC	2			ATGCCTAAGAAGCTGCATAGGCTGATGGGTACTAGTCCGAAGACGATTTGT	51	YPKKLHRLMGTSPKTIC	2
YLNTRMVLQ+NDVKEVC	2			ATGCCTAATGCGGCGAGGATGCGGAGTAGGGGTGCTAAGCTTTGTAATTGT	51	YPNAARMRSRGAKLCNC	2
YLNWQ+RS+SYIMCSRC	2			ATGCCTAATTGTTGGCATACGAAGAAGCGTCATAGGACTAATGCTTGTTGT	51	YPNCWHTKKRHRTNACC	2
YLNYWDVPVSRVCDDAC	2			ATGCCTAGTTGTATGACTGAGCAGAATTATGATAGGCGTCAGACGAATTGT	51	YPSCMTEQNYDRRQTNC	2
YLR+HKTAIYIAAIATC	2			ATGCCTATGAGTGTGAGGTAGTATACGGTGGCTATTAGTATGCATTTGTGT	51	YPMSVR+YTVAISMHLC	2
YLRDV+DNHHLQHMVDC	2			ATGCCTATTGCGCCTATGTGTCGTATGCGGAATAAGCGTAGGGAGTCGTGT	51	YPIAPMCRMRNKRRESC	2
YLRKKFTCWNFNV+YGC	2			ATGCCTCAGGATAGTCCGGTGGTTGGTTTTGTGTGTTGTAAGTGTTGGTGT	51	YPQDSPVVGFVCCKCWC	2
YLRKYMCA+RPQWDN+C	2			ATGCCTCATATGTGTGAGATGTGGGAGGAGCAGTGTATTATGTAGCGTTGT	51	YPHMCEMWEEQCIM+RC	2
YLRLERRNMSMRCV+YC	2			ATGCCTGCTCAGTAGCGGATTAATGCGAATGATGGGGCTGCTCATATGTGT	51	YPAQ+RINANDGAAHMC	2
YLRMQSTYSNYIGFVYC	2			ATGCCTGGGTCTACGTAGAGTACTTTGAATCTTAATCATCCTAGGGGGTGT	51	YPGST+STLNLNHPRGC	2
YLSKQWKYNKAMAIGHC	2			ATGCCTGGTATGAAGTATACTAATTTGTATTCTGGTGGGATGCCGCTGTGT	51	YPGMKYTNLYSGGMPLC	2
YLSRSVKISDRDLFNFC	2			ATGCCTTATAGTAAGGTTAATTTGTATAAGATGGATTATTTGTCTAAGTGT	51	YPYSKVNLYKMDYLSKC	2
YLSSHRYPNSTKCVDCC	2			ATGCCTTTGAGTAAGTTTTAGAGGGATCAGTGGGCGCCGAAGCATGTTTGT	51	YPLSKF+RDQWAPKHVC	2
YLSSWKATLKWSRMNLC	2			ATGCGGAAGAGGTGTGGTGATGGTCATACGTAGCTGTCTAATTATGATTGT	51	YRKRCGDGHT+LSNYDC	2
YLST+IWRNRE+DCVPC	2			ATGCGGAATATTAGGGTGTAGCGTTATGAGTATCTTCCTTTTAAGGGGTGT	51	YRNIRV+RYEYLPFKGC	2
YLTHWETDIHHLWKTQC	2			ATGCGGAATTGGAATAGGAATGATCGGGTGGTTTATCTTTTGAGGAGTTGT	51	YRNWNRNDRVVYLLRSC	2
YLTMGHDSESNLNS+WC	2			ATGCGGACTCAGAAGGATGTGACTGAGAGGTGGACGATTGTGCATTTTTGT	51	YRTQKDVTERWTIVHFC	2
YLTSGLNNGLVYHNWRC	2			ATGCGGACTGGGACTTTTCCGATTAGGCGTTCTATTGTGTATAATGGTTGT	51	YRTGTFPIRRSIVYNGC	2
YLVDQKNMKSEMYKLYC	2			ATGCGGAGGCCGAAGATGTGTATGGAGAAGGTGAATGATGGTAAGAGGTGT	51	YRRPKMCMEKVNDGKRC	2
YLVISNADKIWQTGETC	2			ATGCGGATTAATTTGCATCCGGAGCAGTTGATGCTTTGGGCGTAGTTGTGT	51	YRINLHPEQLMLWA+LC	2
YLVMEYAPLTLHSHHFC	2			ATGCGGCATAATAGTAGTGTGGTTGGGAAGCCGGGGAAGCCTACTTAGTGT	51	YRHNSSVVGKPGKPT+C	2
YLVNYEGSGK+ACTAYC	2			ATGCGGCCGAATGAGCAGAGTCTTTGGGCTGAGCATGCGACGTTTGATTGT	51	YRPNEQSLWAEHATFDC	2
YLVRNNTDN+MPYSRMC	2			ATGCGGCCGGGGCGTAAGCTGCATCTTAGTGGTAGGGCGGCTGTGTGGTGT	51	YRPGRKLHLSGRAAVWC	2
YLVRSKQVDVGSNVRVC	2			ATGCGGGATGAGAGGTCTTCTCTGAGGCTTTTTTCTTAGAGTAATATTTGT	51	YRDERSSLRLFS+SNIC	2
YLVYYEIYMRWSDLN+C	2			ATGCGGGTTATGGGGAAGCATAGGTTGCTTATTGATGATGCGAGTGAGTGT	51	YRVMGKHRLLIDDASEC	2
YLWNNKPYKI+NHRHYC	2			ATGCGGTATGCTTGGATGATGGAGAATGGTCGGTATTGGCGGACGCTTTGT	51	YRYAWMMENGRYWRTLC	2
YLYI+HESGTRPWKRKC	2			ATGCGGTGGAATCATAGGTCGGTGGATGCGCGGCATGGTTAGAATAGTTGT	51	YRWNHRSVDARHG+NSC	2
YLYIASVSENQWQKPHC	2			ATGCGGTTGTTGATGAAGAATTGGGTTGGGGATGAGAAGCTGGCGAGGTGT	51	YRLLMKNWVGDEKLARC	2
YLYIYCTLDKKTVMDSC	2			ATGCGTAACTTTTATAGGATGGGGATTGATACGGGTAATTGTGGTATTTGT	51	YRNFYRMGIDTGNCGIC	2
YLYMDWCHN+ICNYKHC	2			ATGCGTAATAAGTAGAGTGAGCCTAGGCAGAAGGGTTAGATGCAGAGTTGT	51	YRNK+SEPRQKG+MQSC	2
YLYNYS+LDKWSPNKLC	2			ATGCGTAATAATGCGAAGTGGAGGCAGAATCGTAATTGTCAGAATAAGTGT	51	YRNNAKWRQNRNCQNKC	2
YM+LHK+TKKTNK+SEC	2			ATGCGTACGCTGGCTGGGGCTACGTGGGTTCATGATAATACGAGTGGTTGT	51	YRTLAGATWVHDNTSGC	2
YMDCGSM+SDDSWGTAC	2			ATGCGTACTGTTGAGCGGTTGCATTCGCGGGTGTAGTAGTAGCGTTAGTGT	51	YRTVERLHSRV+++R+C	2
YMDN+CEQEKSKMNASC	2			ATGCGTAGTATGTAGTATATGAATCTGCTGCATAGGCAGTAGGGTTATTGT	51	YRSM+YMNLLHRQ+GYC	2
YMDNMIV++YEEYMG+C	2			ATGCGTCAGAGGTAGAAGGGTTAGAAGCAGCAGGATATGTAGATTTAGTGT	51	YRQR+KG+KQQDM+I+C	2
YMDRS+SRKKNHRRVNC	2			ATGCGTGATCTTAGTTGTGGTTTTTGGGGTACGATGGGTAGTTCGTGGTGT	51	YRDLSCGFWGTMGSSWC	2
YMEFYKMCKAKLKNLCC	2			ATGCGTGGGACTTTGGAGAGTACTGGTAGGTTGGCTTATGATACGCTTTGT	51	YRGTLESTGRLAYDTLC	2
YMELFPQIRNRVR+MDC	2			ATGCGTGTTAAGAAGATTAGGTTGAGTGTGGAGCTGATTCAGAGTAGTTGT	51	YRVKKIRLSVELIQSSC	2
YMEQQPSGDTSKIKKWC	2			ATGCGTTATGCTACTTCTTAGAGGAAGCTGGGTTCGTAGCAGCATTGGTGT	51	YRYATS+RKLGS+QHWC	2
YMGNSPKSITGDSEFHC	2			ATGCGTTCTAAGAGGGATGAGTTTGATACGGGTGAGACGATGACTTCGTGT	51	YRSKRDEFDTGETMTSC	2
YMGRGNIDNYGDIHYLC	2			ATGCGTTCTAAGCATTATGATAATTCGACTCGTAGTAAGAATCATATGTGT	51	YRSKHYDNSTRSKNHMC	2
YMGWKDNFTMKLKIVQC	2			ATGCTGAAGAAGAATGCGAATGCTTGGTAGAGGATTAGGGATAGGATTTGT	51	YLKKNANAW+RIRDRIC	2
YMHSKFRSMIETYMYMC	2			ATGCTGAAGAGTAAGTGGAAGCTGATTGCTGTTGAGCTGATGCGGCAGTGT	51	YLKSKWKLIAVELMRQC	2
YMIILYKSCQNNYYRRC	2			ATGCTGAATACGCGTATGGTTTTGCAGTAGAATGATGTTAAGGAGGTTTGT	51	YLNTRMVLQ+NDVKEVC	2
YMISSTCVHTQMWTRSC	2			ATGCTGAATCTGCAGACTGGTGGTAAGCATACGCGTTATAAGACTAAGTGT	51	YLNLQTGGKHTRYKTKC	2
YMK+MIVLNNYSYSLIC	2			ATGCTGAATCTTTAGTATGCGAAGATGTTTTCTAAGTTGATTTGTAAGTGT	51	YLNL+YAKMFSKLICKC	2
YMKHKMNSKLFGMGIPC	2			ATGCTGAATTATTGGGATGTTCCGGTGTCGCGTGTTTGTGATGATGCGTGT	51	YLNYWDVPVSRVCDDAC	2
YMKNTMKYPTQNVLCNC	2			ATGCTGACTATGGGGCATGATAGTGAGAGTAATTTGAATTCTTAGTGGTGT	51	YLTMGHDSESNLNS+WC	2
YMLKG+KIRKMAKTKRC	2			ATGCTGACTCATTGGGAGACTGATATTCATCATCTGTGGAAGACGCAGTGT	51	YLTHWETDIHHLWKTQC	2
YMLKKAIQATGKIHDPC	2			ATGCTGAGGCTTGAGAGGCGTAATATGAGTATGAGGTGTGTTTAGTATTGT	51	YLRLERRNMSMRCV+YC	2
YMLLNYKHMSDLRSHKC	2			ATGCTGAGGTAGCATAAGACGGCGATTTATATTGCTGCGATTGCTACTTGT	51	YLR+HKTAIYIAAIATC	2
YMLNAVNSRQRHSYAMC	2			ATGCTGATTCTGAATGCTGAGTGTTATTTTGCTGGGATGTGTTCTTAGTGT	51	YLILNAECYFAGMCS+C	2
YMLPLLA+HETLKVKEC	2			ATGCTGCATATGTATCGTAGGAATCAGAAGCATCAGCCTGGGCCGTGTTGT	51	YLHMYRRNQKHQPGPCC	2
YMLRQMNPS+EQYAFSC	2			ATGCTGCTGCCGAGGCCGGAGCGTTAGTAGTAGTCGAGGGCGGCGAAGTGT	51	YLLPRPER+++SRAAKC	2
YMLSQAFVDHSEARWLC	2			ATGCTGCTTTAGCTGCGTGGGGTTAATAAGTAGGCTTCGCATAAGACTTGT	51	YLL+LRGVNK+ASHKTC	2
YMMDISCIG+SGPRTPC	2			ATGCTGGAGAATCTGAAGCGGACTAGTTCGCAGGTTCAGAGGGGTCAGTGT	51	YLENLKRTSSQVQRGQC	2
YMMNHSSGNRTYVNCTC	2			ATGCTGGAGACGTAGAAGGGGAGTCTTTTTTAGAGTACGTGGTATACGTGT	51	YLET+KGSLF+STWYTC	2
YMMYTCCERKILKTENC	2			ATGCTGGAGATTTAGGCGCCGTAGTGTTTTTCGTTGTTTAAGCAGATGTGT	51	YLEI+AP+CFSLFKQMC	2
YMNCLDRSKFAMKEINC	2			ATGCTGGAGGATGAGGGGAAGGCGCCGAAGTATTGGCGTAGGCCTCGTTGT	51	YLEDEGKAPKYWRRPRC	2
YMNIHSRADGIEN+NWC	2			ATGCTGGATGATTAGATTAATAGTTCTGGGTAGCGTTCGAAGGTTCATTGT	51	YLDD+INSSG+RSKVHC	2
YMNQNKGSIARREHMSC	2			ATGCTGGGGTTGAGGTTGTGTAAGTGGATGCGGCTTGATAATAGGTGGTGT	51	YLGLRLCKWMRLDNRWC	2
YMQLCTTWDGSHSNWLC	2			ATGCTGGGTGCTAATCGGTGTACGGAGAAGAGTGAGTATCTTGAGGGTTGT	51	YLGANRCTEKSEYLEGC	2
YMQNNSPSGKKRPMSFC	2			ATGCTGTAGAAGTGTCCGATTAAGTGTAATATTACGTAGCGGTAGAATTGT	51	YL+KCPIKCNIT+R+NC	2
YMQWHSDKKKKETTLGC	2			ATGCTGTTTAGGGAGCAGCGTAGGCTGCATCATATGGTGGAGAGGGTGTGT	51	YLFREQRRLHHMVERVC	2
YMRAFIRSNNYQPSTDC	2			ATGCTTAAGCGTAAGGATACTAAGGATGGTTAGAGGCTGACTAAGCCTTGT	51	YLKRKDTKDG+RLTKPC	2
YMRKHSIKTRRSSLMRC	2			ATGCTTAAGCTGTTGTGGTATGAGTTTGGTTATTAGGCTGCTGTTAATTGT	51	YLKLLWYEFGY+AAVNC	2
YMRNNSKSACREDYFDC	2			ATGCTTAGGAAGAAGTTTACTTGTTGGAATTTTAATGTTTAGTATGGTTGT	51	YLRKKFTCWNFNV+YGC	2
YMSHWAK+CVCQHNGNC	2			ATGCTTAGGAAGTATATGTGTGCGTAGCGGCCGCAGTGGGATAATTAGTGT	51	YLRKYMCA+RPQWDN+C	2
YMTLFYCSNKPSQEDVC	2			ATGCTTCATGAGCAGCTTGGTGTGAATGATAAGGTTCTGAAGACGATTTGT	51	YLHEQLGVNDKVLKTIC	2
YMWCDYDTDKNGMYNLC	2			ATGCTTCATGAGCATCCGATGGATAGGATTCTGAGGACGTTGGAGTGT	48	YLHEHPMDRILRTLEC	2
YMWELYQTLVILGNRNC	2			ATGCTTGAGCGGAATGATGTTAGTTCTTATTCTTGGGAGTGTGATTTTTGT	51	YLERNDVSSYSWECDFC	2
YMYHVSHSMNHGTQIMC	2			ATGCTTGAGTCTGCGAGGTTGAGGTATCCTTCGAGTCGGGATTATATTTGT	51	YLESARLRYPSSRDYIC	2
YMYIDYSEIRK+FIMYC	2			ATGCTTGGTCAGCATAATGATGCTACTGATGAGAGTTGTAGTCGTTATTGT	51	YLGQHNDATDESCSRYC	2
YMYIFINCADGTNIKSC	2			ATGCTTGGTGATAATCGTACGAAGTGTGTGTAGGCTATGAAGCCGATGTGT	51	YLGDNRTKCV+AMKPMC	2
YN+ASTRAPIRVSKKGC	2			ATGCTTGTGAATTATGAGGGGAGTGGGAAGTAGGCTTGTACGGCTTATTGT	51	YLVNYEGSGK+ACTAYC	2
YN+CNWYISQKDAKKIC	2			ATGCTTGTGATTAGTAATGCTGATAAGATTTGGCAGACTGGTGAGACGTGT	51	YLVISNADKIWQTGETC	2
YN+SISERNGIERYF+C	2			ATGCTTGTGGATCAGAAGAATATGAAGAGTGAGATGTATAAGCTTTATTGT	51	YLVDQKNMKSEMYKLYC	2
YNAKSNRKHPRSNTNEC	2			ATGCTTTAGTTTCTGACGCCTAAGTCTAAGCATATTGCGTAGAATGGTTGT	51	YL+FLTPKSKHIA+NGC	2
YNCH+ILNISAQRETDC	2			ATGCTTTATAATTATTCTTAGCTTGATAAGTGGTCGCCTAATAAGCTGTGT	51	YLYNYS+LDKWSPNKLC	2
YNCRNCEV+PSQNT+YC	2			ATGCTTTATATTTAGCATGAGAGTGGGACGCGTCCTTGGAAGAGGAAGTGT	51	YLYI+HESGTRPWKRKC	2
YNDDKLGTTDKTWIY+C	2			ATGCTTTATATTTATTGTACTTTGGATAAGAAGACGGTGATGGATTCGTGT	51	YLYIYCTLDKKTVMDSC	2
YNDKSSAMLQDFKYQEC	2			ATGCTTTGGAATAATAAGCCGTATAAGATTTAGAATCATCGTCATTATTGT	51	YLWNNKPYKI+NHRHYC	2
YNDRKAWENTNFNNGDC	2			ATGGAGAACCAGGTTCATGTTACTTGGGATAAGCAGACTTATTATCGGTGT	51	YENQVHVTWDKQTYYRC	2
YNDSRANEKPCRCAGKC	2			ATGGAGAAGCATGATCAGTTTGAGGCGAATACTGATTGTATGAGGAAGTGT	51	YEKHDQFEANTDCMRKC	2
YNEARN+QRFSVFVRMC	2			ATGGAGAAGGAGTAGATTCATGTTCGGAGGTTGCATGATAATTATTTTTGT	51	YEKE+IHVRRLHDNYFC	2
YNESNNKSNIGKYVPPC	2			ATGGAGAAGGTTGTTTAGTTGAAGTAGTATGATCAGTATGGTTGTTGGTGT	51	YEKVV+LK+YDQYGCWC	2
YNEYSYRPYLEEREGSC	2			ATGGAGAAGTAGACGATGAAGACTACTCCTATGTTTGATAGTCCTTCTTGT	51	YEK+TMKTTPMFDSPSC	2
YNFLPILWLVQNVIYEC	2			ATGGAGAAGTATAGTTGGAAGGTTTATTAGCAGAATCAGTTTACGAATTGT	51	YEKYSWKVY+QNQFTNC	2
YNFTKRISGICGEACEC	2			ATGGAGAATAATCGGCTTGATATGTGTGTTGTGAGTGGGTATAGGACGTGT	51	YENNRLDMCVVSGYRTC	2
YNFV+KKRTNEVTRECC	2			ATGGAGAATTCGGCTGTTTTTGATACTGTTGAGATTTATGATGTGAATTGT	51	YENSAVFDTVEIYDVNC	2
YNGMCAEYWYRHLARMC	2			ATGGAGACGCGTCGGTGTTTTCTGTAGTATTAGCTTAATAGGCCGTTGTGT	51	YETRRCFL+Y+LNRPLC	2
YNGYRNSGMMLLRAHLC	2			ATGGAGAGGATGCTGATTGTTAATAGGGTGAATGTTCCGCTGTATTTGTGT	51	YERMLIVNRVNVPLYLC	2
YNHCDDRG+QCYNLCEC	2			ATGGAGAGGTTGGTTAATCGTGATAGGAAGGTTGCTGAGTCTTATCGTTGT	51	YERLVNRDRKVAESYRC	2
YNHDSGDIGLARSSLMC	2			ATGGAGAGTCGGCAGAAGAGTGAGGTGGAGTAGCCTAATGAGTGTGGTTGT	51	YESRQKSEVE+PNECGC	2
YNHQVLEVQYTWLNKAC	2			ATGGAGATGAGTGTTCATCTTAGGTATGGTGAGGATCTGTTGACTGGTTGT	51	YEMSVHLRYGEDLLTGC	2
YNIDMGEQLINSGVMSC	2			ATGGAGATGCATAGGAAGCTGCCTCCGGTGACGCATCATAAGTGTAAGTGT	51	YEMHRKLPPVTHHKCKC	2
YNIHSASSKDILVKHQC	2			ATGGAGATGCCTATTCAGCTTATGAGGGTTAATCAGCTTCTTCATTTTTGT	51	YEMPIQLMRVNQLLHFC	2
YNIIDETPQCNSWI+WC	2			ATGGAGATGTCTGATAATCTGGTTGAGGTGACGATGAGTAGTATGTGGTGT	51	YEMSDNLVEVTMSSMWC	2
YNINRVSWTVIHETETC	2			ATGGAGCAGAAGTAGAATATGAGGCAGTAGAGGAGCCATACGCGGTGGTGT	51	YEQK+NMRQ+RSHTRWC	2
YNIRVVRNRSFDNMNKC	2			ATGGAGCCGGGTTCGAAGGTTAATAGTTTGAAGATGTGGAAGCGTCCTTGT	51	YEPGSKVNSLKMWKRPC	2
YNITILKETGQRTSLAC	2			ATGGAGCGTCGGTATATGAAGTTGGAGCCGCGTACGGCGCCGAGTCATTGT	51	YERRYMKLEPRTAPSHC	2
YNIWDRTKEYSKLGMFC	2			ATGGAGCTGACGCCGAAGTTTCAGCCGCGGATGAGGGATTGGGGTCCGTGT	51	YELTPKFQPRMRDWGPC	2
YNK+KCTY+LSMKMKFC	2			ATGGAGCTGAGTAATTAGGCTGTGAGGCCGGAGATGGCTGGTACGACGTGT	51	YELSN+AVRPEMAGTTC	2
YNKDLLWHW+AFREYRC	2			ATGGAGGAGCTGGTGAGTGCGGATAGTATTTATGATAGTTAGGTGGGTTGT	51	YEELVSADSIYDS+VGC	2
YNKFITLAKIPECEIIC	2			ATGGAGGAGTGGAGTACGCGGCAGCGGTAGAATTGTATTTATAATCATTGT	51	YEEWSTRQR+NCIYNHC	2
YNKGGIYSQEITMLKPC	2			ATGGAGGATAATAAGGAGTCTTTTCGGAATAATCTGCCTAGGTAGACTTGT	51	YEDNKESFRNNLPR+TC	2
YNKHTWTASMTREAPDC	2			ATGGAGGCGAAGAAGCCGATTTATTTTATTGTTACTAATCTTTGTCAGTGT	51	YEAKKPIYFIVTNLCQC	2
YNKIGEHLLVLAHVNSC	2			ATGGAGGCTAATGTGTCTAAGAAGCAGACTGCGTTGACTAATGGGTAGTGT	51	YEANVSKKQTALTNG+C	2
YNKVIGIK+STKGVYRC	2			ATGGAGGGGAGGGTTAATAAGTTGTATATTTGTTTGGGTAATTATTTGTGT	51	YEGRVNKLYICLGNYLC	2
YNLCNLKMMMGKQNPSC	2			ATGGAGGGGGATGGTAATCGTATTGATGGGCTGTATGGTTAGCGTCTGTGT	51	YEGDGNRIDGLYG+RLC	2
YNLEST+WVYCKRWTKC	2			ATGGAGGGTGCTGTGAGGATTTCGATGCCGTTTAATCTGGAGGTGAATTGT	51	YEGAVRISMPFNLEVNC	2
YNLFKHQFEREFHWSKC	2			ATGGAGGGTGTGAAGATTGGTAAGAGGAATATGAAGAATTAGGATCAGTGT	51	YEGVKIGKRNMKN+DQC	2
YNLFLNCVHPLLKQDAC	2			ATGGAGGGTTGGGCTGGGACGTGGATTTGGTAGTTGGTTGTTAGGACGTGT	51	YEGWAGTWIW+LVVRTC	2
YNLNYVFTVKSKGFTIC	2			ATGGAGTAGCATACGACTACTAAGTTGAGGAATGATCATAGGATTACGTGT	51	YE+HTTTKLRNDHRITC	2
YNLSYLNKQQNWKNLVC	2			ATGGAGTAGCCTCTGTTGTGGTTGAAGCATTGTGTGCGTTGTGAGGCTTGT	51	YE+PLLWLKHCVRCEAC	2
YNMFHVVEFLSYGKMLC	2			ATGGAGTAGCTTGATAATGCTTATGCGGGTCTGGAGTATTATACTAGGTGT	51	YE+LDNAYAGLEYYTRC	2
YNMITYSRKRRLVSD+C	2			ATGGAGTATTGTTCGAATGCTGATAATTAGACGTTGATTGAGAAGATGTGT	51	YEYCSNADN+TLIEKMC	2
YNMKKSCRQEMTH+SLC	2			ATGGAGTCTAAGAGTAAGCAGGTGCGGTGGTTGCATATGACTGATAGTTGT	51	YESKSKQVRWLHMTDSC	2
YNMKS+TIVMSMFT+WC	2			ATGGAGTGGCCGAATAATGGTATGGGTTGGCAGCCTTAGCAGTCTAAGTGT	51	YEWPNNGMGWQP+QSKC	2
YNMLIEKSLKKQKLCSC	2			ATGGAGTGTAAGCATCGTACGGCTTATTGGAAGCAGGGTCGTTGGATGTGT	51	YECKHRTAYWKQGRWMC	2
YNMRNP+SKSTQKVHSC	2			ATGGAGTGTTTTCAGAAGAAGTCGACGAATCCGAAGAGGGATTATAAGTGT	51	YECFQKKSTNPKRDYKC	2
YNNALKCDSRM+RDDTC	2			ATGGAGTTTAATAATGAGTGTCATTATAGTTAGATTATGAAGTCTACTTGT	51	YEFNNECHYS+IMKSTC	2
YNNHNC+MTQFSKHVWC	2			ATGGAGTTTGATATTATTGTGATGTAGAGTAGGAGGGTGAGTTAGAATTGT	51	YEFDIIVM+SRRVS+NC	2
YNNMRILYTSNSNSVNC	2			ATGGATAAGGAGAAGGTTTAGAGTTGGAGTTTTAATATGATTTAGTTGTGT	51	YDKEKV+SWSFNMI+LC	2
YNNS+DKRMPLHDNETC	2			ATGGATAAGGATATTAATGTTGATGTGGAGATTAGTCGGAAGACTGATTGT	51	YDKDINVDVEISRKTDC	2
YNNVEEIYLYSVYDCGC	2			ATGGATAATAAGTATAATAATTATTTGTATAATCGGGATATTTATCATTGT	51	YDNKYNNYLYNRDIYHC	2
YNNVPDLIWWMSEQNQC	2			ATGGATAATATTGCTAATGAGCAGCCGCATCCGCGGCCGGTGGAGTAGTGT	51	YDNIANEQPHPRPVE+C	2
YNPRGRHA+DDPLYKLC	2			ATGGATACGTGGATTTGGCTTTGTAATTAGATGAAGGATATGCATGGGTGT	51	YDTWIWLCN+MKDMHGC	2
YNPSVLCLICN+YGKFC	2			ATGGATACTGTTAATTTGCAGCGTGTTGGTTATGTTGAGAGTAGGCAGTGT	51	YDTVNLQRVGYVESRQC	2
YNQASIDK+Y++SQMIC	2			ATGGATACTTGTATGAATAGTAAGATGAATAAGAATGCTGTGTCTGTTTGT	51	YDTCMNSKMNKNAVSVC	2
YNQNLTHTRSKMPNRRC	2			ATGGATAGGATGGAGGTTGAGGATCTTATGCATAGGCATACGGATTCGTGT	51	YDRMEVEDLMHRHTDSC	2
YNQQLDGMCWVFKLYGC	2			ATGGATAGTAAGAATGTGTATCCTTTTAATATGGGGAGGCTGGATAATTGT	51	YDSKNVYPFNMGRLDNC	2
YNRC+LRNITTRGLNTC	2			ATGGATAGTCGTCATAGTCCGAATGCGGATAAGCATGATGTGTTTTGGTGT	51	YDSRHSPNADKHDVFWC	2
YNRDSWQVQSTGMLAYC	2			ATGGATAGTCTTCATTGTGAGGAGCATCGTAAGCCTAAGAATGATTAGTGT	51	YDSLHCEEHRKPKND+C	2
YNRKFTQAWQHRKMDNC	2			ATGGATATGCGTGATAAGTAGGATAAGAAGGTGGTGAAGTAGTGTATGTGT	51	YDMRDK+DKKVVK+CMC	2
YNRRIYYSYTTSFLTGC	2			ATGGATATTGTTAATCTGGGGATTATGTAGAAGTTGGGGTATTGGTATTGT	51	YDIVNLGIM+KLGYWYC	2
YNRRNNVKYRIVPSYTC	2			ATGGATCCGCAGGCTAATATGCATAGTGCGGCTCGGACTCATGCTTCGTGT	51	YDPQANMHSAARTHASC	2
YNRSWNCTMYEWNRD+C	2			ATGGATCGGACTGAGGTGGAGGTTTGGTTTACTGTTGTGAAGTAGTTTTGT	51	YDRTEVEVWFTVVK+FC	2
YNRTIDYHSTGH+IS+C	2			ATGGATCGTCATTTTTGGACTACTGTGCAGGTTTCGTGTCATGTGCGTTGT	51	YDRHFWTTVQVSCHVRC	2
YNSDYSTQSHKPQLQLC	2			ATGGATCGTGATAGGCATTATCTGTATAATCTTTATCAGCTGAAGTTGTGT	51	YDRDRHYLYNLYQLKLC	2
YNSNKPNNRSRPKIKKC	2			ATGGATCTTTTGGAGTTGAGGAGTATGTCGTGTATTGATATGGTTCGGTGT	51	YDLLELRSMSCIDMVRC	2
YNSPWIMIIKE+RED+C	2			ATGGATGAGAAGAATGGTTGGCAGTAGAGTAATGATAAGAATTATATTTGT	51	YDEKNGWQ+SNDKNYIC	2
YNSSNQEMNRKRLDTNC	2			ATGGATGAGAGTAATCCTGAGAATAAGACGAAGGATATGTAGGAGTGGTGT	51	YDESNPENKTKDM+EWC	2
YNSVS+YGEMRKIDNNC	2			ATGGATGAGGGGATTACTCTTAATGGGGATGTGAAGAAGACGACTATGTGT	51	YDEGITLNGDVKKTTMC	2
YNTGLFERHCMHTQNNC	2			ATGGATGATAGGAGGAGTAGTTTGGGGTTGAAGCCGACGGTGCAGAGGTGT	51	YDDRRSSLGLKPTVQRC	2
YNTHYKKDNGTNKGRKC	2			ATGGATGATTATGCGATGAAGTGGCTTAAGATTATGTCTAGGAGTTGT	48	YDDYAMKWLKIMSRSC	2
YNTMCFSIMTTCKRTRC	2			ATGGATGCGACTCATAGTCATCTTCGTGCGGTGAGTATTAATGTTGCTTGT	51	YDATHSHLRAVSINVAC	2
YNTTIEQAPN+LV+MFC	2			ATGGATGCGCATTTTAGGAGGGCTAGTAAGAAGTTGGATAATAATCTTTGT	51	YDAHFRRASKKLDNNLC	2
YNTVGQWFIVW+LIVVC	2			ATGGATGCTGTGACTACTAATGATAAGTTTGTGGAGATTAATTATTAGTGT	51	YDAVTTNDKFVEINY+C	2
YNVDTLWLWYEGCTEQC	2			ATGGATGCTTCTGCGGGTAGGAAGCCTAGTGAGAGTACGAGTTTTCATTGT	51	YDASAGRKPSESTSFHC	2
YNVKTPDE+APSRVTLC	2			ATGGATGGGCATCAGAAGAGGTATAAGGAGGGTATGGATATGAAGAATTGT	51	YDGHQKRYKEGMDMKNC	2
YNVNVKTITLPTQSYKC	2			ATGGATGGTCAGACTTGGATTTGTTCTATGACGTAGAGGATTATGATTTGT	51	YDGQTWICSMT+RIMIC	2
YNVQVLPVWQSDPTTSC	2			ATGGATGTTAATAATGAGCATGTTAATGATTAGCGGGTGGGTTCGAATTGT	51	YDVNNEHVND+RVGSNC	2
YNVTDGDKPVSRNCSNC	2			ATGGATGTTTATTATGGGATTAATCAGAAGAATCGTCCGACTGCTATGTGT	51	YDVYYGINQKNRPTAMC	2
YNY+LYFRIKKRRTLLC	2			ATGGATTATAGTGGGTGTTCTACTAAGATGAAGACGAAGGATAGTAATTGT	51	YDYSGCSTKMKTKDSNC	2
YNYIRPRMMWRD+PPLC	2			ATGGATTATTTTCGGAAGGATAATGTTAATAATAAGCCGCAGGTGGCGTGT	51	YDYFRKDNVNNKPQVAC	2
YNYRT+RVYY+DFRMEC	2			ATGGATTCTGGTAAGATTCAGTGGCTGATGGCTGAGGCTAAGATTTGGTGT	51	YDSGKIQWLMAEAKIWC	2
YPAQ+RINANDGAAHMC	2			ATGGATTGTCATGCGAATTATGGGAGGCCTCCGGAGAGGAGTTTTCATTGT	51	YDCHANYGRPPERSFHC	2
YPCREVDDGKVEIN+SC	2			ATGGCGAAGTATGATAGTCTGCAGAGTAAGATTATGAATAGGGATACTTGT	51	YAKYDSLQSKIMNRDTC	2
YPGMKYTNLYSGGMPLC	2			ATGGCGAATCCTAATGATACGATGATGTAGCTGAAGAAGAGTACGTTTTGT	51	YANPNDTMM+LKKSTFC	2
YPGST+STLNLNHPRGC	2			ATGGCGAATTCGAAGAAGAAGTGTCAGACGAATGAGAGTGGTTTGAATTGT	51	YANSKKKCQTNESGLNC	2
YPHMCEMWEEQCIM+RC	2			ATGGCGAGGAATAATACGAGTTGTCTTAAGATGCTGCTTGAGCTGGCGTGT	51	YARNNTSCLKMLLELAC	2
YPIAPMCRMRNKRRESC	2			ATGGCGAGTAGGCCTGGTGAGATTCCTTTTGCGAGTGAGACGGATTTGTGT	51	YASRPGEIPFASETDLC	2
YPILEVRLTTNETIITC	2			ATGGCGATGAATAATATGAAGAATAAGACGAGGACTTCGGCGCATACGTGT	51	YAMNNMKNKTRTSAHTC	2
YPKKLHRLMGTSPKTIC	2			ATGGCGATGACGATGCATTTGGATACGGTGAATACTACTGCGAGGCCGTGT	51	YAMTMHLDTVNTTARPC	2
YPKTNDISNYV+NTDTC	2			ATGGCGATGTTTTAGGGTCGTTTTATTTATAATCGTAAGATGACTAATTGT	51	YAMF+GRFIYNRKMTNC	2
YPLPPICREKKNRA+SC	2			ATGGCGATTAATGAGGGGTTGTAGTAGAGTAAGGCTATTATGAATTATTGT	51	YAINEGL++SKAIMNYC	2
YPLSKF+RDQWAPKHVC	2			ATGGCGATTGATACTAAGGCTAGGCCGGAGCTTGAGTGTCGGTATCCGTGT	51	YAIDTKARPELECRYPC	2
YPMRDEGPQK+FAKHLC	2			ATGGCGATTTGGCTGTCGACTACTCAGACTGTGCGGCGGAAGCAGATGTGT	51	YAIWLSTTQTVRRKQMC	2
YPMSVR+YTVAISMHLC	2			ATGGCGATTTGTATTTATGTTTATGGTTCGCAGTGTGAGAGTTGTATGTGT	51	YAICIYVYGSQCESCMC	2
YPNAARMRSRGAKLCNC	2			ATGGCGCAGAAGACGAATGTTATGAAGAATTAGCATGCTATTCAGAAGTGT	51	YAQKTNVMKN+HAIQKC	2
YPNCWHTKKRHRTNACC	2			ATGGCGGCGCATTTTAATGCGTTTGCGAGTAAGACTCATTATAAGTTGTGT	51	YAAHFNAFASKTHYKLC	2
YPNGVKSVIDSRIGFVC	2			ATGGCGGTGCTGGGGAAGTAGAGGGATATTGATGGGGATTCGTCGTTGTGT	51	YAVLGK+RDIDGDSSLC	2
YPQDSPVVGFVCCKCWC	2			ATGGCGTATATTCGTAAGCGGAATAGGATTTAGGGGTTGATTTATAGGTGT	51	YAYIRKRNRI+GLIYRC	2
YPSCMTEQNYDRRQTNC	2			ATGGCGTCTAATAAGCCTTAGTGGTAGAGTGTGGGGCAGCATGGGCTGTGT	51	YASNKP+W+SVGQHGLC	2
YPTDRKL+VYARERLSC	2			ATGGCGTGGTCTAAGAGGCATTAGACTAGTCGTAATAATGGTTTTACGTGT	51	YAWSKRH+TSRNNGFTC	2
YPTH+HPIKTKSL+IEC	2			ATGGCGTGTAAGTATGATCTGTTTGGTGTGCCGCTGCTTATGAAGAGGTGT	51	YACKYDLFGVPLLMKRC	2
YPV+WQWAMNHTVIPMC	2			ATGGCTAAGGTTGTTAGGTAGAGTGCGAGTATTAATAATCTTTATGGTTGT	51	YAKVVR+SASINNLYGC	2
YPVVKRM+WWPIAVKRC	2			ATGGCTAATGATCAGCATTGTTAGAAGTATAGTGTTCCTAGTCATCCGTGT	51	YANDQHC+KYSVPSHPC	2
YPYSKVNLYKMDYLSKC	2			ATGGCTACGGAGAGTTTTTATCGTGCTCGTAATAAGACGGAGCATCGGTGT	51	YATESFYRARNKTEHRC	2
YQDPDTNIGHSELWNWC	2			ATGGCTACTAGTGCTGATGGTTTTTAGACGAAGGATGGTTGT	42	YATSADGF+TKDGC	2
YQEHQAENTY+STIVEC	2			ATGGCTACTGATTGTCCTTCTAATTGTGCTAGTGCGGTTCCTCATAGGTGT	51	YATDCPSNCASAVPHRC	2
YQGRIMAMSNSADVPTC	2			ATGGCTAGGGAGACGATGGATAGGAAGAATCATCATCATTATGAGGATTGT	51	YARETMDRKNHHHYEDC	2
YQGWREKPNWATIYMKC	2			ATGGCTCGGTTGTAGATTATTTAGTAGAATCCGAGTAGGAGTAGTAGGTGT	51	YARL+II++NPSRSSRC	2
YQIALCDQWPPRANTAC	2			ATGGCTGAGAAGCGTTTTGCTGATGAGAGTTATCAGATGAATAAGCAGTGT	51	YAEKRFADESYQMNKQC	2
YQICTGEANRSLHLMCC	2			ATGGCTGATCGTGTGTCTCTTACGATTCCTGTTGATCTTTCGCATACTTGT	51	YADRVSLTIPVDLSHTC	2
YQK+KCNGNTSSGNDMC	2			ATGGCTGATTATATGTTTAGTAAGCATCAGGAGGAGTTTAGTCCTTATTGT	51	YADYMFSKHQEEFSPYC	2
YQKFYKRRKLTRQREQC	2			ATGGCTGCGTGGAGTACGAGGTGGCAGAAGGATTATAGTACTAAGCTGTGT	51	YAAWSTRWQKDYSTKLC	2
YQKLGNRRYKDKVLNLC	2			ATGGCTGGGATTTCGAGTAGTGATTAGGAGATTGATCATCGGGAGATTTGT	51	YAGISSSD+EIDHREIC	2
YQKNKDRRRIKC++GRC	2			ATGGCTGGGCCTAGGCGGTATGGTCCTCAGCATCCTAATCATAAGAATTGT	51	YAGPRRYGPQHPNHKNC	2
YQKQHH+SSLRTIKTRC	2			ATGGCTGGTGGGAATTTGAGGCTGTATTAGTTGTTTAGGATGAGTAATTGT	51	YAGGNLRLY+LFRMSNC	2
YQKRSAGKNIMPPSLEC	2			ATGGCTGTTCAGAGGACTTTGCATTGTAGGTCGTGGTTGTCTAGGAGGTGT	51	YAVQRTLHCRSWLSRRC	2
YQKVRFYI+MLGGVFKC	2			ATGGGGAAGAAGAAGACTCCTTTTAATAAGCCGAATTAGACTTTTCAGTGT	51	YGKKKTPFNKPN+TFQC	2
YQLGNEKHQEICEKMCC	2			ATGGGGAATAGTAATTCTAGTACGAATGATTATGCTAGTTTGTGGAAGTGT	51	YGNSNSSTNDYASLWKC	2
YQLITSPFGYQPPTTAC	2			ATGGGGACGTAGACTATGTAGATGGAGGCGAGGAGTATTCATTATAATTGT	51	YGT+TM+MEARSIHYNC	2
YQLNASRTNSTWSVVTC	2			ATGGGGAGTATGTGTGATGATAATAATCTTAAGTGTACGTAGAGTCAGTGT	51	YGSMCDDNNLKCT+SQC	2
YQMAKKMSPSKSFDKEC	2			ATGGGGAGTCATAGTAATGAGTATTCGACTTTTATTTATAAGAATGAGTGT	51	YGSHSNEYSTFIYKNEC	2
YQMLDGWNRPHFANKMC	2			ATGGGGATGAATGGGCAGAATTAGGAGGCTAAGAAGCCGAATGGGCATTGT	51	YGMNGQN+EAKKPNGHC	2
YQPDIKLVYYAQRNDVC	2			ATGGGGATGATGCTTAATTGTCATTGGGAGGGTACTTCTTAGTATGATTGT	51	YGMMLNCHWEGTS+YDC	2
YQPYEEGQRQLQSQRTC	2			ATGGGGATTTGTGTGCATCCGGCGAAGAAGACTGTGTCTTGGACGGATTGT	51	YGICVHPAKKTVSWTDC	2
YQREDYSYATGSLNCKC	2			ATGGGGCATAATCTGTATGCTGATTGTAAGGTTGGTGTTAAGCGGTGTTGT	51	YGHNLYADCKVGVKRCC	2
YQRMV+KMAYRCM+LKC	2			ATGGGGCGGCCGCTGCCTCCTCCTGATACTTCGGGGAAGAAGGATACGTGT	51	YGRPLPPPDTSGKKDTC	2
YQRNIYDLKEAMEGDRC	2			ATGGGGGCGGTTCCGGATAATTCTAATCATACTGGGTAGACGTATGTGTGT	51	YGAVPDNSNHTG+TYVC	2
YQRYKDYGMST+GDADC	2			ATGGGGGCGTTGATTTATATTAATTGTAAGATGGCTACGTGGTATAATTGT	51	YGALIYINCKMATWYNC	2
YQSI+ENVNPKSSPACC	2			ATGGGGGCTCTGCCGTATCGGACTACGCCTGTTAGTTTTAGTAATCATTGT	51	YGALPYRTTPVSFSNHC	2
YQSMIRPSGM+TDRHMC	2			ATGGGGTATATGCGTGATATGAATAAGACTAAGTGGCGGTTGGTGCGTTGT	51	YGYMRDMNKTKWRLVRC	2
YQTERRTLADKTCKKKC	2			ATGGGGTATTTGAGTACGCATACGAAGATGTTTAGTACTGTGAGGTGTTGT	51	YGYLSTHTKMFSTVRCC	2
YQTTFIKTMELTLLGTC	2			ATGGGGTCTAGGAGTAATGAGTATGTTACTGAGATTTGGAATATGCAGTGT	51	YGSRSNEYVTEIWNMQC	2
YQVCL+IGLEK+ARLQC	2			ATGGGGTCTATTGATTGTGATTGGCGGCCTGTGAAGGGGCGGAGTAAGTGT	51	YGSIDCDWRPVKGRSKC	2
YQVSALL+TVILVDTTC	2			ATGGGGTGTAATATGAGTTTGCCGATGTTTAATAATTCTGAGCATGTGTGT	51	YGCNMSLPMFNNSEHVC	2
YQYEANQNKYLQGGSDC	2			ATGGGGTGTGAGCCGCATGGGCTTCTGTGTGTGTCTATTACGTAGAATTGT	51	YGCEPHGLLCVSIT+NC	2
YR+A+NNTVVRVGVQCC	2			ATGGGGTGTTATGCTCGGTATCATAAGGCGTCTTCTCAGTCGTGGATGTGT	51	YGCYARYHKASSQSWMC	2
YR+GRQRAHFVIGNPLC	2			ATGGGGTTGAATTAGCGGGAGGTTTATTAGGTTGAGAGGATGGCTGGGTGT	51	YGLN+REVY+VERMAGC	2
YR+NNLLCK+Q+FSDRC	2			ATGGGGTTTTAGTATTAGATGGGTTGTATTATGCATAAGGTTCATCCGTGT	51	YGF+Y+MGCIMHKVHPC	2
YR+RHSANAIENHVIPC	2			ATGGGTAAGAGGTCGTCGAGGTAGAGTAATATTAATTAGGATAATATGTGT	51	YGKRSSR+SNIN+DNMC	2
YR+SVKYVFIMPESNSC	2			ATGGGTAAGTCTACTAGTTTGAGTTGTATGCTTTTTATGGCGAGGATGTGT	51	YGKSTSLSCMLFMARMC	2
YRCGEQYAYALLTDGPC	2			ATGGGTAATGATGTTTGGCCGGGTTGTCGGGCGAATGGTGCTTATCCTTGT	51	YGNDVWPGCRANGAYPC	2
YRCMRRNSGFDDKNLAC	2			ATGGGTAATTAGGATTCTCATTAGTATACGTTTTGTTATGAGATTCTGTGT	51	YGN+DSH+YTFCYEILC	2
YRCSVISDMY+RWTKVC	2			ATGGGTACGCATCAGGAGTATTATAGGTTGTATAGTTCGAATATTACTTGT	51	YGTHQEYYRLYSSNITC	2
YRDELQSVFWWMCNLEC	2			ATGGGTAGGTGTTGGCGTGTGACTAATTGTAAGGAGATGGGGTATTGTTGT	51	YGRCWRVTNCKEMGYCC	2
YRDERSSLRLFS+SNIC	2			ATGGGTAGTCATCAGAAGGCTAATATGTTTCTTAGTACGAGTCCTCCGTGT	51	YGSHQKANMFLSTSPPC	2
YRDLSCGFWGTMGSSWC	2			ATGGGTATTTGTTTGAATTATTGTGATAGGCGGAAGGTTACTGGGTATTGT	51	YGICLNYCDRRKVTGYC	2
YREKVWTRPGALNQNFC	2			ATGGGTCAGAAGAGTAATGGTATGGTTCTTAAGCAGTGGTATACTCTTTGT	51	YGQKSNGMVLKQWYTLC	2
YRETSVVVCMNGN+RIC	2			ATGGGTCGTATTACGTGGAGTGATGTGGTGCATTGGTTGAGTAATAGGTGT	51	YGRITWSDVVHWLSNRC	2
YRFKTYTKKIVNHRLTC	2			ATGGGTCGTGCGAAGAGTGATAAGACTTAGAGGCTTAAGAAGTGGTTTTGT	51	YGRAKSDKT+RLKKWFC	2
YRFPEIGVKHGRNTVTC	2			ATGGGTCTGGATAAGTTGTAGCAGTATTCTAGTGCTTGGTATATGCTTTGT	51	YGLDKL+QYSSAWYMLC	2
YRGGTNRALSHDCPSPC	2			ATGGGTGAGAATCCTAATAGGTTGAGGGATAATTTGGTTGTTATGTGTTGT	51	YGENPNRLRDNLVVMCC	2
YRGTLESTGRLAYDTLC	2			ATGGGTGATGGTATGCAGGAGCTTTAGTGTAAGCTGTCGGGGCCGTTGTGT	51	YGDGMQEL+CKLSGPLC	2
YRHDEWLQMQT+RTSYC	2			ATGGGTGGTAATGATTAGCATATTAAGAAGCCTTTGGCGTGGCAGTCTTGT	51	YGGND+HIKKPLAWQSC	2
YRHNSSVVGKPGKPT+C	2			ATGGGTGTGAATTGGAAGACTAATATGCTGAAGAATATTCTTTATAAGTGT	51	YGVNWKTNMLKNILYKC	2
YRHSG+KCASG+ALKTC	2			ATGGGTGTGTATATGTTGGCTATTATTTAGTATAGTATTCGGGATTCGTGT	51	YGVYMLAII+YSIRDSC	2
YRHYRYGHRMSDI++SC	2			ATGGGTTAGAAGACTCCTATTGAGAGGTCTTGTTGGGAGGCTGGTCGTTGT	51	YG+KTPIERSCWEAGRC	2
YRINLHPEQLMLWA+LC	2			ATGGGTTAGACTAGGCTGTTTGATAGGCGTTAGAAGGTTTTTGATTATTGT	51	YG+TRLFDRR+KVFDYC	2
YRIRIREDRS+KSQWDC	2			ATGGGTTAGGAGTCGAATATTTTTTGGGATATGACGCAGACTAATGTGTGT	51	YG+ESNIFWDMTQTNVC	2
YRIRKYDRIRLTTNIGC	2			ATGGGTTATGATCTTCAGCCTAATTTGAGGACTAGGGAGGGGACTTGTTGT	51	YGYDLQPNLRTREGTCC	2
YRIWRNGRKRWTKPKQC	2			ATGGGTTCGTGGGGGGGGAGTAGTCATTAGGTTGTTTAGTTTGATGCTTGT	51	YGSWGGSSH+VV+FDAC	2
YRKISDRPMESNYA+HC	2			ATGGGTTGGTATAATAGGTTGATTAAGGTGTGGAAGTATATGATGTAGTGT	51	YGWYNRLIKVWKYMM+C	2
YRKKSNTEDFSEELNAC	2			ATGGGTTGTGAGGTTGAGCTTGGGGTGAGTTCGTATATGTGTACGAGTTGT	51	YGCEVELGVSSYMCTSC	2
YRKKYFNARNADEHPKC	2			ATGGGTTGTTGTCAGTATAGGATGATGCCTCGGACGGCGAATGGTAGGTGT	51	YGCCQYRMMPRTANGRC	2
YRKRCGDGHT+LSNYDC	2			ATGGGTTGTTTGAATGGTGCTCCGCGTTGGTTGTTGCTGTGGAAGTATTGT	51	YGCLNGAPRWLLLWKYC	2
YRKRK+DEH+VT+YNKC	2			ATGGGTTTGTCGAAGATTGATATGGAGGTGGATGGTAGTGGTAGTATTTGT	51	YGLSKIDMEVDGSGSIC	2
YRKRY+KNIWHRFASMC	2			ATGGTGAAGAGGACTTTTTCTTGGACGAATGGTTAGATGAATGAGGATTGT	51	YVKRTFSWTNG+MNEDC	2
YRLLMKNWVGDEKLARC	2			ATGGTGAAGAGTTATAAGTTGGTTTTGAGGAATATGCATCTGTGTACATGT	51	YVKSYKLVLRNMHLCTC	2
YRLRDMQEMQSWALIFC	2			ATGGTGAAGATGCATTTGACTATTCTTTCTCCGTGTAGGAGTAATGAGTGT	51	YVKMHLTILSPCRSNEC	2
YRLSKTMKRQKDLLD+C	2			ATGGTGAAGATTATGTATTTTTCGAATGAGAATTTGAGGAGTTTTTATTGT	51	YVKIMYFSNENLRSFYC	2
YRMIEENECSWVDGVDC	2			ATGGTGAATCAGTGTTAGCCGAGTGCTATGTCGACTGAGGCTAAGAGTTGT	51	YVNQC+PSAMSTEAKSC	2
YRMKEP+RERTFVNDWC	2			ATGGTGAATTGTATTAAGTTGATGTAGTAGGAGTGTCAGTGGAAGCTGTGT	51	YVNCIKLM++ECQWKLC	2
YRNFYRMGIDTGNCGIC	2			ATGGTGACGGCGGAGGAGCAGCGTGGTATGCCGTAGGGGCATTAGTGGTGT	51	YVTAEEQRGMP+GH+WC	2
YRNGKSECGRTKSEFSC	2			ATGGTGACTACGGTTTCGAGTGAGCATCGTGATCTTAGGGCGCTTGGGTGT	51	YVTTVSSEHRDLRALGC	2
YRNIRV+RYEYLPFKGC	2			ATGGTGATGAGGGAGTATAGTTTTATTCGTACTATGGCGTTTATTGCGTGT	51	YVMREYSFIRTMAFIAC	2
YRNIVTNNWDRRMCVIC	2			ATGGTGATGAGTTGTAAGATTGTGTTTGCGCAGGAGTTGCCGAGGTATTGT	51	YVMSCKIVFAQELPRYC	2
YRNK+SEPRQKG+MQSC	2			ATGGTGATGATGAATGATTGGAAGGGTTAGTAGATTTAGTTTTAGATGTGT	51	YVMMNDWKG++I+F+MC	2
YRNMNWKKDNY+RS+YC	2			ATGGTGATGCAGATTAGTTTGGCTTAGCGTGTGCCGGAGTTGAAGCATTGT	51	YVMQISLA+RVPELKHC	2
YRNNAKWRQNRNCQNKC	2			ATGGTGATTAGTATGCTGATGCGGTAGAATTTTTATAGTGCTGCTATGTGT	51	YVISMLMR+NFYSAAMC	2
YRNSRTEQI+ANKVN+C	2			ATGGTGCGGAATCCGTATTCTATGTGGAGTATGAAGAGTAATACTCATTGT	51	YVRNPYSMWSMKSNTHC	2
YRNWNRNDRVVYLLRSC	2			ATGGTGGAGATTGAGATGATTATTCCGGCTTGTGCGAAGGCGAAGATTTGT	51	YVEIEMIIPACAKAKIC	2
YRP+DERQFRGTLCALC	2			ATGGTGGATAGGGATAGTATGATTAAGGTGCGTCTTAGGATGTAGAATTGT	51	YVDRDSMIKVRLRM+NC	2
YRPCFRQTKQDEQYSRC	2			ATGGTGGATCTTATTCATTAGTAGCCGTGGGATACGCAGATTAATAATTGT	51	YVDLIH++PWDTQINNC	2
YRPGRKLHLSGRAAVWC	2			ATGGTGGGTTTTACTAAGGGGCAGCAGATGAATCTGCAGCATATTCGTTGT	51	YVGFTKGQQMNLQHIRC	2
YRPMD+TRDNVHRHGDC	2			ATGGTGTAGTAGAATCGTAGTCCGGATACGAAGGATTCTCCGCAGCATTGT	51	YV++NRSPDTKDSPQHC	2
YRPNEQSLWAEHATFDC	2			ATGGTGTATGATTTGCAGGGTGAGGTTCGGAGTGATGATAATAATAATTGT	51	YVYDLQGEVRSDDNNNC	2
YRPSKMRIQHVA+HTRC	2			ATGGTGTCTGTTGGTAAGGTGTATTGTGTGGGGGGGAATAAGAGGCGGTGT	51	YVSVGKVYCVGGNKRRC	2
YRQPHDPTGPHPKDECC	2			ATGGTGTGGAAGCATAATGCTGTGAATTCGTATCTTGAGCGTAGTGATTGT	51	YVWKHNAVNSYLERSDC	2
YRQR+KG+KQQDM+I+C	2			ATGGTGTGGCATGCTACGTGTGTTCCTTATATGTATCGGGTGTAGAATTGT	51	YVWHATCVPYMYRV+NC	2
YRRDRNNEE+AKLNPRC	2			ATGGTTAAGAGGACTGATTAGTGGAAGAATAGGGTTATGACTGGTATGTGT	51	YVKRTD+WKNRVMTGMC	2
YRRPKMCMEKVNDGKRC	2			ATGGTTAAGTCTACGTATAATATTACGACGTATGGGTAGCAGAGTAAGTGT	51	YVKSTYNITTYG+QSKC	2
YRRQ+NVFTI+YYIDRC	2			ATGGTTAATACGGAGTTGCAGAAGAAGTAGAGGTTTATTGTTCGGAAGTGT	51	YVNTELQKK+RFIVRKC	2
YRRQNTLLSMGIQVKGC	2			ATGGTTACTCCTCATACGAAGGATACGACTACTGCGGGGATGAAGCTTTGT	51	YVTPHTKDTTTAGMKLC	2
YRRSYSARMLM+TNSTC	2			ATGGTTAGGACGGTTTTGAGGAATAGTAAGGTGTATAGTTGGCTTGATTGT	51	YVRTVLRNSKVYSWLDC	2
YRSCPKMRHIIYYG+NC	2			ATGGTTCAGGCTTATTTGGTGTTGAATTTTGAGCAGCAGGAGGGTCATTGT	51	YVQAYLVLNFEQQEGHC	2
YRSKHYDNSTRSKNHMC	2			ATGGTTCATACTAATCTTGATCTTAGTCATCAGGAGTGTTGGAGGCTGTGT	51	YVHTNLDLSHQECWRLC	2
YRSKRDEFDTGETMTSC	2			ATGGTTCCGCAGAAGCGGCAGAGTAAGTATTGTAAGCATGCTGGGTATTGT	51	YVPQKRQSKYCKHAGYC	2
YRSM+YMNLLHRQ+GYC	2			ATGGTTGAGCATTCTAATATGAATTTGTCTTCTATGCCGAATGGGACTTGT	51	YVEHSNMNLSSMPNGTC	2
YRSMNNAWEVYVWMNNC	2			ATGGTTGCTGTTACTAATAGTGTTAGGCAGTAGAGGATTGGTACGATTTGT	51	YVAVTNSVRQ+RIGTIC	2
YRSQNNKFSNYFGCNEC	2			ATGGTTGGTATGGTTTTTCGGCAGAATGTTCCGAGGACGGAGTTGACGTGT	51	YVGMVFRQNVPRTELTC	2
YRSTKSNRHSLLIDCAC	2			ATGGTTGTGGATATTTTGTTGTAGCAGCTGGATGAGGGGTTTAAGGATTGT	51	YVVDILL+QLDEGFKDC	2
YRSWKKTTSPTQTANEC	2			ATGGTTGTTAATATGGCGCCTGAGTAGGTTATGAGGGGTATTATTAATTGT	51	YVVNMAPE+VMRGIINC	2
YRTGTFPIRRSIVYNGC	2			ATGGTTGTTATTTCGGTTTGTGCGCGGGATTGTTGTCGGATGCAGCGTTGT	51	YVVISVCARDCCRMQRC	2
YRTLAGATWVHDNTSGC	2			ATGGTTGTTGGTACTTGTAATTATAGGCAGTGTTGTTTTGCTAGGCAGTGT	51	YVVGTCNYRQCCFARQC	2
YRTQKDVTERWTIVHFC	2			ATGGTTTAGGAGCCTATGTAGATGTATTTTTTTGAGGAGGGGATGATTTGT	51	YV+EPM+MYFFEEGMIC	2
YRTVERLHSRV+++R+C	2			ATGGTTTATAAGTCGGAGCTGGGTGGGAGTTTTTCGAGGACTATTCTTTGT	51	YVYKSELGGSFSRTILC	2
YRTVLNRTLTNLIMEFC	2			ATGGTTTATGATGGTGTGGATAATACTATGAATATTAGGACTTCGTTTTGT	51	YVYDGVDNTMNIRTSFC	2
YRVCISQKAADYMYGSC	2			ATGGTTTCTTATACGAGGCTGGCTACTAATGGTAATAGGTGGTTTCATTGT	51	YVSYTRLATNGNRWFHC	2
YRVDAIVWTDLCKKNRC	2			ATGGTTTGGATTAAGATGGTTTATTAGGGGTCGGATGAGATGAAGCATTGT	51	YVWIKMVY+GSDEMKHC	2
YRVIILKYALNNHE+KC	2			ATGGTTTGTATTTAGACTCGGGATAGTATGCTGAGTTCGAAGCAGAATTGT	51	YVCI+TRDSMLSSKQNC	2
YRVIWYNSLYNPGRDGC	2			ATGGTTTGTGGTTAGTAGCGTAGGGAGTAGTTGGCTGCGAGTAGTAGTTGT	51	YVCG++RRE+LAASSSC	2
YRVKKIRLSVELIQSSC	2			ATGGTTTTGTAGACGTCGACGAATTGTAATAAGACTGCTCATTATGTGTGT	51	YVL+TSTNCNKTAHYVC	2
YRVMGKHRLLIDDASEC	2			ATGTAGAAGAAGTATGAGACGATGCATGATCCGAAGAATATGCCGAAGTGT	51	Y+KKYETMHDPKNMPKC	2
YRVTHNTNKLSDYSTSC	2			ATGTAGAAGATTTATGAGGGTTTTGTGATGCAGAATCAGCGGAAGATGTGT	51	Y+KIYEGFVMQNQRKMC	2
YRWNHRSVDARHG+NSC	2			ATGTAGAAGGGTACGAGTTATGGGAAGCGTGCGTGTTTTCCGGATAAGTGT	51	Y+KGTSYGKRACFPDKC	2
YRYATS+RKLGS+QHWC	2			ATGTAGAAGTATATTTGGCAGTAGATTCCGGTGATTTCGTATAAGATTTGT	51	Y+KYIWQ+IPVISYKIC	2
YRYAWMMENGRYWRTLC	2			ATGTAGAAGTCGGAGGAGCGGACGTAGGGTTGTACGGGTTGTTTTAAGTGT	51	Y+KSEERT+GCTGCFKC	2
YRYKDAAGHYGEQDEPC	2			ATGTAGAATATGTGGGGGTGTATGTCGAATTGTCGGTCGCGGAAGGTTTGT	51	Y+NMWGCMSNCRSRKVC	2
YRYNVTLTKKLC+TPRC	2			ATGTAGAATGATTTTTCGGCGTTTTGTTATCGGCATATGTAGGTGACGTGT	51	Y+NDFSAFCYRHM+VTC	2
YRYPMSQFEILYTPTWC	2			ATGTAGAATTATACTGCGAAGCAGCATTGTCAGAGTCTGCATCCTCAGTGT	51	Y+NYTAKQHCQSLHPQC	2
YRYYDY+DQY+VVSKVC	2			ATGTAGACGTATGGTGCGTAGCTGGAGAAGCATCATCAGACGAAGTTGTGT	51	Y+TYGA+LEKHHQTKLC	2
YS+EECGYDNYSTIKTC	2			ATGTAGACTAGTTTTACTCAGAAGATTATGACTAGTTATCCGCTGTCGTGT	51	Y+TSFTQKIMTSYPLSC	2
YS+KGRAIRHIWSKSRC	2			ATGTAGAGGTCTGTGAATAATAGTACTTGGTATTGGAGGATTTAGATGTGT	51	Y+RSVNNSTWYWRI+MC	2
YS+MCAMTVPVEVWSVC	2			ATGTAGAGTATTAAGCATTAGAGTGAGCATATTATGAATAATAAGGTGTGT	51	Y+SIKH+SEHIMNNKVC	2
YS+S+KANTTKKYPPTC	2			ATGTAGAGTGATTAGGGGAATAATTCTACTATGGAGCAGTTTAATACGTGT	51	Y+SD+GNNSTMEQFNTC	2
YSAQRA+RWKELRLSLC	2			ATGTAGATGACTTAGACGGAGGAGTAGATGATGAAGAAGTTTTGGCATTGT	51	Y+MT+TEE+MMKKFWHC	2
YSASIAPP+EW+PSMVC	2			ATGTAGATGGATGGTTATGATAATGATTATATTCGTTGGTATGTTACTTGT	51	Y+MDGYDNDYIRWYVTC	2
YSCIYCRKKDLSVIGFC	2			ATGTAGATTAATAGTGAGGTTGATAGTAGTAGGAAGCCTTATTAGGTTTGT	51	Y+INSEVDSSRKPY+VC	2
YSCTNSRWEMQYTM+QC	2			ATGTAGATTCTTTGTTAGGTTAATTTTGGGAAGCGGAGTGGGTGTAATTGT	51	Y+ILC+VNFGKRSGCNC	2
YSDIRRGVDDCVMKGFC	2			ATGTAGCAGCTGATGTCGAGTTATGATAAGTGTGCTGCTTATCATGCTTGT	51	Y+QLMSSYDKCAAYHAC	2
YSDVTNSYTSTSNI+DC	2			ATGTAGCATCAGAATAGGCGTGATGGGCCTTTTGCGATTAGGTATCCGTGT	51	Y+HQNRRDGPFAIRYPC	2
YSE+ERNQIRHFAHIHC	2			ATGTAGCCTTTTCAGTTGCTTTTGGATCATTAGTAGAACAATAGGTCGTGT	51	Y+PFQLLLDH++NNRSC	2
YSERNVTRVTHL+PQAC	2			ATGTAGCGGCGGGGGATGAGTAAGTTTTAGCATTGGAATAAGTGGCAGTGT	51	Y+RRGMSKF+HWNKWQC	2
YSETFDHREEKRKVEEC	2			ATGTAGCGTACTGCGAGGCGTACGCTGAGTAAGATGCGTAAGCCGCAGTGT	51	Y+RTARRTLSKMRKPQC	2
YSGAIVKC+LSSI+THC	2			ATGTAGCGTTCGAGGGGGGATAAGCATATTTTGAAGAGTAAGTCTAATTGT	51	Y+RSRGDKHILKSKSNC	2
YSGNWGISLSRRAGHLC	2			ATGTAGCTTCCTTTGAGGTTTTGTAGTAGGTTTATGTGGGATGTTAATTGT	51	Y+LPLRFCSRFMWDVNC	2
YSGTMRWPTWACDAECC	2			ATGTAGGAGAAGATTATTGGGACTAAGGTGAATAATGTGCGTCGTAAGTGT	51	Y+EKIIGTKVNNVRRKC	2
YSHMGRRIMKYKTLHTC	2			ATGTAGGAGCATCAGTTGATTAGTGAGACTCAGAATACTCAGAAGCGGTGT	51	Y+EHQLISETQNTQKRC	2
YSIDMD++TIENYYKKC	2			ATGTAGGAGCTGATTGCTCCTAATGAGAAGATTGTTAGGAGTAATAAGTGT	51	Y+ELIAPNEKIVRSNKC	2
YSKM+KYIHDARKFQMC	2			ATGTAGGAGGAGCTGAAGAATAGTCAGATGAAGAAGGATTAGCAGTATTGT	51	Y+EELKNSQMKKD+QYC	2
YSKPDK+SKDTGTYTWC	2			ATGTAGGAGTGTCCTTGGTTTTATGAGAGTATGGAGCGGATTAAGTCGTGT	51	Y+ECPWFYESMERIKSC	2
YSKPPQENNQIYYVDSC	2			ATGTAGGATATGTTGGCTCAGCCGGCTTAGACGTAGCCTACTTCTCTTTGT	51	Y+DMLAQPA+T+PTSLC	2
YSKWYGMKSCRDWRRNC	2			ATGTAGGCGCTTACGCATACGTATGATCCGAGGAATGTGGTTAAGAATTGT	51	Y+ALTHTYDPRNVVKNC	2
YSLF+IEKSIGNMINRC	2			ATGTAGGCGGATGTGATGGATAATGTGTTGCCGCGGGTGCATACTAAGTGT	51	Y+ADVMDNVLPRVHTKC	2
YSLPFTCSPVYDIEYNC	2			ATGTAGGCTACGAAGTATCGGTCGAGGATTAATGGGCCTGTTTAGAATTGT	51	Y+ATKYRSRINGPV+NC	2
YSMMKAEKVVNVNAKQC	2			ATGTAGGGTAATTTTAAGGAGCGTGATGATGATGATAATGGTAAGAATTGT	51	Y+GNFKERDDDDNGKNC	2
YSMRHSCASPMGIFK+C	2			ATGTAGGTGAAGGAGTTGTAGAAGAAGGTTCATTAGTAGTAGATGGATTGT	51	Y+VKEL+KKVH+++MDC	2
YSNGRKIGDTSIYFVNC	2			ATGTAGGTGTCGGCTAGGGTGTCTAAGCTGTAGAGGAGTCGGCTGCAGTGT	51	Y+VSARVSKL+RSRLQC	2
YSNKGWWNHSIILRNRC	2			ATGTAGTAGATGACTGGGTGGAGTAGTCATGGTTGGGTGAAGTGTAGTTGT	51	Y++MTGWSSHGWVKCSC	2
YSNKPFNLKYKTKEDNC	2			ATGTAGTATAATATGCATGCTAAGCGTTTTAAGAATCTGCATTATATTTGT	51	Y+YNMHAKRFKNLHYIC	2
YSNMQVNRTILSYNPYC	2			ATGTAGTATCAGTGGTCGTATATGAATGTTGCTAATATTTTGCAGTGTTGT	51	Y+YQWSYMNVANILQCC	2
YSNQQLLD+LMCVIADC	2			ATGTAGTATTTGATTTCTATTCAGACTTAGCTTGATCAGTGGCGGTATTGT	51	Y+YLISIQT+LDQWRYC	2
YSNVTRASKDSLEWMYC	2			ATGTAGTCTATTGAGATGTAGATTCAGCGGACGAAGCGTAATCGTATTTGT	51	Y+SIEM+IQRTKRNRIC	2
YSNY+NTILTITH+EHC	2			ATGTAGTCTCCTACTCATTTTCAGATTAATTAGCAGAAGGCTTCGCAGTGT	51	Y+SPTHFQIN+QKASQC	2
YSNYMVYWWKNTFYWGC	2			ATGTAGTCTGATCATTATACTTAGTATGGTAGTAATTTGAAGGAGAATTGT	51	Y+SDHYT+YGSNLKENC	2
YSPQLNTLRWRMSE+TC	2			ATGTAGTGGAATATTTTGACGCCGTAGATTTTTCATGAGACTAATGTGTGT	51	Y+WNILTP+IFHETNVC	2
YSQC+TLRQRNLNNPDC	2			ATGTAGTGGATTAATACTTGGCTTTATTATGGGAAGTGGTCTAGTTATTGT	51	Y+WINTWLYYGKWSSYC	2
YSQIGDNGLPKRLRYTC	2			ATGTAGTGGTTGATGTGTGCGCGTGGTCGGCGTTGTTTTACTGCGGAGTGT	51	Y+WLMCARGRRCFTAEC	2
YSQTAPRN++SAADKHC	2			ATGTAGTGTAAGAATGTGAAGATTACGAAGGATAATTATGATCATGATTGT	51	Y+CKNVKITKDNYDHDC	2
YSRDNEFSISSDVERNC	2			ATGTAGTGTGATAATAAGACTAATGCTTATAAGCAGGAGATGGAGTGTTGT	51	Y+CDNKTNAYKQEMECC	2
YSRGPQYLR+GWNRNVC	2			ATGTAGTGTTATGTGGTGTATATTTATATTACTCCTACTCAGGTGAAGTGT	51	Y+CYVVYIYITPTQVKC	2
YSRHAPNK+LTNGMTRC	2			ATGTAGTTGATTCGGACGTGGAATTCTACTACGGAGTTGAAGGATATGTGT	51	Y+LIRTWNSTTELKDMC	2
YSRNDISLKASSPSMSC	2			ATGTAGTTTAGTGTTAAGATGATGGTTACTTATGCTTCTAGTTCGCTGTGT	51	Y+FSVKMMVTYASSSLC	2
YSRTPARLLGLKVNEPC	2			ATGTAGTTTGATGATGAGAATCCTAAGCTGTTGAAGGGTCATTCTCGTTGT	51	Y+FDDENPKLLKGHSRC	2
YSRVCRQKKRCELWHRC	2			ATGTATAAGAAGAGGCATGGGAATCTTCCGTAGTAGGCTGCTAATAAGTGT	51	YYKKRHGNLP++AANKC	2
YSRYDKKID+GELNDVC	2			ATGTATAAGAAGCTGACTTATCAGCGGTGTTTTGGGTATGATATTAAGTGT	51	YYKKLTYQRCFGYDIKC	2
YSSHVCLKSVKVRAWSC	2			ATGTATAAGATGATGCAGTTTATTTGTAGTACTGAGAATTTGAGTAATTGT	51	YYKMMQFICSTENLSNC	2
YSSIDSNTLA+QSSDEC	2			ATGTATAAGATTGTTACTACTATTGGGAGTGTTACTACTGAGAGGATTTGT	51	YYKIVTTIGSVTTERIC	2
YSSPRDGRYMT+QHPKC	2			ATGTATAAGGTGATTGTTCGTGAGGCGACGGTTGCGCCGACGAGGGTGTGT	51	YYKVIVREATVAPTRVC	2
YSSTRATISLKPTKY+C	2			ATGTATAAGGTGTAGGAGGATATGCATTTTAATATGATGTTTGTTGCTTGT	51	YYKV+EDMHFNMMFVAC	2
YSTCNMNIQRAFVRYLC	2			ATGTATAAGGTTTCGAATGATTGTGAGTTGGAGTAGCAGTATAATAATTGT	51	YYKVSNDCELE+QYNNC	2
YSTEQKQMQTEQMTKQC	2			ATGTATAAGTAGCAGGAGTCGGGGCGTATGAATCTGATTCAGATGCTTTGT	51	YYK+QESGRMNLIQMLC	2
YSTINSATH+SKDFHAC	2			ATGTATAATAGGATGCCTTTGCTTGATGAGATTCATTTTCATGCTGAGTGT	51	YYNRMPLLDEIHFHAEC	2
YSTNMYAIKEMTPDGVC	2			ATGTATAATATGTCGACGTGTACGTAGCGTAGTTGTTGGCATTCTGTGTGT	51	YYNMSTCT+RSCWHSVC	2
YSTRHK+QECVCTKTMC	2			ATGTATAATTATAGGGTGGGTGTTTAGCAGCGTATTAATTGTTTGCATTGT	51	YYNYRVGV+QRINCLHC	2
YSTTLRPEWVGYVKSQC	2			ATGTATACGCATGTGTTTTGGTAGAATAGGTCGGCGGGTATGCGGAAGTGT	51	YYTHVFW+NRSAGMRKC	2
YSTYQ+TRQVIGKDLFC	2			ATGTATACGCCTGGGCTTCATATGCCTGAGGGGACTCCGGCGTTGGCGTGT	51	YYTPGLHMPEGTPALAC	2
YSVPSMKNCNNSSLNGC	2			ATGTATACTAATGCTAATCTTGGGTGGGTGCATTGGGTGCGGAGGATGTGT	51	YYTNANLGWVHWVRRMC	2
YSW+CMIQ+EKITSNEC	2			ATGTATACTGTTTCTGATCCGTATAAGACGTCGCGGAGTGAGCTGGATTGT	51	YYTVSDPYKTSRSELDC	2
YSWII+NC+VKQTMERC	2			ATGTATACTTGGTTGTCTTATGCGGTGCGGAATAGGCTGAAGACTAATTGT	51	YYTWLSYAVRNRLKTNC	2
YSWNYICDNEGASQMCC	2			ATGTATAGGAAGTATATTTGTAATAATCATATGAGTAAGCTGGATAGTTGT	51	YYRKYICNNHMSKLDSC	2
YSWTIFKINHQYHCVHC	2			ATGTATAGGCAGTTTGTTTGGCGTCAGGATTCGATTCGGTATGATAGGTGT	51	YYRQFVWRQDSIRYDRC	2
YSYDM+NRIRIK+KRMC	2			ATGTATATGAATTGTCATATTGTTTCTTATGTTGTTATGATTGAGTAGTGT	51	YYMNCHIVSYVVMIE+C	2
YSYLDDMTPRHRNTIDC	2			ATGTATATGCCGAGGTCGAGTAAGGGTACGGAGTCTGATTATAATCTGTGT	51	YYMPRSSKGTESDYNLC	2
YSYPADSGLR+MGDTTC	2			ATGTATATGGAGTAGCCGAATCCTTCGCCTATTATGCCGCATTCTAGGTGT	51	YYME+PNPSPIMPHSRC	2
YT+ACSKVP+QRHELGC	2			ATGTATATTAAGAAGAATAATTGGATTGATCATGTGAGGAAGATTACTTGT	51	YYIKKNNWIDHVRKITC	2
YT+KRLGHQ+KYSNHGC	2			ATGTATATTAATAAGAATAATATGCTTTATATTTAGAATATGTGGACTTGT	51	YYINKNNMLYI+NMWTC	2
YTACTCEQITKIPSRLC	2			ATGTATATTGCTTATAAGGTTCCGCTGTTGGATCCGGGGACGCTGAGTTGT	51	YYIAYKVPLLDPGTLSC	2
YTAPGFKTPARTIRDTC	2			ATGTATCAGCTTACGACTAGGGTGAATACGGGGCCTTCTTATATTCAGTGT	51	YYQLTTRVNTGPSYIQC	2
YTAVCNTSI+RTAERRC	2			ATGTATCATAATCATTATGATTATGTGGTGAAGAATGATTTGATTGGGTGT	51	YYHNHYDYVVKNDLIGC	2
YTCVMPTRS+QPGNEAC	2			ATGTATCCTGATAAGGATAGGTGGAGTAGTCGGATGTAGTAGAGTAAGTGT	51	YYPDKDRWSSRM++SKC	2
YTDMVAEAQMNGEYEFC	2			ATGTATCGTGGTGGTTTTCAGGGGAATAGTACGGAGGTGAATTGTGTGTGT	51	YYRGGFQGNSTEVNCVC	2
YTDRVAGPSAGTNRPLC	2			ATGTATCTTAAGACGATGCTTAATGTGCATAAGATGATTTATTAGCGTTGT	51	YYLKTMLNVHKMIY+RC	2
YTEP+LNPLSTMPFKHC	2			ATGTATCTTTCTGGTTCGTAGGGTTGGGTTCGTAAGTATCAGGTGAGGTGT	51	YYLSGS+GWVRKYQVRC	2
YTERNGQEKKTQCKHPC	2			ATGTATGAGCAGGTGGCTACGAATACGGGTTCTAGGAGTATTGATGAGTGT	51	YYEQVATNTGSRSIDEC	2
YTFLDHVLNT+GRASKC	2			ATGTATGAGGAGCATATTCCTGCGGAGTATACTTAGAAGATTACTTAGTGT	51	YYEEHIPAEYT+KIT+C	2
YTGIVAYICHQGSSGAC	2			ATGTATGAGTATAAGGGGACTTCGCGTGAGTCTAAGAATGTGCAGGAGTGT	51	YYEYKGTSRESKNVQEC	2
YTHDPEPSRAQHRRGNC	2			ATGTATGATTAGAATCATTATATGTGGTAGACTAGGTCTAAGACTCTGTGT	51	YYD+NHYMW+TRSKTLC	2
YTHHSNSTKTVTDD+HC	2			ATGTATGCTTATTTGAAGGTGACTGATTAGCGGACTGGTACGACTGTGTGT	51	YYAYLKVTD+RTGTTVC	2
YTIEGIMRKTNNWYERC	2			ATGTATGGGAAGACTACTTGTGTTGTTGAGCGGTAGCAGCCTGCTGCTTGT	51	YYGKTTCVVER+QPAAC	2
YTIEMSILYTRWHS+RC	2			ATGTATGGTGCGCGTTCGGTGAAGACTCTTTTGCCTTAGAAGCAGGTGTGT	51	YYGARSVKTLLP+KQVC	2
YTKERIGMSSLKFYVEC	2			ATGTATGTTTATTATTATTGTCATTTTTATATTGATAGTTGGTCTAAGTGT	51	YYVYYYCHFYIDSWSKC	2
YTKMRVNC+PLYLGSEC	2			ATGTATTAGAGTACTGCGTATTGGCGTATGCTGATTTGTTAGATTATTTGT	51	YY+STAYWRMLIC+IIC	2
YTKTEKYGMRVEWNKGC	2			ATGTATTATTAGTAGAGTAATGGGAGGCTGGTTAAGATGCAGATTGAGTGT	51	YYY++SNGRLVKMQIEC	2
YTKY+PNYAWVLLAHRC	2			ATGTATTATTATACGTTGTATGGTGGTACGGGTAATTTTAGGGCGATTTGT	51	YYYYTLYGGTGNFRAIC	2
YTLFLLAMNIQHEPVPC	2			ATGTATTCGCCTGAGAAGGTGCATCATCTTGCTGGTGGGGCTTCTTCGTGT	51	YYSPEKVHHLAGGASSC	2
YTLTEHVKC	2			ATGTATTGGATTTCGGTGCAGCTGGTTTGTGAGAGGATGCATTCTACGTGT	51	YYWISVQLVCERMHSTC	2
YTM+ITLEKWMVLSQYC	2			ATGTATTGTCTGGCTGTTTAGGAGGTTAATAGTATGAGTAGTAAGCCTTGT	51	YYCLAV+EVNSMSSKPC	2
YTNH+NWQPMLGVHLSC	2			ATGTATTGTTGGAAGTAGCGGAGTTGTAAGTTGGTGAGGGTTTTGCGTTGT	51	YYCWK+RSCKLVRVLRC	2
YTNKDFTNHLN+DCRSC	2			ATGTATTTGACTGGGGGTATGTATAATAGTTAGAGGATTACGTGTTGGTGT	51	YYLTGGMYNS+RITCWC	2
YTPLTTSTT+ARTLWWC	2			ATGTATTTGATTTGTTGTTAGGAGGATGTTTGGATTCTTGCGGAGAAGTGT	51	YYLICC+EDVWILAEKC	2
YTQLNLYKVKFCVVNTC	2			ATGTATTTGGGTTATGAGACTCGGTGGCATCCTCATTGGATGAATACGTGT	51	YYLGYETRWHPHWMNTC	2
YTQNNTGCDGYESNDNC	2			ATGTATTTTCGTAAGCTTGTGAAGCCTGATTTGGTGCATCATATTGTGTGT	51	YYFRKLVKPDLVHHIVC	2
YTSDDFIGEFV+LRWTC	2			ATGTATTTTGGTATTGTGAGTATTTATGCTTATAAGACTTAGCGTCGGTGT	51	YYFGIVSIYAYKT+RRC	2
YTSDSAPDHQRDCGWTC	2			ATGTATTTTTGGCATACGTAGAAGCCGACGCGTAAGCGGAAGCGTACTTGT	51	YYFWHT+KPTRKRKRTC	2
YTSKESMETKPNIAYIC	2			ATGTCGAAGCCGGATAAGTAGTCTAAGGATACTGGGACGTATACTTGGTGT	51	YSKPDK+SKDTGTYTWC	2
YTSKLDKSHKDDLDAVC	2			ATGTCGAAGTGGTATGGTATGAAGAGTTGTCGGGATTGGAGGCGTAATTGT	51	YSKWYGMKSCRDWRRNC	2
YTSNGK+NPKRRINTRC	2			ATGTCGAATGGTAGGAAGATTGGTGATACTAGTATTTATTTTGTGAATTGT	51	YSNGRKIGDTSIYFVNC	2
YTSRKSEAKERLFELEC	2			ATGTCGAATGTTACTAGGGCTAGTAAGGATAGTTTGGAGTGGATGTATTGT	51	YSNVTRASKDSLEWMYC	2
YTSVHGEVSKANYRGTC	2			ATGTCGACGATTAATAGTGCGACGCATTAGAGTAAGGATTTTCATGCGTGT	51	YSTINSATH+SKDFHAC	2
YTTHYFFRSHNQYTSCC	2			ATGTCGACTTGTAATATGAATATTCAGAGGGCTTTTGTTAGGTATCTTTGT	51	YSTCNMNIQRAFVRYLC	2
YTTYNANWVNTNVARFC	2			ATGTCGAGGGGTCCGCAGTATTTGAGGTAGGGTTGGAATCGTAATGTTTGT	51	YSRGPQYLR+GWNRNVC	2
YTWNRNNTTFTLTTDSC	2			ATGTCGCAGATTGGGGATAATGGTCTGCCTAAGAGGTTGAGGTATACTTGT	51	YSQIGDNGLPKRLRYTC	2
YTWTARPAGYPHNKPDC	2			ATGTCGCGGACTCCTGCGCGGCTGTTGGGGCTGAAGGTTAATGAGCCGTGT	51	YSRTPARLLGLKVNEPC	2
YTYCMLAENLSAQKSNC	2			ATGTCGGAGACGTTTGATCATCGTGAGGAGAAGCGTAAGGTGGAGGAGTGT	51	YSETFDHREEKRKVEEC	2
YTYGNYVMEYYYSEIDC	2			ATGTCGTAGAGTTAGAAGGCGAATACGACTAAGAAGTATCCTCCGACGTGT	51	YS+S+KANTTKKYPPTC	2
YTYILHCKTKSGTDYRC	2			ATGTCTAAGCCGCCGCAGGAGAATAATCAGATTTATTATGTGGATAGTTGT	51	YSKPPQENNQIYYVDSC	2
YTYNTKKHTATC+RWRC	2			ATGTCTAATATGCAGGTGAATAGAACGATTTTGTCTTATAATCCGTATTGT	51	YSNMQVNRTILSYNPYC	2
YV++NRSPDTKDSPQHC	2			ATGTCTACGAATATGTATGCTATTAAGGAGATGACGCCTGATGGTGTTTGT	51	YSTNMYAIKEMTPDGVC	2
YV+EPM+MYFFEEGMIC	2			ATGTCTACGACTTTGCGTCCGGAGTGGGTGGGTTATGTTAAGAGTCAGTGT	51	YSTTLRPEWVGYVKSQC	2
YVAVTNSVRQ+RIGTIC	2			ATGTCTACGGAGCAGAAGCAGATGCAGACTGAGCAGATGACTAAGCAGTGT	51	YSTEQKQMQTEQMTKQC	2
YVCG++RRE+LAASSSC	2			ATGTCTAGGGTTTGTCGTCAGAAGAAGAGGTGTGAGTTGTGGCATAGGTGT	51	YSRVCRQKKRCELWHRC	2
YVCI+TRDSMLSSKQNC	2			ATGTCTCATATGGGTAGGCGGATTATGAAGTATAAGACGTTGCATACTTGT	51	YSHMGRRIMKYKTLHTC	2
YVDLIH++PWDTQINNC	2			ATGTCTGATGTTACGAATAGTTATACGTCGACTAGTAATATTTAGGATTGT	51	YSDVTNSYTSTSNI+DC	2
YVDRDSMIKVRLRM+NC	2			ATGTCTGCTTCGATTGCTCCGCCTTAGGAGTGGTAGCCGAGTATGGTTTGT	51	YSASIAPP+EW+PSMVC	2
YVEHSNMNLSSMPNGTC	2			ATGTCTTAGATGTGTGCTATGACGGTTCCTGTGGAGGTGTGGAGTGTGTGT	51	YS+MCAMTVPVEVWSVC	2
YVEIEMIIPACAKAKIC	2			ATGTCTTATCTGGATGATATGACTCCGCGTCATAGGAATACTATTGATTGT	51	YSYLDDMTPRHRNTIDC	2
YVGFTKGQQMNLQHIRC	2			ATGTCTTGTACGAATAGTAGGTGGGAGATGCAGTATACTATGTAGCAGTGT	51	YSCTNSRWEMQYTM+QC	2
YVGMVFRQNVPRTELTC	2			ATGTCTTTGCCGTTTACGTGTAGTCCGGTTTATGATATTGAGTATAATTGT	51	YSLPFTCSPVYDIEYNC	2
YVHTNLDLSHQECWRLC	2			ATGTGGAAGCCGGTTGCTCCTCAGTATAGGTAGTCTGGGCAGGTGATTTGT	51	YWKPVAPQYR+SGQVIC	2
YVISMLMR+NFYSAAMC	2			ATGTGGAAGTTGAATAAGCCGATGAATTATTTTTGTAGGACGGCTTAGTGT	51	YWKLNKPMNYFCRTA+C	2
YVKIMYFSNENLRSFYC	2			ATGTGGAATAGTTTGTGGGATGCTCGTTTTTAGTTTCGGAGGGAGGCTTGT	51	YWNSLWDARF+FRREAC	2
YVKMHLTILSPCRSNEC	2			ATGTGGAATATGATTAGGAAGGGTGCTAAGACGTATAAGCAGATGAAGTGT	51	YWNMIRKGAKTYKQMKC	2
YVKRTD+WKNRVMTGMC	2			ATGTGGAATATTGAGGGTAGGAGTATTGCTACGAGTGTGGAGAATAATTGT	51	YWNIEGRSIATSVENNC	2
YVKRTFSWTNG+MNEDC	2			ATGTGGACGAGGAGTGGGAATAGGAATTGGAATGTTAGTTTTTGTTATTGT	51	YWTRSGNRNWNVSFCYC	2
YVKSTYNITTYG+QSKC	2			ATGTGGACGCATCCTCCTAATAAGTATGAGACGGCTCATCAGTGGCGGTGT	51	YWTHPPNKYETAHQWRC	2
YVKSYKLVLRNMHLCTC	2			ATGTGGACTAGGTCGGTTGAGTATCAGTGGCAGGTTCGGATGTTGGAGTGT	51	YWTRSVEYQWQVRMLEC	2
YVL+TSTNCNKTAHYVC	2			ATGTGGACTTAGGTGCATTATGTTCAGGATAAGTGGCTTGTGATGAGTTGT	51	YWT+VHYVQDKWLVMSC	2
YVMMNDWKG++I+F+MC	2			ATGTGGAGGAGTGTGTTGTGGTATTTTAAGTATCTTTCTTGTAGGAGTTGT	51	YWRSVLWYFKYLSCRSC	2
YVMQISLA+RVPELKHC	2			ATGTGGAGGCCTTCGCGTTTGAGGCTGAATAAGGCGGTGACGCAGTAGTGT	51	YWRPSRLRLNKAVTQ+C	2
YVMREYSFIRTMAFIAC	2			ATGTGGATGAGTAATAGGCGGCCTTCGCGTAAGAATCATTGTGCGAGTTGT	51	YWMSNRRPSRKNHCASC	2
YVMSCKIVFAQELPRYC	2			ATGTGGATGGAGTTGAGTACGAATAAGATTATTCCGGTTGCTGCGGATTGT	51	YWMELSTNKIIPVAADC	2
YVNCIKLM++ECQWKLC	2			ATGTGGATTGAGCTGGTTTCGATGGATACTAAGAAGAGGAATCATAGTTGT	51	YWIELVSMDTKKRNHSC	2
YVNQC+PSAMSTEAKSC	2			ATGTGGATTTGTACGTGGAATCCGATGATTGGGAAGATTAGGTGTAATTGT	51	YWICTWNPMIGKIRCNC	2
YVNTELQKK+RFIVRKC	2			ATGTGGCAGAGGATGGGTAAGTCGAATTTTTCGGTTGTGGAGGTTAGGTGT	51	YWQRMGKSNFSVVEVRC	2
YVPQKRQSKYCKHAGYC	2			ATGTGGCAGAGTAGTGAGCAGGTTCAGTAGACTCATATGTTGGAGTGTTGT	51	YWQSSEQVQ+THMLECC	2
YVQAYLVLNFEQQEGHC	2			ATGTGGCGGACTCAGCATAGGGCTCTGAGTGGTACGGTGATTGGTGGGTGT	51	YWRTQHRALSGTVIGGC	2
YVRNPYSMWSMKSNTHC	2			ATGTGGCGGCTGCAGCTGCGTGGGGCTCAGTTTAAGCAGGAGCCTGATTGT	51	YWRLQLRGAQFKQEPDC	2
YVRTVLRNSKVYSWLDC	2			ATGTGGCGTCTGCGGAAGGATTAGCATATGTGTTTTGTTATTTCGCATTGT	51	YWRLRKD+HMCFVISHC	2
YVSVGKVYCVGGNKRRC	2			ATGTGGCTGAAGCATGCGCTTTCGTATACGCATATGATTAGTCGTAATTGT	51	YWLKHALSYTHMISRNC	2
YVSYTRLATNGNRWFHC	2			ATGTGGGAGAATATTTGTTAGACGCAGGATAAGAATATGAGGTGGTAGTGT	51	YWENIC+TQDKNMRW+C	2
YVTAEEQRGMP+GH+WC	2			ATGTGGGATGCGAAGAATCCTAATGTGCAGGCTTAGTAGCCTTAGTTGTGT	51	YWDAKNPNVQA++P+LC	2
YVTPHTKDTTTAGMKLC	2			ATGTGGGCGATGGTGAGTCGTCATTGGTAGCAGAAGGGTAATATTAGTTGT	51	YWAMVSRHW+QKGNISC	2
YVTTVSSEHRDLRALGC	2			ATGTGGGCTATGCGTAATACTATTGATATTTATAAGCGGAGTTCGTATTGT	51	YWAMRNTIDIYKRSSYC	2
YVVDILL+QLDEGFKDC	2			ATGTGGGCTCATTCGACTAAGCGGGATATTCGGATGTAGAATCTTCGTTGT	51	YWAHSTKRDIRM+NLRC	2
YVVGTCNYRQCCFARQC	2			ATGTGGGGGATGTATCAGATTCATAATCCGATGATTCCTCGGACTTGGTGT	51	YWGMYQIHNPMIPRTWC	2
YVVISVCARDCCRMQRC	2			ATGTGGGGTTCGGCTTATGGTTGGAAGGCTTAGAGGTTGTATTGTAGGTGT	51	YWGSAYGWKA+RLYCRC	2
YVVNMAPE+VMRGIINC	2			ATGTGGGTTATGAGTTGGTCTGAGGATATTATGTTGGAGTGTTTGGTGTGT	51	YWVMSWSEDIMLECLVC	2
YVWHATCVPYMYRV+NC	2			ATGTGGTATAATTATAAGCTGTGTAATAGGATGTATGGGTGGCAGCCTTGT	51	YWYNYKLCNRMYGWQPC	2
YVWIKMVY+GSDEMKHC	2			ATGTGGTATATTTCTATGCTGGATACGACGATTTCTCGTCTGAATACGTGT	51	YWYISMLDTTISRLNTC	2
YVWKHNAVNSYLERSDC	2			ATGTGGTATTCTGATGGGCGGAGGAAGCAGAGGAGGTTTATGTTGTAGTGT	51	YWYSDGRRKQRRFML+C	2
YVYDGVDNTMNIRTSFC	2			ATGTGGTGGTCTCATTGGAAGTTGTATTTTGCCGAGGATGATAATAAGTGT	51	YWWSHWKLYFAEDDNKC	2
YVYDLQGEVRSDDNNNC	2			ATGTGGTGTAATGTGTAGTAGACTCGTGGTCATACGATTACGACTTAGTGT	51	YWCNV++TRGHTITT+C	2
YVYKSELGGSFSRTILC	2			ATGTGGTTGAGGAAGTAGCGTATGAATTATTAGAGTCCGAGGATGTTTTGT	51	YWLRK+RMNY+SPRMFC	2
YWAHSTKRDIRM+NLRC	2			ATGTGGTTGTCTCCGTAGAATATGCGTCGTGCTGATTTTGTTAATTATTGT	51	YWLSP+NMRRADFVNYC	2
YWAMRNTIDIYKRSSYC	2			ATGTGGTTTAAGTATATGGTTAATGAGTATAGTCAGGTGCTGTAGAGGTGT	51	YWFKYMVNEYSQVL+RC	2
YWAMVSRHW+QKGNISC	2			ATGTGTAATATGGTGATGATGCTGAGTGTTTATCATATTTATGCTTGGTGT	51	YCNMVMMLSVYHIYAWC	2
YWCNV++TRGHTITT+C	2			ATGTGTACGGAGCAGGAGAATGAGATTTAGCTTAATTTGCCGAGGATTTGT	51	YCTEQENEI+LNLPRIC	2
YWDAKNPNVQA++P+LC	2			ATGTGTACTCCTAGGCGTTCGAATAAGTAGCATGGGAATTAGCATGGTTGT	51	YCTPRRSNK+HGN+HGC	2
YWENIC+TQDKNMRW+C	2			ATGTGTACTGATAGTGAGAATAAGCAGAAGAATAAGGATATGACTGTGTGT	51	YCTDSENKQKNKDMTVC	2
YWFKYMVNEYSQVL+RC	2			ATGTGTAGGAAGCATATTAATATGCGGTTGTAGGCGGGTAATACGCATTGT	51	YCRKHINMRL+AGNTHC	2
YWGMYQIHNPMIPRTWC	2			ATGTGTAGGGGGGCTGAGGCGGATATTGATATTAAGACGGTTCAGCATTGT	51	YCRGAEADIDIKTVQHC	2
YWGSAYGWKA+RLYCRC	2			ATGTGTATGATTCATAGGAGTAGTAATGAGTGGGTGGTGAATTATATGTGT	51	YCMIHRSSNEWVVNYMC	2
YWICTWNPMIGKIRCNC	2			ATGTGTATGGAGATGAGTAAGGTGGATGCGAGTTATGTGGAGATGTAGTGT	51	YCMEMSKVDASYVEM+C	2
YWIELVSMDTKKRNHSC	2			ATGTGTATTAGGTGGATGTAGGCTAATAGTAGGGATTAGCTGCAGTATTGT	51	YCIRWM+ANSRD+LQYC	2
YWKLNKPMNYFCRTA+C	2			ATGTGTCATGGTGCGAATATTTTTAGTTAGGCGATGAATGAGCAGACGTGT	51	YCHGANIFS+AMNEQTC	2
YWKPVAPQYR+SGQVIC	2			ATGTGTCATTTGAAGGTTTTGGAGTGGTGGAATGAGATGTGGGCGATGTGT	51	YCHLKVLEWWNEMWAMC	2
YWLKHALSYTHMISRNC	2			ATGTGTCTGTGGGTGCTGTAGATTAGTACTCGTGAGAGGTATACGGTGTGT	51	YCLWVL+ISTRERYTVC	2
YWLRK+RMNY+SPRMFC	2			ATGTGTGAGAATGGTGCTATGTTTAGGAATGATGTTATGTCTGAGCCGTGT	51	YCENGAMFRNDVMSEPC	2
YWLSP+NMRRADFVNYC	2			ATGTGTGAGAGTAAGTCTAAGCGGAAGCTGAAGGATCATAATTCTATTTGT	51	YCESKSKRKLKDHNSIC	2
YWMELSTNKIIPVAADC	2			ATGTGTGATTTTTGGACGTTTTCGAATGTTAAGAATGTGTTTACTGGTTGT	51	YCDFWTFSNVKNVFTGC	2
YWMSNRRPSRKNHCASC	2			ATGTGTGCTGAGAGGAATAGTAATTTGCAGATGACTCTGTAGATGGATTGT	51	YCAERNSNLQMTL+MDC	2
YWNIEGRSIATSVENNC	2			ATGTGTGTGTTGTGTCTTGCGCGGTTTATTTTTACTACTAATGGTACGTGT	51	YCVLCLARFIFTTNGTC	2
YWNMIRKGAKTYKQMKC	2			ATGTGTGTTAAGCAGACTGGTATGATTAATCATCATGTGATGGTGGAGTGT	51	YCVKQTGMINHHVMVEC	2
YWNSLWDARF+FRREAC	2			ATGTGTGTTAATGCTGATAATTTTGCGATTAATAAGAAGCAGGATTCTTGT	51	YCVNADNFAINKKQDSC	2
YWQRMGKSNFSVVEVRC	2			ATGTGTGTTGATAGGAATGATAAGTAGAGGGCTGGTAATAGGGGTTGTTGT	51	YCVDRNDK+RAGNRGCC	2
YWQSSEQVQ+THMLECC	2			ATGTGTTCGTGGAAGGGTCTTAGTATTAGTTCTACTTAGAATTTTGAGTGT	51	YCSWKGLSISST+NFEC	2
YWRLQLRGAQFKQEPDC	2			ATGTGTTCGTGGAATAAGATTGCGGGTAAGCCTCTGAAGACGACGTGTTGT	51	YCSWNKIAGKPLKTTCC	2
YWRLRKD+HMCFVISHC	2			ATGTGTTCTGCGGTGGGTAAGAAGTAGTGTAAGAAGGTTGAGTTGAAGTGT	51	YCSAVGKK+CKKVELKC	2
YWRPSRLRLNKAVTQ+C	2			ATGTTGAATCATAGGAATGCTAAGCCTGATAAGGAGGTGAGTTCTTATTGT	51	YLNHRNAKPDKEVSSYC	2
YWRSVLWYFKYLSCRSC	2			ATGTTGAATTGGCAGTAGAGGTCGTAGAGTTATATTATGTGTAGTAGGTGT	51	YLNWQ+RS+SYIMCSRC	2
YWRTQHRALSGTVIGGC	2			ATGTTGACGTCGGGGCTGAATAATGGTTTGGTTTATCATAATTGGCGGTGT	51	YLTSGLNNGLVYHNWRC	2
YWT+VHYVQDKWLVMSC	2			ATGTTGAGGATGCAGAGTACGTATAGTAATTATATTGGGTTTGTGTATTGT	51	YLRMQSTYSNYIGFVYC	2
YWTHPPNKYETAHQWRC	2			ATGTTGAGGGATGTTTAGGATAATCATCATTTGCAGCATATGGTTGATTGT	51	YLRDV+DNHHLQHMVDC	2
YWTRSGNRNWNVSFCYC	2			ATGTTGAGTAAGCAGTGGAAGTATAATAAGGCGATGGCGATTGGGCATTGT	51	YLSKQWKYNKAMAIGHC	2
YWTRSVEYQWQVRMLEC	2			ATGTTGAGTAGGAGTGTGAAGATTAGTGATAGGGATTTGTTTAATTTTTGT	51	YLSRSVKISDRDLFNFC	2
YWVMSWSEDIMLECLVC	2			ATGTTGAGTAGTCATAGGTATCCGAATTCTACTAAGTGTGTGGATTGTTGT	51	YLSSHRYPNSTKCVDCC	2
YWWSHWKLYFAEDDNKC	2			ATGTTGATGTATCGGCAGAATAGTAGTGATGGGTGTAAGATGAAGGATTGT	51	YLMYRQNSSDGCKMKDC	2
YWYISMLDTTISRLNTC	2			ATGTTGATTATGCAGGATAAGTGGGGTTAGAGTAATGGTAGGGTTATTTGT	51	YLIMQDKWG+SNGRVIC	2
YWYNYKLCNRMYGWQPC	2			ATGTTGCATTTGGCTTAGGTGCTTGGGAGGTTTAATATGAAGGGTACTTGT	51	YLHLA+VLGRFNMKGTC	2
YWYSDGRRKQRRFML+C	2			ATGTTGCTGTTGATTATGTATGAGGTTGTTGCGCAGACGTATTTTAGTTGT	51	YLLLIMYEVVAQTYFSC	2
YY+STAYWRMLIC+IIC	2			ATGTTGGAGCATGTGTGGAGTCTTATGGAGTCGAAGTTTAAGAATAAGTGT	51	YLEHVWSLMESKFKNKC	2
YYAYLKVTD+RTGTTVC	2			ATGTTGGAGTGTTCGGCTCCTACTCGGTAGCCGAAGTCTCATCCTCAGTGT	51	YLECSAPTR+PKSHPQC	2
YYCLAV+EVNSMSSKPC	2			ATGTTGGATAAGAGTAAGTTGTATGAGGAGCGGAAGCCGACTACTGGTTGT	51	YLDKSKLYEERKPTTGC	2
YYCWK+RSCKLVRVLRC	2			ATGTTGGATTAGGGGAAGGATGATAATGTTTGTTATACGCCGACGTTGTGT	51	YLD+GKDDNVCYTPTLC	2
YYD+NHYMW+TRSKTLC	2			ATGTTGGCTAATATGGATTCGGGTAAGCGTAAGAATTATACTCGTATGTGT	51	YLANMDSGKRKNYTRMC	2
YYEEHIPAEYT+KIT+C	2			ATGTTGGCTAGGATGCGGGCTTTGAGTAATGGGATGCTGACGGTGAAGTGT	51	YLARMRALSNGMLTVKC	2
YYEQVATNTGSRSIDEC	2			ATGTTGGGGAAGAGTTATAGGTAGCATCATACGGAGTTGGTGCTGTCTTGT	51	YLGKSYR+HHTELVLSC	2
YYEYKGTSRESKNVQEC	2			ATGTTGGGGAGTAATTATTTTTAGAAGGTTACTGGGAGGCCTTCTACGTGT	51	YLGSNYF+KVTGRPSTC	2
YYFGIVSIYAYKT+RRC	2			ATGTTGGGGGATAGTAGGAATAATTCGGCGCTGGATTGGCAGGGGGTGTGT	51	YLGDSRNNSALDWQGVC	2
YYFRKLVKPDLVHHIVC	2			ATGTTGGTGAGGAATAATACGGATAATTAGATGCCTTATTCGAGGATGTGT	51	YLVRNNTDN+MPYSRMC	2
YYFWHT+KPTRKRKRTC	2			ATGTTGGTGAGGAGTAAGCAGGTGGATGTTGGTTCGAATGTGCGTGTGTGT	51	YLVRSKQVDVGSNVRVC	2
YYGARSVKTLLP+KQVC	2			ATGTTGGTTATGGAGTATGCTCCTCTGACTCTGCATTCTCATCATTTTTGT	51	YLVMEYAPLTLHSHHFC	2
YYGKTTCVVER+QPAAC	2			ATGTTGGTTTATTATGAGATTTATATGAGGTGGAGTGATCTGAATTAGTGT	51	YLVYYEIYMRWSDLN+C	2
YYHNHYDYVVKNDLIGC	2			ATGTTGTATATGGATTGGTGTCATAATTAGATTTGTAATTATAAGCATTGT	51	YLYMDWCHN+ICNYKHC	2
YYIAYKVPLLDPGTLSC	2			ATGTTGTATATTGCGAGTGTTTCTGAGAATCAGTGGCAGAAGCCGCATTGT	51	YLYIASVSENQWQKPHC	2
YYIKKNNWIDHVRKITC	2			ATGTTGTCGACGTAGATTTGGCGGAATCGGGAGTAGGATTGTGTTCCGTGT	51	YLST+IWRNRE+DCVPC	2
YYINKNNMLYI+NMWTC	2			ATGTTGTCGAGTTGGAAGGCGACTCTTAAGTGGTCTCGTATGAATCTTTGT	51	YLSSWKATLKWSRMNLC	2
YYK+QESGRMNLIQMLC	2			ATGTTGTGTACGACGCGTTATGCGCCTCGTAAGGCTGAGCAGTGTGCTTGT	51	YLCTTRYAPRKAEQCAC	2
YYKIVTTIGSVTTERIC	2			ATGTTGTTGAAGACTGTGCATGCTTCGGAGGGGACGGATAGTAAGATTTGT	51	YLLKTVHASEGTDSKIC	2
YYKKLTYQRCFGYDIKC	2			ATGTTGTTTAGGCCGCCGTCTCATAAGCTGAAGCTGAATGAGGATATGTGT	51	YLFRPPSHKLKLNEDMC	2
YYKKRHGNLP++AANKC	2			ATGTTGTTTGATAAGAATAGTGGGCCTAAGATTACGTATACTAAGTTTTGT	51	YLFDKNSGPKITYTKFC	2
YYKMMQFICSTENLSNC	2			ATGTTTAAGACTGAGCGTGATTAGTTGGCTGGTTATTGTGAGGGTAAGTGT	51	YFKTERD+LAGYCEGKC	2
YYKV+EDMHFNMMFVAC	2			ATGTTTAAGTGTATTCTTAAGGATAATCAGTTGAAGCGGCTGAGGAAGTGT	51	YFKCILKDNQLKRLRKC	2
YYKVIVREATVAPTRVC	2			ATGTTTAATAAGTCGAAGTGTGGTAGTTCTAAGTGGAAGTTGAAGAAGTGT	51	YFNKSKCGSSKWKLKKC	2
YYKVSNDCELE+QYNNC	2			ATGTTTAATCGTGAGAAGAGTAGTGATGAGAATTTTTGGGTTTAGAATTGT	51	YFNREKSSDENFWV+NC	2
YYLGYETRWHPHWMNTC	2			ATGTTTAATGGGAGGGATAGTTTTACGTAGAATATTAAGACGACTCCTTGT	51	YFNGRDSFT+NIKTTPC	2
YYLICC+EDVWILAEKC	2			ATGTTTAATTGTGGGAAGTTGCGTGAGAGTAATAGGAGTAGTGTTCTTTGT	51	YFNCGKLRESNRSSVLC	2
YYLKTMLNVHKMIY+RC	2			ATGTTTAATTTTAAGGGGTTTAGGGATGTGGCTTGGACGATTAAGAATTGT	51	YFNFKGFRDVAWTIKNC	2
YYLSGS+GWVRKYQVRC	2			ATGTTTACGATGATGGGGTTGATTAGGTGGACTATTTATAAGAAGATGTGT	51	YFTMMGLIRWTIYKKMC	2
YYLTGGMYNS+RITCWC	2			ATGTTTACGGAGGGGCATTGTCTGTTTACGATTGATATTTATTCGTCTTGT	51	YFTEGHCLFTIDIYSSC	2
YYME+PNPSPIMPHSRC	2			ATGTTTACGTGGTTGCGTCTTGGTGAGACGAGGACGGCTATGCATAAGTGT	51	YFTWLRLGETRTAMHKC	2
YYMNCHIVSYVVMIE+C	2			ATGTTTAGGAAGAGGCAGAATCCGGAGCCTGAGCTGTCTGCTGTGTCTTGT	51	YFRKRQNPEPELSAVSC	2
YYMPRSSKGTESDYNLC	2			ATGTTTAGGATGTGGTACTAGTAGAAGATGAGGAATAGTCATGATAATTGT	51	YFRMWY++KMRNSHDNC	2
YYNMSTCT+RSCWHSVC	2			ATGTTTAGTGGTAATTGGGATAATCATAGTGATAATTGTCGTTAGGTTTGT	51	YFSGNWDNHSDNCR+VC	2
YYNRMPLLDEIHFHAEC	2			ATGTTTAGTTGTGGTTTGCATGATTGGGAGGGTCTTGGTAGGGGTTTGTGT	51	YFSCGLHDWEGLGRGLC	2
YYNYRVGV+QRINCLHC	2			ATGTTTCGTATGCGGATGGTTGGTAAGAAGGATCAGCCTCATCAGCAGTGT	51	YFRMRMVGKKDQPHQQC	2
YYPDKDRWSSRM++SKC	2			ATGTTTCGTGATGTTAGTCCGGATACGATTGAGCAGAATACTTCGGTTTGT	51	YFRDVSPDTIEQNTSVC	2
YYQLTTRVNTGPSYIQC	2			ATGTTTCGTGGGTATAAGGCTTATGATGATGATGAGATGCTGAAGTATTGT	51	YFRGYKAYDDDEMLKYC	2
YYRGGFQGNSTEVNCVC	2			ATGTTTGAGATTTTTGATCGTATTGCGACGGTGATGGAGATGGGTATTTGT	51	YFEIFDRIATVMEMGIC	2
YYRKYICNNHMSKLDSC	2			ATGTTTGAGCCTCCTTTTACGATGAGGGAGCAGGTGAAGGAGTTTGAGTGT	51	YFEPPFTMREQVKEFEC	2
YYRQFVWRQDSIRYDRC	2			ATGTTTGATCAGGCGAAGACTGGTTGGACTTGGTTGTGTTTGTATCTGTGT	51	YFDQAKTGWTWLCLYLC	2
YYSPEKVHHLAGGASSC	2			ATGTTTGATTTTGGTGTTCTGAATTGTGGGAATTCTTTGGTGCCGCGGTGT	51	YFDFGVLNCGNSLVPRC	2
YYTHVFW+NRSAGMRKC	2			ATGTTTGGGTGGCATATTAGTAAGTATACTATGCAGAAGGCGCTTGTTTGT	51	YFGWHISKYTMQKALVC	2
YYTNANLGWVHWVRRMC	2			ATGTTTGGTAAGAAGTAGACGAGGAAGAGTTCGCATATTTGGAGGAATTGT	51	YFGKK+TRKSSHIWRNC	2
YYTPGLHMPEGTPALAC	2			ATGTTTGGTCCGGAGTAGTGGATGGAGATTATGATGAGTTCTACGTAGTGT	51	YFGPE+WMEIMMSST+C	2
YYTVSDPYKTSRSELDC	2			ATGTTTGGTCGGAATCGGGATATGAAGTAGAAGGGTAAGCGTAAGTGTTGT	51	YFGRNRDMK+KGKRKCC	2
YYTWLSYAVRNRLKTNC	2			ATGTTTGGTTTGCTGGAGTAGATGGGGGTTGATATGTGGTAGTGTCTTTGT	51	YFGLLE+MGVDMW+CLC	2
YYVYYYCHFYIDSWSKC	2			ATGTTTGTGGCGAATAGGGTGAATAGTGCGTATCCTGAGTAGGATAAGTGT	51	YFVANRVNSAYPE+DKC	2
YYWISVQLVCERMHSTC	2			ATGTTTTATAATCATTAGCATGGGAAGTCTTCGGTGTTGAAGGGGATGTGT	51	YFYNH+HGKSSVLKGMC	2
YYY++SNGRLVKMQIEC	2			ATGTTTTATATGAGTGGTGATTATAGTCAGTGTTTTTCGAGGAGGCAGTGT	51	YFYMSGDYSQCFSRRQC	2
YYYYTLYGGTGNFRAIC	2			AAGAAGATGTTTCAGACGGAGGCTTTGCCGTCGACGGTTACTGATGCTTGT	51	KKMFQTEALPSTVTDAC	1
I*IFCKMFELYKTEFKC	1			AAGAAGTATCTGTGGGCTGAGACTTTGGTGAGTAGGATGGCTGGTTTTTGT	51	KKYLWAETLVSRMAGFC	1
I++AGICKAFMQSRLHC	1			AAGACGATTCATACGGCGAGTAATCATCCTGCTAAGACGGGGCATGGGTGT	51	KTIHTASNHPAKTGHGC	1
I+AIGTVMA+KRLIRAC	1			AAGACTGCTAATAAGCTTGCTGTGCCGGCGACTTGTAAGAAGACTGCGTGT	51	KTANKLAVPATCKKTAC	1
I+QSDH+RSNVSRIEIC	1			AAGATTTCTAATGTGATTTTGAATGAGGGTTGTACGATTGGTAAGGATTGT	51	KISNVILNEGCTIGKDC	1
I+RNYDELADDMAGGWC	1			AAGCCTCCTCATCTTCGGAAGCGTGAGAAGAAGTGGATGGGGGTGGAGTGT	51	KPPHLRKREKKWMGVEC	1
I+THIMRNFVTQEGQAC	1			AAGCCTGATGCTGGGAGTATTATGGGTACGAATTCTCGGTTGATTGAGTGT	51	KPDAGSIMGTNSRLIEC	1
IACTKHDKENIC+QCPC	1			AAGCTTGGGGGGGTGCATGATAGGTAGTTTAAGAAGTTGATGACTAAGTGT	51	KLGGVHDR+FKKLMTKC	1
IAEFKTKYDGTVSPLVC	1			AAGCTTTTGATGTCGTGTTAGTATATTAGTCATAATACGGATAAGAAGTGT	51	KLLMSC+YISHNTDKKC	1
IAKYQ+CYSMNYGHVTC	1			AAGGAGTAGTATTCGTAGCATATGAAGTGGGGGTGGACTTCTAGTAATTGT	51	KE+YS+HMKWGWTSSNC	1
IARFCINTHIHMYIA+C	1			AAGGCTGAGGAGTAGATGATTGGTGATACTCTGCAGGAGAAGGGGAAGTGT	51	KAEE+MIGDTLQEKGKC	1
IASIVNVSNGI+YVNLC	1			AAGTAGCTGAATTGTATTATGTAGAGGAATTAGCAGTATACGAAGTCGTGT	51	K+LNCIM+RN+QYTKSC	1
IC+VGGGVI+KKKEY+C	1			AAGTGTAGGAATTATAAGGCTTGTAGGTGTATGTGTTTTCTGTGTAAGTGT	51	KCRNYKACRCMCFLCKC	1
ICCRKRMSGNT+FQRAC	1			AAGTTGGGGCGGCCGCGGTATGATCCTAATAGTGATGAGGAGGGTGATTGT	51	KLGRPRYDPNSDEEGDC	1
ICDVYYFQSCECNNTVC	1			AAGTTTGCGTAGTATTGGCCGAGGATTAAGGCTGGTCTTTGTAAGGCGTGT	51	KFA+YWPRIKAGLCKAC	1
ICEMPE+TCALNLREMC	1			ACATGGCATGATCATGAGACGGTTAGGAAGCTTTAGTTTACTACTCGTTGT	51	TWHDHETVRKL+FTTRC	1
ICHVNWIGQNFYDTRTC	1			ACGAAGAAGATTAGGCTTCTTACGCTGAGGATGCATTTGCATAAGGGTTGT	51	TKKIRLLTLRMHLHKGC	1
ICNLMNNVCNESVIQHC	1			ACGAAGAATGAGAAGACGCCGATGTCGTTGTAGGTTCGTAAGTGGCGTTGT	51	TKNEKTPMSL+VRKWRC	1
ICNSCRQYIRQEKDITC	1			ACGAAGAATGGGATGTATATTGGTGAGAGTGAGTATTATTGGGTTGAGTGT	51	TKNGMYIGESEYYWVEC	1
ICVE+LTGRVALF+MC	1			ACGAAGAGGATGAAGTTTAGGTTTAATAGTTAGCTTGATAGTGTTGATTGT	51	TKRMKFRFNS+LDSVDC	1
IDEEYFSVSTSIAYVCC	1			ACGAAGAGTAAGAGTGCTGTGATGGGGCTGAGGACGAATTGTACGTAGTGT	51	TKSKSAVMGLRTNCT+C	1
IDGCSEALRCQNMKRDC	1			ACGAAGAGTACGGTGAATGATTGTGTTGATCAGCATTAGATGTCGTTGTGT	51	TKSTVNDCVDQH+MSLC	1
IDGWMRSIKLSNL+WLC	1			ACGAAGCATGAGACGAAGAATGAGACGTATCTTGAGGAGAAGCTTGGGTGT	51	TKHETKNETYLEEKLGC	1
IDKCYRKSVNNVAKRDC	1			ACGAAGCATGATGATGGTGAGGCGACTGATGAGGATCGGAATAGGCCTTGT	51	TKHDDGEATDEDRNRPC	1
IDLRT+RKLRLDNWFTC	1			ACGAAGCATTGTTATACTAAGAATATGCCTTCTAGTTATTATAGGTAGTGT	51	TKHCYTKNMPSSYYR+C	1
IDMSTTTAAMMNGVSFC	1			ACGAAGCCGGGGAATGCTATTGCGTGTTTGGCTGAGAATTATAGGGATTGT	51	TKPGNAIACLAENYRDC	1
IDQCTYTRYWVIHSYLC	1			ACGAAGCCTATGGATAGGATGGATAATAAGCTTCATGATATGAATAGTTGT	51	TKPMDRMDNKLHDMNSC	1
IDR+TQGRLMSRQRGHC	1			ACGAAGCCTGTGCAGATGAGGAGTAAGAGGAGGCAGTATGGTCCTTGGTGT	51	TKPVQMRSKRRQYGPWC	1
IDRAQSQHTMAGLTMAC	1			ACGAAGGCGAGTCTGAAGAAGATGGTGGTTTAGAATAAGACGTGGCCTTGT	51	TKASLKKMVV+NKTWPC	1
IDSDKNFMQVNMMWFEC	1			ACGAAGGCTACTGTGATGCAGAGTACGAAGCATAAGCTTTCTGAGAATTGT	51	TKATVMQSTKHKLSENC	1
IEKGFRHRYEYTSRYLC	1			ACGAAGGGGTAGTCTATTGATATGAAGCAGTAGTAGTAGAAGAATACGTGT	51	TKG+SIDMKQ+++KNTC	1
IENWSIVYGSKIYFPEC	1			ACGAAGGGTTAGAAGCTGGATAGGATTGGTATGTATAATATTATTAATTGT	51	TKG+KLDRIGMYNIINC	1
IEQKSPQGCPCYMSVKC	1			ACGAAGGTGATTACGATGATTATGTAGTTTCGTGGTGTGTTGGTGAATTGT	51	TKVITMIM+FRGVLVNC	1
IFGIT+S+MRKYNGGMC	1			ACGAAGGTTCAGATTCTTGGTGTTGGGACTTCTGGGTATACGCCGTAGTGT	51	TKVQILGVGTSGYTP+C	1
IFISNDEAK+LGVRSVC	1			ACGAAGTAGAAGAAGGGTTATAATGCTTTGAGTCTGTGGCAGTCGGAGTGT	51	TK+KKGYNALSLWQSEC	1
IFSPIDCYPQFD+CRHC	1			ACGAAGTATAAGTCGAAGAGGCCTAGGATGAAGAATGATTGGACTTATTGT	51	TKYKSKRPRMKNDWTYC	1
IGAKDIVQRHSYGH+GC	1			ACGAAGTCTCAGATTAATAGGAAGAGTAGGTGTTGTGAGTTGCTTCTTTGT	51	TKSQINRKSRCCELLLC	1
IGDKIWLIMDY++IRVC	1			ACGAAGTGTGATGTTAAGATGCAGACGACGAATAATCAGAGTGAGCATTGT	51	TKCDVKMQTTNNQSEHC	1
IGG+MFIIAETAGHGSC	1			ACGAATAAGATGAGGAAGTCGTGGTATTAGGTGCTTGATATGGTTGATTGT	51	TNKMRKSWY+VLDMVDC	1
IGKLIYLKVKAGMMACC	1			ACGAATAAGCATAAGCATGATAGTAGGCAGGATTTTGCTATTATTCTTTGT	51	TNKHKHDSRQDFAIILC	1
IGKSSRILRGGAVACDC	1			ACGAATAATCGGCCGCAGGCTAGTTATAAGCAGCATAATAATCAGCGTTGT	51	TNNRPQASYKQHNNQRC	1
IGLRGVGIPRYHMTQMC	1			ACGAATAATGATATTATGATTAGTACGCTGATGAATATGAATGCGCATTGT	51	TNNDIMISTLMNMNAHC	1
IGNPGRTRSMKKDDIC	1			ACGAATAATGTTGAGGGTCAGACTGGGTATCATACTTCTATTCTTGATTGT	51	TNNVEGQTGYHTSILDC	1
IGNS+MGKIGDRECRKC	1			ACGAATACGAATATGTATGAGACTATTAATGGTACTGGGTATCAGAGTTGT	51	TNTNMYETINGTGYQSC	1
IGNTGNVKRKAVARKTC	1			ACGAATACGGATGTTTTGATGAATCTTAGGGATAAGTGGTGTATGTAGTGT	51	TNTDVLMNLRDKWCM+C	1
IGRTYSNRCYLNPTAKC	1			ACGAATACTCCGACTTAGCTGGAGAATTAGCATCGGGCGTCGTCGCCGTGT	51	TNTPT+LEN+HRASSPC	1
IGSGVVLFG+AADQNC	1			ACGAATACTCTGACTATGCATCTTTTGAAGAGTACTCTTGCTATGAATTGT	51	TNTLTMHLLKSTLAMNC	1
IHHKQQRKNEVENTPTC	1			ACGAATAGGTATCGTCTGGATAAGTTGGATACTCAGTGTGAGTCGAGGTGT	51	TNRYRLDKLDTQCESRC	1
IHKML+HVEYRDSAKWC	1			ACGAATAGTACTTCGTAGATTACTGAGAATTAGGCTACTAGTGGGTATTGT	51	TNSTS+ITEN+ATSGYC	1
IHQSPPIKRR+NSLNKC	1			ACGAATATGATATTGAAGCAGGGGAGGACTTATCGGCCTTTTAATATGTGT	51	TNMILKQGRTYRPFNMC	1
II+QTR+DIRYTLIKWC	1			ACGAATATTAATTTTCCGCATAATAAGCAGGCTTAGATGTAGGAGCTGTGT	51	TNINFPHNKQA+M+ELC	1
IIGMESRDRPDHEEPGC	1			ACGAATCAGTATGAGGCGTATTGGCATCGGCATAATCTGATGGGTTTGTGT	51	TNQYEAYWHRHNLMGLC	1
IIKTSWIRKSHQPTDC	1			ACGAATCATGGTGTGTATTATATTAATCCTATGATGATTCGGTAGACGTGT	51	TNHGVYYINPMMIR+TC	1
IIN*RSMMGHLKRRRC	1			ACGAATGAGGTTAATGTGAATTGGCGTAATACTAGGGTTTATGGTTATTGT	51	TNEVNVNWRNTRVYGYC	1
IIN+IARSSCQSSPR+C	1			ACGAATGATGTGAAGCCTGGTTTGGAGGATGGGGTTAAGTTTCATAATTGT	51	TNDVKPGLEDGVKFHNC	1
IIV+KESIKKRPDAFDC	1			ACGAATGCTTGGATGAAGAAGTGTGAGATGGGTAGTCATCAGAATAGGTGT	51	TNAWMKKCEMGSHQNRC	1
IIVGMDKMSEITVKNSC	1			ACGAATGGGGAGGATAGGATTAATAATACGATTAATGAGACGAATCTGTGT	51	TNGEDRINNTINETNLC	1
IIVTRERNKTTLACRHC	1			ACGAATGGTCGGGTTAGGAGGAGTTATGATTATATTTATGTTTGTAATTGT	51	TNGRVRRSYDYIYVCNC	1
IKGCRLAYYLDRALPNC	1			ACGAATGTGAAGACGGAGAGTAGGCGTTAGGATAGGTATGTTAATAGTTGT	51	TNVKTESRR+DRYVNSC	1
IKGYYSARKTCKLLLSC	1			ACGAATGTGAATTGGGTGTTTGTGAAGAGTAAGAAGTATGGTACGGTTTGT	51	TNVNWVFVKSKKYGTVC	1
IKLEGGNRWTSNLRPKC	1			ACGAATGTTAATACTGAGAAGCGGCGTAATTTGGATGCTCATAATGATTGT	51	TNVNTEKRRNLDAHNDC	1
IKNKMRLWRLFPTDPSC	1			ACGAATTAGAGTAATGCTACGAATGATATTCCTAAGTATGAGAAGGTGTGT	51	TN+SNATNDIPKYEKVC	1
IKPYVHHIKHYNNVGVC	1			ACGAATTCTATGTGGCCGAATAATAAGGTTCGTCCGTTGGGTAGGAATTGT	51	TNSMWPNNKVRPLGRNC	1
IKRKTYGCCYGRLLCSC	1			ACGAATTGGGAGGGTCCTAATGCGTGGGAGAATTAGGATTGTATGATTTGT	51	TNWEGPNAWEN+DCMIC	1
IKVDTLAGWTKHAWRHC	1			ACGAATTGGTGGTATGCGTGTAGGCTTACTCTGTTGTATAAGTTGTATTGT	51	TNWWYACRLTLLYKLYC	1
IKWDLVDQSWIDSSSGC	1			ACGAATTTGTATTAGGTGTGGACGACGGTTTAGGGTAAGGATCTGAATTGT	51	TNLY+VWTTV+GKDLNC	1
ILCNLANFV+ERYHRVC	1			ACGACGAATAAGAATGCGGATATGAGTATGTAGGATAAGAGGGATGCGTGT	51	TTNKNADMSM+DKRDAC	1
ILGFHMRPEMPRSSLVC	1			ACGACGACTCTGACGAATGTTGAGAATAGTCGTTAGGCTATGGTTGCGTGT	51	TTTLTNVENSR+AMVAC	1
ILLPHGTAKESARDVAC	1			ACGACGAGGTGGTCTTATGAGATGTGTTCGAGGAAGTGTGGGACTTATTGT	51	TTRWSYEMCSRKCGTYC	1
ILSNTNVESMELLIHLC	1			ACGACGCATAAGTCTCATCATAAGAAGGGTGTGAGGTTGAGGGCTTGGTGT	51	TTHKSHHKKGVRLRAWC	1
ILTIWHLTKLQRHPAHC	1			ACGACGGGGTGTAAGCATGAGAATAATATTTGTAAGCGGTGGGAGTATTGT	51	TTGCKHENNICKRWEYC	1
IM+SEC	1			ACGACGTATACGAATAATATGTATACTGATGTTCGTCATACGGAGGGTTGT	51	TTYTNNMYTDVRHTEGC	1
IMDVLDLRKGHVFRGRC	1			ACGACTACGAATATTGGGAATAAGCTTTAGGTTGAGCGTTGTTGGTATTGT	51	TTTNIGNKL+VERCWYC	1
IMPKCR+TRKGSKGPKC	1			ACGACTACTGTTATTAATGAGTGTGAGTGTGCTGATAGTAGTAGTACTTGT	51	TTTVINECECADSSSTC	1
IMRPNYSSIARAYG+GC	1			ACGACTAGGAATACGAGTTTTTTTAAGGGGCATAAGAGTAGGTCTTTGTGT	51	TTRNTSFFKGHKSRSLC	1
IMSEGLWGKRHVHT+KC	1			ACGACTATGAGGTCGTGTACGGAGATTAGTGTGAATCATACGAATGAGTGT	51	TTMRSCTEISVNHTNEC	1
IMTRVDLVDEVNE+SNC	1			ACGAGGAATAAGTCTGGTGATATGAATATGGAGAAGGTGGCTCGTTGGTGT	51	TRNKSGDMNMEKVARWC	1
IMYGPPTTSSKSTTNSC	1			ACGAGGAATGAGAATTGGAATGTGCTTTATTGGAAGAATGGGGATACTTGT	51	TRNENWNVLYWKNGDTC	1
IMYLGYAEY+MNYSTTC	1			ACGAGGAATTTTGTTACTCTTTGTGGTGGTGAGTTGACGAATATGTGTTGT	51	TRNFVTLCGGELTNMCC	1
IN+NWNRSRKQDSHNNC	1			ACGAGGACTATTAATGAGCATGATAGTTATGGGAATAATCAGCCGATGTGT	51	TRTINEHDSYGNNQPMC	1
INDDGRHSANP+SVRCC	1			ACGAGGATTTATACGAGGAATAATTATGAGCGGTGTTGGAAGCGGTGTTGT	51	TRIYTRNNYERCWKRCC	1
INDIADKQ+EVL+MWSC	1			ACGAGGCATTGGCCGTCTGCGCATACGAATGCGTGGTAGTATGTTAGGTGT	51	TRHWPSAHTNAW+YVRC	1
INDKETFLLIRWTMSKC	1			ACGAGGCCTAATCCTAAGGTGTTGTGTCATCGTAATAAGAAGCGTGAGTGT	51	TRPNPKVLCHRNKKREC	1
INEFEIHACCDI+FIWC	1			ACGAGGCGTATGAATTATGCGAGGTGTAGGGTGGTGGCGTCTTCGATGTGT	51	TRRMNYARCRVVASSMC	1
INEQRKHCQQSNKMSDC	1			ACGAGGCTGATTGTGATGTCTTTGGCTGGGTAGTCGGGGCTGGCTCGGTGT	51	TRLIVMSLAG+SGLARC	1
INGRSGCHTCHLILIVC	1			ACGAGGCTTCAGACGATGGGGTTGCATAATTGGCGGTGTATGAATAGGTGT	51	TRLQTMGLHNWRCMNRC	1
INHHMDNAIGVICIENC	1			ACGAGGGAGATGAATATGTGGTAGCGGCCGTAGCGGTCTAGTTAGGGGTGT	51	TREMNMW+RP+RSS+GC	1
INLEALVCK+GNVGLNC	1			ACGAGGGATACTATGAAGCCTGGGATGATGACGCCTAGGAAGCCTCAGTGT	51	TRDTMKPGMMTPRKPQC	1
INN+RRIR+WYCVYKNC	1			ACGAGGGATAGTAGTACTACGACTTTTTAGAATAATGATAGGAATAGGTGT	51	TRDSSTTTF+NNDRNRC	1
INNNKSRMLYSWMCMTC	1			ACGAGGGCTTCTTGTGGGGTTGCTAGGAAGGATAATGAGCTTCAGCAGTGT	51	TRASCGVARKDNELQQC	1
INNTVSTPVTLSNQYTC	1			ACGAGGGGTCGTGAGACAATTGCTCAGTTGCTTCGTCAGCGTATGGCGTGT	51	TRGRETIAQLLRQRMAC	1
INRAH+LKKKMLHDNDC	1			ACGAGGTAGCTTACGGTTTTTAAGACGGATTAGCTGTAGTCTGTGGAGTGT	51	TR+LTVFKTD+L+SVEC	1
INSAALPMKMTQKIYPC	1			ACGAGGTAGGATAATAATAAGATGTAGCTTCCTAAGACTCTTCCGAGGTGT	51	TR+DNNKM+LPKTLPRC	1
INSKIRYVNRCRLGNSC	1			ACGAGGTATAAGTGGATTGAGAATAAGAATATGGAGTCTCATAAGGAGTGT	51	TRYKWIENKNMESHKEC	1
INSKYMIDGTHTTKEGC	1			ACGAGGTCTCATGCTCAGTGGACGTAGATTGATATTGGGCTGTGTGCTTGT	51	TRSHAQWT+IDIGLCAC	1
INWECMQLCVYYGENKC	1			ACGAGGTTTACTAATAGGCGGAATAAGACTAGGCATAAGATTAGTATTTGT	51	TRFTNRRNKTRHKISIC	1
INWPRSEMYEVI+KKYC	1			ACGAGTAATATTGGGGAGTAGTTGTATCATTTGGGTTTTATGGATATTTGT	51	TSNIGE+LYHLGFMDIC	1
IPHYMQMYSCGKKSAVC	1			ACGAGTAATGCTTGGACGGAGAATGTTAAGGATAAACAGAATAAGCGGTGT	51	TSNAWTENVKDKQNKRC	1
IPMPNLMPTATQK+KGC	1			ACGAGTACGTCTCATCAGCATCCGATTACGTAGATGGATTTTGAGGAGTGT	51	TSTSHQHPIT+MDFEEC	1
IPVNMPY+YHHHESMRC	1			ACGAGTACTTAGGGTGAGAAGGAGAGTAAGCATGATTTTAATTTTATTTGT	51	TST+GEKESKHDFNFIC	1
IPWMHGYGSVADAVVEC	1			ACGAGTAGTTTGGGTGATTAGTAGAGGTGGACTGCGATTTGTGGTGTTTGT	51	TSSLGD++RWTAICGVC	1
IQHSDDSKMGSVAIKWC	1			ACGAGTATGATTGCTGTTGGGAGTCCTTCGTATTGTCTGACTGAGTCGTGT	51	TSMIAVGSPSYCLTESC	1
IQI+TKMENDCINGSYC	1			ACGAGTATTGGGGGGTATAATGTGTTTGTTCGTGAGGATATTAAGAGGTGT	51	TSIGGYNVFVREDIKRC	1
IQL+ALPHHQKDARKMC	1			ACGAGTCAGATGATGATGAAGAAGAATCGTTAGTTTCTGAATCAGCATTGT	51	TSQMMMKKNR+FLNQHC	1
IQMQNIWDQFCI+IFAC	1			ACGAGTGAGAATTATCAGAATGAGGATTATGAGAGTCGTTGGCATGATTGT	51	TSENYQNEDYESRWHDC	1
IQMYGCIQTVPTWINAC	1			ACGAGTGAGGAGATTGGTTAGTGGACTGATGAGCTTGAGGCTTTTGATTGT	51	TSEEIG+WTDELEAFDC	1
IQRTNSLFRYVLKSILC	1			ACGAGTGAGGGTCAGACTGCTCATTGTAAGAATAGGGTGTAGATGTGTTGT	51	TSEGQTAHCKNRV+MCC	1
IRDDSSSIRMWDASTKC	1			ACGAGTGATCATGATAAGAATTGGCTGTCTATGCTGTAGCGTGATAAGTGT	51	TSDHDKNWLSML+RDKC	1
IRDMKHKDITQPPRTKC	1			ACGAGTGCTAATATTGGGATTGATGAGCATCATGAGAATCATAGGAGGTGT	51	TSANIGIDEHHENHRRC	1
IRDWK+KKMVYF+YNAC	1			ACGAGTGTGTAGTAGATGGTTAAGAAGGATAAGATTGATCCGAAGTGGTGT	51	TSV++MVKKDKIDPKWC	1
IRHES*AQP++TFLWMC	1			ACGAGTGTTAGTATGCATAGGACTCAGACTACGTGTGAGCTGAGGATGTGT	51	TSVSMHRTQTTCELRMC	1
IRK+YNHLMNRM+EICC	1			ACGAGTTATAGTATTCGGGATGCGGGTATTTGTACGAGTTTTATGGGGTGT	51	TSYSIRDAGICTSFMGC	1
IRLSP+RRMMRNKGSVC	1			ACGAGTTATGCTCTTAAGCGGATTCAGATGCAGTTTATTAATGTTAATTGT	51	TSYALKRIQMQFINVNC	1
IRNKCRNDVQKM+YKSC	1			ACGAGTTGGACGAAGTCGCGGCTGGGTAATTTGATTTGGACGACTCATTGT	51	TSWTKSRLGNLIWTTHC	1
IRNYSTHNMEPTQMWWC	1			ACGAGTTGGTATGCGAGTCCGGATCAGCGTGTTAATCATAGGGCGCAGTGT	51	TSWYASPDQRVNHRAQC	1
IRRICGLNRDGSGWTTC	1			ACGAGTTGTGGTAAGGGTTGTACTGTTAATAAGGCGGGTCTGTGGTAGTGT	51	TSCGKGCTVNKAGLW+C	1
IRSSSC	1			ACGAGTTTTAAGAATAAGAATTCGCGTAATTGGGGGACGTGGTCGGAGTGT	51	TSFKNKNSRNWGTWSEC	1
IRTHTGLREGYVNWPTC	1			ACGATGAGGATGATGTGGCGGAGGATTAATGTGTAGTATGAGCTTAAGTGT	51	TMRMMWRRINV+YELKC	1
IRVIMQIQTIDHRFWTC	1			ACGATGATTTATAATGTGTTGGTTATGGTTTTTTTGGAGAATTATTTGTGT	51	TMIYNVLVMVFLENYLC	1
ISAVKRAHLEP+YSREC	1			ACGATGCATGCTAATCAGAATCGTACTCGTGTTAAGGAGGAGCGTCTGTGT	51	TMHANQNRTRVKEERLC	1
ISDAESRSI+TRRNAAC	1			ACGATGCTTATGGAGAATTGGATGCAGTTTCGGTTTGTTATGCATGGTTGT	51	TMLMENWMQFRFVMHGC	1
ISEAFESSVLLFSHAWC	1			ACGATGGAGGGGAAGAAGCATTAGGTTGCGTTTCGTCATAGTGGTGTGTGT	51	TMEGKKH+VAFRHSGVC	1
ISFNTITKNSVNNKRVC	1			ACGATGGATGCGGTGAGGCCTAGGTCGAGGAATATGCCTAATGATGCGTGT	51	TMDAVRPRSRNMPNDAC	1
ISGD+LMCTSK+K+PRC	1			ACGATGGATGTTTGTTTTATTAAGCCTTGGTGTAATAATAAGGTGCCGTGT	51	TMDVCFIKPWCNNKVPC	1
ISGEHGTAEPIVHAWTC	1			ACGATGTTTTTGACTAGGCTGTAGATGATGCTGTCGAATTTTAATCATTGT	51	TMFLTRL+MMLSNFNHC	1
ISICCNRKSPGDV++NC	1			ACGATTAATAAGTTTTGGTAGTTTATTACTGATAGGGATGAGGATTGGTGT	51	TINKFW+FITDRDEDWC	1
ISIQVNCVTY+VSVKRC	1			ACGATTAATTTTGGTGCTTATTAGCTTGGTGTTAATCAGTGTCGGTGTTGT	51	TINFGAY+LGVNQCRCC	1
ISLKGWFAKNHGCESQC	1			ACGATTACGAAGATTATGCCTGTGACGCATAAGAAGTATGAGTCGAAGTGT	51	TITKIMPVTHKKYESKC	1
ISLMRTTPDYNELQLAC	1			ACGATTAGGGTTTTTTTGATGTGGCATAGGAATTTTAAGTCGGCGGTGTGT	51	TIRVFLMWHRNFKSAVC	1
ISRIISTLIMNRIERSC	1			ACGATTAGGTGGAGTGTGTGTGATTATGTTCATGGTTAGATTTGTAAGTGT	51	TIRWSVCDYVHG+ICKC	1
ISRQTNSSRYHAVMKCC	1			ACGATTAGTAAGAAGGTTGGGTTGTCTGAGAGGAATTGGGGGTATGGTTGT	51	TISKKVGLSERNWGYGC	1
ISSKMSLRIRPRASASC	1			ACGATTATGGGGCAGACTGAGGGTTTGCATAGTGGGGGTTAGTCTCGTTGT	51	TIMGQTEGLHSGG+SRC	1
ISSSAYCRMYGMLANYC	1			ACGATTATTCATCTGATTTAGTATCATGGTCTGGGTCCGCCGCTGATGTGT	51	TIIHLI+YHGLGPPLMC	1
ISVNMSVSEKRWFWKMC	1			ACGATTCGTCTGAAGGCTATGGAGGTGACGATTAATGATATGCTTAAGTGT	51	TIRLKAMEVTINDMLKC	1
ISYMAWV+EPCIEKPSC	1			ACGATTCTTACTAATTTTAGTTAGCTGGATGATAAGATGTTTTGGCAGTGT	51	TILTNFS+LDDKMFWQC	1
ITLVHVDPRCRRLYKTC	1			ACGATTGAGAGGCATCAGAAGATGGAGAAGCCTGTTCATACGTTGTGTTGT	51	TIERHQKMEKPVHTLCC	1
ITRCYN+GRKTPPTREC	1			ACGATTGAGCCGTAGAATGTTTATACGGAGAGGACTTTGTCGACGAAGTGT	51	TIEP+NVYTERTLSTKC	1
ITRKSKYEQVF+NVTLC	1			ACGATTGAGGTTTCTACTGTGTTGATTGAGACTTATCGGATTCCGCTTTGT	51	TIEVSTVLIETYRIPLC	1
IV+WERNNFKALNQNWC	1			ACGATTGATTTTTAGAGTGGGGAGGTTGATAGGTGTCCTAATGCTAGGTGT	51	TIDF+SGEVDRCPNARC	1
IVG+IDETITPSSNTPC	1			ACGATTTCGGATAAGCTGAAGTATTAGGATCAGCCTTCTCAGGCGGAGTGT	51	TISDKLKY+DQPSQAEC	1
IVHTEHMAYERGLPTSC	1			ACGATTTTGTATAGTGCTGGTATTAGTTTGGTTCAGCTTGGGCTTGAGTGT	51	TILYSAGISLVQLGLEC	1
IVKSMASTDITGQAQLC	1			ACGCAGAAGGCTAATAATTGTAATGTGGTTCAGCCGCTTATGAATGGTTGT	51	TQKANNCNVVQPLMNGC	1
IVMRCFFKIYQVTDMMC	1			ACGCAGAATGCGCGTGAGGCTATTCGGTATACTATGAATAATAACTGTTGT	51	TQNAREAIRYTMNNNCC	1
IVMSRCSKSDLMPCSLC	1			ACGCAGACGAATAATCGGCTTTATAATTAGAATTCGAATTTGACTTGGTGT	51	TQTNNRLYN+NSNLTWC	1
IVNSTSGYNSLN++GIC	1			ACGCAGGATAATTATGAGTGGATTAGTTGTCAGATGGCTATTACTTATTGT	51	TQDNYEWISCQMAITYC	1
IVPSHNYSYTLNEKHEC	1			ACGCAGTAGTGTTGTGGGTGGTAGATTCAGATTAATGATGTTAAGGTGTGT	51	TQ+CCGW+IQINDVKVC	1
IVRLLSLQVNLVHHNYC	1			ACGCAGTTGAGTCGGGCTATGTAGGATCAGAGTGAGAGTGTTTGTTGGTGT	51	TQLSRAM+DQSESVCWC	1
IVRRQKI+TLGEQMTLC	1			ACGCATATGACGGCGACTTGTACGCTGGAGTATGGTGTGGCGAATCGGTGT	51	THMTATCTLEYGVANRC	1
IVRTMHIPRNSHNRKEC	1			ACGCATATGTGGTGTGAGAGGTTTGAGCGTTTGTCTTAGCTGCAGAATTGT	51	THMWCERFERLS+LQNC	1
IVSRGK+TIRKNVTTPC	1			ACGCATATTAAGTAGACGTGGTATTCTAATAATGGGGGGTGGGTTACTTGT	51	THIK+TWYSNNGGWVTC	1
IVTGFYGTSNASDIKVC	1			ACGCATCAGCGGTATAATACTGCGAATATGAGGTTTCGTAATTCGCATTGT	51	THQRYNTANMRFRNSHC	1
IWKSTMMR+HI+EKDFC	1			ACGCATGAGAGTCATCGGGTGAATAATCTGGCGATTGAGTAGACTACGTGT	51	THESHRVNNLAIE+TTC	1
IWLDNLDDE+RR+SGSC	1			ACGCATTTGCGTACTTATCCGTGGACGTAGTATCTGTATTCTTCGGGGTGT	51	THLRTYPWT+YLYSSGC	1
IWLSFEYGVI++PTPVC	1			ACGCCGTTGGTTTGGACGCGTCGGAATATTAATCTGAATCCTGGTCAGTGT	51	TPLVWTRRNINLNPGQC	1
IWNDYMGKAKYYMHACC	1			ACGCCTGCGTCGGAGATGACGCTTCAGTCTTATCGTAAGAGTAATTTGTGT	51	TPASEMTLQSYRKSNLC	1
IWRNWSMNCKG+VCQSC	1			ACGCGGAAGAAGTAGTTGGGTCTTTCGGTGTTGTCTTATCGGTGGCATTGT	51	TRKK+LGLSVLSYRWHC	1
IWVNAAKSIGCDCAAHC	1			ACGCGGAAGTATAATCCTACGGTGCATACTTCGACTAAGAAGTGGATTTGT	51	TRKYNPTVHTSTKKWIC	1
IY+KENRYAVTAEQPDC	1			ACGCGGATGAGGGAGAGTAAGTTGAATCTGAGGATTACGGTGGCTTGTTGT	51	TRMRESKLNLRITVACC	1
IYHGEKISVTEYITKCC	1			ACGCGGGATGATGGTGATGTGGTGAGTGGTAGTAGGTATTTTATTTTGTGT	51	TRDDGDVVSGSRYFILC	1
IYIY+YVWQKQGQTVRC	1			ACGCGGGTGTAGTTGAGGAAGAGTATGGAGGTGAATACTTATGTGAATTGT	51	TRV+LRKSMEVNTYVNC	1
IYN+MSYEGRA+RMVQC	1			ACGCGGTATATGCCGAAGTATCCGACGATGGGTGTTTAGAAGGAGGTTTGT	51	TRYMPKYPTMGV+KEVC	1
IYNKRYRKSLNQRDKTC	1			ACGCGGTATCGGACTCATGGGAATTGGTCTGATCCGTATAAGACGCATTGT	51	TRYRTHGNWSDPYKTHC	1
IYNRDR+SKRLKRRIYC	1			ACGCGGTCGAATACGAATGTGAAGACTGGTTTTCATGGTAATAGGTTTTGT	51	TRSNTNVKTGFHGNRFC	1
IYSHTRTNGMEKHEGSC	1			ACGCGTACGAATGAGTAGAGGAGGGTTTCGATTCATATTCCTGAGCAGTGT	51	TRTNE+RRVSIHIPEQC	1
IYVFLSKNDLA+LIRTC	1			ACGCGTATGCGTAGTCCTAATTAGTTGGATGAGGATGAGAATATGGGGTGT	51	TRMRSPN+LDEDENMGC	1
K+LNCIM+RN+QYTKSC	1			ACGCGTATGTTTGGTTGGCAGAATGAGTTTAATATGTATAGTAGGGGTTGT	51	TRMFGWQNEFNMYSRGC	1
KAEE+MIGDTLQEKGKC	1			ACGCGTATTAGTGAGAATTGGAATGGTTCTAATTATCGGAAGCGTATGTGT	51	TRISENWNGSNYRKRMC	1
KCRNYKACRCMCFLCKC	1			ACGCGTCTTAGGTGTTTTTCGATGGGGTAGCCTATGGCTTATAGGCAGTGT	51	TRLRCFSMG+PMAYRQC	1
KE+YS+HMKWGWTSSNC	1			ACGCGTGAGAATGTTGATAATGTTAGTAATAAGGATAGGAGTTATAAGTGT	51	TRENVDNVSNKDRSYKC	1
KFA+YWPRIKAGLCKAC	1			ACGCTGAATATGATGTATAAGGATCATACGAGTATTTGGAAGTTTCCTTGT	51	TLNMMYKDHTSIWKFPC	1
KISNVILNEGCTIGKDC	1			ACGCTGAGGAATAATGTGGGTTATACTCCTTCTAATCAGCGGAAGGCGTGT	51	TLRNNVGYTPSNQRKAC	1
KKMFQTEALPSTVTDAC	1			ACGCTGAGTAATTATTATAATGTGTGTGGGTATTATTGTACTTAGATTTGT	51	TLSNYYNVCGYYCT+IC	1
KKYLWAETLVSRMAGFC	1			ACGCTTCATAATCGTGTGATTCTGGGTGCTTGGATTCGGACGACGATGTGT	51	TLHNRVILGAWIRTTMC	1
KLGGVHDR+FKKLMTKC	1			ACGCTTGTTGAGATTAATGTGATGGTTAGGCAGACGATGAGTAATGATTGT	51	TLVEINVMVRQTMSNDC	1
KLGRPRYDPNSDEEGDC	1			ACGGAGAGGCGTGAGTATTCTCCTAGTGCGAGGCCGGCGAGGAAGTTGTGT	51	TERREYSPSARPARKLC	1
KLLMSC+YISHNTDKKC	1			ACGGAGCAGGATCTGAAGGAGGAGCTTAATGCGAGGAAGACGCTTAAGTGT	51	TEQDLKEELNARKTLKC	1
KPDAGSIMGTNSRLIEC	1			ACGGAGGAGACGTGGAAGGGGAATGTGCGTTCTCAGACGAATAATGAGTGT	51	TEETWKGNVRSQTNNEC	1
KPPHLRKREKKWMGVEC	1			ACGGAGGAGGCTTTGTCTTATTGGTCGAAGGTTTGGTAGAGGACTTGGTGT	51	TEEALSYWSKVW+RTWC	1
KTANKLAVPATCKKTAC	1			ACGGAGTCGATGACTTTTGTGAATTTTTGTTCGAATCAGGATAATCTGTGT	51	TESMTFVNFCSNQDNLC	1
KTIHTASNHPAKTGHGC	1			ACGGATAATAAGTATCTTCATGCGGCTTATCGGAAGTGGGAGTCGACGTGT	51	TDNKYLHAAYRKWESTC	1
RA+VGHNYYRKRSTL+C	1			ACGGATAGTTATAGTGATCATACTGCGGAGGGTTAGTGTGTGAGGTTGTGT	51	TDSYSDHTAEG+CVRLC	1
RAK+LWNRMD+VKASMC	1			ACGGATCAGGAGATGTTGAGTTTGATTCTGACGTTGGAGTATATTTAGTGT	51	TDQEMLSLILTLEYI+C	1
RCQFLFYNTHNRMYTCC	1			ACGGCTCTTTAGAAGGATATTGTTAATAATGGGCGTACGTGTATGTATTGT	51	TAL+KDIVNNGRTCMYC	1
RDAAWANCPGLSDDATC	1			ACGGGGACTTGGTCGCTTATTAGGCGGAGTGGTGAGATGAGGAGGCCGTGT	51	TGTWSLIRRSGEMRRPC	1
RGCKWGYERRLLMWKIC	1			ACGGGGAGTGAGAGGACTAAGTATGTGAGGAATCGTGATAAGGAGCTTTGT	51	TGSERTKYVRNRDKELC	1
RGCVNDMTDYNPTLNYC	1			ACGGGGATGAGTAATTTGAGTTGTCCTAGGATTGGTGATAGGAAGGAGTGT	51	TGMSNLSCPRIGDRKEC	1
RGFWYDLFP+IMGCSVC	1			ACGGGTATGAAGCTTTATGGTTTGTAGGATGAGAAGTCTTGGCAGACGTGT	51	TGMKLYGL+DEKSWQTC	1
RGRV+SNLIARG+LYAC	1			ACGGGTTGGGAGCAGGAGTTGACGCAATAGAGTGATATGCAGTCTGCTTGT	51	TGWEQELTQ+SDMQSAC	1
RHLKWKSD+ERMKEAGC	1			ACGGTGACGTTGGGTAGGCGTAATTTGTAGAGTATGTGTGCTCGGAAGTGT	51	TVTLGRRNL+SMCARKC	1
RKEVNTGILNAPNLKNC	1			ACGGTGATGGCGCGTATTCGTGGGAGGTTGATGGTGAGTTCTCGTAATTGT	51	TVMARIRGRLMVSSRNC	1
RLK+VNINVWKENTEPC	1			ACGGTGCTTGGTATTGGTAATCTTCGTAGGAAGACTGTTCGGCTGATGTGT	51	TVLGIGNLRRKTVRLMC	1
RLPQTSKRTTRNVNAVC	1			ACGGTGGTTAATAAGTATAGTGATGAGAAGTGTCTTTAGCAGTGGTGTTGT	51	TVVNKYSDEKCL+QWCC	1
RNELRFLLLKCAW+DPC	1			ACGGTGTATAAGAAGCAGGAGTTTGCTTTTGTGGATTATAATGAGTATTGT	51	TVYKKQEFAFVDYNEYC	1
RNSSKKKSRKLQM+TKC	1			ACGGTTACGCATTAGGAGAGTGGTTATTAGAATTATAGTTATAATCAGTGT	51	TVTH+ESGY+NYSYNQC	1
RNT+NEECYCYNEGNKC	1			ACGGTTATGAAGGCGACGAGGCTGAAGAATACGGCGGATAGTGAGATGTGT	51	TVMKATRLKNTADSEMC	1
RPEQTDIDNKN+NDRNC	1			ACGGTTGAGGGGAGGATGTAGATGATTGCTTAGCTTAATAAGTATCATTGT	51	TVEGRM+MIA+LNKYHC	1
RPGKCHVYDTSDTIHAC	1			ACGGTTTATATTCTGAAGATGAATTGGACTCCGTTTGTGGAGATGTCTTGT	51	TVYILKMNWTPFVEMSC	1
RRDCNKSW+KVHRTKFC	1			ACGGTTTGTCAGACGGATTCGAAGCAGACGCTGACTCCTGAGACGGTTTGT	51	TVCQTDSKQTLTPETVC	1
RTFTNSLAHNQ+SNLKC	1			ACGTAGAAGATTAATCTTGTTTAGAAGAGGCCGGTTAGGTCTGTTTGGTGT	51	T+KINLV+KRPVRSVWC	1
RTTHEKLPPVDRLIHFC	1			ACGTAGACGCTTAAGACTGGTGGGAGTTTGATTCATAAGATTCCTGGGTGT	51	T+TLKTGGSLIHKIPGC	1
RTYRICPHPTKQN+GIC	1			ACGTAGACGGGTTCTTAGTTGAGGATTAATATGGGTGTGCTGTGTGTGTGT	51	T+TGS+LRINMGVLCVC	1
RVETTRSCIIHRDR+AC	1			ACGTAGAGGAGTACTGAGACTGCTAGGAATAATGGTGTTATGAGTACTTGT	51	T+RSTETARNNGVMSTC	1
RWGNGVNRIENGVYAKC	1			ACGTAGATTGAGACTAGTTGTATGAGGAATGGGTAGAATTTGATGGATTGT	51	T+IETSCMRNG+NLMDC	1
RWTQGNGNNEMKIYFMC	1			ACGTAGCCGAGTGATTATTCTACTCGTAAGAGGTGGCATAAGACTAATTGT	51	T+PSDYSTRKRWHKTNC	1
SMGMISRRRLLIGFLLC	1			ACGTAGGATAGGGAGGATATTTTTGTTGAGAAGTAGTGTGAGTATCAGTGT	51	T+DREDIFVEK+CEYQC	1
T++GIMKECT+SNARQC	1			ACGTAGGGGAAGTCGGATATGAATACGCATAGTAATTCGAATAGTAATTGT	51	T+GKSDMNTHSNSNSNC	1
T+DREDIFVEK+CEYQC	1			ACGTAGGTGAAGATGTGGTGTAGGGCTGTTAATTTTCATCAGATTAGTTGT	51	T+VKMWCRAVNFHQISC	1
T+GKSDMNTHSNSNSNC	1			ACGTAGGTTAGTACGAATTCTGATAAGAGTTAGCGGATGAATAAGTTTTGT	51	T+VSTNSDKS+RMNKFC	1
T+IETSCMRNG+NLMDC	1			ACGTAGTAGGGTATTATGAAGGAGTGTACGTAGTCGAATGCTCGTCAGTGT	51	T++GIMKECT+SNARQC	1
T+KINLV+KRPVRSVWC	1			ACGTAGTGGTCGGTTAAGGATGCGTTGCTTATTTAGGCGTATGCGATTTGT	51	T+WSVKDALLI+AYAIC	1
T+PSDYSTRKRWHKTNC	1			ACGTATAAGAAGTCTATGCAGAAGACTACTATTGTGTGTACGTTGGATTGT	51	TYKKSMQKTTIVCTLDC	1
T+RSTETARNNGVMSTC	1			ACGTATAAGCATTTGGGGATTATGGGGAATAAGGCTAAGGAGATTACGTGT	51	TYKHLGIMGNKAKEITC	1
T+TGS+LRINMGVLCVC	1			ACGTATAAGGCTCGTTCTGTGTAGAGTATGTCGAAGTCTTAGCCTGTGTGT	51	TYKARSV+SMSKS+PVC	1
T+TLKTGGSLIHKIPGC	1			ACGTATAATAATGAGAAGAATTCTTATTTTTGGGGTGAGATTGCGTAGTGT	51	TYNNEKNSYFWGEIA+C	1
T+VKMWCRAVNFHQISC	1			ACGTATAATGATACGAAGGGTACGAAGCGTGAGCGGAGGTATCGGCTTTGT	51	TYNDTKGTKRERRYRLC	1
T+VSTNSDKS+RMNKFC	1			ACGTATAATGTGTGGGTGCCTAGGTGGAGGACTTGGTTTAGGTTTTCTTGT	51	TYNVWVPRWRTWFRFSC	1
T+WSVKDALLI+AYAIC	1			ACGTATAGGTAGTTGTGTCTTGAGCTGTTGTGGAAGGGTGCGGCGACTTGT	51	TYR+LCLELLWKGAATC	1
TAL+KDIVNNGRTCMYC	1			ACGTATAGTAAGGTTGATTGGTGGAATGCGCAGTGGAGTAATACGTATTGT	51	TYSKVDWWNAQWSNTYC	1
TCAETAEWSVSYPVVIC	1			ACGTATATGAAGATGTATACTGATACTTGTATGTTGGCGAATAATTATTGT	51	TYMKMYTDTCMLANNYC	1
TCCDLQEMSENMDWLCC	1			ACGTATATGGCGATTGTTTGGAAGTATGTTCATAGGAGTATGCCTATGTGT	51	TYMAIVWKYVHRSMPMC	1
TCDRSMDDFNESKP+MC	1			ACGTATCAGCAGTCTAGTCAGAAGTAGTCTATGATTTTTGCGGATGAGTGT	51	TYQQSSQK+SMIFADEC	1
TCDYPNYYGEVHFENGC	1			ACGTATCATATTATTGATTAGAATGCTGAGCGGAGTAAGTGGGTGCATTGT	51	TYHIID+NAERSKWVHC	1
TCEFTKKTPREFTSPAC	1			ACGTATCCTATGAATTAGGCTACGCTTCATATGGGTAATTATGAGCATTGT	51	TYPMN+ATLHMGNYEHC	1
TCGA+GRKRDICDAQKC	1			ACGTATCTGCGTGTGAAGTAGACGAGGAGGAGTACGCATAATCATGCGTGT	51	TYLRVK+TRRSTHNHAC	1
TCGKWYVW+VISEN+FC	1			ACGTATCTGTCTACTCTGCGGTATACGAGTGCGAATGGGAAGTATAATTGT	51	TYLSTLRYTSANGKYNC	1
TCGWWEKLGMANLFTRC	1			ACGTATCTTTATATGGCGTATAAGGCGGGGAAGTGTCTGCGTGAGTTTTGT	51	TYLYMAYKAGKCLREFC	1
TCISQCLD+TNYKFQPC	1			ACGTATGCGCGGCGTTGTGATTCTCTGGAGACTCAGGATAATAGGGGGTGT	51	TYARRCDSLETQDNRGC	1
TCL+K+K+WFGKACEAC	1			ACGTATGTTCCGCTTGTTGGTGGTATTAATAAGTTTACGGCTAAGACGTGT	51	TYVPLVGGINKFTAKTC	1
TCMST+V+TVEHRMSHC	1			ACGTATTAGAAGAGTCTTGGTCCTGGGAATCATGGGACTGGGCAGTGGTGT	51	TY+KSLGPGNHGTGQWC	1
TCNGRRN+NPNKKTKSC	1			ACGTATTATACTATTAAGTTGAGGGATAGTCGTGGTACTGTGTAGTTTTGT	51	TYYTIKLRDSRGTV+FC	1
TCNRDD+STYRIYSSSC	1			ACGTATTATGAGCATATGGTGTAGAGTCCGGATGGGTATGGTTAGGTTTGT	51	TYYEHMV+SPDGYG+VC	1
TCNTKVAVYNDYRVLKC	1			ACGTATTATGGTAGTGTTAATGCGAAGATGTAGGTGTTTTTTAATCATTGT	51	TYYGSVNAKM+VFFNHC	1
TCRSPTRQCQATYVNGC	1			ACGTATTATTGTAAGTTTCGTAATGTGACTTGGAGTTAGCATGTTTTTTGT	51	TYYCKFRNVTWS+HVFC	1
TCSWFNKGKVEEELSSC	1			ACGTATTCTATGATTGAGCTTAATTTTAAGGTGACGGAGAAGGATAATTGT	51	TYSMIELNFKVTEKDNC	1
TCTKTEYCVLSPTNAKC	1			ACGTATTGTAAGTATTGTATGTATTATAATGCGCCTAAGCGTGTGACGTGT	51	TYCKYCMYYNAPKRVTC	1
TCVKDECDIYGPPK+TC	1			ACGTATTTGCCGGCGAAGTTGTTTAGGAATGATCTGAGTGCTAGTACGTGT	51	TYLPAKLFRNDLSASTC	1
TCVSRVQTCTMPYMV+C	1			ACGTCGAATGGTGAGAGTGTGAAGGCGTGGCATGCGCATAGTCTGCATTGT	51	TSNGESVKAWHAHSLHC	1
TCVWRLMNSTNQICSDC	1			ACGTCGAGTATGTCTACTAATTCTAATAGTACTATTCTGTATTCGATTTGT	51	TSSMSTNSNSTILYSIC	1
TCYKAESCRTYPFR+KC	1			ACGTCGAGTTGTACTAGTGGGGCGAGGGATAATACTATGGGTTAGAATTGT	51	TSSCTSGARDNTMG+NC	1
TDNKYLHAAYRKWESTC	1			ACGTCGCAGATTACGTGTTAGCATCATATGGAGACTAATAAGCGTTATTGT	51	TSQITC+HHMETNKRYC	1
TDQEMLSLILTLEYI+C	1			ACGTCGGATAGTCGTTTTAATTTGCCGAGGATTCGGACGTTTTCGCTGTGT	51	TSDSRFNLPRIRTFSLC	1
TDSYSDHTAEG+CVRLC	1			ACGTCGTATAATTGGAATAGGATTAAGTGTTTGCTGTATGAGATGATGTGT	51	TSYNWNRIKCLLYEMMC	1
TEEALSYWSKVW+RTWC	1			ACGTCTAAGTCTCGGAATCCTCATGCTTCGGATAAGCAGTCGGTTATGTGT	51	TSKSRNPHASDKQSVMC	1
TEETWKGNVRSQTNNEC	1			ACGTCTAATAATATGAAGATGTTGACGTGTGCTGCGTCGTCGGAGGGTTGT	51	TSNNMKMLTCAASSEGC	1
TEQDLKEELNARKTLKC	1			ACGTCTAATGTGAAGTATTATAGGAAGGTTAGTGCGAGGTAGTCTCATTGT	51	TSNVKYYRKVSAR+SHC	1
TERREYSPSARPARKLC	1			ACGTCTAGGGAGCATCTTAGTATTCATACTGATTATCGTGAGTCTGGGTGT	51	TSREHLSIHTDYRESGC	1
TESMTFVNFCSNQDNLC	1			ACGTCTGAGATGTATTCGACCTTTAGGAAGTCTTAGCATGATTATGCTTGT	51	TSEMYSTFRKS+HDYAC	1
TFPNSTLRPVHQLRMVC	1			ACGTCTGGTACGAGGTAGGTGGCGTCTAAGCTGTATGTTGGTTGTGGGTGT	51	TSGTR+VASKLYVGCGC	1
TFQKRGDPMNK+PSTVC	1			ACGTCTGTTGAGTGTGTTCTGAAGTATAAGTTGGTGTGGTTGAGGTATTGT	51	TSVECVLKYKLVWLRYC	1
TFTNNTQEVFATIKLPC	1			ACGTCTTAGGGTGTGGGTAATTATCTGAAGAAGTCTTATTTGTATAATTGT	51	TS+GVGNYLKKSYLYNC	1
TFTYFENAAQLVRDKAC	1			ACGTGGAAGAATCAGAGTGTGATTGTGAATTGTATTTAGGAGACTGTTTGT	51	TWKNQSVIVNCI+ETVC	1
TGMKLYGL+DEKSWQTC	1			ACGTGGAATAATTAGGATAGGTAGATTAAGAGTGATGGTAGGTAGAAGTGT	51	TWNN+DR+IKSDGR+KC	1
TGMSNLSCPRIGDRKEC	1			ACGTGGACGCGTACGCTTATGCGGACTCCGTATGTTGAGAAGGGTGAGTGT	51	TWTRTLMRTPYVEKGEC	1
TGSERTKYVRNRDKELC	1			ACGTGGATGACTTCTGGTTATTCGTATAATAAGGTGCTGCAGGATGAGTGT	51	TWMTSGYSYNKVLQDEC	1
TGTWSLIRRSGEMRRPC	1			ACGTGGATTATGTATAGGTAGTTGTTGGGGCAGTTGACTCAGGCGAGGTGT	51	TWIMYR+LLGQLTQARC	1
TGWEQELTQ+SDMQSAC	1			ACGTGGCAGATGAAGGTGGGTTGGTTTCTTTGGGTGTAGTGTGAGAGTTGT	51	TWQMKVGWFLWV+CESC	1
THESHRVNNLAIE+TTC	1			ACGTGGGCTCGTTGGCGGCAGTTGATTTCTCCTATTAATAGGGTTTGTTGT	51	TWARWRQLISPINRVCC	1
THIK+TWYSNNGGWVTC	1			ACGTGGGTGGCTCTGTGGAAGCATGCTACGCGGTGGGCTGCGCAGGGGTGT	51	TWVALWKHATRWAAQGC	1
THLRTYPWT+YLYSSGC	1			ACGTGTAATACTAAGGTTGCGGTGTATAATGATTATCGTGTGCTTAAGTGT	51	TCNTKVAVYNDYRVLKC	1
THMTATCTLEYGVANRC	1			ACGTGTAATCGGGATGATTAGTCGACGTATCGTATTTATAGTTCGAGTTGT	51	TCNRDD+STYRIYSSSC	1
THMWCERFERLS+LQNC	1			ACGTGTAATGGGAGGAGGAATTAGAATCCGAATAAGAAGACTAAGTCGTGT	51	TCNGRRN+NPNKKTKSC	1
THQRYNTANMRFRNSHC	1			ACGTGTACTAAGACTGAGTATTGTGTGCTTTCGCCTACTAATGCTAAGTGT	51	TCTKTEYCVLSPTNAKC	1
TIDF+SGEVDRCPNARC	1			ACGTGTATGAGTACTTAGGTTTAGACTGTGGAGCATAGGATGAGTCATTGT	51	TCMST+V+TVEHRMSHC	1
TIEP+NVYTERTLSTKC	1			ACGTGTATTAGTCAGTGTTTGGATTAGACTAATTATAAGTTTCAGCCGTGT	51	TCISQCLD+TNYKFQPC	1
TIERHQKMEKPVHTLCC	1			ACGTGTCGGAGTCCTACTCGTCAGTGTCAGGCGACTTATGTTAATGGTTGT	51	TCRSPTRQCQATYVNGC	1
TIEVSTVLIETYRIPLC	1			ACGTGTGAGTTTACTAAGAAGACGCCGCGGGAGTTTACTTCGCCTGCTTGT	51	TCEFTKKTPREFTSPAC	1
TIIHLI+YHGLGPPLMC	1			ACGTGTGATAGGAGTATGGATGATTTTAATGAGAGTAAGCCTTAGATGTGT	51	TCDRSMDDFNESKP+MC	1
TILTNFS+LDDKMFWQC	1			ACGTGTGATTATCCTAATTATTATGGTGAGGTGCATTTTGAGAATGGGTGT	51	TCDYPNYYGEVHFENGC	1
TILYSAGISLVQLGLEC	1			ACGTGTGCGGAGACTGCTGAGTGGAGTGTGTCGTATCCGGTGGTGATTTGT	51	TCAETAEWSVSYPVVIC	1
TIMGQTEGLHSGG+SRC	1			ACGTGTGGGAAGTGGTATGTGTGGTAGGTTATTAGTGAGAATTAGTTTTGT	51	TCGKWYVW+VISEN+FC	1
TINFGAY+LGVNQCRCC	1			ACGTGTGGGGCGTAGGGGCGTAAGAGGGATATTTGTGATGCGCAGAAGTGT	51	TCGA+GRKRDICDAQKC	1
TINKFW+FITDRDEDWC	1			ACGTGTGGGTGGTGGGAGAAGTTGGGGATGGCGAATTTGTTTACGCGGTGT	51	TCGWWEKLGMANLFTRC	1
TIRLKAMEVTINDMLKC	1			ACGTGTGTGTCTAGGGTGCAGACGTGTACTATGCCGTATATGGTGTAGTGT	51	TCVSRVQTCTMPYMV+C	1
TIRVFLMWHRNFKSAVC	1			ACGTGTGTGTGGCGTCTGATGAATTCTACTAATCAGATTTGTAGTGATTGT	51	TCVWRLMNSTNQICSDC	1
TIRWSVCDYVHG+ICKC	1			ACGTGTGTTAAGGATGAGTGTGATATTTATGGTCCGCCTAAGTAGACTTGT	51	TCVKDECDIYGPPK+TC	1
TISDKLKY+DQPSQAEC	1			ACGTGTTATAAGGCTGAGTCGTGTAGGACGTATCCGTTTAGGTAGAAGTGT	51	TCYKAESCRTYPFR+KC	1
TISKKVGLSERNWGYGC	1			ACGTGTTCGTGGTTTAATAAGGGGAAGGTGGAGGAGGAGTTGAGTTCGTGT	51	TCSWFNKGKVEEELSSC	1
TITKIMPVTHKKYESKC	1			ACGTGTTGTGATTTGCAGGAGATGTCTGAGAATATGGATTGGCTGTGTTGT	51	TCCDLQEMSENMDWLCC	1
TK+KKGYNALSLWQSEC	1			ACGTGTTTGTAGAAGTAGAAGTAGTGGTTTGGGAAGGCTTGTGAGGCTTGT	51	TCL+K+K+WFGKACEAC	1
TKASLKKMVV+NKTWPC	1			ACGTTGAATGATATTGTGGGTTAGCAGAGTTGGCTGATGAAGAATGGTTGT	51	TLNDIVG+QSWLMKNGC	1
TKATVMQSTKHKLSENC	1			ACGTTGATGAAGTAGTAGGAGTGTGTTTTTATTTGGATGTGGCGTCGTTGT	51	TLMK++ECVFIWMWRRC	1
TKCDVKMQTTNNQSEHC	1			ACGTTGCTTCTGCATTGGCGGTGTCATTATGAGTCTGCGTCTGATCGTTGT	51	TLLLHWRCHYESASDRC	1
TKG+KLDRIGMYNIINC	1			ACGTTGGATACTGGTGTGCGTTCGGAGGGGTTTATTCTGAGTAGGATTTGT	51	TLDTGVRSEGFILSRIC	1
TKG+SIDMKQ+++KNTC	1			ACGTTGGATCTGGTGTTGATTTATCCTGGGAATTATTCTGATGCGTAGTGT	51	TLDLVLIYPGNYSDA+C	1
TKHCYTKNMPSSYYR+C	1			ACGTTGTGGAATAAGTATACTGGGAATCTTGCTAAGAATATTACTCTTTGT	51	TLWNKYTGNLAKNITLC	1
TKHDDGEATDEDRNRPC	1			ACGTTGTGTCTTACGCTTCGGAGTTGGCTGTAGTTTGTTCGGTGTAAGTGT	51	TLCLTLRSWL+FVRCKC	1
TKHETKNETYLEEKLGC	1			ACGTTGTTGAGTGAGTATAATTGTATGATGGTTATGAGTGGTAAGATTTGT	51	TLLSEYNCMMVMSGKIC	1
TKKIRLLTLRMHLHKGC	1			ACGTTTACGAATAATACTCAGGAGGTGTTTGCGACTATTAAGCTGCCTTGT	51	TFTNNTQEVFATIKLPC	1
TKNEKTPMSL+VRKWRC	1			ACGTTTACTTATTTTGAGAATGCTGCGCAGCTGGTTAGGGATAAGGCTTGT	51	TFTYFENAAQLVRDKAC	1
TKNGMYIGESEYYWVEC	1			ACGTTTCAGAAGCGTGGTGATCCGATGAATAAGTAGCCGTCGACGGTGTGT	51	TFQKRGDPMNK+PSTVC	1
TKPGNAIACLAENYRDC	1			ACGTTTCCGAATTCTACGCTGAGGCCTGTTCATCAGCTTCGGATGGTGTGT	51	TFPNSTLRPVHQLRMVC	1
TKPMDRMDNKLHDMNSC	1			AGGAAGGAGGTGAATACGGGGATTCTTAATGCGCCGAATCTTAAGAATTGT	51	RKEVNTGILNAPNLKNC	1
TKPVQMRSKRRQYGPWC	1			AGGAATACTTAGAATGAGGAGTGTTATTGTTATAATGAGGGGAATAAGTGT	51	RNT+NEECYCYNEGNKC	1
TKRMKFRFNS+LDSVDC	1			AGGAATAGTAGTAAGAAGAAGTCGAGGAAGTTGCAGATGTAGACTAAGTGT	51	RNSSKKKSRKLQM+TKC	1
TKSKSAVMGLRTNCT+C	1			AGGAATGAGTTGAGGTTTTTGTTGTTGAAGTGTGCGTGGTAGGATCCTTGT	51	RNELRFLLLKCAW+DPC	1
TKSQINRKSRCCELLLC	1			AGGACGACGCATGAGAAGCTTCCGCCTGTTGATAGGTTGATTCATTTTTGT	51	RTTHEKLPPVDRLIHFC	1
TKSTVNDCVDQH+MSLC	1			AGGACGTATAGGATTTGTCCTCATCCGACGAAGCAGAATTAGGGGATTTGT	51	RTYRICPHPTKQN+GIC	1
TKVITMIM+FRGVLVNC	1			AGGACTTTTACTAATTCTCTGGCGCATAATCAGTAGTCGAATTTGAAGTGT	51	RTFTNSLAHNQ+SNLKC	1
TKVQILGVGTSGYTP+C	1			AGGCATTTGAAGTGGAAGAGTGATTAGGAGCGTATGAAGGAGGCTGGTTGT	51	RHLKWKSD+ERMKEAGC	1
TKYKSKRPRMKNDWTYC	1			AGGCCGGAGCAGACGGATATTGATAATAAGAATTAGAATGATCGGAATTGT	51	RPEQTDIDNKN+NDRNC	1
TLCLTLRSWL+FVRCKC	1			AGGCCGGGTAAGTGTCATGTGTATGATACGAGTGATACTATTCATGCTTGT	51	RPGKCHVYDTSDTIHAC	1
TLDLVLIYPGNYSDA+C	1			AGGCGGGATTGTAATAAGAGTTGGTAGAAGGTGCATAGGACTAAGTTTTGT	51	RRDCNKSW+KVHRTKFC	1
TLDTGVRSEGFILSRIC	1			AGGCTGCCGCAGACGTCGAAGAGGACTACGAGGAATGTGAATGCTGTTTGT	51	RLPQTSKRTTRNVNAVC	1
TLHNRVILGAWIRTTMC	1			AGGCTTAAGTAGGTGAATATTAATGTGTGGAAGGAGAATACTGAGCCGTGT	51	RLK+VNINVWKENTEPC	1
TLLLHWRCHYESASDRC	1			AGGGATGCTGCTTGGGCGAATTGTCCGGGGCTTAGTGATGATGCTACGTGT	51	RDAAWANCPGLSDDATC	1
TLLSEYNCMMVMSGKIC	1			AGGGCTAAGTAGTTGTGGAATAGGATGGATTAGGTTAAGGCGAGTATGTGT	51	RAK+LWNRMD+VKASMC	1
TLMK++ECVFIWMWRRC	1			AGGGCTTAGGTTGGTCATAATTATTATCGTAAGCGGAGTACTCTGTAGTGT	51	RA+VGHNYYRKRSTL+C	1
TLNDIVG+QSWLMKNGC	1			AGGGGTAGGGTTTAGAGTAATTTGATTGCGCGTGGGTAGCTGTATGCGTGT	51	RGRV+SNLIARG+LYAC	1
TLNMMYKDHTSIWKFPC	1			AGGGGTTGTAAGTGGGGGTATGAGAGGCGTTTGTTGATGTGGAAGATTTGT	51	RGCKWGYERRLLMWKIC	1
TLRNNVGYTPSNQRKAC	1			AGGGGTTGTGTTAATGATATGACGGATTATAATCCGACGCTTAATTATTGT	51	RGCVNDMTDYNPTLNYC	1
TLSNYYNVCGYYCT+IC	1			AGGGGTTTTTGGTATGATTTGTTTCCGTAGATTATGGGTTGTAGTGTTTGT	51	RGFWYDLFP+IMGCSVC	1
TLVEINVMVRQTMSNDC	1			AGGGTTGAGACTACGAGGTCGTGTATTATTCATCGGGATAGGTAGGCTTGT	51	RVETTRSCIIHRDR+AC	1
TLWNKYTGNLAKNITLC	1			AGGTGGACTCAGGGTAATGGTAATAATGAGATGAAGATTTATTTTATGTGT	51	RWTQGNGNNEMKIYFMC	1
TMDAVRPRSRNMPNDAC	1			AGGTGGGGTAATGGTGTTAATAGGATTGAGAATGGTGTTTATGCTAAGTGT	51	RWGNGVNRIENGVYAKC	1
TMDVCFIKPWCNNKVPC	1			AGGTGTCAATTTTTGTTTTATAATACTCATAATAGGATGTATACGTGTTGT	51	RCQFLFYNTHNRMYTCC	1
TMEGKKH+VAFRHSGVC	1			AGTATGGGAATGATCAGCCGCAGAAGACTACTTATAGGATTTTTGTTGTGT	51	SMGMISRRRLLIGFLLC	1
TMFLTRL+MMLSNFNHC	1			ATAAAGAGGAAGACTTATGGTTGTTGTTATGGGCGGTTGTTGTGTAGTTGT	51	IKRKTYGCCYGRLLCSC	1
TMHANQNRTRVKEERLC	1			ATAAAGCCGTATGTGCATCATATTAAGCATTATAATAATGTGGGTGTTTGT	51	IKPYVHHIKHYNNVGVC	1
TMIYNVLVMVFLENYLC	1			ATAAAGCTGGAGGGGGGGAATAGGTGGACTAGTAATCTGAGGCCGAAGTGT	51	IKLEGGNRWTSNLRPKC	1
TMLMENWMQFRFVMHGC	1			ATAAAGGGTTGTAGGTTGGCTTATTATCTGGATCGTGCGCTACCGAATTGT	51	IKGCRLAYYLDRALPNC	1
TMRMMWRRINV+YELKC	1			ATAAAGGTGGATACGCTGGCGGGTTGGACTAAGCATGCTTGGCGGCATTGT	51	IKVDTLAGWTKHAWRHC	1
TN+SNATNDIPKYEKVC	1			ATAAAGTGGGATTTGGTGGATCAGAGTTGGATTGATAGTAGTTCGGGTTGT	51	IKWDLVDQSWIDSSSGC	1
TNAWMKKCEMGSHQNRC	1			ATAAATAATAATAAGTCTCGGATGTTGTATAGTTGGATGTGTATGACTTGT	51	INNNKSRMLYSWMCMTC	1
TNDVKPGLEDGVKFHNC	1			ATAAATAGTGCGGCGCTTCCTATGAAGATGACTCAGAAGATTTATCCGTGT	51	INSAALPMKMTQKIYPC	1
TNEVNVNWRNTRVYGYC	1			ATAAATCGGGCGCATTAGCTGAAGAAGAAGATGCTTCATGATAATGATTGT	51	INRAH+LKKKMLHDNDC	1
TNGEDRINNTINETNLC	1			ATAAATGAGCAGAGGAAGCATTGTCAGCAGAGTAATAAGATGAGTGATTGT	51	INEQRKHCQQSNKMSDC	1
TNGRVRRSYDYIYVCNC	1			ATAAATGAGTTTGAGATTCATGCGTGTTGTGATATTTAGTTTATTTGGTGT	51	INEFEIHACCDI+FIWC	1
TNHGVYYINPMMIR+TC	1			ATAAATGATATTGCGGATAAGCAGTAGGAGGTGCTGTAGATGTGGTCGTGT	51	INDIADKQ+EVL+MWSC	1
TNINFPHNKQA+M+ELC	1			ATAAATGATGATGGTAGGCATAGTGCTAATCCTTAGTCTGTGAGGTGTTGT	51	INDDGRHSANP+SVRCC	1
TNKHKHDSRQDFAIILC	1			ATAAATTGGCCGCGGAGTGAGATGTATGAGGTTATTTAGAAGAAGTATTGT	51	INWPRSEMYEVI+KKYC	1
TNKMRKSWY+VLDMVDC	1			ATAAATTGGGAGTGTATGCAGTTGTGTGTTTATTATGGGGAGAATAAGTGT	51	INWECMQLCVYYGENKC	1
TNLY+VWTTV+GKDLNC	1			ATAACGAGGAAGTCGAAGTATGAGCAGGTTTTTTAGAATGTTACTTTGTGT	51	ITRKSKYEQVF+NVTLC	1
TNMILKQGRTYRPFNMC	1			ATAACTAGGTGTTATAATTAGGGTCGGAAGACGCCTCCTACGCGGGAGTGT	51	ITRCYN+GRKTPPTREC	1
TNNDIMISTLMNMNAHC	1			ATAACTTTGGTGCATGTTGATCCTCGGTGTCGGAGGTTGTATAAGACGTGT	51	ITLVHVDPRCRRLYKTC	1
TNNRPQASYKQHNNQRC	1			ATAAGCAGAATAATAAGTACTTTGATTATGAATCGTATTGAGAGGTCGTGT	51	ISRIISTLIMNRIERSC	1
TNNVEGQTGYHTSILDC	1			ATAAGGAATAAGTGTCGGAATGATGTTCAGAAGATGTAGTATAAGAGTTGT	51	IRNKCRNDVQKM+YKSC	1
TNQYEAYWHRHNLMGLC	1			ATAAGGACGCATACTGGGTTGAGGGAGGGGTATGTGAATTGGCCTACTTGT	51	IRTHTGLREGYVNWPTC	1
TNRYRLDKLDTQCESRC	1			ATAAGTATTCAGGTGAATTGTGTTACGTATTAGGTTAGTGTTAAGAGGTGT	51	ISIQVNCVTY+VSVKRC	1
TNSMWPNNKVRPLGRNC	1			ATAAGTGATGCGGAGTCGCGTAGTATTTAGACTAGGCGGAATGCGGCGTGT	51	ISDAESRSI+TRRNAAC	1
TNSTS+ITEN+ATSGYC	1			ATAATAAATTAACGGTCGATGATGGGGCATCTGAAGAGGAGGCGTTGT	48	IIN*RSMMGHLKRRRC	1
TNTDVLMNLRDKWCM+C	1			ATAATGACTAGGGTGGATTTGGTTGATGAGGTGAATGAGTAGAGTAATTGT	51	IMTRVDLVDEVNE+SNC	1
TNTLTMHLLKSTLAMNC	1			ATAATGAGGCCTAATTATTCGTCGATTGCTAGGGCGTATGGTTAGGGGTGT	51	IMRPNYSSIARAYG+GC	1
TNTNMYETINGTGYQSC	1			ATAATGTAGAGTGAGTGT	18	IM+SEC	1
TNTPT+LEN+HRASSPC	1			ATAATGTATTTGGGTTATGCGGAGTATTAGATGAATTATTCTACGACTTGT	51	IMYLGYAEY+MNYSTTC	1
TNVKTESRR+DRYVNSC	1			ATAATTAAAACTAGTTGGATTAGGAAGTCTCATCAGCCTACTGATTGT	48	IIKTSWIRKSHQPTDC	1
TNVNTEKRRNLDAHNDC	1			ATAATTAATTAGATTGCGCGGAGTTCTTGTCAGAGTTCGCCGAGGTAGTGT	51	IIN+IARSSCQSSPR+C	1
TNVNWVFVKSKKYGTVC	1			ATAATTGGTATGGAGAGTCGTGATAGGCCTGATCATGAGGAGCCGGGTTGT	51	IIGMESRDRPDHEEPGC	1
TNWEGPNAWEN+DCMIC	1			ATAATTGTGACGCGTGAGCGTAATAAGACGACGTTGGCTTGTCGGCATTGT	51	IIVTRERNKTTLACRHC	1
TNWWYACRLTLLYKLYC	1			ATACAGAGGACGAATAGTCTGTTTAGGTATGTTTTGAAGAGTATTTTGTGT	51	IQRTNSLFRYVLKSILC	1
TPASEMTLQSYRKSNLC	1			ATACAGATGTATGGGTGTATTCAGACTGTTCCTACGTGGATTAATGCTTGT	51	IQMYGCIQTVPTWINAC	1
TPLVWTRRNINLNPGQC	1			ATACAGCATTCTGATGATTCTAAGATGGGTAGTGTTGCTATTAAGTGGTGT	51	IQHSDDSKMGSVAIKWC	1
TQ+CCGW+IQINDVKVC	1			ATACAGCTGTAGGCTCTGCCGCATCATCAGAAGGATGCTCGTAAGATGTGT	51	IQL+ALPHHQKDARKMC	1
TQDNYEWISCQMAITYC	1			ATACATAAGATGTTGTAGCATGTTGAGTATAGGGATTCTGCTAAGTGGTGT	51	IHKML+HVEYRDSAKWC	1
TQKANNCNVVQPLMNGC	1			ATACATCAGTCTCCGCCTATTAAGCGGAGGTAGAATTCGTTGAATAAGTGT	51	IHQSPPIKRR+NSLNKC	1
TQLSRAM+DQSESVCWC	1			ATACATCATAAGCAGCAGCGGAAGAATGAGGTTGAGAATACTCCGACGTGT	51	IHHKQQRKNEVENTPTC	1
TQNAREAIRYTMNNNCC	1			ATACCGATGCCGAATCTGATGCCGACGGCTACGCAGAAGTAGAAGGGTTGT	51	IPMPNLMPTATQK+KGC	1
TQTNNRLYN+NSNLTWC	1			ATACCGTGGATGCATGGTTATGGGTCGGTTGCGGATGCTGTTGTTGAGTGT	51	IPWMHGYGSVADAVVEC	1
TR+DNNKM+LPKTLPRC	1			ATACCTCATTATATGCAGATGTATTCGTGTGGGAAGAAGTCTGCGGTGTGT	51	IPHYMQMYSCGKKSAVC	1
TR+LTVFKTD+L+SVEC	1			ATACGGAAGTAGTATAATCATCTTATGAATAGGATGTAGGAGATTTGTTGT	51	IRK+YNHLMNRM+EICC	1
TRASCGVARKDNELQQC	1			ATACGGGATGATTCTAGTAGTATTAGGATGTGGGATGCTAGTACTAAGTGT	51	IRDDSSSIRMWDASTKC	1
TRDDGDVVSGSRYFILC	1			ATACGTAATTATTCTACTCATAATATGGAGCCTACTCAGATGTGGTGGTGT	51	IRNYSTHNMEPTQMWWC	1
TRDSSTTTF+NNDRNRC	1			ATACGTGATATGAAGCATAAGGATATTACGCAGCCTCCTAGGACTAAGTGT	51	IRDMKHKDITQPPRTKC	1
TRDTMKPGMMTPRKPQC	1			ATACTGACGATTTGGCATTTGACGAAGTTGCAGCGGCATCCTGCGCATTGT	51	ILTIWHLTKLQRHPAHC	1
TREMNMW+RP+RSS+GC	1			ATACTGGGTTTTCATATGCGGCCGGAGATGCCTCGGAGTAGTCTTGTGTGT	51	ILGFHMRPEMPRSSLVC	1
TRENVDNVSNKDRSYKC	1			ATAGAGCAGAAGAGTCCTCAGGGTTGTCCTTGTTATATGTCTGTGAAGTGT	51	IEQKSPQGCPCYMSVKC	1
TRFTNRRNKTRHKISIC	1			ATAGATAAGTGTTATAGGAAGTCGGTGAATAATGTGGCGAAGAGGGATTGT	51	IDKCYRKSVNNVAKRDC	1
TRGRETIAQLLRQRMAC	1			ATAGATATGAGTACGACGACGGCTGCGATGATGAATGGGGTTAGTTTTTGT	51	IDMSTTTAAMMNGVSFC	1
TRHWPSAHTNAW+YVRC	1			ATAGATCAGTGTACTTATACTAGGTATTGGGTTATTCATTCGTATCTGTGT	51	IDQCTYTRYWVIHSYLC	1
TRISENWNGSNYRKRMC	1			ATAGATCGTGCTCAGTCTCAGCATACGATGGCGGGGCTTACTATGGCGTGT	51	IDRAQSQHTMAGLTMAC	1
TRIYTRNNYERCWKRCC	1			ATAGATCTGCGTACGTAGCGTAAGCTGCGGCTTGATAATTGGTTTACTTGT	51	IDLRT+RKLRLDNWFTC	1
TRKK+LGLSVLSYRWHC	1			ATAGATGAGGAGTATTTTAGTGTGTCGACGTCGATTGCGTATGTGTGTTGT	51	IDEEYFSVSTSIAYVCC	1
TRKYNPTVHTSTKKWIC	1			ATAGATGGGTGGATGAGGTCGATTAAGCTTAGTAATCTTTAGTGGCTGTGT	51	IDGWMRSIKLSNL+WLC	1
TRLIVMSLAG+SGLARC	1			ATAGCGAAGTATCAGTAGTGTTATAGTATGAATTATGGGCATGTTACGTGT	51	IAKYQ+CYSMNYGHVTC	1
TRLQTMGLHNWRCMNRC	1			ATAGCTAGTATTGTTAATGTTTCGAATGGTATTTAGTATGTTAATTTGTGT	51	IASIVNVSNGI+YVNLC	1
TRLRCFSMG+PMAYRQC	1			ATAGCTTGTACGAAGCATGATAAGGAGAATATTTGTTAGCAGTGTCCTTGT	51	IACTKHDKENIC+QCPC	1
TRMFGWQNEFNMYSRGC	1			ATAGGAAGCGGAGTGGTGTTGTTTGGTTAGGCGGCTGATCAGAATTGT	48	IGSGVVLFG+AADQNC	1
TRMRESKLNLRITVACC	1			ATAGGGAAGCTGATCTATCTGAAGGTGAAGGCTGGGATGATGGCTTGTTGT	51	IGKLIYLKVKAGMMACC	1
TRMRSPN+LDEDENMGC	1			ATAGGGAATACTGGGAATGTTAAGCGGAAGGCTGTGGCTCGGAAGACGTGT	51	IGNTGNVKRKAVARKTC	1
TRNENWNVLYWKNGDTC	1			ATAGGGAATTCTTAGATGGGTAAGATTGGTGATCGTGAGTGTAGGAAGTGT	51	IGNS+MGKIGDRECRKC	1
TRNFVTLCGGELTNMCC	1			ATAGGGAGGACTTATAGTAATCGGTGTTATCTTAATCCTACTGCTAAGTGT	51	IGRTYSNRCYLNPTAKC	1
TRNKSGDMNMEKVARWC	1			ATAGGGCTTAGGGGTGTGGGTATTCCGCGTTATCATATGACGCAGATGTGT	51	IGLRGVGIPRYHMTQMC	1
TRPNPKVLCHRNKKREC	1			ATAGGTAAGAGTAGTAGGATTTTGCGTGGGGGGGCGGTGGCGTGTGATTGT	51	IGKSSRILRGGAVACDC	1
TRRMNYARCRVVASSMC	1			ATAGGTGCGAAGGATATTGTGCAGCGTCATTCGTATGGTCATTAGGGTTGT	51	IGAKDIVQRHSYGH+GC	1
TRSHAQWT+IDIGLCAC	1			ATAGTGAGGACGATGCATATTCCGAGGAATTCTCATAATAGGAAGGAGTGT	51	IVRTMHIPRNSHNRKEC	1
TRSNTNVKTGFHGNRFC	1			ATAGTGCATACGGAGCATATGGCGTATGAGCGGGGTCTGCCGACTTCGTGT	51	IVHTEHMAYERGLPTSC	1
TRTINEHDSYGNNQPMC	1			ATAGTGCGTTTGTTGAGTCTGCAGGTTAATCTTGTTCATCATAATTATTGT	51	IVRLLSLQVNLVHHNYC	1
TRTNE+RRVSIHIPEQC	1			ATAGTGTAGTGGGAGCGGAATAATTTTAAGGCTTTGAATCAGAATTGGTGT	51	IV+WERNNFKALNQNWC	1
TRV+LRKSMEVNTYVNC	1			ATAGTTAAGTCTATGGCTTCTACTGATATTACTGGTCAGGCGCAGTTGTGT	51	IVKSMASTDITGQAQLC	1
TRYKWIENKNMESHKEC	1			ATAGTTAGTCGTGGGAAGTAGACGATTCGGAAGAATGTGACGACGCCGTGT	51	IVSRGK+TIRKNVTTPC	1
TRYMPKYPTMGV+KEVC	1			ATAGTTATGAGTCGGTGTTCTAAGTCGGATTTGATGCCTTGTAGTTTGTGT	51	IVMSRCSKSDLMPCSLC	1
TRYRTHGNWSDPYKTHC	1			ATAGTTATGCGTTGTTTTTTTAAGATTTATCAGGTGACTGATATGATGTGT	51	IVMRCFFKIYQVTDMMC	1
TS+GVGNYLKKSYLYNC	1			ATATAGACGCATATTATGAGGAATTTTGTTACGCAGGAGGGGCAGGCTTGT	51	I+THIMRNFVTQEGQAC	1
TSANIGIDEHHENHRRC	1			ATATAGCAGTCTGATCATTAGCGGAGTAATGTGTCTAGGATTGAGATTTGT	51	I+QSDH+RSNVSRIEIC	1
TSCGKGCTVNKAGLW+C	1			ATATAGGCGATTGGTACGGTGATGGCGTAGAAGCGGCTTATTAGGGCGTGT	51	I+AIGTVMA+KRLIRAC	1
TSDHDKNWLSML+RDKC	1			ATATATAATAAGCGGTATCGGAAGTCGCTGAATCAGAGGGATAAGACTTGT	51	IYNKRYRKSLNQRDKTC	1
TSDSRFNLPRIRTFSLC	1			ATATATAATTAGATGTCGTATGAGGGGAGGGCTTAGAGGATGGTGCAGTGT	51	IYN+MSYEGRA+RMVQC	1
TSEEIG+WTDELEAFDC	1			ATATATTAGAAGGAGAATCGTTATGCTGTGACGGCTGAGCAGCCGGACTGT	51	IY+KENRYAVTAEQPDC	1
TSEGQTAHCKNRV+MCC	1			ATATCGGGTGAGCATGGGACGGCGGAGCCGATTGTGCACGCGTGGACTTGT	51	ISGEHGTAEPIVHAWTC	1
TSEMYSTFRKS+HDYAC	1			ATATCTGCTGTGAAGCGGGCTCATCTGGAGCCGTAGTATAGTCGTGAGTGT	51	ISAVKRAHLEP+YSREC	1
TSENYQNEDYESRWHDC	1			ATATCTGGGGATTAGCTGATGTGTACTTCGAAGTAGAAGTAGCCGAGGTGT	51	ISGD+LMCTSK+K+PRC	1
TSFKNKNSRNWGTWSEC	1			ATATCTTTGATGCGTACTACGCCTGATTATAATGAGCTGCAGCTTGCGTGT	51	ISLMRTTPDYNELQLAC	1
TSGTR+VASKLYVGCGC	1			ATATGGAAGTCGACTATGATGAGGTAGCATATTTAGGAGAAGGATTTTTGT	51	IWKSTMMR+HI+EKDFC	1
TSIGGYNVFVREDIKRC	1			ATATGGCGTAATTGGAGTATGAATTGTAAGGGTTAGGTGTGTCAGTCTTGT	51	IWRNWSMNCKG+VCQSC	1
TSKSRNPHASDKQSVMC	1			ATATGGCTGAGTTTTGAGTATGGGGTGATTTAGTAGCCTACTCCGGTGTGT	51	IWLSFEYGVI++PTPVC	1
TSMIAVGSPSYCLTESC	1			ATATGGGTTAATGCTGCGAAGTCTATTGGGTGTGATTGTGCTGCGCATTGT	51	IWVNAAKSIGCDCAAHC	1
TSNAWTENVKDKQNKRC	1			ATATGTAATTTGATGAATAATGTGTGTAATGAGAGTGTGATTCAGCATTGT	51	ICNLMNNVCNESVIQHC	1
TSNGESVKAWHAHSLHC	1			ATATGTCATGTTAATTGGATTGGTCAGAATTTTTATGATACTCGTACTTGT	51	ICHVNWIGQNFYDTRTC	1
TSNIGE+LYHLGFMDIC	1			ATATGTGAGATGCCGGAGTAGACGTGTGCTCTGAATTTGCGGGAGATGTGT	51	ICEMPE+TCALNLREMC	1
TSNNMKMLTCAASSEGC	1			ATATGTGATGTTTATTATTTTCAGAGTTGTGAGTGTAATAATACTGTGTGT	51	ICDVYYFQSCECNNTVC	1
TSNVKYYRKVSAR+SHC	1			ATATGTTAGGTGGGGGGTGGTGTTATTTAGAAGAAGAAGGAGTATTAGTGT	51	IC+VGGGVI+KKKEY+C	1
TSQITC+HHMETNKRYC	1			ATATGTTGTCGTAAGAGGATGAGTGGGAATACGTAGTTTCAGAGGGCTTGT	51	ICCRKRMSGNT+FQRAC	1
TSQMMMKKNR+FLNQHC	1			ATATTTATTTCTAATGATGAGGCGAAGTAGTTGGGTGTGAGGAGTGTGTGT	51	IFISNDEAK+LGVRSVC	1
TSREHLSIHTDYRESGC	1			ATCAGTGAGGCTTTTGAGAGTAGTGTGCTGCTTTTTAGTCATGCTTGGTGT	51	ISEAFESSVLLFSHAWC	1
TSSCTSGARDNTMG+NC	1			ATCATGCCTAAGTGTAGGTAGACTCGTAAGGGGTCGAAGGGTCCGAAGTGT	51	IMPKCR+TRKGSKGPKC	1
TSSLGD++RWTAICGVC	1			ATCCAGATTTAGACGAAGATGGAGAATGATTGTATTAATGGTTCTTATTGT	51	IQI+TKMENDCINGSYC	1
TSSMSTNSNSTILYSIC	1			ATCCCTGTGAATATGCCGTATTAGTATCATCATCATGAGTCGATGCGGTGT	51	IPVNMPY+YHHHESMRC	1
TST+GEKESKHDFNFIC	1			ATCCGGAGGATTTGTGGTTTGAATAGGGATGGTAGTGGTTGGACTACGTGT	51	IRRICGLNRDGSGWTTC	1
TSTSHQHPIT+MDFEEC	1			ATCCTGAGTAATACGAATGTGGAGTCGATGGAGCTGTTGATTCATCTTTGT	51	ILSNTNVESMELLIHLC	1
TSV++MVKKDKIDPKWC	1			ATCGAGAAGGGGTTTAGGCATAGGTATGAGTATACTAGTAGGTATCTTTGT	51	IEKGFRHRYEYTSRYLC	1
TSVECVLKYKLVWLRYC	1			ATCGTGAATAGTACGTCGGGTTATAATTCTTTGAATTAGTAGGGTATTTGT	51	IVNSTSGYNSLN++GIC	1
TSVSMHRTQTTCELRMC	1			ATCGTTACGGGTTTTTATGGGACGAGTAATGCGAGTGATATTAAGGTTTGT	51	IVTGFYGTSNASDIKVC	1
TSWTKSRLGNLIWTTHC	1			ATGAAAAACGTGAGTATGAGGTCGAAGAATGAGTATTAGAGTCATGAGTGT	51	YKNVSMRSKNEY+SHEC	1
TSWYASPDQRVNHRAQC	1			ATGAAAAAGACGGATACGAATAGGTAGATGACTGAGTTTACGTCGCATTGT	51	YKKTDTNR+MTEFTSHC	1
TSYALKRIQMQFINVNC	1			ATGAAAAGCATGATTGAGTTGTATAGGATTCAGTGTTGGGCGCATGGTTGT	51	YKSMIELYRIQCWAHGC	1
TSYNWNRIKCLLYEMMC	1			ATGAAAATGACTTAGCATAGGTAGAAGGCTGCTGGGCGGGCGTATGAGTGT	51	YKMT+HR+KAAGRAYEC	1
TSYSIRDAGICTSFMGC	1			ATGAAAATGATTTGGTTGAAGGGGTAGGGTTTGTATGATTCTAGTAAGTGT	51	YKMIWLKG+GLYDSSKC	1
TTGCKHENNICKRWEYC	1			ATGAAAATGCTTGGGTTGCATCTTAATTGTCAGTCTACTAGGCAGAATTGT	51	YKMLGLHLNCQSTRQNC	1
TTHKSHHKKGVRLRAWC	1			ATGAAAATTGATGAGTAGGGGTATCTTTCTAATAAGCATACGAAGAAGTGT	51	YKIDE+GYLSNKHTKKC	1
TTMRSCTEISVNHTNEC	1			ATGAAAATTGATGGGCATCATCTTGATCAGATTAATATTGAGAGGCCGTGT	51	YKIDGHHLDQINIERPC	1
TTNKNADMSM+DKRDAC	1			ATGAAACAGGATAAGTCTAGGCTGTGGCCGGAGCTTACTGTGTGGCTTTGT	51	YKQDKSRLWPELTVWLC	1
TTRNTSFFKGHKSRSLC	1			ATGAAACGGCGTCGTAAGTCTTATCATTATCATTAGGTGAAGAAGCTGTGT	51	YKRRRKSYHYH+VKKLC	1
TTRWSYEMCSRKCGTYC	1			ATGAAACTGGGGGTTTATTATAGGTGACTTGTTGGGCTTAATCGGACTTGT	51	YKLGVYYR*LVGLNRTC	1
TTTLTNVENSR+AMVAC	1			ATGAAAGAGATGTAGCATACTCGGTTGCTGGGGATTATGAATGGTACGTGT	51	YKEM+HTRLLGIMNGTC	1
TTTNIGNKL+VERCWYC	1			ATGAAAGAGCGTCCGGGTTTTATTCCGAATAGGATGGGGATGAGTCATTGT	51	YKERPGFIPNRMGMSHC	1
TTTVINECECADSSSTC	1			ATGAAAGAGTAGTGTTTTAAGGATTGGAGTGAGATTACTAATAATTGTTGT	51	YKE+CFKDWSEITNNCC	1
TTYTNNMYTDVRHTEGC	1			ATGAAATAGCTGGCGAGGTATAGGTGGAAGAGGAATAATCAGTATGTGTGT	51	YK+LARYRWKRNNQYVC	1
TVCQTDSKQTLTPETVC	1			ATGAAATGTGGGATTCAGGTGATGCCTAATCAGATTAGTGATCCGAGGTGT	51	YKCGIQVMPNQISDPRC	1
TVEGRM+MIA+LNKYHC	1			ATGAACACTAATGTGCCGCATGCTAATACTACTGGGAGTGCGGATAAGTGT	51	YNTNVPHANTTGSADKC	1
TVLGIGNLRRKTVRLMC	1			ATGAACATGAATGGTGAGATTATGAAGTATATTGATAGTATGGGTTTTTGT	51	YNMNGEIMKYIDSMGFC	1
TVMARIRGRLMVSSRNC	1			ATGAACATTAAGTGTGAGCTTGATAATGCGGTTGAGATTTAGGCGATTTGT	51	YNIKCELDNAVEI+AIC	1
TVMKATRLKNTADSEMC	1			ATGAACATTAGTCAGGCTACGATTGTTAGGAATAATCAGTAGGTTCTTTGT	51	YNISQATIVRNNQ+VLC	1
TVTH+ESGY+NYSYNQC	1			ATGAACCTTGTGCATGCTGCTAGTTGTAGTAATTATAGGACGAGGTGTTGT	51	YNLVHAASCSNYRTRCC	1
TVTLGRRNL+SMCARKC	1			ATGAACGAGCAGAATGATATTTAGTGGATGAAGGGTATTAATAATTATTGT	51	YNEQNDI+WMKGINNYC	1
TVVNKYSDEKCL+QWCC	1			ATGAACGAGCGTATTAGGGGGAGGCTGGTTGATGCTTTGTCTCCTAGTTGT	51	YNERIRGRLVDALSPSC	1
TVYILKMNWTPFVEMSC	1			ATGAACGAGGAGGGGGAGGTTAGGAATGAGTGGCGTTGTAATACGAAGTGT	51	YNEEGEVRNEWRCNTKC	1
TVYKKQEFAFVDYNEYC	1			ATGAACGATAAGCATGATTGGTATTAGCTGATTATGAGGTAGTTGAATTGT	51	YNDKHDWY+LIMR+LNC	1
TWARWRQLISPINRVCC	1			ATGAACGATCTGCGGTATAGTGCGAATTAGACGATTAAGCTGCAGATGTGT	51	YNDLRYSAN+TIKLQMC	1
TWHDHETVRKL+FTTRC	1			ATGAACGTGATGAATAAGAAGACGAATAAGGGGGATTAGGATAATTCTTGT	51	YNVMNKKTNKGD+DNSC	1
TWIMYR+LLGQLTQARC	1			ATGAACGTGTATACTACTATGAGTAATATTGTTGAGCTTTGTATGGAGTGT	51	YNVYTTMSNIVELCMEC	1
TWKNQSVIVNCI+ETVC	1			ATGAACGTTAAGAGGGATCATTTGCGTACGCTGTAGAATAAGCTTACGTGT	51	YNVKRDHLRTL+NKLTC	1
TWMTSGYSYNKVLQDEC	1			ATGAACGTTGAGGAGAATTAGTTTAATAATGATAGGGCGTTTAATGGTTGT	51	YNVEEN+FNNDRAFNGC	1
TWNN+DR+IKSDGR+KC	1			ATGAACTAGACTACTAATTGTGAGTTTTGTTGGGCTTAGATTGATTATTGT	51	YN+TTNCEFCWA+IDYC	1
TWQMKVGWFLWV+CESC	1			ATGAACTCGCGTAATACGAATAGGCCGGGTACTGAGATTAGGTATTTGTGT	51	YNSRNTNRPGTEIRYLC	1
TWTRTLMRTPYVEKGEC	1			ATGAACTCTGGTGGTTGGATGGTGACTCAGCCTGGGTCTGCGGGTTGTTGT	51	YNSGGWMVTQPGSAGCC	1
TWVALWKHATRWAAQGC	1			ATGAACTGTGAGAGGTGTTATCATATGAATTATTGTAGTAGGACGATGTGT	51	YNCERCYHMNYCSRTMC	1
TY+KSLGPGNHGTGQWC	1			ATGAACTTGTAGTGGTGTATGGTGTATGAGTTGAAGTGTAGGCTGATGTGT	51	YNL+WCMVYELKCRLMC	1
TYARRCDSLETQDNRGC	1			ATGAAGAACGATTAGTGTTCTGAGTGTCTGAGGAGGAAGTTTAATACGTGT	51	YKND+CSECLRRKFNTC	1
TYCKYCMYYNAPKRVTC	1			ATGAAGAAGAAGAAGACGGTTGAGTATGGTTTGTATTTTGATGAGATGTGT	51	YKKKKTVEYGLYFDEMC	1
TYHIID+NAERSKWVHC	1			ATGAAGAAGAAGAAGACTGATGGGTTTAATGGGTATAGTCTTGGTATGTGT	51	YKKKKTDGFNGYSLGMC	1
TYKARSV+SMSKS+PVC	1			ATGAAGAAGAAGAATAATGAGAGGCAGTATGATCAGAAGAATTAGAGGTGT	51	YKKKNNERQYDQKN+RC	1
TYKHLGIMGNKAKEITC	1			ATGAAGAAGAAGAATCATATTGATTATCGTGGGCGTCGGTTGCTTGTGTGT	51	YKKKNHIDYRGRRLLVC	1
TYKKSMQKTTIVCTLDC	1			ATGAAGAAGAAGAATGATTATAGTTCTGCTCAGGATTCTAATGAGAAGTGT	51	YKKKNDYSSAQDSNEKC	1
TYLPAKLFRNDLSASTC	1			ATGAAGAAGAAGAATTTTGTTAAGCGTGCGAATACTGAGCTGAGCCTGTGT	51	YKKKNFVKRANTELSLC	1
TYLRVK+TRRSTHNHAC	1			ATGAAGAAGAAGACGCAGACTAATTATTGTAGGCAGAAGTATACGAGTTGT	51	YKKKTQTNYCRQKYTSC	1
TYLSTLRYTSANGKYNC	1			ATGAAGAAGAAGACGCTGTAGATTTAGACGAATAAGGATGCGGATTAGTGT	51	YKKKTL+I+TNKDAD+C	1
TYLYMAYKAGKCLREFC	1			ATGAAGAAGAAGACTAAGTGGAGGCAGGATAGGTATCCGACGCTGCGTTGT	51	YKKKTKWRQDRYPTLRC	1
TYMAIVWKYVHRSMPMC	1			ATGAAGAAGAAGACTATTACTATGAGTCTGTATCATGAGAGTAATAATTGT	51	YKKKTITMSLYHESNNC	1
TYMKMYTDTCMLANNYC	1			ATGAAGAAGAAGACTCCGTGGAATTCGGTTCCGATTCGGTTTACTGCGTGT	51	YKKKTPWNSVPIRFTAC	1
TYNDTKGTKRERRYRLC	1			ATGAAGAAGAAGAGGATTAATGAGAGTATTTTGAATGATCTTTATAAGTGT	51	YKKKRINESILNDLYKC	1
TYNNEKNSYFWGEIA+C	1			ATGAAGAAGAAGAGGATTGTTAGTGGGGGTACTTATACGCGTCATCTTTGT	51	YKKKRIVSGGTYTRHLC	1
TYNVWVPRWRTWFRFSC	1			ATGAAGAAGAAGAGGTAGTTTATTATGGATAGTAATAATAATAGGTTTTGT	51	YKKKR+FIMDSNNNRFC	1
TYPMN+ATLHMGNYEHC	1			ATGAAGAAGAAGAGGTGTCGTGAGAATCGGACTCGGTTGAAGAAGTATTGT	51	YKKKRCRENRTRLKKYC	1
TYQQSSQK+SMIFADEC	1			ATGAAGAAGAAGAGTAATAAGGTGCGGAGTACTTTTTGGATTCTTAAGTGT	51	YKKKSNKVRSTFWILKC	1
TYR+LCLELLWKGAATC	1			ATGAAGAAGAAGAGTAGGACGCCTTATCGGACTGTGCATTGTTCTACGTGT	51	YKKKSRTPYRTVHCSTC	1
TYSKVDWWNAQWSNTYC	1			ATGAAGAAGAAGAGTTGTAGGCTTATTTAGGAGGATGGTATTAGTTGTTGT	51	YKKKSCRLI+EDGISCC	1
TYSMIELNFKVTEKDNC	1			ATGAAGAAGAAGATGATTAATTTTCTTGAGTCTACGTGTTATTCTCCTTGT	51	YKKKMINFLESTCYSPC	1
TYVPLVGGINKFTAKTC	1			ATGAAGAAGAAGATGATTATGAGGATGATTGGTCGTTCGCTGGTTAAGTGT	51	YKKKMIMRMIGRSLVKC	1
TYYCKFRNVTWS+HVFC	1			ATGAAGAAGAAGATTAAGCATATTATTGATTGGAGGGATAAGTATGCTTGT	51	YKKKIKHIIDWRDKYAC	1
TYYEHMV+SPDGYG+VC	1			ATGAAGAAGAAGATTATGGGGGTTAATAATAGTACGTAGGGGCGGTAGTGT	51	YKKKIMGVNNST+GR+C	1
TYYGSVNAKM+VFFNHC	1			ATGAAGAAGAAGATTCATATGGAGGCTACGAATTATACTATTCTGTATTGT	51	YKKKIHMEATNYTILYC	1
TYYTIKLRDSRGTV+FC	1			ATGAAGAAGAAGCAGACGGATGTGAATTGTCCTCTTTAGTATGTGGTGTGT	51	YKKKQTDVNCPL+YVVC	1
Y*+ADMPKNMYHLTNTC	1			ATGAAGAAGAAGCAGACGGGTGATTATAATTTGACGAATAATTATAGTTGT	51	YKKKQTGDYNLTNNYSC	1
Y*+MTRLDHKQ+ASANC	1			ATGAAGAAGAAGCAGAGTATGGGTCTGGCTATTAAGATGAATGATTGTTGT	51	YKKKQSMGLAIKMNDCC	1
Y*+MVTNRYEVNINSLC	1			ATGAAGAAGAAGCCTACGAATAAGTCTATGTATCGTTAGACTTAGAATTGT	51	YKKKPTNKSMYR+T+NC	1
Y*CCASRHTTQNLAPNC	1			ATGAAGAAGAAGCGGCAGATGGAGAAGATGACTGCGAGGTTGCATTATTGT	51	YKKKRQMEKMTARLHYC	1
Y*CSYY+D+DKMIICC	1			ATGAAGAAGAAGCGTCATGTGCGTCGTAAGAATTATTATATTAATTGTTGT	51	YKKKRHVRRKNYYINCC	1
Y*GFNCLSTKEIKVGYC	1			ATGAAGAAGAAGGAGAGGAATTAGATGTATAACCCTTGGTCTCATCGTTGT	51	YKKKERN+MYNPWSHRC	1
Y*IET+EMIADG+CKC	1			ATGAAGAAGAAGGAGCAGATGGAGACGGCTGTGATGCTGACTGCGAGTTGT	51	YKKKEQMETAVMLTASC	1
Y*MESMYSRNGPRGNIC	1			ATGAAGAAGAAGGATTGGGTGAAGAAGCCTAAGACGTTGAGTCAGTCGTGT	51	YKKKDWVKKPKTLSQSC	1
Y*NMNTNSIRQASEAMC	1			ATGAAGAAGAAGGATTGTAAGTCTAGTGGGTCTACGGTTATGTATTGTTGT	51	YKKKDCKSSGSTVMYCC	1
Y*NRHKSSYELRKPSPC	1			ATGAAGAAGAAGGCTGAGAAGCTGGGTCAGAATAAGTGGAATAAGAAGTGT	51	YKKKAEKLGQNKWNKKC	1
Y*QNPINH+LRSGSHC	1			ATGAAGAAGAAGGCTGATAATGAGTCTCAGACGCTGCGTCATATGTCTTGT	51	YKKKADNESQTLRHMSC	1
Y*SREYATGIILYCWSC	1			ATGAAGAAGAAGGGGATGCGGAGTGTTGGGTAGAATTAGAGTGAGATGTGT	51	YKKKGMRSVG+N+SEMC	1
Y*TDL+GEAFAWVNKLC	1			ATGAAGAAGAAGGGGCTGTGTATTAAGTGGTCGGCGACTAATGAGAGTTGT	51	YKKKGLCIKWSATNESC	1
Y*WQLYETAKSHSNTYC	1			ATGAAGAAGAAGGGTACTGATGATAATTATACTTGTAAGACTACTGGTTGT	51	YKKKGTDDNYTCKTTGC	1
Y*YKFPAYRH+STGLRC	1			ATGAAGAAGAAGGGTGCGAATTAGTCGGCGATTAAGTATGATAATTAGTGT	51	YKKKGAN+SAIKYDN+C	1
Y+++DLACEKERTSQSC	1			ATGAAGAAGAAGGGTGCGGTTTTGCTGAGTGATCAGACGCTTGAGCCGTGT	51	YKKKGAVLLSDQTLEPC	1
Y+++DRGFTSNE+RVTC	1			ATGAAGAAGAAGGGTTAGGCTATTGTGAATGTTAGTGATAATAAGGTTTGT	51	YKKKG+AIVNVSDNKVC	1
Y+++ESLKHSDRMAQGC	1			ATGAAGAAGAAGGTTAATACGAAGAAGCAGCCTATGGCGTTGGATTTTTGT	51	YKKKVNTKKQPMALDFC	1
Y+++GNM+MNNYQTNFC	1			ATGAAGAAGAAGGTTAATGCTATTGGGGAGAATGTTTCTAAGTATGATTGT	51	YKKKVNAIGENVSKYDC	1
Y+++HPQRRQNAGKGCC	1			ATGAAGAAGAAGTAGCCGAAGGCGTGGTATCCTAAGAAGGATAAGGATTGT	51	YKKK+PKAWYPKKDKDC	1
Y+++HRRNVDKVIRPVC	1			ATGAAGAAGAAGTAGTATTTGAGTCATGGGATTGGGCATCTTTTTCGTTGT	51	YKKK+YLSHGIGHLFRC	1
Y+++HSNSHGRDRVNAC	1			ATGAAGAAGAAGTATTTGAATTATATGGATAATGTTCAGGAGTATCTGTGT	51	YKKKYLNYMDNVQEYLC	1
Y+++ICLRTWTPRADDC	1			ATGAAGAAGAAGTGGAGTAGAGTTGAGAAGACTGCTACTTGTAGTGTGTGT	51	YKKKWSRVEKTATCSVC	1
Y+++IMDIARNGVVKVC	1			ATGAAGAAGAAGTGGCGGTCGAGTGAGCGGCCGGAGCCGTTTAGTCCGTGT	51	YKKKWRSSERPEPFSPC	1
Y+++KKKKSSQEFDGKC	1			ATGAAGAAGAAGTGGCGTAGGGGTCAGGGGAATGCGCAGATGGGGGGGTGT	51	YKKKWRRGQGNAQMGGC	1
Y+++KSLLLKMKCT+SC	1			ATGAAGAAGAAGTGGTAGAAGGGGTAGACTTCGACGGGGGTGTCGGGTTGT	51	YKKKW+KG+TSTGVSGC	1
Y+++RAKKNNNNMGALC	1			ATGAAGAAGAAGTTGAATGCTTTGTATAAGCTGGCGATTAGTATTAGTTGT	51	YKKKLNALYKLAISISC	1
Y+++RSIRKIYKVPTFC	1			ATGAAGAAGAATAAGATTGTGCCGAGTATGTAGCATCAGTATAATCCGTGT	51	YKKNKIVPSM+HQYNPC	1
Y+++SLRDDPDGVVDIC	1			ATGAAGAAGAATAAGCTTAGGAGTTCGTCTGAGTGTTGGACGAATGTTTGT	51	YKKNKLRSSSECWTNVC	1
Y+++V+CNRRSSM+THC	1			ATGAAGAAGAATAAGGCGACTGCGTAGATTAATGGTGTGAAGTTGTGGTGT	51	YKKNKATA+INGVKLWC	1
Y++AATTESRIHFRTNC	1			ATGAAGAAGAATAAGTTTATTTGGCATAATTAGAGTTCGAGGAAGCTTTGT	51	YKKNKFIWHN+SSRKLC	1
Y++ADGNVWSTEHEVKC	1			ATGAAGAAGAATACGAGTTGGAGTAGGGCGGGGCGTAGTTAGCGTTGTTGT	51	YKKNTSWSRAGRS+RCC	1
Y++ADL+RLCMKGDISC	1			ATGAAGAAGAATACTAAGACGTTGGGGCGTTAGGAGATTTCGGATTCGTGT	51	YKKNTKTLGR+EISDSC	1
Y++AEEIDSDSSCLFVC	1			ATGAAGAAGAATAGGGCTGTGAGTGATAATGATGCGCGTTAGATTAATTGT	51	YKKNRAVSDNDAR+INC	1
Y++AGTRDCYD+ERKGC	1			ATGAAGAAGAATATGAATAGGATTCGGCTGTTTGGTGTTATGATGCATTGT	51	YKKNMNRIRLFGVMMHC	1
Y++AKHWQIESYDFGMC	1			ATGAAGAAGAATATGAGTGATGTTGGGACGAGTAATAGTTGGATGTATTGT	51	YKKNMSDVGTSNSWMYC	1
Y++AQDNGQTRMLCSYC	1			ATGAAGAAGAATATTAGGATTTCGACGATGGCTTGTCATCAGTGTTAGTGT	51	YKKNIRISTMACHQC+C	1
Y++ASKGSMQRITAILC	1			ATGAAGAAGAATATTAGTGAGTTTTATAATAATAGTCATAAGGAGTCGTGT	51	YKKNISEFYNNSHKESC	1
Y++ASPNLNKMME++CC	1			ATGAAGAAGAATATTCATATTAATTGGATGTCTGAGGTGTGGAAGGGGTGT	51	YKKNIHINWMSEVWKGC	1
Y++ATNMWSLMIMYYSC	1			ATGAAGAAGAATATTGATGTGAAGTTTGGGAGTTTGGATCAGTATCGGTGT	51	YKKNIDVKFGSLDQYRC	1
Y++C+DL+HTTTPDLLC	1			ATGAAGAAGAATATTGCGTAGAATAGTGTGATTGATAATAAGAGTACGTGT	51	YKKNIA+NSVIDNKSTC	1
Y++C+HPAYINLVL+AC	1			ATGAAGAAGAATATTTCTGAGTGTTATAAGTTTTTTCAGGGGTCGAAGTGT	51	YKKNISECYKFFQGSKC	1
Y++C+RNR+KHSNNNMC	1			ATGAAGAAGAATCATAATACGCATTATGAGGAGTATCTTGATAAGGCGTGT	51	YKKNHNTHYEEYLDKAC	1
Y++CAKAYNGNTRLI+C	1			ATGAAGAAGAATCATATGCATTATGTGCATCAGACGATTAATCGTACTTGT	51	YKKNHMHYVHQTINRTC	1
Y++CKYSCLKQEWSGVC	1			ATGAAGAAGAATGAGAATAATAAGCATGAGAATATTGCTGAGATGCATTGT	51	YKKNENNKHENIAEMHC	1
Y++CNNIGEQS+NSWLC	1			ATGAAGAAGAATGAGGAGGGTGAGGATGATGCTAGGAATAATATTTAGTGT	51	YKKNEEGEDDARNNI+C	1
Y++CRAYVSMGCVDMGC	1			ATGAAGAAGAATGATGAGCCTCATAGGAAGTATGATCGTAGTTAGCGTTGT	51	YKKNDEPHRKYDRS+RC	1
Y++CRCVL+SESNKTCC	1			ATGAAGAAGAATGCGCAGACGTAGGATAGTTTGCGGATGTTGGTTGAGTGT	51	YKKNAQT+DSLRMLVEC	1
Y++CSMRHMKSECWIFC	1			ATGAAGAAGAATGCGCGTAAGCCGAAGTGTGCTCTGTTGCTGATGATGTGT	51	YKKNARKPKCALLLMMC	1
Y++CWQSFNGMWHKIRC	1			ATGAAGAAGAATGCGTATAGGTCTAATTGTAATTGGTGTGATGATGTGTGT	51	YKKNAYRSNCNWCDDVC	1
Y++DAPEKKGENCNMSC	1			ATGAAGAAGAATGCTGCTAGTTGGGAGCGGATGACTATGCCTCCGAATTGT	51	YKKNAASWERMTMPPNC	1
Y++DETFWKKTSRSFTC	1			ATGAAGAAGAATGGGCATATTTATAGGAGTGATAGGATTGCGATTCTGTGT	51	YKKNGHIYRSDRIAILC	1
Y++DGYSVSWSANSGRC	1			ATGAAGAAGAATGGGGCTGAGACTGGTAGGCTTAAGACTGCTGGTGTGTGT	51	YKKNGAETGRLKTAGVC	1
Y++DKEERVLSDRMTKC	1			ATGAAGAAGAATGTGAAGAGGCTTAAGTTGAAGCGTGATAGTATTTCGTGT	51	YKKNVKRLKLKRDSISC	1
Y++DMGCEERAST+SMC	1			ATGAAGAAGAATGTGATTGATTTGAATAAGATGAAGTATGTGAGTTCTTGT	51	YKKNVIDLNKMKYVSSC	1
Y++DNTSDISLRKNFYC	1			ATGAAGAAGAATGTTATGATGATTCAGAGGTATAGGTATGCTGATTATTGT	51	YKKNVMMIQRYRYADYC	1
Y++DR+AKI+DKG+RLC	1			ATGAAGAAGAATTATAAGAGGACGACTGTGTGGACTATGCGTTAGATTTGT	51	YKKNYKRTTVWTMR+IC	1
Y++DRLALQWMYMSSLC	1			ATGAAGAAGAATTATGAGCCGACGCATACGGCTGAGTATGATATGTAGTGT	51	YKKNYEPTHTAEYDM+C	1
Y++DSWMCDEKSLPCAC	1			ATGAAGAAGAATTATGATCAGTAGCTGACTACTTCGTTTGTTTTTCGTTGT	51	YKKNYDQ+LTTSFVFRC	1
Y++DWGSKSHTYYNYRC	1			ATGAAGAAGAATTATTCGCATAAGATTGATACGCCGTCGCAGACTTAGTGT	51	YKKNYSHKIDTPSQT+C	1
Y++DYRAPCMRVKTNCC	1			ATGAAGAAGAATTCGAGTGCTTAGTTTGATTGGAAGCATTGGAAGTAGTGT	51	YKKNSSA+FDWKHWK+C	1
Y++EAMTTIRTAFLFIC	1			ATGAAGAAGAATTCTCTGGCTTCTAAGAGGATGTTGAAGAGTCCGGATTGT	51	YKKNSLASKRMLKSPDC	1
Y++EAQAITSTLNNYEC	1			ATGAAGAAGAATTGGTCGACTTATGATCTGAAGAATACTGATCAGACTTGT	51	YKKNWSTYDLKNTDQTC	1
Y++EAYLAFGGQKAAIC	1			ATGAAGAAGAATTGGTCTAGGAATCTTCCGTATAAGAAGTATACTAAGTGT	51	YKKNWSRNLPYKKYTKC	1
Y++ECKMRRCEMQP+QC	1			ATGAAGAAGAATTGTTAGTTGTGTAGGACTTATGTGAAGTGTTATACTTGT	51	YKKNC+LCRTYVKCYTC	1
Y++ECSGNSFEMTYRDC	1			ATGAAGAAGAATTTGAAGGTGGCGACGAATCCTGTTTAGTAGAGGGAGTGT	51	YKKNLKVATNPV++REC	1
Y++EEVECKFMVV+YTC	1			ATGAAGAAGAATTTGATGAAGGATTAGTAGTTGAATGATAATAATGTTTGT	51	YKKNLMKD++LNDNNVC	1
Y++EHHQVKNMKAKKSC	1			ATGAAGAAGAATTTTTATTGGAGTAGTGAGAGGCGGTGTTATAATTATTGT	51	YKKNFYWSSERRCYNYC	1
Y++EHMRRNCEEGMTQC	1			ATGAAGAAGACGAAGAGTCGGAAGACGATGTTGTCGAAGCCTACGGCGTGT	51	YKKTKSRKTMLSKPTAC	1
Y++EHVIVLMFECPSLC	1			ATGAAGAAGACGAAGTGGAAGAAGTATTATAGGCATGTTGCTAATTATTGT	51	YKKTKWKKYYRHVANYC	1
Y++EHVRTSVDHKMFTC	1			ATGAAGAAGACGAATCTGTAGACGCTGTAGATGAGTATTATGTCTTAGTGT	51	YKKTNL+TL+MSIMS+C	1
Y++EKDENLDYKLKMIC	1			ATGAAGAAGACGAATTATTCGACGGAGTATCCTACTGGTCAGGATAGGTGT	51	YKKTNYSTEYPTGQDRC	1
Y++ENCDVKPHRVEMGC	1			ATGAAGAAGACGATGGAGACTGCGAGGAATATGATGACTAAGATTAATTGT	51	YKKTMETARNMMTKINC	1
Y++END+WVFWDSAVYC	1			ATGAAGAAGACGATTAAGGAGGATGATAAGATTATTTATTCGCCTCATTGT	51	YKKTIKEDDKIIYSPHC	1
Y++ENKFNRIKYWMLHC	1			ATGAAGAAGACGCAGACGAAGATTAATAGTTGTGATACGGAGTGGTATTGT	51	YKKTQTKINSCDTEWYC	1
Y++ERTRWFCNFTVALC	1			ATGAAGAAGACGCAGTATGGGGTGAGTCGGTCGGATATGGATTTGAATTGT	51	YKKTQYGVSRSDMDLNC	1
Y++EYLSYSGELRNRQC	1			ATGAAGAAGACGCTGAAGTCTAATATTAGGGGTGATAATCTTGCGACGTGT	51	YKKTLKSNIRGDNLATC	1
Y++F+MRR+LWVVV+IC	1			ATGAAGAAGACGCTTAAGTTGGATGTGGATCATAAGGATCAGTGGACTTGT	51	YKKTLKLDVDHKDQWTC	1
Y++FEGFYNW+PNNTIC	1			ATGAAGAAGACGCTTCATGCGCCTCGGTGGACGAGGGATCAGTCGGAGTGT	51	YKKTLHAPRWTRDQSEC	1
Y++FKKMNRLGANV+AC	1			ATGAAGAAGACGGGGCTTGCTAGGATGTAGAATAAGAAGACGTAGCGGTGT	51	YKKTGLARM+NKKT+RC	1
Y++FKPTIKPARKHVDC	1			ATGAAGAAGACGGGTGTTAATCAGCTGCTGTGTCCGACGGAGAAGCAGTGT	51	YKKTGVNQLLCPTEKQC	1
Y++FNVYGWGYEGVQYC	1			ATGAAGAAGACGTAGCCGTATAAGAGTGGGATTGGGAAGCTGTTTATGTGT	51	YKKT+PYKSGIGKLFMC	1
Y++FNYDH+YRTTNSRC	1			ATGAAGAAGACGTAGGAGCAGTTGAATGAGACGAAGCCTATCCTGTAGTGT	51	YKKT+EQLNETKPIL+C	1
Y++GDPEKIRTARGKNC	1			ATGAAGAAGACGTATGGGGATAATAAGGATAATGCGCATAGTCGTACGTGT	51	YKKTYGDNKDNAHSRTC	1
Y++GDVDM+AIGDL+SC	1			ATGAAGAAGACGTCGATGCCTCGGAGTTCGAAGAATAGTAATACTATTTGT	51	YKKTSMPRSSKNSNTIC	1
Y++GIFD+DKWSMMNTC	1			ATGAAGAAGACGTGGATTATGAATTCTAGTAGGAATATTAGTAGGCCGTGT	51	YKKTWIMNSSRNISRPC	1
Y++GISKDTNNYG+ASC	1			ATGAAGAAGACGTGGTGTGCTAAGCGGAAGAGGGTGATTAAGTGT	45	YKKTWCAKRKRVIKC	1
Y++GKRYKTLGLFNECC	1			ATGAAGAAGACGTGTAGGGTTTATAATAAGTGTTTTTGGTGTATTTAGTGT	51	YKKTCRVYNKCFWCI+C	1
Y++GMYLMYCEPVSSKC	1			ATGAAGAAGACGTGTATGAAGGCTAAGTGGATTGTTTCTGAGACGCAGTGT	51	YKKTCMKAKWIVSETQC	1
Y++GPKATAKSAWSVKC	1			ATGAAGAAGACGTTGAGGTTTAAGATGCAGACGTCTTCGGGTTATATTTGT	51	YKKTLRFKMQTSSGYIC	1
Y++GRRHMDCDLNCMRC	1			ATGAAGAAGACGTTGTCTGCTCTGAATCTGAATAAGCGGTATTGGAGTTGT	51	YKKTLSALNLNKRYWSC	1
Y++GSMFQ+PHFSSGTC	1			ATGAAGAAGACTAAGGGGCCGTGGCATTATGAGATGACTTTGTGTGATTGT	51	YKKTKGPWHYEMTLCDC	1
Y++GTKWCMDGSKECRC	1			ATGAAGAAGACTAAGTGGAAGAATCGTGGGCAGGATGAGCCGGTTCAGTGT	51	YKKTKWKNRGQDEPVQC	1
Y++GWYRIIYNRWKGRC	1			ATGAAGAAGACTATGACTAAGAAGTGTGTTACGACGACGTGGAGTGATTGT	51	YKKTMTKKCVTTTWSDC	1
Y++HE+INNKRCADKGC	1			ATGAAGAAGACTATGGCTAATGGGCTGAGTAATCATTCTAATATGTGTTGT	51	YKKTMANGLSNHSNMCC	1
Y++HKKTKVGLSNKQVC	1			ATGAAGAAGACTATTGATAAGGTTAAGGATAAGAATAAGTGGGCTAATTGT	51	YKKTIDKVKDKNKWANC	1
Y++HLTTRLLQQMSDSC	1			ATGAAGAAGACTCGTAGTTCGCCGAATATGGCGCCGGATGCTCAGGGTTGT	51	YKKTRSSPNMAPDAQGC	1
Y++HTISMMLFTWHEDC	1			ATGAAGAAGACTGATCTGCAGAAGAATAGGGATTAGGTGAGGGATTCGTGT	51	YKKTDLQKNRD+VRDSC	1
Y++IDRSRMNRGHQHIC	1			ATGAAGAAGACTGCGAGTATTTATTATGTGAGTCGGCGTGGGTGTGTGTGT	51	YKKTASIYYVSRRGCVC	1
Y++IE+RCYSYSKCLKC	1			ATGAAGAAGACTGGTAAGTCGAAGAATACTGTGTTGTTGATGTTTAGTTGT	51	YKKTGKSKNTVLLMFSC	1
Y++IEAMYTDVVW+DVC	1			ATGAAGAAGACTGGTATGAAGAATTAGTAGGTTGATAGGGATAGGTAGTGT	51	YKKTGMKN++VDRDR+C	1
Y++IGKGCQTDVNDSEC	1			ATGAAGAAGACTGTTCTTATGTAGGTGGCGTAGAAGAAGTAGATTAGTTGT	51	YKKTVLM+VA+KK+ISC	1
Y++IIVTRKF+RDKWSC	1			ATGAAGAAGACTTAGAAGAAGTTGGAGATGCAGATTATGTTGGTTTTGTGT	51	YKKT+KKLEMQIMLVLC	1
Y++ILAQMSWSNKS+KC	1			ATGAAGAAGACTTTTAATAGGTGGACGGAGCCTTATAGGGTGTTTATTTGT	51	YKKTFNRWTEPYRVFIC	1
Y++IMHPVRVVYIFNGC	1			ATGAAGAAGACTTTTGAGTAGACTACGGGTACGAAGCCGAATGAGCATTGT	51	YKKTFE+TTGTKPNEHC	1
Y++IN+RTNITPSNPVC	1			ATGAAGAAGAGGAAGATTTAGATTCTTGCGCCTCCTTTGATGTAGGAGTGT	51	YKKRKI+ILAPPLM+EC	1
Y++INRQRVYGSFALHC	1			ATGAAGAAGAGGAAGCGTCAGAATTAGGAGGATGTTACTATGAGGTATTGT	51	YKKRKRQN+EDVTMRYC	1
Y++INYYNQRHALHNMC	1			ATGAAGAAGAGGAAGTATAAGAAGTATAGGTATGTTTATGTGGCGTATTGT	51	YKKRKYKKYRYVYVAYC	1
Y++IRPLNVSEVRMGQC	1			ATGAAGAAGAGGAATAAGCGCTATAGGTCGAAGAGTATTCAGCTGGAGTGT	51	YKKRNKRYRSKSIQLEC	1
Y++IRQNTMLISRVKVC	1			ATGAAGAAGAGGAATAAGTATAATTTGAGTCTGTATAAGCATGTTAATTGT	51	YKKRNKYNLSLYKHVNC	1
Y++ISNAIKMVKNDPLC	1			ATGAAGAAGAGGAATATTAATGGTGAGCAGCCGCTGTATAAGCGTTATTGT	51	YKKRNINGEQPLYKRYC	1
Y++ITKIVKMNTWDGKC	1			ATGAAGAAGAGGAATCATGGTAAGTGTACTAATGGGAGGTTTGCTAGTTGT	51	YKKRNHGKCTNGRFASC	1
Y++IYFRHYEVEKMYIC	1			ATGAAGAAGAGGACTAAGAGGTGTAGGGCGATTAGTAAGTGGGAGAAGTGT	51	YKKRTKRCRAISKWEKC	1
Y++KEM+RRDPETYGYC	1			ATGAAGAAGAGGACTACGAATATTAAGTTTGAGAAGAAGAATGATAGGTGT	51	YKKRTTNIKFEKKNDRC	1
Y++KK+AWIDSDNIRIC	1			ATGAAGAAGAGGAGGCTTCTTATTCCTGAGTATTAGCATTGTGCGGAGTGT	51	YKKRRLLIPEY+HCAEC	1
Y++KK+PDSSWMANVSC	1			ATGAAGAAGAGGAGTTCGTGTCTGAAGAATCAGGTGGGGTGGAAGGTGTGT	51	YKKRSSCLKNQVGWKVC	1
Y++KKFYGAYFKVRNNC	1			ATGAAGAAGAGGATGAGTAATAGTGGGCTTACTCGGGCGACGCATACTTGT	51	YKKRMSNSGLTRATHTC	1
Y++KKYENYVIKDQCDC	1			ATGAAGAAGAGGATGATTATGTATACTAAGTATATTAGTGGTTTTGAGTGT	51	YKKRMIMYTKYISGFEC	1
Y++KLNNPTDQKLKTGC	1			ATGAAGAAGAGGATGGATAATAGGGATAAGACGCAGTGGTTTAAGTATTGT	51	YKKRMDNRDKTQWFKYC	1
Y++KNGSANGNLKLNSC	1			ATGAAGAAGAGGCAGACGTCGACTGTGTCTACGATTACTAATCGGATTTGT	51	YKKRQTSTVSTITNRIC	1
Y++KNKTTVLESQKHMC	1			ATGAAGAAGAGGCAGATTATTTTGTGTCTGAAGATTGGTTATATGACTTGT	51	YKKRQIILCLKIGYMTC	1
Y++KQPRTVHNYGSMRC	1			ATGAAGAAGAGGCAGATTGCGGTTAATCATCTTACTATTACTGATACGTGT	51	YKKRQIAVNHLTITDTC	1
Y++KRD++ITWQSSSFC	1			ATGAAGAAGAGGCAGGAGGATCTGTGTGTGGATACGGTTTAGTGGAATTGT	51	YKKRQEDLCVDTV+WNC	1
Y++KRKGHNMNLKRNKC	1			ATGAAGAAGAGGCCGATTAATACGACTGAGCGGGAGACGAATAAGGTTTGT	51	YKKRPINTTERETNKVC	1
Y++KRNPDNQSTMALYC	1			ATGAAGAAGAGGCCGTGATCTAAGTTTCATTGGATGTTGCTGCAGTAGTGT	51	YKKRP*SKFHWMLLQ+C	1
Y++KSVEQYGESTNAQC	1			ATGAAGAAGAGGCCTAAGGGGCAGTTGATGGTTATTACGGGTCGGTGTTGT	51	YKKRPKGQLMVITGRCC	1
Y++KWCWTSMC++NPTC	1			ATGAAGAAGAGGCGTATGGTGATTTATTATACGGTGCGGCTGCTGGCTTGT	51	YKKRRMVIYYTVRLLAC	1
Y++L+MDSIAGLDESEC	1			ATGAAGAAGAGGCGTCGGATGGCGCGGAATGAGCAGACTAAGTGTATTTGT	51	YKKRRRMARNEQTKCIC	1
Y++L+N+QEEFNDRRNC	1			ATGAAGAAGAGGGATCTGCCTAATTATAGGAGGAGGGCTGTTAGTGAGTGT	51	YKKRDLPNYRRRAVSEC	1
Y++LCDGSRGLGKRMRC	1			ATGAAGAAGAGGGATCTGCCTATGGAGTATGAGTGTTCTATGTGGCGGTGT	51	YKKRDLPMEYECSMWRC	1
Y++LCPQSNCCQWLLRC	1			ATGAAGAAGAGGGATTATGAGTTTAATTAGAAGATGCAGACGCGTTTGTGT	51	YKKRDYEFN+KMQTRLC	1
Y++LHVHHLADLVTRSC	1			ATGAAGAAGAGGGCGAAGAGTGTTGCTGTTAAGTTGAATAGTATTAAGTGT	51	YKKRAKSVAVKLNSIKC	1
Y++LKKL+WHMTPYKYC	1			ATGAAGAAGAGGGTGAGTAAGAAGAATACGGCTAATATGCAGCATCATTGT	51	YKKRVSKKNTANMQHHC	1
Y++LLQSVVTYGIWAIC	1			ATGAAGAAGAGGGTGCCTAATGATTGGATGTAGTAGCTTCCTACTCGTTGT	51	YKKRVPNDWM++LPTRC	1
Y++LMEAYWLIFGTNAC	1			ATGAAGAAGAGGGTGCTGATGAGTATTCAGCGTGGGCGTAATAATCCGTGT	51	YKKRVLMSIQRGRNNPC	1
Y++LNIEWVLPKGDTLC	1			ATGAAGAAGAGGGTTAAGAGTGCTCGTTAGACGAGTGCGGTGAATAATTGT	51	YKKRVKSAR+TSAVNNC	1
Y++LPGETINRPSDWRC	1			ATGAAGAAGAGGGTTTATGATACGGTGTGTAGTCATTTTGCGGTTCATTGT	51	YKKRVYDTVCSHFAVHC	1
Y++LQVYTLFKEAQRSC	1			ATGAAGAAGAGGTAGAGGAGTAATGCTGATTTTATTGTGGTTCCGCAGTGT	51	YKKR+RSNADFIVVPQC	1
Y++LRMWT+NSE+VRHC	1			ATGAAGAAGAGGTAGAGTATGCATGCGACGGCGTGGAAGGTGTATTCGTGT	51	YKKR+SMHATAWKVYSC	1
Y++LTVKWTMNHKQLVC	1			ATGAAGAAGAGGTAGCATGCTCGGCGTAATCATGAGTATCATGGTTATTGT	51	YKKR+HARRNHEYHGYC	1
Y++LWRNYRLKIELKAC	1			ATGAAGAAGAGGTATCATCTTGGTGAGTCTACTAGTGGTCATATTTAGTGT	51	YKKRYHLGESTSGHI+C	1
Y++MCRMW+G++TCSPC	1			ATGAAGAAGAGGTCGCATCAGTATATGAAGAAGATTAGGTATTTGGTGTGT	51	YKKRSHQYMKKIRYLVC	1
Y++MDQLWDIEGWSGPC	1			ATGAAGAAGAGGTCGTAGTGTGGTTCTCGGGGGACTACGGTTTTGCCTTGT	51	YKKRS+CGSRGTTVLPC	1
Y++MENVNIGDRIYSPC	1			ATGAAGAAGAGGTGGACTAGGATGTGGAAGCCTTAGAGTCTTGATGTGTGT	51	YKKRWTRMWKP+SLDVC	1
Y++MFRWTNSREK+DAC	1			ATGAAGAAGAGGTGTAATTGGCTTAATGCTCGGTATTTTTCGACTAGTTGT	51	YKKRCNWLNARYFSTSC	1
Y++MGNNVEKMLHFRMC	1			ATGAAGAAGAGTAAGCCGAGTGGGTATCGGGTGACGGATACTGCTACTTGT	51	YKKSKPSGYRVTDTATC	1
Y++MHASTVQYGYREYC	1			ATGAAGAAGAGTAAGCCTACTATGGATCCGTATCAGCGGATGAATTAGTGT	51	YKKSKPTMDPYQRMN+C	1
Y++MLQMGNVMKI+QC	1			ATGAAGAAGAGTAAGGCTCATCAGGATAATTGTATGAAGCAGAGTCTTTGT	51	YKKSKAHQDNCMKQSLC	1
Y++MNRTKMSSMVFFKC	1			ATGAAGAAGAGTAAGGTGATTGATAAGAATGAGGAGAAGGAGTAGTATTGT	51	YKKSKVIDKNEEKE+YC	1
Y++MPYKNDNKEVSWRC	1			ATGAAGAAGAGTAATGTGTATAGGGCTATTGGTTTTGATTAGGAGGTGTGT	51	YKKSNVYRAIGFD+EVC	1
Y++MRHKFPAPGSLYNC	1			ATGAAGAAGAGTACGATGATTGCGCGGTCTAAGATGAGTAAGATTAGGTGT	51	YKKSTMIARSKMSKIRC	1
Y++MRLNLRLHAKSNDC	1			ATGAAGAAGAGTACTACGGAGAAGATTAGTAAGGTGGATGGTGTTATGTGT	51	YKKSTTEKISKVDGVMC	1
Y++MRLSCTSKDNNARC	1			ATGAAGAAGAGTAGGACGTAGATTCAGCATACGTGTACGTGGTATTATTGT	51	YKKSRT+IQHTCTWYYC	1
Y++MSKHYRNMNNVKNC	1			ATGAAGAAGAGTAGGCAGCTGTCGTGTCGGACTGGGGTGTCTGAGCAGTGT	51	YKKSRQLSCRTGVSEQC	1
Y++MSPGKHSMVKVCVC	1			ATGAAGAAGAGTAGGTAGAATTTGATTGAGCCGCATGAGGGGTCGCAGTGT	51	YKKSR+NLIEPHEGSQC	1
Y++MWQKQ+IHKEMSYC	1			ATGAAGAAGAGTATGAAGCAGGGTAGTAAGCAGAATTATGGGCATGTTTGT	51	YKKSMKQGSKQNYGHVC	1
Y++MWWDKKLSCKTRDC	1			ATGAAGAAGAGTATGAAGTAGTTTGGTGTTCTGAAGTGGACGAGTGATTGT	51	YKKSMK+FGVLKWTSDC	1
Y++N++TNMKPCWNLIC	1			ATGAAGAAGAGTATGACGTAGACTCATGGTGATGGGGATTAGACTCTGTGT	51	YKKSMT+THGDGD+TLC	1
Y++NAACKTIQMGVMWC	1			ATGAAGAAGAGTATTAGTTAGGATATTGCTACTAATTTTGGTGAGATTTGT	51	YKKSIS+DIATNFGEIC	1
Y++NAE+SRANDWMRKC	1			ATGAAGAAGAGTCAGGATTATATGTAGAGTCATAAGAAGCTTGGGATGTGT	51	YKKSQDYM+SHKKLGMC	1
Y++NARQMV+PGTH+KC	1			ATGAAGAAGAGTCATAGGATGTAGATGTGGAATGTTCAGTATCTGCTTTGT	51	YKKSHRM+MWNVQYLLC	1
Y++NCFWFDL+GTCNLC	1			ATGAAGAAGAGTCCTGGTATGGCTGTTTTTCATAGGGGGTTTGAGCAGTGT	51	YKKSPGMAVFHRGFEQC	1
Y++NDALIQEWG+CRRC	1			ATGAAGAAGAGTCGGAATAATTTGATGGAGGGGCTGGTGAGTAAGAATTGT	51	YKKSRNNLMEGLVSKNC	1
Y++NERKGSGRGEEYKC	1			ATGAAGAAGAGTCGGAGGAGTACGGAGATTAATTATGAGCTGATTAGGTGT	51	YKKSRRSTEINYELIRC	1
Y++NERVFPTACDYTRC	1			ATGAAGAAGAGTCGTAATTAGGCTAATGATGTTACTGCTAGGGGTGATTGT	51	YKKSRN+ANDVTARGDC	1
Y++NFGLSGMRFYFDKC	1			ATGAAGAAGAGTCGTATGAATCTTGTTCCTTATGATTATCTTTGTAGTTGT	51	YKKSRMNLVPYDYLCSC	1
Y++NFMQGVHMYREVRC	1			ATGAAGAAGAGTCGTCGGTTTACGAGGTATCTGTGGGTTAATACTCTTTGT	51	YKKSRRFTRYLWVNTLC	1
Y++NFVANKNSNRIMDC	1			ATGAAGAAGAGTCGTGGGACTTCGGCGAATCCTCGGAGGGGGCAGGCGTGT	51	YKKSRGTSANPRRGQAC	1
Y++NGMALGDYYHNSTC	1			ATGAAGAAGAGTCGTGTTGTGAATTGTGTTGATTCGGTTAGTAGTGAGTGT	51	YKKSRVVNCVDSVSSEC	1
Y++NISDGDSQSRKKVC	1			ATGAAGAAGAGTCTTGAGTAGCTTAATAAGTAGCATCATTAGACGTCTTGT	51	YKKSLE+LNK+HH+TSC	1
Y++NIWPIIDLSSQKHC	1			ATGAAGAAGAGTCTTGTGAGGGTTAATAGGTTTAATAGGTGTTAGAATTGT	51	YKKSLVRVNRFNRC+NC	1
Y++NKAKS+IIYPDEFC	1			ATGAAGAAGAGTGAGAAGAGTAGTGTTATTGTGCGGGTGAGGCATATTTGT	51	YKKSEKSSVIVRVRHIC	1
Y++NKQVKTSAPMLQGC	1			ATGAAGAAGAGTGCGACGCATGAGGATACTCATGAGTAGACGCAGGCGTGT	51	YKKSATHEDTHE+TQAC	1
Y++NLGRLGISSHKARC	1			ATGAAGAAGAGTGCTAGTCCGTAGAGTATTACGGATCCGAGGCTGAATTGT	51	YKKSASP+SITDPRLNC	1
Y++NN+HALAKWSINRC	1			ATGAAGAAGAGTGCTTAGATTATGCATATGTAGATTTCTCCGGTGGAGTGT	51	YKKSA+IMHM+ISPVEC	1
Y++NNCYWKTTTEKSKC	1			ATGAAGAAGAGTGGGAAGAAGCGGTATTTTATGATGGGTGTTATGTCGTGT	51	YKKSGKKRYFMMGVMSC	1
Y++NNVVSIWQSLVGDC	1			ATGAAGAAGAGTGGGGGTGATGTTTTTATGGATAAGAAGACGATGTATTGT	51	YKKSGGDVFMDKKTMYC	1
Y++NRRGQSDYRCNRQC	1			ATGAAGAAGAGTGGGTCTAAGGTTATTCGTGCGTGTGGTATGAATGTGTGT	51	YKKSGSKVIRACGMNVC	1
Y++NRSVFRSLAKGDEC	1			ATGAAGAAGAGTGTGCATGTTGCGCAGCGGGTGGATTAGTATTATGTTTGT	51	YKKSVHVAQRVD+YYVC	1
Y++NSVRRLNMVIGGYC	1			ATGAAGAAGAGTGTTGATTGTTTTCATTATTAGTAGGTTTGTTCTTATTGT	51	YKKSVDCFHY++VCSYC	1
Y++NYCWVSTYEGHQTC	1			ATGAAGAAGAGTGTTTGTGTGAATTAGATGGTGGAGATTAATTGT	45	YKKSVCVN+MVEINC	1
Y++NYIGGSSATRMMNC	1			ATGAAGAAGAGTTAGAGGACGGAGGAGACGAAGATGAAGAATGGTAAGTGT	51	YKKS+RTEETKMKNGKC	1
Y++NYYDAGAWPSFSSC	1			ATGAAGAAGAGTTATAGTAGTTTGAGTTTTGGGGAGGGGGAGAATGCGTGT	51	YKKSYSSLSFGEGENAC	1
Y++PC+WNDT+RTTVGC	1			ATGAAGAAGAGTTATAGTTAGGTGACTTAGTGGAAGCGTGCTTAGCTTTGT	51	YKKSYS+VT+WKRA+LC	1
Y++PDIDDKSDAKVVPC	1			ATGAAGAAGAGTTCGAAGACTAAGAGGATTTGTGATCTGCATTGGAAGTGT	51	YKKSSKTKRICDLHWKC	1
Y++PETKKNEDTRSKPC	1			ATGAAGAAGAGTTCTAGTAATTTTTAGGGGAATAGGACTTTGATGGTGTGT	51	YKKSSSNF+GNRTLMVC	1
Y++PIRHYGNNAQIGEC	1			ATGAAGAAGAGTTGGAAGCATTTGAAGTGGTATTATGAGCATGAGAAGTGT	51	YKKSWKHLKWYYEHEKC	1
Y++PKTGQMTRTMRSFC	1			ATGAAGAAGAGTTTGAAGGCTAGGGGGATGAGTAATCTGACGTGGTGTTGT	51	YKKSLKARGMSNLTWCC	1
Y++PPADQCSWGHKNTC	1			ATGAAGAAGATGAAGAGTGGGCATAATTATATTAAGGAGATGATTAATTGT	51	YKKMKSGHNYIKEMINC	1
Y++PRGKKREVESYNTC	1			ATGAAGAAGATGAAGGCGAGGGGGTCGTGTGTGAGTGTTTTTAATAATTGT	51	YKKMKARGSCVSVFNNC	1
Y++PRRQKDEPPLIWVC	1			ATGAAGAAGATGAAGTAGAAGGAGTATATTCATTTGTTTACGTCGGCTTGT	51	YKKMK+KEYIHLFTSAC	1
Y++QADSKLLLGVSPVC	1			ATGAAGAAGATGAAGTTGTCGTATTCGCTGACTATGAATCGGGAGTTTTGT	51	YKKMKLSYSLTMNREFC	1
Y++QANEIGVTKNNIRC	1			ATGAAGAAGATGACTGTTTTGAATTAGTATGTTTATGGGATGAGTCATTGT	51	YKKMTVLN+YVYGMSHC	1
Y++QAQ+HVNGDTEEYC	1			ATGAAGAAGATGAGGTAGGGGTATAGGGGTTGTATTTGGCGTAGGTCGTGT	51	YKKMR+GYRGCIWRRSC	1
Y++QCSLRLGHYWRWTC	1			ATGAAGAAGATGAGTGCTGATCTTGGTGAGGCTAAGCTGTCTTCGCATTGT	51	YKKMSADLGEAKLSSHC	1
Y++QDMHYPNPAY+CRC	1			ATGAAGAAGATGATGATGTATTGGAATTCGACGAATGGGAATCTTGCGTGT	51	YKKMMMYWNSTNGNLAC	1
Y++QELC+TSI+NVRRC	1			ATGAAGAAGATGATGCGTTGTATGGGTGTTGTTGTGCGGGATAAGCTGTGT	51	YKKMMRCMGVVVRDKLC	1
Y++QKKYKSIRHFAYAC	1			ATGAAGAAGATGATGTTGTATTGGAAGATGTAGGGTCGGATTCGTGAGTGT	51	YKKMMLYWKM+GRIREC	1
Y++QNFKFAIRANSNCC	1			ATGAAGAAGATGATTGCTTATTGTTTTCCGTATTGGAGTTTGGGTGGTTGT	51	YKKMIAYCFPYWSLGGC	1
Y++QRKTRRRPLTKTDC	1			ATGAAGAAGATGATTTTGACGATTGATAAGTAGGGGTATCTGAAGGTTTGT	51	YKKMILTIDK+GYLKVC	1
Y++QYNRLSSEYT+LVC	1			ATGAAGAAGATGCAGCGTATTAGTTGGATGGGTAATCAGTATTATACGTGT	51	YKKMQRISWMGNQYYTC	1
Y++R+AGKN+PPNRLNC	1			ATGAAGAAGATGCATGTGGAGCAGACTGCGTTGTTGTGGTTTTGGGGTTGT	51	YKKMHVEQTALLWFWGC	1
Y++RANKY+FCHNAYYC	1			ATGAAGAAGATGCCGGGGAATAATGTGCTGGATGGTACGAAGGGGTTTTGT	51	YKKMPGNNVLDGTKGFC	1
Y++RAVRGSEKKTR+TC	1			ATGAAGAAGATGCGGCGGGATTGGAGTCCTAGTCGTAGTAGTCGTAATTGT	51	YKKMRRDWSPSRSSRNC	1
Y++RCLT+AMYLSGLPC	1			ATGAAGAAGATGCGTTTTACGTGTATTGTTTATATTCATCAGCTGGGTTGT	51	YKKMRFTCIVYIHQLGC	1
Y++RD+KGSYMGTDNQC	1			ATGAAGAAGATGCTGGGTCAGGCTCCGGAGCCGGGTAAGATGTAGAGTTGT	51	YKKMLGQAPEPGKM+SC	1
Y++REFGSHGCICANSC	1			ATGAAGAAGATGGAGATTTGGCTTTAGTATATGAGTCAGCTTAGGGTTTGT	51	YKKMEIWL+YMSQLRVC	1
Y++RGGEWWSVMFRHSC	1			ATGAAGAAGATGGATAGGAAGGATAAGGAGTAGCCGTGTCAGACGAGGTGT	51	YKKMDRKDKE+PCQTRC	1
Y++RGQ+RNRNNNSGDC	1			ATGAAGAAGATGGCGCCGGTGCAGATTAAGTATTGGTATGGGAAGATGTGT	51	YKKMAPVQIKYWYGKMC	1
Y++RGVPVYCKVSSTIC	1			ATGAAGAAGATGGCGGCTTCTAAGCTGCTTTCGCATCTGACGCAGACGTGT	51	YKKMAASKLLSHLTQTC	1
Y++RGWINSSRRHRVVC	1			ATGAAGAAGATGGCTATTGTTAAGATGCGTTATTATACGATTATGGATTGT	51	YKKMAIVKMRYYTIMDC	1
Y++RIRTVHISNLQAGC	1			ATGAAGAAGATGGTTGGGTAGTCTACGGTGTTTATTTAGGCGCGGATTTGT	51	YKKMVG+STVFI+ARIC	1
Y++RKRWVEKPGWMVDC	1			ATGAAGAAGATGGTTTCGACTGAGTGGATGAGTATTTTGAATAATTCTTGT	51	YKKMVSTEWMSILNNSC	1
Y++RLKKGWLSVDITTC	1			ATGAAGAAGATGTAGGATACGCTTGGGAAGATTTTGAATATTACTATGTGT	51	YKKM+DTLGKILNITMC	1
Y++RMNNSTYKLLGTKC	1			ATGAAGAAGATGTCGAATAATAGTTGGAAGAATAGGCTGAATGCTGATTGT	51	YKKMSNNSWKNRLNADC	1
Y++RNARAVCGMTMVFC	1			ATGAAGAAGATGTGGAGCGTTTAGAATATTTGTGTGGAGGAGAGTAATTGT	51	YKKMWSV+NICVEESNC	1
Y++RNGA+DQGRGVIYC	1			ATGAAGAAGATGTGGGCGTTGTAGAAGCGGTATAAGTAGCTTGAGAATTGT	51	YKKMWAL+KRYK+LENC	1
Y++RPMNGEGDMRSVRC	1			ATGAAGAAGATGTGGTATAAGACTGATAAGGGTTGTATTATTATGTTGTGT	51	YKKMWYKTDKGCIIMLC	1
Y++RQCELHEEVLNKYC	1			ATGAAGAAGATGTGTAAGAATAATGCGAGGGTGTAGTGTTAGTATGTTTGT	51	YKKMCKNNARV+C+YVC	1
Y++RQLYTCHTMSRPQC	1			ATGAAGAAGATGTGTATTCCTTGGTATAAGGCTAGGCAGGGGAATTCTTGT	51	YKKMCIPWYKARQGNSC	1
Y++RRRRIKVPMQRGIC	1			ATGAAGAAGATGTGTATTGCGGTGAGGAAGAAGAAGTATCAGTAGTATTGT	51	YKKMCIAVRKKKYQ+YC	1
Y++RRWYFAGL+SSTRC	1			ATGAAGAAGATGTGTGATTCGGCGGAGATGACGGTTGATCTTCGTTATTGT	51	YKKMCDSAEMTVDLRYC	1
Y++RS+VRRSTVTITLC	1			ATGAAGAAGATGTGTGCTGCGTCGAAGCCGCAGACGTTTTCTAGGGTTTGT	51	YKKMCAASKPQTFSRVC	1
Y++RSLTESKKYWLRKC	1			ATGAAGAAGATGTGTTATATGTCTCGGGTTATGGAGACTGCTAAGTAGTGT	51	YKKMCYMSRVMETAK+C	1
Y++RSMDELDSLTMPVC	1			ATGAAGAAGATGTTTATTCGGAATCATCATAATTTTAAGAATTAGGTTTGT	51	YKKMFIRNHHNFKN+VC	1
Y++RSNCKN+K+AAHSC	1			ATGAAGAAGATTAAGATTTGTGATCGGCGTCATTGGAGGCAGTATTGTTGT	51	YKKIKICDRRHWRQYCC	1
Y++RTKTNLTMPNKWGC	1			ATGAAGAAGATTAAGGATAATAAGTGTGGTTGGCTGGTGAAGGTTGTGTGT	51	YKKIKDNKCGWLVKVVC	1
Y++RVLDK+TSGSKALC	1			ATGAAGAAGATTAAGGATTAGGTGTGTTTGCTGCCTAGGGTGGAGGTGTGT	51	YKKIKD+VCLLPRVEVC	1
Y++RWIFSLMN+RPVVC	1			ATGAAGAAGATTAATAGGTAGTGTTCGAATGGGGAGCAGAGGAGTAAGTGT	51	YKKINR+CSNGEQRSKC	1
Y++RWRMWIKFTLVRFC	1			ATGAAGAAGATTAATCATACGCGTTTTGCGTTGCCTTTGAGTCGTCAGTGT	51	YKKINHTRFALPLSRQC	1
Y++SCKNMTA+DTRNNC	1			ATGAAGAAGATTAATGATAATAATCTGCTTAAGCATACTGCGAAGTATTGT	51	YKKINDNNLLKHTAKYC	1
Y++SDSTPMPQQFP+AC	1			ATGAAGAAGATTAATGGGTGGGCGATTTTTTGTAGTTGGATGCTTATGTGT	51	YKKINGWAIFCSWMLMC	1
Y++SEERRCTVSSNKGC	1			ATGAAGAAGATTACGACTGAGTCGAGGGAGTAGGTTGCGCTGCCGGATTGT	51	YKKITTESRE+VALPDC	1
Y++SETVSLELKSVC+C	1			ATGAAGAAGATTACGTAGAGGAAGCTTCATTTTTGGGCGGGTAAGATTTGT	51	YKKIT+RKLHFWAGKIC	1
Y++SFGSTGINQCFSPC	1			ATGAAGAAGATTACGTGTCCTCAGGTGTTTCATGCTCATTAGGCTTGGTGT	51	YKKITCPQVFHAH+AWC	1
Y++SGKTGTW+KGCK+C	1			ATGAAGAAGATTACTGTGGAGGCTTAGAAGCATGATATGAAGAATTTTTGT	51	YKKITVEA+KHDMKNFC	1
Y++SGMAGRFQTEYGRC	1			ATGAAGAAGATTAGGGAGGCGAATGTTCATGATTCGAATGAGCTTGCTTGT	51	YKKIREANVHDSNELAC	1
Y++SGYNAIDAQCVEEC	1			ATGAAGAAGATTAGGGTTAGTTTGTCTAATAAGACTGATTGGTGGTAGTGT	51	YKKIRVSLSNKTDWW+C	1
Y++SIHISTAPAD+RAC	1			ATGAAGAAGATTATGCCGAAGTTGGTGTGTATTTTTTATGTTAATGATTGT	51	YKKIMPKLVCIFYVNDC	1
Y++SKNWTSCIMWILGC	1			ATGAAGAAGATTATTGAGAGGATGCATAAGAATAATATTTATGAGAATTGT	51	YKKIIERMHKNNIYENC	1
Y++SLNGNEQISDGTRC	1			ATGAAGAAGATTATTTATGATAATGGTGGTAGGCCTCCGTATCGGATTTGT	51	YKKIIYDNGGRPPYRIC	1
Y++SLVRHVCDAFWCRC	1			ATGAAGAAGATTCGGTAGACGTGTCGTCAGACGCGTAGTAGTCCTACGTGT	51	YKKIR+TCRQTRSSPTC	1
Y++SMQFEKTNENVNIC	1			ATGAAGAAGATTCGTCAGAGTTTGGATTTGGAGCTGGATTCGAGGCAGTGT	51	YKKIRQSLDLELDSRQC	1
Y++SNKER+RKTQNSRC	1			ATGAAGAAGATTCGTGCTTAGGAGCATGGGAGTGAGTGTAAGATGATTTGT	51	YKKIRA+EHGSECKMIC	1
Y++SRQGTGNHCGLHSC	1			ATGAAGAAGATTCGTTATGCGAGTAATGAGTAGTCGTTGGTGTCGCATTGT	51	YKKIRYASNE+SLVSHC	1
Y++SRTINNNNPEAWGC	1			ATGAAGAAGATTCGTTGTAAGACGGCTGTGTGTATTGCGAATACTAGGTGT	51	YKKIRCKTAVCIANTRC	1
Y++SSIDCENHAGISNC	1			ATGAAGAAGATTCTGTGGACGAGGCATTTGTAGAAGAAGAGGCTGCTGTGT	51	YKKILWTRHL+KKRLLC	1
Y++STATYVLRMQHF+C	1			ATGAAGAAGATTGAGAAGACTTGGAGTGAGGTGGCGTATGATCCGGCGTGT	51	YKKIEKTWSEVAYDPAC	1
Y++STMCRQYIMKMD+C	1			ATGAAGAAGATTGAGAGTCGGATTGTGTTTGCTAATATTACTCGTTATTGT	51	YKKIESRIVFANITRYC	1
Y++STTENGMQCTKVSC	1			ATGAAGAAGATTGAGGAGACGATAAATTGTTAGGCGTATAAGAATATTTGT	51	YKKIEETINC+AYKNIC	1
Y++SV+LDMVFTR+YVC	1			ATGAAGAAGATTGAGGATACTAATAGGTATATGAATGTTCCTTGGATGTGT	51	YKKIEDTNRYMNVPWMC	1
Y++T+S+YSSSRKRMPC	1			ATGAAGAAGATTGAGGATACTTAGTAGTAGATTTAGGATATTTTTTAGTGT	51	YKKIEDT+++I+DIF+C	1
Y++TAYNYPAGFKRLEC	1			ATGAAGAAGATTGATGCTACTACGAGTTGTAATCTGATGGGTGCGGCGTGT	51	YKKIDATTSCNLMGAAC	1
Y++TFTGLATRIGAVNC	1			ATGAAGAAGATTGATGTGAAGTCGGGTAGTTTGAGGTATGGGTTTGGGTGT	51	YKKIDVKSGSLRYGFGC	1
Y++TGNIVTTNEEIISC	1			ATGAAGAAGATTGGGAAGACTGGGGCGCGGAAGATTCCGTCTTGGTTTTGT	51	YKKIGKTGARKIPSWFC	1
Y++TIDNLI+RSHGFPC	1			ATGAAGAAGATTGGTAGTAGGCAGACTCAGTCTTGTATTGGGATTTGTTGT	51	YKKIGSRQTQSCIGICC	1
Y++TILGNNMVKVTM+C	1			ATGAAGAAGATTGGTCAGACGCGTATTACTGGTATGATTATGGCGGTTTGT	51	YKKIGQTRITGMIMAVC	1
Y++TINKVD+GIMP+YC	1			ATGAAGAAGATTGGTTTGAAGTGGTGGCCGAATAATAGGGGTAATGGGTGT	51	YKKIGLKWWPNNRGNGC	1
Y++TIRSINTTCGMLKC	1			ATGAAGAAGATTGTGAATAGGGATTGGATTGTTTCTTGGATGGGGTTGTGT	51	YKKIVNRDWIVSWMGLC	1
Y++TLSHCSFV+GK++C	1			ATGAAGAAGATTGTGTTGGAGTATATGAAGGAGTAGTTGAATAGTAGTTGT	51	YKKIVLEYMKE+LNSSC	1
Y++TLVEGVDMN+KIKC	1			ATGAAGAAGATTGTTGAGGCGAGTAAGTCGGGTAAGTATGCGATTAATTGT	51	YKKIVEASKSGKYAINC	1
Y++TNRNRKNSCCKNRC	1			ATGAAGAAGATTTAGAATAGGACGCGGAAGAAGTAGCAGAATGTTGGTTGT	51	YKKI+NRTRKK+QNVGC	1
Y++TPGMCV+TVKAYIC	1			ATGAAGAAGATTTAGGATAATAGTGGTAAGGCTATTAAGAGTAGGCTTTGT	51	YKKI+DNSGKAIKSRLC	1
Y++TRNKQIEN++MQCC	1			ATGAAGAAGATTTAGTGGTGGGGTAATCGGAATTTTAGGAGGCAGGTGTGT	51	YKKI+WWGNRNFRRQVC	1
Y++TSTWLNFGCDRRYC	1			ATGAAGAAGATTTATTCGGCGACGTGTGCTGAGCTGACTTCGAATCGGTGT	51	YKKIYSATCAELTSNRC	1
Y++TVISRSVAKCG+HC	1			ATGAAGAAGATTTCTGGTTATCGTGGTGATCAGAAGAAGTAGTATATTTGT	51	YKKISGYRGDQKK+YIC	1
Y++TVKSAHLCTGLVNC	1			ATGAAGAAGATTTGGATTTATGTTATTGCTGTGGAGCTGTAGAGTAGGTGT	51	YKKIWIYVIAVEL+SRC	1
Y++TW+YSRLGTTKARC	1			ATGAAGAAGATTTGTTAGAAGACTTGTAATCATCAGACTAAGTTTAAGTGT	51	YKKIC+KTCNHQTKFKC	1
Y++TWIRGHAMNEWQQC	1			ATGAAGAAGATTTTTATGAGGGTGATGTCGTATTCGATGTAGAATCGTTGT	51	YKKIFMRVMSYSM+NRC	1
Y++TYRTWYSDR+RIEC	1			ATGAAGAAGCAGAAGATTACTACTACTCAGGGGGCGCATGGTGCGAAGTGT	51	YKKQKITTTQGAHGAKC	1
Y++VAFSRHNTPHCPIC	1			ATGAAGAAGCAGAATACGTGTAGGGCTAGGCCGGGGCCTAATGGGTTGTGT	51	YKKQNTCRARPGPNGLC	1
Y++VENYRGMFDRNAMC	1			ATGAAGAAGCAGAATATTTGTTGGGTGAGTCTTGTGAATAAGGGTAGTTGT	51	YKKQNICWVSLVNKGSC	1
Y++VIKKHETLNFVQVC	1			ATGAAGAAGCAGAATCTTAGGATTCGTGATCGGGTGCGTACTTGGTGGTGT	51	YKKQNLRIRDRVRTWWC	1
Y++VIVQSKREQ+SMVC	1			ATGAAGAAGCAGAATGGTCATAATAGTATTGAGAATGGTGAGGCGAGGTGT	51	YKKQNGHNSIENGEARC	1
Y++VTLNQDRHTKHELC	1			ATGAAGAAGCAGACTAAGGAGTTTCTTCTGCGGCAGCCTCCTCTGTAGTGT	51	YKKQTKEFLLRQPPL+C	1
Y++VWIRIWSRSDGQSC	1			ATGAAGAAGCAGACTGTTGTTCAGTATTGTCTTAATTGTAGTGAGAATTGT	51	YKKQTVVQYCLNCSENC	1
Y++W+GRASSHGNWPVC	1			ATGAAGAAGCAGAGGGATTTTGGTTCTATGTATGTGCGTTAGAAGAATTGT	51	YKKQRDFGSMYVR+KNC	1
Y++WAEMTWSMELMRRC	1			ATGAAGAAGCAGAGTTGTTTTGCGATTGCTGTGTAGGATGGGTGTAATTGT	51	YKKQSCFAIAV+DGCNC	1
Y++WAHSN+GHEFRK+C	1			ATGAAGAAGCAGATGAATCAGTGTTAGTATTTTATGAATCAGCCGTTTTGT	51	YKKQMNQC+YFMNQPFC	1
Y++WGTVVNVNEKVSRC	1			ATGAAGAAGCAGATGATTACGGTTAATGATTTTAATTCTCTGGTGTAGTGT	51	YKKQMITVNDFNSLV+C	1
Y++WGVTYDT+NDT+RC	1			ATGAAGAAGCAGATGCTGAAGTGGGTGACTGAGAATATGGATGTTGATTGT	51	YKKQMLKWVTENMDVDC	1
Y++WLNAVRRRKRSYLC	1			ATGAAGAAGCAGATTGATAGGCGTGTGTATGTGAAGTATTATAGTTATTGT	51	YKKQIDRRVYVKYYSYC	1
Y++Y+IVLV+YM+AL+C	1			ATGAAGAAGCAGCATGTTTGGAGTCTGTCGAAGATGGTGCGTGATGCTTGT	51	YKKQHVWSLSKMVRDAC	1
Y++YALS+MYESNPSVC	1			ATGAAGAAGCAGCATTATTAGCAGACGCTTGCTATGAGGCCGACGCTGTGT	51	YKKQHY+QTLAMRPTLC	1
Y++YDGAYNDEWDGSLC	1			ATGAAGAAGCAGCATTGGAAGCGTAAGCAGAATGAGGAGGAGGAGCTTTGT	51	YKKQHWKRKQNEEEELC	1
Y++YDLNILGSLVDGNC	1			ATGAAGAAGCAGGCGCATGCTAGTAATAATTGGAGTACGGGTTGTTGTTGT	51	YKKQAHASNNWSTGCCC	1
Y++YG+MD+KLKPTT+C	1			ATGAAGAAGCAGGCTTCTTTTTCGCCTGCTCTAGCGAAGCTTCAGGAGTGT	51	YKKQASFSPALAKLQEC	1
Y++YHGSLIESYLMVGC	1			ATGAAGAAGCAGGGTCCGCCGCTTTAGGTGAAGCAGAATATTGAGTATTGT	51	YKKQGPPL+VKQNIEYC	1
Y++YHWSDSL+EWDTMC	1			ATGAAGAAGCAGGTGAATAAGCAGGTTGAGTAGATGAATAAGCTGGATTGT	51	YKKQVNKQVE+MNKLDC	1
Y++YKT+YNLMMAWTWC	1			ATGAAGAAGCAGTATAAGCCGAATAAGAGTCTGTGGAATGATAGGAAGTGT	51	YKKQYKPNKSLWNDRKC	1
Y++YMSTHIYW+YVSTC	1			ATGAAGAAGCAGTATCCGCATATGTCGTGTACTTTGGAGCCGCCTAATTGT	51	YKKQYPHMSCTLEPPNC	1
Y++YPWRQENSHLDDGC	1			ATGAAGAAGCAGTGTGTGCATGTGCAGTCGCAGACGTGGCATACTTCTTGT	51	YKKQCVHVQSQTWHTSC	1
Y++YTAMLNDR+LHDLC	1			ATGAAGAAGCAGTTGGCGCGTGATAGTCCTGAGCAGCGTCCGTATCGTTGT	51	YKKQLARDSPEQRPYRC	1
Y++YVKWRYKLSRYDPC	1			ATGAAGAAGCAGTTTAGTTAGGATTTTCATAAGGAGGAGGGGCCGGTTTGT	51	YKKQFS+DFHKEEGPVC	1
Y++YYMTRAIQQKTKTC	1			ATGAAGAAGCATAATAATTTTTTGAATCTTGTTGTGGTGTTTGGTGAGTGT	51	YKKHNNFLNLVVVFGEC	1
Y++YYSPEWTSV+TIVC	1			ATGAAGAAGCATACTATTGATAGGAGTTTTCTTGTGCTTGGTGATTATTGT	51	YKKHTIDRSFLVLGDYC	1
Y+A+AKSRHIEAIVVNC	1			ATGAAGAAGCATAGTATTGCGGGTCATATGCCTGCGAGTAGGGCGAGGTGT	51	YKKHSIAGHMPASRARC	1
Y+A+CQRKAEYNHVFPC	1			ATGAAGAAGCATATGAAGCATGGGAATCTTATGATGTATATGACGGTGTGT	51	YKKHMKHGNLMMYMTVC	1
Y+A+GHLSSEVTSCWSC	1			ATGAAGAAGCATATGAATGGGTTTAATAAGTAGTCGAGTATGAGGCTGTGT	51	YKKHMNGFNK+SSMRLC	1
Y+A+HYTNDRSKSVTTC	1			ATGAAGAAGCATATGGATCATTAGGGGTTTAGTTCTGCTAAGAAGTTGTGT	51	YKKHMDH+GFSSAKKLC	1
Y+A+LHDARETMELLSC	1			ATGAAGAAGCATATTAGGTTGATGCTGAGGAGTAGGATGAAGACGCCTTGT	51	YKKHIRLMLRSRMKTPC	1
Y+A+LKRLSMLMRRL+C	1			ATGAAGAAGCATATTAGGTTGATTTCTTCGAAGAGGAATATGTTGAATTGT	51	YKKHIRLISSKRNMLNC	1
Y+A+SGPKHDLRPSRRC	1			ATGAAGAAGCATCATATGGAGTAGCGTGTGCTGCAGCAGATGTGGACGTGT	51	YKKHHME+RVLQQMWTC	1
Y+A+SSQHLMMGMKTVC	1			ATGAAGAAGCATCATTATGCGTATATGACTTCTAATACGCGGTTGGCGTGT	51	YKKHHYAYMTSNTRLAC	1
Y+A+TLCSW+HAHILLC	1			ATGAAGAAGCATCGGATGCAGTATTCTCAGTGTGGTCTGACGATGCTTTGT	51	YKKHRMQYSQCGLTMLC	1
Y+A+TPKDPGYYDYFNC	1			ATGAAGAAGCATGAGCGTAGTTATATGTAGCTTCCTTATGATCCGGCTTGT	51	YKKHERSYM+LPYDPAC	1
Y+AAAMETARTAEHTVC	1			ATGAAGAAGCATGATCATATGTGTGCGAGGGAGGTTAGTATTAATTTGTGT	51	YKKHDHMCAREVSINLC	1
Y+AAETLRRNHTVRSDC	1			ATGAAGAAGCATGGGAATTCTGAGGATTTGCAGACGTTTTGTTCTAAGTGT	51	YKKHGNSEDLQTFCSKC	1
Y+AAHRSVMWE+QIANC	1			ATGAAGAAGCATGGTAATAGGCATAATTAGTGTGCGAATGTGCAGTCTTGT	51	YKKHGNRHN+CANVQSC	1
Y+AAKGRQRMELCGLMC	1			ATGAAGAAGCATGGTAATCTTTTGAGTTTGCTGGAGGGTAATGCGAAGTGT	51	YKKHGNLLSLLEGNAKC	1
Y+AAKSGNQKSKSKLC	1			ATGAAGAAGCATGGTATTTATCATAAGATGTAGGAGAGTTATAATCGTTGT	51	YKKHGIYHKM+ESYNRC	1
Y+AAMNMLKTWYLQGHC	1			ATGAAGAAGCATGTGATGTTTTATGCGAGTGGGTATATTGGGGTGAGGTGT	51	YKKHVMFYASGYIGVRC	1
Y+AARAIDKKNMSNWYC	1			ATGAAGAAGCATGTGCCGACGGGTCAGACTTAGTGTCGTGTTGATCAGTGT	51	YKKHVPTGQT+CRVDQC	1
Y+AARMSKTCTSKQCDC	1			ATGAAGAAGCATGTTGCTGGGCAGACTAGTCAGCTGATGGAGCTTAATTGT	51	YKKHVAGQTSQLMELNC	1
Y+AASHKTVTYMILDFC	1			ATGAAGAAGCATTAGTCGTATGATAGGCTTTCTCAGGATTAGACTAGGTGT	51	YKKH+SYDRLSQD+TRC	1
Y+AASVTNRRDVRRNPC	1			ATGAAGAAGCATTATGGTGATTATCCGCTTTGTCGTAAGAAGTTGAAGTGT	51	YKKHYGDYPLCRKKLKC	1
Y+AATTAEREQGQITAC	1			ATGAAGAAGCCGAAGCAGGTTTGTATTAGTCGTAATATGTGGTGTAAGTGT	51	YKKPKQVCISRNMWCKC	1
Y+AAVHTRVLSKYLYAC	1			ATGAAGAAGCCGAAGTGTACTATGCAGTAGCATACGCAGTATTATCATTGT	51	YKKPKCTMQ+HTQYYHC	1
Y+AC+CMNNTAMYHMTC	1			ATGAAGAAGCCGAATAATGCGTAGGCTTATGGGACGAAGTAGATTATGTGT	51	YKKPNNA+AYGTK+IMC	1
Y+ACCWNGVFQIGWHLC	1			ATGAAGAAGCCGAATTGGGATATGGTTGATCTGCAGAGGAGGTGGGCTTGT	51	YKKPNWDMVDLQRRWAC	1
Y+ACGRDTR++HHTQMC	1			ATGAAGAAGCCGACGAAGAAGGTTCTTGGGGTGAAGAGTTCGCAGTATTGT	51	YKKPTKKVLGVKSSQYC	1
Y+ACRTSSWHDIRHWKC	1			ATGAAGAAGCCGACGACTGGTAATTATAATTGGGAGAAGTTGATGAGGTGT	51	YKKPTTGNYNWEKLMRC	1
Y+ACWNYYESNPGMYTC	1			ATGAAGAAGCCGACTACGCATAAGAATAGGAAGGATTTTTAGTTGTAGTGT	51	YKKPTTHKNRKDF+L+C	1
Y+AD+TL+LECICSSVC	1			ATGAAGAAGCCGCAGACGGTGACGTGGCTGAAGTGTTGTAGTCATCTGTGT	51	YKKPQTVTWLKCCSHLC	1
Y+ADGVTVKIRTVKRDC	1			ATGAAGAAGCCGCTTGCGAATAATGCTAGGATGACTAGGATTCCGTGGTGT	51	YKKPLANNARMTRIPWC	1
Y+ADHWNSFGWVMGNRC	1			ATGAAGAAGCCGGCGAATCTTAATAGGGGTTATGATAATAGTTCTGGGTGT	51	YKKPANLNRGYDNSSGC	1
Y+ADLGYGKYPMNKSNC	1			ATGAAGAAGCCGGCTAAGAATGATGAGTCGTAGGCTACTAAGACGAATTGT	51	YKKPAKNDES+ATKTNC	1
Y+ADLIWSK+NRVVLTC	1			ATGAAGAAGCCGGTTGCGAAGCGTTGTCTTACGAGGCCGATTACTTAGTGT	51	YKKPVAKRCLTRPIT+C	1
Y+ADNNPNIMMGDMRMC	1			ATGAAGAAGCCGTAGATTCCGCAGAGGTTGAATACGAATCAGGGTGCTTGT	51	YKKP+IPQRLNTNQGAC	1
Y+ADQGYHGAINSMGRC	1			ATGAAGAAGCCGTTTTAGTGTACTTAGCGGAGGAAGAAGAGTAATCATTGT	51	YKKPF+CT+RRKKSNHC	1
Y+ADSSGSVA+KQNANC	1			ATGAAGAAGCCTAAGTATACGATTGCGTTGGTGTTTGGGTTGAATTAGTGT	51	YKKPKYTIALVFGLN+C	1
Y+ADVMWSFYYYDCEKC	1			ATGAAGAAGCCTAATTTTCAGAAGGCTTGGATGAATAGTCGGTCTCTTTGT	51	YKKPNFQKAWMNSRSLC	1
Y+AEAVNQN+LDNAQ+C	1			ATGAAGAAGCCTACGCATGTTAATAAGAATTAGCGTAAGATGCGTGATTGT	51	YKKPTHVNKN+RKMRDC	1
Y+AECKRNNKNERALKC	1			ATGAAGAAGCCTAGGAATACGATGGGTATTGATAAGTATATGAATGAGTGT	51	YKKPRNTMGIDKYMNEC	1
Y+AEESG*AT+HDSTC	1			ATGAAGAAGCCTAGGCGTAATAAGCTTTGTTGGAGGTAGACTTAGACTTGT	51	YKKPRRNKLCWR+T+TC	1
Y+AELKLLSRTFMLKDC	1			ATGAAGAAGCCTAGGTATTGGCAGCAGCATATTTAGTATAGGTGGAGTTGT	51	YKKPRYWQQHI+YRWSC	1
Y+AEMVLTNIHCYWIRC	1			ATGAAGAAGCCTAGTCATAAGCAGAGTATGTTGAGGGTTAGTGGGTAGTGT	51	YKKPSHKQSMLRVSG+C	1
Y+AERARAKTMRMESEC	1			ATGAAGAAGCCTCAGTTTAATAGGGCTCAGGGGCGTAATGATGGTCAGTGT	51	YKKPQFNRAQGRNDGQC	1
Y+AESKVRMSYITVVQC	1			ATGAAGAAGCCTCATTAGAAGCATTTGGAGCGTATTTGGCTGCCGCGGTGT	51	YKKPH+KHLERIWLPRC	1
Y+AESSVGIDT+HEYVC	1			ATGAAGAAGCCTCGTAGGTAGGATTAGGTGAGTGGTATGGAGTCTTCGTGT	51	YKKPRR+D+VSGMESSC	1
Y+AETVHKWKNRAQMDC	1			ATGAAGAAGCCTGATGCGTATACTTTGCAGCAGAGTCGGTTGAATAAGTGT	51	YKKPDAYTLQQSRLNKC	1
Y+AEVKCMWRENRKSNC	1			ATGAAGAAGCCTGCTGGTAGGAAGCATCCTGTTGAGACTTGTGTGCGGTGT	51	YKKPAGRKHPVETCVRC	1
Y+AEVTDSGKLRLGDSC	1			ATGAAGAAGCCTTAGGTGCTGAATATTAAGGATCCGGTTAGGAAGTAGTGT	51	YKKP+VLNIKDPVRK+C	1
Y+AFG+RDYCWAPKDKC	1			ATGAAGAAGCCTTAGTTTTGTAAGAATCGTGGTAATAGGCTTTAGTCTTGT	51	YKKP+FCKNRGNRL+SC	1
Y+AFMTSIKNRIPKKRC	1			ATGAAGAAGCCTTGTATGATTACGTATTAGAGGTTTGGGCTGCAGCAGTGT	51	YKKPCMITY+RFGLQQC	1
Y+AFMYNH+HRMSLRLC	1			ATGAAGAAGCCTTTTGCTATGTGGGATAAGAAGCCTAAGGCGACTTAGTGT	51	YKKPFAMWDKKPKAT+C	1
Y+AFSKAVAQASAPKYC	1			ATGAAGAAGCGGAAGAATAATATTAGTCCGTTGAAGTGTTTTTCGACGTGT	51	YKKRKNNISPLKCFSTC	1
Y+AFTIIKKGKPISMDC	1			ATGAAGAAGCGGACGAAGGTGCAGGAGTATAATGTTTCGTTGAATTTTTGT	51	YKKRTKVQEYNVSLNFC	1
Y+AGCEHARLDLCLRIC	1			ATGAAGAAGCGGAGGAATTTTAATTATGAGAAGAGGGTTGATAAGTATTGT	51	YKKRRNFNYEKRVDKYC	1
Y+AGCYWYKPFSYREWC	1			ATGAAGAAGCGGAGTAGTGAGAAGGTGCTGCTTCCTCATGAGCTGGCGTGT	51	YKKRSSEKVLLPHELAC	1
Y+AGDDTIRSKRQSSTC	1			ATGAAGAAGCGGATGGGTGTGTCTATGGTTGGGAATTATGGGCGGCATTGT	51	YKKRMGVSMVGNYGRHC	1
Y+AGDYRICSRGNPIEC	1			ATGAAGAAGCGGATTGATAAGACTAAGGTGAATCAGAAGCATAGTAGGTGT	51	YKKRIDKTKVNQKHSRC	1
Y+AGEYKMSHMIGMIYC	1			ATGAAGAAGCGGCAGCCGTATCAGATTAATGATAAGACGGTTCCTATGTGT	51	YKKRQPYQINDKTVPMC	1
Y+AGGTKWFRLGNGDEC	1			ATGAAGAAGCGGGGTTAGCAGAGGTAGTAGGGTAATGATATTCTTGCTTGT	51	YKKRG+QR++GNDILAC	1
Y+AGGWNYGCKSKHGFC	1			ATGAAGAAGCGGGTTGAGAATTTGTAGTAGTTTATTAAGGGTGGGATTTGT	51	YKKRVENL++FIKGGIC	1
Y+AGMYATRANFVTRGC	1			ATGAAGAAGCGGTATAGTGTTCATATTCTGTCGATGAGGTATCAGAATTGT	51	YKKRYSVHILSMRYQNC	1
Y+AGNGSLWIERH+ITC	1			ATGAAGAAGCGGTCGCAGTAGTTTTATGAGTGTGCTTTGTGGAGGCATTGT	51	YKKRSQ+FYECALWRHC	1
Y+AGRCNKWRA+T+TAC	1			ATGAAGAAGCGGTCGCTGGTTCCGAGGGATGATTCGAGGCCGTTTAATTGT	51	YKKRSLVPRDDSRPFNC	1
Y+AGRGEDGKHDKLYLC	1			ATGAAGAAGCGGTGGCCGCTTGCGAGTGTTAGTGCGGTTTGTTTTTGTTGT	51	YKKRWPLASVSAVCFCC	1
Y+AGVN+D+DWKYRMNC	1			ATGAAGAAGCGTAAGATGGCGTATGTTGGTGTTTGTACTCATGGGCTTTGT	51	YKKRKMAYVGVCTHGLC	1
Y+AGYDI+IRTRRGGFC	1			ATGAAGAAGCGTAAGTAGATGCCTATGTCGCGGTGGTGTGTTCTTATGTGT	51	YKKRK+MPMSRWCVLMC	1
Y+AH+DLDKVLMNVLDC	1			ATGAAGAAGCGTAATGGTCAGAGGCTGATGCCTATTGTTTAGTCTTAGTGT	51	YKKRNGQRLMPIV+S+C	1
Y+AHCKEMNIRSTVG+C	1			ATGAAGAAGCGTACGGTGAGGGATAATAGGAGGTAGATTACTCGGCCGTGT	51	YKKRTVRDNRR+ITRPC	1
Y+AHGSLRKISTRIRSC	1			ATGAAGAAGCGTATTAGGACGCCGGGTATTAAGAAGAATGATAAGGGTTGT	51	YKKRIRTPGIKKNDKGC	1
Y+AHNSVSNENSIGSNC	1			ATGAAGAAGCGTGAGATTAATCGGAGGAACTTGCTGTAGTGTGATAATTGT	51	YKKREINRRNLL+CDNC	1
Y+AHRNQTQNNEKIEHC	1			ATGAAGAAGCGTGAGCGTAAGGGTAGTGATTGGTTGCAGGATGTTTCGTGT	51	YKKRERKGSDWLQDVSC	1
Y+AHTCAHHRSPETFTC	1			ATGAAGAAGCGTGATATTCTGATGCAGAGGCGGGGGCGGTGTACGCAGTGT	51	YKKRDILMQRRGRCTQC	1
Y+AHTGERIYSSHCKRC	1			ATGAAGAAGCGTGGGTAGAGGTAGAATATGAAGCGTGAGAAGGATAAGTGT	51	YKKRG+R+NMKREKDKC	1
Y+AHVAWLYSTQTQEPC	1			ATGAAGAAGCGTGGTCGTGGTGGGCGTAGGGGGGAGATGAGGACTGAGTGT	51	YKKRGRGGRRGEMRTEC	1
Y+AHVNWVIRNYRYVNC	1			ATGAAGAAGCGTGTGGCGGCTATGCGGAATATTACTAAGTATATGATGTGT	51	YKKRVAAMRNITKYMMC	1
Y+AHYKCENMTRSVVKC	1			ATGAAGAAGCGTGTGTGTATTCTTAAGAAGCGTGATTATTTTACGGGTTGT	51	YKKRVCILKKRDYFTGC	1
Y+AI+DDISLKWGLSTC	1			ATGAAGAAGCGTTAGGTTCAGTCGTATCATCAGAAGGATTATATGTCGTGT	51	YKKR+VQSYHQKDYMSC	1
Y+AIATMTTPSDKPGSC	1			ATGAAGAAGCGTTGGGCGGAGTCTTTGTTGAGGTTTCAGGTTGAGTGGTGT	51	YKKRWAESLLRFQVEWC	1
Y+AIDKKVCTRNLMARC	1			ATGAAGAAGCGTTGTGAGTAGGGTTGTGTGCTGCTTTCTGAGTAGAAGTGT	51	YKKRCE+GCVLLSE+KC	1
Y+AIGHGVTKKRYMNTC	1			ATGAAGAAGCGTTTGGTGTATGTTGATTCTGATGCTTAGTGGCCGCCTTGT	51	YKKRLVYVDSDA+WPPC	1
Y+AIKFNM+WWTSFRLC	1			ATGAAGAAGCTGAAGGAGATGTGTCTGAATAAGTATCCGAATTCTGTGTGT	51	YKKLKEMCLNKYPNSVC	1
Y+AILERDNGEWSE+QC	1			ATGAAGAAGCTGAAGTGGGTTAGTCATATTATTTAGATGAAGGGGCCTTGT	51	YKKLKWVSHII+MKGPC	1
Y+AILTVRIYSYAYRCC	1			ATGAAGAAGCTGAATATTGCGATGTCGTATACTATTACCCATCGTGATTGT	51	YKKLNIAMSYTITHRDC	1
Y+AINTMDEMRRRKNNC	1			ATGAAGAAGCTGAATGTGGGTGAGTATTGGTGTTCGACGGGTATTTGGTGT	51	YKKLNVGEYWCSTGIWC	1
Y+AIPRWVVFNWHNTNC	1			ATGAAGAAGCTGAATTAGAATATGAATAGGAATACTAATAGTTGTGTTTGT	51	YKKLN+NMNRNTNSCVC	1
Y+AIQLYIC+RQTLNNC	1			ATGAAGAAGCTGACGAAGAATAACTTTAATCCTAATAGTGGGTAGTAGTGT	51	YKKLTKNNFNPNSG++C	1
Y+AIVPSREAL+EKK+C	1			ATGAAGAAGCTGACGAATATGGAGTGTTGGCATTGGACTAATAAGAATTGT	51	YKKLTNMECWHWTNKNC	1
Y+AKARIYDKIGWTVRC	1			ATGAAGAAGCTGACGATGAGGAATAGGAAGTGGGTTCCGTCTGATGGTTGT	51	YKKLTMRNRKWVPSDGC	1
Y+AKDINVHMLNGTRMC	1			ATGAAGAAGCTGACGTCGTATAGTTCGCAGGGGTATTATGAGCATCCGTGT	51	YKKLTSYSSQGYYEHPC	1
Y+AKENIDGPKYHKNNC	1			ATGAAGAAGCTGATGAAGGGGAATTTTAGTTATGAGCAGTGTAATATGTGT	51	YKKLMKGNFSYEQCNMC	1
Y+AKERACYNVYLTYDC	1			ATGAAGAAGCTGATTAATAAGAAGATGTAGGGTACGTAGGCGCTTAGTTGT	51	YKKLINKKM+GT+ALSC	1
Y+AKERFQTGNGNERMC	1			ATGAAGAAGCTGATTATTGCTTATTGGCGGCTGATGCATCTGAGTACGTGT	51	YKKLIIAYWRLMHLSTC	1
Y+AKGVNKTDMSDWDVC	1			ATGAAGAAGCTGCCTTTGGAGAAGACGTATATTTTTAAGAGGCCGGCTTGT	51	YKKLPLEKTYIFKRPAC	1
Y+AKHLYPTRVEGMHPC	1			ATGAAGAAGCTGGAGGATACGATGTAGTATTTTCCGTATGGGAGTGCGTGT	51	YKKLEDTM+YFPYGSAC	1
Y+AKINIDSVNVCIRVC	1			ATGAAGAAGCTGGATGAGAATTGGCAGTGGAAGCTGAATGAGTTTGCGTGT	51	YKKLDENWQWKLNEFAC	1
Y+AKKKAELTNKLILQC	1			ATGAAGAAGCTGGATTTTCGGAAGAATGAGTGGAGGCTGCGTCGGAATTGT	51	YKKLDFRKNEWRLRRNC	1
Y+AKMS+DMKVMICGSC	1			ATGAAGAAGCTGGCTCTTCGGAGTGCGAATTATACTTGTCTGAGGATGTGT	51	YKKLALRSANYTCLRMC	1
Y+AKMYVGVYMLHHNDC	1			ATGAAGAAGCTGGTGGATAAGTATAGGAATTGGTGGGGGAAGTTTTTGTGT	51	YKKLVDKYRNWWGKFLC	1
Y+AKQVLRVNNNGQLGC	1			ATGAAGAAGCTGGTTGAGCTTCAGACGCGGCATACTGATTTGGTGATGTGT	51	YKKLVELQTRHTDLVMC	1
Y+AKV+PNVQSHVKTLC	1			ATGAAGAAGCTGGTTGTTTATATTAGGTATAGTTGTAGGAATTGTAGTTGT	51	YKKLVVYIRYSCRNCSC	1
Y+AKVDHFLRN+TDPLC	1			ATGAAGAAGCTGTAGTTTTTGAGTGGTACTAGGCATTGGGTGGGTGCGTGT	51	YKKL+FLSGTRHWVGAC	1
Y+AKYDICWVRSKVH+C	1			ATGAAGAAGCTGTATCATGCTAGTGTTATTGATGGTAATCCTCGTATTTGT	51	YKKLYHASVIDGNPRIC	1
Y+ALEGHGHVWPRPWGC	1			ATGAAGAAGCTGTATTAGAGTCATGTTAAGGAGTGTTGGGTTCTTAGGTGT	51	YKKLY+SHVKECWVLRC	1
Y+ALGML+KNQRSEKRC	1			ATGAAGAAGCTGTATTGGAAGTAGTAGCTGTATGAGCGTAAGGATCAGTGT	51	YKKLYWK++LYERKDQC	1
Y+ALGQRTHLKNYKRRC	1			ATGAAGAAGCTGTTGGAGCCGGAGGGTCTTGATATGGATTTGCAGAATTGT	51	YKKLLEPEGLDMDLQNC	1
Y+ALHEKSRIS+YDELC	1			ATGAAGAAGCTGTTGTTTCAGTATGGTGGGCGTGCTTAGGTTTGTGTTTGT	51	YKKLLFQYGGRA+VCVC	1
Y+ALHVISLPQGVSYRC	1			ATGAAGAAGCTTAATGTGTCGGAGGTGTATACGGTTTTTGTGTGTCCGTGT	51	YKKLNVSEVYTVFVCPC	1
Y+ALNAKGGWCKKM+DC	1			ATGAAGAAGCTTATGATGGGGACGCCGCATGGGGTGCTTGAGTCGTAGTGT	51	YKKLMMGTPHGVLES+C	1
Y+ALNKRHQSYFDNAEC	1			ATGAAGAAGCTTGATGATTATAATTGGCTTTTTAAGTGTAAGTATGTGTGT	51	YKKLDDYNWLFKCKYVC	1
Y+ALNSR+EDYQTTNQC	1			ATGAAGAAGCTTGTGCTGTTGCTTTCTGATACTACTGAGAGGAGGAAGTGT	51	YKKLVLLLSDTTERRKC	1
Y+ALQQSPGVACTHKPC	1			ATGAAGAAGCTTTAGGGGAGTTTTCCTGTTAATGGGATTTAGTGGTTGTGT	51	YKKL+GSFPVNGI+WLC	1
Y+ALSCITLYEGCSGVC	1			ATGAAGAAGCTTTATATGGAGCGGAATATTAAGAGTTCGTATGATTGGTGT	51	YKKLYMERNIKSSYDWC	1
Y+ALTSTIMCSGPEE+C	1			ATGAAGAAGCTTTTGGAGAAGAATATTGAGAGGAATACTAGGGTTGAGTGT	51	YKKLLEKNIERNTRVEC	1
Y+AM+KDEKRITWSSSC	1			ATGAAGAAGGAGAAGAGGATGCTTGGTTGGCCTAGGCTGGGTATTTCTTGT	51	YKKEKRMLGWPRLGISC	1
Y+AMAVSS+NLMRFTLC	1			ATGAAGAAGGAGAATAAGGCTCCTTGTGTGTATAATCCGGAGAATGAGTGT	51	YKKENKAPCVYNPENEC	1
Y+AMGHH+FECNRNAPC	1			ATGAAGAAGGAGAATGCTATTTTGAAGAATTATAAGAAGATTCTTGTGTGT	51	YKKENAILKNYKKILVC	1
Y+AMKLSDHYNYSFAMC	1			ATGAAGAAGGAGACGATTCTTAGTTCGCCTCGTGGGAAGTGTAATTATTGT	51	YKKETILSSPRGKCNYC	1
Y+AMSKPMGDRGFLF+C	1			ATGAAGAAGGAGACTAATGTTTATTGTCGGACGCGTGAGGTTTTGCAGTGT	51	YKKETNVYCRTREVLQC	1
Y+AN+HGQKCVSSYLHC	1			ATGAAGAAGGAGACTATGTGTAGGTATCTTACTCATTGGACGACGCATTGT	51	YKKETMCRYLTHWTTHC	1
Y+AN+KADSSSATQRTC	1			ATGAAGAAGGAGACTTATCTGACGTATTTGTATACTTGGAAGTATGTTTGT	51	YKKETYLTYLYTWKYVC	1
Y+AN+SENARVQRYRVC	1			ATGAAGAAGGAGAGGAGTTGGCATTTGACGTATGAGAGTGCGCAGCTTTGT	51	YKKERSWHLTYESAQLC	1
Y+ANANKQCLVQDHDSC	1			ATGAAGAAGGAGATGATTGAGCATGAGGAGCCGAAGTGGGGTATTATTTGT	51	YKKEMIEHEEPKWGIIC	1
Y+ANAPRSPHRPDQS+C	1			ATGAAGAAGGAGATGTATATGGTGTAGTCTTATAATAAGTTTCTGGGTTGT	51	YKKEMYMV+SYNKFLGC	1
Y+ANASGPNLKSHDYYC	1			ATGAAGAAGGAGATGTATATTACGTGGGCTCGGAGTATTTGGGGTATGTGT	51	YKKEMYITWARSIWGMC	1
Y+ANDHYDNECQEIIAC	1			ATGAAGAAGGAGATTAGGATTAAGTTTTGTCAGTTTAGGCAGAAGCGGTGT	51	YKKEIRIKFCQFRQKRC	1
Y+ANDSAYDKMK+SHRC	1			ATGAAGAAGGAGATTGCGGTTACGAAGAGTAGGATGAGTACTGGTTGGTGT	51	YKKEIAVTKSRMSTGWC	1
Y+ANFDAEVLRANAICC	1			ATGAAGAAGGAGCATAAGGAGAGGAGGATGCTGCAGATGTTTAGGGGTTGT	51	YKKEHKERRMLQMFRGC	1
Y+ANFM+NTTNMRLVIC	1			ATGAAGAAGGAGCATACTGGGTATGGTTGTGATTATAATTATGCGTATTGT	51	YKKEHTGYGCDYNYAYC	1
Y+ANGWKVSKH+DSRVC	1			ATGAAGAAGGAGCCTAGTCATATTAACAGTGAGAGTACGGTGCTTAGTTGT	51	YKKEPSHINSESTVLSC	1
Y+ANKTSNACKEHFNSC	1			ATGAAGAAGGAGCGTGGTGATAAGCGTCCGCATACTGGGCAGGTTCGGTGT	51	YKKERGDKRPHTGQVRC	1
Y+ANKV+RIMNMITWYC	1			ATGAAGAAGGAGCTGAGGCGTTAGTCGTCTATGCTTAATAAGCATCCGTGT	51	YKKELRR+SSMLNKHPC	1
Y+ANLGSECRRSRQSKC	1			ATGAAGAAGGAGCTGAGTACGTGTGATTGTATTGAGAGTATTAGGAGTTGT	51	YKKELSTCDCIESIRSC	1
Y+ANNSILSRW+HYLTC	1			ATGAAGAAGGAGCTTAATAAGTGTTTGAATGCTCAGGTGTATGCTAGTTGT	51	YKKELNKCLNAQVYASC	1
Y+ANPKEDKYFPGERCC	1			ATGAAGAAGGAGGAGCTGTAGTATTCGAATTTGTAGCGTAATCCTTGGTGT	51	YKKEEL+YSNL+RNPWC	1
Y+ANRDPFEHMLMMPMC	1			ATGAAGAAGGAGGATTGTACGAAGAGGATGAATCTTGCGAATCGTAGGTGT	51	YKKEDCTKRMNLANRRC	1
Y+ANSVRFR+YYKNMCC	1			ATGAAGAAGGAGGCTAAGACGCTTGGTCGGCATCAGACTGATTCGCAGTGT	51	YKKEAKTLGRHQTDSQC	1
Y+ANTNRNRCRRSNDMC	1			ATGAAGAAGGAGGGGACTATTGGGTGGCCTCCGTATTGGATTGGTATTTGT	51	YKKEGTIGWPPYWIGIC	1
Y+APDNCGCSSMMSRGC	1			ATGAAGAAGGAGGGTATGTATCCTAATATTAAGTATAGTGTGATTAATTGT	51	YKKEGMYPNIKYSVINC	1
Y+API+GWFRTI+QWSC	1			ATGAAGAAGGAGGTTAAGCTGGGTGCTGAGGATTTTAATCGGAATCGGTGT	51	YKKEVKLGAEDFNRNRC	1
Y+APRDTVGAKNKNPSC	1			ATGAAGAAGGAGTAGCTTTCGTCTTGTCATAGGGCGGATAGTAATGTTTGT	51	YKKE+LSSCHRADSNVC	1
Y+APRM+PKDTGNRSYC	1			ATGAAGAAGGAGTATAAGGGGTCGGGGATGGAGGCTGTGTATTCTTCTTGT	51	YKKEYKGSGMEAVYSSC	1
Y+APRPGNTTGHI+VAC	1			ATGAAGAAGGAGTATATGAGTTATTGGGCTCAGGAGCCTGGGGTGTATTGT	51	YKKEYMSYWAQEPGVYC	1
Y+APSGREHFTYWDEAC	1			ATGAAGAAGGAGTATTGTGTTAGGATTGGGCAGAGGTTGCGGAGTGAGTGT	51	YKKEYCVRIGQRLRSEC	1
Y+APTHHYLEWVDETGC	1			ATGAAGAAGGAGTCGGCGAATGGGGCTATGAGTTAGCTGTGGTGGTTTTGT	51	YKKESANGAMS+LWWFC	1
Y+AQERILDN+TVHSNC	1			ATGAAGAAGGAGTGTAAGAGGAAGTTTTCGGAGTATTTGCGTTGGGAGTGT	51	YKKECKRKFSEYLRWEC	1
Y+AQFESVMASKMTDQC	1			ATGAAGAAGGAGTTGGCTAATAGGCAGAGGCGTTCGTGTATTAAGTAGTGT	51	YKKELANRQRRSCIK+C	1
Y+AQTSIPT+MVPCG+C	1			ATGAAGAAGGATAAGAATGATCCTGATACGAGTATGAATCGTAAGTATTGT	51	YKKDKNDPDTSMNRKYC	1
Y+AR+MTVGNCMDNVPC	1			ATGAAGAAGGATAAGTGTACTTCTGTGTCGAAGCCGATTAGGAGGGATTGT	51	YKKDKCTSVSKPIRRDC	1
Y+ARAKIDADLHKRELC	1			ATGAAGAAGGATAATAATGTTTTTACTGTTAATTCGTAGTTTAAGGAGTGT	51	YKKDNNVFTVNS+FKEC	1
Y+ARDSEQGYTTRNLWC	1			ATGAAGAAGGATAATACGCATAATTTGATTGTTAGTTAGCTGTTGACGTGT	51	YKKDNTHNLIVS+LLTC	1
Y+ARDVNDYQWMYWKVC	1			ATGAAGAAGGATAATGAGAGGTCTTGTTGGTAGATTAGGCCTGAGAGTTGT	51	YKKDNERSCW+IRPESC	1
Y+ARFRGWNDTIHTL+C	1			ATGAAGAAGGATAATGAGTATAATGGTATGAATACGTGGAAGTATACTTGT	51	YKKDNEYNGMNTWKYTC	1
Y+ARFRVMWETVNTR+C	1			ATGAAGAAGGATACGCGGTAGTATCTTGAGGTTGCTAATATTAAGATGTGT	51	YKKDTR+YLEVANIKMC	1
Y+ARFTS+NRYFGMACC	1			ATGAAGAAGGATACGTGGCATTATGGGGATCCGCGTCGTTATCAGACTTGT	51	YKKDTWHYGDPRRYQTC	1
Y+ARGALMRAFVMSMLC	1			ATGAAGAAGGATACTAAGGAGGAGTAGCGTTGGTAGTTGATGTTTGATTGT	51	YKKDTKEE+RW+LMFDC	1
Y+ARIKRPTRTMIGAMC	1			ATGAAGAAGGATACTGATCTTTATGAGGTTGCGGATTATCAGAGGTGTTGT	51	YKKDTDLYEVADYQRCC	1
Y+ARIVKLANVSGD+RC	1			ATGAAGAAGGATAGGAATATTGCGAATGATGAGGAGTCTTTTGCTAATTGT	51	YKKDRNIANDEESFANC	1
Y+ARKTRKNSLEVHTNC	1			ATGAAGAAGGATATTATTATGGGTGATATGCGTTTGATGGAGGAGGATTGT	51	YKKDIIMGDMRLMEEDC	1
Y+ARLNTLTNKTLNTHC	1			ATGAAGAAGGATATTGGGAAGTAGGGGGGGGTTGCGAATAAGTGGGCTTGT	51	YKKDIGK+GGVANKWAC	1
Y+ARMYD+SSHDYVRSC	1			ATGAAGAAGGATCGGGAGTCGCCTGAGCGGATTAGTAGTGTGTATAGTTGT	51	YKKDRESPERISSVYSC	1
Y+ARNHSKVPQLHWR+C	1			ATGAAGAAGGATCTGAATGCGGCTGATATGAATAGTAATAATCAGGGGTGT	51	YKKDLNAADMNSNNQGC	1
Y+ARNNHRMLNWR+DGC	1			ATGAAGAAGGATCTTCGTTGGGTGATTCAGGCTAAGTTTTTTAGTCATTGT	51	YKKDLRWVIQAKFFSHC	1
Y+ARNPEIITSGVNA+C	1			ATGAAGAAGGATGAGATGATGAATGAGATTGGGAGTTGTCAGTGTTAGTGT	51	YKKDEMMNEIGSCQC+C	1
Y+ARPRCSSGWTYIDTC	1			ATGAAGAAGGATGAGGGGACTGCGTCGCAGAGTCCTGTTGATATTGAGTGT	51	YKKDEGTASQSPVDIEC	1
Y+ARPVLYTMEWCTSSC	1			ATGAAGAAGGATGATCATCTTGGTGATATGGTGCATCAGTATAATGCTTGT	51	YKKDDHLGDMVHQYNAC	1
Y+ARRTKIKCNVPTSSC	1			ATGAAGAAGGATGGTTGTATTGGGTTGAAGGAGCGGATGACTAAGATTTGT	51	YKKDGCIGLKERMTKIC	1
Y+ARSDGKTHSWVVSKC	1			ATGAAGAAGGATGTTGGTGCTACGGGTCATTAGTATAAGCATCTGCAGTGT	51	YKKDVGATGH+YKHLQC	1
Y+ARSWNSLKENRRPVC	1			ATGAAGAAGGATTATATGTGTAATTTTCTGGAGGTGCGTCTTTTGTGGTGT	51	YKKDYMCNFLEVRLLWC	1
Y+ART+KNTDPRMRRVC	1			ATGAAGAAGGATTATGATGAGGGTAGTAAGAATTATTTGGCGCATATTTGT	51	YKKDYDEGSKNYLAHIC	1
Y+ARTKRGDSRIDNSPC	1			ATGAAGAAGGATTATGTTAATAGTATGTCTAATGAGGCGCATAGGCAGTGT	51	YKKDYVNSMSNEAHRQC	1
Y+ARTMLSCVRVTFVYC	1			ATGAAGAAGGATTCTATGCAGATTGTGCAGATGAATGCGCATAGGAATTGT	51	YKKDSMQIVQMNAHRNC	1
Y+ARTTLKDTDRHYIGC	1			ATGAAGAAGGATTGGAGGTCGATTACGCATTTGATTAATGATTTGAATTGT	51	YKKDWRSITHLINDLNC	1
Y+ARTV+ISKNRKRKQC	1			ATGAAGAAGGATTGTTTTTGGGTTATTCATTTGGTGGGTTCTAGGCATTGT	51	YKKDCFWVIHLVGSRHC	1
Y+ARVKVWCYGPHQEEC	1			ATGAAGAAGGATTTTCCTAATAGTATTTTGAAGAATTGTTTGACGTAGTGT	51	YKKDFPNSILKNCLT+C	1
Y+AS+AWMRW+IKVISC	1			ATGAAGAAGGCGACTAAGCAGAAGAATAAGAATCCTTATGCGCAGCAGTGT	51	YKKATKQKNKNPYAQQC	1
Y+ASATTMEFKRRNDMC	1			ATGAAGAAGGCGACTCGTCGGTATATGACGGAGGGGTCTAATGCTAAGTGT	51	YKKATRRYMTEGSNAKC	1
Y+ASERKVR+MHICWQC	1			ATGAAGAAGGCGCAGTAGTGTGGGAATGTGAATGAGCCGATGCGGAATTGT	51	YKKAQ+CGNVNEPMRNC	1
Y+ASH+CIDFCYAA+FC	1			ATGAAGAAGGCGCCGCGGAAGCCTTATTATACGTGGTAGGGTCAGATGTGT	51	YKKAPRKPYYTW+GQMC	1
Y+ASHDMMVITD+RVTC	1			ATGAAGAAGGCGCGGGCTTCGTGTATGCTGCGGGTTAAGTGGCGTGAGTGT	51	YKKARASCMLRVKWREC	1
Y+ASIKLRTTYADTTNC	1			ATGAAGAAGGCGGAGAGGCGTACGTGTTGTTCGCAGAGTGTGAAGGATTGT	51	YKKAERRTCCSQSVKDC	1
Y+ASKVDMVVINPQMSC	1			ATGAAGAAGGCGGATACTGAGTATTGTTGGAAGAATAATGGTTGGAAGTGT	51	YKKADTEYCWKNNGWKC	1
Y+ASLPHYCQMENWKNC	1			ATGAAGAAGGCGGATGGGTGTGAGTCGGTTAAGAGGTAGGAGCATGCTTGT	51	YKKADGCESVKR+EHAC	1
Y+ASMEAANAAGNIDAC	1			ATGAAGAAGGCGGCGGAGGGGAATAGTTTTGCTACTCATGTTGTTCTTTGT	51	YKKAAEGNSFATHVVLC	1
Y+ASMTALTP+MRELTC	1			ATGAAGAAGGCGGCGTATTCTGATGTTTGGACGCAGAAGCGGCAGAATTGT	51	YKKAAYSDVWTQKRQNC	1
Y+ASNI+SA+GPRSKAC	1			ATGAAGAAGGCGGCTGCGAAGACGAGGATTTATTATCCGTGTACGCATTGT	51	YKKAAAKTRIYYPCTHC	1
Y+ASSNLNLDRDK+NWC	1			ATGAAGAAGGCGGGTAGGACGAAGGTTAGGCGTACTTGGTCTCAGGATTGT	51	YKKAGRTKVRRTWSQDC	1
Y+ASSNREEKFSKGIVC	1			ATGAAGAAGGCGTAGTTGTATGTGACGTGTGATCTGGAGATGCAGATGTGT	51	YKKA+LYVTCDLEMQMC	1
Y+ASVK+GASPMLCHCC	1			ATGAAGAAGGCGTGGATTCATTAGAAGACGACTACGTATCGGCTTCATTGT	51	YKKAWIH+KTTTYRLHC	1
Y+ASWTLVHWRPEHRRC	1			ATGAAGAAGGCGTTGAGTAAGACGTGGCCGCATGATAAGTTGGGGCGTTGT	51	YKKALSKTWPHDKLGRC	1
Y+ASY+DEITITRGFSC	1			ATGAAGAAGGCGTTTAGTACTAATATTAATTAGATTAGTGGTATTAATTGT	51	YKKAFSTNIN+ISGINC	1
Y+ATC+SCIMNA+GNEC	1			ATGAAGAAGGCGTTTCCTCGGACTGAGATTGATGTGCATTCTCCTAAGTGT	51	YKKAFPRTEIDVHSPKC	1
Y+ATEVEQKKIWAPKPC	1			ATGAAGAAGGCTAAGACGAGGACGAATTATTGTATGTGTAGGAGTCATTGT	51	YKKAKTRTNYCMCRSHC	1
Y+ATEVHTDLNWKWDLC	1			ATGAAGAAGGCTAATACGCTGAATAGGCTGGGGCTTCGTGCGCTTTAGTGT	51	YKKANTLNRLGLRAL+C	1
Y+ATGILGNIAAPIR+C	1			ATGAAGAAGGCTAATTTGCGTCGTATTATGAAGATGAAGAATTGGCGGTGT	51	YKKANLRRIMKMKNWRC	1
Y+ATLFGKCCFTMVNIC	1			ATGAAGAAGGCTAGTTTGAGGATGGTGAGTGGTCGGGTTTTTAAGAAGTGT	51	YKKASLRMVSGRVFKKC	1
Y+ATLYQTWIPLHGKAC	1			ATGAAGAAGGCTATGAATTCGCGTGGGAGTGCGTCTGGGTCTGCTTCTTGT	51	YKKAMNSRGSASGSASC	1
Y+ATMIRRGL+TDDRPC	1			ATGAAGAAGGCTATGGGTATTAATGATAAGTGTTCTATGAATGCTTCTTGT	51	YKKAMGINDKCSMNASC	1
Y+ATRKTELGKYMILAC	1			ATGAAGAAGGCTATTGCTATGCATGGGAAGTATTATGAGAAGCTGTAGTGT	51	YKKAIAMHGKYYEKL+C	1
Y+ATSPVCLLGVSSQWC	1			ATGAAGAAGGCTATTGTGTAGTATTATTTTACTGAGTTGTCTATTACGTGT	51	YKKAIV+YYFTELSITC	1
Y+ATTDETKGMAVPCRC	1			ATGAAGAAGGCTATTTTTGGTGGTAATGGGTATTATATTAATCCTATGTGT	51	YKKAIFGGNGYYINPMC	1
Y+ATTGMFAEVWYWPSC	1			ATGAAGAAGGCTCTTATGAGTAGTCTTACGTCGCCGTTTGCTAAGATTTGT	51	YKKALMSSLTSPFAKIC	1
Y+ATTKGNPKARILLTC	1			ATGAAGAAGGCTGAGAATTTGGGTAGGGCGACTATGCGTGATTATAGGTGT	51	YKKAENLGRATMRDYRC	1
Y+ATTPHIDSTTTTTHC	1			ATGAAGAAGGCTGAGCGGTGGCAGAGTACGCGGAGGGTTGAGAAGGGTTGT	51	YKKAERWQSTRRVEKGC	1
Y+ATTRGRR+RRGVMDC	1			ATGAAGAAGGCTGGTGATCTTCTGTCGAAGTTTTTGAATGGTATGAGTTGT	51	YKKAGDLLSKFLNGMSC	1
Y+ATTRSNGARFTYNPC	1			ATGAAGAAGGCTGTGGTTAGGTGTAAGTTGAAGAGTAAGATGGGTGTTTGT	51	YKKAVVRCKLKSKMGVC	1
Y+ATTSTTLQRDRNAMC	1			ATGAAGAAGGCTTCTAAGGCTCAGTGGTAGGGTAGTTATTTGCTGAGGTGT	51	YKKASKAQW+GSYLLRC	1
Y+ATYRTCYRYKTYETC	1			ATGAAGAAGGCTTGTTGGACTCATACGATTCCGGTGTGTCCGGGTGCGTGT	51	YKKACWTHTIPVCPGAC	1
Y+AV+NAWHEPVDKPRC	1			ATGAAGAAGGGGAAGAGTTATTCTCATATGTTGATTCAGTAGATTTCTTGT	51	YKKGKSYSHMLIQ+ISC	1
Y+AVMNKYMVLSMMNTC	1			ATGAAGAAGGGGAAGATGATGACTGCTGCGATTACGGTGAATCTGTAGTGT	51	YKKGKMMTAAITVNL+C	1
Y+AVNGKCAKMLKTARC	1			ATGAAGAAGGGGACTTAGTAGTTGGGGAATAGTCGTTATGATGTGTATTGT	51	YKKGT++LGNSRYDVYC	1
Y+AVSRFQNWECNDDDC	1			ATGAAGAAGGGGAGGTTGAAGTGTAAGGGTCGTCATGCTTGGAAGTGGTGT	51	YKKGRLKCKGRHAWKWC	1
Y+AVTRRINK+V+KANC	1			ATGAAGAAGGGGATGTTTCGTGTGACGTTGAAGCCTAATATGTGTCTGTGT	51	YKKGMFRVTLKPNMCLC	1
Y+AVWGNDLKKSYSNRC	1			ATGAAGAAGGGGATTATTCTTATTATGAAGAGTAAGGATGGGAGGCATTGT	51	YKKGIILIMKSKDGRHC	1
Y+AVYSEKILKGLMWMC	1			ATGAAGAAGGGGCCGTTTGAGTGTAATGTTAGGGGGAATCGTCGGGATTGT	51	YKKGPFECNVRGNRRDC	1
Y+AW+RKACGSTKAEPC	1			ATGAAGAAGGGGGCGAGGATTTGGAAGAGGGCGATGAGTCCTTCTAGTTGT	51	YKKGARIWKRAMSPSSC	1
Y+AWGG+HKGL+TQKHC	1			ATGAAGAAGGGGGGGCAGAATAAGTTTATGAATCTTTCGAATCGGAGTTGT	51	YKKGGQNKFMNLSNRSC	1
Y+AWGMK++ESDLTGKC	1			ATGAAGAAGGGGTATCCTCAGTATCTGCAGGAGATGCATACTTGGATTTGT	51	YKKGYPQYLQEMHTWIC	1
Y+AWIEGFFRRLTWPNC	1			ATGAAGAAGGGGTTGATTCATTGGCCGAATCGTGTGACGGATATGAAGTGT	51	YKKGLIHWPNRVTDMKC	1
Y+AWILNKENRSLRRKC	1			ATGAAGAAGGGGTTTATTAATGGTAATTTTAATTAGGGGACGAATGCTTGT	51	YKKGFINGNFN+GTNAC	1
Y+AWKHTDNRFVTADNC	1			ATGAAGAAGGGGTTTGTTAAGTATACGTATACGCATGATAAGTGTGATTGT	51	YKKGFVKYTYTHDKCDC	1
Y+AWLADCD+WNW+EVC	1			ATGAAGAAGGGTAAGTTTAATGATTTTTGTGAGTATCTTAAGTAGACGTGT	51	YKKGKFNDFCEYLK+TC	1
Y+AWM+N+ELLDAKNEC	1			ATGAAGAAGGGTAATAGTAGTAGTAATGCTTTTCAGGTGTATTCGCCTTGT	51	YKKGNSSSNAFQVYSPC	1
Y+AWMWVIEKSSLEPNC	1			ATGAAGAAGGGTAATATTCTGAATATGTATGTTGTTTAGAAGGCTGGGTGT	51	YKKGNILNMYVV+KAGC	1
Y+AWRINGPWTRGHEEC	1			ATGAAGAAGGGTAATCCGAAGTGTACTACGTGGATTGGTCATGGTCTTTGT	51	YKKGNPKCTTWIGHGLC	1
Y+AWSECLKARIYEYVC	1			ATGAAGAAGGGTACTGATAATGATAAGTCGAAGCGGTGTCCTAAGTGTTGT	51	YKKGTDNDKSKRCPKCC	1
Y+AWVWGSIGSICV+LC	1			ATGAAGAAGGGTAGGCATCGTACGAGGTATAAGGATAATGAGACGCCTTGT	51	YKKGRHRTRYKDNETPC	1
Y+AYAKSTDSCSVSMQC	1			ATGAAGAAGGGTAGTAATGTGGTGGTGTCGTATATTGCTTGTATGGAGTGT	51	YKKGSNVVVSYIACMEC	1
Y+AYMADNMEGSMNRGC	1			ATGAAGAAGGGTAGTCTGACTGAGGAGACTAGTGATGTTATGTTGCATTGT	51	YKKGSLTEETSDVMLHC	1
Y+AYPVDNNCMRNWKGC	1			ATGAAGAAGGGTAGTGGGATTATGGAGACGCAGAATAGGAAGGAGTTTTGT	51	YKKGSGIMETQNRKEFC	1
Y+AYSNKGLAGWQCHDC	1			ATGAAGAAGGGTATTACGCCGTCTGAGATGGGGAATAGTTGGATGGTGTGT	51	YKKGITPSEMGNSWMVC	1
Y+AYVWLMRYRSQINQC	1			ATGAAGAAGGGTATTAGGCGTGATTCTGCTAGGGCGATGTTGCCTAAGTGT	51	YKKGIRRDSARAMLPKC	1
Y+C++DKRKSNIDRGRC	1			ATGAAGAAGGGTATTCCTTTGGGTCGGTCGCAGGCGCGGCGTATTAAGTGT	51	YKKGIPLGRSQARRIKC	1
Y+C+ILKDDRHSWPKGC	1			ATGAAGAAGGGTATTGATAGGAAGAATATTGAGTATAATGGTAGGTTTTGT	51	YKKGIDRKNIEYNGRFC	1
Y+C+LMIIDLLVCTVHC	1			ATGAAGAAGGGTCAGAAGGGTCGGATGAAGCGGATTACTGGTAGGACGTGT	51	YKKGQKGRMKRITGRTC	1
Y+C+QDS+KPRIDY+VC	1			ATGAAGAAGGGTCTGATTCAGGGGAGGTGTAATAGTAGGATTGAGAGTTGT	51	YKKGLIQGRCNSRIESC	1
Y+C+SKACSYEVWLKEC	1			ATGAAGAAGGGTCTTTATGAGAATTAGGCTGATGGTGTTCGTGGTAGTTGT	51	YKKGLYEN+ADGVRGSC	1
Y+CAPNCTLNHNTQYPC	1			ATGAAGAAGGGTGAGCAGGTTATTGTTGAGTAGCGGTAGCGTAAGTAGTGT	51	YKKGEQVIVE+R+RK+C	1
Y+CAQC+RIRRPNRYNC	1			ATGAAGAAGGGTGAGGCTGGGAAGTATTAGAAGACGTGGTATTAGCTTTGT	51	YKKGEAGKY+KTWY+LC	1
Y+CARLILVTFHWTDSC	1			ATGAAGAAGGGTGGGAGTTGGGTGAAGAATTATTTTGTGCTGGATATTTGT	51	YKKGGSWVKNYFVLDIC	1
Y+CARSDLWHVYRVLLC	1			ATGAAGAAGGGTGGTACGAAGCGTTGGCCTAAGAAGGTTAGGTGGCATTGT	51	YKKGGTKRWPKKVRWHC	1
Y+CAWLVP+KPHLSERC	1			ATGAAGAAGGGTGTGATGCTTATGAAGTGTTGGGCTTGTGGGGTTTAGTGT	51	YKKGVMLMKCWACGV+C	1
Y+CCHLSTDLGVS+LYC	1			ATGAAGAAGGGTGTGTTGATGAATTTTAATAGGTGTATTTAGTCTATGTGT	51	YKKGVLMNFNRCI+SMC	1
Y+CCIRTDGQDNVTQQC	1			ATGAAGAAGGGTTAGACGAATTTTGTTTCGATGGAGTATAGGCCTTATTGT	51	YKKG+TNFVSMEYRPYC	1
Y+CCRG+MKTSRAD+FC	1			ATGAAGAAGGGTTTGGAGTATGGGGCTTGTAGGAATATTGTGAGGCCGTGT	51	YKKGLEYGACRNIVRPC	1
Y+CCRWTVVYNLYSWKC	1			ATGAAGAAGGGTTTTGATCCTCAGAGGAATAATATGGCTGAGCGGATTTGT	51	YKKGFDPQRNNMAERIC	1
Y+CD+RSILVCIDQVMC	1			ATGAAGAAGGTCTAGGCTCGTTATTATGGGGATGAGTAGCGTGTTTATTGT	51	YKKV+ARYYGDE+RVYC	1
[truncated: 136,873 more rows]

## Sheet: E10_Rd2
Pepteide sequence	read	%		DNA sequence	length	Peptide sequence	read
YVCLWVSVGDSLWRYIC	102	0.0603529		ATGGTGTGTTTGTGGGTTAGCGTTGGGGATTCGCTTTGGCGTTATATTTGT	51	YVCLWVSVGDSLWRYIC	99
YWYYTFDGRWKEYGAAC	60	0.0355017		ATGTGGTATTATACGTTTGATGGGCGTTGGAAGGAGTATGGTGCGGCTTGT	51	YWYYTFDGRWKEYGAAC	60
YSWYLNWQAQWKKFEFC	45	0.0266263		ATGAGTTGGTATCTTAATTGGCAGGCGCAGTGGAAGAAGTTTGAGTTTTGT	51	YSWYLNWQAQWKKFEFC	45
YC	28	0.0165675		ATGTGT	6	YC	28
YWYYTFDGRWEEYGAAC	21	0.0124256		ATGTGGTATTATACGTTTGATGGGCGTTGGGAGGAGTATGGTGCGGCTTGT	51	YWYYTFDGRWEEYGAAC	19
YYHWNGRDGDKVEWVVC	12	0.00710034		ATGTATCATTGGAATGGTCGTGATGGTGATAAGGTGGAGTGGGTTGTGTGT	51	YYHWNGRDGDKVEWVVC	12
YWYYTFDGRWEEYDAAC	10	0.00591695		ATGTGGTATTATACGTTTGATGGGCGTTGGGAGGAGTATGATGCGGCTTGT	51	YWYYTFDGRWEEYDAAC	10
KVLFWSAFESNKWNAIC	5	0.00295847		AAGGTGTTGTTTTGGAGTGCTTTTGAGTCGAATAAGTGGAATGCGATCTGT	51	KVLFWSAFESNKWNAIC	5
YYKWNGIDNNHVLWTFC	5	0.00295847		ATGTATAAGTGGAATGGGATTGATAATAATCATGTGCTGTGGACGTTTTGT	51	YYKWNGIDNNHVLWTFC	5
YKC	4	0.00236678		ATGAAGTGT	9	YKC	4
Y+LLMSRNGREQW+TVC	3	0.00177509		ATGAAGACTATGCAGAGTCTGAGTATTTTGAAGATGACGGCTACTGCGTGT	51	YKTMQSLSILKMTATAC	3
YAI+WSMVGNAWTCKTC	3	0.00177509		ATGAATAGGAATTCGAATAGTTAGAAGAAGAATGTGAGGTTTAATGCGTGT	51	YNRNSNS+KKNVRFNAC	3
YDWS+KKMR+DFDKDMC	3	0.00177509		ATGAATGCGATGCGGAAGGGTAAGCCGAAGCATAATAATATTTAGGGTTGT	51	YNAMRKGKPKHNNI+GC	3
YEIKSCCSLQDFGSHHC	3	0.00177509		ATGAATTATGCTAAGACGGGGATGTGGTGTCGTTTGAATATGGCTAATTGT	51	YNYAKTGMWCRLNMANC	3
YH++AM+SRSRRNGLWC	3	0.00177509		ATGACGTATTTGAGTCCGAGTCCGTTTCATTCGGTTTGGGATTATGAGTGT	51	YTYLSPSPFHSVWDYEC	3
YIKDE+NAFVRMFVKVC	3	0.00177509		ATGACTGTTGATAATGTGAAGCAGCGGATTCAGCCGCTGTTGAAGCATTGT	51	YTVDNVKQRIQPLLKHC	3
YKTMQSLSILKMTATAC	3	0.00177509		ATGATTAAGGATGAGTAGAATGCTTTTGTTCGGATGTTTGTGAAGGTGTGT	51	YIKDE+NAFVRMFVKVC	3
YLGVPIGSYT+LMTHWC	3	0.00177509		ATGCATTAGTAGGCGATGTAGTCGAGGAGTAGGCGGAATGGTTTGTGGTGT	51	YH++AM+SRSRRNGLWC	3
YLINYSTHTVHWLTQPC	3	0.00177509		ATGCGTACGAATACTAATGCGTATTGTTTGAAGGCTTATAATCGGTATTGT	51	YRTNTNAYCLKAYNRYC	3
YLISIPPISELAMYRDC	3	0.00177509		ATGCTGATTAATTATAGTACGCATACGGTGCATTGGCTTACGCAGCCGTGT	51	YLINYSTHTVHWLTQPC	3
YLRPLRFRADQKGMRMC	3	0.00177509		ATGCTGATTAGTATTCCTCCGATTTCGGAGCTTGCGATGTATCGTGATTGT	51	YLISIPPISELAMYRDC	3
YLTWDSWESANWVILRC	3	0.00177509		ATGCTTGGTGTGCCGATTGGGAGTTATACGTAGTTGATGACGCATTGGTGT	51	YLGVPIGSYT+LMTHWC	3
YMSEPASVRHGNEGDAC	3	0.00177509		ATGGAGATTAAGAGTTGTTGTAGTCTGCAGGATTTTGGTAGTCATCATTGT	51	YEIKSCCSLQDFGSHHC	3
YNAMRKGKPKHNNI+GC	3	0.00177509		ATGGATTGGTCTTAGAAGAAGATGCGGTAGGATTTTGATAAGGATATGTGT	51	YDWS+KKMR+DFDKDMC	3
YNRNSNS+KKNVRFNAC	3	0.00177509		ATGGCGATTTAGTGGAGTATGGTTGGGAATGCGTGGACGTGTAAGACGTGT	51	YAI+WSMVGNAWTCKTC	3
YNYAKTGMWCRLNMANC	3	0.00177509		ATGGTGATTAATAGGAATACGTTTGAGGTTTATTGGACTACGACTCTTTGT	51	YVINRNTFEVYWTTTLC	3
YRTNTNAYCLKAYNRYC	3	0.00177509		ATGGTGATTTATGTTATGGATAAGCTGTGTAGGACGTTGCTGCGTCGTTGT	51	YVIYVMDKLCRTLLRRC	3
YTVDNVKQRIQPLLKHC	3	0.00177509		ATGTAGTTGCTTATGAGTAGGAATGGTAGGGAGCAGTGGTAGACTGTGTGT	51	Y+LLMSRNGREQW+TVC	3
YTYLSPSPFHSVWDYEC	3	0.00177509		ATGTATATTCTGAATAGTTATCCGACGTTTACGGTTTGGAATTTTAGGTGT	51	YYILNSYPTFTVWNFRC	3
YVINRNTFEVYWTTTLC	3	0.00177509		ATGTATGAGATGCTGAGGAATGATATGCTTGTGCCTAATAAGAAGGAGTGT	51	YYEMLRNDMLVPNKKEC	3
YVIYVMDKLCRTLLRRC	3	0.00177509		ATGTGGGTGAATAATGGTAATGAGGCTGTTTGGTTTTATTATTGGCTGTGT	51	YWVNNGNEAVWFYYWLC	3
YWVNNGNEAVWFYYWLC	3	0.00177509		ATGTGGTATTATACGTTTGATCGGCGTTGGGAGGAGTATGGTGCGGCTTGT	51	YWYYTFDRRWEEYGAAC	3
YWYYTFDRRWEEYGAAC	3	0.00177509		ATGTTGACTTGGGATAGTTGGGAGTCTGCTAATTGGGTGATTTTGCGTTGT	51	YLTWDSWESANWVILRC	3
YYEMLRNDMLVPNKKEC	3	0.00177509		ATGTTGAGGCCGCTGAGGTTTCGGGCTGATCAGAAGGGGATGAGGATGTGT	51	YLRPLRFRADQKGMRMC	3
YYILNSYPTFTVWNFRC	3	0.00177509		ACGAATTGTACTTATGCTCTGGATTAGAATAGTAGTAAGAATAAGTAGTGT	51	TNCTYALD+NSSKNK+C	2
IIDFDDASYACNNSRKC	2	0.00118339		ACGAGGAATGGGCCGGATACGTGGGAGGATGTGATTTTTCATCAGCCGTGT	51	TRNGPDTWEDVIFHQPC	2
IVGFRVSRRKRIACCIC	2	0.00118339		ACGGATGCGCGTATTAATAATACTAGTATGAGGAAGAATCCGCAGTTGTGT	51	TDARINNTSMRKNPQLC	2
TDARINNTSMRKNPQLC	2	0.00118339		ACGTGGCAGAATGATCATAAGTATCCTAGTTCGTAGTGTTAGATGTATTGT	51	TWQNDHKYPSS+C+MYC	2
TLRNSASSKDV+IDNDC	2	0.00118339		ACGTTGCGGAATAGTGCGAGTTCTAAGGATGTGTAGATTGATAATGATTGT	51	TLRNSASSKDV+IDNDC	2
TNCTYALD+NSSKNK+C	2	0.00118339		ATAGTAGGTTTCCGGGTTTCGAGGAGGAAGCGTATTGCGTGTTGTATTTGT	51	IVGFRVSRRKRIACCIC	2
TRNGPDTWEDVIFHQPC	2	0.00118339		ATGAAATTGTTTGATATGAGGGTGAGGACGAAGTATGATGATATTTTGTGT	51	YKLFDMRVRTKYDDILC	2
TWQNDHKYPSS+C+MYC	2	0.00118339		ATGAAGAAGAAGGTGCCTCATAAGAGTAATGTGACGATGCGGCCGAAGTGT	51	YKKKVPHKSNVTMRPKC	2
Y++GNDVGDSTNTTWRC	2	0.00118339		ATGAAGAAGAATCAGTATAGTTATATTAAGAGGCTTTATATTAAGATGTGT	51	YKKNQYSYIKRLYIKMC	2
Y++KESNGRHVVRSIWC	2	0.00118339		ATGAAGAAGACTAAGGAGAAGGCTTCGATTTAGACTTAGATGAATGTGTGT	51	YKKTKEKASI+T+MNVC	2
Y++TE+HHLKNFSTENC	2	0.00118339		ATGAAGAAGCCGGTGCAGAAGATTAGTCAGTATCGGGATAGTTATGGGTGT	51	YKKPVQKISQYRDSYGC	2
Y+ADSSGLTTNWPKRSC	2	0.00118339		ATGAAGAAGGATTGGAATACGGATAAGAATATTTATAAGAAGACTCGTTGT	51	YKKDWNTDKNIYKKTRC	2
Y+AGFAPQLQQL+TGHC	2	0.00118339		ATGAAGAAGTATCTGCTTGATGTTACGATGAAGGAGAGGCTGGAGCTCTGT	51	YKKYLLDVTMKERLELC	2
Y+AGHNNWKKRDNKTSC	2	0.00118339		ATGAAGAAGTATGGGTGTAGGCTGGATGAGGATAGTAAGGATCCTTAGTGT	51	YKKYGCRLDEDSKDP+C	2
Y+ALCEKNKMSYNRYKC	2	0.00118339		ATGAAGAATAATTTTCGTCAGCGGTAGAAGAATACGAGGCCGTAGAATTGT	51	YKNNFRQR+KNTRP+NC	2
Y+ARCNNARKD+A+TLC	2	0.00118339		ATGAAGAATACTACGCCGTCGCAGCTTGAGCAGACGAATAAGTTGAGTTGT	51	YKNTTPSQLEQTNKLSC	2
Y+ASSWRDDMSACYRKC	2	0.00118339		ATGAAGAATACTTTGAAGTGTTGGCTTTGGTGGCGGATTATGCCTTAGTGT	51	YKNTLKCWLWWRIMP+C	2
Y+CKQGT+RSMFTTSVC	2	0.00118339		ATGAAGAATAGGATGACTGATTAGTGGAGGACTCCGAGGAAGGGTCATTGT	51	YKNRMTD+WRTPRKGHC	2
Y+CNFVNSCSVYDSNVC	2	0.00118339		ATGAAGAATATGATTGTGAAGCATTAGTTGCGTCTGACGACTTTGATGTGT	51	YKNMIVKH+LRLTTLMC	2
Y+DNKANSYN+YT+SRC	2	0.00118339		ATGAAGAATATGGGGGATGTGATGAGGAATCATAGGGCTCCGCATCGGTGT	51	YKNMGDVMRNHRAPHRC	2
Y+DVVAAWYYHHCSWLC	2	0.00118339		ATGAAGAATATGGTGAATTTGAATGTTATGGATCTTCATTCGAATGGTTGT	51	YKNMVNLNVMDLHSNGC	2
Y+DYDFTNVSTVKSRTC	2	0.00118339		ATGAAGAATATTAAGACGAAGCAGCAGTATTTGAATTTTAATAAGTGGTGT	51	YKNIKTKQQYLNFNKWC	2
Y+EGINKTKSISSCVYC	2	0.00118339		ATGAAGAATCCTTAGGTGACTATTTATCAGTATAGGGTTGAGGCTGTGTGT	51	YKNP+VTIYQYRVEAVC	2
Y+EI+NEKMMNVKEIYC	2	0.00118339		ATGAAGAATGATGTTAGGATGTCTGGGTAGAATCATTATAGGAATGGTTGT	51	YKNDVRMSG+NHYRNGC	2
Y+EIN++ASYVLQRYMC	2	0.00118339		ATGAAGAATGGGTATGAGGAGGCGCAGGTTATTTGTATGATGACGTTTTGT	51	YKNGYEEAQVICMMTFC	2
Y+EKDIQMRMKTANNSC	2	0.00118339		ATGAAGAATGTTATTAAGGGTATGACGAGGATTTATTTGGGGGTTAAGTGT	51	YKNVIKGMTRIYLGVKC	2
Y+ELLYYGYANN+NKVC	2	0.00118339		ATGAAGAATTGGTGGAATATTGGGCCGTGGAAGATGGATAGTTAGAAGTGT	51	YKNWWNIGPWKMDS+KC	2
Y+EMRCNLRKNM+NMRC	2	0.00118339		ATGAAGAATTTTAAGACTGTGATGACGAAGTCGGATAAGTCTAAGAATTGT	51	YKNFKTVMTKSDKSKNC	2
Y+ESYA+KLNIMTFNHC	2	0.00118339		ATGAAGAATTTTAGGGATAAGAGGTCGTTGCTGCAGAATACGAATATTTGT	51	YKNFRDKRSLLQNTNIC	2
Y+ETNGQMEHPWCGEDC	2	0.00118339		ATGAAGACGCAGGCGAATGTTTCTGAGACTAGTAGGTCTAAGGAGAAGTGT	51	YKTQANVSETSRSKEKC	2
Y+FGAMLRLTLVLTNHC	2	0.00118339		ATGAAGACGGTTAGGGAGATGCGTACGTGTATGTAGTTTCTGAATAAGTGT	51	YKTVREMRTCM+FLNKC	2
Y+FLLDTNDGSDLSYRC	2	0.00118339		ATGAAGACGTGGTGGTATCTTTTGAATTGGATGATTAATAATGAGGTGTGT	51	YKTWWYLLNWMINNEVC	2
Y+FTTMIGHMVYRKTSC	2	0.00118339		ATGAAGACTACGAATAGTTCTAGGAATAAGAAGTGTGGTCGTAATTAGTGT	51	YKTTNSSRNKKCGRN+C	2
Y+FYDMRVTKRLSLIKC	2	0.00118339		ATGAAGACTAGGCAGATTCAGTGTCTTACGAATCTTAGGATTTATAATTGT	51	YKTRQIQCLTNLRIYNC	2
Y+GGNPVKMTGLHTNNC	2	0.00118339		ATGAAGACTAGGGATATGTTGAGGGCTGATTGTTGGTAGATTAATGCTTGT	51	YKTRDMLRADCW+INAC	2
Y+GIGMSLCNSIRWHIC	2	0.00118339		ATGAAGACTCGTCAGTGGTATTGTGGTGATGTTACGTTTTGTGGGTTGTGT	51	YKTRQWYCGDVTFCGLC	2
Y+GIPCQGEWNL++SSC	2	0.00118339		ATGAAGACTCGTTGGCGGAATTGTTGTGAGATGGTTCCTCTGATGTAGTGT	51	YKTRWRNCCEMVPLM+C	2
Y+GPLDSRYEVYFIEMC	2	0.00118339		ATGAAGACTGCTCAGGCGCGTATGTCTGCTCGTCGTCTTCAGTAGGTTTGT	51	YKTAQARMSARRLQ+VC	2
Y+GSITWNYR+AKCAIC	2	0.00118339		ATGAAGACTTATTAGTCGGATATGCTGGTGGCTCAGTAGAGGCGGCCTTGT	51	YKTY+SDMLVAQ+RRPC	2
Y+HLYHAMSRTHKMEVC	2	0.00118339		ATGAAGAGGAAGCGGAGTTATCTGTCTCAGTTGGGGGTTTTTACGAAGTGT	51	YKRKRSYLSQLGVFTKC	2
Y+HSLVRTVCL+R+WKC	2	0.00118339		ATGAAGAGGAATCTGAGGAGGTGGAGGAAACTGCTGTAGGATCGGCAGTGT	51	YKRNLRRWRKLL+DRQC	2
Y+IAYGKNVAYVKAHNC	2	0.00118339		ATGAAGAGGAATCTGTTGTATGCGATTAAGCTTAGGCCTCGGATGAATTGT	51	YKRNLLYAIKLRPRMNC	2
Y+IES+KG+CTYNNEMC	2	0.00118339		ATGAAGAGGAATGATGAGTTTAATTCTAGTAATTAGATTTAGAATGAGTGT	51	YKRNDEFNSSN+I+NEC	2
Y+INQDKALLVDRMFIC	2	0.00118339		ATGAAGAGGACGAAGCATAAGCAGAAGGCGATTGCGAATGTTGAGAATTGT	51	YKRTKHKQKAIANVENC	2
Y+IRITSAPKGNTNNIC	2	0.00118339		ATGAAGAGGAGTATGCATGTGTGGCAGAAGATGCATGATAATGCGAAGTGT	51	YKRSMHVWQKMHDNAKC	2
Y+IRK+YEITLWVWLYC	2	0.00118339		ATGAAGAGGCAGCAGATGAATGTGATGACTTTTCAGTGTGATAATGTGTGT	51	YKRQQMNVMTFQCDNVC	2
Y+KCRSKFSTTEMMSLC	2	0.00118339		ATGAAGAGGCTGAATCCGAATGTTTTGTCTAGTTGGAATGATGATTGGTGT	51	YKRLNPNVLSSWNDDWC	2
Y+KITNDNKPSND+LHC	2	0.00118339		ATGAAGAGGGGTTCGCGGACGGGGAAGAAGGATCCTCAGTAGAGGAGGTGT	51	YKRGSRTGKKDPQ+RRC	2
Y+KNVCLTDTLKPDGAC	2	0.00118339		ATGAAGAGTAAGAAGTTGACGTGGCGGGCTACGGCTGATTGTCAGAGTTGT	51	YKSKKLTWRATADCQSC	2
Y+KPQRYNCIPGGTATC	2	0.00118339		ATGAAGAGTAAGCGTCTGAAGAGTAGGAAGCTGCGGAGGGTGAGGACGTGT	51	YKSKRLKSRKLRRVRTC	2
Y+KSEM+CANLCGAIIC	2	0.00118339		ATGAAGAGTACGAATTATGCTACGAATCAGCATAGTTTGTGGGAGATTTGT	51	YKSTNYATNQHSLWEIC	2
Y+LA+KNVWCGLGQSMC	2	0.00118339		ATGAAGAGTATGGATGAGCGTCCGATGGATCCGTAGGAGTGTATTCGTTGT	51	YKSMDERPMDP+ECIRC	2
Y+LGSNYILKEEKSIGC	2	0.00118339		ATGAAGAGTATTCGTTTGTGGTTTAAGATTTGTGATTCGCTGAGGTGTTGT	51	YKSIRLWFKICDSLRCC	2
Y+LSIRDRWKFSNG+QC	2	0.00118339		ATGAAGAGTCAGCCTACTAATATTGATAGGTTGAATAGTCGTTTGTATTGT	51	YKSQPTNIDRLNSRLYC	2
Y+LVRRLQLQPPPWPLC	2	0.00118339		ATGAAGAGTGAGAATAATGTTAAGGAGGAGGCGAAGACTAGGTGGGCTTGT	51	YKSENNVKEEAKTRWAC	2
Y+MCDKERSNWDPCRIC	2	0.00118339		ATGAAGAGTGAGAATTATGTGAATATTTTGCTGTTTGGGGATTCGTGTTGT	51	YKSENYVNILLFGDSCC	2
Y+MFCRTKMTIKLKP+C	2	0.00118339		ATGAAGAGTGTGGATTTGATGAGGATGATGCTTTATACGATTTCTTGGTGT	51	YKSVDLMRMMLYTISWC	2
Y+MIVMSRGINLCHRYC	2	0.00118339		ATGAAGAGTTAGCAGACTCTTCCTGATGTGTTGAGGATTCGTGAGATGTGT	51	YKS+QTLPDVLRIREMC	2
Y+MNCCKAMKSILWN+C	2	0.00118339		ATGAAGAGTTATTATGCGGTTGAGTTGCCGGTTAAGTAGCCTATTAATTGT	51	YKSYYAVELPVK+PINC	2
Y+MPNMPNGNRPNLQGC	2	0.00118339		ATGAAGAGTTTGTCGAGGATGCCTAAGGTGCCTATTAGGTATGGGTATTGT	51	YKSLSRMPKVPIRYGYC	2
Y+NDAPLSEFYAGKHWC	2	0.00118339		ATGAAGAGTTTGTGGTGTAAGTTGTGGATGTGTATTGAGCATTGGTATTGT	51	YKSLWCKLWMCIEHWYC	2
Y+NHNWKN+TKIC+HKC	2	0.00118339		ATGAAGATGAATGTGGTGAATTCTGTTAGTAGTACTAGGGTTGATAGGTGT	51	YKMNVVNSVSSTRVDRC	2
Y+NIDSWSKYER+Q+NC	2	0.00118339		ATGAAGATGAATTTGGTGAATGAGCTGGTGCAGATGCGGTGGCATGAGTGT	51	YKMNLVNELVQMRWHEC	2
Y+NIRLK+IEHCPNEQC	2	0.00118339		ATGAAGATGACGTATAAGTTGGATATTATTTATCCTGTTAATATGAATTGT	51	YKMTYKLDIIYPVNMNC	2
Y+NKRSVESEC+FVICC	2	0.00118339		ATGAAGATGAGGGATTAGATGTCGTCTAAGACTGCGGTGCATTTGTTTTGT	51	YKMRD+MSSKTAVHLFC	2
Y+NLMIMNCVESERSWC	2	0.00118339		ATGAAGATGAGTAGTGAGTATAGGTCTGGTCTTGCTGCGAGTAAGCCGTGT	51	YKMSSEYRSGLAASKPC	2
Y+NMGKTGGNY+SSKLC	2	0.00118339		ATGAAGATGATTGATAGTAGGGCTATTGTTTGTAATGCTCGTGTTTTTTGT	51	YKMIDSRAIVCNARVFC	2
Y+NNF+AKANADTPKNC	2	0.00118339		ATGAAGATGCAGAATAATGCGTGGTTGACTAGTTGTGATCGGACGACGTGT	51	YKMQNNAWLTSCDRTTC	2
Y+NTVMEPFDGKMNNRC	2	0.00118339		ATGAAGATGCCGGAGTGTAGTCGTGTGATGTAGCCTCTTGATAGGACGTGT	51	YKMPECSRVM+PLDRTC	2
Y+NTYKAKSNKGYLENC	2	0.00118339		ATGAAGATGCTGCATGGTGGTTCGAATGCTAAGTGTAGTCGGGGGTATTGT	51	YKMLHGGSNAKCSRGYC	2
Y+NVRSMNV+D+WRSAC	2	0.00118339		ATGAAGATGGGGAGCTTGGTGCATTTTGAGTTGGTGCAGAAGTATGGGTGT	51	YKMGSLVHFELVQKYGC	2
Y+NWLIVHRYTKNYENC	2	0.00118339		ATGAAGATGTGTGGTCCGTAGAGTGGGACTACGAATCTGAAGTGTCTGTGT	51	YKMCGP+SGTTNLKCLC	2
Y+PCLKMAMMKYRKTNC	2	0.00118339		ATGAAGATTAATATGTATTCTGGTGAGACGTGGGAGCAGGATTATATTTGT	51	YKINMYSGETWEQDYIC	2
Y+PHNKFCMEKFRPQLC	2	0.00118339		ATGAAGATTAATTCTTTGGAGGTTAAGAAGAGTGGGACTTAGGAGAGGTGT	51	YKINSLEVKKSGT+ERC	2
Y+PLAWKTNMHEKE+EC	2	0.00118339		ATGAAGATTACTAGTTATCATAATCTGTACTTTACGAAGAGGTGGGATTGT	51	YKITSYHNLYFTKRWDC	2
Y+PYHQAGTE+TKMKSC	2	0.00118339		ATGAAGATTTGTAAGGATTAGTAGAGTAATATGTGTGAGTGTGGGTATTGT	51	YKICKD++SNMCECGYC	2
Y+QLMVNNYKLFNESCC	2	0.00118339		ATGAAGCAGCAGAGGCTGCCTGAGTTGCAGGAGACGTCGGAGCATTGGTGT	51	YKQQRLPELQETSEHWC	2
Y+QLNVYSQGTEHFNNC	2	0.00118339		ATGAAGCAGGAGGAGGAGCATAAGATTTCTCGTACGAATATTTGTAAGTGT	51	YKQEEEHKISRTNICKC	2
Y+REWHKGMNN+KCIDC	2	0.00118339		ATGAAGCAGGCTAAGTAGAATAGTGCGTGGTATTAGAAGTGGATGATGTGT	51	YKQAK+NSAWY+KWMMC	2
Y+RGF+ATKQWQARPTC	2	0.00118339		ATGAAGCAGTAGGAGAGGAATACGGTGGATTGGGTGAAGTGGCGTACTTGT	51	YKQ+ERNTVDWVKWRTC	2
Y+RIKNPNLLANADTVC	2	0.00118339		ATGAAGCATGCTACGGGTCAGATGATTGTTTGGCCTACTAAGATTAATTGT	51	YKHATGQMIVWPTKINC	2
Y+RPNERSG+PPEMEGC	2	0.00118339		ATGAAGCCGCATGATGGGACGCCTGCGAAGAAGAATGTGGAGTTTTATTGT	51	YKPHDGTPAKKNVEFYC	2
Y+RTPLME+KYVARTAC	2	0.00118339		ATGAAGCCGGCGGAGCGTAAGAGGACGATTACGACTCTGTCTGCGACTTGT	51	YKPAERKRTITTLSATC	2
Y+SDKQDWLKRAEHEC	2	0.00118339		ATGAAGCGGCAGAATTGGGCGCGTTGGACGGTTCCGAGTCGTTGGTGTTGT	51	YKRQNWARWTVPSRWCC	2
Y+SHSYCDDPFGHTSNC	2	0.00118339		ATGAAGCGTGTTAATGTGGTTGATATGTGTTAGTTTTGGGATTATGCGTGT	51	YKRVNVVDMC+FWDYAC	2
Y+SKVSGGRSIKQRLNC	2	0.00118339		ATGAAGCGTTCGGATGCTGAGGTGTATAATGCGAATGTTACTTGGCTTTGT	51	YKRSDAEVYNANVTWLC	2
Y+SNNHKNRVGYEWLNC	2	0.00118339		ATGAAGCTGACGTTGTGTACGTGTTGTTATTGTGTTACTGCTGAGAAGTGT	51	YKLTLCTCCYCVTAEKC	2
Y+SNNMKDRCTADPVDC	2	0.00118339		ATGAAGCTTACGAAGCTTATGAATGTGGAGAAGATGAGGATGAGTTGGTGT	51	YKLTKLMNVEKMRMSWC	2
Y+SRMMGNDLIALRMFC	2	0.00118339		ATGAAGCTTGGTGTTCGGAATGGTGCTAATGTGCTGTATCTGTAGGAGTGT	51	YKLGVRNGANVLYL+EC	2
Y+SVDMNH+GHAMGYKC	2	0.00118339		ATGAAGGAGACGGATTGTAGTAGTTGTATGATTCCTAGTGAGATGATTTGT	51	YKETDCSSCMIPSEMIC	2
Y+TNDALAWPLSRYVVC	2	0.00118339		ATGAAGGAGACGGTGGATCATAATTAGCTGACTGTTAGGTTTGTGTATTGT	51	YKETVDHN+LTVRFVYC	2
Y+TSLVS+WMRNNTKQC	2	0.00118339		ATGAAGGAGATGAGGAAGAATTGGCCTGGGACGAGTAAGAACTGTAATTGT	51	YKEMRKNWPGTSKNCNC	2
Y+VELNTGNGF+LEDKC	2	0.00118339		ATGAAGGAGCAGAAGAGGAGTCGTGCGATTACGTTTCGTTAGAATCAGTGT	51	YKEQKRSRAITFR+NQC	2
Y+VKKERR+N+KLNTCC	2	0.00118339		ATGAAGGAGCCGTGGAATGATTGTTATTCGACTAGTGAGAAGTATTCTTGT	51	YKEPWNDCYSTSEKYSC	2
Y+VNWS+FVCMKVN+LC	2	0.00118339		ATGAAGGAGCCTTTTCGTCTGCATGCTGATACTATTAAGAAGTGGTTGTGT	51	YKEPFRLHADTIKKWLC	2
Y+VRVNVGNMN+ILIDC	2	0.00118339		ATGAAGGAGCGGTAGTTGCTTATGGGGTATTCTACGTTTCCTGTGTATTGT	51	YKER+LLMGYSTFPVYC	2
Y+VYVLLCA+VMATLRC	2	0.00118339		ATGAAGGAGGATCGGCCGACGCGTGAGTGTATTCGGATTGGGTGTATGTGT	51	YKEDRPTRECIRIGCMC	2
Y+WYIDRPTWDCCVDNC	2	0.00118339		ATGAAGGAGGATTTTCAGCTTGGTATTTATGGTCAGCTGGATGATGATTGT	51	YKEDFQLGIYGQLDDDC	2
Y+Y+HGDYMSNRGIMSC	2	0.00118339		ATGAAGGAGGTGACGGAGCGTCCGACTGAGACTTTTTCGATGTCTTCTTGT	51	YKEVTERPTETFSMSSC	2
Y+YADMPQSALLMTSSC	2	0.00118339		ATGAAGGAGGTTAAGGTGACTTAGCTGACGGTGGCTGAGACTCTTTACTGT	51	YKEVKVT+LTVAETLYC	2
Y+YDCWPVKNCESPSVC	2	0.00118339		ATGAAGGAGTAGAAGCAGGTTGAGGGGAATAGGACGATTAATGTGGCGTGT	51	YKE+KQVEGNRTINVAC	2
YAAGWRG+LASR++GDC	2	0.00118339		ATGAAGGATAAGAATTAGAATAATAGTGTGACTACGCGTGAGGAGCGTTGT	51	YKDKN+NNSVTTREERC	2
YAAKMRNKKPNDPQLHC	2	0.00118339		ATGAAGGATAATCATAAGTCTAATATTTTTCAGGCGTATGCGCGGTATTGT	51	YKDNHKSNIFQAYARYC	2
YAARNEYAHCE+VTRGC	2	0.00118339		ATGAAGGATATGGATAAGACGGTTGATAGGAATGAGGAGAGTGGTAGTTGT	51	YKDMDKTVDRNEESGSC	2
YAATRPQNRPKM+QGHC	2	0.00118339		ATGAAGGATCAGAATAAGATGAAGAATAGGTATTGTGGTACGCCGTGTTGT	51	YKDQNKMKNRYCGTPCC	2
YAC+ALTHLALCILAWC	2	0.00118339		ATGAAGGATCAGAGTACTCTGGCTTAGGCTCGTGCGAGGCATAAGCATTGT	51	YKDQSTLA+ARARHKHC	2
YADKNNKPPTINLWLKC	2	0.00118339		ATGAAGGATGAGAAGAATTAGGCTTAGGTTTGGGATACGTATATTTCTTGT	51	YKDEKN+A+VWDTYISC	2
YADNMLTIAMGLHGRYC	2	0.00118339		ATGAAGGATGAGATGAGGATTTGGATTGCTAATAGGAGTAAGCCGAATTGT	51	YKDEMRIWIANRSKPNC	2
YADPIHEVS+EHYWCYC	2	0.00118339		ATGAAGGATGTGATGAATAAGCATGGTTTGGTTTGTAGGATGTATAAGTGT	51	YKDVMNKHGLVCRMYKC	2
YADVQASMY+TKKNFLC	2	0.00118339		ATGAAGGATTAGCTTTATGATAGGTTGAAGGTTAGTGATAATGTGATTTGT	51	YKD+LYDRLKVSDNVIC	2
YAEHDKNNWARPYSSWC	2	0.00118339		ATGAAGGATTGTTCGATGAAGGACTTGCGTTGGAAGCATCTGTCGCATTGT	51	YKDCSMKDLRWKHLSHC	2
YAEHDRDEMEANRRLLC	2	0.00118339		ATGAAGGCGAAGAATACGTTGTTGCCTCATACTAAGCGGCAGGATCAGTGT	51	YKAKNTLLPHTKRQDQC	2
YAEMNPGWPGQ+DKTEC	2	0.00118339		ATGAAGGCGAAGGGGTATTTGAAGAATATGCTGAGTGCGTAGGATAGTTGT	51	YKAKGYLKNMLSA+DSC	2
YAERRDRTRKVTNKSRC	2	0.00118339		ATGAAGGCGAATATTACTGAGGCTAGTACTGCTTTTGGTACGTCTACGTGT	51	YKANITEASTAFGTSTC	2
YAESYFDNKSQDPYKSC	2	0.00118339		ATGAAGGCGAGTAATAGTGAGGTTGGGTTGGATGAGAGGCTGGAGTAGTGT	51	YKASNSEVGLDERLE+C	2
YAFRPNKMESLKKHTIC	2	0.00118339		ATGAAGGCTACTGATAGGGTTTCTATGGATCATGGTCAGGATAGTTATTGT	51	YKATDRVSMDHGQDSYC	2
YAGNVCTTLEPLLERCC	2	0.00118339		ATGAAGGCTGTGGATCAGCTTAATAATAGTAATAGTCGTGAGCTGACTTGT	51	YKAVDQLNNSNSRELTC	2
YAGNYFD+II+CVD+WC	2	0.00118339		ATGAAGGCTGTTTTGTATGATGAGGGTTATGTTGATGAGCGGTTGGCGTGT	51	YKAVLYDEGYVDERLAC	2
YAGQMKMTERCRYGVCC	2	0.00118339		ATGAAGGGGACTCAGGATAAGAAGAGTTATTCGTATAGGTATACTCGTTGT	51	YKGTQDKKSYSYRYTRC	2
YAHDNRVRKSDTQYGDC	2	0.00118339		ATGAAGGGGTATTGGGAGAAGAGTTCTCTTCATTCGTCTTCTATTTAGTGT	51	YKGYWEKSSLHSSSI+C	2
YAHTNQARCSIALDNGC	2	0.00118339		ATGAAGGTGAATACTACTACTACGAGTGCGCCGCTGTGGCGTGTGTATTGT	51	YKVNTTTTSAPLWRVYC	2
YAIECYWQELT+PATQC	2	0.00118339		ATGAAGGTGAATGCTCATCCGGTGAAGATTTGGGAGTGTGGTAAGTCTTGT	51	YKVNAHPVKIWECGKSC	2
YAIVGDREYKLNN+EEC	2	0.00118339		ATGAAGGTGCCGCATGATTATCCGGTTGATAAGCAGGGTGATGATGGTTGT	51	YKVPHDYPVDKQGDDGC	2
YAIWGHTKCASQLCNDC	2	0.00118339		ATGAAGGTGCGGATGTATACTAATATGTATCTGATGCGGTGGTGGATGTGT	51	YKVRMYTNMYLMRWWMC	2
YAKACTMKQRAKDLPTC	2	0.00118339		ATGAAGGTGCTGCCTAGTCCTTCGGTTTGGGCTATTTCGAGTGAGAAGTGT	51	YKVLPSPSVWAISSEKC	2
YAKQDENAVKDWFMYNC	2	0.00118339		ATGAAGGTGGTGTCGAATGCTTAGGCGTAGAGTGTGGGTAGGCATGATTGT	51	YKVVSNA+A+SVGRHDC	2
YAKRANSNSD+LDIK+C	2	0.00118339		ATGAAGGTTAAGTGTAAGTTTACGAATCGTCGTAGGCATCAGCCTTGGTGT	51	YKVKCKFTNRRRHQPWC	2
YAKRKQDDKQKWVLKRC	2	0.00118339		ATGAAGGTTGTGAATGTTGTTGTGAATGATGCGAATAATATGGCTTCTTGT	51	YKVVNVVVNDANNMASC	2
YAKTHYYNATGE+RCYC	2	0.00118339		ATGAAGGTTTTTAGGACTATTGGGAATACGGGTCTGAATTGGAAGCTTTGT	51	YKVFRTIGNTGLNWKLC	2
YAKV+KVVFKK+SGRHC	2	0.00118339		ATGAAGTAGAGTCGTATGAATTTGAGTTCTTTTTGGAAGTTGATGTGTTGT	51	YK+SRMNLSSFWKLMCC	2
YAKVNEDPAASGCTSYC	2	0.00118339		ATGAAGTAGATGCAGAATGCGTGTGTTCGGAGTAATGGTAAGAGTTATTGT	51	YK+MQNACVRSNGKSYC	2
YAKY+NVCVFKRNRMYC	2	0.00118339		ATGAAGTAGATGGCGCCGGAGAATCCTATTACTGGTGATATTGCTATGTGT	51	YK+MAPENPITGDIAMC	2
YAKYVDFTLDTTCKGTC	2	0.00118339		ATGAAGTAGGAGAAGTTTACTGCTCGGTATGCTCCGCATGGTACTGCGTGT	51	YK+EKFTARYAPHGTAC	2
YALGESLAVLLKHMRDC	2	0.00118339		ATGAAGTAGGTTTGTAAGGCTAAGAATCTTAGTAATATGTGGGATGATTGT	51	YK+VCKAKNLSNMWDDC	2
YAMGCATN+RKCHA+NC	2	0.00118339		ATGAAGTAGTGGAGGTTGAATTATAGTTCTACGTCTATGCATTTGGGTTGT	51	YK+WRLNYSSTSMHLGC	2
YAMPLAGHDEATNTTLC	2	0.00118339		ATGAAGTATAAGATTTGGAGTCTTTTGAATTGTGAGAGTTGTTCTATTTGT	51	YKYKIWSLLNCESCSIC	2
YAMRNSSRDTECES+IC	2	0.00118339		ATGAAGTATAATATGAATGGTAATATGCAGGAGTATAGTGATGTGCTGTGT	51	YKYNMNGNMQEYSDVLC	2
YAMSPGCFTPQKTRTNC	2	0.00118339		ATGAAGTATACTTGGAAGAGTGATGCTGTTAATAATATGGATGAGCAGTGT	51	YKYTWKSDAVNNMDEQC	2
YAN+IKN+VNDAIIFTC	2	0.00118339		ATGAAGTATCTTCCTGCGGTGATGCGTACGCATGATTATATGTGTTCTTGT	51	YKYLPAVMRTHDYMCSC	2
YANGDEHCTKVRAMNTC	2	0.00118339		ATGAAGTATGAGAGTATGCATCATTTTTATAAGGCGCCGACTTCGGTCTGT	51	YKYESMHHFYKAPTSVC	2
YANKEIYMMYWRKAEKC	2	0.00118339		ATGAAGTATGATGGTGAGTATGCGATTGATAAGTCTAGGAATTATAGTTGT	51	YKYDGEYAIDKSRNYSC	2
YAPILKHFVSTKDETGC	2	0.00118339		ATGAAGTATTTGCGGGATATTATGATTAAGAAGAGTATTGAGTAGGTGTGT	51	YKYLRDIMIKKSIE+VC	2
YAPQQMAKRNHIPIM+C	2	0.00118339		ATGAAGTCGAATACTTGGGAGAAGTGGACGAGGACGGATATGAATCTTTGT	51	YKSNTWEKWTRTDMNLC	2
YAPSKAYAIDVKTRAKC	2	0.00118339		ATGAAGTCGATGAGTCCTAAGACTAAGAAGACGTAGCAGAGTGCGACTTGT	51	YKSMSPKTKKT+QSATC	2
YARNDESWRT+TSIHTC	2	0.00118339		ATGAAGTCTATTTGTAATCCGATTTTTTAGAATCATACGTGGGCTAATTGT	51	YKSICNPIF+NHTWANC	2
YARSKEPLCGRKNGMNC	2	0.00118339		ATGAAGTCTGAGGAGGCGTGGAAGAGGACGTATAGGAGTACGTAGAATTGT	51	YKSEEAWKRTYRST+NC	2
YARW+AKM++YIRAVPC	2	0.00118339		ATGAAGTCTGTGAGTCATCTGAATCGTAGGCTGGTGATTATGACGTATTGT	51	YKSVSHLNRRLVIMTYC	2
YASDDRC	2	0.00118339		ATGAAGTCTGTGTCGTGGTGGAAGTGTATGCTGTAGTTGATTGCGTTTTGT	51	YKSVSWWKCML+LIAFC	2
YASETQ+CM+YTSTNQC	2	0.00118339		ATGAAGTGGATTGTGTAGGTTACGCAGTAGAGTCCGTTGGCTAAGCTGTGT	51	YKWIV+VTQ+SPLAKLC	2
YASSMNA+DGFGFRIDC	2	0.00118339		ATGAAGTGGGATAATGAGCATACTGAGGCGAATAGTCAGAAGTGTGATTGT	51	YKWDNEHTEANSQKCDC	2
YASTIYQSEETD+RLVC	2	0.00118339		ATGAAGTGGGATAGGGGTATTAATATGAGGCATGAGCTTTGTTATTATTGT	51	YKWDRGINMRHELCYYC	2
YASVM+MMKKELELGHC	2	0.00118339		ATGAAGTGGGATGATTATATGAAGGAGATGAGTCTGTTTCCTATGGATTGT	51	YKWDDYMKEMSLFPMDC	2
YATCHMSFG+LAG+LKC	2	0.00118339		ATGAAGTGGTAGAAGTATGGGTCTTGGTTGTATGAGACTACTTAGTAGTGT	51	YKW+KYGSWLYETT++C	2
YATERKMSTISPDKTNC	2	0.00118339		ATGAAGTGGTCGAGGGAGATTGGTATTCTTATGATGGAGTATTGTGATTGT	51	YKWSREIGILMMEYCDC	2
YATLELN+KYSSN+WIC	2	0.00118339		ATGAAGTGGTGTTCGAGGAATGGGTAGTAGCAGGTTTAGGTGAATGGTTGT	51	YKWCSRNG++QV+VNGC	2
YATNTKMSTMTALGDKC	2	0.00118339		ATGAAGTGTACGACGTAGGATAGGGATAAGAGGTATATGCTGCATCTTTGT	51	YKCTT+DRDKRYMLHLC	2
YATTLDQTK+LLCMTRC	2	0.00118339		ATGAAGTGTCTGGAGCATAAGAGTGGGCAGCGTTCTGCGAGGCATGAGTGT	51	YKCLEHKSGQRSARHEC	2
YATVECQSCIVLTPFVC	2	0.00118339		ATGAAGTGTGATGAGGCGAGGAGGAATAAGCAGTAGTAGAGGAATCTGTGT	51	YKCDEARRNKQ++RNLC	2
YATWPDFEEGMYRAARC	2	0.00118339		ATGAAGTGTGTTTCGACGAGGAATAATTGGATGTATCGTAAGAATAATTGT	51	YKCVSTRNNWMYRKNNC	2
YAVDTKKMKNVVDVAYC	2	0.00118339		ATGAAGTGTTGGAAGAGTCTGTATAAGCATACGAATAGGCCGATTCGTTGT	51	YKCWKSLYKHTNRPIRC	2
YAVVKCGLETAGTFKNC	2	0.00118339		ATGAAGTGTTTGCATGATCGGTTGTTTAATGATCTTACGTAGAGTGCTTGT	51	YKCLHDRLFNDLT+SAC	2
YAVYC+CCKNSNMNTMC	2	0.00118339		ATGAAGTGTTTTAATTTTGTTTATTATGTTGTGAATGTTAAGAATGTTTGT	51	YKCFNFVYYVVNVKNVC	2
YAVYLKNGVLKLWLL+C	2	0.00118339		ATGAAGTTGAATAAGATGCTGTGTCCGGATATTTGTATGAATGATGGTTGT	51	YKLNKMLCPDICMNDGC	2
YAWLVSASMTSNTKVGC	2	0.00118339		ATGAAGTTGAGGTGTTTTGCTAATGATTAGCTGGTGAGGGTTAAGAATTGT	51	YKLRCFAND+LVRVKNC	2
YAYIRNGYWNGNVYFVC	2	0.00118339		ATGAAGTTGCGGTCTTATGATATGACTAATATTTCGCTAGTTCCTCAGTGT	51	YKLRSYDMTNISLVPQC	2
YC+LLTKHRKYAIKRNC	2	0.00118339		ATGAAGTTGTTGACTGGTTCGTATGATGAGATTCGTTGTAATTAGGATTGT	51	YKLLTGSYDEIRCN+DC	2
YC+LMCDAFVFERFEIC	2	0.00118339		ATGAAGTTTGCGTAGAAGCGTAGGAAGACTCCTAAGATGTTTGTTCGGTGT	51	YKFA+KRRKTPKMFVRC	2
YC+RSDFAGNQGSWDTC	2	0.00118339		ATGAAGTTTTAGTCGCAGGCGGCGCCGACTAATACTGAGTAGACGTTGTGT	51	YKF+SQAAPTNTE+TLC	2
YC+YSMSVLLDAQGCEC	2	0.00118339		ATGAATAAGAATAGTCGGTAGGGTGTTTCTTTTACGAATACTCTTAATTGT	51	YNKNSR+GVSFTNTLNC	2
YCACVIETRWHWTMYSC	2	0.00118339		ATGAATAAGAATATTATGTCGTTTGATAAGTTTCCGCGTATTGTTTGGTGT	51	YNKNIMSFDKFPRIVWC	2
YCAMQEATFKSMCSA+C	2	0.00118339		ATGAATAAGAATGATGTGTGTGATAAGAGTCTGGGGATGTTTCATTTTTGT	51	YNKNDVCDKSLGMFHFC	2
YCAVE+ESDSDKRTYSC	2	0.00118339		ATGAATAAGAGGAAGCGGTAGGAGATTGATGCGAAGTGGCTTTATTGGTGT	51	YNKRKR+EIDAKWLYWC	2
YCC+AMTNNVKTPSRNC	2	0.00118339		ATGAATAAGAGTATGTTTGAGATTGATATGATTCGTTTGGTGAGTAAGTGT	51	YNKSMFEIDMIRLVSKC	2
YCCDTFRKLKNTNTTNC	2	0.00118339		ATGAATAAGATTACGAGGACTGTTGGTATTGTTACTAAGAATAATACGTGT	51	YNKITRTVGIVTKNNTC	2
YCCENESEIWLSKLKNC	2	0.00118339		ATGAATAAGATTGTTGATAGTTATAGGCTTGTTATGTAGATTATGTATTGT	51	YNKIVDSYRLVM+IMYC	2
YCCGGLETACKSWHKLC	2	0.00118339		ATGAATAAGCCGGTGGGGTATACTGGTGAGAATTATTTGGAGCCTGTTTGT	51	YNKPVGYTGENYLEPVC	2
YCCPFWIFMGRYVSKKC	2	0.00118339		ATGAATAAGCCTGCGTCGTCTCAGTGGAAGACTATGCCTGGTTCTGAGTGT	51	YNKPASSQWKTMPGSEC	2
YCCRESHMKKKMNLT+C	2	0.00118339		ATGAATAAGCGGTAGGGTTCGGAGAGGATTATTGTGCATCATACTCCGTGT	51	YNKR+GSERIIVHHTPC	2
YCCTNYKANGDNLNNVC	2	0.00118339		ATGAATAAGGTGATTGGTGGTGAGCTGGATCATTTGGAGCGTAGGCCTTGT	51	YNKVIGGELDHLERRPC	2
YCDDARTRGTGERN+CC	2	0.00118339		ATGAATAAGGTTATGACGGATACTTTGACTTGTTCTCTGAAGGATACTTGT	51	YNKVMTDTLTCSLKDTC	2
YCDGIRVKRESCVRHHC	2	0.00118339		ATGAATAAGTATTATGCGTTGAAGAATGGTACGGAGCTGAGTGTTGTTTGT	51	YNKYYALKNGTELSVVC	2
YCDHLVYKSSKNYSFGC	2	0.00118339		ATGAATAAGTTGTAGACCGAGGAGCATAATGAGAGTAAGACTTATGAGTGT	51	YNKL+TEEHNESKTYEC	2
YCDICNRKKHSDFRYHC	2	0.00118339		ATGAATAATACGGATACGGAGAGGAATAGTAGTGTTATGTCGAGTAAGTGT	51	YNNTDTERNSSVMSSKC	2
YCEASLDLGPDNLNPLC	2	0.00118339		ATGAATAATAGTAACGTGTGTTGTACTAATATGAAGAGGATGAATATTTGT	51	YNNSNVCCTNMKRMNIC	2
YCEEFDNVSHATRLQHC	2	0.00118339		ATGAATAATCCGGATTAGTCGGATGATTCGTGTCCGTCTCTTAATGTTTGT	51	YNNPD+SDDSCPSLNVC	2
YCEGMWNYGNNDERDPC	2	0.00118339		ATGAATAATCGGCAGTCGAATGATACGCGTTGGCATAGTACGCCGTAGTGT	51	YNNRQSNDTRWHSTP+C	2
YCEMKVSAGENAMIN+C	2	0.00118339		ATGAATAATGAGGCTATTGCTAAGGTGTGGGATCGTGATCTTATGAATTGT	51	YNNEAIAKVWDRDLMNC	2
YCENANNDYDTNVCPWC	2	0.00118339		ATGAATAATGAGTTGAATCCGAATTAGATGAGGCCGGCGGCGTGGTATTGT	51	YNNELNPN+MRPAAWYC	2
YCFSMQRRLT+DKHNEC	2	0.00118339		ATGAATAATGATTGGAATGATAGTGGTATTCGTACTTCTTCTTATGTTTGT	51	YNNDWNDSGIRTSSYVC	2
YCGDAEPWFTWHLIIKC	2	0.00118339		ATGAATAATGGGTCTGAGCTGGTGAAGACGAAGGTTAAGTTGTTGCTTTGT	51	YNNGSELVKTKVKLLLC	2
YCGDGVRT+MMSHSSKC	2	0.00118339		ATGAATAATGGTTATGTGCTTAAGGCGCCGGGGTCTTCTGATAATTTTTGT	51	YNNGYVLKAPGSSDNFC	2
YCGMTTRSHATTESRHC	2	0.00118339		ATGAATAATGTGTGGCAGTTGTGTGTGCCTAGGTTGGGTGCTATTTGTTGT	51	YNNVWQLCVPRLGAICC	2
YCGNCGLAMRSDDLINC	2	0.00118339		ATGAATAATGTTCAGATGGATAATAAGTATACTAGGAGGCCTCATGGTTGT	51	YNNVQMDNKYTRRPHGC	2
YCGVMIFWRMKRFDQKC	2	0.00118339		ATGAATAATTAGTGGAAGATGAATGTGACTATTTATAGTGTTTTTATTTGT	51	YNN+WKMNVTIYSVFIC	2
YCHASKPDKRRTKLCFC	2	0.00118339		ATGAATACGAAGAAGAGGAGTCATGCTGGTGTGAAGCTTACTACTTCTTGT	51	YNTKKRSHAGVKLTTSC	2
YCICQ+H+VMF+SCNRC	2	0.00118339		ATGAATACGAAGTGTCTTAGGAAGCGTGGGTGTAGGTCTGCTATGTATTGT	51	YNTKCLRKRGCRSAMYC	2
YCIIYSNDGHWSLF+SC	2	0.00118339		ATGAATACGCATATGAGGTCTGAGCTTAAGCAGATGAGTTGGATGCGTTGT	51	YNTHMRSELKQMSWMRC	2
YCIKNEIKMHRFRNGMC	2	0.00118339		ATGAATACGCATCTGCGGCTTATGTATGGTACGGGTTCTCATGAGACTTGT	51	YNTHLRLMYGTGSHETC	2
YCINKMSSGVCTVYSKC	2	0.00118339		ATGAATACGGATGAGCCGACTAAGGAGGTGCCGTATTATGTGCCTGTTTGT	51	YNTDEPTKEVPYYVPVC	2
YCIVAIWRKMLTWGVYC	2	0.00118339		ATGAATACGGGGTCTCGGAAGGTGAATGAGCCGAATCTTAGTACGCTGTGT	51	YNTGSRKVNEPNLSTLC	2
YCKGYTHLSSDAVNVKC	2	0.00118339		ATGAATACGTATTCTAATAGGAGTGTTATGCATGATATGAAGTCTGAGTGT	51	YNTYSNRSVMHDMKSEC	2
YCKLWQCPARHNSGSNC	2	0.00118339		ATGAATACTAATTCGAATACTTTGCTTGAGACGTTTCTTGTTTTTGAGTGT	51	YNTNSNTLLETFLVFEC	2
YCMECVVNLQINSYWTC	2	0.00118339		ATGAATACTACGAATGAGGAGAGTTTGTTTAGTTGGTGTAGGAGTAATTGT	51	YNTTNEESLFSWCRSNC	2
YCMLMQHNNVMHGLYGC	2	0.00118339		ATGAATAGGAAGCTGATGAAGAATATGTAGGTGAGTTGGAGGAAGAAGTGT	51	YNRKLMKNM+VSWRKKC	2
YCMMMMLTLRPQTEPEC	2	0.00118339		ATGAATAGGACGCATGGGAGTTGTGAGTGGTTGTCGTGGCAGTATGCTTGT	51	YNRTHGSCEWLSWQYAC	2
YCMNEYSTKVMRKFMHC	2	0.00118339		ATGAATAGGGCGTATGAGCATATGCTGATTGTGGTTCAGATGGATGATTGT	51	YNRAYEHMLIVVQMDDC	2
YCNAANKVSCNGPTEDC	2	0.00118339		ATGAATAGGGGGTCGGAGCAGAATTTGAATACTACTGGTAGTTTTTATTGT	51	YNRGSEQNLNTTGSFYC	2
YCNAE+MTDRWSQKKPC	2	0.00118339		ATGAATAGGTCTAATATTAGTTCGACGAAGAGTAGTCTGGAGCATTATTGT	51	YNRSNISSTKSSLEHYC	2
YCNDRTCSHFRSRPWVC	2	0.00118339		ATGAATAGTAAGAAGCGGAATAAGTAGTTGACGAATTCGGATTAGAATTGT	51	YNSKKRNK+LTNSD+NC	2
YCNKDMGMCNRWNQTRC	2	0.00118339		ATGAATAGTACTTATGAGTTGAATGATGTGCAGTTGGCTCATATTACGTGT	51	YNSTYELNDVQLAHITC	2
YCNNYQF+RDCERRNIC	2	0.00118339		ATGAATAGTATGTTTGTTTATGGGCTTGATGATTGGAAGAAGTATACTTGT	51	YNSMFVYGLDDWKKYTC	2
YCNRLLDENWNGQTNSC	2	0.00118339		ATGAATAGTCTTGAGAATCATGAGCTGAGTTCGTGGGAGTGTCAGACTTGT	51	YNSLENHELSSWECQTC	2
YCNRYERIRMSYLRDLC	2	0.00118339		ATGAATAGTGAGGGTCATATGCCGGATGAGACTAGGAGGGAGAAGTGTTGT	51	YNSEGHMPDETRREKCC	2
YCNSSEVINSMSNFKDC	2	0.00118339		ATGAATATGAAGATTATTGCGACTTGTTTGTATATGACGGTTAATTCTTGT	51	YNMKIIATCLYMTVNSC	2
YCNTKLKTAPQERILGC	2	0.00118339		ATGAATATGAAGGAGATGAGGATGAATATGTATACGCCTGTGAGTGCGTGT	51	YNMKEMRMNMYTPVSAC	2
YCRCCVDLVFKNMDVMC	2	0.00118339		ATGAATATGACGACTTGGGGTGATGCGAGGCCTTAGATGGTGGAGGATTGT	51	YNMTTWGDARP+MVEDC	2
YCRDIVYMWTDHGAVTC	2	0.00118339		ATGAATATGGAGAAGAAGTTGACTGATTAGGGGATTGCGGAGTAGCGTTGT	51	YNMEKKLTD+GIAE+RC	2
YCRI+KTQSMKREMREC	2	0.00118339		ATGAATATGTATTTGAATCGTTCTAATTATGGTAGGTGGCGTGGGATTTGT	51	YNMYLNRSNYGRWRGIC	2
YCRIPVHCTLNELKRYC	2	0.00118339		ATGAATATTAAGCATTTGTTGCAGAAGGATTGGCTGGATCATTAGCGGTGT	51	YNIKHLLQKDWLDH+RC	2
YCRLAIEPGVY+KRPWC	2	0.00118339		ATGAATATTACTGATCGGAGTACGAATTATAGGTTTAAGGGGATGGGTTGT	51	YNITDRSTNYRFKGMGC	2
YCRPQGKKL+NLSVWNC	2	0.00118339		ATGAATATTCAGAGGTGGACGGATAGGAATTTTAGGTGGCTTATTCATTGT	51	YNIQRWTDRNFRWLIHC	2
YCRRDV++NQEMYYKYC	2	0.00118339		ATGAATATTCTGAGTAAGGCTAGGCGGTAGGATCAGAGGTTTTAGAAGTGT	51	YNILSKARR+DQRF+KC	2
YCSGMSVRDYFKVRGSC	2	0.00118339		ATGAATATTTCGGTTATGGGGCCGGAGTTGTGGAAGTGGAATAAGAATTGT	51	YNISVMGPELWKWNKNC	2
YCSLVYNQTQTLAVANC	2	0.00118339		ATGAATATTTCTGAGAGGATTAAGTGTGTTAGTTAGGATTAGAAGGAGTGT	51	YNISERIKCVS+D+KEC	2
YCSNYIRNFIERQENWC	2	0.00118339		ATGAATCAGGTGGTGACTACTAGGAGTGAGAAGATTGCTCGTTGGAATTGT	51	YNQVVTTRSEKIARWNC	2
YCSTNRTHNREDPALSC	2	0.00118339		ATGAATCAGTAGGATAAGCATAATCAGACTATTGTTATGGATCATGTTTGT	51	YNQ+DKHNQTIVMDHVC	2
YCSYTVFKK+ARYKKLC	2	0.00118339		ATGAATCATAATTTGATGACTGGTTTTACTTTGAGTACTTAGGATGATTGT	51	YNHNLMTGFTLST+DDC	2
YCTKNGAYLYNVSFSMC	2	0.00118339		ATGAATCATCTTAGGACTTAGAGGATGAATGGTCCTAAGAGTACTTATTGT	51	YNHLRT+RMNGPKSTYC	2
YCTVWNPMWCHCG+TKC	2	0.00118339		ATGAATCCGATGACGGAGGTGTATAATATGTCGGTGTATTGGTCGAATTGT	51	YNPMTEVYNMSVYWSNC	2
YCVEKTLK+NSSKSVKC	2	0.00118339		ATGAATCCGATGTTGAGTGTTCAGGTGCGTCGGAATAATAGTATGGAGTGT	51	YNPMLSVQVRRNNSMEC	2
YCVKDCRNW+NTDFHEC	2	0.00118339		ATGAATCCGGATAATCCTATGTCGAGGAGTAAGCTTGTGTGGCAGGAGTGT	51	YNPDNPMSRSKLVWQEC	2
YCVM+KKS+NG+NKIVC	2	0.00118339		ATGAATCCGTGGAATTATATGTAGTATAGGCTTAATGCTTATAATCATTGT	51	YNPWNYM+YRLNAYNHC	2
YCVMMTVGQKTCGSGIC	2	0.00118339		ATGAATCCTAATATGGGGTGTAAGAATGAGGTGAATTGTTGGAAGTATTGT	51	YNPNMGCKNEVNCWKYC	2
YCVYLRMLLSA+KVGIC	2	0.00118339		ATGAATCCTAGTTAGGAGTGTATGTAGACTGATGATCGTCTGGTGAATTGT	51	YNPS+ECM+TDDRLVNC	2
YCWWC+GE++RYQSADC	2	0.00118339		ATGAATCGGAAGAAGGTTAGGCGGTATATTTAGACGAATACGTCTGAGTGT	51	YNRKKVRRYI+TNTSEC	2
YCYDSRTKHQLNRIDNC	2	0.00118339		ATGAATCGGAGGATGATGTTTTTTGAGTAGAGGTTGGTGGATAGTTGTTGT	51	YNRRMMFFE+RLVDSCC	2
YCYGDDWNTGECIKRTC	2	0.00118339		ATGAATCGGAGTTAGTATAATAATGCTGAGTATTGTACTAGTGCGAGGTGT	51	YNRS+YNNAEYCTSARC	2
YCYRCSD+DVV+AYAYC	2	0.00118339		ATGAATCGGGGTAATTTGATTCATAAGCGGAATCGTGCGCAGAGTGCGTGT	51	YNRGNLIHKRNRAQSAC	2
YCYTSVWTGMLRSNIKC	2	0.00118339		ATGAATCGGTGGGCTGTGGAGAGTAGTGATCATAAGCCGTAGACGGTTTGT	51	YNRWAVESSDHKP+TVC	2
YD+CERLM+IRADIQDC	2	0.00118339		ATGAATCGTACTGCTCGTAAGTATACTAATGAGTGTCAGGATCGTCTGTGT	51	YNRTARKYTNECQDRLC	2
YD+I++KYSMYTRLKQC	2	0.00118339		ATGAATCGTTAGTTGCCTATGAAGCGGCATAGTAAGCGGTTTTAGGAGTGT	51	YNR+LPMKRHSKRF+EC	2
YD+KRNWIVKTELAEPC	2	0.00118339		ATGAATCTGCAGCCGATTACGGCTAATAATAGGGCTGTGCTTACTCGTTGT	51	YNLQPITANNRAVLTRC	2
YD+VFDRWRWNPKYTCC	2	0.00118339		ATGAATCTGCCGAAGTATCCGTAGCTTTGTGATTTTGATGTGAGGTTGTGT	51	YNLPKYP+LCDFDVRLC	2
YD+WW++KCVYGTIACC	2	0.00118339		ATGAATCTGCTTTCTACTAAGTGTATTAGTGATAAGAATGAGCGGGCTTGT	51	YNLLSTKCISDKNERAC	2
YDADAPYRPASKTMH+C	2	0.00118339		ATGAATCTGTGTTGGACTGAGATTATTCGTTTGACGTGGAATCCGTAGTGT	51	YNLCWTEIIRLTWNP+C	2
YDCHMCIREYHYVNWVC	2	0.00118339		ATGAATGAGAATTTTAAGAATAATATTTGGCAGTTTTTGAGTCGTGTGTGT	51	YNENFKNNIWQFLSRVC	2
YDCQKLKKSTL+TISSC	2	0.00118339		ATGAATGAGATTACGAATACTACTGATTAGCAGATGGCGAGTTTTACGTGT	51	YNEITNTTD+QMASFTC	2
YDDFCRTRWKDKNYNSC	2	0.00118339		ATGAATGAGATTACTGGGACGAGTAGGTGTAATCGTATGCCTGATACTTGT	51	YNEITGTSRCNRMPDTC	2
YDDHESDTIKERLGRTC	2	0.00118339		ATGAATGAGATTGGTTGTAGTTATAATTATGTGCTTACTATGATTATGTGT	51	YNEIGCSYNYVLTMIMC	2
YDDHSACLDNRRIPKNC	2	0.00118339		ATGAATGAGGAGACGCTTGATTTGGCGAATCTTTTTGATAATTATATTTGT	51	YNEETLDLANLFDNYIC	2
YDDKVSTSLVGVKCTIC	2	0.00118339		ATGAATGAGGAGGTTGATATTGGTGATCGTATTAATTATGAGATGACTTGT	51	YNEEVDIGDRINYEMTC	2
YDEAEDSTNVYFYRLYC	2	0.00118339		ATGAATGAGTAGCAGTTTTGTCGTGAGCTGTATCTTCGGCCTTTGAATTGT	51	YNE+QFCRELYLRPLNC	2
YDEFACLNRT+MPNCIC	2	0.00118339		ATGAATGATAAGAGTAGTTGTTGTAGTTCGAGTTATGTGCGTGAGCATTGT	51	YNDKSSCCSSSYVREHC	2
YDFHMKRMLPRAYE+NC	2	0.00118339		ATGAATGATAGGCCGAGTCCGGATAATTTTTGGAAGCAGACGAATATGTGT	51	YNDRPSPDNFWKQTNMC	2
YDFHTYLHSDFDLEN+C	2	0.00118339		ATGAATGATATTTGTAATAATGTGTGTATGATGAGGTAGGAGTAGTGTTGT	51	YNDICNNVCMMR+E+CC	2
YDGYIKYTETVRQS+PC	2	0.00118339		ATGAATGATTAGACGAAGAAGTAGAAGAATGTGTAGGTGGGGTATAATTGT	51	YND+TKK+KNV+VGYNC	2
YDGYKDNKCDIMKTRSC	2	0.00118339		ATGAATGATTATACTATTAATCTGCAGGATCGGCAGTGGATTTCGAAGTGT	51	YNDYTINLQDRQWISKC	2
YDHKTWTLKMAVSRPVC	2	0.00118339		ATGAATGATTATGAGATTGGGTATTCTATTTAGAGGAATAGTTATGCGTGT	51	YNDYEIGYSI+RNSYAC	2
YDHLYRT+PGGFLPKVC	2	0.00118339		ATGAATGCGCGGTAGAAGATTTTTATGGTTAGTAATTATACTGGGGTGTGT	51	YNAR+KIFMVSNYTGVC	2
YDHSIGVQ+NENLR+TC	2	0.00118339		ATGAATGCTGTGACGCTGACGGCTTTGAGTGTTATTAAGCCTTTTTTGTGT	51	YNAVTLTALSVIKPFLC	2
YDHVINYKPKYRTTKTC	2	0.00118339		ATGAATGCTGTTACTACGATTTATGTGAATACTATTGAGATGGTGGATTGT	51	YNAVTTIYVNTIEMVDC	2
YDIDQIGLEYCYKQDNC	2	0.00118339		ATGAATGGGCGGTTTTAGAATGTGGAGTCGACGTTGGTGAAGGATGTTTGT	51	YNGRF+NVESTLVKDVC	2
YDIELYALKSIVRSWIC	2	0.00118339		ATGAATGGGCTTGAGAGTGCTTTGACTATTGATTAGTGGTGGAATTGGTGT	51	YNGLESALTID+WWNWC	2
YDIEYNMDMRLD+STRC	2	0.00118339		ATGAATGGGGAGTGTGGTTATCGTTTGTGTTTTACGTTTTAGCAGCATTGT	51	YNGECGYRLCFTF+QHC	2
YDIFAMSWKNMTAEHSC	2	0.00118339		ATGAATGGGTCGTGGCCGAGGCATACGAAGGATCTGAGGCGTATGGCTTGT	51	YNGSWPRHTKDLRRMAC	2
YDISLETELTMPSNSYC	2	0.00118339		ATGAATGGGTTTAAGCCGCTTGGGCAGAAGAAGAATGGGTATAAGTAGTGT	51	YNGFKPLGQKKNGYK+C	2
YDKIVRNWTHSTVCLKC	2	0.00118339		ATGAATGGTAAGAGGTAGTGGCATATTGAGCAGTGTATTCGGTGGTTTTGT	51	YNGKR+WHIEQCIRWFC	2
YDKKLNGPANVHARFKC	2	0.00118339		ATGAATGGTGAGAAGAAGAGTGCGGCGGCTATTATGTATCTTGCTACTTGT	51	YNGEKKSAAAIMYLATC	2
YDKMWATNDAEESRSSC	2	0.00118339		ATGAATGGTTATATGCATCGTCTTAAGCATTATGATTGGATTAATGATTGT	51	YNGYMHRLKHYDWINDC	2
YDKR+LNRFLSDSMARC	2	0.00118339		ATGAATGTGAAGAAGTATTGGCGTGTTATGGTGGCTTGTACGAATTTTTGT	51	YNVKKYWRVMVACTNFC	2
YDKSDTKEWNQRYT+SC	2	0.00118339		ATGAATGTGAGGGCGTGGTATGGGTATGTGAAGAAGTGTGAGAAGAAGTGT	51	YNVRAWYGYVKKCEKKC	2
YDKSENLGNDASGDTKC	2	0.00118339		ATGAATGTGATGGCTAATATGTTTAATACTGGTTATGAGTTGGTGACGTGT	51	YNVMANMFNTGYELVTC	2
YDKSSDDCTSMYDGLMC	2	0.00118339		ATGAATGTGCTTGCTAAGTTTTTGACTACGACGTGTACGCCGACGACGTGT	51	YNVLAKFLTTTCTPTTC	2
YDKTSMMRDRKDD+VMC	2	0.00118339		ATGAATGTGTATATTGTGAGTACTCGTCTTTAGTAGGGTCATAATCTGTGT	51	YNVYIVSTRL++GHNLC	2
YDLANNERMMRP+VM+C	2	0.00118339		ATGAATGTTAATTTGAAGACTTTGGTGTTGATGCCGTGTGCTGGGACTTGT	51	YNVNLKTLVLMPCAGTC	2
YDLM+NSNIGKSKNGNC	2	0.00118339		ATGAATGTTAGTTAGGAGGAGAGGCGTTAGTATATGTATTTGGGTGTTTGT	51	YNVS+EERR+YMYLGVC	2
YDLNGPR+VPVN+RKSC	2	0.00118339		ATGAATGTTGTTAGGATGATTATTGATAGGAATCTTTTTAGTGATTTGTGT	51	YNVVRMIIDRNLFSDLC	2
YDLPHMYECNKSFERRC	2	0.00118339		ATGAATGTTGTTGAGCTGTGTGTGGGTGTTGAGATGAGTTAGGCGCTTTGT	51	YNVVELCVGVEMS+ALC	2
YDLRDSTWSKDHSLRRC	2	0.00118339		ATGAATTAGAAGTATTGTAGTGGTACGGAGACTCAGGATAAGGGTTCGTGT	51	YN+KYCSGTETQDKGSC	2
YDLRGSWEMFR+V++EC	2	0.00118339		ATGAATTAGAATACTGAGGATAGGCATTAGCGTTTGACTACTGCTAGTTGT	51	YN+NTEDRH+RLTTASC	2
YDLVKDATTCTSWIVPC	2	0.00118339		ATGAATTAGACGCGTTAGTATCGGTTGAAGACGTATAGGACGTGGATTTGT	51	YN+TR+YRLKTYRTWIC	2
YDMEDASKQKTMCIA+C	2	0.00118339		ATGAATTAGAGGTTGTAGATGGAGAAGTATGTGAATATGAATAAGGATTGT	51	YN+RL+MEKYVNMNKDC	2
YDMKDEQQMM+HLRIRC	2	0.00118339		ATGAATTAGCAGAGTTATAATACGCATAAGTGTAAGACGCGTTCTCTGTGT	51	YN+QSYNTHKCKTRSLC	2
YDMRHDTTTDQYGMRMC	2	0.00118339		ATGAATTAGCTGCGGTATAAGATGAATGTGTATGATACTCGTCAGCTTTGT	51	YN+LRYKMNVYDTRQLC	2
YDMSDDTKEEYNWNNKYC	2	0.00118339		ATGAATTATAGTTATACTGATATTAGGAATAATGATAAGAAGTGTGAGTGT	51	YNYSYTDIRNNDKKCEC	2
YDMSTSGESRTAVMRRC	2	0.00118339		ATGAATTATCGGCAGAGTTGTGCTAAGATTATGACGTTGCAGCCGAATTGT	51	YNYRQSCAKIMTLQPNC	2
YDN+AMFECIVCSKRGC	2	0.00118339		ATGAATTATGATGAGGAGACGGAGCCTAAGAGTTCGCTGAGGACTGTTTGT	51	YNYDEETEPKSSLRTVC	2
YDNASASKKVMITIYLC	2	0.00118339		ATGAATTATTAGATTCTGAGTACGAATGAGGATTTTTGTTCTACTGAGTGT	51	YNY+ILSTNEDFCSTEC	2
YDNCRERWNFRCRSTEC	2	0.00118339		ATGAATTATTCTTTTGATGAGGCTATTACTACGCAGAATTAGAATGATTGT	51	YNYSFDEAITTQN+NDC	2
YDNDFIEHYDYELHF+C	2	0.00118339		ATGAATTCGAGTGAGTGGCCTGCGTGGAGTTGGAAGATGTATAAGTAGTGT	51	YNSSEWPAWSWKMYK+C	2
YDNDNAMMSR+QMPVSC	2	0.00118339		ATGAATTCGATGAATATTAGTATGAGGCCTGTTAAGCATGATAAGTGTTGT	51	YNSMNISMRPVKHDKCC	2
YDNDVLHNLCCVGKKFC	2	0.00118339		ATGAATTCGATGAATGCTATTTGGAGGAATTGGTAGCTGTAGATGAAGTGT	51	YNSMNAIWRNW+L+MKC	2
YDNSSRFAKSALGCADC	2	0.00118339		ATGAATTCGCTGCTGGTGACTCAGTATAATGATGTGCTGAAGAATGCGTGT	51	YNSLLVTQYNDVLKNAC	2
YDP+RRPSKLMKELTKC	2	0.00118339		ATGAATTCGCTTTAGGTTTAGAAGAATGCGACGGCTAAGTTGAGGCATTGT	51	YNSL+V+KNATAKLRHC	2
YDQCSG+QSLVADAYTC	2	0.00118339		ATGAATTCGTGGAATGAGAGGATGACGATTTCGCTGTATTTTATTAATTGT	51	YNSWNERMTISLYFINC	2
YDRAGIVMKDVG+ILAC	2	0.00118339		ATGAATTCGTGTATGACTATTGATGAGATTCGGTATAATGGTTCTGGGTGT	51	YNSCMTIDEIRYNGSGC	2
YDRAQAHDKTDMYATHC	2	0.00118339		ATGAATTCGTTGTAGAGTCTTATTGAGACTGGTAATATTATGCATGGGTGT	51	YNSL+SLIETGNIMHGC	2
YDRENVMCKATLIKCVC	2	0.00118339		ATGAATTCTGTGGTGAATTGTTTTAGTAATGTTATGAGTGGGTCTAAGTGT	51	YNSVVNCFSNVMSGSKC	2
YDRFYWTMVSPSMLRLC	2	0.00118339		ATGAATTGGAATGAGATTGGTAGTTTTATGGATACGTATCCGACGGGGTGT	51	YNWNEIGSFMDTYPTGC	2
YDRMLLASMERQFT+SC	2	0.00118339		ATGAATTGGGATACTACGTGGGCTATTACTACGCATACTTAGAAGACGTGT	51	YNWDTTWAITTHT+KTC	2
YDRMNSVLGEGLSIPKC	2	0.00118339		ATGAATTGGGTGAGTGTTTATATTAATATGAATCGGAAGGATAAGAGGTGT	51	YNWVSVYINMNRKDKRC	2
YDRNTVVTTPDS+DAVC	2	0.00118339		ATGAATTGGTAGGTTATTCATCGGTATACTACTTGGAATGAGCCGCGGTGT	51	YNW+VIHRYTTWNEPRC	2
YDS+VHATNCFINMNAC	2	0.00118339		ATGAATTGGTCTATTTCGTTTGTTGCTTATTCGTGGGAGGCTACGATGTGT	51	YNWSISFVAYSWEATMC	2
YDS+WMGNNHEKPKENC	2	0.00118339		ATGAATTGTGGTGGGAATACTCGTAAGTTGTGGAATACTAGTTGTATGTGT	51	YNCGGNTRKLWNTSCMC	2
YDSIFSLPARLLAQLQC	2	0.00118339		ATGAATTTGAATGAGACGTGGACGGTGCTTAAGCCGTGGGCTGGTAATTGT	51	YNLNETWTVLKPWAGNC	2
YDSKRDKW+KYHHLS+C	2	0.00118339		ATGAATTTGACTGGGCTGGAGTTGCAGACGTAGGTGAATTTGAGGACGTGT	51	YNLTGLELQT+VNLRTC	2
YDT++QNWENWIYQIYC	2	0.00118339		ATGAATTTGAGTCGGTAGATTTGGCGGCTGCAGGAGGAGGATTGGAAGTGT	51	YNLSR+IWRLQEEDWKC	2
YDTAASSRNTFTMSTKC	2	0.00118339		ATGAATTTGAGTGATAATTTGTTTATTCCTCGGAATATGGAGTATAAGTGT	51	YNLSDNLFIPRNMEYKC	2
YDTDNPTYSCDHSRLFC	2	0.00118339		ATGAATTTGATGCTGTGGGAGACTGTTATGAGGAAGAATCAGGATTAGTGT	51	YNLMLWETVMRKNQD+C	2
YDTME+KTCYRSVKTLC	2	0.00118339		ATGAATTTGATGGAGAGTTGTGTGTATTATGATTAGATTTGTGTTCCGTGT	51	YNLMESCVYYD+ICVPC	2
YDTQHERSEGSGMTMKC	2	0.00118339		ATGAATTTGATGGGTTAGTTGTAGGGTACGTAGAGTCGGACTATTACGTGT	51	YNLMG+L+GT+SRTITC	2
YDTRCVELDRERPKGNC	2	0.00118339		ATGAATTTGTATGAGGATAGGGATGATGTTAGTTGTGAGACGCAGCATTGT	51	YNLYEDRDDVSCETQHC	2
YDTRIESHLEEGKSAIC	2	0.00118339		ATGAATTTTACTGTGTATGTGACTTGGTTTTATCTGAAGAATAAGAATTGT	51	YNFTVYVTWFYLKNKNC	2
YDTRPKTDSDAKHSSTC	2	0.00118339		ATGAATTTTAGGATGAATCGGCTTAGTAAGCAGTGGGATCGTCTTTTGTGT	51	YNFRMNRLSKQWDRLLC	2
YDTVLWLWNSMSDTELC	2	0.00118339		ATGAATTTTGATCAGGTTAGTAGGATTTATGCGACTTTTGGTTATAGTTGT	51	YNFDQVSRIYATFGYSC	2
YDV+IMLSV++ASYVYC	2	0.00118339		ATGACGAAGACGACTTAGAATAAGACTAAGCTGTAGACGGAGTGGATGTGT	51	YTKTT+NKTKL+TEWMC	2
YDVCDTWNLENNETKRC	2	0.00118339		ATGACGAAGATTGGGTATTGTAGTATGATGTAGAGTATGTTTATTTAGTGT	51	YTKIGYCSMM+SMFI+C	2
YDVCLMN+QVVLHCCSC	2	0.00118339		ATGACGAAGGATTCGTATGGGTATGAGTGGAGGACTCAGAGTGATGATTGT	51	YTKDSYGYEWRTQSDDC	2
YDVDNSNTNSAYLLCMC	2	0.00118339		ATGACGAAGTAGTAGGTGGAGAAGAGGGCTATGTTTATGAATAAGACTTGT	51	YTK++VEKRAMFMNKTC	2
YDVLTSKETEWIWWIEC	2	0.00118339		ATGACGAATAAGTCGGCTCGTAGTAAGAAGTTGGAGAAGTGTAGTGTGTGT	51	YTNKSARSKKLEKCSVC	2
YDWCSNSVNSKQDDYNC	2	0.00118339		ATGACGAATACTAATGCTTTGTGTGTTGCGCTGCCGTAGCGTCCGTGGTGT	51	YTNTNALCVALP+RPWC	2
YDWDNRPEKERNKNIAC	2	0.00118339		ATGACGAATCCGGATCGTAGTCTTCTGATGTCTCAGATGAATCATCCGTGT	51	YTNPDRSLLMSQMNHPC	2
YDWHESKEKDVVLSTKC	2	0.00118339		ATGACGAATCCGTAGAAGAGTTAGAGTCCGTATGATTCGAGGTGTTTTTGT	51	YTNP+KS+SPYDSRCFC	2
YDWKT+SAQAYKMLEVC	2	0.00118339		ATGACGAATGCTTAGAAGAGTAATTCGGCGGCGGTGAAGGATAAGAATTGT	51	YTNA+KSNSAAVKDKNC	2
YDWLPKTQRNKRTRLGC	2	0.00118339		ATGACGAATGGAACGAGTGAGTGTAGGCGGAATTATAAGAATGCGACTTGT	51	YTNGTSECRRNYKNATC	2
YDYLWNMPNVVAVLVYC	2	0.00118339		ATGACGAATGTTACTGAGATGATTGAGTAGGAGCGGCAGGAGCTTTCGTGT	51	YTNVTEMIE+ERQELSC	2
YDYMRHGFSKLRYKDKC	2	0.00118339		ATGACGACGTGGGTTGTGGAGAAGAGTAATGAGGTGAATTAGTATATGTGT	51	YTTWVVEKSNEVN+YMC	2
YDYRNN+EILLDIILKC	2	0.00118339		ATGACGAGGCAGAGGAATTGGAGTGATTTGTCTAATAGGGCTGCTTTTTGT	51	YTRQRNWSDLSNRAAFC	2
YDYVMCPIRKTFSFQYC	2	0.00118339		ATGACGAGGGAGCGTAAGAGTACTATGAAGATTAGTGTGGGTACTACGTGT	51	YTRERKSTMKISVGTTC	2
YDYW+NPGRDHTYTLGC	2	0.00118339		ATGACGAGGGTGATGTCGAATAATTATACTTGTGGTGTGATGTATATTTGT	51	YTRVMSNNYTCGVMYIC	2
YE++VHRYTNAK+GLMC	2	0.00118339		ATGACGAGTAATTTGCATAGGAATTTGTCGAGTGAGATGAATGCTATTTGT	51	YTSNLHRNLSSEMNAIC	2
YE+DPNIS+DKMSCCKC	2	0.00118339		ATGACGAGTAGTAATCATAAGGATCATGTTCGTAGTCGTGATGTGAATTGT	51	YTSSNHKDHVRSRDVNC	2
YE+RHKMRMSPMANRTC	2	0.00118339		ATGACGAGTGATGTGCAGAAGGAGCTTAATCGTTTTCTTCCGACGAGGTGT	51	YTSDVQKELNRFLPTRC	2
YE+YAYDKQKDVKWAIC	2	0.00118339		ATGACGATGATTGATGATTAGTCTGTTGTGCTGTCTACTATGCATTGTTGT	51	YTMIDD+SVVLSTMHCC	2
YEAATDTGNDTYRLMNC	2	0.00118339		ATGACGATGTAGAGGTAGACGATGATGCTGCATTATGCTAAGCTTTGGTGT	51	YTM+R+TMMLHYAKLWC	2
YEACP+DQKPTHRHTDC	2	0.00118339		ATGACGATTTGGTTGGGTGATTGTTGGAAGAAGAGGAGGAGGTGTAGGTGT	51	YTIWLGDCWKKRRRCRC	2
YEAELPYARETLDIQKC	2	0.00118339		ATGACGCAGACTGAGTTTGGGTATAATAAGATGGAGGCTTAGTTTGAGTGT	51	YTQTEFGYNKMEA+FEC	2
YEAENEFCTSRSQCWMC	2	0.00118339		ATGACGCAGCCGCCTAATTGGGCGTATAAGTGTCATTCTAATCCTCGGTGT	51	YTQPPNWAYKCHSNPRC	2
YEASDTSDLVITSSSQC	2	0.00118339		ATGACGCAGGCGCAGCGTATGAGTCGGAATGGTGAGCTTGTGCGTTAGTGT	51	YTQAQRMSRNGELVR+C	2
YECKERRINQTPKSDEC	2	0.00118339		ATGACGCATAGGACGCATAGGCCTTCGAGGACTGAGAAGCGGCTGTTTTGT	51	YTHRTHRPSRTEKRLFC	2
YECKRNQTWKNLKCANC	2	0.00118339		ATGACGCATGATAATCTTCTTAATAAGACTGATAAGGTGAGTCTGATTTGT	51	YTHDNLLNKTDKVSLIC	2
YECNCRSDEIDLASENC	2	0.00118339		ATGACGCATGATCCTAAGCCGGAGAATAAGCCGTTTAAGAAGCAGAAGTGT	51	YTHDPKPENKPFKKQKC	2
YECTTTKQDQPYRTRKC	2	0.00118339		ATGACGCATTGGAAGCAGACGTTTAAGAATGGGCGTATTACGCGGATTTGT	51	YTHWKQTFKNGRITRIC	2
YECVSKNDTIMG+DE+C	2	0.00118339		ATGACGCATTGTGGTTGGAATATGTGTAATAAGATGACGTAGGGTATTTGT	51	YTHCGWNMCNKMT+GIC	2
YEDLNSCYCMKMTWRDC	2	0.00118339		ATGACGCCGCATGCGAATTCGAGGACTTGGGCGCATCAGCTTATTCTTTGT	51	YTPHANSRTWAHQLILC	2
YEESREYKLLSLV+WDC	2	0.00118339		ATGACGCCGGAGGCTATTAATACGACTGATCCTTTGAATTAGCCGACGTGT	51	YTPEAINTTDPLN+PTC	2
YEFSTQKLRADSSTAEC	2	0.00118339		ATGACGCGTAATGCTTGGTGGTATCCGAATGCTGGGGGTTATTAGCGTTGT	51	YTRNAWWYPNAGGY+RC	2
YEFYSC+PRCNSLRVEC	2	0.00118339		ATGACGCTGGAGAATACGAAGAGGTGTATTTGTAGGCAGGTGCTTCATTGT	51	YTLENTKRCICRQVLHC	2
YEG+LT+REKWNSQ+KC	2	0.00118339		ATGACGGAGAATAATCGGAATTATATGCCGCGTCATGCGGAGCGTACGTGT	51	YTENNRNYMPRHAERTC	2
YEHAEWQKATIWKTN+C	2	0.00118339		ATGACGGATCATGATATGAAGGTTTAGGAGAGGAATTGTTTTGAGTCGTGT	51	YTDHDMKV+ERNCFESC	2
YEHEK+YKTMDSALCPC	2	0.00118339		ATGACGGATGAGAGTGAGAAGTCGGTGACTAGTACGACTAATCAGAAGTGT	51	YTDESEKSVTSTTNQKC	2
YEHTNWS+DYVIKDCMC	2	0.00118339		ATGACGGCGTCGTAGGCGGCGTATTTGGTGTGTTGTATTATTAATTTGTGT	51	YTAS+AAYLVCCIINLC	2
YEHVR+LLKSSEKDNSC	2	0.00118339		ATGACGGGGCTGCCGGTGCCGTCTGAGATTGCGCAGGGTAGTCTGTCTTGT	51	YTGLPVPSEIAQGSLSC	2
YEIESLIMKRGHRDSHC	2	0.00118339		ATGACGGGGTTGAATGTGTCGTATGCGAAGAATGCGAATCATAATATGTGT	51	YTGLNVSYAKNANHNMC	2
YEIGEKAQTTANRCGWC	2	0.00118339		ATGACGGTGCCTAGGAGTATGTCTACTAGTAATTAGAATGATAAGAATTGT	51	YTVPRSMSTSN+NDKNC	2
YEIHQFDERRGWNA+DC	2	0.00118339		ATGACGGTTAAGAATATGAAGATGAAGAAGCATGGGACGTCTTGTGATTGT	51	YTVKNMKMKKHGTSCDC	2
YEIMEAYIVSKNLNPTC	2	0.00118339		ATGACGGTTGTTGAGAGGTAGCTTGCTAATCGGTAGAAGGAGCCTCATTGT	51	YTVVER+LANR+KEPHC	2
YEISKTVFMWILLWEHC	2	0.00118339		ATGACGTAGGGTTGTTTGGTTCATACTAAGACGAATCTGAGGATGACTTGT	51	YT+GCLVHTKTNLRMTC	2
YEITSY+LTDTHCEW+C	2	0.00118339		ATGACGTCTGGTACGCATGGTGTTATGTAGAAGCATCTGCGTGTTATTTGT	51	YTSGTHGVM+KHLRVIC	2
YEIVRFVVKKHVDGDAC	2	0.00118339		ATGACGTGGACTGATGGGAATCATTGTCCGACTAATACTCCGCAGACTTGT	51	YTWTDGNHCPTNTPQTC	2
YEIYEGKASKESEYQWC	2	0.00118339		ATGACGTGGATGTTTAAGCTGTATATGATTACTTATGTTCGTACTAATTGT	51	YTWMFKLYMITYVRTNC	2
YEKDLPPNDS+MFSDWC	2	0.00118339		ATGACGTGGCATACTAGTTTGGCTTTGATGAATATGGTTAATGTTAGGTGT	51	YTWHTSLALMNMVNVRC	2
YEKKLK+SCPKPTLHTC	2	0.00118339		ATGACGTGTGAGCATGAGGCTAGGGAGCGTATTCATGTTCGGGTGGATTGT	51	YTCEHEARERIHVRVDC	2
YEKLTNNLTKDLNKALC	2	0.00118339		ATGACGTTGTCGCCGCGTAGTCTGAGTCCGTCTCTGTTTTGTTCGCGTTGT	51	YTLSPRSLSPSLFCSRC	2
YEKSKKW+LFRFDIVNC	2	0.00118339		ATGACTAAGAGGGTGAATCTTAAGAAGGTTTGTAGTAAGTAGTAGGGTTGT	51	YTKRVNLKKVCSK++GC	2
YEKSKTCECETAKKRYC	2	0.00118339		ATGACTAAGAGGTATATGGATATGTAGGCTGGGTTGGCTGATATGTATTGT	51	YTKRYMDM+AGLADMYC	2
YEKSNGVYNGKHCGPNC	2	0.00118339		ATGACTAAGATGGATAAGGAGATGTTTCTTGCTATGAATAGTGTGGATTGT	51	YTKMDKEMFLAMNSVDC	2
YEKTENDKE+ADRTKQC	2	0.00118339		ATGACTAAGTATACTAATGTGGTTTAGGCTAATCTGATTTGGTTGATGTGT	51	YTKYTNVV+ANLIWLMC	2
YEKTHANLVISEV+PRC	2	0.00118339		ATGACTAATAGGGAGCGTTGTTAGGTGATTATGATGTCGCGGAAGCAGTGT	51	YTNRERC+VIMMSRKQC	2
YEKYKRVTETSITQNIC	2	0.00118339		ATGACTAATGCTTCGCAGAAGCATAAGGATGTTTTTCTGCTGATTTGTTGT	51	YTNASQKHKDVFLLICC	2
YELCATYVWLMTNKQKC	2	0.00118339		ATGACTAATTATCCGCAGGAGTATTGGTGTGGTATGAAGAATAATCGGTGT	51	YTNYPQEYWCGMKNNRC	2
YELKY+PQH+YSRDNNC	2	0.00118339		ATGACTAATTATGAGTAGGAGAATGATTAGAGGAATTGTGTTTCGGTTTGT	51	YTNYE+END+RNCVSVC	2
YELNSTFNIVNEKCPAC	2	0.00118339		ATGACTACGAGGATGCTTTGGGCGTGTACTCTGGTTACGAGGTCTAGTTGT	51	YTTRMLWACTLVTRSSC	2
YEMKPRRKTTNMVLLVC	2	0.00118339		ATGACTACGATTGTGGAGATGTAGTAGAGGCGTAAGGCTGTGATTGTTTGT	51	YTTIVEM++RRKAVIVC	2
YEMKYCDPLDESGSRKC	2	0.00118339		ATGACTACGCTTCTTAGGCAGTATCGGTTTGAGGATTGGAGGAAGACGTGT	51	YTTLLRQYRFEDWRKTC	2
YEMTAMNIVFVGDLDDC	2	0.00118339		ATGACTACGGTTGCGGTGAAGTGTTTTTCGGATCGGGATACTTCGACTTGT	51	YTTVAVKCFSDRDTSTC	2
YENGYNMCEEKSYEK+C	2	0.00118339		ATGACTACGTAGGTGAAGCTGAAGCATCTTTGGCGGACGATTCTTTAGTGT	51	YTT+VKLKHLWRTIL+C	2
YENPKIGEHIENDPGGC	2	0.00118339		ATGACTACTGAGAAGTTTTGGATGACGAATCCGGTTCGGTATGGGTATTGT	51	YTTEKFWMTNPVRYGYC	2
YENSGFNDKGASVNVNC	2	0.00118339		ATGACTAGTCCTGAGTGTGCGCATCAGTAGCAGGCGATTTCTAATGCGTGT	51	YTSPECAHQ+QAISNAC	2
YENSNEFLPND+PMSAC	2	0.00118339		ATGACTAGTTCTAAGGAGCGGCAGAAGTTCTGTATGGATAGTTTGCGTTGT	51	YTSSKERQKFCMDSLRC	2
YENTRDRWMRMFHDNTC	2	0.00118339		ATGACTATGAATCATCTTGCTGGTGATGATCTTAGTCAGTCTAAGAATTGT	51	YTMNHLAGDDLSQSKNC	2
YEP+VENCKMEGTFICC	2	0.00118339		ATGACTATGTCGCTTTTGACGTGTACGATTAAGATTAGTTCGCAGGGGTGT	51	YTMSLLTCTIKISSQGC	2
YEPKYPVSIEQTLYWAC	2	0.00118339		ATGACTATGTGGACTCCTGATATGACTAGGGAGCATGGTAAGGTTAAGTGT	51	YTMWTPDMTREHGKVKC	2
YEPWCTLRRMMVQLKRC	2	0.00118339		ATGACTATTTCTGGTTTGTAGTATAAGATGACTCGTGGTCTGAGGTCGTGT	51	YTISGL+YKMTRGLRSC	2
YEQAPDKIYNCTE+ANC	2	0.00118339		ATGACTCAGGGTCAGTTTGTGTAGTATTATAGGCGGAAGGGGCATGTGTGT	51	YTQGQFV+YYRRKGHVC	2
YEQDANSLTNSMMHSQC	2	0.00118339		ATGACTCAGTATCCGAAGCATAGTAAGCAGCGTGAGTTTCGGGCGTGTTGT	51	YTQYPKHSKQREFRACC	2
YEQFEMSRS+ICTTMQC	2	0.00118339		ATGACTCATTTGTAGGTGTGTTTTTATGTGTCTTATTGGTCGCCGACTTGT	51	YTHL+VCFYVSYWSPTC	2
YEQPRNTMDKRNKYYLC	2	0.00118339		ATGACTCCTAAGACGAAGGCGATTAAGCGGAATATGAGGGATATTAAGTGT	51	YTPKTKAIKRNMRDIKC	2
YEQQEQKWNDKCLHTCC	2	0.00118339		ATGACTCCTTAGATGCATTAGGATGCTACTCTTTATTCTAAGAATCAGTGT	51	YTP+MH+DATLYSKNQC	2
YEQQPSKECPKAAELKC	2	0.00118339		ATGACTCTGCCTATGAATCATAGTTTTTATAAGAAGGATGCGAGGTTGTGT	51	YTLPMNHSFYKKDARLC	2
YEQRKIKRTAISDNRNC	2	0.00118339		ATGACTGAGGAGAGTGATGGGTAGTAGACTTGGAAGTATAGTAAGACTTGT	51	YTEESDG++TWKYSKTC	2
YEQRP+RLKVLTSVCMC	2	0.00118339		ATGACTGAGGATAAGTATAAGCTTCTTCATGATAGTAGGAGTACTATTTGT	51	YTEDKYKLLHDSRSTIC	2
YEQVLKNISAQNYKYAC	2	0.00118339		ATGACTGAGTAGCTTGAGGATGATAAGTTGGTGGTTAAGGATTTGATTTGT	51	YTE+LEDDKLVVKDLIC	2
YEQYKKK+KNANASVFC	2	0.00118339		ATGACTGATCATAGGATTATTCCTTATCAGCTGATTGTGGATATTTAGTGT	51	YTDHRIIPYQLIVDI+C	2
YER+NDMLGF++LKRFC	2	0.00118339		ATGACTGATCGGATGCTTCCTGCGGATCGTAACCTTAAGATGCGGATTTGT	51	YTDRMLPADRNLKMRIC	2
YER+VEFNVRIEYQRCC	2	0.00118339		ATGACTGATCGTCGGCATACTACGAAGAGTTATGCTGGTTCTTGGCGTTGT	51	YTDRRHTTKSYAGSWRC	2
YERGEIYELHGMRMSNC	2	0.00118339		ATGACTGATGATATGAAGATTATTGCGGATACGAGTAAGAAGTTTATGTGT	51	YTDDMKIIADTSKKFMC	2
YERINKDSLCVKCNDIC	2	0.00118339		ATGACTGATGCTCGGTAGCTTTCTGATATGAGTGGTCCTTATATGAGGTGT	51	YTDAR+LSDMSGPYMRC	2
YERN+RNLRSRLLVRGC	2	0.00118339		ATGACTGATTCTAAGGCTTGGACGATGGGGAAGTAGGAGGCTAGTGCTTGT	51	YTDSKAWTMGK+EASAC	2
YERTRNSVKMEGCMYKC	2	0.00118339		ATGACTGCGCTGAGGAAGGCTAATACTGATGGGTATGCTATTGGGTGGTGT	51	YTALRKANTDGYAIGWC	2
YERWDTVKEIGFD+TCC	2	0.00118339		ATGACTGGGATGAGTGATAATGATAATGTGACTAAGAGTCAGTGGAAGTGT	51	YTGMSDNDNVTKSQWKC	2
YESCDVYEMPEYVMQEC	2	0.00118339		ATGACTGGGGATATTGTTTTGAATGCGAAGGAGGCTTAGATTACTTTGTGT	51	YTGDIVLNAKEA+ITLC	2
YESITLGQEYKSLNRIC	2	0.00118339		ATGACTGGTAAGCGTTATGCGTGGAAGGCGTATCCGAGGATGATGTCTTGT	51	YTGKRYAWKAYPRMMSC	2
YESNA+NKWQVR+LNAC	2	0.00118339		ATGACTGGTAAGTGGAATTAGTAGCGTAGTGGTGAGAATAGTTATACGTGT	51	YTGKWN++RSGENSYTC	2
YESRRSKGSKNRYT+KC	2	0.00118339		ATGACTGGTACGATTATTAATTGTAATTCGTGGTAGACTTCGAGGACTTGT	51	YTGTIINCNSW+TSRTC	2
YESVLTNTGTYTSDMEC	2	0.00118339		ATGACTGGTTCGTAGTTGTCTTAGTTTCTGCATACGCAGACTATTAAGTGT	51	YTGS+LS+FLHTQTIKC	2
YESYD+DC+KKKKTFLC	2	0.00118339		ATGACTGTGCAGGGTGATGCGAAGGTTGATAATTGTATGTTTCCGGCGTGT	51	YTVQGDAKVDNCMFPAC	2
YETP+KTITHELIINKC	2	0.00118339		ATGACTGTTCATAGGCAGGCGACGTTTCCGAAGAATGTGTAGTATGGTTGT	51	YTVHRQATFPKNV+YGC	2
YEVNDLYGTLNDMEHDC	2	0.00118339		ATGACTGTTGATTAGCTGAAGTTTACGGAGATTGATCGGAGGTTGAAGTGT	51	YTVD+LKFTEIDRRLKC	2
YEWNDRRHRHKPDKTMC	2	0.00118339		ATGACTTAGAAGAAGGTGCGGCATAATGATTGGACGTGGTTGTATCGTTGT	51	YT+KKVRHNDWTWLYRC	2
YEWPFLKDKNFCPKNKC	2	0.00118339		ATGACTTAGACGAAGCATCTGCAGTAGACTGGGTGTAGTGCTAATATGTGT	51	YT+TKHLQ+TGCSANMC	2
YEYCIDGFDMKSWQLVC	2	0.00118339		ATGACTTAGATGAAGATTGTGACTGCTTTTATGAAGGTTAAGCGGTATTGT	51	YT+MKIVTAFMKVKRYC	2
YEYGKDFSSMDGT+NMC	2	0.00118339		ATGACTTATATGTGGCTGAATGTGAATGATTTTTTTCAGTTGGAGAAGTGT	51	YTYMWLNVNDFFQLEKC	2
YEYKICQTCKVLSNKRC	2	0.00118339		ATGACTTCTACTGATCCTTTGACTTGTTTTCTGGCGAATGTTATTCAGTGT	51	YTSTDPLTCFLANVIQC	2
YEYKRLHDNCITTHREC	2	0.00118339		ATGACTTGGACGAGTTATGTTGGTATGTATTTTGCGGTGTCGACGGCGTGT	51	YTWTSYVGMYFAVSTAC	2
YEYPDNLWCTKNNFLEC	2	0.00118339		ATGACTTGGAGGATGATTAATTGTCTGCGTTGGAATACGATGAATTTTTGT	51	YTWRMINCLRWNTMNFC	2
YEYPSTVEQNEIAADIC	2	0.00118339		ATGACTTGGCTGGAGCGTGGTGATAGGACTAATTAGAAGAAGCTGATTTGT	51	YTWLERGDRTN+KKLIC	2
YF+ANSTYSVATTHRSC	2	0.00118339		ATGACTTGTTATGTTTTGTGTTCTTATTTTTATAGTATGGTGCGGGTTTGT	51	YTCYVLCSYFYSMVRVC	2
YF+KYMDSDMHECGCNC	2	0.00118339		ATGACTTTGCGGATGACGAAGAAGTGTGTTACTTGTGCGACTAAGAATTGT	51	YTLRMTKKCVTCATKNC	2
YFARWICMTIQNRTDVC	2	0.00118339		ATGACTTTGTATTAGTTGGGGAGTATTGGTAATAGTGTTTCGAAGAAGTGT	51	YTLY+LGSIGNSVSKKC	2
YFCEKGYSWWFVVLVRC	2	0.00118339		ATGACTTTTGGGTATACGAGTGCGCCGGCGAGGACGAGTGAGAAGTATTGT	51	YTFGYTSAPARTSEKYC	2
YFCKPYRNFTSNPVRLC	2	0.00118339		ATGAGGAAGAATACTACTTATAAGACGCCGTCGTTGAGTGAGATGAGGTGT	51	YRKNTTYKTPSLSEMRC	2
YFCNK+DCCTLTNMLYC	2	0.00118339		ATGAGGAAGAATTAGATTGAGGGGAGTGCTGATCATTTTGTTAAGCATTGT	51	YRKN+IEGSADHFVKHC	2
YFDMFSADAELNCALAC	2	0.00118339		ATGAGGAAGACTCGGGAGCATAGTTCTCTTTGGGCGAAGTGGGCGGAGTGT	51	YRKTREHSSLWAKWAEC	2
YFDRTKEGWKHGTTYGC	2	0.00118339		ATGAGGAAGAGGTATACGGCTTCGGTTAAGATTCTTGATTATCATTTGTGT	51	YRKRYTASVKILDYHLC	2
YFDYSENAS+SLHWRRC	2	0.00118339		ATGAGGAAGATGACTGAGGTGAATTGTTGGAATAAGAGGCATGATTAGTGT	51	YRKMTEVNCWNKRHD+C	2
YFEKVKGMVVICMGDFC	2	0.00118339		ATGAGGAAGGATCTGTTTGTTTGTGGGAATCTGTTGTATAAGAAGACTTGT	51	YRKDLFVCGNLLYKKTC	2
YFELHFLQQNHVPNTYC	2	0.00118339		ATGAGGAAGGATGCGCAGCGGCAGTTTAGTTATTAGCGGTCTGTTGAGTGT	51	YRKDAQRQFSY+RSVEC	2
YFETA+VMILTGFCVSC	2	0.00118339		ATGAGGAAGGTTGAGACTAATCGGACTCAGAAGAAGAATAAGGAGAATTGT	51	YRKVETNRTQKKNKENC	2
YFFIVVYSPMTDLTTYC	2	0.00118339		ATGAGGAAGTAGCAGATGTGTAGTAAGCTGGGTCAGGAGTATAAGTAGTGT	51	YRK+QMCSKLGQEYK+C	2
YFGDMKTLSDCLSKTTC	2	0.00118339		ATGAGGAAGTAGTGTCCTTCTGCGGTGGAGAATAAGCTGGCCTAGCCTTGT	51	YRK+CPSAVENKLA+PC	2
YFGMTNTCCCPHAPSPC	2	0.00118339		ATGAGGAATAGGCGGACGTATCGGATGAATGAGCGTATGAGTATGCTGTGT	51	YRNRRTYRMNERMSMLC	2
YFGWKINGTSSYCMRNC	2	0.00118339		ATGAGGAATAGGCTGAGGATGACGTTGAGTGAGTTGAATCGTCATAAGTGT	51	YRNRLRMTLSELNRHKC	2
YFGYCSLDIAQSTRLEC	2	0.00118339		ATGAGGAATAGGGTTAAGAATCAGATTATGCGGACTAAGGGGCCGAATTGT	51	YRNRVKNQIMRTKGPNC	2
YFH++VMSVDTFTGHTC	2	0.00118339		ATGAGGAATATGATGAATACGGATATTTTGCGTTAGCTGTTTCGGATGTGT	51	YRNMMNTDILR+LFRMC	2
YFHGIPHEDKINAITMC	2	0.00118339		ATGAGGAATATGGGGTTGTAGTGGCCGAATATGCGGGTGGTGCCGCAGTGT	51	YRNMGL+WPNMRVVPQC	2
YFIDMN+MAYRTLRRMC	2	0.00118339		ATGAGGAATATGGTTCCGATTAAGTTGATTTATCGTTATACTCATCGGTGT	51	YRNMVPIKLIYRYTHRC	2
YFIMCRY+KP+NVFKRC	2	0.00118339		ATGAGGAATCTGTTGTAGAGTATGTGTTGTGAGATGCTTTGGGATGTGTGT	51	YRNLL+SMCCEMLWDVC	2
YFINRHTFWRVTFVLIC	2	0.00118339		ATGAGGAATGCGGTTATTAAGACTGCTACGGGGAAGTTGCATTCTAAGTGT	51	YRNAVIKTATGKLHSKC	2
YFIRFSNGKRIVMVCWC	2	0.00118339		ATGAGGAATGTAAGTGAGATTTAGAGTGTGAAGGATAAGTGTCGGACTTGT	51	YRNVSEI+SVKDKCRTC	2
YFIRISCQTPRGLPKSC	2	0.00118339		ATGAGGAATTGGAAGGGTCGTACTGATCGGCCTAATTGGTAGTTGGATTGT	51	YRNWKGRTDRPNW+LDC	2
YFISNIFWYNAAKWNKC	2	0.00118339		ATGAGGAATTGGGTGATTGATAAGCATCGTACTGCTAAGGGTTCGGATTGT	51	YRNWVIDKHRTAKGSDC	2
YFKCTIHSNDMGVNDYC	2	0.00118339		ATGAGGAATTGGTATTTGCCGGTTCCGGTGGCGCGGAGTATGGAGATGTGT	51	YRNWYLPVPVARSMEMC	2
YFKKA+CSWPRRMGHIC	2	0.00118339		ATGAGGAATTTTGTGATGTTGGAGTATATGTATAAGAGGCAGATGCGGTGT	51	YRNFVMLEYMYKRQMRC	2
YFKKVQNKIKNVDNILC	2	0.00118339		ATGAGGACGGTGAGTCAGTAGATTGCGAATGCGTAGTCTGAGGAGCAGTGT	51	YRTVSQ+IANA+SEEQC	2
YFKTVLNWLEFKLTLKC	2	0.00118339		ATGAGGACGTGTTATAAGCATTGGATTGAGGGGTCGACGCGTAAGCGTTGT	51	YRTCYKHWIEGSTRKRC	2
YFLECGLTRESPV+MQC	2	0.00118339		ATGAGGACTAATATTATGATGAGGAGTACTACGGTTAAGCGTTTGGATTGT	51	YRTNIMMRSTTVKRLDC	2
YFLETENAKERVVDRGC	2	0.00118339		ATGAGGACTGCTTTTGAGTTTATGAATAATCATAAGTTGACTAAGTGTTGT	51	YRTAFEFMNNHKLTKCC	2
YFLKFRRKAEHVLVIMC	2	0.00118339		ATGAGGACTGTTAGGGCGAATGCGAAGAAGACGCCTTATGTTCTTTCGTGT	51	YRTVRANAKKTPYVLSC	2
YFLR+TVYTMW+IMEPC	2	0.00118339		ATGAGGACTTAGTAGAGGCAGGAGAGGCATTTGAAGTAGATTTTGATGTGT	51	YRT++RQERHLK+ILMC	2
YFLYSRLKVDYTKHVIC	2	0.00118339		ATGAGGACTTCTACTGAGAGTACGCCTGATTGGAAGTATAATACGTAGTGT	51	YRTSTESTPDWKYNT+C	2
YFMNIR+RQNRARNMWC	2	0.00118339		ATGAGGAGGAGGCAGAAGAGTGGTCGTTATCATGGTTTGTCTGAGAAGTGT	51	YRRRQKSGRYHGLSEKC	2
YFNFVEMLLDRRLMSLC	2	0.00118339		ATGAGGAGGCAGAGTATTCTGAATTGGCATGTGAAGCTGGCTAAGGCGTGT	51	YRRQSILNWHVKLAKAC	2
YFNIKRLYLGMTNFAAC	2	0.00118339		ATGAGGAGGGATCTGCTTAAGGCTCTGAAGACGGAGGTGACGAAGAAGTGT	51	YRRDLLKALKTEVTKKC	2
YFNKNLHWYCTLPKDLC	2	0.00118339		ATGAGGAGGGTGAAGGAGATTATTGGTAATGAGGTGAATGCGCTGAGGTGT	51	YRRVKEIIGNEVNALRC	2
YFNNYNE+SFNDSKRLC	2	0.00118339		ATGAGGATGAGTGCGGAGTGTAAGATTTGTTTTGTTGATTTGAAGGCTTGT	51	YRMSAECKICFVDLKAC	2
YFNRCALWATSSKMAVC	2	0.00118339		ATGAGGATGATGCAGTATACGGCTATTACGTAGTAGCGGTAGAAGGAGTGT	51	YRMMQYTAIT++R+KEC	2
YFNTSPTGGRKSNQSHC	2	0.00118339		ATGAGGATGATGTATATGGATACTCGTTATTGTCGGAGGATGTTTAGTTGT	51	YRMMYMDTRYCRRMFSC	2
YFNVAE+QQWLK+GHKC	2	0.00118339		ATGAGGATGATTCAGGCTAGTAGGCTGGTGTATGTGATTTATTTTACGTGT	51	YRMIQASRLVYVIYFTC	2
YFPMRTCCDRFSMHQSC	2	0.00118339		ATGAGGATGGCGACGAGTCAGTGTGAGTATCGTCTGTAGACTGCGTTGTGT	51	YRMATSQCEYRL+TALC	2
YFQPNNENGSSSTDTAC	2	0.00118339		ATGAGGATTAATCAGCGGGATATGCAGTAGGCGAGTGGGACGATGTTTTGT	51	YRINQRDMQ+ASGTMFC	2
YFRDGNYKSCLISNVAC	2	0.00118339		ATGAGGATTACTCATCTGAAGGCGAATTAGAGGCAGCATATGGCTACGTGT	51	YRITHLKAN+RQHMATC	2
YFRDLFNSYGQCH+RGC	2	0.00118339		ATGAGGATTATTTAGAAGGAGAATGGTTATGATAGTCAGACTGATAAGTGT	51	YRII+KENGYDSQTDKC	2
YFRSETTCDA+NEMWVC	2	0.00118339		ATGAGGATTGATAATGTTTGTTTGAAGGCTATTCAGCTGTGTGAGATGTGT	51	YRIDNVCLKAIQLCEMC	2
YFRSVQCVYDFEMAETC	2	0.00118339		ATGAGGCAGTGTCAGGGTATGCAGCAGATGGATATGACGCAGATTTGGTGT	51	YRQCQGMQQMDMTQIWC	2
YFSKYLTWLLDFLWRGC	2	0.00118339		ATGAGGCAGTGTTATATGCCTAAGAAGTTTGGGATTAAGGAGATGTTGTGT	51	YRQCYMPKKFGIKEMLC	2
YFSVMRVGIKRVFTMYC	2	0.00118339		ATGAGGCAGTTGTATAGTTGGAGGAATGCGTGTGAGCAGGAGAAGCTTTGT	51	YRQLYSWRNACEQEKLC	2
YFSVNSSEKEDSSMQEC	2	0.00118339		ATGAGGCATAATATGACGGAGGATTAGGAGTATGCTGATATGCGTTAGTGT	51	YRHNMTED+EYADMR+C	2
YFTKN+IE+DKK+INGC	2	0.00118339		ATGAGGCATACGTATATTGAGTAGATGGTTATTCAGATGATTCGTCAGTGT	51	YRHTYIE+MVIQMIRQC	2
YFTNNSSCIANYQLLCC	2	0.00118339		ATGAGGCCGATTGATAATAGTAGGTCTGAGGAGTAGACGAGGAGTAAGTGT	51	YRPIDNSRSEE+TRSKC	2
YFTVKYIMYKQTQNLVC	2	0.00118339		ATGAGGCCGGAGATGGTTAGGAATAATATGTTGAAGACGAATTATCATTGT	51	YRPEMVRNNMLKTNYHC	2
YFVILLVDSVGKDVRNC	2	0.00118339		ATGAGGCCTTGTAAGTATAAGACGACTTATTATAGGCCTTGTGTGTTGTGT	51	YRPCKYKTTYYRPCVLC	2
YFVRKNSLVIECKDTDC	2	0.00118339		ATGAGGCGGAAGGAGAGGAATAAGTAGAATGGGATTGCTTATGATAGTTGT	51	YRRKERNK+NGIAYDSC	2
YFVVRYNMKASFINRIC	2	0.00118339		ATGAGGCGTAATGCGTATACGAAGATTCAGGTTGAGGAGTATACGTCTTGT	51	YRRNAYTKIQVEEYTSC	2
YFW+ANSIVLESYDWQC	2	0.00118339		ATGAGGCTGTATAAGAATAATGTTAATGCTGTGGAGACGAATGAGATGTGT	51	YRLYKNNVNAVETNEMC	2
YFWPARRATRLSIRLKC	2	0.00118339		ATGAGGCTGTTTAATGAGAGTTATCGTAGTTGGGCGCGTGAGACGCTGTGT	51	YRLFNESYRSWARETLC	2
YFYTK+RYRDHMSMFNC	2	0.00118339		ATGAGGCTTAGTTTGTATCGGGATAATTATGATACTTATGGTGAGCTGTGT	51	YRLSLYRDNYDTYGELC	2
YG+T+QKYVIESFGKSC	2	0.00118339		ATGAGGCTTGTGGAGTAGATTGGGATGGAGGGGCTGAAGGGTTATGCGTGT	51	YRLVE+IGMEGLKGYAC	2
YGAHLR+RILTGRKSKC	2	0.00118339		ATGAGGGAGAATTTGGCTTATAATAGGTGGACTAGTGTTCATAATGATTGT	51	YRENLAYNRWTSVHNDC	2
YGAKMVAFRNKMTQYIC	2	0.00118339		ATGAGGGATAGCATGCATTATAGTGTTTGGTCGAATGTTTGTTCGTTTTGT	51	YRDSMHYSVWSNVCSFC	2
YGANMKKNKMSNPVFAC	2	0.00118339		ATGAGGGATATGCAGGGTCATTGTTATAGGGTGACGATGAATGATCCTTGT	51	YRDMQGHCYRVTMNDPC	2
YGATLNSQ+YNVARMRC	2	0.00118339		ATGAGGGATTCTATTCGTGAGATGAATGATGAGCGGAAGTATCTGTGTTGT	51	YRDSIREMNDERKYLCC	2
YGAYKRTYRRIKLTFLC	2	0.00118339		ATGAGGGCGACTATGAGTACTAGGAATACGAATATTGCGTGTACTGCTTGT	51	YRATMSTRNTNIACTAC	2
YGCRTFP+MNESQMLTC	2	0.00118339		ATGAGGGGGATGAGGACTTATAAGCCTAAGATGTTTATTTTGAGGACTTGT	51	YRGMRTYKPKMFILRTC	2
YGD+NC	2	0.00118339		ATGAGGGGTAATTGTGTGAATATGAGTTCGTTGTGGATGGGTGAGAAGTGT	51	YRGNCVNMSSLWMGEKC	2
YGDTESLRNMAL+YTQC	2	0.00118339		ATGAGGGGTTGTAGGTGGACTGCTAGGCGGATGGAGCATTTTTATAATTGT	51	YRGCRWTARRMEHFYNC	2
YGEKCVNLWVHLLAT+C	2	0.00118339		ATGAGGGTGAATATTATGTAGAGTTGGACGAAGACGTCTGATAATGAGTGT	51	YRVNIM+SWTKTSDNEC	2
YGELIGGS+ACLYDTTC	2	0.00118339		ATGAGGGTGTCTGGGAATCTGATTATGTATCTTCTTCAGCGTGTGAAGTGT	51	YRVSGNLIMYLLQRVKC	2
YGEMRLERRIPDAK++C	2	0.00118339		ATGAGGTAGCCTGATCTTTCTTATGGTCAGCGTCATGGGCTCTCGGAGTGT	51	YR+PDLSYGQRHGLSEC	2
YGFSRHAKKTQVYYTPC	2	0.00118339		ATGAGGTATAAGATGAGGGATATTCTTGGTAAGGCTTGTGTTGCTAAGTGT	51	YRYKMRDILGKACVAKC	2
YGG+RPR+WDTVYATKC	2	0.00118339		ATGAGGTATAAGGCGAATAGTAATAAGAAGATTAATACTGCTATGCCGTGT	51	YRYKANSNKKINTAMPC	2
YGGILKNNVNNQKILMC	2	0.00118339		ATGAGGTATAGTGAGTGGAGTGATAGGATGTTGAATGAGTTTCAGGAGTGT	51	YRYSEWSDRMLNEFQEC	2
YGH+LNMAWRSMRIRWC	2	0.00118339		ATGAGGTATGAGGATAAGTAGAGTGATGTGTGTGGTCTGAGTGAGGATTGT	51	YRYEDK+SDVCGLSEDC	2
YGHHAEQSHPDVLTTYC	2	0.00118339		ATGAGGTATGCGAAGCTTTTGTAGAATTTGAGGCAGTGGAATAGTTATTGT	51	YRYAKLL+NLRQWNSYC	2
YGHHVYEKQYKRNGNGC	2	0.00118339		ATGAGGTCGAATGCTATGAGTCTTGATGGTAAGATGCGTACTTAGAGTTGT	51	YRSNAMSLDGKMRT+SC	2
YGHPASSKAKAKGRWRC	2	0.00118339		ATGAGGTCGACGCTGATTAATTCGGGTTCTATGGATTAGGATGGTGTGTGT	51	YRSTLINSGSMD+DGVC	2
YGI+DWDLIQSWIYVVC	2	0.00118339		ATGAGGTCGCCGCAGCGTCATGGGCAGAGTGCGAATACTGAGTTTGATTGT	51	YRSPQRHGQSANTEFDC	2
YGIEELMP+TYDLIMLC	2	0.00118339		ATGAGGTCTGCGCGTGTGGAGGATTGTCCGCGGACGGGTGCGAATCCGTGT	51	YRSARVEDCPRTGANPC	2
YGIEHESVEMNTGDELC	2	0.00118339		ATGAGGTGGAGGAATGAGTAGAATCTGATTGAGGATATTCCTGAGTAGTGT	51	YRWRNE+NLIEDIPE+C	2
YGKDADQSHQLHESRYC	2	0.00118339		ATGAGGTGGCGGAATGAGACTGTGATTTTGTGGTTGAATGATCGTGGTTGT	51	YRWRNETVILWLNDRGC	2
YGKICNLDRYHKNI+RC	2	0.00118339		ATGAGGTGTATTCGTAGGCGGATGTTTAAGAAGAAGAGTTATTAGACTTGT	51	YRCIRRRMFKKKSY+TC	2
YGKNEPN+K++TKSFWC	2	0.00118339		ATGAGGTGTCTGTCGCATCCTTATTGGGGTTATGTGAAGAGTAATGTTTGT	51	YRCLSHPYWGYVKSNVC	2
YGKRMRTHTTNETRQRC	2	0.00118339		ATGAGGTGTGAGACTATTGGGAGTATGTGGTAGCTGTGTTCTACTACGTGT	51	YRCETIGSMW+LCSTTC	2
YGKSKKVTGRHECADSC	2	0.00118339		ATGAGGTTGGAGAAGTATCTGTATCGTTCGAATAGTACTAATGCTGATTGT	51	YRLEKYLYRSNSTNADC	2
YGKYMILCRFGNRMSMC	2	0.00118339		ATGAGGTTGGATTCTATGTAGTATGGGAAGCAGGCGGAGATGAATTCTTGT	51	YRLDSM+YGKQAEMNSC	2
YGL+NG+RWYRKKILRC	2	0.00118339		ATGAGGTTTAATGGTGATAATCCTAAGCTGAAGTTTCTTGTGTAGCATTGT	51	YRFNGDNPKLKFLV+HC	2
YGLITEKACKMLRHRNC	2	0.00118339		ATGAGGTTTGATCCTGTGTATATGATGTTGGTGGGACGGGATGATACTTGT	51	YRFDPVYMMLVGRDDTC	2
YGLMTSGQKRSKQTTNC	2	0.00118339		ATGAGGTTTTTGCCGATGAATTAGGCTGCTGCGCGTAAGATGACGGTGTGT	51	YRFLPMN+AAARKMTVC	2
YGLTLR+MSHKYLMGFC	2	0.00118339		ATGAGTAAGAAGGGGATGCTTATTCTTATGAAGATGAATTAGAATGTGTGT	51	YSKKGMLILMKMN+NVC	2
YGLTSRHNIILEQKMLC	2	0.00118339		ATGAGTAAGAAGTTTAGTGCGAGTAATTTGGATCTTCCGATGGCGATTTGT	51	YSKKFSASNLDLPMAIC	2
YGLYDGS+ISTAMQTMC	2	0.00118339		ATGAGTAAGAATAGGATGTGGTTGCCTGATAGGGAGATTGTTAATGCGTGT	51	YSKNRMWLPDREIVNAC	2
YGMFNLLRPNTRILSVC	2	0.00118339		ATGAGTAAGATTACTAGTAGGTGTAAGTAGTAGACTAAGCAGGATTATTGT	51	YSKITSRCK++TKQDYC	2
YGMMTRNNDGYMIMCHC	2	0.00118339		ATGAGTAAGATTAGGGGTAGTGATAAGTAGATTGAGCGTGATGATTTGTGT	51	YSKIRGSDK+IERDDLC	2
YGMNYKP+ETSPYG+AC	2	0.00118339		ATGAGTAAGCTGGCGGTGAATAGTTCTAGGAATGTGACTGGGTGTATGTGT	51	YSKLAVNSSRNVTGCMC	2
YGMSKHSHSIRRVSGPC	2	0.00118339		ATGAGTAAGGGGAGTTATAATATGCCGACGTCGAATACGCGTAGGCCTTGT	51	YSKGSYNMPTSNTRRPC	2
YGMYGSTKFDTRKFRKC	2	0.00118339		ATGAGTAAGTTGAGGCCGCAGAGTATGTTGATTCGGAATGCTAATTCTTGT	51	YSKLRPQSMLIRNANSC	2
YGNKKRSAAVMKETSTC	2	0.00118339		ATGAGTAAGTTTTTTAATAATTTGACGTGGAAGCCTAAGTTGTGGCGTTGT	51	YSKFFNNLTWKPKLWRC	2
YGNMRKQSNVFKYVRIC	2	0.00118339		ATGAGTAATACTAATGGGGTTTGGAATTAGACGGGTATGTGTCCGAAGTGT	51	YSNTNGVWN+TGMCPKC	2
YGNNYDLELIKAHDVWC	2	0.00118339		ATGAGTAATCAGGTTTTTAAGAATTGTACGAGGTCGTATAAGACTTTTTGT	51	YSNQVFKNCTRSYKTFC	2
YGNQKKLTRMNYG+RFC	2	0.00118339		ATGAGTAATTGTGAGACGAGTAAGGATTATAATCAGCATATGAGGCATTGT	51	YSNCETSKDYNQHMRHC	2
YGNVINMRSLASESPPC	2	0.00118339		ATGAGTAATTGTGGTAAGAATAAGGGGTGGTTTGGGAATTTGAAGCCGTGT	51	YSNCGKNKGWFGNLKPC	2
YGNWSEISVL+YRWCCC	2	0.00118339		ATGAGTACGAGGAGTTGTCATACGAGGACTAAGCGTAGTGATAATGTTTGT	51	YSTRSCHTRTKRSDNVC	2
YGPGCMTCHEAMRRIPC	2	0.00118339		ATGAGTACGATGAGGACTAAGTGTTGGAATGCGTATTTTAGTGAGGATTGT	51	YSTMRTKCWNAYFSEDC	2
YGPYENNVKNEAMASQC	2	0.00118339		ATGAGTACGTCGGATCGGAAGAAGTTTACTGGTAAGAATAGGAATGTTTGT	51	YSTSDRKKFTGKNRNVC	2
YGQLEKTMYCYGHSIWC	2	0.00118339		ATGAGTACGTGGCCGTGGCAGAAGAGTATGTTGGCGTGTAATCAGAGGTGT	51	YSTWPWQKSMLACNQRC	2
YGQMLGFYIDVEKKTLC	2	0.00118339		ATGAGTACGTGGGATGCGTCGAGTATTATGTTTCGTTTTAAGCGTGTGTGT	51	YSTWDASSIMFRFKRVC	2
YGQSDSYELEIWKVSAC	2	0.00118339		ATGAGTACGTGTTCGCATAGTGAGTCGGCTCAGGCTCAGGCGAATAAGTGT	51	YSTCSHSESAQAQANKC	2
YGRNYAK+QHS+NGPVC	2	0.00118339		ATGAGTAGGAAGAGTATGCGTACTTATAAGGGTATTAATTGGTCTTATTGT	51	YSRKSMRTYKGINWSYC	2
YGRSKHNQSEMSDMKLC	2	0.00118339		ATGAGTAGGAGGAAGTGTGAGAATGATGCTGATTTGTCGACTTATGAGTGT	51	YSRRKCENDADLSTYEC	2
YGRVLKT+RNGFGI+CC	2	0.00118339		ATGAGTAGGCATCTGAAGGATAATGATACGAGGCATCTGGTGAGTCGGTGT	51	YSRHLKDNDTRHLVSRC	2
YGSDQY+PKLKTVGY+C	2	0.00118339		ATGAGTAGTGCGATTAATTTGGATAAGGATAATTATGATAATGATAATTGT	51	YSSAINLDKDNYDNDNC	2
YGSDTTAKMVNMIRHHC	2	0.00118339		ATGAGTAGTTTGAGTAGTAAGATTAAGATGGCGAGTGATAATTAGAATTGT	51	YSSLSSKIKMASDN+NC	2
YGSEDE*RWT+RDRDAC	2	0.00118339		ATGAGTATGATTGGTAAGCGGTATTCTGTGATTCCTCTGAGTAATTAGTGT	51	YSMIGKRYSVIPLSN+C	2
YGSKLIYIQGMPGVNSC	2	0.00118339		ATGAGTATGTGTGGTACGTATACTGATTGTGATCTTTATGTTACGAGTTGT	51	YSMCGTYTDCDLYVTSC	2
YGSKLKMAEKNRAKAGC	2	0.00118339		ATGAGTATTCGGCGGATGACGACGGATTAGATTGTTGATAAGGCGGAGTGT	51	YSIRRMTTD+IVDKAEC	2
YGSMGYTALEINWND+C	2	0.00118339		ATGAGTCAGTTTATGGGTGATGCTGATCGTCAGTGTACTACTAGTGATTGT	51	YSQFMGDADRQCTTSDC	2
YGSMRM+PGDALTCAKC	2	0.00118339		ATGAGTCATAGGGCGTTTGAGCATGCTAAGATGAATTGTTTTTATGGTTGT	51	YSHRAFEHAKMNCFYGC	2
YGSMSNYLLWSLNEEYC	2	0.00118339		ATGAGTCATGCGAAGGCTGGTACTCCTTGTGGTTCGATGATGCCGGATTGT	51	YSHAKAGTPCGSMMPDC	2
YGTCNADASRTSICEHC	2	0.00118339		ATGAGTCCGCTTGAGTGTGCGTTGAATTATAGTCGGCCGATGCAGAAGTGT	51	YSPLECALNYSRPMQKC	2
YGTDNRLDNQYPISRHC	2	0.00118339		ATGAGTCCTCCGATTAATGCGTTTTCGAATGAGAGGAAGCAGTGGTTGTGT	51	YSPPINAFSNERKQWLC	2
YGTKVCDGNLL+TWFLC	2	0.00118339		ATGAGTCCTTGGACGGATGTGGATGATAGTCCGATGGCTACGCTGAGTTGT	51	YSPWTDVDDSPMATLSC	2
YGTLTTQKDTTAPTYEC	2	0.00118339		ATGAGTCGGACGTGGAGTGAGCAGGTTTTTGAGACGTAGTTTGCTGTGTGT	51	YSRTWSEQVFET+FAVC	2
YGYESFKGIGLVE+VEC	2	0.00118339		ATGAGTCGTCAGGAGCGGTATGTTGTTGTGTGGTGTGTTGATCCTTAGTGT	51	YSRQERYVVVWCVDP+C	2
YGYETYVPDHVQTSGLC	2	0.00118339		ATGAGTCTGAGTGAGTATTGGTATAATAGTTGGCTTAAGCGTGGTGATTGT	51	YSLSEYWYNSWLKRGDC	2
YGYIYMKTE+ATEIKHC	2	0.00118339		ATGAGTCTGTTGTGTGCTACTAATCCGATGAGTGAGATGTAGGCGAAGTGT	51	YSLLCATNPMSEM+AKC	2
YGYLSNIVKLKAVR+KC	2	0.00118339		ATGAGTGAGAATGTGCATGTGGATTCGAAGCTTAGGGGGCTTCATAAGTGT	51	YSENVHVDSKLRGLHKC	2
YGYMPAFEPLNPRSHNC	2	0.00118339		ATGAGTGAGACTATTGCTGCGCCTGAGAAGAAGTATGCGTTTGATGAGTGT	51	YSETIAAPEKKYAFDEC	2
YGYN+LNIYANCTAQRC	2	0.00118339		ATGAGTGAGAGGAATACTGGTGTTAAGCCGAGTACGTAGCATGGGAAGTGT	51	YSERNTGVKPST+HGKC	2
YGYYLQLRETPRNDWMC	2	0.00118339		ATGAGTGAGATGGTGAAGGCTCTGAAGTAGGATGGTGAGAATAGTAGTTGT	51	YSEMVKALK+DGENSSC	2
YH+NKNYGNKKNVPRTC	2	0.00118339		ATGAGTGAGATGTGTTTGAATTATATGAATGTTTGGGATTTGATGGATTGT	51	YSEMCLNYMNVWDLMDC	2
YHAQGDNTMRKKMHTPC	2	0.00118339		ATGAGTGAGCATAATATGATTGGTGCTGTGAGGTATAATCTGATTTTTTGT	51	YSEHNMIGAVRYNLIFC	2
YHD+FMRFEDDNNTVVC	2	0.00118339		ATGAGTGAGGAGTGTAGTGTGAATCGGTAGTATGTTCCTAGGCAGCCGTGT	51	YSEECSVNR+YVPRQPC	2
YHDEHTSKMVNKIIENC	2	0.00118339		ATGAGTGAGTCTAATTCGGAGGGGTGTACGGGGAGTATGACTATTCATTGT	51	YSESNSEGCTGSMTIHC	2
YHDTNDISTKAELRGMC	2	0.00118339		ATGAGTGATCCGAAGTTTGAGTGGCAGCGTGATGTTGCTTAGCGTAATTGT	51	YSDPKFEWQRDVA+RNC	2
YHDVHLRYLNHT+FKSC	2	0.00118339		ATGAGTGATGAGAGGGGGAGGATTTGTTAGGATCGGTAGAGGATTTTGTGT	51	YSDERGRIC+DR+RILC	2
YHELAMHRLPIKA+IKC	2	0.00118339		ATGAGTGATGATACTTTTAGGTGTTAGAATTGGGTTGATTATTGGGATTGT	51	YSDDTFRC+NWVDYWDC	2
YHETEENEDCTKDC++C	2	0.00118339		ATGAGTGATGTGGGGTGTAAGTGTCAGAATTGGGATATGTTGTCGTGGTGT	51	YSDVGCKCQNWDMLSWC	2
YHFGVNWFHYMGSRSHC	2	0.00118339		ATGAGTGCGACGGCTTAGAGGAAGTGGTAGAATAAGTTTGCTAATCTGTGT	51	YSATA+RKW+NKFANLC	2
YHFKVRREDWSNKLLDC	2	0.00118339		ATGAGTGCTGATGCGTAGTATGGTTGTTATAATAGGATTATGCGGTATTGT	51	YSADA+YGCYNRIMRYC	2
YHFTSRKHVGDLPRNRC	2	0.00118339		ATGAGTGGTAAGAATCTGATGGATTATACTGCGGTGATTACGCCTAAGTGT	51	YSGKNLMDYTAVITPKC	2
YHGDSYPNAYSESLVSC	2	0.00118339		ATGAGTGGTGATTATACTTATGATAATGATATGGCGTTGGGTCGGCCGTGT	51	YSGDYTYDNDMALGRPC	2
YHGLVLPGANVRSSVHC	2	0.00118339		ATGAGTGGTGCGGAGGAGAAGCCTGCGCAGAGGCAGTAGAGTCGGTTGTGT	51	YSGAEEKPAQRQ+SRLC	2
YHHNKCVNAYLPATKAC	2	0.00118339		ATGAGTGTGAAGAATAATAATCATTATCGTATGCTGATTGAGAATAATTGT	51	YSVKNNNHYRMLIENNC	2
YHIQDSEENSTDKGTHC	2	0.00118339		ATGAGTGTGACGACGCATAATTTGTATTGGAAGAAGTGTACTGCTGATTGT	51	YSVTTHNLYWKKCTADC	2
YHKK+RVDTFSTCSTEC	2	0.00118339		ATGAGTGTGGATTATACGAGGAATCGTGAGGCTTTTGTTATGACGTGTTGT	51	YSVDYTRNREAFVMTCC	2
YHKRLTNLNGTNSDPNC	2	0.00118339		ATGAGTGTGTAGTGTACGGTGTATGAGAAGGAGTGGATTAATAAGACGTGT	51	YSV+CTVYEKEWINKTC	2
YHLEHRYGASIRS+TAC	2	0.00118339		ATGAGTGTTGATATTGAGAGGAATGTTAGTAGTAATGAGGTGATGAATTGT	51	YSVDIERNVSSNEVMNC	2
YHLNWRYNHTVTRERSC	2	0.00118339		ATGAGTGTTTATTGTTGTTATTGGTATGATGGTTGGAAGACGACGATGTGT	51	YSVYCCYWYDGWKTTMC	2
YHLSGKMNHF+NGSERC	2	0.00118339		ATGAGTGTTTTGCGTTGGTATGATGTTACTTGTTATGTTCCTTTGGCGTGT	51	YSVLRWYDVTCYVPLAC	2
YHMGTKFKSS+LKCKTC	2	0.00118339		ATGAGTTATATGTATTAGAGTGGTCGTTCGATTACGATGTTGCCGCGGTGT	51	YSYMY+SGRSITMLPRC	2
YHMNKYIYLHKMTLHMC	2	0.00118339		ATGAGTTATATTCGGTTTACTGTTCAGGTGAAGAGGCAGGCTCCGGCTTGT	51	YSYIRFTVQVKRQAPAC	2
YHMPTWSGNTQYKSAEC	2	0.00118339		ATGAGTTCGCAGAAGTGTAAGACTTATCATAGTATTAATCTTTAGTAGTGT	51	YSSQKCKTYHSINL++C	2
YHMQLRDIRPLSPESVC	2	0.00118339		ATGAGTTCTAGGCGGTATTCGAGTTGTTGGCGTATGGAGCTTCCTAATTGT	51	YSSRRYSSCWRMELPNC	2
YHQMFD+SSVGLMLRSC	2	0.00118339		ATGAGTTGGGATATGCATATGGAGAATAGGAATTGGCTTAGGTCTGCGTGT	51	YSWDMHMENRNWLRSAC	2
YHQRAEQFNRIDLELWC	2	0.00118339		ATGAGTTGGTTGGTTAGGAAGTGGTTGTTGGATTGGGATAGGTTTACGTGT	51	YSWLVRKWLLDWDRFTC	2
YHRICTNHWVRFRSSNC	2	0.00118339		ATGAGTTTGGAGAAGGTTCAGAATCGTGTTAGGCTGCCGAGTACGATGTGT	51	YSLEKVQNRVRLPSTMC	2
YHRNAGRIPLGHLGNSC	2	0.00118339		ATGAGTTTGGGTATTACTAAGAGTAATTGGGAGAAGCATGCGCATTCGTGT	51	YSLGITKSNWEKHAHSC	2
YHRTA+YRLLFGYKKDC	2	0.00118339		ATGAGTTTTAATGAGGTGAGTGCTCTGATTAATATGAGTTTTAGGCCTTGT	51	YSFNEVSALINMSFRPC	2
YHRYNSTN+SQLVDGSC	2	0.00118339		ATGAGTTTTACTAATTGGAGGTCTAAGCAGGTTTATAAGGATACTGCTTGT	51	YSFTNWRSKQVYKDTAC	2
YHSEYKYGYQ+HLASEC	2	0.00118339		ATGAGTTTTTCGCGGAGTGGGATGGAGAAGTAGAAGGGTAATATGACTTGT	51	YSFSRSGMEK+KGNMTC	2
YHSI+NDRNQ+VMPRLC	2	0.00118339		ATGATGAACACGTATGCGACGGCTAATTCGCGGCATCGTATGATTGTGTGT	51	YMNTYATANSRHRMIVC	2
YHSSQVNAAIKDMYTYC	2	0.00118339		ATGATGAAGAAGTATGCTACTGGTCAGTGTCCGATGTAGCATAATCCTTGT	51	YMKKYATGQCPM+HNPC	2
YHTIWVHKFPLENYNLC	2	0.00118339		ATGATGAAGAAGTGTTAGAAGCATTAGACGAAGACTAAGTATTATTGTTGT	51	YMKKC+KH+TKTKYYCC	2
YHTSVYILIVACKPKEC	2	0.00118339		ATGATGAAGAATCAGAAGCATTAGTATAGTATGGTTTATAATAGGGTTTGT	51	YMKNQKH+YSMVYNRVC	2
YHVDMDAVRNYTIGCNC	2	0.00118339		ATGATGAAGACGGATTTGAATTGTCATAAGGCTATGAATTGTAAGACTTGT	51	YMKTDLNCHKAMNCKTC	2
YHVLYKSVPLCNNRETC	2	0.00118339		ATGATGAAGACGTCTGTGCGTTGGCAGCATCCTCAGAATCAGTGGGTTTGT	51	YMKTSVRWQHPQNQWVC	2
YHVRERSARSMYYLLKC	2	0.00118339		ATGATGAAGATTGCGACTAAGAAGGTGAATACTATTAGGCGTGGGGCTTGT	51	YMKIATKKVNTIRRGAC	2
YHVTSWIDQ+LQGNTPC	2	0.00118339		ATGATGAAGCAGAAGAGTACTTATAATAATGGTTAGTGGATTAGTACTTGT	51	YMKQKSTYNNG+WISTC	2
YHWYTAYKRLDIMKNAC	2	0.00118339		ATGATGAAGCAGGGGACGAATAATCTTATTAGGTGTCATTGTATTAATTGT	51	YMKQGTNNLIRCHCINC	2
YHYSKS+WCWSDWIRAC	2	0.00118339		ATGATGAAGCGTAAGAATCGTTGTTAGGGGTATCCGTATTATGGTCATTGT	51	YMKRKNRC+GYPYYGHC	2
YI+DETGDWNFTRKQCC	2	0.00118339		ATGATGAAGGCGTGTAAGTTGCATATTACGCCTCTTTTTAAGAAGGAGTGT	51	YMKACKLHITPLFKKEC	2
YIA+AKKHEMLCDKSSC	2	0.00118339		ATGATGAATATGGATAGTAAGGATGATTGTTTGTTTGATGATCAGCAGTGT	51	YMNMDSKDDCLFDDQQC	2
YIA+VTCYCKMWSTTYC	2	0.00118339		ATGATGAATCAGAAGATTCATGTGACGTTGTTGTCTGAGCTTAAGGATTGT	51	YMNQKIHVTLLSELKDC	2
YIADDNCMRKKRDVYNC	2	0.00118339		ATGATGAATCCGGTGCAGGAGGCTAGTACGCAGCAGCGTATGCTGATTTGT	51	YMNPVQEASTQQRMLIC	2
YIAGKWMDQSVNGKVLC	2	0.00118339		ATGATGAATGGGATGGCTTTTAAGTTTAAGAATCCGACGCTGAAGAAGTGT	51	YMNGMAFKFKNPTLKKC	2
YIANLVWLGCRMIDYVC	2	0.00118339		ATGATGACGAGTGTGTCGTATATGGAGATGATTATTGGGTTGGAGGATTGT	51	YMTSVSYMEMIIGLEDC	2
YICGKMTARGW+SLLTC	2	0.00118339		ATGATGACGGAGTCGGTTAATGGTAGTATTAAGGATGGTAGTAAGAATTGT	51	YMTESVNGSIKDGSKNC	2
YICGLCFI+VVRF+CQC	2	0.00118339		ATGATGACTATTAATATTTCGACTTGTGAGTATATGCATGAGAATCATTGT	51	YMTINISTCEYMHENHC	2
YICMTPNNTRTWPLVGC	2	0.00118339		ATGATGACTCATACTTAGATTTGGATTCCGCGGTCTGATACGGATGTGTGT	51	YMTHT+IWIPRSDTDVC	2
YICVAYDNGNILA+KLC	2	0.00118339		ATGATGACTCCGCTTAGTAGTTGGCTTTAGACTATGAGTATGGCGACGTGT	51	YMTPLSSWL+TMSMATC	2
YID+FEGGIRANGHWSC	2	0.00118339		ATGATGACTGATACGATGAGGCATAATAATGAGCTTTATAATGCGAAGTGT	51	YMTDTMRHNNELYNAKC	2
YIDDRILLRHDLNM+EC	2	0.00118339		ATGATGACTGGGATTGAGTAGCGTTTTTATCAGCCGAGGAAGGTGTAGTGT	51	YMTGIE+RFYQPRKV+C	2
YIDGWDWRVMTVRVDNC	2	0.00118339		ATGATGACTTAGCTGGGGAAGATTGCTGCTATGTAGGATAGGACGATTTGT	51	YMT+LGKIAAM+DRTIC	2
YIDVKNAAAESYGMCKC	2	0.00118339		ATGATGAGGATTGAGAAGAAGAAGGGTATGCGTACTGCTGTGCATTGATGT	51	YMRIEKKKGMRTAVH*C	2
YIDYGSHMLTGRWYGSC	2	0.00118339		ATGATGAGGTCGAATGTTACGAAGGTGTATAGGAGTGCTAATATGCTTTGT	51	YMRSNVTKVYRSANMLC	2
YIDYS+RLA+LLCAATC	2	0.00118339		ATGATGAGTAAGTTTAATAGGAAGTTTCGTTATATTAGGGATATGGTTTGT	51	YMSKFNRKFRYIRDMVC	2
YIEADTNNNANC+SYSC	2	0.00118339		ATGATGAGTACTATTTCGAGGGATGATAGGAATAAGAATTCGAGTACGTGT	51	YMSTISRDDRNKNSSTC	2
YIEETNNSWFSG+LNLC	2	0.00118339		ATGATGAGTGTTGCGATGCGGAGGCTTAATACGACGTCTAAGTGTATGTGT	51	YMSVAMRRLNTTSKCMC	2
YIEH+HVRLNVRLGNTC	2	0.00118339		ATGATGAGTTATAATGGGCTGGAGGGGCATAGTTATACGATGCCTGGTTGT	51	YMSYNGLEGHSYTMPGC	2
YIEWINKIILNRDSEKC	2	0.00118339		ATGATGAGTTTGTCTTAGTGTAATTTGGGTACGGCGTAGGTTAGGCCGTGT	51	YMSLS+CNLGTA+VRPC	2
YIFGFENRKMYDWDCNC	2	0.00118339		ATGATGATGAATGAGTAGAAGGATTAGATGTATGTTGAGGTTGTTTATTGT	51	YMMNE+KD+MYVEVVYC	2
YIFMRNKKEYVYAYTTC	2	0.00118339		ATGATGATGACGTTTAAGATTTCGCTGTTGCATGGGTCGACTGAGACGTGT	51	YMMTFKISLLHGSTETC	2
YIFVILSRLCVGNTFRC	2	0.00118339		ATGATGATGATTTGTAATTAGGAGAAGCGGTGGTGTGGTAGTGCTACGTGT	51	YMMICN+EKRWCGSATC	2
YIFVMWTYARTCAWSNC	2	0.00118339		ATGATGATGGAGTGGCTTGCGAATCGTCCGATGGATGTTTAGGGGCAGTGT	51	YMMEWLANRPMDV+GQC	2
YIGEYHTASFMENIISC	2	0.00118339		ATGATGATGTTGTCGTCTGATGAGGATTATGTTTAGACTAAGCTGAAGTGT	51	YMMLSSDEDYV+TKLKC	2
YIGSVWLSYRIR+ARCC	2	0.00118339		ATGATGATTATGTGGTGGGTTAGTGCTATTTCTCTTAGGAATGATAGGTGT	51	YMIMWWVSAISLRNDRC	2
YIGWLKLYNTYNMPTC	2	0.00118339		ATGATGATTATTGTTGTTGGTAAGGGTCGTAAGACGTCTTTTATGTATTGT	51	YMIIVVGKGRKTSFMYC	2
YIHR+KLSEVTKVM+QC	2	0.00118339		ATGATGATTCAGGAGTATACGACGATGGATATTCGTAATGTGCAGAGTTGT	51	YMIQEYTTMDIRNVQSC	2
YIIIIPVSRIIQLLHVC	2	0.00118339		ATGATGATTGCGTCTATGTTGAATGAGAAGATGAAGTAGAAGTGGTGTTGT	51	YMIASMLNEKMK+KWCC	2
YIILAFIYRNDKNQSAC	2	0.00118339		ATGATGATTGGTCTGAAGCAGTCGTTTATTGTGGTGGATTGGACGTATTGT	51	YMIGLKQSFIVVDWTYC	2
YIILY+NNVKEIDDTCC	2	0.00118339		ATGATGATTTATACTGTTAGGCCGCAGCTTACTGATATGACGAGGCATTGT	51	YMIYTVRPQLTDMTRHC	2
YIINIMSVELSLKISRC	2	0.00118339		ATGATGCAGCATGCTTAGAAGACGATTAAGCCTATGTTGATGGGTTCTTGT	51	YMQHA+KTIKPMLMGSC	2
YIKCKEINSECDTMKIC	2	0.00118339		ATGATGCCGACGAAGAAGGCTACTATTGAGTATGTGAGGCAGCTTTAGTGT	51	YMPTKKATIEYVRQL+C	2
YIKD+LDCKGKSFPTGC	2	0.00118339		ATGATGCCGACTGATGATGATTATAATGTTGTGAGGGAGCAGCATGGGTGT	51	YMPTDDDYNVVREQHGC	2
YIKDVQNLYTKYESINC	2	0.00118339		ATGATGCCGCTTAGTAAGTCGGAGGCGCCGCAGCCTTTGACTTGGAGTTGT	51	YMPLSKSEAPQPLTWSC	2
YIKGNVMKKLKEPLETC	2	0.00118339		ATGATGCCTAAGCTGAATTCGGCTTGGATTGATAATACGGTTACGAAGTGT	51	YMPKLNSAWIDNTVTKC	2
YIKIGRNKQMVKENRPC	2	0.00118339		ATGATGCCTGCTGATATGTTGCTTATGCATACTAATATGTGTGATAGGTGT	51	YMPADMLLMHTNMCDRC	2
YIKKMNDW+LYSQALIC	2	0.00118339		ATGATGCGGATGCTTGGTATCTGGAAGTCGGTGTATCATTGTAAGACGTGT	51	YMRMLGIWKSVYHCKTC	2
YIKLNVVTIGSCLYYKC	2	0.00118339		ATGATGCTGGTGAAGAAGTTTAGTAATATGTAGCAGGGTAGGCCTGAGTGT	51	YMLVKKFSNM+QGRPEC	2
YIKVFPYDHRNRKAKSC	2	0.00118339		ATGATGCTGTGTAGGCGTGCGCAGGAGAATTGGTTGTTTCCTGAGTATTGT	51	YMLCRRAQENWLFPEYC	2
YIKVTCDLAKNEDTWSC	2	0.00118339		ATGATGGATAATGGGCGTAATATTACTGAGAGTTCTGGTGGTTGTGTGTGT	51	YMDNGRNITESSGGCVC	2
YILASKNMRRIVKI+VC	2	0.00118339		ATGATGGATCGTGGGTGTGCTAAGCGGAAGTTGAGGCAGACGACTTCGTGT	51	YMDRGCAKRKLRQTTSC	2
YILEEKS+MPAGTIWRC	2	0.00118339		ATGATGGCGAGGACTGGTAAGAGTGAGTCTACTATTAGTATTAAGAAGTGT	51	YMARTGKSESTISIKKC	2
YILGYSTSYFTATSLQC	2	0.00118339		ATGATGGGGTCTGTGGATCTTCAGAGTGAGGGTTATAAGTCTACTTTGTGT	51	YMGSVDLQSEGYKSTLC	2
YILKWYSVRQYGCLWKC	2	0.00118339		ATGATGGGTAAGAGGAATGTGTAGAATTATAGGCTTAATAGTACGTGGTGT	51	YMGKRNV+NYRLNSTWC	2
YILLDFWFN+R+KIISC	2	0.00118339		ATGATGGGTGAGGGGTATCTTGATATTTTGTTGCTGCAGGGGAAGGGGTGT	51	YMGEGYLDILLLQGKGC	2
YILMWLSMWTYPLIVCC	2	0.00118339		ATGATGGGTGGGCTTAATTCTATTTCGAAGTATTCTGGTATGTGGATGTGT	51	YMGGLNSISKYSGMWMC	2
YILN+RNN++KDNNLEC	2	0.00118339		ATGATGGGTTATACTAATGAGCAGAAGTAGTAGGATCATGCTTGTCTGTGT	51	YMGYTNEQK++DHACLC	2
YILNASCSLKGERIK+C	2	0.00118339		ATGATGGTGAGGTAGTGTACGCTGAGGCTTTCTGCTAAGACTGCTTAGTGT	51	YMVR+CTLRLSAKTA+C	2
YILRKREVNNERILEKC	2	0.00118339		ATGATGGTGCTTGAGCAGGTGGTTTGGGATGCGCATAATTCGAATCTTTGT	51	YMVLEQVVWDAHNSNLC	2
YILSNRVGRSDWKSRPC	2	0.00118339		ATGATGTAGATGAGTGTTTGGAATACTAGGACTATGAAGATTACGCGGTGT	51	YM+MSVWNTRTMKITRC	2
YILTICDTTGRIL+SMC	2	0.00118339		ATGATGTAGCATGTTGATGGTACGTATTTGAATTGGGCGCCTGCGAGGTGT	51	YM+HVDGTYLNWAPARC	2
YIMDGNTRYSVKDIEKC	2	0.00118339		ATGATGTAGCATTAGAAGCGTATGAAGCGGCGGGTGACGACTCGTACGTGT	51	YM+H+KRMKRRVTTRTC	2
YIMGGD+FPTLWPQVTC	2	0.00118339		ATGATGTAGTGGTAGATTCTGGATTATGCTATTTTGACGACGGAGGAGTGT	51	YM+W+ILDYAILTTEEC	2
YIMGPMSRRLRD+MNRC	2	0.00118339		ATGATGTATATGAATAGGAGTAGTACTGAGTCGACGAGGGCGAAGTATTGT	51	YMYMNRSSTESTRAKYC	2
YIMRMDDEVHHNGKDTC	2	0.00118339		ATGATGTATATTGGGTAGGTTTATTGTGATGAGGATACTGAGAATAGTTGT	51	YMYIG+VYCDEDTENSC	2
YIMRSVKMAHKLKKPHC	2	0.00118339		ATGATGTATATTTTGAGGCAGAAGCTGGAGGAGGTGTTGAGTAACGAGTGT	51	YMYILRQKLEEVLSNEC	2
YIMSR+LVLYTSINSLC	2	0.00118339		ATGATGTATCAGAAGTAGAGGTTTTTGATGTCGGGTAGTTTTTGTAATTGT	51	YMYQK+RFLMSGSFCNC	2
YINAMMIKMMDLQLISC	2	0.00118339		ATGATGTATTTGCTGGAGGAGGAGAATGATTGGAATGGTTATAGTGCTTGT	51	YMYLLEEENDWNGYSAC	2
YINIVTGYVNRYFRSPC	2	0.00118339		ATGATGTCGGAGTAGAGTATGATTTAGAAGATGAAGACTAATCATATGTGT	51	YMSE+SMI+KMKTNHMC	2
YINKIEMLDVIAVPHQC	2	0.00118339		ATGATGTCTACTGGTGTGTAGTTTGATAAGCTTGAGCTGTATGGTGGTTGT	51	YMSTGV+FDKLELYGGC	2
YINMR+IEFHKNRHGIC	2	0.00118339		ATGATGTCTGAGCCGGCGTCGGTTCGGCATGGTAATGAGGGGGATGCGTGT	51	YMSEPASVRHGNEGDAC	2
YINPRMKRPTQSTSIFC	2	0.00118339		ATGATGTGGGTGTGGCATGTTGATCTGGATCCGGCGCCTATTACTATTTGT	51	YMWVWHVDLDPAPITIC	2
YINPRSKLYEISTTR+C	2	0.00118339		ATGATGTGT	9	YMC	2
YINTGEIDMEDRRKLYC	2	0.00118339		ATGATGTGTAGGGCTAATTTGCCGATTAAGTGTAAGTCTTGGGGTAATTGT	51	YMCRANLPIKCKSWGNC	2
YINVNRTLVG+SLRNNC	2	0.00118339		ATGATGTGTGCTTATTATTGGTTTTTTGATTCTGTTAAGACGCAGTTGTGT	51	YMCAYYWFFDSVKTQLC	2
YIP+KISIRKVNKNSAC	2	0.00118339		ATGATGTGTTGTTCTCAGACGGTGGAGCTGACTCTGAGGCGGATGATGTGT	51	YMCCSQTVELTLRRMMC	2
YIPACLTCEKFVSFKYC	2	0.00118339		ATGATGTGTTTGAATATGGTGCATACGGATCAGAAGTTTCGGCATTATTGT	51	YMCLNMVHTDQKFRHYC	2
YIPFFKK+KKDQKSKNC	2	0.00118339		ATGATGTTGAGTGAGAATAAGTTGTGGATGAAGTGTAGTTATTCTGATTGT	51	YMLSENKLWMKCSYSDC	2
YIQFTKYYAKMTDIKKC	2	0.00118339		ATGATGTTGGAGATTCGTATGTTGTATGAGCGGTTGGTTACGCGTATTTGT	51	YMLEIRMLYERLVTRIC	2
YIQRASNSGNCVNKAYC	2	0.00118339		ATGATGTTGTATGCGCCGTTGTGTGGGACTAGTGAGTGTGGTAGTTTGTGT	51	YMLYAPLCGTSECGSLC	2
YIRCWSNNEAGDIEG+C	2	0.00118339		ATGATGTTTGATACGAGGGAGTAGCCGAAGAAGAAGATTTGTGGTACGTGT	51	YMFDTRE+PKKKICGTC	2
YIRDLRYHLR+IKRSLC	2	0.00118339		ATGATGTTTTGGATTTATAATGATGGTATGGATGTTGGGACTATTCTGTGT	51	YMFWIYNDGMDVGTILC	2
YIRKGYAE+VSLMIIMC	2	0.00118339		ATGATTAAGAAGATGAATGATTGGTAGCTTTATAGTCAGGCTTTGATTTGT	51	YIKKMNDW+LYSQALIC	2
YIRLVKSSTPNPQMWQC	2	0.00118339		ATGATTAAGATTGGTCGTAATAAGCAGATGGTTAAGGAGAATCGGCCGTGT	51	YIKIGRNKQMVKENRPC	2
YIRLVLSNCDNMCWYKC	2	0.00118339		ATGATTAAGCTGAATGTGGTTACGATTGGGTCTTGTTTGTATTATAAGTGT	51	YIKLNVVTIGSCLYYKC	2
YIRNYILRDDNRTMLLC	2	0.00118339		ATGATTAAGGATGTGCAGAATTTGTATACGAAGTATGAGAGTATTAATTGT	51	YIKDVQNLYTKYESINC	2
YIRQ+RNVLIIDMMWNC	2	0.00118339		ATGATTAAGGATTAGCTTGATTGTAAGGGTAAGAGTTTTCCGACGGGGTGT	51	YIKD+LDCKGKSFPTGC	2
YIRTVRL+I+AENMANC	2	0.00118339		ATGATTAAGGGTAATGTTATGAAGAAGTTGAAGGAGCCGTTGGAGACGTGT	51	YIKGNVMKKLKEPLETC	2
YIRWCSTL+YTMKQVIC	2	0.00118339		ATGATTAAGGTGACTTGTGATCTTGCTAAGAATGAGGATACGTGGAGTTGT	51	YIKVTCDLAKNEDTWSC	2
YISAKSEMIK+KRKCSC	2	0.00118339		ATGATTAAGGTGTTTCCGTATGATCATAGGAATAGGAAGGCGAAGAGTTGT	51	YIKVFPYDHRNRKAKSC	2
YISL+LNKQDTRR+N+C	2	0.00118339		ATGATTAAGTGTAAGGAGATTAATAGTGAGTGTGATACTATGAAGATTTGT	51	YIKCKEINSECDTMKIC	2
YISQKMVKTYTLELWMC	2	0.00118339		ATGATTAATAAGATTGAGATGCTGGATGTTATTGCTGTGCCGCATCAGTGT	51	YINKIEMLDVIAVPHQC	2
YISTENTNTTAYP+YLC	2	0.00118339		ATGATTAATACTGGGGAGATTGATATGGAGGATAGGAGGAAGCTGTATTGT	51	YINTGEIDMEDRRKLYC	2
YISVHVK+SPMDVLKNC	2	0.00118339		ATGATTAATATGAGGTAGATTGAGTTTCATAAGAATCGTCATGGTATTTGT	51	YINMR+IEFHKNRHGIC	2
YISYCRDKFLGL+TKAC	2	0.00118339		ATGATTAATATTGTTACTGGGTATGTGAATCGGTATTTTAGGAGTCCTTGT	51	YINIVTGYVNRYFRSPC	2
YISYLTIVS+GNVDESC	2	0.00118339		ATGATTAATCCGAGGAGTAAGCTTTATGAGATTTCGACTACGCGTTAGTGT	51	YINPRSKLYEISTTR+C	2
YITIMSDYPW+LTMAGC	2	0.00118339		ATGATTAATCCGAGGATGAAGAGGCCTACGCAGAGTACGAGTATTTTTTGT	51	YINPRMKRPTQSTSIFC	2
YITNTTTRTSGLLTHRC	2	0.00118339		ATGATTAATGCGATGATGATTAAGATGATGGATTTGCAGCTTATTAGTTGT	51	YINAMMIKMMDLQLISC	2
YITQNWKNNKKIYSNKC	2	0.00118339		ATGATTAATGTTAATCGGACGTTGGTGGGGTAGAGTTTGAGGAATAATTGT	51	YINVNRTLVG+SLRNNC	2
YITRPKLSIWAKCHKNC	2	0.00118339		ATGATTACGATTATGTCGGATTATCCGTGGTAGCTGACTATGGCTGGGTGT	51	YITIMSDYPW+LTMAGC	2
YITRRSINLWYMRIACC	2	0.00118339		ATGATTACTAATACTACGACTCGGACTAGTGGTCTGCTTACGCATCGGTGT	51	YITNTTTRTSGLLTHRC	2
YIVCVYEYINTR+NGTC	2	0.00118339		ATGATTACTAGGCCTAAGTTGAGTATTTGGGCTAAGTGTCATAAGAATTGT	51	YITRPKLSIWAKCHKNC	2
YIVRK+RSQRG+AT+NC	2	0.00118339		ATGATTACTCAGAATTGGAAGAATAATAAGAAGATTTATAGTAATAAGTGT	51	YITQNWKNNKKIYSNKC	2
YIVSKEW+YDMSFRAIC	2	0.00118339		ATGATTACTCGTAGGAGTATTAATTTGTGGTATATGAGGATTGCTTGTTGT	51	YITRRSINLWYMRIACC	2
YIVY++KPGREVSYTNC	2	0.00118339		ATGATTAGGAATTATATTTTGAGGGATGATAATCGTACGATGTTGTTGTGT	51	YIRNYILRDDNRTMLLC	2
YIWLKNT+PSSLVHPAC	2	0.00118339		ATGATTAGGACTGTGAGGCTGTAGATTTAGGCTGAGAATATGGCTAATTGT	51	YIRTVRL+I+AENMANC	2
YIWLMKRTHTEVRDETC	2	0.00118339		ATGATTAGGCAGTAGCGGAATGTGTTGATTATTGATATGATGTGGAATTGT	51	YIRQ+RNVLIIDMMWNC	2
YIWLNRRTFVKVWRYEC	2	0.00118339		ATGATTAGGCTGGTTTTGAGTAATTGTGATAATATGTGTTGGTATAAGTGT	51	YIRLVLSNCDNMCWYKC	2
YIY+EKLHESVLLRFDC	2	0.00118339		ATGATTAGGGATCTGAGGTATCATTTGAGGTAGATTAAGAGGAGTCTGTGT	51	YIRDLRYHLR+IKRSLC	2
YIYYVLEDNELD+INNC	2	0.00118339		ATGATTAGTACGGAGAATACGAATACGACTGCGTATCCGTAGTATCTTTGT	51	YISTENTNTTAYP+YLC	2
YIYYY+L+TVDQMDEHC	2	0.00118339		ATGATTAGTGCGAAGAGTGAGATGATTAAGTAGAAGCGGAAGTGTAGTTGT	51	YISAKSEMIK+KRKCSC	2
YK+EKFTARYAPHGTAC	2	0.00118339		ATGATTAGTTATTGTAGGGATAAGTTTCTTGGGTTGTAGACGAAGGCTTGT	51	YISYCRDKFLGL+TKAC	2
YK+MAPENPITGDIAMC	2	0.00118339		ATGATTAGTTTGTAGCTGAATAAGCAGGATACGCGTAGGTAGAATTAGTGT	51	YISL+LNKQDTRR+N+C	2
YK+MQNACVRSNGKSYC	2	0.00118339		ATGATTATGAGGTCTGTTAAGATGGCGCATAAGCTGAAGAAGCCGCATTGT	51	YIMRSVKMAHKLKKPHC	2
YK+SRMNLSSFWKLMCC	2	0.00118339		ATGATTATGAGTCGTTAGTTGGTGTTGTATACGAGTATTAATTCTCTGTGT	51	YIMSR+LVLYTSINSLC	2
YK+VCKAKNLSNMWDDC	2	0.00118339		ATGATTATGCGGATGGATGATGAGGTTCATCATAATGGTAAGGATACTTGT	51	YIMRMDDEVHHNGKDTC	2
YK+WRLNYSSTSMHLGC	2	0.00118339		ATGATTATGGATGGTAATACTAGGTATTCTGTGAAGGATATTGAGAAGTGT	51	YIMDGNTRYSVKDIEKC	2
YKAKGYLKNMLSA+DSC	2	0.00118339		ATGATTATGGGGCCTATGTCGCGTCGGCTGCGTGATTAGATGAATAGGTGT	51	YIMGPMSRRLRD+MNRC	2
YKAKNTLLPHTKRQDQC	2	0.00118339		ATGATTATGGGTGGTGATTAGTTTCCGACTCTTTGGCCGCAGGTGACGTGT	51	YIMGGD+FPTLWPQVTC	2
YKANITEASTAFGTSTC	2	0.00118339		ATGATTATTAATATTATGAGTGTTGAGCTGAGTTTGAAGATTAGTCGGTGT	51	YIINIMSVELSLKISRC	2
YKASNSEVGLDERLE+C	2	0.00118339		ATGATTATTATTATTCCGGTGTCTAGGATTATTCAGCTGTTGCATGTTTGT	51	YIIIIPVSRIIQLLHVC	2
YKATDRVSMDHGQDSYC	2	0.00118339		ATGATTATTTTGGCTTTTATTTATCGGAATGATAAGAATCAGTCTGCTTGT	51	YIILAFIYRNDKNQSAC	2
YKAVDQLNNSNSRELTC	2	0.00118339		ATGATTATTTTGTATTAGAATAATGTGAAGGAGATTGATGATACTTGTTGT	51	YIILY+NNVKEIDDTCC	2
YKAVLYDEGYVDERLAC	2	0.00118339		ATGATTCAGAGGGCTTCGAATAGTGGTAATTGTGTGAATAAGGCTTATTGT	51	YIQRASNSGNCVNKAYC	2
YKCDEARRNKQ++RNLC	2	0.00118339		ATGATTCAGTTTACGAAGTATTATGCTAAGATGACTGATATTAAGAAGTGT	51	YIQFTKYYAKMTDIKKC	2
YKCFNFVYYVVNVKNVC	2	0.00118339		ATGATTCATCGGTAGAAGTTGTCTGAGGTGACTAAGGTTATGTAGCAGTGT	51	YIHR+KLSEVTKVM+QC	2
YKCLEHKSGQRSARHEC	2	0.00118339		ATGATTCCGGCTTGTTTGACTTGTGAGAAGTTTGTGTCTTTTAAGTATTGT	51	YIPACLTCEKFVSFKYC	2
YKCLHDRLFNDLT+SAC	2	0.00118339		ATGATTCCGTAGAAGATTAGTATTAGGAAGGTTAATAAGAATTCTGCTTGT	51	YIP+KISIRKVNKNSAC	2
YKCTT+DRDKRYMLHLC	2	0.00118339		ATGATTCCTTTTTTTAAGAAGTAGAAGAAGGATCAGAAGTCTAAGAATTGT	51	YIPFFKK+KKDQKSKNC	2
YKCVSTRNNWMYRKNNC	2	0.00118339		ATGATTCGGTTGGTTAAGAGTTCGACGCCTAATCCTCAGATGTGGCAGTGT	51	YIRLVKSSTPNPQMWQC	2
YKCWKSLYKHTNRPIRC	2	0.00118339		ATGATTCGTAAGGGTTATGCTGAGTAGGTGTCGCTGATGATTATTATGTGT	51	YIRKGYAE+VSLMIIMC	2
YKD+LYDRLKVSDNVIC	2	0.00118339		ATGATTCGTTGGTGTTCTACTTTGTAGTATACTATGAAGCAGGTTATTTGT	51	YIRWCSTL+YTMKQVIC	2
YKDCSMKDLRWKHLSHC	2	0.00118339		ATGATTCGTTGTTGGTCGAATAATGAGGCTGGTGATATTGAGGGTTAGTGT	51	YIRCWSNNEAGDIEG+C	2
YKDEKN+A+VWDTYISC	2	0.00118339		ATGATTCTGCGGAAGAGGGAGGTTAATAATGAGAGGATTCTTGAGAAGTGT	51	YILRKREVNNERILEKC	2
YKDEMRIWIANRSKPNC	2	0.00118339		ATGATTCTGGGTTATTCGACGAGTTATTTTACTGCTACGAGTTTGCAGTGT	51	YILGYSTSYFTATSLQC	2
YKDKN+NNSVTTREERC	2	0.00118339		ATGATTCTTAAGTGGTATAGTGTTAGGCAGTATGGTTGTTTGTGGAAGTGT	51	YILKWYSVRQYGCLWKC	2
YKDMDKTVDRNEESGSC	2	0.00118339		ATGATTCTTAATTAGAGGAATAATTAGTAGAAGGATAATAATCTTGAGTGT	51	YILN+RNN++KDNNLEC	2
YKDNHKSNIFQAYARYC	2	0.00118339		ATGATTCTTACGATTTGTGATACTACTGGGAGGATTTTGTAGTCGATGTGT	51	YILTICDTTGRIL+SMC	2
YKDQNKMKNRYCGTPCC	2	0.00118339		ATGATTCTTATGTGGTTGTCGATGTGGACTTATCCGTTGATTGTGTGTTGT	51	YILMWLSMWTYPLIVCC	2
YKDQSTLA+ARARHKHC	2	0.00118339		ATGATTGAGCATTAGCATGTGAGGCTGAATGTGAGGCTTGGGAATACTTGT	51	YIEH+HVRLNVRLGNTC	2
YKDVMNKHGLVCRMYKC	2	0.00118339		ATGATTGAGGAGACTAATAATAGTTGGTTTAGTGGGTAGCTGAATTTGTGT	51	YIEETNNSWFSG+LNLC	2
YKE+KQVEGNRTINVAC	2	0.00118339		ATGATTGAGGCGGATACGAATAATAATGCGAATTGTTAGAGTTATAGTTGT	51	YIEADTNNNANC+SYSC	2
YKEDFQLGIYGQLDDDC	2	0.00118339		ATGATTGAGTGGATTAATAAGATTATTCTGAATCGTGATTCTGAGAAGTGT	51	YIEWINKIILNRDSEKC	2
YKEDRPTRECIRIGCMC	2	0.00118339		ATGATTGATGATAGGATTTTGTTGCGGCATGATTTGAATATGTAGGAGTGT	51	YIDDRILLRHDLNM+EC	2
YKEMRKNWPGTSKNCNC	2	0.00118339		ATGATTGATGGGTGGGATTGGAGGGTGATGACGGTGCGGGTGGATAATTGT	51	YIDGWDWRVMTVRVDNC	2
YKEPFRLHADTIKKWLC	2	0.00118339		ATGATTGATGTGAAGAATGCGGCGGCTGAGAGTTATGGTATGTGTAAGTGT	51	YIDVKNAAAESYGMCKC	2
YKEPWNDCYSTSEKYSC	2	0.00118339		ATGATTGATTAGTTTGAGGGTGGTATTCGGGCTAATGGTCATTGGAGTTGT	51	YID+FEGGIRANGHWSC	2
YKEQKRSRAITFR+NQC	2	0.00118339		ATGATTGATTATAGTTAGCGTCTGGCGTAGCTTCTGTGTGCTGCGACGTGT	51	YIDYS+RLA+LLCAATC	2
YKER+LLMGYSTFPVYC	2	0.00118339		ATGATTGATTATGGTAGTCATATGTTGACGGGTAGGTGGTATGGGAGTTGT	51	YIDYGSHMLTGRWYGSC	2
YKETDCSSCMIPSEMIC	2	0.00118339		ATGATTGCTAATTTGGTGTGGTTGGGGTGTAGGATGATTGATTATGTGTGT	51	YIANLVWLGCRMIDYVC	2
YKETVDHN+LTVRFVYC	2	0.00118339		ATGATTGCTGATGATAATTGTATGCGGAAGAAGCGTGATGTGTATAATTGT	51	YIADDNCMRKKRDVYNC	2
YKEVKVT+LTVAETLYC	2	0.00118339		ATGATTGCTGGTAAGTGGATGGATCAGTCTGTTAATGGTAAGGTTCTGTGT	51	YIAGKWMDQSVNGKVLC	2
YKEVTERPTETFSMSSC	2	0.00118339		ATGATTGCTTAGGCTAAGAAGCATGAGATGTTGTGTGATAAGTCTAGTTGT	51	YIA+AKKHEMLCDKSSC	2
YKF+SQAAPTNTE+TLC	2	0.00118339		ATGATTGCTTAGGTTACTTGTTATTGTAAGATGTGGTCTACGACTTATTGT	51	YIA+VTCYCKMWSTTYC	2
YKFA+KRRKTPKMFVRC	2	0.00118339		ATGATTGGGTGGCTGAAGTTGTATAATACTTATAATATGCCGACTTGT	48	YIGWLKLYNTYNMPTC	2
YKGICVTYRVRYTDGVC	2	0.00118339		ATGATTGGTAGTGTGTGGTTGAGTTATCGTATTAGGTAGGCGAGGTGTTGT	51	YIGSVWLSYRIR+ARCC	2
YKGTQDKKSYSYRYTRC	2	0.00118339		ATGATTGGTGAGTATCATACGGCGAGTTTTATGGAGAATATTATTTCGTGT	51	YIGEYHTASFMENIISC	2
YKGYWEKSSLHSSSI+C	2	0.00118339		ATGATTGTGTATTAGTAGAAGCCGGGTCGTGAGGTGAGTTATACTAATTGT	51	YIVY++KPGREVSYTNC	2
YKHATGQMIVWPTKINC	2	0.00118339		ATGATTGTGTGTGTTTATGAGTATATTAATACGCGGTAGAATGGTACGTGT	51	YIVCVYEYINTR+NGTC	2
YKICKD++SNMCECGYC	2	0.00118339		ATGATTGTTAGGAAGTAGCGGTCTCAGCGTGGGTAGGCTACTTAGAATTGT	51	YIVRK+RSQRG+AT+NC	2
YKINMYSGETWEQDYIC	2	0.00118339		ATGATTGTTAGTAAGGAGTGGTAGTATGATATGTCGTTTCGGGCTATTTGT	51	YIVSKEW+YDMSFRAIC	2
YKINSLEVKKSGT+ERC	2	0.00118339		ATGATTTAGGATGAGACTGGTGATTGGAATTTTACGAGGAAGCAGTGTTGT	51	YI+DETGDWNFTRKQCC	2
YKITSYHNLYFTKRWDC	2	0.00118339		ATGATTTATTAGGAGAAGCTGCATGAGAGTGTGCTGTTGAGGTTTGATTGT	51	YIY+EKLHESVLLRFDC	2
YKKDWNTDKNIYKKTRC	2	0.00118339		ATGATTTATTATGTTCTTGAGGATAATGAGCTGGATTAGATTAATAATTGT	51	YIYYVLEDNELD+INNC	2
YKKKVPHKSNVTMRPKC	2	0.00118339		ATGATTTATTATTATTAGTTGTAGACTGTTGATCAGATGGATGAGCATTGT	51	YIYYY+L+TVDQMDEHC	2
YKKNQYSYIKRLYIKMC	2	0.00118339		ATGATTTCGCAGAAGATGGTTAAGACTTATACTCTTGAGTTGTGGATGTGT	51	YISQKMVKTYTLELWMC	2
YKKPVQKISQYRDSYGC	2	0.00118339		ATGATTTCTGTTCATGTTAAGTAGAGTCCGATGGATGTTCTTAAGAATTGT	51	YISVHVK+SPMDVLKNC	2
YKKTKEKASI+T+MNVC	2	0.00118339		ATGATTTCTTATCTGACGATTGTGAGTTAGGGTAATGTTGATGAGAGTTGT	51	YISYLTIVS+GNVDESC	2
YKKYGCRLDEDSKDP+C	2	0.00118339		ATGATTTGGCTGAAGAATACGTAGCCGAGTAGTCTTGTGCATCCGGCGTGT	51	YIWLKNT+PSSLVHPAC	2
YKKYLLDVTMKERLELC	2	0.00118339		ATGATTTGGCTGATGAAGAGGACGCATACTGAGGTTAGGGATGAGACTTGT	51	YIWLMKRTHTEVRDETC	2
YKLFDMRVRTKYDDILC	2	0.00118339		ATGATTTGGTTGAATCGGCGGACGTTTGTGAAGGTTTGGAGGTATGAGTGT	51	YIWLNRRTFVKVWRYEC	2
YKLGVRNGANVLYL+EC	2	0.00118339		ATGATTTGTATGACGCCGAATAATACGAGGACGTGGCCGCTGGTGGGTTGT	51	YICMTPNNTRTWPLVGC	2
YKLLTGSYDEIRCN+DC	2	0.00118339		ATGATTTGTGGGAAGATGACGGCTCGTGGGTGGTAGAGTTTGTTGACTTGT	51	YICGKMTARGW+SLLTC	2
YKLNKMLCPDICMNDGC	2	0.00118339		ATGATTTGTGGTCTTTGTTTTATTTAGGTTGTTAGGTTTTAGTGTCAGTGT	51	YICGLCFI+VVRF+CQC	2
YKLRCFAND+LVRVKNC	2	0.00118339		ATGATTTGTGTTGCTTATGATAATGGGAATATTCTGGCTTAGAAGTTGTGT	51	YICVAYDNGNILA+KLC	2
YKLRSYDMTNISLVPQC	2	0.00118339		ATGATTTTGAATGCGAGTTGTAGTCTTAAGGGTGAGCGTATTAAGTAGTGT	51	YILNASCSLKGERIK+C	2
YKLTKLMNVEKMRMSWC	2	0.00118339		ATGATTTTGAGTAATCGTGTTGGTAGGTCTGATTGGAAGTCGCGGCCGTGT	51	YILSNRVGRSDWKSRPC	2
YKLTLCTCCYCVTAEKC	2	0.00118339		ATGATTTTGCTGGATTTTTGGTTTAATTAGCGTTAGAAGATTATTTCTTGT	51	YILLDFWFN+R+KIISC	2
YKMCGP+SGTTNLKCLC	2	0.00118339		ATGATTTTGGAGGAGAAGTCTTAGATGCCGGCGGGGACTATTTGGCGGTGT	51	YILEEKS+MPAGTIWRC	2
YKMGSLVHFELVQKYGC	2	0.00118339		ATGATTTTGGCTTCGAAGAATATGAGGCGGATTGTGAAGATTTAGGTTTGT	51	YILASKNMRRIVKI+VC	2
YKMIDSRAIVCNARVFC	2	0.00118339		ATGATTTTTATGCGGAATAAGAAGGAGTATGTGTATGCTTATACTACGTGT	51	YIFMRNKKEYVYAYTTC	2
YKMLHGGSNAKCSRGYC	2	0.00118339		ATGATTTTTGGTTTTGAGAATAGGAAGATGTATGATTGGGATTGTAATTGT	51	YIFGFENRKMYDWDCNC	2
YKMNLVNELVQMRWHEC	2	0.00118339		ATGATTTTTGTGATATTAAGTAGGCTTTGTGTAGGGAATACGTTTCGGTGT	51	YIFVILSRLCVGNTFRC	2
YKMNVVNSVSSTRVDRC	2	0.00118339		ATGATTTTTGTTATGTGGACTTATGCGAGGACGTGTGCTTGGAGTAATTGT	51	YIFVMWTYARTCAWSNC	2
YKMPECSRVM+PLDRTC	2	0.00118339		ATGCAGAAGAATCGTTGGCAGAGGTCTCCTAAGAGGAGTATGAGTTAGTGT	51	YQKNRWQRSPKRSMS+C	2
YKMQNNAWLTSCDRTTC	2	0.00118339		ATGCAGAAGATGTGTAAGAATACTGATAAGATGAATTGTCCTCATCAGTGT	51	YQKMCKNTDKMNCPHQC	2
YKMRD+MSSKTAVHLFC	2	0.00118339		ATGCAGAATAAGGAGTATTTTTGGCGTACTAGGCCGATGAATTTTATTTGT	51	YQNKEYFWRTRPMNFIC	2
YKMSSEYRSGLAASKPC	2	0.00118339		ATGCAGAATAATATGTTTACTTGTGAGCTGCAGTATATGGGTACTCCTTGT	51	YQNNMFTCELQYMGTPC	2
YKMTYKLDIIYPVNMNC	2	0.00118339		ATGCAGAATATTAAGGGTAATAAGTAGCAGTAGCATATGAATGAGCAGTGT	51	YQNIKGNK+Q+HMNEQC	2
YKNDVRMSG+NHYRNGC	2	0.00118339		ATGCAGAATTCGACGTTTATTGATACTACTTGGCGTTCGCAGGCTTGTTGT	51	YQNSTFIDTTWRSQACC	2
YKNFKTVMTKSDKSKNC	2	0.00118339		ATGCAGACGAAGGCGGTTTAGCTTAGTGTTATTAGGAATTCTCAGATTTGT	51	YQTKAV+LSVIRNSQIC	2
YKNFRDKRSLLQNTNIC	2	0.00118339		ATGCAGACTCATACGAAGATGGATAAGATGGCTACTTAGATGATTAAGTGT	51	YQTHTKMDKMAT+MIKC	2
YKNGYEEAQVICMMTFC	2	0.00118339		ATGCAGACTGAGAGGCAGACGCAGGTTAAGCTTAGTACTGATTAGCAGTGT	51	YQTERQTQVKLSTD+QC	2
YKNIKTKQQYLNFNKWC	2	0.00118339		ATGCAGAGGTATGATACTTATGAGATTCAGGGGTTGGTTTAGTCGATGTGT	51	YQRYDTYEIQGLV+SMC	2
YKNMGDVMRNHRAPHRC	2	0.00118339		ATGCAGAGGTCTACTAATGAGGTGACTTGGAATAATGAGTCGGAGAGGTGT	51	YQRSTNEVTWNNESERC	2
YKNMIVKH+LRLTTLMC	2	0.00118339		ATGCAGATGAGGTAGTGGACTTAGCGGGTGTTGGATAGTATGGCGGGGTGT	51	YQMR+WT+RVLDSMAGC	2
YKNMVNLNVMDLHSNGC	2	0.00118339		ATGCAGATGAGTAATGCGAAGACTGTTGTGATTAAGGAGACGGTGACGTGT	51	YQMSNAKTVVIKETVTC	2
YKNNFRQR+KNTRP+NC	2	0.00118339		ATGCAGATGTGTGTGAATGAGTATAAGATTATTCGGAATGCTTTGAGGTGT	51	YQMCVNEYKIIRNALRC	2
YKNP+VTIYQYRVEAVC	2	0.00118339		ATGCAGATTGAGCTTCCGTAGTGTGCTCATAGTCTGTGTATTCTTCTGTGT	51	YQIELP+CAHSLCILLC	2
YKNRMTD+WRTPRKGHC	2	0.00118339		ATGCAGATTTATCATTCTCAGAAGTCGATGCCGGATTGGCTGGATTCGTGT	51	YQIYHSQKSMPDWLDSC	2
YKNTLKCWLWWRIMP+C	2	0.00118339		ATGCAGCAGCTTTAGTTTCAGGCGTATGAGACGCATGGTAATCGGTATTGT	51	YQQL+FQAYETHGNRYC	2
YKNTTPSQLEQTNKLSC	2	0.00118339		ATGCAGCGGCCTGAGAATAAGTGGCTTGATAGGCTGATGCTGGAGATTTGT	51	YQRPENKWLDRLMLEIC	2
YKNVIKGMTRIYLGVKC	2	0.00118339		ATGCAGCGTATGTCGATTCATGCGCCTAAGGTGACGTTTCCTGATGCTTGT	51	YQRMSIHAPKVTFPDAC	2
YKNWWNIGPWKMDS+KC	2	0.00118339		ATGCAGCTGAATATTAAGTGTTCGAGGACGTATTATGAGCAGCATAATTGT	51	YQLNIKCSRTYYEQHNC	2
YKPAERKRTITTLSATC	2	0.00118339		ATGCAGGAGATTAAGAGGTATAATGAGCAGAAGAAGAATACGTTGGAGTGT	51	YQEIKRYNEQKKNTLEC	2
YKPHDGTPAKKNVEFYC	2	0.00118339		ATGCAGGAGGGTAGGTTTAAGCGTATTCCGGGTTTTGTTTATGCGGCGTGT	51	YQEGRFKRIPGFVYAAC	2
YKQ+ERNTVDWVKWRTC	2	0.00118339		ATGCAGGATAAGCATGATTTGCCTCATTCGTATATTGATCAGAAGCATTGT	51	YQDKHDLPHSYIDQKHC	2
YKQAK+NSAWY+KWMMC	2	0.00118339		ATGCAGGATCGGTAGGTTCTGGATAAGGAGTATTTTTATTTTGTGCAGTGT	51	YQDR+VLDKEYFYFVQC	2
YKQEEEHKISRTNICKC	2	0.00118339		ATGCAGGCGTTTACGTATGATGGGGATTATCTTAATTATAGTACGACTTGT	51	YQAFTYDGDYLNYSTTC	2
YKQQRLPELQETSEHWC	2	0.00118339		ATGCAGGCTAGGCTTAATAAGAATACTGAGATGACTGCGAGGGAGATGTGT	51	YQARLNKNTEMTAREMC	2
YKRGSRTGKKDPQ+RRC	2	0.00118339		ATGCAGGCTCGTGGGCCTAATAAGAAGACGTTTACTCTGACGCATGGTTGT	51	YQARGPNKKTFTLTHGC	2
YKRKRSYLSQLGVFTKC	2	0.00118339		ATGCAGGCTGTGAATTTTGAGCAGGAGTGGATTGAGTTTAAGATGACTTGT	51	YQAVNFEQEWIEFKMTC	2
YKRLNPNVLSSWNDDWC	2	0.00118339		ATGCAGGGTAATGTGTCTTTGTGTATGATGCTGACTTATGATGAGCCTTGT	51	YQGNVSLCMMLTYDEPC	2
YKRNDEFNSSN+I+NEC	2	0.00118339		ATGCAGGGTCTGAATAGGATTGATCGTAGGACTTGTAGGATTAATTATTGT	51	YQGLNRIDRRTCRINYC	2
YKRNLLYAIKLRPRMNC	2	0.00118339		ATGCAGGGTGAGTCGAGGACTATTGTTAAGTAGAAGTGGAATACGAAGTGT	51	YQGESRTIVK+KWNTKC	2
YKRNLRRWRKLL+DRQC	2	0.00118339		ATGCAGGTGACTGTTTCGATTTTGAATGATTGGGATAAGCAGGCGATGTGT	51	YQVTVSILNDWDKQAMC	2
YKRQNWARWTVPSRWCC	2	0.00118339		ATGCAGGTTACGAGTCATGTTATGGTTAGTTATCGTAATTGTGTGGCGTGT	51	YQVTSHVMVSYRNCVAC	2
YKRQQMNVMTFQCDNVC	2	0.00118339		ATGCAGGTTCGTGTTTTTGGTTCTCATCCTGCGACGGATCAGCAGCGTTGT	51	YQVRVFGSHPATDQQRC	2
YKRSDAEVYNANVTWLC	2	0.00118339		ATGCAGGTTGGTGCTAGGTGGAGGTGGAGTGTTTATGATTCGACGTATTGT	51	YQVGARWRWSVYDSTYC	2
YKRSMHVWQKMHDNAKC	2	0.00118339		ATGCAGTAGATTCTTGAGAAGCTGGAGGATTATGGTAATCCGGTTCGTTGT	51	YQ+ILEKLEDYGNPVRC	2
YKRTKHKQKAIANVENC	2	0.00118339		ATGCAGTGTGGTCGGCATATGGAGGTGAAGCAGCAGAATTAGAATTGTTGT	51	YQCGRHMEVKQQN+NCC	2
YKRVNVVDMC+FWDYAC	2	0.00118339		ATGCAGTTTGATTCTAAGACGAATAGGGCTAGTGATCTTATGGTGGATTGT	51	YQFDSKTNRASDLMVDC	2
YKS+QTLPDVLRIREMC	2	0.00118339		ATGCAGTTTGTTTAGACGAGTGGTATGGGTTATGATATTATGATTCGTTGT	51	YQFV+TSGMGYDIMIRC	2
YKSEEAWKRTYRST+NC	2	0.00118339		ATGCATAAGAAGTAGCGTGTTGATACTTTTTCGACTTGTAGTACTGAGTGT	51	YHKK+RVDTFSTCSTEC	2
YKSENNVKEEAKTRWAC	2	0.00118339		ATGCATAAGAGGCTGACGAATCTTAATGGGACTAATAGTGATCCGAATTGT	51	YHKRLTNLNGTNSDPNC	2
YKSENYVNILLFGDSCC	2	0.00118339		ATGCATACGATTTGGGTTCATAAGTTTCCTTTGGAGAATTATAATCTGTGT	51	YHTIWVHKFPLENYNLC	2
YKSICNPIF+NHTWANC	2	0.00118339		ATGCATACTAGTGTGTATATTCTGATTGTTGCGTGTAAGCCTAAGGAGTGT	51	YHTSVYILIVACKPKEC	2
YKSIRLWFKICDSLRCC	2	0.00118339		ATGCATAGGAATGCTGGGAGGATTCCGTTGGGGCATTTGGGTAATTCTTGT	51	YHRNAGRIPLGHLGNSC	2
YKSKKLTWRATADCQSC	2	0.00118339		ATGCATAGGACTGCGTAGTATCGGCTTCTGTTTGGGTATAAGAAGGATTGT	51	YHRTA+YRLLFGYKKDC	2
YKSKRLKSRKLRRVRTC	2	0.00118339		ATGCATAGGTATAATTCTACTAATTAGTCGCAGCTTGTGGATGGTTCGTGT	51	YHRYNSTN+SQLVDGSC	2
YKSLSRMPKVPIRYGYC	2	0.00118339		ATGCATAGTTCTCAGGTGAATGCGGCTATTAAGGATATGTATACGTATTGT	51	YHSSQVNAAIKDMYTYC	2
YKSLWCKLWMCIEHWYC	2	0.00118339		ATGCATATGAATAAGTATATTTATCTGCATAAGATGACGCTTCATATGTGT	51	YHMNKYIYLHKMTLHMC	2
YKSMDERPMDP+ECIRC	2	0.00118339		ATGCATATGCAGCTTAGGGATATTAGGCCTCTTTCGCCTGAGAGTGTTTGT	51	YHMQLRDIRPLSPESVC	2
YKSMSPKTKKT+QSATC	2	0.00118339		ATGCATATGCCTACTTGGTCGGGTAATACTCAGTATAAGTCTGCTGAGTGT	51	YHMPTWSGNTQYKSAEC	2
YKSNTWEKWTRTDMNLC	2	0.00118339		ATGCATATGGGGACCAAGTTTAAGAGTTCGTAGTTGAAGTGTAAGACTTGT	51	YHMGTKFKSS+LKCKTC	2
YKSQPTNIDRLNSRLYC	2	0.00118339		ATGCATATTCAGGATTCTGAGGAGAATAGTACGGATAAGGGTACTCATTGT	51	YHIQDSEENSTDKGTHC	2
YKSTNYATNQHSLWEIC	2	0.00118339		ATGCATCAGATGTTTGATTAGAGTAGTGTTGGGTTGATGCTTCGGTCGTGT	51	YHQMFD+SSVGLMLRSC	2
YKSVDLMRMMLYTISWC	2	0.00118339		ATGCATCAGCGTGCTGAGCAGTTTAATAGGATTGATCTTGAGTTGTGGTGT	51	YHQRAEQFNRIDLELWC	2
YKSVSHLNRRLVIMTYC	2	0.00118339		ATGCATCATAATAAGTGTGTGAATGCGTATCTGCCTGCGACGAAGGCTTGT	51	YHHNKCVNAYLPATKAC	2
YKSVSWWKCML+LIAFC	2	0.00118339		ATGCATCGTATTTGTACTAATCATTGGGTTAGGTTTAGGAGTTCGAATTGT	51	YHRICTNHWVRFRSSNC	2
YKSYYAVELPVK+PINC	2	0.00118339		ATGCATCTGAATTGGCGTTATAATCATACGGTGACGAGGGAGAGGAGTTGT	51	YHLNWRYNHTVTRERSC	2
YKTAQARMSARRLQ+VC	2	0.00118339		ATGCATCTGGAGCATCGTTATGGTGCTAGTATTAGGAGTTAGACGGCTTGT	51	YHLEHRYGASIRS+TAC	2
YKTQANVSETSRSKEKC	2	0.00118339		ATGCATCTGTCGGGTAAGATGAATCATTTTTAGAATGGGTCTGAGCGTTGT	51	YHLSGKMNHF+NGSERC	2
YKTRDMLRADCW+INAC	2	0.00118339		ATGCATGAGACTGAGGAGAATGAGGATTGTACTAAGGATTGTTAGTAGTGT	51	YHETEENEDCTKDC++C	2
YKTRQIQCLTNLRIYNC	2	0.00118339		ATGCATGAGTTGGCTATGCATAGGCTTCCTATTAAGGCTTAGATTAAGTGT	51	YHELAMHRLPIKA+IKC	2
YKTRQWYCGDVTFCGLC	2	0.00118339		ATGCATGATACTAATGATATTAGTACTAAGGCTGAGTTGAGGGGTATGTGT	51	YHDTNDISTKAELRGMC	2
YKTRWRNCCEMVPLM+C	2	0.00118339		ATGCATGATGAGCATACGAGTAAGATGGTTAATAAGATTATTGAGAATTGT	51	YHDEHTSKMVNKIIENC	2
YKTTNSSRNKKCGRN+C	2	0.00118339		ATGCATGATGTGCATCTTCGGTATTTGAATCATACTTAGTTTAAGTCTTGT	51	YHDVHLRYLNHT+FKSC	2
YKTVREMRTCM+FLNKC	2	0.00118339		ATGCATGATTAGTTTATGCGTTTTGAGGATGATAATAATACGGTGGTGTGT	51	YHD+FMRFEDDNNTVVC	2
YKTWWYLLNWMINNEVC	2	0.00118339		ATGCATGCGCAGGGTGATAATACTATGCGTAAGAAGATGCATACTCCTTGT	51	YHAQGDNTMRKKMHTPC	2
YKTY+SDMLVAQ+RRPC	2	0.00118339		ATGCATGGGCTTGTGCTGCCGGGGGCTAATGTGAGGTCTTCGGTTCATTGT	51	YHGLVLPGANVRSSVHC	2
YKVFRTIGNTGLNWKLC	2	0.00118339		ATGCATGGGGATAGTTATCCTAATGCGTATAGTGAGTCGTTGGTGAGTTGT	51	YHGDSYPNAYSESLVSC	2
YKVKCKFTNRRRHQPWC	2	0.00118339		ATGCATGTGACGTCGTGGATTGATCAGTAGCTGCAGGGTAATACTCCGTGT	51	YHVTSWIDQ+LQGNTPC	2
YKVLPSPSVWAISSEKC	2	0.00118339		ATGCATGTGCGTGAGAGGAGTGCGCGGAGTATGTATTATCTTCTTAAGTGT	51	YHVRERSARSMYYLLKC	2
YKVNAHPVKIWECGKSC	2	0.00118339		ATGCATGTGGATATGGATGCTGTTAGGAATTATACGATTGGTTGTAATTGT	51	YHVDMDAVRNYTIGCNC	2
YKVNTTTTSAPLWRVYC	2	0.00118339		ATGCATGTTCTTTATAAGAGTGTTCCGCTGTGTAATAATAGGGAGACTTGT	51	YHVLYKSVPLCNNRETC	2
YKVPHDYPVDKQGDDGC	2	0.00118339		ATGCATTAGAATAAGAATTATGGTAATAAGAAGAATGTGCCGCGTACTTGT	51	YH+NKNYGNKKNVPRTC	2
YKVRMYTNMYLMRWWMC	2	0.00118339		ATGCATTATAGTAAGTCTTAGTGGTGTTGGAGTGATTGGATTAGGGCTTGT	51	YHYSKS+WCWSDWIRAC	2
YKVVNVVVNDANNMASC	2	0.00118339		ATGCATTCGATTTAGAATGATAGGAATCAGTAGGTTATGCCTAGGTTGTGT	51	YHSI+NDRNQ+VMPRLC	2
YKVVSNA+A+SVGRHDC	2	0.00118339		ATGCATTCGGAGTATAAGTATGGGTATCAGTAGCATCTTGCGAGTGAGTGT	51	YHSEYKYGYQ+HLASEC	2
YKW+KYGSWLYETT++C	2	0.00118339		ATGCATTGGTATACGGCTTATAAGAGGCTTGATATTATGAAGAATGCTTGT	51	YHWYTAYKRLDIMKNAC	2
YKWCSRNG++QV+VNGC	2	0.00118339		ATGCATTTTAAGGTGAGGCGTGAGGATTGGTCTAATAAGTTGCTTGATTGT	51	YHFKVRREDWSNKLLDC	2
YKWDDYMKEMSLFPMDC	2	0.00118339		ATGCATTTTACGAGTAGGAAGCATGTTGGGGATCTTCCGAGGAATAGGTGT	51	YHFTSRKHVGDLPRNRC	2
YKWDNEHTEANSQKCDC	2	0.00118339		ATGCATTTTGGGGTGAATTGGTTTCATTATATGGGTAGTCGGAGTCATTGT	51	YHFGVNWFHYMGSRSHC	2
YKWDRGINMRHELCYYC	2	0.00118339		ATGCCGAAGAATCCGAATGATGGGATGACTCTTTGGACTGTGAAGGCGTGT	51	YPKNPNDGMTLWTVKAC	2
YKWIV+VTQ+SPLAKLC	2	0.00118339		ATGCCGAAGCGTAAGTCGATGAAGCCTGTGAAGTATAGTCAGCGTATGTGT	51	YPKRKSMKPVKYSQRMC	2
YKWSREIGILMMEYCDC	2	0.00118339		ATGCCGAAGGCGTAGCAGCGGAAGGCGAATGGGGCGTGGAGTATTGAGTGT	51	YPKA+QRKANGAWSIEC	2
YKWVSQARYRSNNSKCC	2	0.00118339		ATGCCGAATAGGCCTTGGGCTACTAATCCTACTTGGAATATGATGCTTTGT	51	YPNRPWATNPTWNMMLC	2
YKYDGEYAIDKSRNYSC	2	0.00118339		ATGCCGAATAGTGTTCATTGGTTGGCTTAGGGTAAGCCTTCTTTGACTTGT	51	YPNSVHWLA+GKPSLTC	2
YKYESMHHFYKAPTSVC	2	0.00118339		ATGCCGAGTTGTGAGAGTCGGCCGCTTCAGGAGACTACTCGTTCGCAGTGT	51	YPSCESRPLQETTRSQC	2
YKYKIWSLLNCESCSIC	2	0.00118339		ATGCCGATGACTGCTAGGCGTTAGCATCTTCGTCGTAAGAGTGCTTAGTGT	51	YPMTARR+HLRRKSA+C	2
YKYLPAVMRTHDYMCSC	2	0.00118339		ATGCCGATGGCTAAGCAGCAGAGTCCTGAGAGGGCGGATAAGGCGTAGTGT	51	YPMAKQQSPERADKA+C	2
YKYLRDIMIKKSIE+VC	2	0.00118339		ATGCCGCGGAGTCGTCCTCTTACGTAGGATAGTGGTAGGATGTCGTCTTGT	51	YPRSRPLT+DSGRMSSC	2
YKYNMNGNMQEYSDVLC	2	0.00118339		ATGCCGGAGCCGAAGCTGAATATGAATAATGGTCTTAATATGACGGGTTGT	51	YPEPKLNMNNGLNMTGC	2
YKYTWKSDAVNNMDEQC	2	0.00118339		ATGCCGGATATGTGGTTTAATTCGGGTCTGCCTGTTGCTCCGGCGAGGTGT	51	YPDMWFNSGLPVAPARC	2
YL++ID+TEKHDDMDGC	2	0.00118339		ATGCCGGCGAATTGGAAGAGGTGTTAGCAGTGGGCTCCTAATACGTGGTGT	51	YPANWKRC+QWAPNTWC	2
YL+ELLNTSYSF+MVMC	2	0.00118339		ATGCCGGGGATTGCTTAGTAGGATATTATTTTGGGGATGTCGGAGAGGTGT	51	YPGIA++DIILGMSERC	2
YL+KEGKTATSNEMRMC	2	0.00118339		ATGCCGGGTGAGAATTGGAATACGGTTAGGACTAGGAAGACTAGGAATTGT	51	YPGENWNTVRTRKTRNC	2
YL+MKLDYNCSSNIVIC	2	0.00118339		ATGCCGGTGGGTTGTAAGGTGCGTTGTACGCAGTAGAATGCTGTGCTGTGT	51	YPVGCKVRCTQ+NAVLC	2
YL+NCVQHNRHSSDIIC	2	0.00118339		ATGCCGGTTGTGAAGTAGAAGAGGAATAATGGGGTGTGTGATAATAGGTGT	51	YPVVK+KRNNGVCDNRC	2
YL+RKCDRILGMCGNGC	2	0.00118339		ATGCCGTAGACGTTTTTTCCGTAGAAGCCGACTTCGAAGTCTCATTTGTGT	51	YP+TFFP+KPTSKSHLC	2
YL+SYRKCKESSERNTC	2	0.00118339		ATGCCGTAGGATACTTAGCAGACGCATATGACTGATTTGGATTCTTTTTGT	51	YP+DT+QTHMTDLDSFC	2
YL+WYVMS+DYGNHKLC	2	0.00118339		ATGCCGTATGCTAAGGAGCAGGGGACTACGTCGCATGCTATGGATCTTTGT	51	YPYAKEQGTTSHAMDLC	2
YLAARCSKIVNTLKQLC	2	0.00118339		ATGCCGTGGACTACTTATGATATGGAGGAGACGATGATTAGTATTAGGTGT	51	YPWTTYDMEETMISIRC	2
YLAKTWVFK+TNLRYEC	2	0.00118339		ATGCCGTGTATGAAGCCTATTGAGAGTACGCGGGCTGTTTATGTTCCGTGT	51	YPCMKPIESTRAVYVPC	2
YLARVHE+TSRIIIRNC	2	0.00118339		ATGCCGTTGGTTCTTGCGATGTATTGGCTTCAGGAGAGGAATACTAGTTGT	51	YPLVLAMYWLQERNTSC	2
YLASNDMVHQERTYHLC	2	0.00118339		ATGCCTAAGTGTTTGATGCGTATTGATTATAATCGTTATAGTCGGAAGTGT	51	YPKCLMRIDYNRYSRKC	2
YLAYTKLWELEMLATGC	2	0.00118339		ATGCCTAATACGGTGTAGAAGTTTGCTGCGATTACGCTTTCGGCTAATTGT	51	YPNTV+KFAAITLSANC	2
YLCDMRKCVRRSTHMDC	2	0.00118339		ATGCCTAATACGTCGGCTATGAATAATGCGCATGATGAGTCGTATCCGTGT	51	YPNTSAMNNAHDESYPC	2
YLCFWIYSKGNRMRMTC	2	0.00118339		ATGCCTAATATTAGGGGGACTACGATGACGCAGAAGATGGCGAAGATGTGT	51	YPNIRGTTMTQKMAKMC	2
YLCIVLHLLRFLSSLQC	2	0.00118339		ATGCCTAATTGGTTTCATATGTGTAGTAATACTACGGAGTATGCGACTTGT	51	YPNWFHMCSNTTEYATC	2
YLCRTFDEGLVIISSLC	2	0.00118339		ATGCCTACTATTAGTAAGCCTAAGGCGATTAATCAGCATCGGTGGATGTGT	51	YPTISKPKAINQHRWMC	2
YLCRWCRVI*IRL+SC	2	0.00118339		ATGCCTAGGACTGCGCATGGGAATCGGTGTTTGCTGCCTGCGGGTATGTGT	51	YPRTAHGNRCLLPAGMC	2
YLDDWTRNEEHKEVINC	2	0.00118339		ATGCCTATGAGGCAGCGGCAGCGGTTGTGTGTGCCGACTCCGCATTATTGT	51	YPMRQRQRLCVPTPHYC	2
YLDEFQWINMWNERNIC	2	0.00118339		ATGCCTCCGAAGGAGCGGTTGACTAAGACGGCGCATCATTATTTTACGTGT	51	YPPKERLTKTAHHYFTC	2
YLDENPVEHKGDRRIMC	2	0.00118339		ATGCCTCCTTGGAAGAATATTACGCGGAGGTGTAGGACGGATGCTTGGTGT	51	YPPWKNITRRCRTDAWC	2
YLDIIKVIKMNHMSEEC	2	0.00118339		ATGCCTGAGGCTTTTCCTAATAATATGAATGTTGTTGGTAGGAATTATTGT	51	YPEAFPNNMNVVGRNYC	2
YLDSRTTGMRTANSPNC	2	0.00118339		ATGCCTGATTCGGCGCAGAGTAAGAGGAAGGAGTGGTTTATGTGTAAGTGT	51	YPDSAQSKRKEWFMCKC	2
YLDVFDHGDRTPPAPQC	2	0.00118339		ATGCCTGGGAGGCTGACGAAGAAGCCTGTTCGGAAGCAGCAGGGTGTTTGT	51	YPGRLTKKPVRKQQGVC	2
YLDVYNLQSDKQNNMQC	2	0.00118339		ATGCCTGGGAGTTATGAGCGGCAGGCGATTAGGACTGCGATTAGGTATTGT	51	YPGSYERQAIRTAIRYC	2
YLE+SKQTHLKRDYAFC	2	0.00118339		ATGCCTTATACGCTTAATGGGGAGCATAAGAATGAGGGTGCGAAGCTGTGT	51	YPYTLNGEHKNEGAKLC	2
YLEAIPFP+MKSFNERC	2	0.00118339		ATGCCTTATGATTTGAATGCGTGTACTGCTCCGTGTAAGACGAGGTCTTGT	51	YPYDLNACTAPCKTRSC	2
YLEEWSRNKRLAGIVTC	2	0.00118339		ATGCCTTGTTATGCGCATCGGAAGGATCTTCCGCGGTTGCTGAGTAATTGT	51	YPCYAHRKDLPRLLSNC	2
YLELAQVVWDHAGY+VC	2	0.00118339		ATGCCTTTTATTTCGATTCATACTCATAAGCCTATTCGGGAGTATGAGTGT	51	YPFISIHTHKPIREYEC	2
YLENIDKYYNAWDVPCC	2	0.00118339		ATGCGGAAGAAGGATCATTCGCTTAAGAGTATGCGTAAGAATGTTTATTGT	51	YRKKDHSLKSMRKNVYC	2
YLEPYVQGTEKNRQTKC	2	0.00118339		ATGCGGAAGAGGTGTGGTGATGGTCATACGTAGCTGTCTAATTATGATTGT	51	YRKRCGDGHT+LSNYDC	2
YLERIYRTTGHWLTLTC	2	0.00118339		ATGCGGAAGCGGTATTGGCGGTCGAGGCGTGTGAAGAAGGTGAGTCATTGT	51	YRKRYWRSRRVKKVSHC	2
YLESICKMTNKTCMTLC	2	0.00118339		ATGCGGAAGCGTATGAATCTTAGGATGTAGAGGGTTCAGATGAGGGCGTGT	51	YRKRMNLRM+RVQMRAC	2
YLESPEKKLLSSDMEKC	2	0.00118339		ATGCGGAATATGATTGATCTGAGTGTGTCTGTGTGTACTGAGTATGTTTGT	51	YRNMIDLSVSVCTEYVC	2
YLEWYSNKVEIFAVYQC	2	0.00118339		ATGCGGAATTATCATATGGTGTTGATTAGGGTGCAGAGTGGGATGCTGTGT	51	YRNYHMVLIRVQSGMLC	2
YLFIWNMSEELYRK+VC	2	0.00118339		ATGCGGACTAATATGACGAATAGGTCTGGGTAGTCGTAGCGTAAGGAGTGT	51	YRTNMTNRSG+S+RKEC	2
YLFKDKNDLTGPGTT+C	2	0.00118339		ATGCGGACTGAGAATGGGAATAATGCTAAGGATAAGATGCAGTTGCATTGT	51	YRTENGNNAKDKMQLHC	2
YLFTNKDKNGSNAKTFC	2	0.00118339		ATGCGGACTGATGAGTAGCAGGATATGATGAGGCGGAATCAGAAGGATTGT	51	YRTDE+QDMMRRNQKDC	2
YLGFVNRKLVVIVVFVC	2	0.00118339		ATGCGGACTGTTAATAGTAGTACGATGCAGAAGAGGAATGATATTGTGTGT	51	YRTVNSSTMQKRNDIVC	2
YLGVDSATGTFSAQRLC	2	0.00118339		ATGCGGAGGAGTATGTATGAGTTTTTGCGTCGTTAGATGCGTAATATTTGT	51	YRRSMYEFLRR+MRNIC	2
YLGVTNNLCRATLGHDC	2	0.00118339		ATGCGGAGGCTTAAGGGTTGGAAGAGGTCTTAGCGGAATAATAAGCATTGT	51	YRRLKGWKRS+RNNKHC	2
YLHEKSRLQSLLMV+KC	2	0.00118339		ATGCGGAGTTCTGAGACGTGTTATAAGGCGGCGGAGCAGGTGACTAATTGT	51	YRSSETCYKAAEQVTNC	2
YLHSKDNYMKWCKDS+C	2	0.00118339		ATGCGGATGCCTTAGTGGAAGTTGACGAGTTTGTCTATGTTTGAGTAGTGT	51	YRMP+WKLTSLSMFE+C	2
YLHTSYYMRKTMNFMNC	2	0.00118339		ATGCGGATTACGGAGAATGAGCATAGTTATAAGTGTAGGCTTGGGCATTGT	51	YRITENEHSYKCRLGHC	2
YLICVRKRYMRWYNASC	2	0.00118339		ATGCGGATTGTGCCGCGGGCTCGGATTAATCGTATGTTGCGTATTGATTGT	51	YRIVPRARINRMLRIDC	2
YLIGLSGYDVEAYLMCC	2	0.00118339		ATGCGGCAGACGGCGTAGTGGAAGGTTTTTCGTAATGCGTATGAGCAGTGT	51	YRQTA+WKVFRNAYEQC	2
YLILFISVKTYTKLRLC	2	0.00118339		ATGCGGCAGTAGCATTATGTTAAGGTTAGGTGTAGTACTTGGACGTGGTGT	51	YRQ+HYVKVRCSTWTWC	2
YLILKNENWIRRYS+NC	2	0.00118339		ATGCGGCGGATTATGGGGCGTATTACTGGTTATTATGTGACGAATTATTGT	51	YRRIMGRITGYYVTNYC	2
YLILLHVNGNYECGKKC	2	0.00118339		ATGCGGCGGGGGCATACTATGAAGTTGCAGAGTAAGCATAAGCATATGTGT	51	YRRGHTMKLQSKHKHMC	2
YLITAFVLDTSSDWVLC	2	0.00118339		ATGCGGCGGTTGGCTACTGATGGTTCTACGTAGTGGAAGTATGAGAAGTGT	51	YRRLATDGST+WKYEKC	2
YLIVHPEVWKMYTRDIC	2	0.00118339		ATGCGGGAGAGGCCTGATCGTAAGGCGACTGATTAGAGGAAGTTTACGTGT	51	YRERPDRKATD+RKFTC	2
YLIVIEKEVWRIVFDLC	2	0.00118339		ATGCGGGATAGGAAGCAGACGCGTGAGCCTCCTTGTCAGACTCTGTAGTGT	51	YRDRKQTREPPCQTL+C	2
YLK+THGTDSAKMTRSC	2	0.00118339		ATGCGGGATCAGTTTGGGATGTAGGATATTGGGATGGGGCATTCGCTGTGT	51	YRDQFGM+DIGMGHSLC	2
YLK+TSWIGSGLYSVTC	2	0.00118339		ATGCGGGATGAGAATGTTCGTGCGCTTAAGGTTGGGATTGTTCAGTTGTGT	51	YRDENVRALKVGIVQLC	2
YLKDDVVNGFLSECRVC	2	0.00118339		ATGCGGGATGATACTCGGACTGCTAATGAGTGGTAGCGTTGGCATCTTTGT	51	YRDDTRTANEW+RWHLC	2
YLKI+RTMEMSLQNKLC	2	0.00118339		ATGCGGGCGAATATTAATGCTTATTAGTCTGATCCGAATTCGGGGCATTGT	51	YRANINAY+SDPNSGHC	2
YLKID+MMKL+TEQY+C	2	0.00118339		ATGCGGGCGGCGGTGATTATTTCTGCGTGTACGAGTATTATGAGGCCGTGT	51	YRAAVIISACTSIMRPC	2
YLKNGEITQKLKMTKSC	2	0.00118339		ATGCGGGTTGAGTTGTAGAGGTATTGGTAGAATTTTAGTATGAGGTATTGT	51	YRVEL+RYW+NFSMRYC	2
YLKPKLQI+HTH+PDVC	2	0.00118339		ATGCGGGTTGGGTGGTATACTGCTTTTACGAAGAGTGAGCTGAGGCATTGT	51	YRVGWYTAFTKSELRHC	2
YLKRSLDARMYGLLRWC	2	0.00118339		ATGCGGGTTTAGAAGTTGAGTATTAGGAGTGATCGGTATGGGTAGGTGTGT	51	YRV+KLSIRSDRYG+VC	2
YLL+SMVLDI+AHARKC	2	0.00118339		ATGCGGTATAAGACGTAGAATAATAAGTGGAATCATAGTCGTGCTCTTTGT	51	YRYKT+NNKWNHSRALC	2
YLLANLRPNMHI+MMTC	2	0.00118339		ATGCGGTCGGAGCTTATGTAGGATGAGTATACTATGGTGTGTCGTGATTGT	51	YRSELM+DEYTMVCRDC	2
YLLECAENVPRKETLAC	2	0.00118339		ATGCGGTGGATTCCGATGATGAGGCATAATATTCTTAGTGGTGCGAGTTGT	51	YRWIPMMRHNILSGASC	2
YLLGNVK+NNDNHEGKC	2	0.00118339		ATGCGGTGGTATTTGATGACTAGGTTTGTGAATATGTGGATGGCTCAGTGT	51	YRWYLMTRFVNMWMAQC	2
YLLIISAY+SSKGKRMC	2	0.00118339		ATGCGGTGTCGGAATAGTTTTCATCATGGTATGTTGACGTTTATGTTTTGT	51	YRCRNSFHHGMLTFMFC	2
YLLKLFDRVVTWP+NTC	2	0.00118339		ATGCGGTGTCTGATGTTTCTGATTACGTTGATGGATCAGAAGTATCCTTGT	51	YRCLMFLITLMDQKYPC	2
YLLSVNVEDKTGTWKYC	2	0.00118339		ATGCGGTGTTGTCTTGTGTGGTTGAAGTCGTAGTTGGCGTGTGGGTATTGT	51	YRCCLVWLKS+LACGYC	2
YLLSVQSST+CRRMESC	2	0.00118339		ATGCGTAAGACTCGGATGATTACGAATAGGGTTACTATTGTGAAGTGTTGT	51	YRKTRMITNRVTIVKCC	2
YLLWIYKVTGDVPIRNC	2	0.00118339		ATGCGTAAGAGGAAGTATAAGTCGAGGGATTTGTATTGTACTAATTAGTGT	51	YRKRKYKSRDLYCTN+C	2
YLLWSSYGSSDWSISYC	2	0.00118339		ATGCGTAAGCATAATTTTAAGTATAAGCGGTATATGACTGTGTCGATTTGT	51	YRKHNFKYKRYMTVSIC	2
YLLWSTVLPTPNPKDLC	2	0.00118339		ATGCGTAATACGTGTGATACTCCGGTGAATCGGATTGATATGAGTGATTGT	51	YRNTCDTPVNRIDMSDC	2
YLMDVM+SVIQGRTDVC	2	0.00118339		ATGCGTACTAAGATTCATCGTAATACTTATTGTAAGAAGCAGCTGCAGTGT	51	YRTKIHRNTYCKKQLQC	2
YLMKAVKYENCMTHESC	2	0.00118339		ATGCGTAGGAAGGATTGGCCGCATTATAATTGGATTAAGCTTGGTATTTGT	51	YRRKDWPHYNWIKLGIC	2
YLMNAH+AMSGGIKSDC	2	0.00118339		ATGCGTAGGCGTGGTGCTCCTATGCCGATTGAGCAGCTGGGTAGGACGTGT	51	YRRRGAPMPIEQLGRTC	2
YLMS+P+IPPRRVSKDC	2	0.00118339		ATGCGTAGTAAGCTTCGGAATTATGGTCGTCTTGTTAAGGAGCTGTTGTGT	51	YRSKLRNYGRLVKELLC	2
YLMSARLKEDKDALT+C	2	0.00118339		ATGCGTATGAAGGAGTCGGCTCTGTGGAGTAGGCTGTATGGTCGGGTTTGT	51	YRMKESALWSRLYGRVC	2
YLMYIRLTR+SVRW+HC	2	0.00118339		ATGCGTATGCTGCTGTAGGGTACGAAGATGGGGTAGAGTTTTCTGTAGTGT	51	YRMLL+GTKMG+SFL+C	2
YLN+VNYFVLLSCLFTC	2	0.00118339		ATGCGTATGGTGTAGAGGGCGAATATGATTACGCCGAATGCTAGGGCTTGT	51	YRMV+RANMITPNARAC	2
YLNESKKYGMMNNRNEC	2	0.00118339		ATGCGTCAGCGTTTTCCGCTGTGGCTTAGTGGTACTGTTGCGGTTAATTGT	51	YRQRFPLWLSGTVAVNC	2
YLNIYKS+LKNRFDTVC	2	0.00118339		ATGCGTCATTTTGGTCCGATTAGTCCGTATCATAAGACTAAGACTAAGTGT	51	YRHFGPISPYHKTKTKC	2
YLNKRMRYSRYNVGVGC	2	0.00118339		ATGCGTCCTGGGTCTGATTATAAGGATGCGAAGGAGAATTGGGTTGAGTGT	51	YRPGSDYKDAKENWVEC	2
YLNKVVRMSDVQIDNTC	2	0.00118339		ATGCGTCGGCAGACGTATGTTATTGTTCGGTGTCCGGATGGGAAGATTTGT	51	YRRQTYVIVRCPDGKIC	2
YLNNDTGQPYYNTCNVC	2	0.00118339		ATGCGTCGTAGTAGTGATCTGACGCAGACGAATCCGATTGCTCAGACGTGT	51	YRRSSDLTQTNPIAQTC	2
YLNNGTAMPSTTMKCRC	2	0.00118339		ATGCGTCTGAAGTATCAGCTGTATATGTATCTGTGTCAGCCTAATCTTTGT	51	YRLKYQLYMYLCQPNLC	2
YLNNKNNITLV+RLQPC	2	0.00118339		ATGCGTGAGAGGAATAATATTAAGTAGTAGCATTCTTCGTGGCCGACTTGT	51	YRERNNIK++HSSWPTC	2
YLNQL+KTKEPRTNKNC	2	0.00118339		ATGCGTGAGAGTCAGAAGATTCATTGGCAGAATACTTAGAATGCTCATTGT	51	YRESQKIHWQNT+NAHC	2
YLNQNVEDSSSTDCNKC	2	0.00118339		ATGCGTGAGGATAGGGATATTTGGAAGTCGAGGGTGCAGAAGTTGAAGTGT	51	YREDRDIWKSRVQKLKC	2
YLNSMEQKRPRLEMNYC	2	0.00118339		ATGCGTGATATGAATCATACGAGGCGTCGGTAGCGTTATTGTCATGATTGT	51	YRDMNHTRRR+RYCHDC	2
YLNSRNYGDV+NHDYNC	2	0.00118339		ATGCGTGCTTAGTTTTAGCTTGAGCGGTGTAAGAAGGGTAGGTTGAGGTGT	51	YRA+F+LERCKKGRLRC	2
YLNSYTPRWYENNAHKC	2	0.00118339		ATGCGTGCTTCTGTTCATTAGACGCGGATTTATGCTCCTGGTTCTGCGTGT	51	YRASVH+TRIYAPGSAC	2
YLNTYAKRSWFIVIFNC	2	0.00118339		ATGCGTGGGAAGTTGTATAGGATGGATTATCAGCTGCCGCGGCATCCTTGT	51	YRGKLYRMDYQLPRHPC	2
YLPDQMKRNLTTAKRWC	2	0.00118339		ATGCGTGGGATTGTGTAGCAGATGCGGAAGCAGACTGTTTTTACGAAGTGT	51	YRGIV+QMRKQTVFTKC	2
YLPGETDSSMIRMETMC	2	0.00118339		ATGCGTGGTATGAAGGAGGATCCGGTGGGTAATAAGTATATTAAGAATTGT	51	YRGMKEDPVGNKYIKNC	2
YLPMLTKAVLLSRLWRC	2	0.00118339		ATGCGTGGTGCGACTTTGACTAGTATTTATCTTTAGATGCCTCTGACTTGT	51	YRGATLTSIYL+MPLTC	2
YLQRYKKDEKHRKNGLC	2	0.00118339		ATGCGTGTGAAGCGGTCGGTTCCGCGTTGTGCGTATACTATTGTTAATTGT	51	YRVKRSVPRCAYTIVNC	2
YLRAYCNIEH+ILRSVC	2	0.00118339		ATGCGTGTGAATGAGGATACTGGTTATTGTACGTCGAGTTGGTATAGGTGT	51	YRVNEDTGYCTSSWYRC	2
YLREKK+KCKNC+FEKC	2	0.00118339		ATGCGTGTGCCTAGGATTAATGATATTAATCGGTATCTTGTGATTTGGTGT	51	YRVPRINDINRYLVIWC	2
YLRKKK+RNWYPMYLYC	2	0.00118339		ATGCGTGTGTATAGGAGTTTGCTGAAGGTTGCGGAGTATGAGATTCTTTGT	51	YRVYRSLLKVAEYEILC	2
YLRNSMKNTKNVNVVYC	2	0.00118339		ATGCGTTCGGGTGATATTAAGTAGTTTTATTGTAATCGGCAGTTGTATTGT	51	YRSGDIK+FYCNRQLYC	2
YLRY+EHVKMFISAQRC	2	0.00118339		ATGCGTTGGATTAAGTCGAATATTCTTGGTAGTACGAATTTGTTTCCTTGT	51	YRWIKSNILGSTNLFPC	2
YLSDNLENCPY+TGSPC	2	0.00118339		ATGCGTTTTAGGGTTTATCAGAAGAAGATTTGGTCGAGTGGTCCGTTTTGT	51	YRFRVYQKKIWSSGPFC	2
YLSKYY+DRYGAR+EIC	2	0.00118339		ATGCTGAAGATTTAGCGTACGATGGAGATGTCGTTGCAGAATAAGCTGTGT	51	YLKI+RTMEMSLQNKLC	2
YLSLENRETNRRTAR+C	2	0.00118339		ATGCTGAAGCGTTCGCTGGATGCGAGGATGTATGGGCTTCTTAGGTGGTGT	51	YLKRSLDARMYGLLRWC	2
YLSNTGISVQNAENMNC	2	0.00118339		ATGCTGAATAAGCGTATGCGTTATAGTCGGTATAATGTTGGTGTTGGTTGT	51	YLNKRMRYSRYNVGVGC	2
YLSRKTTDSRQHCISDC	2	0.00118339		ATGCTGAATAATAAGAATAATATTACTTTGGTGTAGAGGCTTCAGCCTTGT	51	YLNNKNNITLV+RLQPC	2
YLSTRLDAY+TKWCADC	2	0.00118339		ATGCTGAATAGTCGTAATTATGGGGATGTGTAGAATCATGATTATAATTGT	51	YLNSRNYGDV+NHDYNC	2
YLSVNCQFSEV++MTEC	2	0.00118339		ATGCTGAATCAGCTGTAGAAGACGAAGGAGCCGCGTACGAATAAGAATTGT	51	YLNQL+KTKEPRTNKNC	2
YLT+HDHEGDCYDSADC	2	0.00118339		ATGCTGACTGGTGAGAAGTAGACGTGTGAGTTTATTGGTAGTAGTAAGTGT	51	YLTGEK+TCEFIGSSKC	2
YLTDEKRAK+IRKIRRC	2	0.00118339		ATGCTGATGAATGCGCATTAGGCGATGTCGGGTGGTATTAAGTCTGATTGT	51	YLMNAH+AMSGGIKSDC	2
YLTDTYNNCWKHKRINC	2	0.00118339		ATGCTGATGTCGGCTAGGCTTAAGGAGGATAAGGATGCTTTGACTTAGTGT	51	YLMSARLKEDKDALT+C	2
YLTGEK+TCEFIGSSKC	2	0.00118339		ATGCTGCAGAGGTATAAGAAGGATGAGAAGCATAGGAAGAATGGGTTGTGT	51	YLQRYKKDEKHRKNGLC	2
YLTGNTRGQIRKRITRC	2	0.00118339		ATGCTGCATACGAGTTATTATATGCGGAAGACGATGAATTTTATGAATTGT	51	YLHTSYYMRKTMNFMNC	2
YLTLSAYAAVASYRSYC	2	0.00118339		ATGCTGCATTCGAAGGATAATTATATGAAGTGGTGTAAGGATAGTTAGTGT	51	YLHSKDNYMKWCKDS+C	2
YLTMGSAWKDDIIKCNC	2	0.00118339		ATGCTGCCTGATCAGATGAAGAGGAATCTGACTACGGCGAAGCGGTGGTGT	51	YLPDQMKRNLTTAKRWC	2
YLTMMKAEVKYPHRFDC	2	0.00118339		ATGCTGCCTGGTGAGACGGATTCGAGTATGATTAGGATGGAGACTATGTGT	51	YLPGETDSSMIRMETMC	2
YLTMVWTKVS+TGSIGC	2	0.00118339		ATGCTGCTGAGTGTTCAGAGTTCGACGTAGTGTCGTCGTATGGAGTCGTGT	51	YLLSVQSST+CRRMESC	2
YLTSVMMRYV+NTESKC	2	0.00118339		ATGCTGGAGAGGATTTATCGTACGACGGGTCATTGGTTGACTTTGACGTGT	51	YLERIYRTTGHWLTLTC	2
YLVHVGLCSRWISDFSC	2	0.00118339		ATGCTGGAGCCTTATGTTCAGGGGACTGAGAAGAATCGTCAGACTAAGTGT	51	YLEPYVQGTEKNRQTKC	2
YLVKGSYRKSMLNMENC	2	0.00118339		ATGCTGGCTCGTGTTCATGAGTAGACTAGTAGGATTATTATTAGGAATTGT	51	YLARVHE+TSRIIIRNC	2
YLVLATISWMRI+QASC	2	0.00118339		ATGCTGGTGCTTGCTACGATTTCTTGGATGAGGATTTAGCAGGCTAGTTGT	51	YLVLATISWMRI+QASC	2
YLVNHYWTTHVYVWN+C	2	0.00118339		ATGCTGGTTAATGTGATGTGTAAGGATTAGATTGTGCGTAGGTATAATTGT	51	YLVNVMCKD+IVRRYNC	2
YLVNVMCKD+IVRRYNC	2	0.00118339		ATGCTGTAGAAGGAGGGTAAGACGGCGACTTCTAATGAGATGAGGATGTGT	51	YL+KEGKTATSNEMRMC	2
YLVQITMRLQVTRHDGC	2	0.00118339		ATGCTGTAGAATTGTGTTCAGCATAATCGGCATTCGAGTGATATTATTTGT	51	YL+NCVQHNRHSSDIIC	2
YLVR+TMHYIYRFTKVC	2	0.00118339		ATGCTGTAGATGAAGCTGGATTATAATTGTAGTAGTAATATTGTGATTTGT	51	YL+MKLDYNCSSNIVIC	2
YLVR+VK+NHDTGCWNC	2	0.00118339		ATGCTGTAGGAGTTGTTGAATACTTCGTATAGTTTTTAGATGGTTATGTGT	51	YL+ELLNTSYSF+MVMC	2
YLVSCYITLAERAPRRC	2	0.00118339		ATGCTGTATATTGCGTATGAGAATGATGATTAGAGGATTAATCGGCATTGT	51	YLYIAYENDD+RINRHC	2
YLVYTMHYVVHFDCWKC	2	0.00118339		ATGCTGTCGAATACTGGTATTAGTGTTCAGAATGCGGAGAATATGAATTGT	51	YLSNTGISVQNAENMNC	2
YLW+KELWAPYTEMLYC	2	0.00118339		ATGCTGTCTAAGTATTATTAGGATAGGTATGGTGCTCGGTAGGAGATTTGT	51	YLSKYY+DRYGAR+EIC	2
YLWAPMRYKLETTDIAC	2	0.00118339		ATGCTGTCTGATAATCTGGAGAATTGTCCTTATTAGACTGGGTCTCCGTGT	51	YLSDNLENCPY+TGSPC	2
YLWLWYNAGAFVFHTNC	2	0.00118339		ATGCTGTGGCTTTGGTATAATGCTGGGGCGTTTGTGTTTCATACGAATTGT	51	YLWLWYNAGAFVFHTNC	2
YLWNNDNWRGNGITMPC	2	0.00118339		ATGCTGTGGTAGAAGGAGTTGTGGGCGCCTTATACTGAGATGCTGTATTGT	51	YLW+KELWAPYTEMLYC	2
YLWQKAM+RNHDPRMKC	2	0.00118339		ATGCTGTGTAGGACGTTTGATGAGGGGCTTGTGATTATTTCGAGTCTTTGT	51	YLCRTFDEGLVIISSLC	2
YLWRKSTKWRCASKNLC	2	0.00118339		ATGCTGTGTCGCTGGTGCAGGGTAATTTGAATAAGATTGTAGAGTTGT	48	YLCRWCRVI*IRL+SC	2
YLYIAYENDD+RINRHC	2	0.00118339		ATGCTGTGTTTTTGGATTTATAGTAAGGGGAATCGTATGAGGATGACGTGT	51	YLCFWIYSKGNRMRMTC	2
YLYYSYDRKWTRLFCKC	2	0.00118339		ATGCTGTTGTGGATTTATAAGGTTACTGGTGATGTGCCTATTCGTAATTGT	51	YLLWIYKVTGDVPIRNC	2
YLYYTKSESCDGMSIMC	2	0.00118339		ATGCTTAAGATTGATTAGATGATGAAGTTGTAGACGGAGCAGTATTAGTGT	51	YLKID+MMKL+TEQY+C	2
YM+H+KRMKRRVTTRTC	2	0.00118339		ATGCTTAAGCCGAAGTTGCAGATTTAGCATACGCATTAGCCTGATGTTTGT	51	YLKPKLQI+HTH+PDVC	2
YM+HVDGTYLNWAPARC	2	0.00118339		ATGCTTAAGGATGATGTGGTGAATGGCTTTCTGTCGGAGTGTCGGGTTTGT	51	YLKDDVVNGFLSECRVC	2
YM+MSVWNTRTMKITRC	2	0.00118339		ATGCTTAATAAGGTGGTGCGGATGAGTGATGTGCAGATTGATAATACGTGT	51	YLNKVVRMSDVQIDNTC	2
YM+W+ILDYAILTTEEC	2	0.00118339		ATGCTTAATACGTATGCTAAGAGGTCTTGGTTTATTGTGATTTTTAATTGT	51	YLNTYAKRSWFIVIFNC	2
YMARTGKSESTISIKKC	2	0.00118339		ATGCTTAATAGTTATACGCCTAGGTGGTATGAGAATAATGCTCATAAGTGT	51	YLNSYTPRWYENNAHKC	2
YMC	2	0.00118339		ATGCTTACGGATGAGAAGCGTGCGAAGTAGATTCGTAAGATTCGGAGGTGT	51	YLTDEKRAK+IRKIRRC	2
YMCAYYWFFDSVKTQLC	2	0.00118339		ATGCTTACTATGGTTTGGACTAAGGTGTCTTAGACTGGGAGTATTGGGTGT	51	YLTMVWTKVS+TGSIGC	2
YMCCSQTVELTLRRMMC	2	0.00118339		ATGCTTACTTTGTCGGCGTATGCTGCGGTTGCTAGTTATCGGTCTTATTGT	51	YLTLSAYAAVASYRSYC	2
YMCLNMVHTDQKFRHYC	2	0.00118339		ATGCTTAGGTATTAGGAGCATGTGAAGATGTTTATTTCTGCGCAGCGTTGT	51	YLRY+EHVKMFISAQRC	2
YMCRANLPIKCKSWGNC	2	0.00118339		ATGCTTATGAAGGCGGTTAAGTATGAGAATTGTATGACTCATGAGTCTTGT	51	YLMKAVKYENCMTHESC	2
YMDNGRNITESSGGCVC	2	0.00118339		ATGCTTATGGATGTGATGTAGAGTGTTATTCAGGGGCGTACTGATGTGTGT	51	YLMDVM+SVIQGRTDVC	2
YMDRGCAKRKLRQTTSC	2	0.00118339		ATGCTTATTACTGCGTTTGTGTTGGATACTAGTAGTGATTGGGTGTTGTGT	51	YLITAFVLDTSSDWVLC	2
YMFDTRE+PKKKICGTC	2	0.00118339		ATGCTTATTTGTGTTCGGAAGCGGTATATGAGGTGGTATAATGCGAGTTGT	51	YLICVRKRYMRWYNASC	2
YMFWIYNDGMDVGTILC	2	0.00118339		ATGCTTATTTTGAAGAATGAGAATTGGATTCGTCGTTATTCTTAGAATTGT	51	YLILKNENWIRRYS+NC	2
YMGEGYLDILLLQGKGC	2	0.00118339		ATGCTTATTTTGTTGCATGTGAATGGGAATTATGAGTGTGGTAAGAAGTGT	51	YLILLHVNGNYECGKKC	2
YMGGLNSISKYSGMWMC	2	0.00118339		ATGCTTCTGTGGTCTACGGTGCTTCCTACTCCGAATCCGAAGGATCTGTGT	51	YLLWSTVLPTPNPKDLC	2
YMGKRNV+NYRLNSTWC	2	0.00118339		ATGCTTCTTATTATTAGTGCGTATTAGTCGTCTAAGGGTAAGAGGATGTGT	51	YLLIISAY+SSKGKRMC	2
YMGSVDLQSEGYKSTLC	2	0.00118339		ATGCTTGAGGAGTGGTCGAGGAATAAGAGGTTGGCGGGTATTGTGACTTGT	51	YLEEWSRNKRLAGIVTC	2
YMGYTNEQK++DHACLC	2	0.00118339		ATGCTTGAGGCGATTCCTTTTCCTTAGATGAAGTCTTTTAATGAGCGGTGT	51	YLEAIPFP+MKSFNERC	2
YMIASMLNEKMK+KWCC	2	0.00118339		ATGCTTGAGTAGTCTAAGCAGACGCATCTGAAGAGGGATTATGCTTTTTGT	51	YLE+SKQTHLKRDYAFC	2
YMIGLKQSFIVVDWTYC	2	0.00118339		ATGCTTGATGTGTATAATTTGCAGAGTGATAAGCAGAATAATATGCAGTGT	51	YLDVYNLQSDKQNNMQC	2
YMIIVVGKGRKTSFMYC	2	0.00118339		ATGCTTGCGAGTAATGATATGGTGCATCAGGAGAGGACTTATCATCTTTGT	51	YLASNDMVHQERTYHLC	2
YMIMWWVSAISLRNDRC	2	0.00118339		ATGCTTGCTAAGACGTGGGTGTTTAAGTAGACTAATTTGCGTTATGAGTGT	51	YLAKTWVFK+TNLRYEC	2
YMIQEYTTMDIRNVQSC	2	0.00118339		ATGCTTGTGAATCATTATTGGACTACGCATGTGTATGTTTGGAATTAGTGT	51	YLVNHYWTTHVYVWN+C	2
YMIYTVRPQLTDMTRHC	2	0.00118339		ATGCTTTAGTCTTATAGGAAGTGTAAGGAAAGTAGTGAGCGGAATACTTGT	51	YL+SYRKCKESSERNTC	2
YMKACKLHITPLFKKEC	2	0.00118339		ATGCTTTAGTGGTATGTGATGAGTTAGGATTATGGTAATCATAAGCTGTGT	51	YL+WYVMS+DYGNHKLC	2
YMKIATKKVNTIRRGAC	2	0.00118339		ATGCTTTATTATACGAAGAGTGAGTCTTGTGATGGGATGAGTATTATGTGT	51	YLYYTKSESCDGMSIMC	2
YMKKC+KH+TKTKYYCC	2	0.00118339		ATGCTTTCTCGTAAGACTACTGATTCGCGTCAGCATTGTATTTCTGATTGT	51	YLSRKTTDSRQHCISDC	2
YMKKYATGQCPM+HNPC	2	0.00118339		ATGCTTTGGCAGAAGGCGATGTAGCGTAATCATGATCCGAGGATGAAGTGT	51	YLWQKAM+RNHDPRMKC	2
YMKNQKH+YSMVYNRVC	2	0.00118339		ATGCTTTGGGCTCCGATGCGTTATAAGCTTGAGACGACTGATATTGCTTGT	51	YLWAPMRYKLETTDIAC	2
YMKQGTNNLIRCHCINC	2	0.00118339		ATGCTTTTGAAGTTGTTTGATCGGGTTGTGACTTGGCCGTAGAATACTTGT	51	YLLKLFDRVVTWP+NTC	2
YMKQKSTYNNG+WISTC	2	0.00118339		ATGCTTTTGGAGTGTGCTGAGAATGTGCCGCGGAAGGAGACGTTGGCGTGT	51	YLLECAENVPRKETLAC	2
YMKRKNRC+GYPYYGHC	2	0.00118339		ATGCTTTTGGCTAATCTTCGGCCGAATATGCATATTTAGATGATGACTTGT	51	YLLANLRPNMHI+MMTC	2
YMKTDLNCHKAMNCKTC	2	0.00118339		ATGGAGAAGAAGCTTAAGTAGAGTTGTCCGAAGCCTACTTTGCATACGTGT	51	YEKKLK+SCPKPTLHTC	2
YMKTSVRWQHPQNQWVC	2	0.00118339		ATGGAGAAGACGGAGAATGATAAGGAGTAGGCTGATAGGACGAAGCAGTGT	51	YEKTENDKE+ADRTKQC	2
YMLCRRAQENWLFPEYC	2	0.00118339		ATGGAGAAGACTCATGCGAATCTGGTTATTAGTGAGGTTTAGCCTAGGTGT	51	YEKTHANLVISEV+PRC	2
YMLEIRMLYERLVTRIC	2	0.00118339		ATGGAGAAGAGTAATGGTGTGTATAATGGTAAGCATTGTGGGCCGAATTGT	51	YEKSNGVYNGKHCGPNC	2
YMLSENKLWMKCSYSDC	2	0.00118339		ATGGAGAAGGATTTGCCGCCGAATGATAGTTAGATGTTTTCGGATTGGTGT	51	YEKDLPPNDS+MFSDWC	2
YMLVKKFSNM+QGRPEC	2	0.00118339		ATGGAGAAGTATAAGCGGGTTACGGAGACTTCTATTACGCAGAATATTTGT	51	YEKYKRVTETSITQNIC	2
YMLYAPLCGTSECGSLC	2	0.00118339		ATGGAGAAGTCGAAGACTTGTGAGTGTGAGACTGCTAAGAAGAGGTATTGT	51	YEKSKTCECETAKKRYC	2
YMMEWLANRPMDV+GQC	2	0.00118339		ATGGAGAAGTCTAAGAAGTGGTAGTTGTTTAGGTTTGATATTGTTAATTGT	51	YEKSKKW+LFRFDIVNC	2
YMMICN+EKRWCGSATC	2	0.00118339		ATGGAGAAGTTGACTAATAATCTGACTAAGGATTTGAATAAGGCGCTGTGT	51	YEKLTNNLTKDLNKALC	2
YMMLSSDEDYV+TKLKC	2	0.00118339		ATGGAGAATACTCGGGATAGGTGGATGAGGATGTTTCATGATAATACTTGT	51	YENTRDRWMRMFHDNTC	2
YMMNE+KD+MYVEVVYC	2	0.00118339		ATGGAGAATAGTAATGAGTTTCTGCCTAATGATTAGCCTATGAGTGCGTGT	51	YENSNEFLPND+PMSAC	2
YMMTFKISLLHGSTETC	2	0.00118339		ATGGAGAATAGTGGGTTTAATGATAAGGGTGCTTCTGTGAATGTGAATTGT	51	YENSGFNDKGASVNVNC	2
YMNGMAFKFKNPTLKKC	2	0.00118339		ATGGAGAATCCGAAGATTGGTGAGCATATTGAGAATGATCCTGGTGGGTGT	51	YENPKIGEHIENDPGGC	2
YMNMDSKDDCLFDDQQC	2	0.00118339		ATGGAGAATGGTTATAATATGTGTGAGGAGAAGTCTTACGAGAAGTAGTGT	51	YENGYNMCEEKSYEK+C	2
YMNPVQEASTQQRMLIC	2	0.00118339		ATGGAGACGCCGTAGAAGACTATTACTCATGAGCTGATTATTAATAAGTGT	51	YETP+KTITHELIINKC	2
YMNQKIHVTLLSELKDC	2	0.00118339		ATGGAGAGGACGAGGAATTCGGTTAAGATGGAGGGTTGTATGTATAAGTGT	51	YERTRNSVKMEGCMYKC	2
YMNTYATANSRHRMIVC	2	0.00118339		ATGGAGAGGTAGGTTGAGTTTAATGTGCGTATTGAGTATCAGCGGTGTTGT	51	YER+VEFNVRIEYQRCC	2
YMPADMLLMHTNMCDRC	2	0.00118339		ATGGAGAGTGTGCTTACTAATACTGGTACTTATACGTCTGATATGGAGTGT	51	YESVLTNTGTYTSDMEC	2
YMPKLNSAWIDNTVTKC	2	0.00118339		ATGGAGAGTTGTGATGTTTATGAGATGCCTGAGTATGTTATGCAGGAGTGT	51	YESCDVYEMPEYVMQEC	2
YMPLSKSEAPQPLTWSC	2	0.00118339		ATGGAGATGAAGCCGCGTAGGAAGACGACTAATATGGTTTTGCTGGTGTGT	51	YEMKPRRKTTNMVLLVC	2
YMPTDDDYNVVREQHGC	2	0.00118339		ATGGAGATGAAGTATTGTGATCCGTTGGATGAGAGTGGTAGTCGGAAGTGT	51	YEMKYCDPLDESGSRKC	2
YMPTKKATIEYVRQL+C	2	0.00118339		ATGGAGATGACGGCTATGAATATTGTTTTTGTGGGTGATTTGGATGATTGT	51	YEMTAMNIVFVGDLDDC	2
YMQHA+KTIKPMLMGSC	2	0.00118339		ATGGAGATTACGAGTTATTAGCTGACTGATACGCATTGTGAGTGGTAGTGT	51	YEITSY+LTDTHCEW+C	2
YMRIEKKKGMRTAVH*C	2	0.00118339		ATGGAGATTATGGAGGCGTATATTGTTTCGAAGAATTTGAATCCGACTTGT	51	YEIMEAYIVSKNLNPTC	2
YMRMLGIWKSVYHCKTC	2	0.00118339		ATGGAGATTCATCAGTTTGATGAGAGGAGGGGGTGGAATGCGTAGGATTGT	51	YEIHQFDERRGWNA+DC	2
YMRSNVTKVYRSANMLC	2	0.00118339		ATGGAGATTGAGTCGCTGATTATGAAGCGTGGTCATCGTGATTCTCATTGT	51	YEIESLIMKRGHRDSHC	2
YMSE+SMI+KMKTNHMC	2	0.00118339		ATGGAGATTGGGGAGAAGGCGCAGACTACGGCGAATCGTTGTGGGTGGTGT	51	YEIGEKAQTTANRCGWC	2
YMSKFNRKFRYIRDMVC	2	0.00118339		ATGGAGATTGTGCGGTTTGTTGTGAAGAAGCATGTGGATGGTGATGCTTGT	51	YEIVRFVVKKHVDGDAC	2
YMSLS+CNLGTA+VRPC	2	0.00118339		ATGGAGATTTATGAGGGTAAGGCGTCTAAGGAGTCTGAGTATCAGTGGTGT	51	YEIYEGKASKESEYQWC	2
YMSTGV+FDKLELYGGC	2	0.00118339		ATGGAGCAGAGGAAGATTAAGCGTACGGCTATTTCTGATAATAGGAATTGT	51	YEQRKIKRTAISDNRNC	2
YMSTISRDDRNKNSSTC	2	0.00118339		ATGGAGCAGAGGCCTTAGAGGCTGAAGGTTCTGACGTCGGTGTGTATGTGT	51	YEQRP+RLKVLTSVCMC	2
YMSVAMRRLNTTSKCMC	2	0.00118339		ATGGAGCAGCAGCCTAGTAAGGAGTGTCCGAAGGCGGCTGAGCTTAAGTGT	51	YEQQPSKECPKAAELKC	2
YMSYNGLEGHSYTMPGC	2	0.00118339		ATGGAGCAGCAGGAGCAGAAGTGGAATGATAAGTGTCTGCATACTTGTTGT	51	YEQQEQKWNDKCLHTCC	2
YMT+LGKIAAM+DRTIC	2	0.00118339		ATGGAGCAGCCGAGGAATACGATGGATAAGCGGAATAAGTATTATCTTTGT	51	YEQPRNTMDKRNKYYLC	2
YMTDTMRHNNELYNAKC	2	0.00118339		ATGGAGCAGGATGCTAATAGTCTGACGAATTCTATGATGCATAGTCAGTGT	51	YEQDANSLTNSMMHSQC	2
YMTESVNGSIKDGSKNC	2	0.00118339		ATGGAGCAGGCGCCTGATAAGATTTATAATTGTACGGAGTAGGCGAATTGT	51	YEQAPDKIYNCTE+ANC	2
YMTGIE+RFYQPRKV+C	2	0.00118339		ATGGAGCAGGTGTTGAAGAATATTTCTGCGCAGAATTATAAGTATGCGTGT	51	YEQVLKNISAQNYKYAC	2
YMTHT+IWIPRSDTDVC	2	0.00118339		ATGGAGCAGTATAAGAAGAAGTAGAAGAATGCTAATGCTAGTGTTTTTTGT	51	YEQYKKK+KNANASVFC	2
YMTINISTCEYMHENHC	2	0.00118339		ATGGAGCAGTTTGAGATGAGTAGGAGTTAGATTTGTACTACGATGCAGTGT	51	YEQFEMSRS+ICTTMQC	2
YMTPLSSWL+TMSMATC	2	0.00118339		ATGGAGCATACGAATTGGTCGTAGGATTATGTTATTAAGGATTGTATGTGT	51	YEHTNWS+DYVIKDCMC	2
YMTSVSYMEMIIGLEDC	2	0.00118339		ATGGAGCATGAGAAGTAGTATAAGACGATGGATAGTGCGCTGTGTCCTTGT	51	YEHEK+YKTMDSALCPC	2
YMVLEQVVWDAHNSNLC	2	0.00118339		ATGGAGCATGCTGAGTGGCAGAAGGCTACGATTTGGAAGACGAATTAGTGT	51	YEHAEWQKATIWKTN+C	2
YMVR+CTLRLSAKTA+C	2	0.00118339		ATGGAGCATGTGAGGTAGCTGCTTAAGAGTTCTGAGAAGGATAATTCGTGT	51	YEHVR+LLKSSEKDNSC	2
YMWVWHVDLDPAPITIC	2	0.00118339		ATGGAGCCGAAGTATCCTGTGTCGATTGAGCAGACGCTTTATTGGGCTTGT	51	YEPKYPVSIEQTLYWAC	2
YMYIG+VYCDEDTENSC	2	0.00118339		ATGGAGCCGTAGGTTGAGAATTGTAAGATGGAGGGTACGTTTATTTGTTGT	51	YEP+VENCKMEGTFICC	2
YMYILRQKLEEVLSNEC	2	0.00118339		ATGGAGCCGTGGTGTACTCTTCGTAGGATGATGGTTCAGCTTAAGAGGTGT	51	YEPWCTLRRMMVQLKRC	2
YMYLLEEENDWNGYSAC	2	0.00118339		ATGGAGCGGAATTAGAGGAATTTGAGGTCGCGTTTGTTGGTGCGTGGGTGT	51	YERN+RNLRSRLLVRGC	2
YMYMNRSSTESTRAKYC	2	0.00118339		ATGGAGCGTATTAATAAGGATTCGTTGTGTGTTAAGTGTAATGATATTTGT	51	YERINKDSLCVKCNDIC	2
YMYQK+RFLMSGSFCNC	2	0.00118339		ATGGAGCGTGGTGAGATTTATGAGCTTCATGGGATGCGGATGAGTAATTGT	51	YERGEIYELHGMRMSNC	2
YN+KYCSGTETQDKGSC	2	0.00118339		ATGGAGCGTTAGAATGATATGCTTGGGTTTTAGTAGCTGAAGCGGTTTTGT	51	YER+NDMLGF++LKRFC	2
YN+LRYKMNVYDTRQLC	2	0.00118339		ATGGAGCGTTGGGATACTGTTAAGGAGATTGGTTTTGATTAGACGTGTTGT	51	YERWDTVKEIGFD+TCC	2
YN+NTEDRH+RLTTASC	2	0.00118339		ATGGAGCTGAAGTATTAGCCTCAGCATTAGTATTCGCGTGATAATAATTGT	51	YELKY+PQH+YSRDNNC	2
YN+QSYNTHKCKTRSLC	2	0.00118339		ATGGAGCTTTGTGCGACGTATGTTTGGTTGATGACTAATAAGCAGAAGTGT	51	YELCATYVWLMTNKQKC	2
YN+RL+MEKYVNMNKDC	2	0.00118339		ATGGAGGAGAGTAGGGAGTATAAGCTTCTTAGTCTTGTTTAGTGGGATTGT	51	YEESREYKLLSLV+WDC	2
YN+TR+YRLKTYRTWIC	2	0.00118339		ATGGAGGATTTGAATAGTTGTTATTGTATGAAGATGACTTGGCGTGATTGT	51	YEDLNSCYCMKMTWRDC	2
YNAR+KIFMVSNYTGVC	2	0.00118339		ATGGAGGCGGAGCTGCCTTATGCGCGTGAGACTTTGGATATTCAGAAGTGT	51	YEAELPYARETLDIQKC	2
YNAVTLTALSVIKPFLC	2	0.00118339		ATGGAGGCGGCTACGGATACGGGTAATGATACGTATCGGCTGATGAATTGT	51	YEAATDTGNDTYRLMNC	2
YNAVTTIYVNTIEMVDC	2	0.00118339		ATGGAGGCGTCTGATACTTCTGATCTTGTTATTACTAGTTCGAGTCAGTGT	51	YEASDTSDLVITSSSQC	2
YNCGGNTRKLWNTSCMC	2	0.00118339		ATGGAGGCTGAGAATGAGTTTTGTACGAGTAGGAGTCAGTGTTGGATGTGT	51	YEAENEFCTSRSQCWMC	2
YND+TKK+KNV+VGYNC	2	0.00118339		ATGGAGGCTTGTCCGTAGGATCAGAAGCCTACGCATAGGCATACTGATTGT	51	YEACP+DQKPTHRHTDC	2
YNDICNNVCMMR+E+CC	2	0.00118339		ATGGAGGGGTAGCTGACTTAGCGTGAGAAGTGGAATTCTCAGTAGAAGTGT	51	YEG+LT+REKWNSQ+KC	2
YNDKSSCCSSSYVREHC	2	0.00118339		ATGGAGGTGAATGATCTGTATGGTACTCTTAATGATATGGAGCATGATTGT	51	YEVNDLYGTLNDMEHDC	2
YNDRPSPDNFWKQTNMC	2	0.00118339		ATGGAGTAGCGGCATAAGATGCGGATGAGTCCGATGGCGAATAGGACTTGT	51	YE+RHKMRMSPMANRTC	2
YNDYEIGYSI+RNSYAC	2	0.00118339		ATGGAGTAGGATCCGAATATTTCTTAGGATAAGATGAGTTGTTGTAAGTGT	51	YE+DPNIS+DKMSCCKC	2
YNDYTINLQDRQWISKC	2	0.00118339		ATGGAGTAGTAGGTTCATAGGTATACTAATGCGAAGTAGGGTCTTATGTGT	51	YE++VHRYTNAK+GLMC	2
YNE+QFCRELYLRPLNC	2	0.00118339		ATGGAGTAGTATGCTTATGATAAGCAGAAGGATGTTAAGTGGGCTATTTGT	51	YE+YAYDKQKDVKWAIC	2
YNEETLDLANLFDNYIC	2	0.00118339		ATGGAGTATAAGATTTGTCAGACGTGTAAGGTGTTGAGTAATAAGAGGTGT	51	YEYKICQTCKVLSNKRC	2
YNEEVDIGDRINYEMTC	2	0.00118339		ATGGAGTATAAGCGTCTTCATGATAATTGTATTACGACGCATCGTGAGTGT	51	YEYKRLHDNCITTHREC	2
YNEIGCSYNYVLTMIMC	2	0.00118339		ATGGAGTATCCGAGTACGGTGGAGCAGAATGAGATTGCTGCGGATATTTGT	51	YEYPSTVEQNEIAADIC	2
YNEITGTSRCNRMPDTC	2	0.00118339		ATGGAGTATCCGGATAATCTTTGGTGTACGAAGAATAATTTTCTGGAGTGT	51	YEYPDNLWCTKNNFLEC	2
YNEITNTTD+QMASFTC	2	0.00118339		ATGGAGTATGGTAAGGATTTTAGTAGTATGGATGGGACTTAGAATATGTGT	51	YEYGKDFSSMDGT+NMC	2
YNENFKNNIWQFLSRVC	2	0.00118339		ATGGAGTATTGTATTGATGGTTTTGATATGAAGAGTTGGCAGCTGGTTTGT	51	YEYCIDGFDMKSWQLVC	2
YNFDQVSRIYATFGYSC	2	0.00118339		ATGGAGTCGAATGCTTAGAATAAGTGGCAGGTTCGTTAGCTGAATGCTTGT	51	YESNA+NKWQVR+LNAC	2
YNFRMNRLSKQWDRLLC	2	0.00118339		ATGGAGTCGAGGAGGTCTAAGGGGAGTAAGAATAGGTATACTTAGAAGTGT	51	YESRRSKGSKNRYT+KC	2
YNFTVYVTWFYLKNKNC	2	0.00118339		ATGGAGTCGATTACTCTTGGGCAGGAGTATAAGAGTTTGAATCGTATTTGT	51	YESITLGQEYKSLNRIC	2
YNGECGYRLCFTF+QHC	2	0.00118339		ATGGAGTCGTATGATTAGGATTGTTAGAAGAAGAAGAAGACGTTTTTGTGT	51	YESYD+DC+KKKKTFLC	2
YNGEKKSAAAIMYLATC	2	0.00118339		ATGGAGTGGAATGATCGTAGGCATCGGCATAAGCCTGATAAGACTATGTGT	51	YEWNDRRHRHKPDKTMC	2
YNGFKPLGQKKNGYK+C	2	0.00118339		ATGGAGTGGCCGTTTCTGAAGGATAAGAATTTTTGTCCTAAGAATAAGTGT	51	YEWPFLKDKNFCPKNKC	2
YNGKR+WHIEQCIRWFC	2	0.00118339		ATGGAGTGTAAGCGTAATCAGACTTGGAAGAATTTGAAGTGTGCTAATTGT	51	YECKRNQTWKNLKCANC	2
YNGLESALTID+WWNWC	2	0.00118339		ATGGAGTGTAAGGAGAGGAGGATTAATCAGACGCCGAAGAGTGATGAGTGT	51	YECKERRINQTPKSDEC	2
YNGRF+NVESTLVKDVC	2	0.00118339		ATGGAGTGTAATTGTCGGAGTGATGAGATTGATTTGGCTAGTGAGAATTGT	51	YECNCRSDEIDLASENC	2
YNGSWPRHTKDLRRMAC	2	0.00118339		ATGGAGTGTACTACGACTAAGCAGGATCAGCCGTATCGTACGAGGAAGTGT	51	YECTTTKQDQPYRTRKC	2
YNGYMHRLKHYDWINDC	2	0.00118339		ATGGAGTGTGTGTCTAAGAATGATACTATTATGGGGTAGGATGAGTAGTGT	51	YECVSKNDTIMG+DE+C	2
YNHLRT+RMNGPKSTYC	2	0.00118339		ATGGAGTTGAATTCTACTTTTAATATTGTTAATGAGAAGTGTCCTGCGTGT	51	YELNSTFNIVNEKCPAC	2
YNHNLMTGFTLST+DDC	2	0.00118339		ATGGAGTTTAGTACTCAGAAGTTGAGGGCGGATTCTTCGACTGCTGAGTGT	51	YEFSTQKLRADSSTAEC	2
YNIKHLLQKDWLDH+RC	2	0.00118339		ATGGAGTTTTATAGTTGTTAGCCTAGGTGTAATTCGTTGCGTGTGGAGTGT	51	YEFYSC+PRCNSLRVEC	2
YNILSKARR+DQRF+KC	2	0.00118339		ATGGATAAGAAGCTGAATGGTCCGGCTAATGTTCATGCGCGTTTTAAGTGT	51	YDKKLNGPANVHARFKC	2
YNIQRWTDRNFRWLIHC	2	0.00118339		ATGGATAAGACTAGTATGATGCGTGATAGGAAGGATGATTAGGTTATGTGT	51	YDKTSMMRDRKDD+VMC	2
YNISERIKCVS+D+KEC	2	0.00118339		ATGGATAAGAGTGATACTAAGGAGTGGAATCAGCGGTATACTTAGAGTTGT	51	YDKSDTKEWNQRYT+SC	2
YNISVMGPELWKWNKNC	2	0.00118339		ATGGATAAGATGTGGGCTACTAATGATGCTGAGGAGAGTCGGAGTAGTTGT	51	YDKMWATNDAEESRSSC	2
YNITDRSTNYRFKGMGC	2	0.00118339		ATGGATAAGATTGTGAGGAATTGGACTCATAGTACTGTTTGTTTGAAGTGT	51	YDKIVRNWTHSTVCLKC	2
YNKITRTVGIVTKNNTC	2	0.00118339		ATGGATAAGCGGTAGCTGAATCGTTTTCTGTCGGATAGTATGGCTCGTTGT	51	YDKR+LNRFLSDSMARC	2
YNKIVDSYRLVM+IMYC	2	0.00118339		ATGGATAAGTCGAGTGATGATTGTACTTCGATGTATGATGGTCTTATGTGT	51	YDKSSDDCTSMYDGLMC	2
YNKL+TEEHNESKTYEC	2	0.00118339		ATGGATAAGTCTGAGAATCTTGGTAATGATGCGAGTGGTGATACTAAGTGT	51	YDKSENLGNDASGDTKC	2
YNKNDVCDKSLGMFHFC	2	0.00118339		ATGGATAATAGTAGTAGGTTTGCTAAGAGTGCGTTGGGGTGTGCTGATTGT	51	YDNSSRFAKSALGCADC	2
YNKNIMSFDKFPRIVWC	2	0.00118339		ATGGATAATGATAATGCGATGATGAGTAGGTAGCAGATGCCGGTGTCGTGT	51	YDNDNAMMSR+QMPVSC	2
YNKNSR+GVSFTNTLNC	2	0.00118339		ATGGATAATGATGTGCTGCATAATCTTTGTTGTGTTGGTAAGAAGTTTTGT	51	YDNDVLHNLCCVGKKFC	2
YNKPASSQWKTMPGSEC	2	0.00118339		ATGGATAATGATTTTATTGAGCATTATGATTATGAGTTGCATTTTTAGTGT	51	YDNDFIEHYDYELHF+C	2
YNKPVGYTGENYLEPVC	2	0.00118339		ATGGATAATGCGAGTGCTAGTAAGAAGGTTATGATTACGATTTATTTGTGT	51	YDNASASKKVMITIYLC	2
YNKR+GSERIIVHHTPC	2	0.00118339		ATGGATAATTAGGCGATGTTTGAGTGTATTGTGTGTAGTAAGAGGGGTTGT	51	YDN+AMFECIVCSKRGC	2
YNKRKR+EIDAKWLYWC	2	0.00118339		ATGGATAATTGTAGGGAGCGGTGGAATTTTCGGTGTAGGTCTACTGAGTGT	51	YDNCRERWNFRCRSTEC	2
YNKSMFEIDMIRLVSKC	2	0.00118339		ATGGATACGAGGCCGAAGACTGATAGTGATGCGAAGCATTCGTCGACTTGT	51	YDTRPKTDSDAKHSSTC	2
YNKVIGGELDHLERRPC	2	0.00118339		ATGGATACGATGGAGTAGAAGACTTGTTATCGGAGTGTGAAGACTCTGTGT	51	YDTME+KTCYRSVKTLC	2
YNKVMTDTLTCSLKDTC	2	0.00118339		ATGGATACGCAGCATGAGCGTAGTGAGGGTAGTGGTATGACGATGAAGTGT	51	YDTQHERSEGSGMTMKC	2
YNKYYALKNGTELSVVC	2	0.00118339		ATGGATACGCGGATTGAGTCGCATCTTGAGGAGGGTAAGTCTGCTATTTGT	51	YDTRIESHLEEGKSAIC	2
YNLCWTEIIRLTWNP+C	2	0.00118339		ATGGATACGCGTTGTGTGGAGTTGGATCGGGAGAGGCCGAAGGGGAATTGT	51	YDTRCVELDRERPKGNC	2
YNLLSTKCISDKNERAC	2	0.00118339		ATGGATACGGATAATCCGACGTATTCGTGTGATCATTCTAGGCTGTTTTGT	51	YDTDNPTYSCDHSRLFC	2
YNLMESCVYYD+ICVPC	2	0.00118339		ATGGATACGTAGTAGCAGAATTGGGAGAATTGGATTTATCAGATTTATTGT	51	YDT++QNWENWIYQIYC	2
YNLMG+L+GT+SRTITC	2	0.00118339		ATGGATACTGCTGCGAGTAGTAGGAATACGTTTACGATGAGTACGAAGTGT	51	YDTAASSRNTFTMSTKC	2
YNLMLWETVMRKNQD+C	2	0.00118339		ATGGATACTGTTTTGTGGCTGTGGAATTCGATGTCTGATACGGAGTTGTGT	51	YDTVLWLWNSMSDTELC	2
YNLNETWTVLKPWAGNC	2	0.00118339		ATGGATAGGAATACGGTGGTTACTACGCCTGATTCGTAGGATGCTGTTTGT	51	YDRNTVVTTPDS+DAVC	2
YNLPKYP+LCDFDVRLC	2	0.00118339		ATGGATAGGATGCTTCTGGCTTCTATGGAGAGGCAGTTTACGTAGTCTTGT	51	YDRMLLASMERQFT+SC	2
YNLQPITANNRAVLTRC	2	0.00118339		ATGGATAGGGCTGGGATTGTTATGAAGGATGTTGGGTAGATTTTGGCGTGT	51	YDRAGIVMKDVG+ILAC	2
YNLSDNLFIPRNMEYKC	2	0.00118339		ATGGATAGGTTTTATTGGACTATGGTGTCGCCGAGTATGCTGCGTTTGTGT	51	YDRFYWTMVSPSMLRLC	2
YNLSR+IWRLQEEDWKC	2	0.00118339		ATGGATAGTAAGAGGGATAAGTGGTAGAAGTATCATCATTTGTCGTAGTGT	51	YDSKRDKW+KYHHLS+C	2
YNLTGLELQT+VNLRTC	2	0.00118339		ATGGATATGAAGGATGAGCAGCAGATGATGTAGCATTTGAGGATTCGTTGT	51	YDMKDEQQMM+HLRIRC	2
YNLYEDRDDVSCETQHC	2	0.00118339		ATGGATATGAGTACTAGTGGTGAGTCGAGGACTGCGGTTATGAGAAGGTGT	51	YDMSTSGESRTAVMRRC	2
YNMEKKLTD+GIAE+RC	2	0.00118339		ATGGATATGCGTCATGATACGACTACGGATCAGTATGGTATGAGGATGTGT	51	YDMRHDTTTDQYGMRMC	2
YNMKEMRMNMYTPVSAC	2	0.00118339		ATGGATATGGAGGATGCTTCTAAGCAGAAGACTATGTGTATTGCGTAGTGT	51	YDMEDASKQKTMCIA+C	2
YNMKIIATCLYMTVNSC	2	0.00118339		ATGGATATGTCGGATGATACTAAGGAGGAGTATAATTGGAATAATAAGTATTGT	54	YDMSDDTKEEYNWNNKYC	2
YNMTTWGDARP+MVEDC	2	0.00118339		ATGGATATTGAGTATAATATGGATATGAGGTTGGATTAGAGTACTCGGTGT	51	YDIEYNMDMRLD+STRC	2
YNMYLNRSNYGRWRGIC	2	0.00118339		ATGGATATTGAGTTGTATGCTTTGAAGAGTATTGTTCGTTCTTGGATTTGT	51	YDIELYALKSIVRSWIC	2
YNN+WKMNVTIYSVFIC	2	0.00118339		ATGGATATTGATCAGATTGGTTTGGAGTATTGTTATAAGCAGGATAATTGT	51	YDIDQIGLEYCYKQDNC	2
YNNDWNDSGIRTSSYVC	2	0.00118339		ATGGATATTTCGTTGGAGACTGAGTTGACGATGCCTAGTAATAGTTATTGT	51	YDISLETELTMPSNSYC	2
YNNEAIAKVWDRDLMNC	2	0.00118339		ATGGATATTTTTGCTATGTCGTGGAAGAATATGACTGCTGAGCATAGTTGT	51	YDIFAMSWKNMTAEHSC	2
YNNELNPN+MRPAAWYC	2	0.00118339		ATGGATCAGTGTTCGGGTTAGCAGTCTCTGGTTGCTGATGCGTATACGTGT	51	YDQCSG+QSLVADAYTC	2
YNNGSELVKTKVKLLLC	2	0.00118339		ATGGATCATAAGACTTGGACTCTTAAGATGGCTGTTAGTCGTCCTGTGTGT	51	YDHKTWTLKMAVSRPVC	2
YNNGYVLKAPGSSDNFC	2	0.00118339		ATGGATCATGTGATTAATTATAAGCCTAAGTATAGGACGACTAAGACTTGT	51	YDHVINYKPKYRTTKTC	2
YNNPD+SDDSCPSLNVC	2	0.00118339		ATGGATCATTCTATTGGGGTTCAGTAGAATGAGAATCTTCGTTAGACGTGT	51	YDHSIGVQ+NENLR+TC	2
YNNRQSNDTRWHSTP+C	2	0.00118339		ATGGATCATTTGTATCGTACTTAGCCGGGTGGGTTTCTTCCGAAGGTGTGT	51	YDHLYRT+PGGFLPKVC	2
YNNSNVCCTNMKRMNIC	2	0.00118339		ATGGATCCGTAGAGGCGGCCGAGTAAGCTTATGAAGGAGTTGACTAAGTGT	51	YDP+RRPSKLMKELTKC	2
YNNTDTERNSSVMSSKC	2	0.00118339		ATGGATCGGGCTCAGGCTCATGATAAGACGGATATGTATGCTACTCATTGT	51	YDRAQAHDKTDMYATHC	2
YNNVQMDNKYTRRPHGC	2	0.00118339		ATGGATCGTATGAATAGTGTGCTGGGGGAGGGGCTGTCGATTCCTAAGTGT	51	YDRMNSVLGEGLSIPKC	2
YNNVWQLCVPRLGAICC	2	0.00118339		ATGGATCGTGAGAATGTGATGTGTAAGGCTACGCTGATTAAGTGTGTGTGT	51	YDRENVMCKATLIKCVC	2
YNPDNPMSRSKLVWQEC	2	0.00118339		ATGGATCTGAATGGTCCGAGGTAGGTTCCTGTGAATTAGAGGAAGTCGTGT	51	YDLNGPR+VPVN+RKSC	2
YNPMLSVQVRRNNSMEC	2	0.00118339		ATGGATCTGAGGGGGTCGTGGGAGATGTTTCGCTAGGTTTAGTAGGAGTGT	51	YDLRGSWEMFR+V++EC	2
YNPMTEVYNMSVYWSNC	2	0.00118339		ATGGATCTGCGGGATTCTACGTGGAGTAAGGATCATAGTCTTCGTAGGTGT	51	YDLRDSTWSKDHSLRRC	2
YNPNMGCKNEVNCWKYC	2	0.00118339		ATGGATCTGGTTAAGGATGCGACTACTTGTACTTCGTGGATTGTGCCGTGT	51	YDLVKDATTCTSWIVPC	2
YNPS+ECM+TDDRLVNC	2	0.00118339		ATGGATCTTATGTAGAATTCTAATATTGGGAAGAGTAAGAATGGGAATTGT	51	YDLM+NSNIGKSKNGNC	2
YNPWNYM+YRLNAYNHC	2	0.00118339		ATGGATCTTGCGAATAATGAGCGTATGATGAGGCCTTAGGTTATGTAGTGT	51	YDLANNERMMRP+VM+C	2
YNQ+DKHNQTIVMDHVC	2	0.00118339		ATGGATGAGGCTGAGGATAGTACTAATGTTTATTTTTATCGTCTGTATTGT	51	YDEAEDSTNVYFYRLYC	2
YNQVVTTRSEKIARWNC	2	0.00118339		ATGGATGAGTTTGCGTGTCTGAATAGGACTTAGATGCCGAATTGTATTTGT	51	YDEFACLNRT+MPNCIC	2
YNR+LPMKRHSKRF+EC	2	0.00118339		ATGGATGATAAGGTTAGTACGAGTCTGGTGGGTGTGAAGTGTACGATTTGT	51	YDDKVSTSLVGVKCTIC	2
YNRAYEHMLIVVQMDDC	2	0.00118339		ATGGATGATCATGAGAGTGATACGATTAAGGAGCGGCTTGGTCGGACTTGT	51	YDDHESDTIKERLGRTC	2
YNRGNLIHKRNRAQSAC	2	0.00118339		ATGGATGATCATTCGGCTTGTTTGGATAATCGTCGGATTCCTAAGAATTGT	51	YDDHSACLDNRRIPKNC	2
YNRGSEQNLNTTGSFYC	2	0.00118339		ATGGATGATTTTTGTAGGACTCGGTGGAAGGATAAGAATTATAATTCGTGT	51	YDDFCRTRWKDKNYNSC	2
YNRKKVRRYI+TNTSEC	2	0.00118339		ATGGATGCTGATGCGCCGTATAGGCCTGCTTCGAAGACTATGCATTAGTGT	51	YDADAPYRPASKTMH+C	2
YNRKLMKNM+VSWRKKC	2	0.00118339		ATGGATGGTTATAAGGATAATAAGTGTGATATTATGAAGACTCGTAGTTGT	51	YDGYKDNKCDIMKTRSC	2
YNRRMMFFE+RLVDSCC	2	0.00118339		ATGGATGGTTATATTAAGTATACGGAGACGGTGAGGCAGTCTTAGCCTTGT	51	YDGYIKYTETVRQS+PC	2
YNRS+YNNAEYCTSARC	2	0.00118339		ATGGATGTGTAGATTATGCTGTCTGTGTAGTAGGCGAGTTATGTGTATTGT	51	YDV+IMLSV++ASYVYC	2
YNRSNISSTKSSLEHYC	2	0.00118339		ATGGATGTTCTGACGTCTAAGGAGACTGAGTGGATTTGGTGGATTGAGTGT	51	YDVLTSKETEWIWWIEC	2
YNRTARKYTNECQDRLC	2	0.00118339		ATGGATGTTGATAATTCGAATACTAATAGTGCTTATTTGTTGTGTATGTGT	51	YDVDNSNTNSAYLLCMC	2
YNRTHGSCEWLSWQYAC	2	0.00118339		ATGGATGTTTGTGATACTTGGAATCTTGAGAATAATGAGACTAAGAGGTGT	51	YDVCDTWNLENNETKRC	2
YNRWAVESSDHKP+TVC	2	0.00118339		ATGGATGTTTGTTTGATGAATTAGCAGGTTGTGCTGCATTGTTGTAGTTGT	51	YDVCLMN+QVVLHCCSC	2
YNSCMTIDEIRYNGSGC	2	0.00118339		ATGGATTACCGGAATAATTAGGAGATTCTGTTGGATATTATTTTGAAGTGT	51	YDYRNN+EILLDIILKC	2
YNSEGHMPDETRREKCC	2	0.00118339		ATGGATTAGAAGAGGAATTGGATTGTGAAGACGGAGTTGGCTGAGCCGTGT	51	YD+KRNWIVKTELAEPC	2
YNSKKRNK+LTNSD+NC	2	0.00118339		ATGGATTAGATTTAGTAGAAGTATAGTATGTATACTCGGCTGAAGCAGTGT	51	YD+I++KYSMYTRLKQC	2
YNSL+SLIETGNIMHGC	2	0.00118339		ATGGATTAGGTGTTTGATAGGTGGCGTTGGAATCCGAAGTATACTTGTTGT	51	YD+VFDRWRWNPKYTCC	2
YNSL+V+KNATAKLRHC	2	0.00118339		ATGGATTAGTGGTGGTAGTAGAAGTGTGTGTATGGTACGATTGCTTGTTGT	51	YD+WW++KCVYGTIACC	2
YNSLENHELSSWECQTC	2	0.00118339		ATGGATTAGTGTGAGAGGCTTATGTAGATTCGGGCTGATATCCAGGATTGT	51	YD+CERLM+IRADIQDC	2
YNSLLVTQYNDVLKNAC	2	0.00118339		ATGGATTATATGAGGCATGGTTTTAGTAAGCTTCGGTATAAGGATAAGTGT	51	YDYMRHGFSKLRYKDKC	2
YNSMFVYGLDDWKKYTC	2	0.00118339		ATGGATTATCTGTGGAATATGCCGAATGTGGTTGCGGTGCTGGTGTATTGT	51	YDYLWNMPNVVAVLVYC	2
YNSMNAIWRNW+L+MKC	2	0.00118339		ATGGATTATGTGATGTGTCCTATTCGGAAGACTTTTTCTTTTCAGTATTGT	51	YDYVMCPIRKTFSFQYC	2
YNSMNISMRPVKHDKCC	2	0.00118339		ATGGATTATTGGTAGAATCCGGGTAGGGATCATACTTATACGCTGGGTTGT	51	YDYW+NPGRDHTYTLGC	2
YNSSEWPAWSWKMYK+C	2	0.00118339		ATGGATTCGATTTTTTCTCTGCCGGCGCGTTTGTTGGCGCAGTTGCAGTGT	51	YDSIFSLPARLLAQLQC	2
YNSTYELNDVQLAHITC	2	0.00118339		ATGGATTCTTAGGTGCATGCTACGAATTGTTTTATTAATATGAATGCGTGT	51	YDS+VHATNCFINMNAC	2
YNSVVNCFSNVMSGSKC	2	0.00118339		ATGGATTCTTAGTGGATGGGTAATAATCATGAGAAGCCTAAGGAGAATTGT	51	YDS+WMGNNHEKPKENC	2
YNSWNERMTISLYFINC	2	0.00118339		ATGGATTGGAAGACGTAGAGTGCGCAGGCTTATAAGATGTTGGAGGTTTGT	51	YDWKT+SAQAYKMLEVC	2
YNTDEPTKEVPYYVPVC	2	0.00118339		ATGGATTGGCATGAGTCGAAGGAGAAGGATGTGGTGTTGTCTACGAAGTGT	51	YDWHESKEKDVVLSTKC	2
YNTGSRKVNEPNLSTLC	2	0.00118339		ATGGATTGGCTGCCGAAGACTCAGCGTAATAAGAGGACTCGGCTGGGGTGT	51	YDWLPKTQRNKRTRLGC	2
YNTHLRLMYGTGSHETC	2	0.00118339		ATGGATTGGGATAATAGGCCGGAGAAGGAGCGTAACAAGAATATTGCGTGT	51	YDWDNRPEKERNKNIAC	2
YNTHMRSELKQMSWMRC	2	0.00118339		ATGGATTGGTGTTCTAATTCTGTGAATAGTAAGCAGGATGATTATAATTGT	51	YDWCSNSVNSKQDDYNC	2
YNTKCLRKRGCRSAMYC	2	0.00118339		ATGGATTGTCAGAAGCTGAAGAAGAGTACTCTGTAGACGATTTCGTCGTGT	51	YDCQKLKKSTL+TISSC	2
YNTKKRSHAGVKLTTSC	2	0.00118339		ATGGATTGTCATATGTGTATTCGGGAGTATCATTATGTTAATTGGGTTTGT	51	YDCHMCIREYHYVNWVC	2
YNTNSNTLLETFLVFEC	2	0.00118339		ATGGATTTGCCTCATATGTATGAGTGTAATAAGAGTTTTGAGAGGCGGTGT	51	YDLPHMYECNKSFERRC	2
YNTTNEESLFSWCRSNC	2	0.00118339		ATGGATTTTCATACTTATCTTCATAGTGATTTTGATCTGGAGAATTAGTGT	51	YDFHTYLHSDFDLEN+C	2
YNTYSNRSVMHDMKSEC	2	0.00118339		ATGGATTTTCATATGAAGCGGATGCTGCCTCGTGCTTATGAGTAGAATTGT	51	YDFHMKRMLPRAYE+NC	2
YNVKKYWRVMVACTNFC	2	0.00118339		ATGGCGAAGACGCATTATTATAATGCTACTGGTGAGTAGCGTTGTTATTGT	51	YAKTHYYNATGE+RCYC	2
YNVLAKFLTTTCTPTTC	2	0.00118339		ATGGCGAAGCAGGATGAGAATGCGGTGAAGGATTGGTTTATGTATAATTGT	51	YAKQDENAVKDWFMYNC	2
YNVMANMFNTGYELVTC	2	0.00118339		ATGGCGAAGGCGTGTACTATGAAGCAGCGTGCGAAGGATCTGCCTACTTGT	51	YAKACTMKQRAKDLPTC	2
YNVNLKTLVLMPCAGTC	2	0.00118339		ATGGCGAAGGTTAATGAGGATCCGGCTGCGAGTGGGTGTACGAGTTATTGT	51	YAKVNEDPAASGCTSYC	2
YNVRAWYGYVKKCEKKC	2	0.00118339		ATGGCGAAGGTTTAGAAGGTTGTGTTTAAGAAGTAGAGTGGTAGGCATTGT	51	YAKV+KVVFKK+SGRHC	2
YNVS+EERR+YMYLGVC	2	0.00118339		ATGGCGAAGTATGTTGATTTTACGCTTGATACTACGTGTAAGGGTACGTGT	51	YAKYVDFTLDTTCKGTC	2
YNVVELCVGVEMS+ALC	2	0.00118339		ATGGCGAAGTATTAGAATGTTTGTGTGTTTAAGCGTAATAGGATGTATTGT	51	YAKY+NVCVFKRNRMYC	2
YNVVRMIIDRNLFSDLC	2	0.00118339		ATGGCGAATAAGGAGATTTATATGATGTATTGGCGGAAGGCGGAGAAGTGT	51	YANKEIYMMYWRKAEKC	2
YNVYIVSTRL++GHNLC	2	0.00118339		ATGGCGAATTAGATTAAGAATTAGGTTAATGATGCTATTATTTTTACGTGT	51	YAN+IKN+VNDAIIFTC	2
YNW+VIHRYTTWNEPRC	2	0.00118339		ATGGCGACGGTTGAGTGTCAGAGTTGTATTGTGTTGACTCCTTTTGTTTGT	51	YATVECQSCIVLTPFVC	2
YNWDTTWAITTHT+KTC	2	0.00118339		ATGGCGACTAATACTAAGATGAGTACGATGACGGCGCTGGGGGATAAGTGT	51	YATNTKMSTMTALGDKC	2
YNWNEIGSFMDTYPTGC	2	0.00118339		ATGGCGAGGTGGTAGGCTAAGATGTAGTAGTATATTCGTGCTGTGCCTTGT	51	YARW+AKM++YIRAVPC	2
YNWSISFVAYSWEATMC	2	0.00118339		ATGGCGAGTGATGATAGGTGT	21	YASDDRC	2
YNWVSVYINMNRKDKRC	2	0.00118339		ATGGCGAGTGTTATGTAGATGATGAAGAAGGAGCTTGAGCTTGGGCATTGT	51	YASVM+MMKKELELGHC	2
YNY+ILSTNEDFCSTEC	2	0.00118339		ATGGCGATGAGTCCGGGGTGTTTTACGCCGCAGAAGACGCGGACTAATTGT	51	YAMSPGCFTPQKTRTNC	2
YNYDEETEPKSSLRTVC	2	0.00118339		ATGGCGATGCCTTTGGCTGGTCATGATGAGGCGACGAATACTACTCTTTGT	51	YAMPLAGHDEATNTTLC	2
YNYRQSCAKIMTLQPNC	2	0.00118339		ATGGCGATTGAGTGTTATTGGCAGGAGCTGACTTAGCCTGCGACTCAGTGT	51	YAIECYWQELT+PATQC	2
YNYSFDEAITTQN+NDC	2	0.00118339		ATGGCGATTGTGGGTGATCGTGAGTATAAGTTGAATAATTAGGAGGAGTGT	51	YAIVGDREYKLNN+EEC	2
YNYSYTDIRNNDKKCEC	2	0.00118339		ATGGCGCATGATAATCGTGTGAGGAAGAGTGATACGCAGTATGGTGATTGT	51	YAHDNRVRKSDTQYGDC	2
YP+DT+QTHMTDLDSFC	2	0.00118339		ATGGCGCCGAGTAAGGCTTATGCTATTGATGTTAAGACGAGGGCGAAGTGT	51	YAPSKAYAIDVKTRAKC	2
YP+TFFP+KPTSKSHLC	2	0.00118339		ATGGCGCCGATTCTGAAGCATTTTGTTTCGACTAAGGATGAGACTGGTTGT	51	YAPILKHFVSTKDETGC	2
YPANWKRC+QWAPNTWC	2	0.00118339		ATGGCGCCGCAGCAGATGGCGAAGCGTAATCATATTCCGATTATGTAGTGT	51	YAPQQMAKRNHIPIM+C	2
YPCMKPIESTRAVYVPC	2	0.00118339		ATGGCGCGTAATGATGAGAGCTGGCGTACGTAGACGAGTATTCATACGTGT	51	YARNDESWRT+TSIHTC	2
YPCYAHRKDLPRLLSNC	2	0.00118339		ATGGCGGAGAGGCGTGATCGTACGCGGAAGGTGACTAATAAGAGTCGGTGT	51	YAERRDRTRKVTNKSRC	2
YPDMWFNSGLPVAPARC	2	0.00118339		ATGGCGGAGAGTTATTTTGATAATAAGTCGCAGGATCCGTATAAGTCGTGT	51	YAESYFDNKSQDPYKSC	2
YPDSAQSKRKEWFMCKC	2	0.00118339		ATGGCGGAGCATGATAAGAATAATTGGGCGCGGCCGTATAGTAGTTGGTGT	51	YAEHDKNNWARPYSSWC	2
YPEAFPNNMNVVGRNYC	2	0.00118339		ATGGCGGAGCATGATAGGGATGAGATGGAGGCTAATAGGAGGCTGCTGTGT	51	YAEHDRDEMEANRRLLC	2
YPEPKLNMNNGLNMTGC	2	0.00118339		ATGGCGGATAAGAATAATAAGCCGCCTACGATTAATTTGTGGTTGAAGTGT	51	YADKNNKPPTINLWLKC	2
YPFISIHTHKPIREYEC	2	0.00118339		ATGGCGGATAATATGTTGACGATTGCGATGGGTTTGCATGGGCGGTATTGT	51	YADNMLTIAMGLHGRYC	2
YPGENWNTVRTRKTRNC	2	0.00118339		ATGGCGGATCCGATTCATGAGGTGAGTTAGGAGCATTATTGGTGTTATTGT	51	YADPIHEVS+EHYWCYC	2
YPGIA++DIILGMSERC	2	0.00118339		ATGGCGGCGAAGATGCGTAATAAGAAGCCTAATGATCCGCAGCTGCATTGT	51	YAAKMRNKKPNDPQLHC	2
YPGRLTKKPVRKQQGVC	2	0.00118339		ATGGCGGCGCGGAATGAGTATGCGCATTGTGAGTAGGTGACGCGTGGGTGT	51	YAARNEYAHCE+VTRGC	2
YPGSYERQAIRTAIRYC	2	0.00118339		ATGGCGGTGTATCTTAAGAATGGTGTTCTGAAGCTTTGGTTGTTGTAGTGT	51	YAVYLKNGVLKLWLL+C	2
YPKA+QRKANGAWSIEC	2	0.00118339		ATGGCGGTTGTGAAGTGTGGTCTTGAGACTGCGGGTACTTTTAAGAATTGT	51	YAVVKCGLETAGTFKNC	2
YPKCLMRIDYNRYSRKC	2	0.00118339		ATGGCGGTTTATTGTTAGTGTTGTAAGAATTCTAATATGAATACTATGTGT	51	YAVYC+CCKNSNMNTMC	2
YPKNPNDGMTLWTVKAC	2	0.00118339		ATGGCGTATATTAGGAATGGTTATTGGAATGGGAATGTTTATTTTGTGTGT	51	YAYIRNGYWNGNVYFVC	2
YPKRKSMKPVKYSQRMC	2	0.00118339		ATGGCGTCTGAGACGCAGTAGTGTATGTAGTATACTAGTACGAATCAGTGT	51	YASETQ+CM+YTSTNQC	2
YPLVLAMYWLQERNTSC	2	0.00118339		ATGGCGTGGCTTGTGAGTGCGTCGATGACTTCGAATACTAAGGTGGGTTGT	51	YAWLVSASMTSNTKVGC	2
YPMAKQQSPERADKA+C	2	0.00118339		ATGGCGTGTTAGGCGCTTACGCATCTTGCTTTGTGTATTCTTGCGTGGTGT	51	YAC+ALTHLALCILAWC	2
YPMRQRQRLCVPTPHYC	2	0.00118339		ATGGCTAAGAGGGCGAATAGTAATAGTGATTAGTTGGATATTAAGTAGTGT	51	YAKRANSNSD+LDIK+C	2
YPMTARR+HLRRKSA+C	2	0.00118339		ATGGCTAAGCGTAAGCAGGATGATAAGCAGAAGTGGGTGTTGAAGAGGTGT	51	YAKRKQDDKQKWVLKRC	2
YPNIRGTTMTQKMAKMC	2	0.00118339		ATGGCTAATGGTGATGAGCATTGTACTAAGGTTCGGGCTATGAATACTTGT	51	YANGDEHCTKVRAMNTC	2
YPNRPWATNPTWNMMLC	2	0.00118339		ATGGCTACGACGCTGGATCAGACTAAGTAGTTGCTTTGTATGACTAGGTGT	51	YATTLDQTK+LLCMTRC	2
YPNSVHWLA+GKPSLTC	2	0.00118339		ATGGCTACGGAGCGTAAGATGAGTACTATTAGTCCGGATAAGACGAATTGT	51	YATERKMSTISPDKTNC	2
YPNTSAMNNAHDESYPC	2	0.00118339		ATGGCTACGTTGGAGTTGAATTAGAAGTATAGTTCTAATTAGTGGATTTGT	51	YATLELN+KYSSN+WIC	2
YPNTV+KFAAITLSANC	2	0.00118339		ATGGCTACTTGGCCTGATTTTGAGGAGGGGATGTATCGTGCGGCGCGTTGT	51	YATWPDFEEGMYRAARC	2
YPNWFHMCSNTTEYATC	2	0.00118339		ATGGCTACTTGTCATATGAGTTTTGGTTAGTTGGCGGGTTAGTTGAAGTGT	51	YATCHMSFG+LAG+LKC	2
YPPKERLTKTAHHYFTC	2	0.00118339		ATGGCTAGTTCGATGAATGCTTAGGATGGTTTTGGTTTTCGTATTGATTGT	51	YASSMNA+DGFGFRIDC	2
YPPWKNITRRCRTDAWC	2	0.00118339		ATGGCTATGAGGAATAGTTCGAGGGATACTGAGTGTGAGAGTTAGATTTGT	51	YAMRNSSRDTECES+IC	2
YPRSRPLT+DSGRMSSC	2	0.00118339		ATGGCTATGGGTTGTGCTACTAATTAGCGGAAGTGTCATGCTTAGAATTGT	51	YAMGCATN+RKCHA+NC	2
YPRTAHGNRCLLPAGMC	2	0.00118339		ATGGCTATTTGGGGTCATACTAAGTGTGCTTCTCAGCTTTGTAATGATTGT	51	YAIWGHTKCASQLCNDC	2
YPSCESRPLQETTRSQC	2	0.00118339		ATGGCTCATACTAATCAGGCGCGTTGTAGTATTGCGCTGGATAATGGGTGT	51	YAHTNQARCSIALDNGC	2
YPTISKPKAINQHRWMC	2	0.00118339		ATGGCTCGGAGTAAGGAGCCGTTGTGTGGTCGTAAGAATGGGATGAATTGT	51	YARSKEPLCGRKNGMNC	2
YPVGCKVRCTQ+NAVLC	2	0.00118339		ATGGCTCTGGGGGAGAGTCTTGCTGTGCTTCTGAAGCATATGCGTGATTGT	51	YALGESLAVLLKHMRDC	2
YPVVK+KRNNGVCDNRC	2	0.00118339		ATGGCTGAGATGAATCCGGGTTGGCCGGGGCAGTAGGATAAGACGGAGTGT	51	YAEMNPGWPGQ+DKTEC	2
YPWTTYDMEETMISIRC	2	0.00118339		ATGGCTGATGTTCAGGCTTCGATGTATTAGACGAAGAAGAATTTTTTGTGT	51	YADVQASMY+TKKNFLC	2
YPYAKEQGTTSHAMDLC	2	0.00118339		ATGGCTGCGACGAGGCCGCAGAATAGGCCGAAGATGTAGCAGGGGCATTGT	51	YAATRPQNRPKM+QGHC	2
YPYDLNACTAPCKTRSC	2	0.00118339		ATGGCTGCTGGTTGGAGGGGTTAGTTGGCTTCTAGGTAGTAGGGTGATTGT	51	YAAGWRG+LASR++GDC	2
YPYTLNGEHKNEGAKLC	2	0.00118339		ATGGCTGGGAATGTGTGTACTACGTTGGAGCCGCTGCTTGAGAGGTGTTGT	51	YAGNVCTTLEPLLERCC	2
YQ+ILEKLEDYGNPVRC	2	0.00118339		ATGGCTGGGAATTATTTTGATTAGATTATTTAGTGTGTTGATTAGTGGTGT	51	YAGNYFD+II+CVD+WC	2
YQAFTYDGDYLNYSTTC	2	0.00118339		ATGGCTGGGCAGATGAAGATGACTGAGAGGTGTCGGTATGGTGTTTGTTGT	51	YAGQMKMTERCRYGVCC	2
YQARGPNKKTFTLTHGC	2	0.00118339		ATGGCTGTGGATACGAAGAAGATGAAGAATGTGGTTGATGTGGCTTATTGT	51	YAVDTKKMKNVVDVAYC	2
YQARLNKNTEMTAREMC	2	0.00118339		ATGGCTTCGACGATTTATCAGTCGGAGGAGACGGATTAGAGGCTGGTTTGT	51	YASTIYQSEETD+RLVC	2
YQAVNFEQEWIEFKMTC	2	0.00118339		ATGGCTTTTAGGCCGAATAAGATGGAGAGTTTGAAGAAGCATACTATTTGT	51	YAFRPNKMESLKKHTIC	2
YQCGRHMEVKQQN+NCC	2	0.00118339		ATGGGGAAGAATGAGCCTAATTAGAAGTAGTAGACGAAGAGTTTTTGGTGT	51	YGKNEPN+K++TKSFWC	2
YQDKHDLPHSYIDQKHC	2	0.00118339		ATGGGGAAGAGTAAGAAGGTTACTGGGAGGCATGAGTGTGCGGATTCGTGT	51	YGKSKKVTGRHECADSC	2
YQDR+VLDKEYFYFVQC	2	0.00118339		ATGGGGAAGGATGCTGATCAGAGTCATCAGTTGCATGAGAGTCGGTATTGT	51	YGKDADQSHQLHESRYC	2
YQEGRFKRIPGFVYAAC	2	0.00118339		ATGGGGAATAAGAAGAGGAGTGCTGCTGTTATGAAGGAGACGAGTACTTGT	51	YGNKKRSAAVMKETSTC	2
YQEIKRYNEQKKNTLEC	2	0.00118339		ATGGGGACGGATAATAGGCTGGATAATCAGTATCCGATTTCGAGGCATTGT	51	YGTDNRLDNQYPISRHC	2
YQFDSKTNRASDLMVDC	2	0.00118339		ATGGGGACGTGTAATGCGGATGCTTCTAGGACTAGTATTTGTGAGCATTGT	51	YGTCNADASRTSICEHC	2
YQFV+TSGMGYDIMIRC	2	0.00118339		ATGGGGAGGAATTATGCTAAGTAGCAGCATTCTTAGAATGGGCCGGTGTGT	51	YGRNYAK+QHS+NGPVC	2
YQGESRTIVK+KWNTKC	2	0.00118339		ATGGGGAGTATGAGTAATTATTTGCTGTGGAGTCTGAATGAGGAGTATTGT	51	YGSMSNYLLWSLNEEYC	2
YQGLNRIDRRTCRINYC	2	0.00118339		ATGGGGAGTATGGGTTATACTGCGCTTGAGATTAATTGGAATGATTAGTGT	51	YGSMGYTALEINWND+C	2
YQGNVSLCMMLTYDEPC	2	0.00118339		ATGGGGAGTGATACTACGGCTAAGATGGTGAATATGATTAGGCATCATTGT	51	YGSDTTAKMVNMIRHHC	2
YQIELP+CAHSLCILLC	2	0.00118339		ATGGGGATGAATTATAAGCCGTAGGAGACGAGTCCGTATGGTTAGGCGTGT	51	YGMNYKP+ETSPYG+AC	2
YQIYHSQKSMPDWLDSC	2	0.00118339		ATGGGGATGATGACTAGGAATAATGATGGGTATATGATTATGTGTCATTGT	51	YGMMTRNNDGYMIMCHC	2
YQKMCKNTDKMNCPHQC	2	0.00118339		ATGGGGATGTATGGTAGTACTAAGTTTGATACTAGGAAGTTTCGTAAGTGT	51	YGMYGSTKFDTRKFRKC	2
YQKNRWQRSPKRSMS+C	2	0.00118339		ATGGGGATGTTTAATCTGCTTAGGCCTAATACGAGGATTCTGAGTGTGTGT	51	YGMFNLLRPNTRILSVC	2
YQLNIKCSRTYYEQHNC	2	0.00118339		ATGGGGATTGAGGAGTTGATGCCGTAGACTTATGATCTGATTATGCTGTGT	51	YGIEELMP+TYDLIMLC	2
YQMCVNEYKIIRNALRC	2	0.00118339		ATGGGGATTTAGGATTGGGATTTGATTCAGTCGTGGATTTATGTTGTTTGT	51	YGI+DWDLIQSWIYVVC	2
YQMR+WT+RVLDSMAGC	2	0.00118339		ATGGGGCAGATGCTGGGTTTTTATATTGATGTTGAGAAGAAGACTCTGTGT	51	YGQMLGFYIDVEKKTLC	2
YQMSNAKTVVIKETVTC	2	0.00118339		ATGGGGCAGCTTGAGAAGACGATGTATTGTTATGGTCATTCGATTTGGTGT	51	YGQLEKTMYCYGHSIWC	2
YQNIKGNK+Q+HMNEQC	2	0.00118339		ATGGGGCATCCGGCGTCTTCGAAGGCTAAGGCTAAGGGTCGGTGGCGTTGT	51	YGHPASSKAKAKGRWRC	2
YQNKEYFWRTRPMNFIC	2	0.00118339		ATGGGGCATTAGTTGAATATGGCTTGGAGGAGTATGAGGATTCGGTGGTGT	51	YGH+LNMAWRSMRIRWC	2
YQNNMFTCELQYMGTPC	2	0.00118339		ATGGGGCGTAGTAAGCATAATCAGAGTGAGATGAGTGATATGAAGCTGTGT	51	YGRSKHNQSEMSDMKLC	2
YQNSTFIDTTWRSQACC	2	0.00118339		ATGGGGCTGACGTCGCGTCATAATATTATTCTTGAGCAGAAGATGTTGTGT	51	YGLTSRHNIILEQKMLC	2
YQQL+FQAYETHGNRYC	2	0.00118339		ATGGGGCTGACGTTGAGGTAGATGAGTCATAAGTATTTGATGGGGTTTTGT	51	YGLTLR+MSHKYLMGFC	2
YQRMSIHAPKVTFPDAC	2	0.00118339		ATGGGGCTTATGACTAGTGGGCAGAAGAGGTCGAAGCAGACGACGAATTGT	51	YGLMTSGQKRSKQTTNC	2
YQRPENKWLDRLMLEIC	2	0.00118339		ATGGGGCTTATTACTGAGAAGGCGTGTAAGATGCTGCGGCATCGGAATTGT	51	YGLITEKACKMLRHRNC	2
YQRSTNEVTWNNESERC	2	0.00118339		ATGGGGGATACTGAGAGTCTTCGTAATATGGCGTTGTAGTATACGCAGTGT	51	YGDTESLRNMAL+YTQC	2
YQRYDTYEIQGLV+SMC	2	0.00118339		ATGGGGGGTATTCTTAAGAATAATGTGAATAATCAGAAGATTCTTATGTGT	51	YGGILKNNVNNQKILMC	2
YQTERQTQVKLSTD+QC	2	0.00118339		ATGGGGTATATGCCTGCGTTTGAGCCGCTTAATCCTAGGTCGCATAATTGT	51	YGYMPAFEPLNPRSHNC	2
YQTHTKMDKMAT+MIKC	2	0.00118339		ATGGGGTATATTTATATGAAGACGGAGTAGGCTACTGAGATTAAGCATTGT	51	YGYIYMKTE+ATEIKHC	2
YQTKAV+LSVIRNSQIC	2	0.00118339		ATGGGGTATGAGAGTTTTAAGGGTATTGGTCTGGTTGAGTAGGTCGAGTGT	51	YGYESFKGIGLVE+VEC	2
YQVGARWRWSVYDSTYC	2	0.00118339		ATGGGGTATTATTTGCAGTTGCGTGAGACTCCGAGGAATGATTGGATGTGT	51	YGYYLQLRETPRNDWMC	2
YQVRVFGSHPATDQQRC	2	0.00118339		ATGGGGTCGGATCAGTATTAGCCGAAGTTGAAGACGGTGGGTTATTAGTGT	51	YGSDQY+PKLKTVGY+C	2
YQVTSHVMVSYRNCVAC	2	0.00118339		ATGGGGTCTGAGGATGAGTAACGTTGGACTTAGAGGGATAGGGATGCTTGT	51	YGSEDE*RWT+RDRDAC	2
YQVTVSILNDWDKQAMC	2	0.00118339		ATGGGGTTTTCTAGGCATGCGAAGAAGACTCAGGTGTATTATACGCCTTGT	51	YGFSRHAKKTQVYYTPC	2
YR+PDLSYGQRHGLSEC	2	0.00118339		ATGGGTAAGAGGATGAGGACGCATACTACTAATGAGACGAGGCAGAGGTGT	51	YGKRMRTHTTNETRQRC	2
YRA+F+LERCKKGRLRC	2	0.00118339		ATGGGTAAGATTTGTAATTTGGATAGGTATCATAAGAATATTTAGCGTTGT	51	YGKICNLDRYHKNI+RC	2
YRAAVIISACTSIMRPC	2	0.00118339		ATGGGTAAGTATATGATTCTGTGTAGGTTTGGGAATCGTATGTCTATGTGT	51	YGKYMILCRFGNRMSMC	2
YRANINAY+SDPNSGHC	2	0.00118339		ATGGGTAATAATTATGATCTTGAGCTGATTAAGGCTCATGATGTGTGGTGT	51	YGNNYDLELIKAHDVWC	2
YRASVH+TRIYAPGSAC	2	0.00118339		ATGGGTAATATGAGGAAGCAGAGTAATGTCTTTAAGTATGTGAGGATTTGT	51	YGNMRKQSNVFKYVRIC	2
YRATMSTRNTNIACTAC	2	0.00118339		ATGGGTAATCAGAAGAAGCTTACTAGGATGAATTATGGTTAGCGGTTTTGT	51	YGNQKKLTRMNYG+RFC	2
YRCCLVWLKS+LACGYC	2	0.00118339		ATGGGTAATGTGATTAATATGCGTTCGTTGGCGAGTGAGAGTCCGCCTTGT	51	YGNVINMRSLASESPPC	2
YRCETIGSMW+LCSTTC	2	0.00118339		ATGGGTAATTGGAGTGAGATTTCTGTGCTGTAGTATAGGTGGTGTTGTTGT	51	YGNWSEISVL+YRWCCC	2
YRCIRRRMFKKKSY+TC	2	0.00118339		ATGGGTACGAAGGTGTGTGATGGGAATCTGTTGTAGACTTGGTTTTTGTGT	51	YGTKVCDGNLL+TWFLC	2
YRCLMFLITLMDQKYPC	2	0.00118339		ATGGGTACGCTGACTACGCAGAAGGATACGACTGCGCCTACTTATGAGTGT	51	YGTLTTQKDTTAPTYEC	2
YRCLSHPYWGYVKSNVC	2	0.00118339		ATGGGTAGGGTTTTGAAGACTTAGCGTAATGGGTTTGGTATTTAGTGTTGT	51	YGRVLKT+RNGFGI+CC	2
YRCRNSFHHGMLTFMFC	2	0.00118339		ATGGGTAGTAAGCTGATTTATATTCAGGGTATGCCTGGTGTGAATAGTTGT	51	YGSKLIYIQGMPGVNSC	2
YRDDTRTANEW+RWHLC	2	0.00118339		ATGGGTAGTATGCGGATGTAGCCTGGTGATGCTTTGACTTGTGCTAAGTGT	51	YGSMRM+PGDALTCAKC	2
YRDENVRALKVGIVQLC	2	0.00118339		ATGGGTATGAGTAAGCATAGTCATTCGATTAGGCGTGTGTCGGGTCCGTGT	51	YGMSKHSHSIRRVSGPC	2
YRDMNHTRRR+RYCHDC	2	0.00118339		ATGGGTATTGAGCATGAGTCGGTTGAGATGAATACTGGTGATGAGCTTTGT	51	YGIEHESVEMNTGDELC	2
YRDMQGHCYRVTMNDPC	2	0.00118339		ATGGGTCAGTCGGATAGTTATGAGTTGGAGATTTGGAAGGTTAGTGCTTGT	51	YGQSDSYELEIWKVSAC	2
YRDQFGM+DIGMGHSLC	2	0.00118339		ATGGGTCATCATGCGGAGCAGAGTCATCCTGATGTGCTGACTACGTATTGT	51	YGHHAEQSHPDVLTTYC	2
YRDRKQTREPPCQTL+C	2	0.00118339		ATGGGTCATCATGTTTATGAGAAGCAGTATAAGCGGAATGGTAATGGGTGT	51	YGHHVYEKQYKRNGNGC	2
YRDSIREMNDERKYLCC	2	0.00118339		ATGGGTCCGGGTTGTATGACTTGTCATGAGGCTATGCGGCGGATTCCGTGT	51	YGPGCMTCHEAMRRIPC	2
YRDSMHYSVWSNVCSFC	2	0.00118339		ATGGGTCCTTATGAGAATAATGTTAAGAATGAGGCTATGGCGAGTCAGTGT	51	YGPYENNVKNEAMASQC	2
YREDRDIWKSRVQKLKC	2	0.00118339		ATGGGTCTGTATGATGGGAGTTAGATTTCTACTGCGATGCAGACTATGTGT	51	YGLYDGS+ISTAMQTMC	2
YRENLAYNRWTSVHNDC	2	0.00118339		ATGGGTGAGAAGTGTGTGAATTTGTGGGTTCATCTGTTGGCGACTTAGTGT	51	YGEKCVNLWVHLLAT+C	2
YRERNNIK++HSSWPTC	2	0.00118339		ATGGGTGAGATGCGGCTGGAGCGTCGTATTCCGGATGCTAAGTAGTAGTGT	51	YGEMRLERRIPDAK++C	2
YRERPDRKATD+RKFTC	2	0.00118339		ATGGGTGATTAGAATTGT	18	YGD+NC	2
YRESQKIHWQNT+NAHC	2	0.00118339		ATGGGTGCGAAGATGGTGGCGTTTAGGAATAAGATGACGCAGTATATTTGT	51	YGAKMVAFRNKMTQYIC	2
YRFDPVYMMLVGRDDTC	2	0.00118339		ATGGGTGCGAATATGAAGAAGAATAAGATGAGTAATCCTGTTTTTGCGTGT	51	YGANMKKNKMSNPVFAC	2
YRFLPMN+AAARKMTVC	2	0.00118339		ATGGGTGCGACTCTGAATAGTCAGTAGTATAATGTTGCTCGGATGCGTTGT	51	YGATLNSQ+YNVARMRC	2
YRFNGDNPKLKFLV+HC	2	0.00118339		ATGGGTGCGCATTTGAGGTAGCGTATTTTGACTGGTCGGAAGAGTAAGTGT	51	YGAHLR+RILTGRKSKC	2
YRFRVYQKKIWSSGPFC	2	0.00118339		ATGGGTGCGTATAAGCGGACGTATAGGCGTATTAAGCTTACGTTTCTGTGT	51	YGAYKRTYRRIKLTFLC	2
YRGATLTSIYL+MPLTC	2	0.00118339		ATGGGTGGGTAGAGGCCTCGTTAGTGGGATACGGTGTATGCTACTAAGTGT	51	YGG+RPR+WDTVYATKC	2
YRGCRWTARRMEHFYNC	2	0.00118339		ATGGGTTAGACTTAGCAGAAGTATGTTATTGAGAGTTTTGGGAAGAGTTGT	51	YG+T+QKYVIESFGKSC	2
YRGIV+QMRKQTVFTKC	2	0.00118339		ATGGGTTATAATTAGTTGAATATTTATGCTAATTGTACTGCGCAGCGGTGT	51	YGYN+LNIYANCTAQRC	2
YRGKLYRMDYQLPRHPC	2	0.00118339		ATGGGTTATCTGAGTAATATTGTGAAGTTGAAGGCGGTTCGTTAGAAGTGT	51	YGYLSNIVKLKAVR+KC	2
YRGMKEDPVGNKYIKNC	2	0.00118339		ATGGGTTATGAGACGTATGTTCCGGATCATGTTCAGACTAGTGGGTTGTGT	51	YGYETYVPDHVQTSGLC	2
YRGMRTYKPKMFILRTC	2	0.00118339		ATGGGTTCGAAGTTGAAGATGGCGGAGAAGAATCGGGCGAAGGCTGGGTGT	51	YGSKLKMAEKNRAKAGC	2
YRGNCVNMSSLWMGEKC	2	0.00118339		ATGGGTTGTAGGACTTTTCCTTAGATGAATGAGAGTCAGATGCTGACTTGT	51	YGCRTFP+MNESQMLTC	2
YRHFGPISPYHKTKTKC	2	0.00118339		ATGGGTTTGTAGAATGGTTAGAGGTGGTATAGGAAGAAGATTTTGAGGTGT	51	YGL+NG+RWYRKKILRC	2
YRHNMTED+EYADMR+C	2	0.00118339		ATGGTGAAGACGACGTATGAGGATTTTAAGCGTTTTAAGGGGCATGATTGT	51	YVKTTYEDFKRFKGHDC	2
YRHTYIE+MVIQMIRQC	2	0.00118339		ATGGTGAAGCGGTTTAGGCATTAGAGTGCGAAGCCTTAGGATCCTGGGTGT	51	YVKRFRH+SAKP+DPGC	2
YRIDNVCLKAIQLCEMC	2	0.00118339		ATGGTGAAGGAGCTGACTGGTAAGCATCGTGAGAATATTAATGCGCTTTGT	51	YVKELTGKHRENINALC	2
YRII+KENGYDSQTDKC	2	0.00118339		ATGGTGAAGTGGAATATGTCGGTGGCGTATGTGGGGTATGTTAATAAGTGT	51	YVKWNMSVAYVGYVNKC	2
YRINQRDMQ+ASGTMFC	2	0.00118339		ATGGTGAAGTGTAATGTGCATCGGTATTAGTAGATTTCGACGTATGATTGT	51	YVKCNVHRY++ISTYDC	2
YRITENEHSYKCRLGHC	2	0.00118339		ATGGTGAATATGATGCTGCCGAATCCTGTTAGGATGGCTAATTATACGTGT	51	YVNMMLPNPVRMANYTC	2
YRITHLKAN+RQHMATC	2	0.00118339		ATGGTGAATATTAAGAATCTTATGAAGTATTTGAAGAAGTTGCAGATGTGT	51	YVNIKNLMKYLKKLQMC	2
YRIVPRARINRMLRIDC	2	0.00118339		ATGGTGAATCAGCTGACGCCTGAGTCTATGAAGTGGGTGTGTAATTGGTGT	51	YVNQLTPESMKWVCNWC	2
YRK+CPSAVENKLA+PC	2	0.00118339		ATGGTGAATCGTTAGGATAGTGTGACTCCGTATTCTCTTTGGACGCGTTGT	51	YVNR+DSVTPYSLWTRC	2
YRK+QMCSKLGQEYK+C	2	0.00118339		ATGGTGAATGAGAGTAATAATTGGCATAGGGAGGATCAGAATTTTAATTGT	51	YVNESNNWHREDQNFNC	2
YRKDAQRQFSY+RSVEC	2	0.00118339		ATGGTGAATGAGCCGACGAATGCGGAGAGGGATAATTGGGATTTGAAGTGT	51	YVNEPTNAERDNWDLKC	2
YRKDLFVCGNLLYKKTC	2	0.00118339		ATGGTGAATGAGTTTGCGAAGTAGCCGAAGAGGGATATTAAGAAGTAGTGT	51	YVNEFAK+PKRDIKK+C	2
YRKHNFKYKRYMTVSIC	2	0.00118339		ATGGTGAATGATAGTCCGAGGAAGCGTAATAATAATAGGTATACGAAGTGT	51	YVNDSPRKRNNNRYTKC	2
YRKKDHSLKSMRKNVYC	2	0.00118339		ATGGTGAATGTGAATGTTAGTGCGATTGAGAGTGCGTTTGAGAAGGCGTGT	51	YVNVNVSAIESAFEKAC	2
YRKMTEVNCWNKRHD+C	2	0.00118339		ATGGTGAATTCTTAGCGTGGTGGTGCGTTGAATTATAATTTGGCGAGTTGT	51	YVNS+RGGALNYNLASC	2
YRKN+IEGSADHFVKHC	2	0.00118339		ATGGTGACGAGTAAGGAGTGGAAGATTATTAAGTTGATTATTCAGCCTTGT	51	YVTSKEWKIIKLIIQPC	2
YRKNTTYKTPSLSEMRC	2	0.00118339		ATGGTGACTAGTCCGGGTGAGGCGGGTGTTCCTGATGAGAATAAGTATTGT	51	YVTSPGEAGVPDENKYC	2
YRKRCGDGHT+LSNYDC	2	0.00118339		ATGGTGACTGATTAGCCTGAGCAGCTTCAGATTATTAAGTAGTTGAATTGT	51	YVTD+PEQLQIIK+LNC	2
YRKRKYKSRDLYCTN+C	2	0.00118339		ATGGTGACTTGGCGTAGGAATTCGGATATTGAGGATTTGTTTAATTGGTGT	51	YVTWRRNSDIEDLFNWC	2
YRKRMNLRM+RVQMRAC	2	0.00118339		ATGGTGAGGAGTTGGAAGTATGCTGAGTTTTCTAATCAGACTTTTCTGTGT	51	YVRSWKYAEFSNQTFLC	2
YRKRYTASVKILDYHLC	2	0.00118339		ATGGTGAGGCGTATGTATGATATTGTGGAGTGGAATACTTTGAGGAGTTGT	51	YVRRMYDIVEWNTLRSC	2
YRKRYWRSRRVKKVSHC	2	0.00118339		ATGGTGAGTATTGGTAGTAATCATTATATGAGGCGTCATAGTATGTTGTGT	51	YVSIGSNHYMRRHSMLC	2
YRKTREHSSLWAKWAEC	2	0.00118339		ATGGTGAGTTTTAGTTTGAATCATTATAATTTGAATGAGTGGTTGATTTGT	51	YVSFSLNHYNLNEWLIC	2
YRKTRMITNRVTIVKCC	2	0.00118339		ATGGTGATGAATAGTTAGCTGAATAATAAGAGTGTGCGGCAGCATGAGTGT	51	YVMNS+LNNKSVRQHEC	2
YRKVETNRTQKKNKENC	2	0.00118339		ATGGTGATGGATATGCCGAAGTATGCGCCTAATCGTACGGTGTTTGAGTGT	51	YVMDMPKYAPNRTVFEC	2
YRLDSM+YGKQAEMNSC	2	0.00118339		ATGGTGATTACGAAGTTGTAGGTGCCTTGTGGTATGGATGATGCGCATTGT	51	YVITKL+VPCGMDDAHC	2
YRLEKYLYRSNSTNADC	2	0.00118339		ATGGTGATTAGGAATGGTAATATTACTGATAATTTGTAGGGTCAGAGTTGT	51	YVIRNGNITDNL+GQSC	2
YRLFNESYRSWARETLC	2	0.00118339		ATGGTGATTTAGAGTAATCCTCATAGGAATAGTGGGATGTCTAATGCTTGT	51	YVI+SNPHRNSGMSNAC	2
YRLKYQLYMYLCQPNLC	2	0.00118339		ATGGTGCAGTAGACGTAGAGTGAGTAGGTGATGTTGCTTACTGATGATTGT	51	YVQ+T+SE+VMLLTDDC	2
YRLSLYRDNYDTYGELC	2	0.00118339		ATGGTGCCGTAGGGTAAGGATGAGCATACTCTGAAGTATGAGTTGCGTTGT	51	YVP+GKDEHTLKYELRC	2
YRLVE+IGMEGLKGYAC	2	0.00118339		ATGGTGCCGTTGAGTTCTATGCGTCTTCAGTTGAGGGGTATTGAGAGGTGT	51	YVPLSSMRLQLRGIERC	2
YRLYKNNVNAVETNEMC	2	0.00118339		ATGGTGCTGCCTAGGAGGATTATTGAGGTGAATATGAGGACTAGTCATTGT	51	YVLPRRIIEVNMRTSHC	2
YRMATSQCEYRL+TALC	2	0.00118339		ATGGTGCTGCTGGATAGGGCGGATTCGAAGGAGAGGATTGATAATAATTGT	51	YVLLDRADSKERIDNNC	2
YRMIQASRLVYVIYFTC	2	0.00118339		ATGGTGGAGCAGACGATTCATGATGATTGGAGGTCGATGAGGGCGTATTGT	51	YVEQTIHDDWRSMRAYC	2
YRMKESALWSRLYGRVC	2	0.00118339		ATGGTGGAGCAGAGTAATGATCGTAGGGCTAAGCCTGCTTATCAGAATTGT	51	YVEQSNDRRAKPAYQNC	2
YRMLL+GTKMG+SFL+C	2	0.00118339		ATGGTGGATCAGCAGAAGCGTAAGATTAGTATGATTCAGATGCTGATTTGT	51	YVDQQKRKISMIQMLIC	2
YRMMQYTAIT++R+KEC	2	0.00118339		ATGGTGGTTAATAGGATTAATTATTTTTATGGTTATTAGCCTGAGGGGTGT	51	YVVNRINYFYGY+PEGC	2
YRMMYMDTRYCRRMFSC	2	0.00118339		ATGGTGGTTGATTGGAATCTGGGGAAGCGGTAGCATTGTGATGGGTAGTGT	51	YVVDWNLGKR+HCDG+C	2
YRMP+WKLTSLSMFE+C	2	0.00118339		ATGGTGGTTTAGAAGGAGCTGGATAAGCAGACTAGTATTGTTGAGGTTTGT	51	YVV+KELDKQTSIVEVC	2
YRMSAECKICFVDLKAC	2	0.00118339		ATGGTGGTTTATGATGTTCCTGTGCCGGATAATTGTCTGTGTACTACGTGT	51	YVVYDVPVPDNCLCTTC	2
YRMV+RANMITPNARAC	2	0.00118339		ATGGTGTATGAGGCTAGTTTGTATGGGGCGAATTAGTAGCCGAATAATTGT	51	YVYEASLYGAN++PNNC	2
YRNAVIKTATGKLHSKC	2	0.00118339		ATGGTGTATTCTAAGAGGAATAGTATTCATCGGTGTCATAGGACTTGGTGT	51	YVYSKRNSIHRCHRTWC	2
YRNFVMLEYMYKRQMRC	2	0.00118339		ATGGTGTCGAGTGATATGAATCAGTAGCGTAAGTCTCAGGCTGAGATGTGT	51	YVSSDMNQ+RKSQAEMC	2
YRNLL+SMCCEMLWDVC	2	0.00118339		ATGGTGTGCTTTAAGATGAATCAGACTTATAGTACGTGTAATATTCGTTGT	51	YVCFKMNQTYSTCNIRC	2
YRNMGL+WPNMRVVPQC	2	0.00118339		ATGGTGTGGGTTGCTAAGACTCCTGCGTGGATTAAGAATGATGCGAAGTGT	51	YVWVAKTPAWIKNDAKC	2
YRNMIDLSVSVCTEYVC	2	0.00118339		ATGGTGTGGTAGAAGGTGATTGATCATAGGCATACGTGGGATAGTGAGTGT	51	YVW+KVIDHRHTWDSEC	2
YRNMMNTDILR+LFRMC	2	0.00118339		ATGGTGTGTCAGAATGTGCGTAGTTCTTATGAGACGATGCAGATTGCTTGT	51	YVCQNVRSSYETMQIAC	2
YRNMVPIKLIYRYTHRC	2	0.00118339		ATGGTGTGTTTGTGGGTTAGCGTCGGGGATTCGCTTTGGCGTTATATTTGT	51	YVCLWVSVGDSLWRYIC	2
YRNRLRMTLSELNRHKC	2	0.00118339		ATGGTGTTGCGGTAGAATAAGATGATGAATAGTGCGCATCGGATTAAGTGT	51	YVLR+NKMMNSAHRIKC	2
YRNRRTYRMNERMSMLC	2	0.00118339		ATGGTGTTGTAGAAGCTGCAGCGTAAGAGTGTTGGGGATGATCTGGGTTGT	51	YVL+KLQRKSVGDDLGC	2
YRNRVKNQIMRTKGPNC	2	0.00118339		ATGGTGTTGTGGTGGAAGCCGAATATTCCGTTTGAGTGTACGCTGAATTGT	51	YVLWWKPNIPFECTLNC	2
YRNTCDTPVNRIDMSDC	2	0.00118339		ATGGTGTTTAGGAAGAGTAGTGATGGGAGGCCGAGTACTTCGTTTGCGTGT	51	YVFRKSSDGRPSTSFAC	2
YRNVSEI+SVKDKCRTC	2	0.00118339		ATGGTGTTTTGTGGGTATGAGACGTTGGAGTGTGTTCATAGTCAGAATTGT	51	YVFCGYETLECVHSQNC	2
YRNWKGRTDRPNW+LDC	2	0.00118339		ATGGTTAAGAAGAATGTTTGTTAGGCGGTTATTGGGAATTATGTTAATTGT	51	YVKKNVC+AVIGNYVNC	2
YRNWVIDKHRTAKGSDC	2	0.00118339		ATGGTTAAGATTTATGATAAGAAGAGGGAGATTTTGTTTTTTGCGGAGTGT	51	YVKIYDKKREILFFAEC	2
YRNWYLPVPVARSMEMC	2	0.00118339		ATGGTTAAGCCGACTAGGACGCTGGCGATTAATAGTCATCCTAATCAGTGT	51	YVKPTRTLAINSHPNQC	2
YRNYHMVLIRVQSGMLC	2	0.00118339		ATGGTTAAGGTTAATATTATTATGAATTGTTTGGCGCCGCCGCTGGCTTGT	51	YVKVNIIMNCLAPPLAC	2
YRPCKYKTTYYRPCVLC	2	0.00118339		ATGGTTAAGTTTCAGATTGAGGTGAAGATGGATAGTAAGTCTACTACGTGT	51	YVKFQIEVKMDSKSTTC	2
YRPEMVRNNMLKTNYHC	2	0.00118339		ATGGTTAATATGAGTATTGTTCTTTCTAGTTAGCGTGATCTTGAGAAGTGT	51	YVNMSIVLSS+RDLEKC	2
YRPGSDYKDAKENWVEC	2	0.00118339		ATGGTTAATGTGGGGTAGACTCGTGATCCTCTGAAGCGTCGTAAGAATTGT	51	YVNVG+TRDPLKRRKNC	2
YRPIDNSRSEE+TRSKC	2	0.00118339		ATGGTTACGGTTGCGCAGCTGCGGGCGTGGTAGTTTGCTTGTTTTAGGTGT	51	YVTVAQLRAW+FACFRC	2
YRQ+HYVKVRCSTWTWC	2	0.00118339		ATGGTTACGTAGGATGTTTTGAATATTTATCGTGGTGATGTGAATTTGTGT	51	YVT+DVLNIYRGDVNLC	2
YRQCQGMQQMDMTQIWC	2	0.00118339		ATGGTTACTAATTCTATGTAGAAGAGTATGTCTTCTTAGAAGATGAGGTGT	51	YVTNSM+KSMSS+KMRC	2
YRQCYMPKKFGIKEMLC	2	0.00118339		ATGGTTACTGGGCAGGTTGAGACTTGTACGGGGATGATGATGAGTTATTGT	51	YVTGQVETCTGMMMSYC	2
YRQLYSWRNACEQEKLC	2	0.00118339		ATGGTTACTTATCTTAAGATTTTTTTGACGGAGAATAAGAAGGTGAAGTGT	51	YVTYLKIFLTENKKVKC	2
YRQRFPLWLSGTVAVNC	2	0.00118339		ATGGTTAGGATTTGGCCGAGTCGGGGTAATGTGAAGAGTGATATTAAGTGT	51	YVRIWPSRGNVKSDIKC	2
YRQTA+WKVFRNAYEQC	2	0.00118339		ATGGTTAGGCGGGAGTGGAAGCTGTTTAGGAATGAGAAGGAGATGCTGTGT	51	YVRREWKLFRNEKEMLC	2
YRRDLLKALKTEVTKKC	2	0.00118339		ATGGTTAGGTGTCCGAATCGTCCGGATGCGCATGCTACTAGGGATTGTTGT	51	YVRCPNRPDAHATRDCC	2
YRRGHTMKLQSKHKHMC	2	0.00118339		ATGGTTAGTAAGAGGGGTAGTGGGCTGACTACTGAGGGTTTGAAGGGTTGT	51	YVSKRGSGLTTEGLKGC	2
YRRIMGRITGYYVTNYC	2	0.00118339		ATGGTTAGTAAGTAGTTTTGTAAGAGTACGTAGATGAGGTCTAATAGTTGT	51	YVSK+FCKST+MRSNSC	2
YRRKDWPHYNWIKLGIC	2	0.00118339		ATGGTTAGTTTGGATGATATGACGGATTTTAGTACGAGTGGTAGTTATTGT	51	YVSLDDMTDFSTSGSYC	2
YRRKERNK+NGIAYDSC	2	0.00118339		ATGGTTATGAAGTGTTTGTGTCATGGGAGTTCGTCTCCTTCGACGCCTTGT	51	YVMKCLCHGSSSPSTPC	2
YRRLATDGST+WKYEKC	2	0.00118339		ATGGTTATGCTTCTGCATACTATGAATAGTATTGAGGTGCAGGTGGCGTGT	51	YVMLLHTMNSIEVQVAC	2
YRRLKGWKRS+RNNKHC	2	0.00118339		ATGGTTCAGATTGATACGGGGTCGAAGGCTAATAATATGAGTGGGACGTGT	51	YVQIDTGSKANNMSGTC	2
YRRNAYTKIQVEEYTSC	2	0.00118339		ATGGTTCCGAATGATGCGCAGGATGCGTAGACTACGTGGAGTTGTATTTGT	51	YVPNDAQDA+TTWSCIC	2
YRRQSILNWHVKLAKAC	2	0.00118339		ATGGTTCCGCGTATGGCGTAGGAGTATGATAAGCCTACTTGGAAGTGGTGT	51	YVPRMA+EYDKPTWKWC	2
YRRQTYVIVRCPDGKIC	2	0.00118339		ATGGTTCCGCTTGCGGATACGACTCAGACGAAGCGGACGCATTTGTTTTGT	51	YVPLADTTQTKRTHLFC	2
YRRRGAPMPIEQLGRTC	2	0.00118339		ATGGTTCGTGAGGATAGTTAGAATAGGCGTATGGATGGTTGTTTGGGTTGT	51	YVREDS+NRRMDGCLGC	2
YRRRQKSGRYHGLSEKC	2	0.00118339		ATGGTTCGTTGGCGGACTAAGGATTATGATCATAAGGGTGCTTCTAAGTGT	51	YVRWRTKDYDHKGASKC	2
YRRSMYEFLRR+MRNIC	2	0.00118339		ATGGTTGAGACGTTGTAGTGGAATAAGCGGTTGAATATGGTTCTTTGGTGT	51	YVETL+WNKRLNMVLWC	2
YRRSSDLTQTNPIAQTC	2	0.00118339		ATGGTTGAGATGATGAGTAGTGTTATTATGAAGCTTGATAAGCCGAGGTGT	51	YVEMMSSVIMKLDKPRC	2
YRRVKEIIGNEVNALRC	2	0.00118339		ATGGTTGAGATGTGTCAGAATGTGGATCTGAGTCAGAGGAAGGATGATTGT	51	YVEMCQNVDLSQRKDDC	2
YRSARVEDCPRTGANPC	2	0.00118339		ATGGTTGAGTAGACTATTAAGTAGAAGATTAAGGCGGCTATTAGTGATTGT	51	YVE+TIK+KIKAAISDC	2
YRSC	2	0.00118339		ATGGTTGAGTGTAGTTATGATGATCCTAAGGTTGTGAATATGGCTCCGTGT	51	YVECSYDDPKVVNMAPC	2
YRSELM+DEYTMVCRDC	2	0.00118339		ATGGTTGATCTTTTTGGGAAGAAGACGGCGCGTCGGTATGATAAGATTTGT	51	YVDLFGKKTARRYDKIC	2
YRSGDIK+FYCNRQLYC	2	0.00118339		ATGGTTGATGGTGTGAATGTGTGGTTGACTAAGTATGATAGGCATTTGTGT	51	YVDGVNVWLTKYDRHLC	2
YRSKLRNYGRLVKELLC	2	0.00118339		ATGGTTGATTGGGCTTGGCAGGGTATGCATCATCCTGAGTGGTCGTGGTGT	51	YVDWAWQGMHHPEWSWC	2
YRSNAMSLDGKMRT+SC	2	0.00118339		ATGGTTGCGTGGAGGTGGGAGCCTGTTTATAGTTTTATGCATCTTATTTGT	51	YVAWRWEPVYSFMHLIC	2
YRSPQRHGQSANTEFDC	2	0.00118339		ATGGTTGCTGTGTATTCTATGATTCAGAATGTGTATTATAGGAATATTTGT	51	YVAVYSMIQNVYYRNIC	2
YRSSETCYKAAEQVTNC	2	0.00118339		ATGGTTGGGAATCATGAGGAGATGCCTATTAAGGCTATGTTGATTTCGTGT	51	YVGNHEEMPIKAMLISC	2
YRSTLINSGSMD+DGVC	2	0.00118339		ATGGTTGGGACTTGGGAGTATTCTTTGCTTGATAGGGGGATGCGGACTTGT	51	YVGTWEYSLLDRGMRTC	2
YRT++RQERHLK+ILMC	2	0.00118339		ATGGTTGGTAATAGGGTGAGTTTTGATACTCTTAAGTTGGGTTGGCGGTGT	51	YVGNRVSFDTLKLGWRC	2
YRTAFEFMNNHKLTKCC	2	0.00118339		ATGGTTGGTCAGAGGAATTCTTGTAATGTGAATCAGGAGCTGGCGATCTGT	51	YVGQRNSCNVNQELAIC	2
YRTCYKHWIEGSTRKRC	2	0.00118339		ATGGTTGTGTATTGTAGTAATATTATTATGATTAAGATGGCGTGGGCGTGT	51	YVVYCSNIIMIKMAWAC	2
YRTDE+QDMMRRNQKDC	2	0.00118339		ATGGTTGTGTATTGTTAGAATTGGCGTAATGATCGTGTTCCGACTAAGTGT	51	YVVYC+NWRNDRVPTKC	2
YRTENGNNAKDKMQLHC	2	0.00118339		ATGGTTGTTACGGATACTAAGGAGCTGATGGCGCGGGAGAACTAGCAGTGT	51	YVVTDTKELMAREN+QC	2
YRTKIHRNTYCKKQLQC	2	0.00118339		ATGGTTGTTTGTTATAGGGTTATGCAGGATTAGATGATTAATTAGAAGTGT	51	YVVCYRVMQD+MIN+KC	2
YRTNIMMRSTTVKRLDC	2	0.00118339		ATGGTTTAGATTAAGGAGCAGAAGAATACGGAGCATCTGGATCAGTATTGT	51	YV+IKEQKNTEHLDQYC	2
YRTNMTNRSG+S+RKEC	2	0.00118339		ATGGTTTAGATTATTAGTTGGTGGGTGAATACTAATGATACTATGAATTGT	51	YV+IISWWVNTNDTMNC	2
YRTSTESTPDWKYNT+C	2	0.00118339		ATGGTTTAGTATTGTGTGGCTGGTTGGTGTTGTTGTGAGAATAATTAGTGT	51	YV+YCVAGWCCCENN+C	2
YRTVNSSTMQKRNDIVC	2	0.00118339		ATGGTTTAGTTTAAGCTTTGTAAGCGACATAATGAGAATTATTCTCATTGT	51	YV+FKLCKRHNENYSHC	2
YRTVRANAKKTPYVLSC	2	0.00118339		ATGGTTTATAAGCTGTATGTGAATAATCTGCCTCATGGTTTGTTGGAGTGT	51	YVYKLYVNNLPHGLLEC	2
YRTVSQ+IANA+SEEQC	2	0.00118339		ATGGTTTATCATAAGCATGTGGAGTGGAAGACTAGTAAGTTTAAGCTGTGT	51	YVYHKHVEWKTSKFKLC	2
YRV+KLSIRSDRYG+VC	2	0.00118339		ATGGTTTATGGTATGAAGTATTATTAGAGTAAGATGCGGGCTTCGGTTTGT	51	YVYGMKYY+SKMRASVC	2
YRVEL+RYW+NFSMRYC	2	0.00118339		ATGGTTTCGACGTAGCGTGAGAGGACTTCTAGGACGAATCTGTAGAGTTGT	51	YVST+RERTSRTNL+SC	2
YRVGWYTAFTKSELRHC	2	0.00118339		ATGGTTTGGATTTCTCTGTTTAAGATTGAGAAGAATATTACTTGGATGTGT	51	YVWISLFKIEKNITWMC	2
YRVKRSVPRCAYTIVNC	2	0.00118339		ATGGTTTGTAAGGGTGGGTTGTGGACTCAGTTTAGTAGTAAGGAGCTGTGT	51	YVCKGGLWTQFSSKELC	2
YRVNEDTGYCTSSWYRC	2	0.00118339		ATGGTTTGTGGGCATGGTCTGACTTATTGGCAGTCTATGCTGCGTAAGTGT	51	YVCGHGLTYWQSMLRKC	2
YRVNIM+SWTKTSDNEC	2	0.00118339		ATGGTTTTGAATTGTATGTAGTGGGATAAGAGGCAGTAGAGGTGTGTTTGT	51	YVLNCM+WDKRQ+RCVC	2
YRVPRINDINRYLVIWC	2	0.00118339		ATGGTTTTTATGAGGTCGGCTGGGCATTCGGAGAATGTTAAGGAGCAGTGT	51	YVFMRSAGHSENVKEQC	2
YRVSGNLIMYLLQRVKC	2	0.00118339		ATGTAGAAGAATGTTTGTTTGACGGATACTTTGAAGCCTGATGGGGCTTGT	51	Y+KNVCLTDTLKPDGAC	2
YRVYRSLLKVAEYEILC	2	0.00118339		ATGTAGAAGAGTGAGATGTAGTGTGCGAATTTGTGTGGTGCTATTATTTGT	51	Y+KSEM+CANLCGAIIC	2
YRWIKSNILGSTNLFPC	2	0.00118339		ATGTAGAAGATTACGAATGATAATAAGCCTTCGAATGATTAGCTTCATTGT	51	Y+KITNDNKPSND+LHC	2
YRWIPMMRHNILSGASC	2	0.00118339		ATGTAGAAGCCTCAGAGGTATAATTGTATTCCTGGGGGGACGGCTACGTGT	51	Y+KPQRYNCIPGGTATC	2
YRWRNE+NLIEDIPE+C	2	0.00118339		ATGTAGAAGTGTAGGAGTAAGTTTAGTACTACTGAGATGATGAGTTTGTGT	51	Y+KCRSKFSTTEMMSLC	2
YRWRNETVILWLNDRGC	2	0.00118339		ATGTAGAATAAGCGGTCGGTGGAGAGTGAGTGTTAGTTTGTGATTTGTTGT	51	Y+NKRSVESEC+FVICC	2
YRWYLMTRFVNMWMAQC	2	0.00118339		ATGTAGAATAATTTTTAGGCGAAGGCGAATGCTGATACGCCGAAGAATTGT	51	Y+NNF+AKANADTPKNC	2
YRYAKLL+NLRQWNSYC	2	0.00118339		ATGTAGAATACGGTTATGGAGCCGTTTGATGGTAAGATGAATAATCGGTGT	51	Y+NTVMEPFDGKMNNRC	2
YRYEDK+SDVCGLSEDC	2	0.00118339		ATGTAGAATACTTATAAGGCGAAGTCGAATAAGGGTTATCTGGAGAATTGT	51	Y+NTYKAKSNKGYLENC	2
YRYKANSNKKINTAMPC	2	0.00118339		ATGTAGAATATGGGTAAGACTGGGGGGAATTATTAGTCTTCTAAGCTGTGT	51	Y+NMGKTGGNY+SSKLC	2
YRYKMRDILGKACVAKC	2	0.00118339		ATGTAGAATATTAGGCTTAAGTAGATTGAGCATTGTCCGAATGAGCAGTGT	51	Y+NIRLK+IEHCPNEQC	2
YRYKT+NNKWNHSRALC	2	0.00118339		ATGTAGAATATTGATAGTTGGAGTAAGTATGAGCGTTAGCAGTAGAATTGT	51	Y+NIDSWSKYER+Q+NC	2
YRYSEWSDRMLNEFQEC	2	0.00118339		ATGTAGAATCATAATTGGAAGAATTAGACGAAGATTTGTTAGCATAAGTGT	51	Y+NHNWKN+TKIC+HKC	2
YSACNMINKAGLKGKLC	2	0.00118339		ATGTAGAATGATGCGCCGCTGAGTGAGTTTTATGCTGGTAAGCATTGGTGT	51	Y+NDAPLSEFYAGKHWC	2
YSADA+YGCYNRIMRYC	2	0.00118339		ATGTAGAATGTTAGGAGTATGAATGTGTAGGATTAGTGGAGGTCTGCGTGT	51	Y+NVRSMNV+D+WRSAC	2
YSANRNKYIHPCIKSWC	2	0.00118339		ATGTAGAATTGGCTTATTGTTCATAGGTATACTAAGAATTATGAGAATTGT	51	Y+NWLIVHRYTKNYENC	2
YSASRRMTSSETMRRHC	2	0.00118339		ATGTAGAATTTGATGATTATGAATTGTGTGGAGAGTGAGAGGTCGTGGTGT	51	Y+NLMIMNCVESERSWC	2
YSATA+RKW+NKFANLC	2	0.00118339		ATGTAGACTAATGATGCGTTGGCGTGGCCGCTTTCGAGGTATGTGGTGTGT	51	Y+TNDALAWPLSRYVVC	2
YSCENILGLILGMKWTC	2	0.00118339		ATGTAGACTAGTCTGGTTAGTTAGTGGATGCGGAATAATACTAAGCAGTGT	51	Y+TSLVS+WMRNNTKQC	2
YSCKEMMWNTYAYSCCC	2	0.00118339		ATGTAGAGGACGCCTCTTATGGAGTAGAAGTATGTTGCTAGGACGGCGTGT	51	Y+RTPLME+KYVARTAC	2
YSDDTFRC+NWVDYWDC	2	0.00118339		ATGTAGAGGATTAAGAATCCGAATTTGCTGGCGAATGCTGATACGGTGTGT	51	Y+RIKNPNLLANADTVC	2
YSDERGRIC+DR+RILC	2	0.00118339		ATGTAGAGGCCTAATGAGAGGAGTGGGTAGCCTCCGGAGATGGAGGGGTGT	51	Y+RPNERSG+PPEMEGC	2
YSDNKDCYLDY+NNI+C	2	0.00118339		ATGTAGAGGGGGTTTTAGGCGACTAAGCAGTGGCAGGCGAGGCCTACGTGT	51	Y+RGF+ATKQWQARPTC	2
YSDPKFEWQRDVA+RNC	2	0.00118339		ATGTAGAGTAAGGTGAGTGGTGGGAGGTCGATTAAGCAGCGGCTGAATTGT	51	Y+SKVSGGRSIKQRLNC	2
YSDVGCKCQNWDMLSWC	2	0.00118339		ATGTAGAGTAATAATATGAAGGATAGGTGTACGGCTGATCCTGTGGATTGT	51	Y+SNNMKDRCTADPVDC	2
YSEECSVNR+YVPRQPC	2	0.00118339		ATGTAGAGTAATAATCATAAGAATCGGGTTGGGTATGAGTGGCTGAATTGT	51	Y+SNNHKNRVGYEWLNC	2
YSEHNMIGAVRYNLIFC	2	0.00118339		ATGTAGAGTCATTCTTATTGTGATGATCCTTTTGGGCATACTTCTAATTGT	51	Y+SHSYCDDPFGHTSNC	2
YSEMCLNYMNVWDLMDC	2	0.00118339		ATGTAGATGAATTGTTGTAAGGCGATGAAGTCTATTTTGTGGAATTAGTGT	51	Y+MNCCKAMKSILWN+C	2
YSEMVKALK+DGENSSC	2	0.00118339		ATGTAGATGATTGTGATGAGTCGGGGTATTAATCTGTGTCATAGGTATTGT	51	Y+MIVMSRGINLCHRYC	2
YSENCWFYD+RSYT+TC	2	0.00118339		ATGTAGATGCCGAATATGCCGAATGGTAATAGGCCTAATCTGCAGGGTTGT	51	Y+MPNMPNGNRPNLQGC	2
YSENLNMNKANVRLVLC	2	0.00118339		ATGTAGATGTGTGATAAGGAGCGGAGTAATTGGGATCCTTGTAGGATTTGT	51	Y+MCDKERSNWDPCRIC	2
YSENVHVDSKLRGLHKC	2	0.00118339		ATGTAGATGTTTTGTAGGACGAAGATGACGATTAAGCTGAAGCCTTAGTGT	51	Y+MFCRTKMTIKLKP+C	2
YSERNTGVKPST+HGKC	2	0.00118339		ATGTAGATTAATCAGGATAAGGCGTTGCTGGTGGATAGGATGTTTATTTGT	51	Y+INQDKALLVDRMFIC	2
YSESNSEGCTGSMTIHC	2	0.00118339		ATGTAGATTAGGATTACTTCGGCGCCGAAGGGGAATACTAATAATATTTGT	51	Y+IRITSAPKGNTNNIC	2
YSETIAAPEKKYAFDEC	2	0.00118339		ATGTAGATTCGTAAGTAGTATGAGATTACTCTGTGGGTGTGGTTGTATTGT	51	Y+IRK+YEITLWVWLYC	2
YSEVSGLVRVKVLGHRC	2	0.00118339		ATGTAGATTGAGAGTTAGAAGGGGTAGTGTACTTATAATAATGAGATGTGT	51	Y+IES+KG+CTYNNEMC	2
YSFEMMQCYAMNPSTHC	2	0.00118339		ATGTAGATTGCTTATGGGAAGAATGTGGCGTATGTGAAGGCGCATAATTGT	51	Y+IAYGKNVAYVKAHNC	2
YSFNEVSALINMSFRPC	2	0.00118339		ATGTAGCAGCTGAATGTGTATTCGCAGGGGACTGAGCATTTTAATAATTGT	51	Y+QLNVYSQGTEHFNNC	2
YSFSRSGMEK+KGNMTC	2	0.00118339		ATGTAGCAGTTGATGGTGAATAATTATAAGCTGTTTAATGAGTCGTGTTGT	51	Y+QLMVNNYKLFNESCC	2
YSFTNWRSKQVYKDTAC	2	0.00118339		ATGTAGCATCTGTATCATGCTATGAGTCGGACGCATAAGATGGAGGTGTGT	51	Y+HLYHAMSRTHKMEVC	2
YSGAEEKPAQRQ+SRLC	2	0.00118339		ATGTAGCATTCTCTTGTTCGGACTGTGTGTCTGTAGCGGTAGTGGAAGTGT	51	Y+HSLVRTVCL+R+WKC	2
YSGDYTYDNDMALGRPC	2	0.00118339		ATGTAGCCGCTGGCGTGGAAGACTAATATGCATGAGAAGGAGTAGGAGTGT	51	Y+PLAWKTNMHEKE+EC	2
YSGKNLMDYTAVITPKC	2	0.00118339		ATGTAGCCGTGTTTGAAGATGGCTATGATGAAGTATCGTAAGACTAATTGT	51	Y+PCLKMAMMKYRKTNC	2
YSGRKCVKDSRSTFHTC	2	0.00118339		ATGTAGCCTCATAATAAGTTTTGTATGGAGAAGTTTCGTCCTCAGCTTTGT	51	Y+PHNKFCMEKFRPQLC	2
YSGSEGVVLMYNKMRPC	2	0.00118339		ATGTAGCCTTATCATCAGGCTGGTACTGAGTAGACGAAGATGAAGTCTTGT	51	Y+PYHQAGTE+TKMKSC	2
YSGTAMVSCKKP+RGIC	2	0.00118339		ATGTAGCGTGAGTGGCATAAGGGTATGAATAATTAGAAGTGTATTGATTGT	51	Y+REWHKGMNN+KCIDC	2
YSGYTDRGAVTCWPFKC	2	0.00118339		ATGTAGCTGGCTTAGAAGAATGTGTGGTGTGGTCTGGGGCAGAGTATGTGT	51	Y+LA+KNVWCGLGQSMC	2
YSHAKAGTPCGSMMPDC	2	0.00118339		ATGTAGCTTGGGAGTAATTATATTCTTAAGGAGGAGAAGAGTATTGGTTGT	51	Y+LGSNYILKEEKSIGC	2
YSHHFRAGTPKNLVQQC	2	0.00118339		ATGTAGGAGAAGGATATTCAGATGAGGATGAAGACTGCTAATAATTCTTGT	51	Y+EKDIQMRMKTANNSC	2
YSHQLKQKA+PEVMKTC	2	0.00118339		ATGTAGGAGACTAATGGTCAGATGGAGCATCCGTGGTGTGGTGAGGATTGT	51	Y+ETNGQMEHPWCGEDC	2
YSHRAFEHAKMNCFYGC	2	0.00118339		ATGTAGGAGATGCGTTGTAATTTGAGGAAGAATATGTAGAATATGAGGTGT	51	Y+EMRCNLRKNM+NMRC	2
YSIRKA+TAWLKLSMTC	2	0.00118339		ATGTAGGAGATTAATTAGTAGGCGAGTTATGTTTTGCAGAGGTATATGTGT	51	Y+EIN++ASYVLQRYMC	2
YSIRRMTTD+IVDKAEC	2	0.00118339		ATGTAGGAGATTTAGAATGAGAAGATGATGAATGTTAAGGAGATTTATTGT	51	Y+EI+NEKMMNVKEIYC	2
YSKFFNNLTWKPKLWRC	2	0.00118339		ATGTAGGAGCTGCTGTATTATGGTTATGCGAATAATTAGAATAAGGTTTGT	51	Y+ELLYYGYANN+NKVC	2
YSKGSYNMPTSNTRRPC	2	0.00118339		ATGTAGGAGGGTATTAATAAGACTAAGAGTATTTCGAGTTGTGTTTATTGT	51	Y+EGINKTKSISSCVYC	2
YSKIRGSDK+IERDDLC	2	0.00118339		ATGTAGGAGTCTTATGCTTAGAAGCTTAATATTATGACTTTTAATCATTGT	51	Y+ESYA+KLNIMTFNHC	2
YSKITSRCK++TKQDYC	2	0.00118339		ATGTAGGATAATAAGGCTAATAGTTATAATTAGTATACGTAGTCTCGTTGT	51	Y+DNKANSYN+YT+SRC	2
YSKKFSASNLDLPMAIC	2	0.00118339		ATGTAGGATGTTGTGGCTGCTTGGTATTATCATCATTGTTCGTGGCTTTGT	51	Y+DVVAAWYYHHCSWLC	2
YSKKGMLILMKMN+NVC	2	0.00118339		ATGTAGGATTATGATTTTACTAATGTGAGTACGGTGAAGAGTCGTACTTGT	51	Y+DYDFTNVSTVKSRTC	2
YSKLAVNSSRNVTGCMC	2	0.00118339		ATGTAGGCGAGGTGTAATAATGCGAGGAAGGATTAGGCGTAGACGTTGTGT	51	Y+ARCNNARKD+A+TLC	2
YSKLRPQSMLIRNANSC	2	0.00118339		ATGTAGGCGCTTTGTGAGAAGAATAAGATGAGTTATAATCGTTATAAGTGT	51	Y+ALCEKNKMSYNRYKC	2
YSKNRMWLPDREIVNAC	2	0.00118339		ATGTAGGCGGATTCGAGTGGGCTGACTACGAATTGGCCGAAGAGGTCGTGT	51	Y+ADSSGLTTNWPKRSC	2
YSKRKDTSVCRRIDKRC	2	0.00118339		ATGTAGGCTAGTTCTTGGAGGGATGATATGAGTGCGTGTTATCGTAAGTGT	51	Y+ASSWRDDMSACYRKC	2
YSKRYKDIMMAYTEANC	2	0.00118339		ATGTAGGCTGGGCATAATAATTGGAAGAAGCGTGATAATAAGACGAGTTGT	51	Y+AGHNNWKKRDNKTSC	2
YSKYAMRILPCVKWTKC	2	0.00118339		ATGTAGGCTGGTTTTGCTCCGCAGCTGCAGCAGCTGTAGACGGGTCATTGT	51	Y+AGFAPQLQQL+TGHC	2
YSLEKVQNRVRLPSTMC	2	0.00118339		ATGTAGGGGATTCCTTGTCAGGGTGAGTGGAATCTTTAGTAGTCTAGTTGT	51	Y+GIPCQGEWNL++SSC	2
YSLGITKSNWEKHAHSC	2	0.00118339		ATGTAGGGGATTGGTATGTCGCTTTGTAATAGTATTCGTTGGCATATTTGT	51	Y+GIGMSLCNSIRWHIC	2
YSLLCATNPMSEM+AKC	2	0.00118339		ATGTAGGGGCCTCTGGATTCTAGGTATGAGGTGTATTTTATTGAGATGTGT	51	Y+GPLDSRYEVYFIEMC	2
YSLMQT+N+L+YVLSRC	2	0.00118339		ATGTAGGGGGGTAATCCTGTGAAGATGACTGGTTTGCATACTAATAATTGT	51	Y+GGNPVKMTGLHTNNC	2
YSLN+NYFVNNDNSNMC	2	0.00118339		ATGTAGGGTTCGATTACGTGGAATTATAGGTAGGCGAAGTGTGCTATTTGT	51	Y+GSITWNYR+AKCAIC	2
YSLRSVDFKTKMSQDMC	2	0.00118339		ATGTAGGTGAATTGGAGTTAGTTTGTTTGTATGAAGGTGAATTAGCTGTGT	51	Y+VNWS+FVCMKVN+LC	2
YSLSEYWYNSWLKRGDC	2	0.00118339		ATGTAGGTGCGGGTTAATGTGGGTAATATGAATTAGATTTTGATTGATTGT	51	Y+VRVNVGNMN+ILIDC	2
YSLSVFLWYSSMEPVLC	2	0.00118339		ATGTAGGTGTATGTGTTGTTGTGTGCGTAGGTTATGGCTACTTTGCGTTGT	51	Y+VYVLLCA+VMATLRC	2
YSLYVCSLNNFTPDPNC	2	0.00118339		ATGTAGGTTAAGAAGGAGAGGCGGTAGAATTAGAAGCTGAATACTTGTTGT	51	Y+VKKERR+N+KLNTCC	2
YSMCGTYTDCDLYVTSC	2	0.00118339		ATGTAGGTTGAGCTGAATACGGGTAATGGTTTTTAGCTTGAGGATAAGTGT	51	Y+VELNTGNGF+LEDKC	2
YSMHQKMKLRDHYWLMC	2	0.00118339		ATGTAGTAGAAGGAGAGTAATGGTAGGCATGTTGTGAGGTCTATTTGGTGT	51	Y++KESNGRHVVRSIWC	2
YSMIGKRYSVIPLSN+C	2	0.00118339		ATGTAGTAGACGGAGTAGCATCATCTTAAGAATTTTTCGACGGAGAATTGT	51	Y++TE+HHLKNFSTENC	2
YSMRGWRYKTNMNAFSC	2	0.00118339		ATGTAGTAGGGTAATGATGTTGGTGATAGTACTAATACGACGTGGAGGTGT	51	Y++GNDVGDSTNTTWRC	2
YSNCETSKDYNQHMRHC	2	0.00118339		ATGTAGTATGATTGTTGGCCTGTTAAGAATTGTGAGAGTCCGAGTGTGTGT	51	Y+YDCWPVKNCESPSVC	2
YSNCGKNKGWFGNLKPC	2	0.00118339		ATGTAGTATGCTGATATGCCGCAGAGTGCTTTGCTTATGACTAGTTCGTGT	51	Y+YADMPQSALLMTSSC	2
YSNGECSNREMHATDLC	2	0.00118339		ATGTAGTATTAGCATGGTGATTATATGAGTAATAGGGGTATTATGAGTTGT	51	Y+Y+HGDYMSNRGIMSC	2
YSNGGLRRQIS+YFEVC	2	0.00118339		ATGTAGTCGGATAAGCAGGATTGGCTTAAGAGGGCTGAGCATGAGTGT	48	Y+SDKQDWLKRAEHEC	2
YSNNLCRNY+LKTADYC	2	0.00118339		ATGTAGTCGGTTGATATGAATCATTAGGGGCATGCGATGGGGTATAAGTGT	51	Y+SVDMNH+GHAMGYKC	2
YSNQVFKNCTRSYKTFC	2	0.00118339		ATGTAGTCTCGTATGATGGGTAATGATCTGATTGCGCTTAGGATGTTTTGT	51	Y+SRMMGNDLIALRMFC	2
YSNTNGVWN+TGMCPKC	2	0.00118339		ATGTAGTGGTATATTGATCGTCCTACGTGGGATTGTTGTGTGGATAATTGT	51	Y+WYIDRPTWDCCVDNC	2
YSNTYVTVLLTQPCHRC	2	0.00118339		ATGTAGTGTAAGCAGGGGACTTAGAGGAGTATGTTTACGACTAGTGTTTGT	51	Y+CKQGT+RSMFTTSVC	2
YSPHVPRN+VDGLSRMC	2	0.00118339		ATGTAGTGTAATTTTGTTAATAGTTGTTCTGTTTATGATAGTAATGTGTGT	51	Y+CNFVNSCSVYDSNVC	2
YSPLECALNYSRPMQKC	2	0.00118339		ATGTAGTTGAGTATTAGGGATAGGTGGAAGTTTTCGAATGGGTAGCAGTGT	51	Y+LSIRDRWKFSNG+QC	2
YSPPINAFSNERKQWLC	2	0.00118339		ATGTAGTTGGTGAGGCGTTTGCAGCTGCAGCCTCCGCCGTGGCCTCTGTGT	51	Y+LVRRLQLQPPPWPLC	2
YSPWTDVDDSPMATLSC	2	0.00118339		ATGTAGTTTACGACGATGATTGGTCATATGGTGTATCGGAAGACGTCTTGT	51	Y+FTTMIGHMVYRKTSC	2
YSQFMGDADRQCTTSDC	2	0.00118339		ATGTAGTTTGGGGCTATGCTTCGGCTTACTCTTGTTTTGACGAATCATTGT	51	Y+FGAMLRLTLVLTNHC	2
YSQIDSE+GWHWLLWVC	2	0.00118339		ATGTAGTTTTATGATATGAGGGTTACTAAGAGGTTGAGTCTTATTAAGTGT	51	Y+FYDMRVTKRLSLIKC	2
YSRAECVNFNWKACHGC	2	0.00118339		ATGTAGTTTTTGCTTGATACTAATGATGGTAGTGATCTTAGTTATCGTTGT	51	Y+FLLDTNDGSDLSYRC	2
YSRCVVTLR+TLAWTTC	2	0.00118339		ATGTATAAGAAGCATATGAATGGGATTATTTAGCAGAAGTGGTGTATGTGT	51	YYKKHMNGII+QKWCMC	2
YSRDKYA+EMIMNGNCC	2	0.00118339		ATGTATAAGAATGCTAGGGCTTTGAGTTATCCTCAGCGGAGTAGTAATTGT	51	YYKNARALSYPQRSSNC	2
YSREKPYN+RHAETKLC	2	0.00118339		ATGTATAAGAATTAGCATAGTGATAAGCCGCGTGAGCAGAGTTAGAATTGT	51	YYKN+HSDKPREQS+NC	2
YSRHLKDNDTRHLVSRC	2	0.00118339		ATGTATAAGACTATGAGTAAGGGGAATCAGCGGCCGTGGGGGATGTAGTGT	51	YYKTMSKGNQRPWGM+C	2
YSRINRLSCRMALEICC	2	0.00118339		ATGTATAAGATGACGAGTAAGTGGGTGTATCATCCTAGTTCGATGATTTGT	51	YYKMTSKWVYHPSSMIC	2
YSRKSMRTYKGINWSYC	2	0.00118339		ATGTATAAGGAGACGAATGTTTTGAAGTTTATGGTTTTTGATTGTTGGTGT	51	YYKETNVLKFMVFDCWC	2
YSRQERYVVVWCVDP+C	2	0.00118339		ATGTATAAGGAGTAGGTGAATTTTATGAGTATTACGAGGTTGTGTTGGTGT	51	YYKE+VNFMSITRLCWC	2
YSRRKCENDADLSTYEC	2	0.00118339		ATGTATAAGGAGTGTATTGTTTAGTAGAAGATGAATTTGGGTGGGCAGTGT	51	YYKECIV++KMNLGGQC	2
YSRRVI+A+PLHKSTEC	2	0.00118339		ATGTATAAGGGTGATAGTGAGTAGACGTATGAGATTGAGAAGTGTAATTGT	51	YYKGDSE+TYEIEKCNC	2
YSRSIPMNVKTENDINC	2	0.00118339		ATGTATAAGTAGCCGATGGAGTGGAATAATTTTCTGTAGGTTATGCTTTGT	51	YYK+PMEWNNFL+VMLC	2
YSRSQWEERLNILKNFC	2	0.00118339		ATGTATAATGTGGAGACTGTGTTTGATGATGCTGATAGTGATTCGTATTGT	51	YYNVETVFDDADSDSYC	2
YSRTWSEQVFET+FAVC	2	0.00118339		ATGTATAATTAGAATAATCGTTTTACGGGGGCGTATCTGAATCGGTATTGT	51	YYN+NNRFTGAYLNRYC	2
YSSAINLDKDNYDNDNC	2	0.00118339		ATGTATAATTCGCAGATGAATGCGCGTAAGCTGACTGTTCATCAGTCTTGT	51	YYNSQMNARKLTVHQSC	2
YSSLSSKIKMASDN+NC	2	0.00118339		ATGTATACGCATACTAAGGCTATTTAGATTATTAATGAGAATATGGATTGT	51	YYTHTKAI+IINENMDC	2
YSSNKAI+RKEKRFRMC	2	0.00118339		ATGTATACGCCTACTCCTTTTAAGGATACTTATACTTGTGCTGATCGGTGT	51	YYTPTPFKDTYTCADRC	2
YSSQKCKTYHSINL++C	2	0.00118339		ATGTATACTCAGAGTACGAAGTATGTGAATTGGATGCTGTGGGATTTGTGT	51	YYTQSTKYVNWMLWDLC	2
YSSRRYSSCWRMELPNC	2	0.00118339		ATGTATAGGACGAGGATTTGT	21	YYRTRIC	2
YSSYIAAYCLKTNM+HC	2	0.00118339		ATGTATAGGCAGAAGACTAAGCTGGATATTGATAAGGAGCAGGTGTAGTGT	51	YYRQKTKLDIDKEQV+C	2
YSTCAKVDGRLRP+WAC	2	0.00118339		ATGTATAGGCAGGAGTAGAAGGTTTATGTGAAGTTGGAGACGTGTGCTTGT	51	YYRQE+KVYVKLETCAC	2
YSTCSHSESAQAQANKC	2	0.00118339		ATGTATAGTAAGACTATTTCGGATGTTTGTAAGGAGAGTCATAAGGATTGT	51	YYSKTISDVCKESHKDC	2
YSTGARTYLTLTWV+IC	2	0.00118339		ATGTATAGTAGGAGTTAGATTTGTAATAAGAGGGATGTGGATTGTTGGTGT	51	YYSRS+ICNKRDVDCWC	2
YSTMRTKCWNAYFSEDC	2	0.00118339		ATGTATAGTAGGCTTATTAGTTATCTTAGGGCGAAGTGGAGTGCGGATTGT	51	YYSRLISYLRAKWSADC	2
YSTNTSEKETITIGPEC	2	0.00118339		ATGTATAGTCTTAATCTTGTTATGAATTCTGAGTGTGAGCTGCTGGGGTGT	51	YYSLNLVMNSECELLGC	2
YSTRNMAYTALLWQFQC	2	0.00118339		ATGTATAGTGATCTTCAGCGTCATGCGATGAATACTGATTTTTATTGGTGT	51	YYSDLQRHAMNTDFYWC	2
YSTRSCHTRTKRSDNVC	2	0.00118339		ATGTATAGTGCGTTGTTTAATTGGTTTTTGAATAGGAAGTGTGCGCAGTGT	51	YYSALFNWFLNRKCAQC	2
YSTSDRKKFTGKNRNVC	2	0.00118339		ATGTATATGACGAATGAGTATGTGGATGTGATGCAGACGAATCAGCAGTGT	51	YYMTNEYVDVMQTNQQC	2
YSTTKRVAPRN+IGSMC	2	0.00118339		ATGTATATGACGGATAAGATGCAGAAGTCTATGTTTGATAAGGCGTTGTGT	51	YYMTDKMQKSMFDKALC	2
YSTTNRTNARGSFLKSC	2	0.00118339		ATGTATATGACGGATATGAATAGGGAGCGTTATGATTGGTGTACTCCTTGT	51	YYMTDMNRERYDWCTPC	2
YSTWDASSIMFRFKRVC	2	0.00118339		ATGTATATGACTATGTATATTAAGTGTTGTATTGATTTTACTTGGAAGTGT	51	YYMTMYIKCCIDFTWKC	2
YSTWPWQKSMLACNQRC	2	0.00118339		ATGTATATGCATTGGATGACTGAGATGGTTATGCCGGTTAGGTTGTATTGT	51	YYMHWMTEMVMPVRLYC	2
YSV+CTVYEKEWINKTC	2	0.00118339		ATGTATATGCTGGGGTGGTATATTATTGCGCATCCTGATTCGTGGCTGTGT	51	YYMLGWYIIAHPDSWLC	2
YSVDIERNVSSNEVMNC	2	0.00118339		ATGTATATGGAGGTTAAGATGGGGCCGGAGTAGACGGTTCATACTAAGTGT	51	YYMEVKMGPE+TVHTKC	2
YSVDYTRNREAFVMTCC	2	0.00118339		ATGTATATGGGGAATGAGGTTCGTTATGAGCATAGGACGAAGGAGCTGTGT	51	YYMGNEVRYEHRTKELC	2
YSVKNNNHYRMLIENNC	2	0.00118339		ATGTATATTATGCCGAAGAATGATTAGGAGAAGCGTCGTAATGATTGGTGT	51	YYIMPKND+EKRRNDWC	2
YSVLRWYDVTCYVPLAC	2	0.00118339		ATGTATATTATTACTGTTTGGGATGATAAGTGTTATATTATGAGTAATTGT	51	YYIITVWDDKCYIMSNC	2
YSVTMLRISHRSYE+HC	2	0.00118339		ATGTATATTCATACGGAGTGGACTGCGCGGCTTAGTGTGGTGCATACTTGT	51	YYIHTEWTARLSVVHTC	2
YSVTTHNLYWKKCTADC	2	0.00118339		ATGTATATTCATGATTCGTTGTGTGAGAGTTAGTAGAGTATTTTTAATTGT	51	YYIHDSLCES++SIFNC	2
YSVYCCYWYDGWKTTMC	2	0.00118339		ATGTATATTGTGTTTATTGTGTATATTATGAAGCTGTGGATGGTGGATTGT	51	YYIVFIVYIMKLWMVDC	2
YSWDMHMENRNWLRSAC	2	0.00118339		ATGTATCAGGTGACGCATAAGTATACTATTATGGCGTAGCATACGCTTTGT	51	YYQVTHKYTIMA+HTLC	2
YSWHYANWRQECNIYSC	2	0.00118339		ATGTATCATATGGTGAGTATTTGTCCGAAGTTGAAGGAGAGTCTGAGTTGT	51	YYHMVSICPKLKESLSC	2
YSWLVRKWLLDWDRFTC	2	0.00118339		ATGTATCCGTGTTATACGAAGGTGAAGAATAAGTATTATAGGCCGTCTTGT	51	YYPCYTKVKNKYYRPSC	2
YSWSM+VT+VR+LIN+C	2	0.00118339		ATGTATCCTTCTATGACGCAGACGCTTTAGGGTAAGCTGTCTTAGAATTGT	51	YYPSMTQTL+GKLS+NC	2
YSYIRFTVQVKRQAPAC	2	0.00118339		ATGTATCGTAATTTGTATATGATTAATGAGACGTATTATGTTAATTCTTGT	51	YYRNLYMINETYYVNSC	2
YSYMY+SGRSITMLPRC	2	0.00118339		ATGTATCGTAGGCATAAGGGTGTGTTTGTGGCTTCTTAGCCTATGGTGTGT	51	YYRRHKGVFVAS+PMVC	2
YT+GCLVHTKTNLRMTC	2	0.00118339		ATGTATCGTGAGATGAGGAGGGATACGGTGATTCGTGGGACGTTGATGTGT	51	YYREMRRDTVIRGTLMC	2
YT+KKVRHNDWTWLYRC	2	0.00118339		ATGTATGAGGTGTGTATTTGTGGGGATAGGTTTGTGAAGTATGTGAATTGT	51	YYEVCICGDRFVKYVNC	2
YT+MKIVTAFMKVKRYC	2	0.00118339		ATGTATGATATTAGGCCTAAGTCTGTTTAGCCGTGTAAGCCGCAGGTGTGT	51	YYDIRPKSV+PCKPQVC	2
YT+TKHLQ+TGCSANMC	2	0.00118339		ATGTATGATGTGAGGAGTCTTAGGAATGTTGCTAGGAATACGCCTCTTTGT	51	YYDVRSLRNVARNTPLC	2
YTALRKANTDGYAIGWC	2	0.00118339		ATGTATGCGAAGAATTATTCGAATCATTCGGAGCCTTATAATAATATGTGT	51	YYAKNYSNHSEPYNNMC	2
YTAS+AAYLVCCIINLC	2	0.00118339		ATGTATGCTCGGTGGTATGGTATTACTAAGGGTGATGCGGGGCATTTTTGT	51	YYARWYGITKGDAGHFC	2
YTCEHEARERIHVRVDC	2	0.00118339		ATGTATGCTCGTGATGATACGATGTGTGGTCGGGCGGATTCTCATGAGTGT	51	YYARDDTMCGRADSHEC	2
YTCYVLCSYFYSMVRVC	2	0.00118339		ATGTATGGGCGTGATGATGATCGGGCTATTCTGGTTACGATGAATTGTTGT	51	YYGRDDDRAILVTMNCC	2
YTDAR+LSDMSGPYMRC	2	0.00118339		ATGTATGGTATTTTGAAGCAGGATGGTGAGGGGAATATGTTTGATAATTGT	51	YYGILKQDGEGNMFDNC	2
YTDDMKIIADTSKKFMC	2	0.00118339		ATGTATGGTGATATTAAGTGGACGCTGAATGAGAAGTAGACGCTGAATTGT	51	YYGDIKWTLNEK+TLNC	2
YTDESEKSVTSTTNQKC	2	0.00118339		ATGTATGTGGGGCTTCGGCCGCGTATGCATTATATTTAGAGTTTGCGGTGT	51	YYVGLRPRMHYI+SLRC	2
YTDHDMKV+ERNCFESC	2	0.00118339		ATGTATGTTAAGGCTTGGCGGCAGTATGATATTAATGAGTGTCATATTTGT	51	YYVKAWRQYDINECHIC	2
YTDHRIIPYQLIVDI+C	2	0.00118339		ATGTATGTTGCTAGGGAGTAGCTGCTGATTGGGAAGCGTAAGCGGGTGTGT	51	YYVARE+LLIGKRKRVC	2
YTDRMLPADRNLKMRIC	2	0.00118339		ATGTATGTTTGTGAGTGTAAGTCTGTTCGGATTGGGATTAGTTCTTTGTGT	51	YYVCECKSVRIGISSLC	2
YTDRRHTTKSYAGSWRC	2	0.00118339		ATGTATTAGACGCTGCAGAGGTATCATACGGCGGATAATAAGAATAAGTGT	51	YY+TLQRYHTADNKNKC	2
YTDSKAWTMGK+EASAC	2	0.00118339		ATGTATTAGAGGGATGCTCAGCATCGTATTTTTAGTTTGCGGAGGGTTTGT	51	YY+RDAQHRIFSLRRVC	2
YTE+LEDDKLVVKDLIC	2	0.00118339		ATGTATTAGCAGTGGCCTGTGCATGGGATGCATGCTACTAAGTCGCCTTGT	51	YY+QWPVHGMHATKSPC	2
YTEDKYKLLHDSRSTIC	2	0.00118339		ATGTATTAGCGTGTGTATAATGAGAATCAGGATTGTAATGATGCTCAGTGT	51	YY+RVYNENQDCNDAQC	2
YTEESDG++TWKYSKTC	2	0.00118339		ATGTATTATAATGAGTTGTGGTATCTGTGTATTGGTTAGGCTTTTGTTTGT	51	YYYNELWYLCIG+AFVC	2
YTENNRNYMPRHAERTC	2	0.00118339		ATGTATTATGATTTGTATGGGAGGTTTGAGAGTGCTGAGAATGGGAGGTGT	51	YYYDLYGRFESAENGRC	2
YTFGYTSAPARTSEKYC	2	0.00118339		ATGTATTATGCTATGCCTGGTATGATGCGTGTGTTTATTATGATGCTTTGT	51	YYYAMPGMMRVFIMMLC	2
YTGDIVLNAKEA+ITLC	2	0.00118339		ATGTATTATGGTGTGGAGGTGAGGCTGGTTGTGCATTATTTTGAGGTCTGT	51	YYYGVEVRLVVHYFEVC	2
YTGKRYAWKAYPRMMSC	2	0.00118339		ATGTATTATTCTTATAGTTGTACGTTTTTTTATGCTGATTTGACTGAGTGT	51	YYYSYSCTFFYADLTEC	2
YTGKWN++RSGENSYTC	2	0.00118339		ATGTATTATTGGAGTGGGAGGGATCCTGATCCGGTTCAGTATGAGAATTGT	51	YYYWSGRDPDPVQYENC	2
YTGLNVSYAKNANHNMC	2	0.00118339		ATGTATTCGACGGATGATTGGACTCGTGCGAATATGATGCCTTGGTGGTGT	51	YYSTDDWTRANMMPWWC	2
YTGLPVPSEIAQGSLSC	2	0.00118339		ATGTATTCGTGTAATGTTGTGAATGTTGATTCGCAGGTTATTAAGTAGTGT	51	YYSCNVVNVDSQVIK+C	2
YTGMSDNDNVTKSQWKC	2	0.00118339		ATGTATTCGTGTCATATGAATTTTATGATGATGGAGATTAAGCTTTGGTGT	51	YYSCHMNFMMMEIKLWC	2
YTGS+LS+FLHTQTIKC	2	0.00118339		ATGTATTCTAAGGTGAATATGTCGAATAGGAGTGTGGATTATGAGTATTGT	51	YYSKVNMSNRSVDYEYC	2
YTGTIINCNSW+TSRTC	2	0.00118339		ATGTATTGGAAGTTTAAGATTAAGCTTTATGCTTCGTAGGATCGTGCTTGT	51	YYWKFKIKLYAS+DRAC	2
YTHCGWNMCNKMT+GIC	2	0.00118339		ATGTATTGGCCTTGGGTTTGTGCTTGTTATATTCCTCCTATTAAGTCGTGT	51	YYWPWVCACYIPPIKSC	2
YTHDNLLNKTDKVSLIC	2	0.00118339		ATGTATTGGGTTGTTGCTAGGATTCTGGTGGTTAGTAGTAGGGATGGTTGT	51	YYWVVARILVVSSRDGC	2
YTHDPKPENKPFKKQKC	2	0.00118339		ATGTATTGTATGAAGCCTACGCGTAATCGGTCGAATGAGATGTTGTGTTGT	51	YYCMKPTRNRSNEMLCC	2
YTHL+VCFYVSYWSPTC	2	0.00118339		ATGTATTGTGAGGATAAGCTTTGGATTGTTAATTGGGCGCCTTTGAAGTGT	51	YYCEDKLWIVNWAPLKC	2
YTHRTHRPSRTEKRLFC	2	0.00118339		ATGTATTTGACTGGGTATAGGAGTAATGCTCATAGTAAGGCGGAGGATTGT	51	YYLTGYRSNAHSKAEDC	2
YTHWKQTFKNGRITRIC	2	0.00118339		ATGTATTTGAGTAAGATTTAGGGGTATGCGTCTCCTAGTGAGCTGGCTTGT	51	YYLSKI+GYASPSELAC	2
YTISGL+YKMTRGLRSC	2	0.00118339		ATGTATTTGCAGTGGAAGTGTTTGGATGAGGATAAGGCTATGAGTTAGTGT	51	YYLQWKCLDEDKAMS+C	2
YTIWLGDCWKKRRRCRC	2	0.00118339		ATGTATTTTAAGTGGAGTATTGTGAATACGATGTCTCTTAGTTAGCCTTGT	51	YYFKWSIVNTMSLS+PC	2
YTK++VEKRAMFMNKTC	2	0.00118339		ATGTATTTTGAGAAGAATTCTACTTTGTGTTGGCTTAGGAGGTGTGATTGT	51	YYFEKNSTLCWLRRCDC	2
YTKDSYGYEWRTQSDDC	2	0.00118339		ATGTATTTTTGTTATTCTTGTGGTGATGTTAATATTTATGTTTTGAGTTGT	51	YYFCYSCGDVNIYVLSC	2
YTKIGYCSMM+SMFI+C	2	0.00118339		ATGTCGAATACGTATGTGACTGTGTTGTTGACTCAGCCTTGTCATAGGTGT	51	YSNTYVTVLLTQPCHRC	2
YTKMDKEMFLAMNSVDC	2	0.00118339		ATGTCGAATGGTGAGTGTTCGAATAGGGAGATGCATGCTACTGATTTGTGT	51	YSNGECSNREMHATDLC	2
YTKRVNLKKVCSK++GC	2	0.00118339		ATGTCGACGAATACGTCGGAGAAGGAGACTATTACGATTGGTCCGGAGTGT	51	YSTNTSEKETITIGPEC	2
YTKRYMDM+AGLADMYC	2	0.00118339		ATGTCGACTAGGAATATGGCTTATACTGCGCTGTTGTGGCAGTTTCAGTGT	51	YSTRNMAYTALLWQFQC	2
YTKTT+NKTKL+TEWMC	2	0.00118339		ATGTCGACTTGTGCGAAGGTTGATGGTCGGCTTAGGCCGTAGTGGGCGTGT	51	YSTCAKVDGRLRP+WAC	2
YTKYTNVV+ANLIWLMC	2	0.00118339		ATGTCGAGGGATAAGTATGCTTAGGAGATGATTATGAATGGGAATTGTTGT	51	YSRDKYA+EMIMNGNCC	2
YTLENTKRCICRQVLHC	2	0.00118339		ATGTCGAGGTGTGTGGTTACGCTTCGTTAGACGCTTGCTTGGACTACTTGT	51	YSRCVVTLR+TLAWTTC	2
YTLPMNHSFYKKDARLC	2	0.00118339		ATGTCGAGTTATATTGCTGCGTATTGTCTTAAGACGAATATGTAGCATTGT	51	YSSYIAAYCLKTNM+HC	2
YTLRMTKKCVTCATKNC	2	0.00118339		ATGTCGATTAGGAAGGCTTAGACGGCTTGGTTGAAGTTGAGTATGACTTGT	51	YSIRKA+TAWLKLSMTC	2
YTLSPRSLSPSLFCSRC	2	0.00118339		ATGTCGCAGATTGATTCTGAGTAGGGTTGGCATTGGCTGTTGTGGGTGTGT	51	YSQIDSE+GWHWLLWVC	2
YTLY+LGSIGNSVSKKC	2	0.00118339		ATGTCGCATCAGCTTAAGCAGAAGGCGTAGCCTGAGGTGATGAAGACGTGT	51	YSHQLKQKA+PEVMKTC	2
YTM+R+TMMLHYAKLWC	2	0.00118339		ATGTCGCATCATTTTAGGGCGGGGACTCCTAAGAATCTTGTGCAGCAGTGT	51	YSHHFRAGTPKNLVQQC	2
YTMIDD+SVVLSTMHCC	2	0.00118339		ATGTCGCGGAGTATTCCTATGAATGTTAAGACGGAGAATGATATTAATTGT	51	YSRSIPMNVKTENDINC	2
YTMNHLAGDDLSQSKNC	2	0.00118339		ATGTCGCGGTCGCAGTGGGAGGAGAGGTTGAATATTTTGAAGAATTTTTGT	51	YSRSQWEERLNILKNFC	2
YTMSLLTCTIKISSQGC	2	0.00118339		ATGTCGCGTGCTGAGTGTGTGAATTTTAATTGGAAGGCGTGTCATGGGTGT	51	YSRAECVNFNWKACHGC	2
YTMWTPDMTREHGKVKC	2	0.00118339		ATGTCGCTTATGCAGACGTAGAATTAGTTGTAGTATGTTCTTTCGCGGTGT	51	YSLMQT+N+L+YVLSRC	2
YTNA+KSNSAAVKDKNC	2	0.00118339		ATGTCGGATAATAAGGATTGTTATTTGGATTATTAGAATAATATTTAGTGT	51	YSDNKDCYLDY+NNI+C	2
YTNASQKHKDVFLLICC	2	0.00118339		ATGTCGGCGAATCGTAATAAGTATATTCATCCGTGTATTAAGAGTTGGTGT	51	YSANRNKYIHPCIKSWC	2
YTNGTSECRRNYKNATC	2	0.00118339		ATGTCGGCGTCTCGGCGGATGACGAGTAGTGAGACTATGCGGCGTCATTGT	51	YSASRRMTSSETMRRHC	2
YTNKSARSKKLEKCSVC	2	0.00118339		ATGTCGGCGTGTAATATGATTAATAAGGCTGGGCTGAAGGGTAAGCTGTGT	51	YSACNMINKAGLKGKLC	2
YTNP+KS+SPYDSRCFC	2	0.00118339		ATGTCGGGGTATACTGATCGTGGGGCTGTGACGTGTTGGCCGTTTAAGTGT	51	YSGYTDRGAVTCWPFKC	2
YTNPDRSLLMSQMNHPC	2	0.00118339		ATGTCGGGGTCTGAGGGTGTTGTTCTGATGTATAATAAGATGCGGCCGTGT	51	YSGSEGVVLMYNKMRPC	2
YTNRERC+VIMMSRKQC	2	0.00118339		ATGTCGGGTACGGCTATGGTTTCGTGTAAGAAGCCTTAGCGGGGGATTTGT	51	YSGTAMVSCKKP+RGIC	2
YTNTNALCVALP+RPWC	2	0.00118339		ATGTCGTGGCATTATGCTAATTGGAGGCAGGAGTGTAATATTTATAGTTGT	51	YSWHYANWRQECNIYSC	2
YTNVTEMIE+ERQELSC	2	0.00118339		ATGTCGTTGAATTAGAATTATTTTGTGAATAATGATAATTCGAATATGTGT	51	YSLN+NYFVNNDNSNMC	2
YTNYE+END+RNCVSVC	2	0.00118339		ATGTCGTTGAGGTCGGTTGATTTTAAGACGAAGATGTCGCAGGATATGTGT	51	YSLRSVDFKTKMSQDMC	2
YTNYPQEYWCGMKNNRC	2	0.00118339		ATGTCGTTGTATGTTTGTAGTCTTAATAATTTTACTCCGGATCCTAATTGT	51	YSLYVCSLNNFTPDPNC	2
YTP+MH+DATLYSKNQC	2	0.00118339		ATGTCTAAGAGGTATAAGGATATTATGATGGCGTATACTGAGGCTAATTGT	51	YSKRYKDIMMAYTEANC	2
YTPEAINTTDPLN+PTC	2	0.00118339		ATGTCTAAGCGGAAGGATACTTCGGTGTGTCGTCGTATTGATAAGCGGTGT	51	YSKRKDTSVCRRIDKRC	2
YTPHANSRTWAHQLILC	2	0.00118339		ATGTCTAAGTATGCGATGAGGATTCTGCCGTGTGTGAAGTGGACGAAGTGT	51	YSKYAMRILPCVKWTKC	2
YTPKTKAIKRNMRDIKC	2	0.00118339		ATGTCTAATAATCTTTGTAGGAATTATTAGCTTAAGACTGCGGATTATTGT	51	YSNNLCRNY+LKTADYC	2
YTQAQRMSRNGELVR+C	2	0.00118339		ATGTCTAATGGTGGTCTTCGGAGGCAGATTTCGTAGTATTTTGAGGTTTGT	51	YSNGGLRRQIS+YFEVC	2
YTQGQFV+YYRRKGHVC	2	0.00118339		ATGTCTACGACTAAGAGGGTTGCGCCGCGGAATTAGATTGGGAGTATGTGT	51	YSTTKRVAPRN+IGSMC	2
YTQPPNWAYKCHSNPRC	2	0.00118339		ATGTCTACTACGAATAGGACTAATGCGAGGGGTAGTTTTCTGAAGAGTTGT	51	YSTTNRTNARGSFLKSC	2
YTQTEFGYNKMEA+FEC	2	0.00118339		ATGTCTATGCATCAGAAGATGAAGTTGAGGGATCATTATTGGCTGATGTGT	51	YSMHQKMKLRDHYWLMC	2
YTQYPKHSKQREFRACC	2	0.00118339		ATGTCTATGCGTGGTTGGAGGTATAAGACGAATATGAATGCGTTTTCGTGT	51	YSMRGWRYKTNMNAFSC	2
YTRERKSTMKISVGTTC	2	0.00118339		ATGTCTCCGCATGTTCCTAGGAATTAGGTGGATGGTTTGTCTCGTATGTGT	51	YSPHVPRN+VDGLSRMC	2
YTRNAWWYPNAGGY+RC	2	0.00118339		ATGTCTCGGGAGAAGCCGTATAATTAGCGTCATGCGGAGACTAAGCTTTGT	51	YSREKPYN+RHAETKLC	2
YTRQRNWSDLSNRAAFC	2	0.00118339		ATGTCTCGTATTAATCGTTTGTCTTGTCGGATGGCTCTGGAGATTTGTTGT	51	YSRINRLSCRMALEICC	2
YTRVMSNNYTCGVMYIC	2	0.00118339		ATGTCTGAGAATTGTTGGTTTTATGATTAGAGGAGTTATACTTAGACGTGT	51	YSENCWFYD+RSYT+TC	2
YTSDVQKELNRFLPTRC	2	0.00118339		ATGTCTGAGAATTTGAATATGAATAAGGCTAATGTGAGGCTGGTGCTGTGT	51	YSENLNMNKANVRLVLC	2
YTSGTHGVM+KHLRVIC	2	0.00118339		ATGTCTGAGGTGAGTGGTCTGGTGAGGGTTAAGGTGCTGGGTCATAGGTGT	51	YSEVSGLVRVKVLGHRC	2
YTSNLHRNLSSEMNAIC	2	0.00118339		ATGTCTGGGCGGAAGTGTGTGAAGGATAGTAGGAGTACTTTTCATACTTGT	51	YSGRKCVKDSRSTFHTC	2
YTSPECAHQ+QAISNAC	2	0.00118339		ATGTCTGTGACGATGTTGAGGATTTCGCATAGGTCGTATGAGTAGCATTGT	51	YSVTMLRISHRSYE+HC	2
YTSSKERQKFCMDSLRC	2	0.00118339		ATGTCTTCGAATAAGGCGATTTAGCGGAAGGAGAAGAGGTTTCGGATGTGT	51	YSSNKAI+RKEKRFRMC	2
YTSSNHKDHVRSRDVNC	2	0.00118339		ATGTCTTGGAGTATGTAGGTTACGTAGGTTCGGTAGCTGATTAATTAGTGT	51	YSWSM+VT+VR+LIN+C	2
YTSTDPLTCFLANVIQC	2	0.00118339		ATGTCTTGTAAGGAGATGATGTGGAATACGTATGCTTATTCGTGTTGTTGT	51	YSCKEMMWNTYAYSCCC	2
YTT+VKLKHLWRTIL+C	2	0.00118339		ATGTCTTGTGAGAATATTTTGGGTTTGATTCTGGGTATGAAGTGGACTTGT	51	YSCENILGLILGMKWTC	2
YTTEKFWMTNPVRYGYC	2	0.00118339		ATGTCTTTGAGTGTGTTTCTGTGGTATAGTAGTATGGAGCCTGTTTTGTGT	51	YSLSVFLWYSSMEPVLC	2
YTTIVEM++RRKAVIVC	2	0.00118339		ATGTCTTTTGAGATGATGCAGTGTTATGCGATGAATCCGAGTACGCATTGT	51	YSFEMMQCYAMNPSTHC	2
YTTLLRQYRFEDWRKTC	2	0.00118339		ATGTGCTGGTGGTGTTAGGGTGAGTAGTAGAGGTATCAGTCGGCGGATTGT	51	YCWWC+GE++RYQSADC	2
YTTRMLWACTLVTRSSC	2	0.00118339		ATGTGGAAGACTTGGACGGAGCGTACGGAGTGTCCTACTATGGAGGCGTGT	51	YWKTWTERTECPTMEAC	2
YTTVAVKCFSDRDTSTC	2	0.00118339		ATGTGGAAGATGGCGAATACTTGGCGGACTATGGATGCTGATACTTAGTGT	51	YWKMANTWRTMDADT+C	2
YTTWVVEKSNEVN+YMC	2	0.00118339		ATGTGGAATAAGAATACTAGTAAGTATCATGTTCTGCATCGTCTTGCGTGT	51	YWNKNTSKYHVLHRLAC	2
YTVD+LKFTEIDRRLKC	2	0.00118339		ATGTGGAATAAGTTTGGTAAGTAGTATTGGATGTCTTCTGATACGTGTTGT	51	YWNKFGK+YWMSSDTCC	2
YTVHRQATFPKNV+YGC	2	0.00118339		ATGTGGAATAGGGATGATGGTCTTGAGTTTTCTACGCATTTGATGCCGTGT	51	YWNRDDGLEFSTHLMPC	2
YTVKNMKMKKHGTSCDC	2	0.00118339		ATGTGGAATGAGGAGTGGAAGTGGTGTGCTAGGAGGAATCAGAATTGTTGT	51	YWNEEWKWCARRNQNCC	2
YTVPRSMSTSN+NDKNC	2	0.00118339		ATGTGGAATGATTAGGATATTTCGAAGATGAAGAAGAATTGGACGAATTGT	51	YWND+DISKMKKNWTNC	2
YTVQGDAKVDNCMFPAC	2	0.00118339		ATGTGGAATTTGAGTTTTAGGCAGATTGAGTTTTGGATTCGTTATCCTTGT	51	YWNLSFRQIEFWIRYPC	2
YTVVER+LANR+KEPHC	2	0.00118339		ATGTGGACTACTCGGACGAATTTTATGTAGGCTTGTCATCTGGCTGAGTGT	51	YWTTRTNFM+ACHLAEC	2
YTVYLMSLLYNAFKSQC	2	0.00118339		ATGTGGACTAGTGGTGGGAAGCATATGAAGAATCCTACGAATAATAGTTGT	51	YWTSGGKHMKNPTNNSC	2
YTWHTSLALMNMVNVRC	2	0.00118339		ATGTGGACTCGTAGGCAGAATGGTGCGCTGCATCCGACTTTGTGTAAGTGT	51	YWTRRQNGALHPTLCKC	2
YTWLERGDRTN+KKLIC	2	0.00118339		ATGTGGACTGTTAATCCGCATTCTCTTAATAAGGTGTGTGAGCGTATGTGT	51	YWTVNPHSLNKVCERMC	2
YTWMFKLYMITYVRTNC	2	0.00118339		ATGTGGAGGAAGTGGGCGAGTAATATGAGTGAGCTTTAGTTGTTGCGTTGT	51	YWRKWASNMSEL+LLRC	2
YTWRMINCLRWNTMNFC	2	0.00118339		ATGTGGAGGACTGAGCGTCGGGAGCAGTTGTATTCTGATAGTCTGATGTGT	51	YWRTERREQLYSDSLMC	2
YTWTDGNHCPTNTPQTC	2	0.00118339		ATGTGGAGGTATATGCTGACGGAGAAGAAGCTTAAGTTGAAGTTGAGTTGT	51	YWRYMLTEKKLKLKLSC	2
YTWTSYVGMYFAVSTAC	2	0.00118339		ATGTGGAGTATTAGGCGTCTGAATTATATTAGTACGTGTTGGCAGAATTGT	51	YWSIRRLNYISTCWQNC	2
YTYMWLNVNDFFQLEKC	2	0.00118339		ATGTGGAGTGCTTATAATGTTATTACTAAGCTGAAGTATCGGATGAAGTGT	51	YWSAYNVITKLKYRMKC	2
YV+FKLCKRHNENYSHC	2	0.00118339		ATGTGGAGTGTTTGTAAGTAGCTGCAGCTTCAGATTTGGGAGGCTGATTGT	51	YWSVCK+LQLQIWEADC	2
YV+IISWWVNTNDTMNC	2	0.00118339		ATGTGGAGTTTTAGGTTGGCTCATACTCTGATTTAGTCGAGTCCGCAGTGT	51	YWSFRLAHTLI+SSPQC	2
YV+IKEQKNTEHLDQYC	2	0.00118339		ATGTGGATGAAGAATGTTAATTGGAAGATTAGTATTTTTGATTGGAGTTGT	51	YWMKNVNWKISIFDWSC	2
YV+YCVAGWCCCENN+C	2	0.00118339		ATGTGGATGACGCATCGTCAGAGGGTTACGACGAAGCTGACTTGTAGTTGT	51	YWMTHRQRVTTKLTCSC	2
YVAVYSMIQNVYYRNIC	2	0.00118339		ATGTGGATGATTGGTACGAAGAAGGTGAGTCAGAGGCATTAGCGTAAGTGT	51	YWMIGTKKVSQRH+RKC	2
YVAWRWEPVYSFMHLIC	2	0.00118339		ATGTGGATGCAGGAGAAGCAGAAGTCGTGGTAGCGGTATGCTAAGATGTGT	51	YWMQEKQKSW+RYAKMC	2
YVCFKMNQTYSTCNIRC	2	0.00118339		ATGTGGATTGTTGAGCCTACGTAGAAGAAGTCTGGTGATAATGTTAAGTGT	51	YWIVEPT+KKSGDNVKC	2
YVCGHGLTYWQSMLRKC	2	0.00118339		ATGTGGCAGTAGTGTTATACGACGCTGAATGGTAGTGTGCCGTAGCATTGT	51	YWQ+CYTTLNGSVP+HC	2
YVCKGGLWTQFSSKELC	2	0.00118339		ATGTGGCATCGTATTGATGAGAGTTATCATAATGAGAGTGATACGATTTGT	51	YWHRIDESYHNESDTIC	2
YVCQNVRSSYETMQIAC	2	0.00118339		ATGTGGCCGAAGATGACGAAGCTGGTGTAGTTTGCGAAGACGCTTCATTGT	51	YWPKMTKLV+FAKTLHC	2
YVDGVNVWLTKYDRHLC	2	0.00118339		ATGTGGCCGATTGTGCCGCAGTGGACGGTGGATCCTATGAGTTAGCCGTGT	51	YWPIVPQWTVDPMS+PC	2
YVDLFGKKTARRYDKIC	2	0.00118339		ATGTGGCGGAATAATCGTGCGAATAAGTCTGCTAAGCATTATGTTGATTGT	51	YWRNNRANKSAKHYVDC	2
YVDQQKRKISMIQMLIC	2	0.00118339		ATGTGGCGGCATGATTTGCAGTGGTTTGTTTATGTTAAGAGTAGTATGTGT	51	YWRHDLQWFVYVKSSMC	2
YVDWAWQGMHHPEWSWC	2	0.00118339		ATGTGGCGTAAGATGCAGCGTAGTAGGCCTTGTTATGGTGTTGAGTCTTGT	51	YWRKMQRSRPCYGVESC	2
YVE+TIK+KIKAAISDC	2	0.00118339		ATGTGGCGTGGTCGTATGAGGAGTACGCATTTGACGGAGAAGACTAATTGT	51	YWRGRMRSTHLTEKTNC	2
YVECSYDDPKVVNMAPC	2	0.00118339		ATGTGGCGTTAGATGAATTATCGTTAGCGTGTTACTGGTTGTTGTAGGTGT	51	YWR+MNYR+RVTGCCRC	2
YVEMCQNVDLSQRKDDC	2	0.00118339		ATGTGGGAGATGGCGGAGTTTGAGTATAATCGTAGTATGACTCCGCTGTGT	51	YWEMAEFEYNRSMTPLC	2
YVEMMSSVIMKLDKPRC	2	0.00118339		ATGTGGGAGTAGGTGCCGAATCTGAATAAGTAGTATGGTATTACGAATTGT	51	YWE+VPNLNK+YGITNC	2
YVEQSNDRRAKPAYQNC	2	0.00118339		ATGTGGGTGATGTTTGTTACTAGTGTGTGTAAGAATGTTACTTATAATTGT	51	YWVMFVTSVCKNVTYNC	2
YVEQTIHDDWRSMRAYC	2	0.00118339		ATGTGGGTGTATGAGGCTGCGTCGTTTATGCGTATTGAGGCGAGGCAGTGT	51	YWVYEAASFMRIEARQC	2
YVETL+WNKRLNMVLWC	2	0.00118339		ATGTGGGTTGAGGCTAAGAATGTGAAGGTTATTAATAATAGGTCGTAGTGT	51	YWVEAKNVKVINNRS+C	2
YVFCGYETLECVHSQNC	2	0.00118339		ATGTGGTAGACTAGGGATGTGCTGGTTCCGCGGAATCGTAAGACTAGGTGT	51	YW+TRDVLVPRNRKTRC	2
YVFMRSAGHSENVKEQC	2	0.00118339		ATGTGGTAGTGGAAGAATCGGAAGAAGAATTATGATGTTGATAGTATTTGT	51	YW+WKNRKKNYDVDSIC	2
YVFRKSSDGRPSTSFAC	2	0.00118339		ATGTGGTATTATTGTGATACGCCGAGGGGTGATCAGATTACGTTTGGTTGT	51	YWYYCDTPRGDQITFGC	2
YVGNHEEMPIKAMLISC	2	0.00118339		ATGTGGTATTCTGCTTCGTGGCAGGTTTCTTGGTAGAATTGGGCGTGTTGT	51	YWYSASWQVSW+NWACC	2
YVGNRVSFDTLKLGWRC	2	0.00118339		ATGTGGTATTTTAGTTGGGATAATAGGTGGAGGGTTATTTGTTCTAGGTGT	51	YWYFSWDNRWRVICSRC	2
YVGQRNSCNVNQELAIC	2	0.00118339		ATGTGGTCGAAGACTGGTGATAATGAGTTTTATAATGAGTTGGATTCTTGT	51	YWSKTGDNEFYNELDSC	2
YVGTWEYSLLDRGMRTC	2	0.00118339		ATGTGGTCGTATAGTTGTTTTACGTAGAATGGTCGGTATGGTTTTGAGTGT	51	YWSYSCFT+NGRYGFEC	2
YVI+SNPHRNSGMSNAC	2	0.00118339		ATGTGGTCTCCGACTAGTCATAGGATTAGTTCGTAGACGCCGCCTAAGTGT	51	YWSPTSHRISS+TPPKC	2
YVIRNGNITDNL+GQSC	2	0.00118339		ATGTGGTCTGGGTGGAAGCAGAGGATGAATTAGGCTATTGTGCTGCAGTGT	51	YWSGWKQRMN+AIVLQC	2
YVITKL+VPCGMDDAHC	2	0.00118339		ATGTGGTCTGTTTAGATTCTGCTTTGGGAGAAGTGGATGATTAATACTTGT	51	YWSV+ILLWEKWMINTC	2
YVKCNVHRY++ISTYDC	2	0.00118339		ATGTGGTGGATTCTTGGGACTTTTGATGTTTGGGCTTATTCTGAGATTTGT	51	YWWILGTFDVWAYSEIC	2
YVKELTGKHRENINALC	2	0.00118339		ATGTGGTGTGAGTTGTGGATTTTTAAGTGTACGGTGACGAATCGGATTTGT	51	YWCELWIFKCTVTNRIC	2
YVKFQIEVKMDSKSTTC	2	0.00118339		ATGTGGTTGCCTGGTAATAAGGGTAGTTCGCAGACGTAGTTTTTTAATTGT	51	YWLPGNKGSSQT+FFNC	2
YVKIYDKKREILFFAEC	2	0.00118339		ATGTGGTTTAAGGTGACGTGTTATAGGGCGTAGGTGCATGAGAAGTTGTGT	51	YWFKVTCYRA+VHEKLC	2
YVKKNVC+AVIGNYVNC	2	0.00118339		ATGTGTAAGGGTTATACTCATCTGAGTTCTGATGCTGTGAATGTTAAGTGT	51	YCKGYTHLSSDAVNVKC	2
YVKPTRTLAINSHPNQC	2	0.00118339		ATGTGTAAGTTGTGGCAGTGTCCTGCGCGGCATAATTCGGGGTCGAATTGT	51	YCKLWQCPARHNSGSNC	2
YVKRFRH+SAKP+DPGC	2	0.00118339		ATGTGTAATAAGGATATGGGTATGTGTAATAGGTGGAATCAGACTAGGTGT	51	YCNKDMGMCNRWNQTRC	2
YVKTTYEDFKRFKGHDC	2	0.00118339		ATGTGTAATAATTATCAGTTTTAGAGGGATTGTGAGAGGAGGAATATTTGT	51	YCNNYQF+RDCERRNIC	2
YVKVNIIMNCLAPPLAC	2	0.00118339		ATGTGTAATACGAAGCTGAAGACTGCGCCGCAGGAGCGGATTCTTGGTTGT	51	YCNTKLKTAPQERILGC	2
YVKWNMSVAYVGYVNKC	2	0.00118339		ATGTGTAATAGTAGTGAGGTTATTAATTCGATGAGTAATTTTAAGGATTGT	51	YCNSSEVINSMSNFKDC	2
YVL+KLQRKSVGDDLGC	2	0.00118339		ATGTGTAATCGGTATGAGAGGATTCGTATGTCGTATTTGAGGGATCTTTGT	51	YCNRYERIRMSYLRDLC	2
YVLLDRADSKERIDNNC	2	0.00118339		ATGTGTAATCGTTTGTTGGATGAGAATTGGAATGGTCAGACTAATTCGTGT	51	YCNRLLDENWNGQTNSC	2
YVLNCM+WDKRQ+RCVC	2	0.00118339		ATGTGTAATGATAGGACTTGTTCGCATTTTAGGTCGCGTCCGTGGGTGTGT	51	YCNDRTCSHFRSRPWVC	2
YVLPRRIIEVNMRTSHC	2	0.00118339		ATGTGTAATGCGGCTAATAAGGTGTCGTGTAATGGTCCGACTGAGGATTGT	51	YCNAANKVSCNGPTEDC	2
YVLR+NKMMNSAHRIKC	2	0.00118339		ATGTGTAATGCTGAGTAGATGACTGATCGTTGGAGTCAGAAGAAGCCTTGT	51	YCNAE+MTDRWSQKKPC	2
YVLWWKPNIPFECTLNC	2	0.00118339		ATGTGTACGGTTTGGAATCCGATGTGGTGTCATTGTGGTTAGACGAAGTGT	51	YCTVWNPMWCHCG+TKC	2
YVMDMPKYAPNRTVFEC	2	0.00118339		ATGTGTACTAAGAATGGGGCTTATCTGTATAATGTGTCTTTTTCTATGTGT	51	YCTKNGAYLYNVSFSMC	2
YVMKCLCHGSSSPSTPC	2	0.00118339		ATGTGTAGGCCGCAGGGTAAGAAGTTGTAGAATTTGAGTGTGTGGAATTGT	51	YCRPQGKKL+NLSVWNC	2
YVMLLHTMNSIEVQVAC	2	0.00118339		ATGTGTAGGGATATTGTGTATATGTGGACGGATCATGGTGCTGTTACTTGT	51	YCRDIVYMWTDHGAVTC	2
YVMNS+LNNKSVRQHEC	2	0.00118339		ATGTGTAGTAATTATATTAGGAATTTTATTGAGAGGCAGGAGAATTGGTGT	51	YCSNYIRNFIERQENWC	2
YVNDSPRKRNNNRYTKC	2	0.00118339		ATGTGTAGTACTAATAGGACGCATAATAGGGAGGATCCTGCGCTTTCTTGT	51	YCSTNRTHNREDPALSC	2
YVNEFAK+PKRDIKK+C	2	0.00118339		ATGTGTAGTCTGGTGTATAATCAGACTCAGACTTTGGCTGTGGCTAATTGT	51	YCSLVYNQTQTLAVANC	2
YVNEPTNAERDNWDLKC	2	0.00118339		ATGTGTAGTGGTATGAGTGTTCGTGATTATTTTAAGGTGCGTGGTAGTTGT	51	YCSGMSVRDYFKVRGSC	2
YVNESNNWHREDQNFNC	2	0.00118339		ATGTGTAGTTATACTGTGTTTAAGAAATAGGCGAGGTATAAGAAGTTGTGT	51	YCSYTVFKK+ARYKKLC	2
YVNIKNLMKYLKKLQMC	2	0.00118339		ATGTGTATGAATGAGTATAGTACTAAGGTGATGCGGAAGTTTATGCATTGT	51	YCMNEYSTKVMRKFMHC	2
YVNMMLPNPVRMANYTC	2	0.00118339		ATGTGTATGATGATGATGTTGACGCTGCGGCCGCAGACGGAGCCTGAGTGT	51	YCMMMMLTLRPQTEPEC	2
YVNMSIVLSS+RDLEKC	2	0.00118339		ATGTGTATGGAGTGTGTTGTGAATTTGCAGATTAATAGTTATTGGACGTGT	51	YCMECVVNLQINSYWTC	2
YVNQLTPESMKWVCNWC	2	0.00118339		ATGTGTATGTTGATGCAGCATAATAATGTGATGCATGGGTTGTATGGGTGT	51	YCMLMQHNNVMHGLYGC	2
YVNR+DSVTPYSLWTRC	2	0.00118339		ATGTGTATTAAGAATGAGATTAAGATGCATAGGTTTAGGAATGGGATGTGT	51	YCIKNEIKMHRFRNGMC	2
YVNS+RGGALNYNLASC	2	0.00118339		ATGTGTATTAATAAGATGTCGTCGGGTGTTTGTACGGTGTATTCGAAGTGT	51	YCINKMSSGVCTVYSKC	2
YVNVG+TRDPLKRRKNC	2	0.00118339		ATGTGTATTATTTATTCTAATGATGGGCATTGGTCTTTGTTTTAGAGTTGT	51	YCIIYSNDGHWSLF+SC	2
YVNVNVSAIESAFEKAC	2	0.00118339		ATGTGTATTGTTGCGATTTGGAGGAAGATGCTTACTTGGGGTGTGTATTGT	51	YCIVAIWRKMLTWGVYC	2
YVP+GKDEHTLKYELRC	2	0.00118339		ATGTGTATTTGTCAGTAGCATTAGGTTATGTTTTAGAGTTGTAATCGTTGT	51	YCICQ+H+VMF+SCNRC	2
YVPLADTTQTKRTHLFC	2	0.00118339		ATGTGTCATGCGAGTAAGCCGGATAAGCGGAGGACGAAGCTGTGTTTTTGT	51	YCHASKPDKRRTKLCFC	2
YVPLSSMRLQLRGIERC	2	0.00118339		ATGTGTCGGATTCCTGTACATTGTACGCTTAATGAGTTGAAGCGGTATTGT	51	YCRIPVHCTLNELKRYC	2
YVPNDAQDA+TTWSCIC	2	0.00118339		ATGTGTCGGCGGGATGTTTAGTAGAATCAGGAGATGTATTATAAGTATTGT	51	YCRRDV++NQEMYYKYC	2
YVPRMA+EYDKPTWKWC	2	0.00118339		ATGTGTCGGCTGGCTATTGAGCCGGGTGTGTATTAGAAGAGGCCGTGGTGT	51	YCRLAIEPGVY+KRPWC	2
YVQ+T+SE+VMLLTDDC	2	0.00118339		ATGTGTCGGTGTTGTGTTGATCTTGTGTTTAAGAATATGGATGTTATGTGT	51	YCRCCVDLVFKNMDVMC	2
YVQIDTGSKANNMSGTC	2	0.00118339		ATGTGTCGTATTTAGAAGACTCAGAGTATGAAGCGGGAGATGCGTGAGTGT	51	YCRI+KTQSMKREMREC	2
YVRCPNRPDAHATRDCC	2	0.00118339		ATGTGTGAGAATGCGAATAATGATTATGATACTAATGTTTGTCCGTGGTGT	51	YCENANNDYDTNVCPWC	2
YVREDS+NRRMDGCLGC	2	0.00118339		ATGTGTGAGATGAAGGTTTCGGCGGGTGAAAATGCGATGATTAATTAGTGT	51	YCEMKVSAGENAMIN+C	2
YVRIWPSRGNVKSDIKC	2	0.00118339		ATGTGTGAGGAGTTTGATAATGTTTCGCATGCGACGAGGCTGCAGCATTGT	51	YCEEFDNVSHATRLQHC	2
YVRREWKLFRNEKEMLC	2	0.00118339		ATGTGTGAGGCTAGTCTGGATCTGGGGCCGGATAATCTGAATCCGTTGTGT	51	YCEASLDLGPDNLNPLC	2
YVRRMYDIVEWNTLRSC	2	0.00118339		ATGTGTGAGGGTATGTGGAATTATGGTAATAATGATGAGCGTGATCCGTGT	51	YCEGMWNYGNNDERDPC	2
YVRSWKYAEFSNQTFLC	2	0.00118339		ATGTGTGATATTTGTAATCGGAAGAAGCATAGTGATTTTAGGTATCATTGT	51	YCDICNRKKHSDFRYHC	2
YVRWRTKDYDHKGASKC	2	0.00118339		ATGTGTGATCATTTGGTGTATAAGAGTAGTAAGAATTATAGTTTTGGTTGT	51	YCDHLVYKSSKNYSFGC	2
YVSFSLNHYNLNEWLIC	2	0.00118339		ATGTGTGATGATGCGCGTACGCGTGGTACTGGTGAGCGGAATTAGTGTTGT	51	YCDDARTRGTGERN+CC	2
YVSIGSNHYMRRHSMLC	2	0.00118339		ATGTGTGATGGTATTAGGGTTAAGCGTGAGAGTTGTGTGAGGCATCATTGT	51	YCDGIRVKRESCVRHHC	2
YVSK+FCKST+MRSNSC	2	0.00118339		ATGTGTGCTATGCAGGAGGCGACTTTTAAGAGTATGTGTAGTGCGTAGTGT	51	YCAMQEATFKSMCSA+C	2
YVSKRGSGLTTEGLKGC	2	0.00118339		ATGTGTGCTGTTGAGTAGGAGTCTGATTCTGATAAGAGGACGTATTCTTGT	51	YCAVE+ESDSDKRTYSC	2
YVSLDDMTDFSTSGSYC	2	0.00118339		ATGTGTGCTTGTGTGATTGAGACTCGGTGGCATTGGACGATGTATAGTTGT	51	YCACVIETRWHWTMYSC	2
YVSSDMNQ+RKSQAEMC	2	0.00118339		ATGTGTGGGGATGGGGTGAGGACTTAGATGATGTCTCATTCGTCTAAGTGT	51	YCGDGVRT+MMSHSSKC	2
YVST+RERTSRTNL+SC	2	0.00118339		ATGTGTGGTAATTGTGGTTTGGCGATGCGTAGTGATGATTTGATTAATTGT	51	YCGNCGLAMRSDDLINC	2
YVT+DVLNIYRGDVNLC	2	0.00118339		ATGTGTGGTATGACTACGAGGTCGCATGCGACGACTGAGAGTCGGCATTGT	51	YCGMTTRSHATTESRHC	2
YVTD+PEQLQIIK+LNC	2	0.00118339		ATGTGTGGTGATGCTGAGCCGTGGTTTACGTGGCATCTGATTATTAAGTGT	51	YCGDAEPWFTWHLIIKC	2
YVTGQVETCTGMMMSYC	2	0.00118339		ATGTGTGGTGTTATGATTTTTTGGAGGATGAAGAGGTTTGATCAGAAGTGT	51	YCGVMIFWRMKRFDQKC	2
YVTNSM+KSMSS+KMRC	2	0.00118339		ATGTGTGTGATGATGACTGTTGGTCAGAAGACTTGTGGGAGTGGTATTTGT	51	YCVMMTVGQKTCGSGIC	2
YVTSKEWKIIKLIIQPC	2	0.00118339		ATGTGTGTGTATCTGAGGATGTTGCTGAGTGCGTAGAAGGTTGGGATTTGT	51	YCVYLRMLLSA+KVGIC	2
YVTSPGEAGVPDENKYC	2	0.00118339		ATGTGTGTTAAGGATTGTAGGAATTGGTAGAATACTGATTTTCATGAGTGT	51	YCVKDCRNW+NTDFHEC	2
YVTVAQLRAW+FACFRC	2	0.00118339		ATGTGTGTTATGTAGAAGAAGTCGTAGAATGGGTAGAATAAGATTGTGTGT	51	YCVM+KKS+NG+NKIVC	2
YVTWRRNSDIEDLFNWC	2	0.00118339		ATGTGTGTTGAGAAGACTCTGAAGTAGAATAGTTCGAAGAGTGTTAAGTGT	51	YCVEKTLK+NSSKSVKC	2
YVTYLKIFLTENKKVKC	2	0.00118339		ATGTGTTAGCGTTCGGATTTTGCGGGTAATCAGGGTTCTTGGGATACTTGT	51	YC+RSDFAGNQGSWDTC	2
YVV+KELDKQTSIVEVC	2	0.00118339		ATGTGTTAGTATTCTATGAGTGTTCTTCTGGATGCTCAGGGGTGTGAGTGT	51	YC+YSMSVLLDAQGCEC	2
YVVCYRVMQD+MIN+KC	2	0.00118339		ATGTGTTAGTTGATGTGTGATGCGTTTGTTTTTGAGCGGTTTGAGATTTGT	51	YC+LMCDAFVFERFEIC	2
YVVDWNLGKR+HCDG+C	2	0.00118339		ATGTGTTAGTTGTTGACGAAGCATCGTAAGTATGCGATTAAGAGGAATTGT	51	YC+LLTKHRKYAIKRNC	2
YVVNRINYFYGY+PEGC	2	0.00118339		ATGTGTTATACGTCTGTTTGGACGGGGATGCTTAGGTCTAATATTAAGTGT	51	YCYTSVWTGMLRSNIKC	2
YVVTDTKELMAREN+QC	2	0.00118339		ATGTGTTATAGGTGTAGTGATTAGGATGTGGTGTAGGCTTATGCGTATTGT	51	YCYRCSD+DVV+AYAYC	2
YVVYC+NWRNDRVPTKC	2	0.00118339		ATGTGTTATGATTCGCGTACGAAGCATCAGCTGAATAGGATTGATAATTGT	51	YCYDSRTKHQLNRIDNC	2
YVVYCSNIIMIKMAWAC	2	0.00118339		ATGTGTTATGGTGATGATTGGAATACTGGTGAGTGTATTAAGAGGACTTGT	51	YCYGDDWNTGECIKRTC	2
YVVYDVPVPDNCLCTTC	2	0.00118339		ATGTGTTGTACTAATTATAAGGCGAATGGTGATAATCTTAATAATGTGTGT	51	YCCTNYKANGDNLNNVC	2
YVW+KVIDHRHTWDSEC	2	0.00118339		ATGTGTTGTCCGTTTTGGATTTTTATGGGTAGGTATGTGAGTAAGAAGTGT	51	YCCPFWIFMGRYVSKKC	2
YVWISLFKIEKNITWMC	2	0.00118339		ATGTGTTGTCGTGAGTCGCATATGAAGAAGAAGATGAATCTTACTTAGTGT	51	YCCRESHMKKKMNLT+C	2
YVWVAKTPAWIKNDAKC	2	0.00118339		ATGTGTTGTGAGAATGAGTCGGAGATTTGGCTTAGTAAGTTGAAGAATTGT	51	YCCENESEIWLSKLKNC	2
YVYEASLYGAN++PNNC	2	0.00118339		ATGTGTTGTGATACGTTTCGTAAGTTGAAGAATACTAATACGACGAATTGT	51	YCCDTFRKLKNTNTTNC	2
YVYGMKYY+SKMRASVC	2	0.00118339		ATGTGTTGTGGTGGTTTGGAGACTGCTTGTAAGTCGTGGCATAAGTTGTGT	51	YCCGGLETACKSWHKLC	2
YVYHKHVEWKTSKFKLC	2	0.00118339		ATGTGTTGTTAGGCGATGACGAATAATGTTAAGACTCCGTCTCGTAATTGT	51	YCC+AMTNNVKTPSRNC	2
YVYKLYVNNLPHGLLEC	2	0.00118339		ATGTGTTTTTCGATGCAGCGTAGGTTGACTTAGGATAAGCATAATGAGTGT	51	YCFSMQRRLT+DKHNEC	2
YVYSKRNSIHRCHRTWC	2	0.00118339		ATGTTGAAGAATGGGGAGATTACTCAGAAGCTTAAGATGACTAAGAGTTGT	51	YLKNGEITQKLKMTKSC	2
YW+TRDVLVPRNRKTRC	2	0.00118339		ATGTTGAAGTAGACGAGTTGGATTGGTTCGGGGCTTTATAGTGTTACGTGT	51	YLK+TSWIGSGLYSVTC	2
YW+WKNRKKNYDVDSIC	2	0.00118339		ATGTTGAAGTAGACGCATGGTACGGATAGTGCGAAGATGACTAGGAGTTGT	51	YLK+THGTDSAKMTRSC	2
YWCELWIFKCTVTNRIC	2	0.00118339		ATGTTGAATAATGATACTGGGCAGCCTTATTATAATACGTGTAATGTTTGT	51	YLNNDTGQPYYNTCNVC	2
YWE+VPNLNK+YGITNC	2	0.00118339		ATGTTGAATAATGGGACTGCGATGCCTTCGACGACTATGAAGTGTAGGTGT	51	YLNNGTAMPSTTMKCRC	2
YWEMAEFEYNRSMTPLC	2	0.00118339		ATGTTGAATAGTATGGAGCAGAAGAGGCCGCGGTTGGAGATGAATTATTGT	51	YLNSMEQKRPRLEMNYC	2
YWFKVTCYRA+VHEKLC	2	0.00118339		ATGTTGAATATTTATAAGTCGTAGCTGAAGAATAGGTTTGATACTGTTTGT	51	YLNIYKS+LKNRFDTVC	2
YWHRIDESYHNESDTIC	2	0.00118339		ATGTTGAATCAGAATGTTGAGGATAGTAGTAGTACTGATTGTAATAAGTGT	51	YLNQNVEDSSSTDCNKC	2
YWIVEPT+KKSGDNVKC	2	0.00118339		ATGTTGAATGAGTCGAAGAAGTATGGTATGATGAATAATAGGAATGAGTGT	51	YLNESKKYGMMNNRNEC	2
YWKMANTWRTMDADT+C	2	0.00118339		ATGTTGAATTAGGTGAATTATTTTGTTTTGTTGAGTTGTTTGTTTACGTGT	51	YLN+VNYFVLLSCLFTC	2
YWKTWTERTECPTMEAC	2	0.00118339		ATGTTGACGATGGGTAGTGCTTGGAAGGATGATATTATTAAGTGTAATTGT	51	YLTMGSAWKDDIIKCNC	2
YWLPGNKGSSQT+FFNC	2	0.00118339		ATGTTGACGGATACGTATAATAATTGTTGGAAGCATAAGCGTATTAATTGT	51	YLTDTYNNCWKHKRINC	2
YWMIGTKKVSQRH+RKC	2	0.00118339		ATGTTGACGGGTAATACGCGGGGGCAGATTCGTAAGAGGATTACGCGGTGT	51	YLTGNTRGQIRKRITRC	2
YWMKNVNWKISIFDWSC	2	0.00118339		ATGTTGACGTAGCATGATCATGAGGGTGATTGTTATGATAGTGCGGATTGT	51	YLT+HDHEGDCYDSADC	2
YWMQEKQKSW+RYAKMC	2	0.00118339		ATGTTGACTATGATGAAGGCTGAGGTTAAGTATCCGCATAGGTTTGATTGT	51	YLTMMKAEVKYPHRFDC	2
YWMTHRQRVTTKLTCSC	2	0.00118339		ATGTTGACTTCGGTGATGATGAGGTATGTTTAGAATACTGAGAGTAAGTGT	51	YLTSVMMRYV+NTESKC	2
YWND+DISKMKKNWTNC	2	0.00118339		ATGTTGAGGAATTCGATGAAGAATACTAAGAATGTGAATGTTGTTTATTGT	51	YLRNSMKNTKNVNVVYC	2
YWNEEWKWCARRNQNCC	2	0.00118339		ATGTTGAGGGAGAAGAAGTAGAAGTGTAAGAATTGTTAGTTTGAGAAGTGT	51	YLREKK+KCKNC+FEKC	2
YWNKFGK+YWMSSDTCC	2	0.00118339		ATGTTGAGGGCTTATTGTAATATTGAGCATTAGATTTTGAGGAGTGTTTGT	51	YLRAYCNIEH+ILRSVC	2
YWNKNTSKYHVLHRLAC	2	0.00118339		ATGTTGATGTATATTAGGCTTACGAGGTAGTCGGTGAGGTGGTAGCATTGT	51	YLMYIRLTR+SVRW+HC	2
YWNLSFRQIEFWIRYPC	2	0.00118339		ATGTTGATGTCGTAGCCTTAGATTCCTCCTCGTAGGGTGTCTAAGGATTGT	51	YLMS+P+IPPRRVSKDC	2
YWNRDDGLEFSTHLMPC	2	0.00118339		ATGTTGATTGGGCTTAGTGGGTATGATGTGGAGGCTTATTTGATGTGTTGT	51	YLIGLSGYDVEAYLMCC	2
YWPIVPQWTVDPMS+PC	2	0.00118339		ATGTTGATTGTGATTGAGAAGGAGGTGTGGAGGATTGTGTTTGATCTGTGT	51	YLIVIEKEVWRIVFDLC	2
YWPKMTKLV+FAKTLHC	2	0.00118339		ATGTTGATTGTGCATCCTGAGGTTTGGAAGATGTATACGAGGGATATTTGT	51	YLIVHPEVWKMYTRDIC	2
YWQ+CYTTLNGSVP+HC	2	0.00118339		ATGTTGATTTTGTTTATTAGTGTGAAGACGTATACTAAGCTGCGGCTGTGT	51	YLILFISVKTYTKLRLC	2
YWR+MNYR+RVTGCCRC	2	0.00118339		ATGTTGCATGAGAAGTCGAGGTTGCAGAGTCTTCTGATGGTTTAGAAGTGT	51	YLHEKSRLQSLLMV+KC	2
YWRGRMRSTHLTEKTNC	2	0.00118339		ATGTTGCCGATGCTTACGAAGGCGGTGCTGCTGTCTAGGCTTTGGAGGTGT	51	YLPMLTKAVLLSRLWRC	2
YWRHDLQWFVYVKSSMC	2	0.00118339		ATGTTGCGTAAGAAGAAGTAGAGGAATTGGTATCCGATGTATCTTTATTGT	51	YLRKKK+RNWYPMYLYC	2
YWRKMQRSRPCYGVESC	2	0.00118339		ATGTTGCTTGGGAATGTGAAGTAGAATAATGATAATCATGAGGGGAAGTGT	51	YLLGNVK+NNDNHEGKC	2
YWRKWASNMSEL+LLRC	2	0.00118339		ATGTTGCTTTAGAGTATGGTGCTTGATATTTAGGCGCATGCGCGGAAGTGT	51	YLL+SMVLDI+AHARKC	2
YWRNNRANKSAKHYVDC	2	0.00118339		ATGTTGGAGAATATTGATAAGTATTATAATGCGTGGGATGTGCCTTGTTGT	51	YLENIDKYYNAWDVPCC	2
YWRTERREQLYSDSLMC	2	0.00118339		ATGTTGGAGAGTATTTGTAAGATGACTAATAAGACTTGTATGACGCTGTGT	51	YLESICKMTNKTCMTLC	2
YWRYMLTEKKLKLKLSC	2	0.00118339		ATGTTGGAGCTGGCGCAGGTGGTTTGGGATCATGCTGGTTATTAGGTGTGT	51	YLELAQVVWDHAGY+VC	2
YWSAYNVITKLKYRMKC	2	0.00118339		ATGTTGGAGTCTCCGGAGAAGAAGCTGTTGTCGTCGGATATGGAGAAGTGT	51	YLESPEKKLLSSDMEKC	2
YWSFRLAHTLI+SSPQC	2	0.00118339		ATGTTGGAGTGGTATAGTAATAAGGTTGAGATTTTTGCTGTTTATCAGTGT	51	YLEWYSNKVEIFAVYQC	2
YWSGWKQRMN+AIVLQC	2	0.00118339		ATGTTGGATATTATTAAGGTTATTAAGATGAATCATATGAGTGAGGAGTGT	51	YLDIIKVIKMNHMSEEC	2
YWSIRRLNYISTCWQNC	2	0.00118339		ATGTTGGATGAGAATCCGGTTGAGCATAAGGGGGATCGTCGTATTATGTGT	51	YLDENPVEHKGDRRIMC	2
YWSKTGDNEFYNELDSC	2	0.00118339		ATGTTGGATGAGTTTCAGTGGATTAATATGTGGAATGAGAGGAATATTTGT	51	YLDEFQWINMWNERNIC	2
YWSPTSHRISS+TPPKC	2	0.00118339		ATGTTGGATGATTGGACGCGTAATGAGGAGCATAAGGAGGTTATTAATTGT	51	YLDDWTRNEEHKEVINC	2
YWSV+ILLWEKWMINTC	2	0.00118339		ATGTTGGATGTGTTTGATCATGGTGATCGGACGCCGCCTGCTCCGCAGTGT	51	YLDVFDHGDRTPPAPQC	2
YWSVCK+LQLQIWEADC	2	0.00118339		ATGTTGGATTCGAGGACTACGGGTATGAGGACTGCTAATTCGCCGAATTGT	51	YLDSRTTGMRTANSPNC	2
YWSYSCFT+NGRYGFEC	2	0.00118339		ATGTTGGCGGCGCGGTGTAGTAAGATTGTGAATACTCTGAAGCAGCTTTGT	51	YLAARCSKIVNTLKQLC	2
YWTRRQNGALHPTLCKC	2	0.00118339		ATGTTGGCTTATACTAAGCTGTGGGAGTTGGAGATGTTGGCTACTGGTTGT	51	YLAYTKLWELEMLATGC	2
YWTSGGKHMKNPTNNSC	2	0.00118339		ATGTTGGGTGTGACTAATAATTTGTGTAGGGCGACTCTTGGGCATGATTGT	51	YLGVTNNLCRATLGHDC	2
YWTTRTNFM+ACHLAEC	2	0.00118339		ATGTTGGGTGTGGATAGTGCGACTGGTACTTTTAGTGCGCAGCGGTTGTGT	51	YLGVDSATGTFSAQRLC	2
YWTVNPHSLNKVCERMC	2	0.00118339		ATGTTGGGTTTTGTGAATCGGAAGCTTGTTGTGATTGTGGTTTTTGTGTGT	51	YLGFVNRKLVVIVVFVC	2
YWVEAKNVKVINNRS+C	2	0.00118339		ATGTTGGTGAAGGGTTCTTATAGGAAGTCGATGCTGAATATGGAGAATTGT	51	YLVKGSYRKSMLNMENC	2
YWVMFVTSVCKNVTYNC	2	0.00118339		ATGTTGGTGAGGTAGACTATGCATTATATTTATAGGTTTACGAAGGTTTGT	51	YLVR+TMHYIYRFTKVC	2
YWVYEAASFMRIEARQC	2	0.00118339		ATGTTGGTGAGGTAGGTGAAGTAGAATCATGATACTGGTTGTTGGAATTGT	51	YLVR+VK+NHDTGCWNC	2
YWWILGTFDVWAYSEIC	2	0.00118339		ATGTTGGTGAGTTGTTATATTACTCTTGCTGAGCGTGCGCCGCGGCGTTGT	51	YLVSCYITLAERAPRRC	2
YWYFSWDNRWRVICSRC	2	0.00118339		ATGTTGGTGCAGATTACTATGCGGCTGCAGGTGACGCGGCATGATGGTTGT	51	YLVQITMRLQVTRHDGC	2
YWYSASWQVSW+NWACC	2	0.00118339		ATGTTGGTGCATGTTGGGTTGTGCAGTCGGTGGATTTCTGATTTTTCGTGT	51	YLVHVGLCSRWISDFSC	2
YWYYCDTPRGDQITFGC	2	0.00118339		ATGTTGGTGTATACTATGCATTATGTGGTGCATTTTGATTGTTGGAAGTGT	51	YLVYTMHYVVHFDCWKC	2
YY+QWPVHGMHATKSPC	2	0.00118339		ATGTTGTAGAGGAAGTGTGATAGGATTCTTGGGATGTGTGGTAATGGTTGT	51	YL+RKCDRILGMCGNGC	2
YY+RDAQHRIFSLRRVC	2	0.00118339		ATGTTGTAGTAGATTGATTAGACTGAGAAGCATGATGATATGGATGGTTGT	51	YL++ID+TEKHDDMDGC	2
YY+RVYNENQDCNDAQC	2	0.00118339		ATGTTGTATTATAGTTATGATCGGAAGTGGACTAGGTTGTTTTGTAAGTGT	51	YLYYSYDRKWTRLFCKC	2
YY+TLQRYHTADNKNKC	2	0.00118339		ATGTTGTCGACTAGGTTGGATGCTTATTAGACTAAGTGGTGTGCGGATTGT	51	YLSTRLDAY+TKWCADC	2
YYAKNYSNHSEPYNNMC	2	0.00118339		ATGTTGTCGCTGGAGAATCGGGAGACTAATCGGCGGACTGCGCGGTAGTGT	51	YLSLENRETNRRTAR+C	2
YYARDDTMCGRADSHEC	2	0.00118339		ATGTTGTCGGTGAATTGTCAGTTTAGTGAGGTGTAGTAGATGACTGAGTGT	51	YLSVNCQFSEV++MTEC	2
[truncated: 155,105 more rows]

## Sheet: E10_Rd3
Peptide sequence	read	%		DNA sequence	length	Peptide sequence	read
[truncated: 92,027 more rows]

[truncated: 4 more sheets: E10_Rd4, E10_Rd5, E10_Rd6, E10_Rd7]
