# Supplementary material for: Diversity Scale of Library Matters: Impact of mRNA Library Diversity Scales on the Discovery of Macrocyclic Peptides Targeting a Protein by the RaPID System
Source: ACS Cent Sci. 2025 Mar 10;11(3):431–40. doi: 10.1021/acscentsci.4c01021 (PMC11950852; doi:10.1021/acscentsci.4c01021)
Supplement: Supplementary file 2 — oc4c01021_si_002.zip [file oc4c01021_si_002.zip › Supporting Information 2_E12.xlsx]

## Sheet: E12_Rd1
Peptide sequence	read	%		DNA sequnece	length	Peptide sequence	read
YC	8	0.0051		ATGTGT	6	YC	8
YFLAEYDWVFGIALHDC	3	0.0019		ATGAAGTGGCGGCGGAAGGAGGAGAAGGGGAGTGGGTTTACGGTTGCTTGT	51	YKWRRKEEKGSGFTVAC	3
YIRCGLLFSTMYKRENC	3	0.0019		ATGAGGATGTAGTATTTGGTGATGAAGGTGGAGGGTATGAAGACGATTTGT	51	YRM+YLVMKVEGMKTIC	3
YKWRRKEEKGSGFTVAC	3	0.0019		ATGATTCGTTGTGGTCTGCTTTTTAGTACTATGTATAAGAGGGAGAATTGT	51	YIRCGLLFSTMYKRENC	3
YLNTNDRTRQFQPKWTC	3	0.0019		ATGCGTGAGCGTATGAATAAGAAGTTGAGGGAGATTTAGTAGGATATTTGT	51	YRERMNKKLREI++DIC	3
YRERMNKKLREI++DIC	3	0.0019		ATGCTGAATACGAATGATCGTACGCGGCAGTTTCAGCCGAAGTGGACTTGT	51	YLNTNDRTRQFQPKWTC	3
YRM+YLVMKVEGMKTIC	3	0.0019		ATGGTGTTGAATAATCATTAGTCGTAGAATCAGAGGCCTGATTATTGTTGT	51	YVLNNH+S+NQRPDYCC	3
YVLKGPPLRLVHTRTSC	3	0.0019		ATGGTTCTTAAGGGTCCGCCGCTTCGGCTTGTGCATACTAGGACTTCGTGT	51	YVLKGPPLRLVHTRTSC	3
YVLNNH+S+NQRPDYCC	3	0.0019		ATGTTTTTGGCTGAGTATGATTGGGTGTTTGGTATTGCTCTGCATGATTGT	51	YFLAEYDWVFGIALHDC	3
Y++EINWGSMWNITKHC	2	0.0013		ATGAAGAAGATTATGGATGAGCCGATGGGTAAGACTAATTTGGCGAATTGT	51	YKKIMDEPMGKTNLANC	2
Y++ELDPPEYPRNGFAC	2	0.0013		ATGAAGAAGATTGCTAGGATGTATATTGTGGAGTATAGGGTTCATTCTTGT	51	YKKIARMYIVEYRVHSC	2
Y++SIPQKQPQTIRYWC	2	0.0013		ATGAAGAAGCTTAGGTCTATGCAGTATGCGGATAATGAGGTTATGGTGTGT	51	YKKLRSMQYADNEVMVC	2
Y++WY+NMKASSWLSRC	2	0.0013		ATGAAGAAGGAGCGGACGTTGATTTGGATGATTTGTATTATTGGGCATTGT	51	YKKERTLIWMICIIGHC	2
Y+ACLTKNSCN+EKCSC	2	0.0013		ATGAAGAAGGCGTAGAAGTAGCTTACGTTGAATGGGTTTAATGCTTTGTGT	51	YKKA+K+LTLNGFNALC	2
Y+AKHDESESS+NINSC	2	0.0013		ATGAAGAAGTGTGGGAAGTTGGTTAGGAATGATTTGAAGAAGTATAAGTGT	51	YKKCGKLVRNDLKKYKC	2
Y+CWHRADHFECRTWNC	2	0.0013		ATGAAGAATAAGAATAATGGGATGCATTGTAGGAATATGGCTAGGAAGTGT	51	YKNKNNGMHCRNMARKC	2
Y+DAHSSHNKNLIMCLC	2	0.0013		ATGAAGAATAATAAGAATTATTATAGTCTGAAGAATAAGATTAAGCGTTGT	51	YKNNKNYYSLKNKIKRC	2
Y+EYHWLHRRNYTTAWC	2	0.0013		ATGAAGAATAATTGGAGTTCTCAGTAGATTAATAGGACTACTCTGGAGTGT	51	YKNNWSSQ+INRTTLEC	2
Y+FMFYGYSVN+LCVKC	2	0.0013		ATGAAGAATACTGCGTTTGTGCAGATTCAGCTTGATACTATTTGGACTTGT	51	YKNTAFVQIQLDTIWTC	2
Y+G+KPG+AHAWDKQKC	2	0.0013		ATGAAGAATATGCAGGGTTGTAGGCAGTATAATATTGTGGTTCGGCCTTGT	51	YKNMQGCRQYNIVVRPC	2
Y+GEMVD+MRWRRPREC	2	0.0013		ATGAAGAATATTAGGAATCTTGCTCGGATGCATGGTTGGCAGAATGCGTGT	51	YKNIRNLARMHGWQNAC	2
Y+GFMSVEKDSYCSHQC	2	0.0013		ATGAAGAATCGGTGTGCGAGTGGGGATACGGCTGTTCATTAGGCTTAGTGT	51	YKNRCASGDTAVH+A+C	2
Y+GGMGHICWNELVWCC	2	0.0013		ATGAAGAATCTGAATGGTAGGTAGGATGAGGATTTGATGATGATGCTTTGT	51	YKNLNGR+DEDLMMMLC	2
Y+GHADGCCENTYIRVC	2	0.0013		ATGAAGAATGATGTTAATAAGGAGTTGAAGATGGGTATTAGTTCTCCTTGT	51	YKNDVNKELKMGISSPC	2
Y+GKNHGEYNSG+EWLC	2	0.0013		ATGAAGAATTAGGCGGGTGTTCCTGCTATTAAGCCGCTGAAGTATTTGTGT	51	YKN+AGVPAIKPLKYLC	2
Y+GTYFEDGELSNWSEC	2	0.0013		ATGAAGACGAAGACGTAGAAGTATGCGCTGGCGGATAGTGCTAAGGAGTGT	51	YKTKT+KYALADSAKEC	2
Y+IYERIWLER++DLMC	2	0.0013		ATGAAGACGAGTGGGTTGAAGGGTAGTTATGATTATTAGATGGATCTTTGT	51	YKTSGLKGSYDY+MDLC	2
Y+KPMLGLRVCRRWW+C	2	0.0013		ATGAAGACGGTTTTGCTGGCTTCGCCGACGCTGCATGTTATGACTGATTGT	51	YKTVLLASPTLHVMTDC	2
Y+LEIGYDDVRENELGC	2	0.0013		ATGAAGACGTAGAAGATGAAGCTTACGAAGATGGCGCCGTGTACGTAGTGT	51	YKT+KMKLTKMAPCT+C	2
Y+LHNYCISRRKNQLKC	2	0.0013		ATGAAGACTAATAAGAGGAATGCTCAGCGGGAGCAGGATTCGGCTTATTGT	51	YKTNKRNAQREQDSAYC	2
Y+LRRQ+IFGNVCVGTC	2	0.0013		ATGAAGACTATGGTGTCGAAGGAGACTGCGTGTTTGTTTACTGTTTATTGT	51	YKTMVSKETACLFTVYC	2
Y+LYRRMGLGHVRKCNC	2	0.0013		ATGAAGACTCTTGATTTGTGTAGGAATTGTATTGATTAGATTGTTGCGTGT	51	YKTLDLCRNCID+IVAC	2
Y+MCNLNC	2	0.0013		ATGAAGAGGAATGAGCATTATTAGGAGGATACGCGGCATGTTGGTGGGTGT	51	YKRNEHY+EDTRHVGGC	2
Y+MKDT+STFTNCKPNC	2	0.0013		ATGAAGAGGAGGTAGAGTGCTATGGAGTAGATTATGTGTTTTGCGATTTGT	51	YKRR+SAME+IMCFAIC	2
Y+NLYRTWG+KFRAGTC	2	0.0013		ATGAAGAGGCGGGCTACTATGCGGGGGAGGTCTTTTATGAGTTGTGAGTGT	51	YKRRATMRGRSFMSCEC	2
Y+NSDNNLEFCDYRLTC	2	0.0013		ATGAAGAGGGCGAGGCCGCGGCAGACTGAGCGTACTCAGACTCGTTTTTGT	51	YKRARPRQTERTQTRFC	2
Y+NYTYYEN+CV+HGSC	2	0.0013		ATGAAGAGGTTTATGATTCTGCGTATTATGTATAAGCGGAGGCTGAATTGT	51	YKRFMILRIMYKRRLNC	2
Y+PDIASAETQAGQYCC	2	0.0013		ATGAAGAGTAGGTCTAATATGGGGGGTGAGATGTTTATGTCGGCGAAGTGT	51	YKSRSNMGGEMFMSAKC	2
Y+PKEYSTRDGIVSKTC	2	0.0013		ATGAAGAGTATGAGTCTGCTGCGGCAGAAGAGTAAGCAGTGGTCTACGTGT	51	YKSMSLLRQKSKQWSTC	2
Y+PPGIELEVQYKTADC	2	0.0013		ATGAAGAGTATTAGTGAGTGTGATGTGGTGTGGTTGGTTAAGAAGATGTGT	51	YKSISECDVVWLVKKMC	2
Y+QD+ETGHYKILWAPC	2	0.0013		ATGAAGAGTGCGATTACTATTGCTACTGATGTTATTTATCATTCTGAGTGT	51	YKSAITIATDVIYHSEC	2
Y+QMLNWANMSTEVQMC	2	0.0013		ATGAAGATGATGTATGCGAAGTTGGTTGTTAGTGCTCGTATTTATGGTTGT	51	YKMMYAKLVVSARIYGC	2
Y+RDTPAAVKDTRCFKC	2	0.0013		ATGAAGATGCAGCAGAAGGCTCATTGGATGCAGTCGTATGTTAGGATTTGT	51	YKMQQKAHWMQSYVRIC	2
Y+RQESKSDNEVKHRAC	2	0.0013		ATGAAGATGGCTAGTGGGAAGTGTGTTGGGAATGAGAGGAATATGTTTTGT	51	YKMASGKCVGNERNMFC	2
Y+RTEHLDKKKLETLEC	2	0.0013		ATGAAGATGTGGTTGAAGGTTCATAATACTACGAGGCAGTGTGTGTTTTGT	51	YKMWLKVHNTTRQCVFC	2
Y+SGNGDYGHS+K+HNC	2	0.0013		ATGAAGATTCGTCTTATGTATTCGAAGGCTGGTGCGTTGATTATTCCTTGT	51	YKIRLMYSKAGALIIPC	2
Y+SIGWWCSHHKSKRPC	2	0.0013		ATGAAGATTGAGAAGATGACTGCTGGTGGGAATCATCTGTATGAGATTTGT	51	YKIEKMTAGGNHLYEIC	2
Y+T+LGLVSASLRRNNC	2	0.0013		ATGAAGATTGATAATTCTCAGAGTAAGTAGTAGGATCTTTCGAGGCAGTGT	51	YKIDNSQSK++DLSRQC	2
Y+TK+LIHGECIDWPSC	2	0.0013		ATGAAGATTGCGATGGCTTAGGAGGAGCCTGATATGATGTCGATTCCTTGT	51	YKIAMA+EEPDMMSIPC	2
Y+TSRQGACDYKRSESC	2	0.0013		ATGAAGATTGCTCATTATAAGGCGTTGCATACGGTGGAGGAGTATGGGTGT	51	YKIAHYKALHTVEEYGC	2
Y+TVVDPELYACGSSGC	2	0.0013		ATGAAGATTTATTTTAAGCTTAGTAATTGTTTTGGGGTTATTAATGATTGT	51	YKIYFKLSNCFGVINDC	2
Y+VYSCEPTSWTRTTQC	2	0.0013		ATGAAGATTTTTGGTTATGGTGATTTGTCTTGGACGGTTATTCGGTGTTGT	51	YKIFGYGDLSWTVIRCC	2
Y+WKVYCERQKRRGTIC	2	0.0013		ATGAAGCAGAGGAGGCATTATAAGACGACTCGGAAGAGGGAGAGGTATTGT	51	YKQRRHYKTTRKRERYC	2
Y+WR+SKR+AKVLGPGC	2	0.0013		ATGAAGCAGATGTGTAGTGATTGGCTTGCTTCTCAGCATCTTCATCATTGT	51	YKQMCSDWLASQHLHHC	2
Y+YIR+LNNENMWAVQC	2	0.0013		ATGAAGCAGGAGTCGTGTCGTCAGCTGGAGGCTGTTGCTATGGGTGTTTGT	51	YKQESCRQLEAVAMGVC	2
Y+YKANWAGVIYEVTIC	2	0.0013		ATGAAGCAGTGTAAGAGGACTTGTAGTAATGAGCGGTGTAGTGGTCAGTGT	51	YKQCKRTCSNERCSGQC	2
Y+YQYVQ++L++MR++C	2	0.0013		ATGAAGCATGAGATGGCTCAGAAGTCGGCTGTTGTGGGGATGGAGGATTGT	51	YKHEMAQKSAVVGMEDC	2
YAAETGTPRCSAK+LLC	2	0.0013		ATGAAGCATGCGGGTATTGTGAAGAAGGTGAATCGGAATGAGACGACTTGT	51	YKHAGIVKKVNRNETTC	2
YAALTLALETHEPGDNC	2	0.0013		ATGAAGCATGTTGGGCCTCCGCAGGTGAGTCAGCCGATTAAGAATGATTGT	51	YKHVGPPQVSQPIKNDC	2
YAAYGTAKIMFR+RIAC	2	0.0013		ATGAAGCATTAGAATAATCATCTGGGTAGTCGGTATAATCAGACGTGGTGT	51	YKH+NNHLGSRYNQTWC	2
YACDNMWAGTLSVNAWC	2	0.0013		ATGAAGCATTATGTTGAGAATCCGAAGATGACGGCGAAGCCGAAGAGGTGT	51	YKHYVENPKMTAKPKRC	2
YADDNAKAHRQMHMRNC	2	0.0013		ATGAAGCCGAAGGGGGATAAGAGTAGTTAGTGGTTTAGGGGTACTATGTGT	51	YKPKGDKSS+WFRGTMC	2
YADKNDSVAVKHIICPC	2	0.0013		ATGAAGCGGAAGTCGAGGAGTACTGGGTCTAAGAAGAATTTGCCTATGTGT	51	YKRKSRSTGSKKNLPMC	2
YAEW+ANKPQNCNTRIC	2	0.0013		ATGAAGCGGTGGCCGAAGGTTTGTGAGGCTTAGTTTCATATGACGGGTTGT	51	YKRWPKVCEA+FHMTGC	2
YAGCKLNAACFGSR+LC	2	0.0013		ATGAAGCGTCATGATCCTGATCAGACGGGGTCGATGAATATTAAGAATTGT	51	YKRHDPDQTGSMNIKNC	2
YAGERPLLTADTHSCGC	2	0.0013		ATGAAGCTGAAGGAGACGTGTGGGTTGCATAATTTGTCTTTGAGTTGGTGT	51	YKLKETCGLHNLSLSWC	2
YAGHALIHKINRPTKTC	2	0.0013		ATGAAGCTGATGTTGAAGGTGATGTGGCGTGCTTCGCAGATTGCGATGTGT	51	YKLMLKVMWRASQIAMC	2
YAGLPIPERKCDES+HC	2	0.0013		ATGAAGCTGCATCTTAGTAATATGAGGTGTACTGATACTATTAGTATGTGT	51	YKLHLSNMRCTDTISMC	2
YAGMYQARTSKIMITSC	2	0.0013		ATGAAGCTGTGTTAGTGTTAGTTGCATAAGGTGCATACGTGGCTTGATTGT	51	YKLC+C+LHKVHTWLDC	2
YAGNPICQCRKRSQKHC	2	0.0013		ATGAAGCTTATGGCTGGGAATCTTTAGAAGAGTAATTTTCATTTTTGGTGT	51	YKLMAGNL+KSNFHFWC	2
YAGSGTMWLAV+RLAEC	2	0.0013		ATGAAGCTTTATATGAGTAAGCATAAGACGGGTTATTGTTGTGATATGTGT	51	YKLYMSKHKTGYCCDMC	2
YAGYNSGNINKYSY+RC	2	0.0013		ATGAAGCTTTCTTATGATTTGGATTGGGAGTGGATTGTTTTGTAGTTTTGT	51	YKLSYDLDWEWIVL+FC	2
YAIQNYSTYKSSNFEQC	2	0.0013		ATGAAGGAGAGTACGATTTGGAAGGATATTAATGATACTGCGTATCGGTGT	51	YKESTIWKDINDTAYRC	2
YAKAYPMSNTHR+RTIC	2	0.0013		ATGAAGGAGGAGGTGGTGATTGGGGAGGTTGGGAAGGGTAGTGTGATGTGT	51	YKEEVVIGEVGKGSVMC	2
YAKIKKLKKHENDLSTC	2	0.0013		ATGAAGGAGGGGCAGATGTAGAAGGTGAATTTGAATGCTGTTTTTTTGTGT	51	YKEGQM+KVNLNAVFLC	2
YAKKH+YCEYEWRVTLC	2	0.0013		ATGAAGGAGTATCAGTTTCGTCATACGCTGCTGATGTGGACGAGGACTTGT	51	YKEYQFRHTLLMWTRTC	2
YAKNVFKLNCVKPMRDC	2	0.0013		ATGAAGGATATTTAGTAGGTGAGTGAGAAGGGGCCGAGTCGGAGTTGTTGT	51	YKDI++VSEKGPSRSCC	2
YAKRDIEVRRRNVMSYC	2	0.0013		ATGAAGGATCCGTATTAGGTTAATCCTGGGAAGCATAAGAGTGAGATTTGT	51	YKDPY+VNPGKHKSEIC	2
YANHDVHTWLNNHRHFC	2	0.0013		ATGAAGGATTGTGAGTGGTTTATGAAGAGGATGGTGGATGTGATGAAGTGT	51	YKDCEWFMKRMVDVMKC	2
YANHENSLFHGHLCMTC	2	0.0013		ATGAAGGGGAAGGTGATTAGTGTGAATTATAAGACTCGTAAGGAGATGTGT	51	YKGKVISVNYKTRKEMC	2
YANNIDEYDKGKSDIRC	2	0.0013		ATGAAGGGGCAGGGTCCGAGTTATTTGGATAATTAGACTGAGGATAAGTGT	51	YKGQGPSYLDN+TEDKC	2
YANSVKKYRSSMWTATC	2	0.0013		ATGAAGGGGTTGATGCCTAAGGAGTGGAGTTAGTCTGGGATTATTCCTTGT	51	YKGLMPKEWS+SGIIPC	2
YANVRTKKKVTQGRRGC	2	0.0013		ATGAAGGGTAATAGGGGTGATGAGAAGTATTATCTGGTTCATATTGTGTGT	51	YKGNRGDEKYYLVHIVC	2
YAQNKRRTKAVMLNCQC	2	0.0013		ATGAAGGGTACGCCTTAGCGTCGGCTGGGGAATGAGACTCTGAAGTAGTGT	51	YKGTP+RRLGNETLK+C	2
YARNVQMAL+SYWLKLC	2	0.0013		ATGAAGGGTGATAAGATTGAGCGTTCTAAGAATTTGAGGGCGAAGTCTTGT	51	YKGDKIERSKNLRAKSC	2
YARRIFKKYYWTVIYMC	2	0.0013		ATGAAGGGTGTTCTGTATAATCAGTTGACTTTGAGGAGTTATCTGGGTTGT	51	YKGVLYNQLTLRSYLGC	2
YARRSGKGTAARGLNAC	2	0.0013		ATGAAGGTGAGGTATTGGCATTAGTGTACTGTGTGGAAGATTAGGTGTTGT	51	YKVRYWH+CTVWKIRCC	2
YASKHKKIVSRFTNDQC	2	0.0013		ATGAAGGTGCCGAATGTTCCGTATAATCAGAATAAGACGGCTAGGGATTGT	51	YKVPNVPYNQNKTARDC	2
YASLTADETVPKTCESC	2	0.0013		ATGAAGGTGTTGTAGCGTACGCTGCGGGATCATAGTAGTAAGGATGCGTGT	51	YKVL+RTLRDHSSKDAC	2
YASPLHEKKGTKLLYAC	2	0.0013		ATGAAGGTTAAGTATATTACTAGGACTAATATTGATCAGAAGAAGGCGTGT	51	YKVKYITRTNIDQKKAC	2
YASPMR++YNMTHSVTC	2	0.0013		ATGAAGGTTAATTATAGGAATCTGTAGTAGGTGGAGATGTAGAGGATGTGT	51	YKVNYRNL++VEM+RMC	2
YASVTALKPNPYYHCIC	2	0.0013		ATGAAGGTTAGGCATGTGAGTAAGAAGATTCTTCGTGGTCATGATATGTGT	51	YKVRHVSKKILRGHDMC	2
YASYCEKKKKGKFSYRC	2	0.0013		ATGAAGGTTATGGTTAGGTAGCGTACTTATAGGCAGAAGAGGCGGATGTGT	51	YKVMVR+RTYRQKRRMC	2
YATNNVNLTKQTDSRQC	2	0.0013		ATGAAGGTTTAGTCGATGAATGTGTTTTCGTATCTTGGGGTGCTGTAGTGT	51	YKV+SMNVFSYLGVL+C	2
YATSDKLFTPDNTYRFC	2	0.0013		ATGAAGTAGAAGGTTGCTTGTGTGAAGGATTATTTGCGTCTGTTTCATTGT	51	YK+KVACVKDYLRLFHC	2
YAV+CRESMAGGGVILC	2	0.0013		ATGAAGTAGACGTTGACTATGTTTAATGGGCTGAAGAGGATTGTGTCTTGT	51	YK+TLTMFNGLKRIVSC	2
YAVDAVAWPAR+N+DPC	2	0.0013		ATGAAGTAGAGGGATGAGAGGATGTTGGTTCTTGGTAGGTTTCAGCAGTGT	51	YK+RDERMLVLGRFQQC	2
YAVFHSSILSANKDCTC	2	0.0013		ATGAAGTAGCAGCAGAATTCGAAGGAGAATCATGGTGATGCGCGTGAGTGT	51	YK+QQNSKENHGDAREC	2
YAVIGFQIWMLVNCDLC	2	0.0013		ATGAAGTAGCATTATTAGCAGCATGCGAATACGAAGTGGCAGCATCAGTGT	51	YK+HY+QHANTKWQHQC	2
YAVLSRLLCRWKVCKWC	2	0.0013		ATGAAGTATTCTAATATGTTTGGTAAGACGGGTTTGAAGTGGGAGGAGTGT	51	YKYSNMFGKTGLKWEEC	2
YAVNRNPISMMSDRDCC	2	0.0013		ATGAAGTCTAAGATTGTTGCGGTGATTCATGAGCAGAATCGGTTTCAGTGT	51	YKSKIVAVIHEQNRFQC	2
YC+KKDLLCMRM+HALC	2	0.0013		ATGAAGTCTAGTATTTCTGGGTTGGGTAAGCGTGGTCTTGTGCCGTGGTGT	51	YKSSISGLGKRGLVPWC	2
YC+SMQEYGTVGCEYNC	2	0.0013		ATGAAGTCTGAGAAGATTGATTTGTAGGAGGTGATTCCGAAGTTGAGTTGT	51	YKSEKIDL+EVIPKLSC	2
YC+TAREGIQTMMNPLC	2	0.0013		ATGAAGTGGAAGGTGATTGATTATTGGTTGTCTCGGAGTTCGCATGAGTGT	51	YKWKVIDYWLSRSSHEC	2
YCAFV++GVEWVTKLWC	2	0.0013		ATGAAGTGGATTAAGCGTATTTTGATGATTCTGAATCGGGCTTGGTTGTGT	51	YKWIKRILMILNRAWLC	2
YCAMRKVNITNG+CRRC	2	0.0013		ATGAAGTGGCATCAGGAGACTGCTCAGTATGATGTTGCTGGGCATTCTTGT	51	YKWHQETAQYDVAGHSC	2
YCARINVISNLRSRLLC	2	0.0013		ATGAAGTGGTTTTATAAGTAGAGTATTAATGTTGATAAGAATGTTAATTGT	51	YKWFYK+SINVDKNVNC	2
YCCAFTEHQRCNWMSFC	2	0.0013		ATGAAGTGGTTTTATATGCATTGGAGTGTGTGTTCGGATCTGTTGACTTGT	51	YKWFYMHWSVCSDLLTC	2
YCCKTRPCLLSSWLEAC	2	0.0013		ATGAAGTGTAGGCATGTGAAGAAGGAGTTGAAGATGTTTTTTCCTTTTTGT	51	YKCRHVKKELKMFFPFC	2
YCCLWRKYTLLYPPVLC	2	0.0013		ATGAAGTGTAGGGTTTATTTGAATATTAATTTTAGTCTTTGGATGAATTGT	51	YKCRVYLNINFSLWMNC	2
YCCMHNMCRVAKTRMNC	2	0.0013		ATGAAGTGTATGGGTCAGAAGAAGTATATTGGGGTTGAGAAGTATTCTTGT	51	YKCMGQKKYIGVEKYSC	2
YCCNRVVWKRSLWFFVC	2	0.0013		ATGAAGTGTTTGATTTATACGGAGAAGGTGGATAGTAAGCCGACGAGTTGT	51	YKCLIYTEKVDSKPTSC	2
YCCTKHMRYNLWFGGRC	2	0.0013		ATGAAGTTGCTTAAGTATCCGGATTGGAGGAAGAATAAGAGGACGATGTGT	51	YKLLKYPDWRKNKRTMC	2
YCEDVRSQHSREYHWFC	2	0.0013		ATGAAGTTGGGTTAGTGTTCGGAGCATTTGAGTGCTAAGAGGCGGACTTGT	51	YKLG+CSEHLSAKRRTC	2
YCENARLNSMMQLRCDC	2	0.0013		ATGAAGTTTACGACGCAGGTTCTTGAGAAGATTGTTAAGATTGATGCGTGT	51	YKFTTQVLEKIVKIDAC	2
YCERGKMGYTTLTLENC	2	0.0013		ATGAAGTTTACGGGTCAGTATACTACTGGTAGTATTAATGTGGATTGTTGT	51	YKFTGQYTTGSINVDCC	2
YCFLAVCRFSKYRMGLC	2	0.0013		ATGAATAAGAGGGATCCTACTACGGCGACTAAGCGGTATATTCATAAGTGT	51	YNKRDPTTATKRYIHKC	2
YCGECGGYGSVEFYVSC	2	0.0013		ATGAATAAGAGTAGGGTGAGTGAGAATAAGAATAAGTAGGATACTAAGTGT	51	YNKSRVSENKNK+DTKC	2
YCGNCRND+AWFMQVCC	2	0.0013		ATGAATAAGCAGAAGACTTAGATTAATAGGAGGAGTTATTGTAGGTTTTGT	51	YNKQKT+INRRSYCRFC	2
YCKHKYKRLLSVCIWFC	2	0.0013		ATGAATAAGCATTCTTTGCCTGAGAGTAATCCTAGTGGTATGGAGGGGTGT	51	YNKHSLPESNPSGMEGC	2
YCKKYMVMEMNVMAQRC	2	0.0013		ATGAATAAGCGTTGGATGAAGTTTCAGACGTGGAGTAGTTGGGAGAGTTGT	51	YNKRWMKFQTWSSWESC	2
YCKLEKAIRCIKTSC	2	0.0013		ATGAATAAGGATCGGAAGGATGTTTATTGTGCTCATATGCTGCAGAAGTGT	51	YNKDRKDVYCAHMLQKC	2
YCKNTERGMYCNKVWCC	2	0.0013		ATGAATAAGGGGATGGGGGCGTGTAAGAATGTGTATACGAGGAATAATTGT	51	YNKGMGACKNVYTRNNC	2
YCKRYCQNTNREAVRMC	2	0.0013		ATGAATAATAAGACTTCGAAGGAGGCGGTGCGTAAGAATATGTATAAGTGT	51	YNNKTSKEAVRKNMYKC	2
YCKWKNMTNTDGGTGIC	2	0.0013		ATGAATAATAAGATTTGTGAGCGTAGGATTCTTAGTGCTATTGAGCTTTGT	51	YNNKICERRILSAIELC	2
YCLQPRAENQYATKKLC	2	0.0013		ATGAATAATCTTAATGAGAGTCTGGTTGTTGCTGTTTCGATGATTAAGTGT	51	YNNLNESLVVAVSMIKC	2
YCMDDSRERIDV+YNLC	2	0.0013		ATGAATAATGAGGGTTAGAGTGTGCGGCATAGTCGGTATATTGGTAAGTGT	51	YNNEG+SVRHSRYIGKC	2
YCMPETRVKMQQA+KTC	2	0.0013		ATGAATAATGATATGACTCAGACTATTATGTGTGAGAAGACGAGGTTGTGT	51	YNNDMTQTIMCEKTRLC	2
YCNDDTNMMKKLYWLQC	2	0.0013		ATGAATAATGCGACGAGGCTGTTGGATGAGAATAAGTCTTATAGGGTTTGT	51	YNNATRLLDENKSYRVC	2
YCNGF+LMKNANYPKMC	2	0.0013		ATGAATAATGCGTCTTAGCGTTCTAAGACGTTGGCGATGGCGAGGGAGTGT	51	YNNAS+RSKTLAMAREC	2
YCNGTLNINNIEKS+RC	2	0.0013		ATGAATAATGTGCTTAAGAAGGAGGAGAGTATTAGGGGGATGGATCTGTGT	51	YNNVLKKEESIRGMDLC	2
YCNRLFNRYIKSTRKGC	2	0.0013		ATGAATAATTAGAATTGTATTATGACGAAGAATTCGACTCGGGGTGTTTGT	51	YNN+NCIMTKNSTRGVC	2
YCNRVYWFRFFIYQEQC	2	0.0013		ATGAATAATTGGACTGGTAATGTTATGTTTAAGAGTGGGTAGTATGCTTGT	51	YNNWTGNVMFKSG+YAC	2
YCNTAEIVNGQVTEIVC	2	0.0013		ATGAATAATTGGCTGACGTGTTTTAAGCTGGGGGATTGTTTGTTGTTTTGT	51	YNNWLTCFKLGDCLLFC	2
YCNTCVTTINLSYYSLC	2	0.0013		ATGAATACGCCTGAGATTAAGTTGCATACGTATGGTAAGGGTGTTACGTGT	51	YNTPEIKLHTYGKGVTC	2
YCPQGVTLMSIARCAVC	2	0.0013		ATGAATACGGTGTAGGATTGTGAGTTTAGTTGTAATGAGTAGGAGGGTTGT	51	YNTV+DCEFSCNE+EGC	2
YCQHVRRLPSVTYVILC	2	0.0013		ATGAATACGTAGCATCTGCGTAGTAAGGAGCTTGTGTGTGTGCGGGCGTGT	51	YNT+HLRSKELVCVRAC	2
YCQHYGCWSHFNV+WVC	2	0.0013		ATGAATACGTGTTGTATTGTTAATATTGAGAAGTGGTTGGTGTATAAGTGT	51	YNTCCIVNIEKWLVYKC	2
YCQYTINRIMARWNTWC	2	0.0013		ATGAATACGTTGCAGATGGTGGTGGTGTGGCAGAGGAATACGTTTGATTGT	51	YNTLQMVVVWQRNTFDC	2
YCRFFNYKADLNIVYDC	2	0.0013		ATGAATAGGATGCGGACGGAGGTTAATGATCTTGAGGTGATGCTGATGTGT	51	YNRMRTEVNDLEVMLMC	2
YCRH+L+KGRESEISDC	2	0.0013		ATGAATAGGATTATGAGTTCTCAGGATAGGAGTCTGACGGATAGTTTGTGT	51	YNRIMSSQDRSLTDSLC	2
YCRHNNKNSESTQITPC	2	0.0013		ATGAATAGGGCGATGCTGAGTGATATGGTTACTAGGATTTAGTATTTGTGT	51	YNRAMLSDMVTRI+YLC	2
YCRTQRMDLQHEAKTVC	2	0.0013		ATGAATAGGTGTTGGAGTAAGGCGAATTATCTTGATCTTGATTATTCGTGT	51	YNRCWSKANYLDLDYSC	2
YCRVDVPRLNDTQYVEC	2	0.0013		ATGAATAGTATGAATGTGCTGAATTGTTTTACTTGGACGCGTGCTTGGTGT	51	YNSMNVLNCFTWTRAWC	2
YCSIVKGIY+FLNQDWC	2	0.0013		ATGAATAGTCAGTTTAATATTACGGATGGGTAGTGGTAGTATCCGAAGTGT	51	YNSQFNITDG+W+YPKC	2
YCSLKFKDGKYFVGDGC	2	0.0013		ATGAATAGTCATGAGATGGTTAAGACTAAGGCGAATAATTGGAGTAAGTGT	51	YNSHEMVKTKANNWSKC	2
YCSQDPHVSIRPSTRCC	2	0.0013		ATGAATAGTCTGACGACGAAGAGTTGGATGGTGAAGAGGAATTGTTTTTGT	51	YNSLTTKSWMVKRNCFC	2
YCSVYMTKSCRMLSDKC	2	0.0013		ATGAATAGTGCGCTTGGTTGGCTGCTGAATGCTAGTTATAGTTGTTGTTGT	51	YNSALGWLLNASYSCCC	2
YCTELKNTVQHPKNGRC	2	0.0013		ATGAATAGTGCGTGGGCTGATGTTAAGATGGTTTCGAATCTGGAGGAGTGT	51	YNSAWADVKMVSNLEEC	2
YCTFSRQVNYFTVYRNC	2	0.0013		ATGAATAGTGTTAGGATGAGGATGATTGGTAATATGAGTGAGAAGGATTGT	51	YNSVRMRMIGNMSEKDC	2
YCTFSTKARCLWLTWSC	2	0.0013		ATGAATAGTTATTGTACGAGTTATTGGCGGGGGTATCAGTGTAAGTGTTGT	51	YNSYCTSYWRGYQCKCC	2
YCTIHIRAELVNIWRVC	2	0.0013		ATGAATATGACGGGGTTGACTATGCCTTGTGATAAGCGGCGTTATATTTGT	51	YNMTGLTMPCDKRRYIC	2
YCTK+RLRGHKYLSDDC	2	0.0013		ATGAATATGAGTGCGGAGGAGCTTCATTGGGTTTAGAGTGATAAGACTTGT	51	YNMSAEELHWV+SDKTC	2
YCTKNRKYQEGGGMQSC	2	0.0013		ATGAATATGAGTTGTAATGGTTGTATGAAGGATGCGAAGGCTAAGTGGTGT	51	YNMSCNGCMKDAKAKWC	2
YCTQSACTANSRSH+NC	2	0.0013		ATGAATATGGAGCATGCTATGGATAGTGCTTATCTTCCTCGTGTTCATTGT	51	YNMEHAMDSAYLPRVHC	2
YCTTFMNNTAGTMLIKC	2	0.0013		ATGAATATGGATGATGGTACGGCTCTTTTGACGCATCTTTAGTTGTGGTGT	51	YNMDDGTALLTHL+LWC	2
YCTYHNDVGCEHVNSQC	2	0.0013		ATGAATATGTTTAAGGAGACGTTGATTAGTGTTTGTAAGGTTGAGAATTGT	51	YNMFKETLISVCKVENC	2
YCVLEKSFS+KVFTSQC	2	0.0013		ATGAATATGTTTTAGGGGACTGTGAATATGCAGTGGATTTTTGTTTATTGT	51	YNMF+GTVNMQWIFVYC	2
YCVLYSVQKGWNFSNTC	2	0.0013		ATGAATATTAATATGAGGATGAGGGATCATGTTTATGGTAGTAGTTCGTGT	51	YNINMRMRDHVYGSSSC	2
YCVNLNTKTMEVNVQDC	2	0.0013		ATGAATATTACGGTGGTTGGGTATGTGAATAATAAGCTGTTTTGGTGGTGT	51	YNITVVGYVNNKLFWWC	2
YCVNVMRPECYMFYWWC	2	0.0013		ATGAATATTACTCAGTGGCGGATTGAGGAGATTAAGAATGGGATGGTTTGT	51	YNITQWRIEEIKNGMVC	2
YCVRSVRCKGLIQAQAC	2	0.0013		ATGAATATTAGTCGTGAGCATCTGGTGGAGCATATGGGTTATCGTAGTTGT	51	YNISREHLVEHMGYRSC	2
YCVVYSFSWINFSTQNC	2	0.0013		ATGAATATTAGTTTGGAGAGTCCGAAGCGTGGGGCTTGGTATCTTGTGTGT	51	YNISLESPKRGAWYLVC	2
YCVYTCREFWIWHRHDC	2	0.0013		ATGAATCAGACGACTGTTAAGGTGACGTAGCTTAATTAGGATTCGATTTGT	51	YNQTTVKVT+LN+DSIC	2
YCWDIYVEQGEGPMYTC	2	0.0013		ATGAATCAGAGGCGGCTTCTTGAGAATAGGACTAATCTGACTATTGTTTGT	51	YNQRRLLENRTNLTIVC	2
YCWRANSRTRHTIRIKC	2	0.0013		ATGAATCAGCGTGAGAGGACTCAGTTTGATATTCATTTTAAGCTGTTTTGT	51	YNQRERTQFDIHFKLFC	2
YCWTEVVYILCGSRKKC	2	0.0013		ATGAATCAGGTGAATGTGCTGAGTAATTATTAGCGGGAGTATCCTAATTGT	51	YNQVNVLSNY+REYPNC	2
YCYSINMLGSMIMGPSC	2	0.0013		ATGAATCATAGGGCGGCTCAGTCTAGGATGTGTTTTTGGTGGGGTGAGTGT	51	YNHRAAQSRMCFWWGEC	2
YCYTECVVEYWICNSIC	2	0.0013		ATGAATCATAGGTCGTGTAGGTTTGCTGTTGCGGAGTGGGTTGTTATTTGT	51	YNHRSCRFAVAEWVVIC	2
YCYVFLAMQGWNYHVLC	2	0.0013		ATGAATCATTCTTAGAGGATTAATAATAAGATGGTTCATGCTAGTACGTGT	51	YNHS+RINNKMVHASTC	2
YCYYIDRSHWQRGKNVC	2	0.0013		ATGAATCATTTGTGGCTTTGGTTGGATCCGACGGGTGCTAAGTATAGGTGT	51	YNHLWLWLDPTGAKYRC	2
YD+PLVRQNIKMPMHNC	2	0.0013		ATGAATCCGAGTAGTCGTGATTGTAGTAAGTTGAGGGCTTGGCGTACGTGT	51	YNPSSRDCSKLRAWRTC	2
YD+RSENNNNGAGRVNC	2	0.0013		ATGAATCCGAGTGCTATGTGGGAGACGCGGGGGCATAGTAATTGTACGTGT	51	YNPSAMWETRGHSNCTC	2
YD+VKEPMKNVWGDFWC	2	0.0013		ATGAATCCGATTTGGTGTCAGTTTTTGATTACGTTTATTGCTAGTATGTGT	51	YNPIWCQFLITFIASMC	2
YDAEIDTWSKVDTPNHC	2	0.0013		ATGAATCCGGTGGAGAGGAATTAGATGATTACTCTTAGTAGGCCGTAGTGT	51	YNPVERN+MITLSRP+C	2
YDANFNNEWKDSRFKLC	2	0.0013		ATGAATCCTATGCCTAAGAGTCTGCAGCTGCTGTAGTCTGCGTGGCAGTGT	51	YNPMPKSLQLL+SAWQC	2
YDC+MRDVGTVNFQQEC	2	0.0013		ATGAATCGGATTTTTGCGGTGCATCGGGGGGATATGCGGTTGGTTATTTGT	51	YNRIFAVHRGDMRLVIC	2
YDCGVWTLLLHLQEANC	2	0.0013		ATGAATCGTCAGAAGAGTGTGTAGAAGAGTCATGCTTAGCGGAAGTCTTGT	51	YNRQKSV+KSHA+RKSC	2
YDCK+LWRSDGGIVTYC	2	0.0013		ATGAATCGTGATTTGGAGTTTGCTCGGTGGGGTATTTTGCGGAATACGTGT	51	YNRDLEFARWGILRNTC	2
YDCLSDSHANHLKTQTC	2	0.0013		ATGAATCGTTTGAATGCGTATGATAAGTGTCGTAGTTATAAGAATGAGTGT	51	YNRLNAYDKCRSYKNEC	2
YDCNTSYSHYISATFHC	2	0.0013		ATGAATCTGAATAGGGGTACTAATAAGCCTTGGACTATTGGTGAGGAGTGT	51	YNLNRGTNKPWTIGEEC	2
YDCSKSK+TARPSNTSC	2	0.0013		ATGAATCTTCCGTGTTGGTGTGTGATGAGGGCGGGGAATAGTCCTATGTGT	51	YNLPCWCVMRAGNSPMC	2
YDDGNLRHHK+RIWKNC	2	0.0013		ATGAATCTTGATGATTATCGGTAGTCTGTGCTGGTGTTGCTTACTGATTGT	51	YNLDDYR+SVLVLLTDC	2
YDDKWGNAEYFRRFKLC	2	0.0013		ATGAATGAGAAGTTTAATACGAAGAATAGGCAGTAGGTGATGGGGATGTGT	51	YNEKFNTKNRQ+VMGMC	2
YDDSTFQQVWHAPICNC	2	0.0013		ATGAATGAGAATAAGTGGAATCATCCTAGGAGTTATGATGATCGGCTTTGT	51	YNENKWNHPRSYDDRLC	2
YDEKQSSK+MTLGRPPC	2	0.0013		ATGAATGAGATGGGGTATAGTAAGGATTTTAAGAATAAGGAGCCTAATTGT	51	YNEMGYSKDFKNKEPNC	2
YDEMEHQCPYDLMNSRC	2	0.0013		ATGAATGAGTGTTATTTGATTTATTTGGAGTATTGTGGTGTGAATAGGTGT	51	YNECYLIYLEYCGVNRC	2
YDEMTYNKLVQSWINNC	2	0.0013		ATGAATGATGTTGCTTGTCAGAAGCCGTCGGTTACGATTATTAATAAGTGT	51	YNDVACQKPSVTIINKC	2
YDFPHMFTYLQAV+NLC	2	0.0013		ATGAATGATTAGAAGAATTGGATTATTGTGAATATGGGTGTTAATAGGTGT	51	YND+KNWIIVNMGVNRC	2
YDFSKNFR+NTKTYM+C	2	0.0013		ATGAATGCGATTACTTATTGGATGCGTTATGATAGTCTGATTTGTTATTGT	51	YNAITYWMRYDSLICYC	2
YDGKYHAVYTKDKRDNC	2	0.0013		ATGAATGCTAAGAATAAGCCTACGTTTGATAATCTTAAGCATATTGCTTGT	51	YNAKNKPTFDNLKHIAC	2
YDGQRTNNA+QHKVMDC	2	0.0013		ATGAATGCTAATTTTTGTATGTAGACGAATTGGGGGCATAGGACGTAGTGT	51	YNANFCM+TNWGHRT+C	2
YDHAL+WK+FFISMHPC	2	0.0013		ATGAATGCTCAGATTCATAATGCTTATCAGTTTAGTAAGACGAAGGATTGT	51	YNAQIHNAYQFSKTKDC	2
YDHDGWKLKNNFQQSTC	2	0.0013		ATGAATGCTGATAGTAGTGAGGCGAATACTGCTTAGAATTATAGTAGGTGT	51	YNADSSEANTA+NYSRC	2
YDHDLWYFNGQGLCCYC	2	0.0013		ATGAATGGGAATTGTAATGGGAGTAGGCAGAGGTGTTGGATTTGGAATTGT	51	YNGNCNGSRQRCWIWNC	2
YDHVCVRWEKIMTT+RC	2	0.0013		ATGAATGGTCAGAATGATATGCATAATCATAATGCTTGGGAGACTTATTGT	51	YNGQNDMHNHNAWETYC	2
YDHVWLHK+YWIDWNEC	2	0.0013		ATGAATGGTCTTATTGATAGGCGTTATTTGTGTTATGGGGAGTATACGTGT	51	YNGLIDRRYLCYGEYTC	2
YDIDSMKVKCKESSQGC	2	0.0013		ATGAATGGTGAGCTGGCTTTTCGTAGGATTTATATGTTTACTACTGAGTGT	51	YNGELAFRRIYMFTTEC	2
YDIENKYKIKKDRLFSC	2	0.0013		ATGAATGGTGATGCGGTTACGAGGGCGAAGATGGATCCTACTCGTTCTTGT	51	YNGDAVTRAKMDPTRSC	2
YDIRRHMGTMWHSRTEC	2	0.0013		ATGAATGGTGTTACTGAGTATAGTCGTTTTGAGAGTCCTTTTGCTAGGTGT	51	YNGVTEYSRFESPFARC	2
YDIVFIMEWLYIDVHSC	2	0.0013		ATGAATGGTTGTATTAAGTAGTAGGGTACGTTGGTGGAGTTGAATAATTGT	51	YNGCIK++GTLVELNNC	2
YDKANRSSKPTAKSHEC	2	0.0013		ATGAATGTGAAGAGGATGGGTATGGGGTATAAGCGTAGGAGTGTTATTTGT	51	YNVKRMGMGYKRRSVIC	2
YDKGEYSKLVVNPGLYC	2	0.0013		ATGAATGTGATTAGTCGGAGGACTATGAAGACTCATACGCGGAATGGGTGT	51	YNVISRRTMKTHTRNGC	2
YDKHAYSKYNSNSVDVC	2	0.0013		ATGAATGTGGCGTGGAAGGAGAGTGGTTAGCTGATTAGGTATACTAAGTGT	51	YNVAWKESG+LIRYTKC	2
YDKLLSNSRLEPYVGNC	2	0.0013		ATGAATGTGTGGCAGATTTTGCAGATTCAGTTGGTGTATAAGGTGACGTGT	51	YNVWQILQIQLVYKVTC	2
YDKNYRESQENFSHADC	2	0.0013		ATGAATGTGTGGGATTAGTAGGATGATGATTTTACTGTGGCGATTCGTTGT	51	YNVWD++DDDFTVAIRC	2
YDKVKYRNSLRQYRQ+C	2	0.0013		ATGAATGTTAAGACGCGGTTGAGGTATGTTGTGTGGATTGATACGAGGTGT	51	YNVKTRLRYVVWIDTRC	2
YDLAYIGYRTRWLIGWC	2	0.0013		ATGAATGTTGATGATGCGACGATGGAGCATGGTCGGAAGCGTGCTGGTTGT	51	YNVDDATMEHGRKRAGC	2
YDLLAQVTWPNAEIRTC	2	0.0013		ATGAATGTTTGGTGGATTGTGGTTTATGGTCTGCTGAAGCATGAGAAGTGT	51	YNVWWIVVYGLLKHEKC	2
YDLSV+RPHWGRKVLMC	2	0.0013		ATGAATTAGAATAGTCTGGATTTGCATCGGGTGCAGTAGCAGTATAATTGT	51	YN+NSLDLHRVQ+QYNC	2
YDLVESRPEMIT+CNTC	2	0.0013		ATGAATTAGCTGCGGAGTTTGTGTAGTGGGGATGGTTTGATGTAGAGTTGT	51	YN+LRSLCSGDGLM+SC	2
YDM+LSRTETITYAHKC	2	0.0013		ATGAATTAGTTGCATGATTAGAGTATTCTTTGGCATCTTAGGAAGTTGTGT	51	YN+LHD+SILWHLRKLC	2
YDMDNVRNCLLMIDSMC	2	0.0013		ATGAATTATAATGAGGATCAGACGATGCGGCATAAGCTGACGACGCGTTGT	51	YNYNEDQTMRHKLTTRC	2
YDMERVLLNSVSEIYLC	2	0.0013		ATGAATTATATTGCGATTATTGTTTAGGTTTATGGTTAGTTTCGGTTTTGT	51	YNYIAIIV+VYG+FRFC	2
YDMLFGVILKIVVAFAC	2	0.0013		ATGAATTATCTGCGGAGGAGTTATAATATTACGGTGCATGTGAATGTGTGT	51	YNYLRRSYNITVHVNVC	2
YDNDDLGL+TEVKTKVC	2	0.0013		ATGAATTATGTTGAGATGAGGAAGACTGGTTATATTTGTCGTACTGTTTGT	51	YNYVEMRKTGYICRTVC	2
YDNGDSNKRATRGLRNC	2	0.0013		ATGAATTATGTTGTTCATTTTAGGGTGACTTATCTTGTTTGGATTTGTTGT	51	YNYVVHFRVTYLVWICC	2
YDNQTGQNEKDMQQYQC	2	0.0013		ATGAATTATTTTATTTTTAAGATGGATAGGAATGTGAATTTGATGCCTTGT	51	YNYFIFKMDRNVNLMPC	2
YDNWPQTTMMRTIGISC	2	0.0013		ATGAATTCTAGGAAGTGTGTGATGTATAAGAGGGGTGTGAATTGTCGTTGT	51	YNSRKCVMYKRGVNCRC	2
YDPN+YYVECKN+ENSC	2	0.0013		ATGAATTCTGATGGGGTGGTTGAGATGTATTCTTTTCTGGTTGGGACGTGT	51	YNSDGVVEMYSFLVGTC	2
YDQAPNEPSNYCNKSTC	2	0.0013		ATGAATTGGAATATTATGACTAGGCCGAGGCCGTATAAGAAGCATATTTGT	51	YNWNIMTRPRPYKKHIC	2
YDQGYISNGPFLKCVSC	2	0.0013		ATGAATTGGAATCAGACGGTGTTGTTGGGTAAGATTCATATTATTGCTTGT	51	YNWNQTVLLGKIHIIAC	2
YDQPMELVNKCRVMLNC	2	0.0013		ATGAATTGGATGTGTTATAGTGTGCATAGGTGGCAGGATTAGGTGCGGTGT	51	YNWMCYSVHRWQD+VRC	2
YDRCDVIMLQ+DLG+NC	2	0.0013		ATGAATTGGGTGAGTTTTAGGACTCTTTCGCTGTAGCATTAGAGTCTTTGT	51	YNWVSFRTLSL+H+SLC	2
YDRDVKKSER+IVDKLC	2	0.0013		ATGAATTGGTCTGTTTAGGAGGGTTCTATGTGTCATCATACTTGTGATTGT	51	YNWSV+EGSMCHHTCDC	2
YDRNQYFVDRIKRCYPC	2	0.0013		ATGAATTGGTTGAGTATGAATGGTAAGCCTGAGGGGGCTCCTTTGTTGTGT	51	YNWLSMNGKPEGAPLLC	2
YDRVKRKCNSVKACEYC	2	0.0013		ATGAATTGTAAGACTTCTCTGGCTAGGCGGAGTATTTAGGATTATGAGTGT	51	YNCKTSLARRSI+DYEC	2
YDRYGIYNGAS+REVTC	2	0.0013		ATGAATTGTATGGTTCGTAGTTTGCCGGCGGCGGAGATGGTTAATCGTTGT	51	YNCMVRSLPAAEMVNRC	2
YDS+QN+VPFVELSFAC	2	0.0013		ATGAATTGTCATACTGCGCATACGCGTAAGACTCTTTGTCGTAATGTTTGT	51	YNCHTAHTRKTLCRNVC	2
YDSDEYMDNGSVHMKRC	2	0.0013		ATGAATTGTCTGAAGAGGTATGTTTTGACGGCGTGGAATTTGAAGTGTTGT	51	YNCLKRYVLTAWNLKCC	2
YDSE+GSTNWA+NNDNC	2	0.0013		ATGAATTGTTGGTAGATGCCTAGTACGGGTATGTGGAGGATGACTGGTTGT	51	YNCW+MPSTGMWRMTGC	2
YDSKHVRVSWISRTRKC	2	0.0013		ATGAATTGTTGTTATGTTTGGCATAAGAGGACTAGTACGTTTCAGTTTTGT	51	YNCCYVWHKRTSTFQFC	2
YDSTNCKGTVKEAQCSC	2	0.0013		ATGAATTGTTTGAATAATATGGATAGTGCGGTTGTGCTGGTGTATTGGTGT	51	YNCLNNMDSAVVLVYWC	2
YDTDYKTTFKSYRDTQC	2	0.0013		ATGAATTTGAAGTAGAAGATGCTGTATTAGTTTAAGGCTTGGGTGAAGTGT	51	YNLK+KMLY+FKAWVKC	2
YDTHCSYEMSDVFRSKC	2	0.0013		ATGAATTTGAGTATGAGTTCGTGTTGGTGGGAGCTTTCTATTGCTCTTTGT	51	YNLSMSSCWWELSIALC	2
YDTIYW+HLYQLRVTWC	2	0.0013		ATGAATTTGAGTTATTTTCGGAATAAGAGGAGTCATGAGTCGGAGAGGTGT	51	YNLSYFRNKRSHESERC	2
YDTRNKSLALSQYGIPC	2	0.0013		ATGAATTTGATTTTGAATTATTTGAGTAAGGATAGTAATATGCAGGCGTGT	51	YNLILNYLSKDSNMQAC	2
YDTSSTHGTAPYD+ATC	2	0.0013		ATGAATTTGCATAATACGTTTTGTAATAGGTATAGGCTGATTTTGAGGTGT	51	YNLHNTFCNRYRLILRC	2
YDTTKTLASMPTDKEYC	2	0.0013		ATGAATTTGCGGAATGTTCGTTATAGTTAGCTGCTTTGTGTTACTAGGTGT	51	YNLRNVRYS+LLCVTRC	2
YDTTTDSYVTLLMQTIC	2	0.0013		ATGAATTTGGCTTGGAAGGGGATTGGGTTGTATCCGTTGGTTGAGATTTGT	51	YNLAWKGIGLYPLVEIC	2
YDVHVIGCFFCMIYKLC	2	0.0013		ATGAATTTGTATATTTCGACGTTGTGGAATTTGTGGATGAAGAAGTAGTGT	51	YNLYISTLWNLWMKK+C	2
YDVIKIIKSTRLQWTDC	2	0.0013		ATGAATTTTAAGATGCGTAAGGTGGATAGGACTTAGTAGCGGCCGGCTTGT	51	YNFKMRKVDRT++RPAC	2
YDVIMFE+CWVRWQIRC	2	0.0013		ATGAATTTTAATTATACGAGGTAGGAGCCGTTTGGTACGAATAATCAGTGT	51	YNFNYTR+EPFGTNNQC	2
YDVS+P+KSYLE+FSNC	2	0.0013		ATGAATTTTTATGTGGTTGTGATTTATCAGGCGCGGGATAAGACGACTTGT	51	YNFYVVVIYQARDKTTC	2
YDWFAKMDWHC+E+LMC	2	0.0013		ATGAATTTTTGGTGTTGGATTAATAATAAGATGTGTCATTATATTAAGTGT	51	YNFWCWINNKMCHYIKC	2
YDWKVVTPWDIADHSFC	2	0.0013		ATGACGAAGGAGTCGAATACTACTGCGTAGCGTTGTAAGTTTTGGTATTGT	51	YTKESNTTA+RCKFWYC	2
YDYMRV+RLTADTGRTC	2	0.0013		ATGACGAAGTGGGTTGTTACGCTTTTGAATTATACGAGGTTGAGGAAGTGT	51	YTKWVVTLLNYTRLRKC	2
YDYTMCSNCFNPVVGYC	2	0.0013		ATGACGAATACGAGTTGGATGGCTGAGCTTGATAGGGAGCGTCCTCTGTGT	51	YTNTSWMAELDRERPLC	2
YDYVEVTMSSYNRHRIC	2	0.0013		ATGACGACGCTGGTTATTTCTACTGCGTTGTAGAAGAGGATGCAGATGTGT	51	YTTLVISTAL+KRMQMC	2
YE+MGKVNALRSCLVNC	2	0.0013		ATGACGACGGGGGTTGAGATGGGGGATTTTATGTCTATGAGTCCTCTGTGT	51	YTTGVEMGDFMSMSPLC	2
YE+VIM+HMLGKCEKVC	2	0.0013		ATGACGACGTAGCGTATGTAGATTAGTAGGAATCCTACGAAGTCTCATTGT	51	YTT+RM+ISRNPTKSHC	2
YEAD+LCNRTLLTWTRC	2	0.0013		ATGACGACTTAGAGTAGTAAGCAGAATTTGACTTATATTTGGGTTTTTTGT	51	YTT+SSKQNLTYIWVFC	2
YEAYQCLGVYVRDSRQC	2	0.0013		ATGACGAGGTAGGCGGAGTTGTGGATGAAGTTTACGTTGATGATGAATTGT	51	YTR+AELWMKFTLMMNC	2
YECGKMGANEWLAMFEC	2	0.0013		ATGACGAGGTTGTTGAATTAGATTTTGTGTCGGTGGGAGTATAAGGCTTGT	51	YTRLLN+ILCRWEYKAC	2
YECKLLQSLSTMN+TKC	2	0.0013		ATGACGAGTACTAGGCATACTAATAGGGCGGCTTATCCTGAGTGGAAGTGT	51	YTSTRHTNRAAYPEWKC	2
YECLDIDESRH+KKKNC	2	0.0013		ATGACGAGTTGTATTGCGAAGTTGAGGCATATGATGATTGGTGTTAGGTGT	51	YTSCIAKLRHMMIGVRC	2
YECTKLHYRPRRNVQGC	2	0.0013		ATGACGATGAGGAATGAGGTGAGGTGTTGGAGGGATCTGTCGCAGCGGTGT	51	YTMRNEVRCWRDLSQRC	2
YEDKSHKRYLWKTCASC	2	0.0013		ATGACGATGAGGCCGTATGCGCATCAGAATTGGTATAGTATGAGGATGTGT	51	YTMRPYAHQNWYSMRMC	2
YEDPVRNVSIRKFKKDC	2	0.0013		ATGACGATTGTGTGTGATTTGAATCATAAGCAGCGGATTCGTGAGATTTGT	51	YTIVCDLNHKQRIREIC	2
YEEAES+RNGENMVAHC	2	0.0013		ATGACGCAGATTGCTTTTACTATTGCTGCGAATACTGCTGAGAGTAAGTGT	51	YTQIAFTIAANTAESKC	2
YEEKHNYRPRHS+SSRC	2	0.0013		ATGACGCAGGTGGTTGTTATTTGTTAGACTATTAAGTTTAATATTTAGTGT	51	YTQVVVIC+TIKFNI+C	2
YEFAISLSWAVWPQHPC	2	0.0013		ATGACGCAGTAGGATACTAGGCAGCTGAGGTCTTGTTTTGCGATGTCGTGT	51	YTQ+DTRQLRSCFAMSC	2
YEGHKVWKMEDDWCCSC	2	0.0013		ATGACGCATAGGATTATTATGCATCATAAGTGTAGTCAGGGGTGGTCGTGT	51	YTHRIIMHHKCSQGWSC	2
YEIKNSTSKK++RNKSC	2	0.0013		ATGACGCATATTGGTGTTGCGGATCAGACGATGTAGTAGTCTTGGGCTTGT	51	YTHIGVADQTM++SWAC	2
YEISEYINNNNNYRDAC	2	0.0013		ATGACGCATTATCTGTTGGTGATTAAGGAGACGTAGGAGAGGTGGCAGTGT	51	YTHYLLVIKET+ERWQC	2
YEIWVFSWGHVKFFRIC	2	0.0013		ATGACGCCGTTTATGTATATTCTTATTATTTGTAATCTTCTTGGGCATTGT	51	YTPFMYILIICNLLGHC	2
YEK++EKLTMKPPANEC	2	0.0013		ATGACGCGGATTTTTAATGGGATTAATTTGACTACTAAGCGTGATAGTTGT	51	YTRIFNGINLTTKRDSC	2
YEK+LGIVPKDSQMEFC	2	0.0013		ATGACGGGGAAGTTGACTATGACGCGGTCTAAGTGTGCTGTTAAGCTGTGT	51	YTGKLTMTRSKCAVKLC	2
YEKLCNLWTSTAGNSNC	2	0.0013		ATGACGGGGCCGCTGATGAAGATTGCTTATGAGTATGGGAGGTGTAGTTGT	51	YTGPLMKIAYEYGRCSC	2
YEKM++NKGYTFYMSTC	2	0.0013		ATGACGGTGCCTGAGTTTCCGAGGACTACGCAGTGGCTTTCTAGTGGTTGT	51	YTVPEFPRTTQWLSSGC	2
YEKMWKVYEWLLVVGLC	2	0.0013		ATGACGGTGTGTATGCCGAGGGCTAATCATGGTGGTTGGCTTGATAATTGT	51	YTVCMPRANHGGWLDNC	2
YEKRKQARKNTTISKSC	2	0.0013		ATGACGGTGTTGGAGCAGACGAGTAGTGGGACGCATGTTGCTCATATTTGT	51	YTVLEQTSSGTHVAHIC	2
YEKSMQITWINA+TCIC	2	0.0013		ATGACGGTTAAGGCGTAGTGGAAGAAGATGATGGTGTGTAAGCAGAAGTGT	51	YTVKA+WKKMMVCKQKC	2
YEKTPNHGMCLPTDFRC	2	0.0013		ATGACGGTTAATATTTATCTTTGTAATTGTCGTTATACGCTGATGGTTTGT	51	YTVNIYLCNCRYTLMVC	2
YELL+NQV+ADTMRAQC	2	0.0013		ATGACGTAGAATTGTGCGGATAAGCAGCTTGTTCAGTGTGCGTTGTGGTGT	51	YT+NCADKQLVQCALWC	2
YEMKGKCWVGVRYLEYC	2	0.0013		ATGACGTATCATCTTGCTGTGAGTAGGGGTAGGACTAGGGAGCTGCTTTGT	51	YTYHLAVSRGRTRELLC	2
YENGQALLGTWNVLWNC	2	0.0013		ATGACGTATTGTTGTAAGATTTGGGTTCGTTGGTCTTGTAGGTATGAGTGT	51	YTYCCKIWVRWSCRYEC	2
YENTYETAEHMTCELHC	2	0.0013		ATGACGTCTATGAATCGGAAGAGTGAGAGTGGTGATTATAATTCGGAGTGT	51	YTSMNRKSESGDYNSEC	2
YEPGRFGAWHKVKSRGC	2	0.0013		ATGACGTGGCCTCGTGAGACGCTGATGATGAATTAGATGAGTCTGGAGTGT	51	YTWPRETLMMN+MSLEC	2
YEPKRMWLTEEVNVMCC	2	0.0013		ATGACGTGGGATGATGAGTTTATTACTCTGGTGATTCAGTATATTTGTTGT	51	YTWDDEFITLVIQYICC	2
YEPQNGK+RKLRTNVQC	2	0.0013		ATGACGTGGTCTAAGCATACGAATATTAATAATTCGCTGCATATGCAGTGT	51	YTWSKHTNINNSLHMQC	2
YEQCKKFKSASVDSECC	2	0.0013		ATGACGTGTACTGAGCTGGATTCTCGGAGGGAGACGGCGCGGAAGATGTGT	51	YTCTELDSRRETARKMC	2
YERANGEIKIVDSIVAC	2	0.0013		ATGACGTGTATTAATAGGAGTGAGAATAAGGAGAGTTGTATTATTTTGTGT	51	YTCINRSENKESCIILC	2
YEREKRLRTKMRLILHC	2	0.0013		ATGACGTGTATTGAGCATTATATTAGGTGTTATTGGAGTAAGGTGACGTGT	51	YTCIEHYIRCYWSKVTC	2
YERETHKNEA+STKRSC	2	0.0013		ATGACGTGTTAGTCGTGTAATTTTAGTTGTGAGCGGAGGTGGTGGGATTGT	51	YTC+SCNFSCERRWWDC	2
YERHVYQPRQPSNMNDC	2	0.0013		ATGACGTTGCAGATGACGAGTGCGCCTGGTCGGCGTTGTAGGAGTAAGTGT	51	YTLQMTSAPGRRCRSKC	2
YERKIKENNKTLTATPC	2	0.0013		ATGACTAAGAAGGTTTGGGGGGATGGTTATGGTGATCGTCTTGGGAAGTGT	51	YTKKVWGDGYGDRLGKC	2
YERRECKWALMTNFRNC	2	0.0013		ATGACTAAGGATCGTACTAAGCTGTATGGGAATTTTATGTTTGTGATTTGT	51	YTKDRTKLYGNFMFVIC	2
YERTVFCTGKSSGERYC	2	0.0013		ATGACTAATAGGGATGTGTCTAAGCTGGGTCTTTTTAGTCATTATAGTTGT	51	YTNRDVSKLGLFSHYSC	2
YESLMNRGVDMSCGNRC	2	0.0013		ATGACTAATGAGGTGCTGAAGAGGATGTTTCTTCCGATGAATAATAATTGT	51	YTNEVLKRMFLPMNNNC	2
YESLYQDEQKE+NNTAC	2	0.0013		ATGACTAATGATCATGAGAGGTTGGAGAAGATGGTTTCTTATTGTATTTGT	51	YTNDHERLEKMVSYCIC	2
YESNMNTR+LISATENC	2	0.0013		ATGACTAATGTGATTGTGGAGGATCGTGCTACGGCGTATGATTAGATGTGT	51	YTNVIVEDRATAYD+MC	2
YESVDRWFYVAWLANTC	2	0.0013		ATGACTACGTTGTGTTGGAAGAATGAGACTAATTAGGTGAGTCAGTTGTGT	51	YTTLCWKNETN+VSQLC	2
YESY+ITMTVTYFACIC	2	0.0013		ATGACTACTAGGAGTCATTCTGGGAATCAGATGGCTGGTAGTGTTGCGTGT	51	YTTRSHSGNQMAGSVAC	2
YETDVMEAWPKYWNAHC	2	0.0013		ATGACTACTAGTGCGCATGTTCATCTTCCTGATCCGAAGTCGCATGATTGT	51	YTTSAHVHLPDPKSHDC	2
YETINLRFVSRHSAEDC	2	0.0013		ATGACTAGGAGTATGGATAATTATATTTCTACGAAGTATGTTTATACTTGT	51	YTRSMDNYISTKYVYTC	2
YETNCSFTIDPQLLQKC	2	0.0013		ATGACTAGTGGTAGGAATGAGTGTGCGATGTCTGTGGGTATTGCGAAGTGT	51	YTSGRNECAMSVGIAKC	2
YEVDASQANDKVYCLEC	2	0.0013		ATGACTATGCGTAAGCGGGTGTTTAATGGGCATACTCATACGAAGGAGTGT	51	YTMRKRVFNGHTHTKEC	2
YEVGSMHHT+TVPYQKC	2	0.0013		ATGACTATGGAGAAGGAGGATTCGCCTCATAATACTAGGCTTCAGGGGTGT	51	YTMEKEDSPHNTRLQGC	2
YEVSV++RSCSITIRSC	2	0.0013		ATGACTATGTGGTATAGTCGTGTGGTGGCTGAGGTTGATGTGAATGCGTGT	51	YTMWYSRVVAEVDVNAC	2
YEVVLITILEFQVVYAC	2	0.0013		ATGACTCATACTGTGAGGCATTCGGATATGATTGGTGCGTCGACGCATTGT	51	YTHTVRHSDMIGASTHC	2
YEVVMNYKRITIQLMKC	2	0.0013		ATGACTCGGGATAATTGTCCTGATGATTGGGTGTTGCCGTATTGGACTTGT	51	YTRDNCPDDWVLPYWTC	2
YEVWMMRDHFVVNA+NC	2	0.0013		ATGACTCTTACGTAGACGATGCTTTCGTATTTTACTGAGCAGTGGTATTGT	51	YTLT+TMLSYFTEQWYC	2
YEW+KWADSCGGWV+SC	2	0.0013		ATGACTGAGAAGTCTTCTCCTGTGAAGAATTGTTGGCTGTGGGGTTCTTGT	51	YTEKSSPVKNCWLWGSC	2
YEWMDFHH+VTILTYCC	2	0.0013		ATGACTGAGAGTCGTTGGAAGAAGGATCATGCTACGATGCGTATGCATTGT	51	YTESRWKKDHATMRMHC	2
YEWWNCRDRMIVL++LC	2	0.0013		ATGACTGATAAGCTGGAGTAGATGGTGCATAATAATATTCGTGCTGATTGT	51	YTDKLE+MVHNNIRADC	2
YEY+YGEQYAGMRSNEC	2	0.0013		ATGACTGATATGCCGTATCCGAGGATTCCGAGGAATTCGGAGATTGGGTGT	51	YTDMPYPRIPRNSEIGC	2
YEYRFTVLFQSRKSYSC	2	0.0013		ATGACTGATATTAAGATGAAGAGTGGTCATAAGGATAGGGAGAATCCGTGT	51	YTDIKMKSGHKDRENPC	2
YEYSKMWKMYKSRNMWC	2	0.0013		ATGACTGATCGTGCGTATAATATTTATCATAATAATAATCGGCAGAAGTGT	51	YTDRAYNIYHNNNRQKC	2
YEYTIVASGGLYGSRAC	2	0.0013		ATGACTGATTCGGGGTCTCGTGCTATTAGTACGACGCCTACGGGTAATTGT	51	YTDSGSRAISTTPTGNC	2
YEYTIVTWNKTGVFLLC	2	0.0013		ATGACTGCGTCGTAGGCTTCTTGTACTAATGCTTATAATAATACGAGTTGT	51	YTAS+ASCTNAYNNTSC	2
YEYWKITPG+LVK+RKC	2	0.0013		ATGACTGCTTAGGAGTGGAAGACTAATGAGTTTGTGGGTAGTGAGTATTGT	51	YTA+EWKTNEFVGSEYC	2
YF+GTKCVMVKVKADMC	2	0.0013		ATGACTGTGATGAAGAGTTGTTATATTAGGGGTAGTGATTTTCATCTGTGT	51	YTVMKSCYIRGSDFHLC	2
YFAPSPVTLQ+LNVNNC	2	0.0013		ATGACTGTTATTAGGATTATTTTTTTTGTTAATTATCGGGAGTGTTATTGT	51	YTVIRIIFFVNYRECYC	2
YFAVMSVA+VYKMIKTC	2	0.0013		ATGACTGTTATTCTGCAGAAGACGCATGAGAGTCATAAGTTTGCGTGGTGT	51	YTVILQKTHESHKFAWC	2
YFCGKS++KLCII+NVC	2	0.0013		ATGACTGTTCTTGAGGAGGGTCATTGGCAGGTGATTCTGGATTAGTCGTGT	51	YTVLEEGHWQVILD+SC	2
YFCIMGWHSNNITYLYC	2	0.0013		ATGACTTATTATAGGAATAAGACTCCGTCGAATTATTGGCATGCGACGTGT	51	YTYYRNKTPSNYWHATC	2
YFCTYVKSYKNELTYHC	2	0.0013		ATGACTTCTAGGAAGCTGACGAGGAAGAATAAGGCTAAGGATTCGGGTTGT	51	YTSRKLTRKNKAKDSGC	2
YFCWNCRHYGEEYNKVC	2	0.0013		ATGACTTGGCTGGAGTAGTAGAATGGGTTGATGACTTCTTAGAGGCGGTGT	51	YTWLE++NGLMTS+RRC	2
YFDELRWRWRMANRLTC	2	0.0013		ATGACTTGGTGGTCTTAGCGGAATTATAATGTGACGTTGAAGGGTGATTGT	51	YTWWS+RNYNVTLKGDC	2
YFDLARSMSELGLLDAC	2	0.0013		ATGACTTTTCTGAAGGAGAAGCAGACTTATTGTCAGAATGATTTGCCTTGT	51	YTFLKEKQTYCQNDLPC	2
YFDQNKHFRSEMTSG+C	2	0.0013		ATGACTTTTGTGTTTATTTATGCTTTTAGGGAGTGGTGTTATGAGCAGTGT	51	YTFVFIYAFREWCYEQC	2
YFDRWDDGHREKDEGSC	2	0.0013		ATGAGGAAGAAGAAGTGTTGGTGGAGGTATACTTTGTTTAGTACGTGGTGT	51	YRKKKCWWRYTLFSTWC	2
YFDSSTSVEEHRSMELC	2	0.0013		ATGAGGAAGAAGACTAGTTGTGATAGGCGGAGTAAGCGGCAGAAGGCTTGT	51	YRKKTSCDRRSKRQKAC	2
YFEGRQVGNTTCEMAVC	2	0.0013		ATGAGGAAGATGAAGAAGAATGGTGTTGCTGGTTAGCGGATTTATGGGTGT	51	YRKMKKNGVAG+RIYGC	2
YFEPNKQNKTNSHTVSC	2	0.0013		ATGAGGAAGCTGCGTACGACGACGAAGCGGCCGATGAAGACTTTGTCTTGT	51	YRKLRTTTKRPMKTLSC	2
YFFVCNGIFKKIGWCKC	2	0.0013		ATGAGGAAGGATCATGTTCCGAATACGAATCGTAATGATAGTCCGTAGTGT	51	YRKDHVPNTNRNDSP+C	2
YFFVHYDYEQN+MQKDC	2	0.0013		ATGAGGAAGTAGGAGAAGATGATGCCGGGTAATCATTAGAAGACGGGTTGT	51	YRK+EKMMPGNH+KTGC	2
YFGRLNLNCLNAARTFC	2	0.0013		ATGAGGAATAAGAAGTATACGGCGTATCCGTTTCATCGTTGGCCTAGGTGT	51	YRNKKYTAYPFHRWPRC	2
YFHARVKIWNMCLWLVC	2	0.0013		ATGAGGAATAAGTGTCATTCTTGTCAGAGGAAGGATCATAGGTGGTATTGT	51	YRNKCHSCQRKDHRWYC	2
YFHTNDVSKLLTEIAKC	2	0.0013		ATGAGGAATACGAATGAGGTTGGGAGTGGGTGGTGGTTGTTGATTTTTTGT	51	YRNTNEVGSGWWLLIFC	2
YFHYLRPTSMEKLPTSC	2	0.0013		ATGAGGAATGGGTTGATGGTGATGTAGAGGTTTAAGATGTCTTATAGTTGT	51	YRNGLMVM+RFKMSYSC	2
YFICNYDVLWLKYTQVC	2	0.0013		ATGAGGAATTATATTGTGTTTTTTAGGGCGTGGAAGGCTAAGTATACGTGT	51	YRNYIVFFRAWKAKYTC	2
YFIHYSNRILKDLANVC	2	0.0013		ATGAGGAATTATGTGATTATGATGAGGTGTAATGTGAAGAGGTGGTATTGT	51	YRNYVIMMRCNVKRWYC	2
YFIPSEEFNDNQTRRRC	2	0.0013		ATGAGGAATTCGGTTAGGCATAGGGATTATTATGTGCTTTCGGTTATTTGT	51	YRNSVRHRDYYVLSVIC	2
YFITVHKLLACFRAYTC	2	0.0013		ATGAGGACGACTAAGAAGTGTTCGTTGTGTCGGGAGTAGCAGACTGCTTGT	51	YRTTKKCSLCRE+QTAC	2
YFKGMRWK+NYGSRSNC	2	0.0013		ATGAGGACTGCTCCGCAGAATGTGAAGGGTCTGCAGCAGTTGAAGCGGTGT	51	YRTAPQNVKGLQQLKRC	2
YFKRCFDEE+ANNNC	2	0.0013		ATGAGGAGGGAGTATATTAATAGGAGGTATGGTGATATTTCGGTGACGTGT	51	YRREYINRRYGDISVTC	2
YFKSVEEQLESKQGRMC	2	0.0013		ATGAGGAGGTGGATGACGCAGTATATTAGGCATATTTGGTGTTGTCCTTGT	51	YRRWMTQYIRHIWCCPC	2
YFKYYMIRLIYVNLWLC	2	0.0013		ATGAGGAGTAAGTCGCTGAATTATGAGACTAAGATGGGTTAGAAGGGGTGT	51	YRSKSLNYETKMG+KGC	2
YFLPM+MSHPSMWT+SC	2	0.0013		ATGAGGAGTACTGAGAGTATTAATTGGGTTGCTATGACGGATTCGAATTGT	51	YRSTESINWVAMTDSNC	2
YFLTHVCRLFNWLEFFC	2	0.0013		ATGAGGAGTCTGTCTAAGATTGTTTGTAAGGATATGGTGAATGCGTTGTGT	51	YRSLSKIVCKDMVNALC	2
YFMGGQQGPHGVKNVVC	2	0.0013		ATGAGGAGTGAGTTGAATGATTTTGCTAATTATCAGTTTTTTATGGAGTGT	51	YRSELNDFANYQFFMEC	2
YFMHTSKFEENHEIGNC	2	0.0013		ATGAGGATGAACAAGCAGGATGCTCGGCCGGGTTAGCAGGTGAATTATTGT	51	YRMNKQDARPG+QVNYC	2
YFMLKR+DANRFPSREC	2	0.0013		ATGAGGATGAAGAATAGGGAGATTAAGGGGAATCCTAAGGTGATTATGTGT	51	YRMKNREIKGNPKVIMC	2
YFMNGTQQWTLHKKLNC	2	0.0013		ATGAGGATGAGGGATAATGTGAATAATGAGTTGTATGGGATGCGGAGGTGT	51	YRMRDNVNNELYGMRRC	2
YFMPP+NTRTTNPDYFC	2	0.0013		ATGAGGATGCGGTCTAAGGCTGTTAAGTAGTAGGATATTATTGTTACGTGT	51	YRMRSKAVK++DIIVTC	2
YFMQRVKST+GGGNQFC	2	0.0013		ATGAGGATGGGGCCGATGTAGAGTAAGGGTAATGTGGTGGATTAGCATTGT	51	YRMGPM+SKGNVVD+HC	2
YFNGVDNKLILKSN+GC	2	0.0013		ATGAGGATGTATCAGACTTGTAGGCAGAGGCTGGGGCTTACTTAGATTTGT	51	YRMYQTCRQRLGLT+IC	2
YFNMVKIRLYKMYTKGC	2	0.0013		ATGAGGATGTATGATTAGAAGTATGGTGGGAATTAGGGTGCTGCGATTTGT	51	YRMYD+KYGGN+GAAIC	2
YFNVKRKRRSNQQ+KSC	2	0.0013		ATGAGGATGTCTTATCCTCGGGGGCCTCTGGCGTATATTGATTTGCCTTGT	51	YRMSYPRGPLAYIDLPC	2
YFNWNKLTRSGRRIKSC	2	0.0013		ATGAGGATGTGTGCTCATGTTACTCCGATGTCTCGTTCTTAGTAGTGTTGT	51	YRMCAHVTPMSRS++CC	2
YFPGLGGGWVWADMT+C	2	0.0013		ATGAGGATGTTGAATATGTGGTATGGTTGGCCTAATGCGGTTATTCCTTGT	51	YRMLNMWYGWPNAVIPC	2
YFQYALHRGM+DEGLSC	2	0.0013		ATGAGGATTGTGAAGATTATTAAGTTTTGGTTTAGGATTGAGAGTATTTGT	51	YRIVKIIKFWFRIESIC	2
YFRECYLVWLRVENCKC	2	0.0013		ATGAGGATTGTGTGGTTTTGGCAGGAGGCGTATCCGTCTTATGCTGATTGT	51	YRIVWFWQEAYPSYADC	2
YFTEQCIACIVIEFYEC	2	0.0013		ATGAGGATTTCTAGGATGAGTAGGACGAGGAGTATGCATTCGTAGAAGTGT	51	YRISRMSRTRSMHS+KC	2
YFTMKSEECYRMMV+SC	2	0.0013		ATGAGGATTTTTCGTATGTGTAAGAGGGAGCGTAGGTGGTATATTATTTGT	51	YRIFRMCKRERRWYIIC	2
YFVCGQQQNRNGTLAPC	2	0.0013		ATGAGGCATAAGAAGACGACTCATACTTTTATTCCTTAGGCGGTGAAGTGT	51	YRHKKTTHTFIP+AVKC	2
YFVFTPKWTGTLVERAC	2	0.0013		ATGAGGCATAAGCAGATTTTGGTTTTGGTGTTTGTGTATAATGGTACGTGT	51	YRHKQILVLVFVYNGTC	2
YFVLMIVISDSNRKCRC	2	0.0013		ATGAGGCATCCGTAGTCTGTGACTTGTGGGTATACGAAGAAGGAGGTTTGT	51	YRHP+SVTCGYTKKEVC	2
YFVMMQFPWPVRSLLWC	2	0.0013		ATGAGGCGGACTTCTGATGTGTGTAGTAGTTGGATGAGGCTGACGAGGTGT	51	YRRTSDVCSSWMRLTRC	2
YFVSARHPKTHPLVRKC	2	0.0013		ATGAGGCGGGTTTAGGAGGCGGCGCTGACTGTTAAGGGGTATAGTACGTGT	51	YRRV+EAALTVKGYSTC	2
YFWGNGSTRHLPLQLPC	2	0.0013		ATGAGGCGTGATAATGCTGGTCGTATTACGAGTAAGTAGCGGCGTAGGTGT	51	YRRDNAGRITSK+RRRC	2
YFWL+VFVHRAKFNFNC	2	0.0013		ATGAGGCTGGGTAGGGAGGATACTTATGGGGATACTGTGATTACGAAGTGT	51	YRLGREDTYGDTVITKC	2
YG+CVLVAMYKPKSGPC	2	0.0013		ATGAGGGAGAATGATGTTTTGGCGGATTAGAAGCTTCATCCGAATAAGTGT	51	YRENDVLAD+KLHPNKC	2
YG+NPNYNARQYEIIRC	2	0.0013		ATGAGGGAGACTGTTTGGAAGTTGGGTGCTAAGATGCTGAGGACTGCTTGT	51	YRETVWKLGAKMLRTAC	2
YG+NVLTGS+SSRFDYC	2	0.0013		ATGAGGGAGCTGGCGACTGTGGCGGAGGGTCAGCAGGTGGGGATTTCGTGT	51	YRELATVAEGQQVGISC	2
YG+PYTMRCRYCNRLIC	2	0.0013		ATGAGGGAGTTTGCTTATAAGCTGGTGACGGAGAAGGGTATGCCTCCGTGT	51	YREFAYKLVTEKGMPPC	2
YG+Y+MRKYVCDQTRNC	2	0.0013		ATGAGGGATATGGAGTTGAAGTGGAGTAAGCTTAAGAGGACGTGTTGTTGT	51	YRDMELKWSKLKRTCCC	2
YGAGTATIALDPKLHPC	2	0.0013		ATGAGGGATTGGAATTTTCAGATGAGTGTGCTTCCGGATAATCCGGAGTGT	51	YRDWNFQMSVLPDNPEC	2
YGCALNGKNQNSKQDDC	2	0.0013		ATGAGGGCGAGGGCTGTGTATGATTTGGTGTTGGCGACGGAGCAGCCGTGT	51	YRARAVYDLVLATEQPC	2
YGCGRANPEFTVLEMFC	2	0.0013		ATGAGGGCGGGGTCGGAGTCGAAGAATGGTCCTAATCAGCATAATATTTGT	51	YRAGSESKNGPNQHNIC	2
YGCTYVISKSECCFKRC	2	0.0013		ATGAGGGGTTTGATTGTTAAGAAGTAGTAGCCTAAGTCGCTGAGGGATTGT	51	YRGLIVKK++PKSLRDC	2
YGDRWSPQSKRDADTHC	2	0.0013		ATGAGGGTGATTTATAAGCATCAGATTGTGACTTAGCCGAAGTAGATTTGT	51	YRVIYKHQIVT+PK+IC	2
YGDV+GPVN+AC+SLPC	2	0.0013		ATGAGGGTGCAGGATAAGAATGAGCAGGGTCAGGCGTGTTCGGATACGTGT	51	YRVQDKNEQGQACSDTC	2
YGEDRMYKRRW+ITFYC	2	0.0013		ATGAGGGTGTGTATGACGTTTTATGGTAAGTATTATATGGATGCGGATTGT	51	YRVCMTFYGKYYMDADC	2
YGEGFNLSSKVNGFMIC	2	0.0013		ATGAGGGTTAATAGGGTGCGTGTTGTGTTGCATGTTGGTAAGAATCCGTGT	51	YRVNRVRVVLHVGKNPC	2
YGELKPSDALSKNPHQC	2	0.0013		ATGAGGGTTACGCGTTGTGAGGAGAAGCGGCCTACTGTTAATTAGATTTGT	51	YRVTRCEEKRPTVN+IC	2
YGENYKKNAMHTKGTLC	2	0.0013		ATGAGGGTTGATATGAATACTACGAGGTATCATCATAATAAGAATTAGTGT	51	YRVDMNTTRYHHNKN+C	2
YGETPSKSHRASS+Q+C	2	0.0013		ATGAGGGTTTTTTGTATTATTAGGCTTGGGTATTTTACTGTTGATCAGTGT	51	YRVFCIIRLGYFTVDQC	2
YGEYPNTKRIPQPGGKC	2	0.0013		ATGAGGTAGGGTGCGGAGAAGATTAGTGATAGTGATGGTTTTGGTCGGTGT	51	YR+GAEKISDSDGFGRC	2
YGEYRYFAIAIMNWLPC	2	0.0013		ATGAGGTAGTTGGAGTATTAGGATTAGGAGCCGCTGATGGAGGTTGCGTGT	51	YR+LEY+D+EPLMEVAC	2
YGEYSSCLILKQAISRC	2	0.0013		ATGAGGTATAGTAATGGTAGGTAGATGATGCATTATTAGAAGTGGCTTTGT	51	YRYSNGR+MMHY+KWLC	2
YGFESRRMETRDLHRKC	2	0.0013		ATGAGGTATGTGTCTCAGCAGCAGATTAGTGTTTGTAGGTATACTGTTTGT	51	YRYVSQQQISVCRYTVC	2
YGFKGGQHM+TERYTSC	2	0.0013		ATGAGGTATTAGAAGGAGAATGGGTTTCGGTATATTTATAAGTGTGAGTGT	51	YRY+KENGFRYIYKCEC	2
YGFNVGSQMMTCTNMIC	2	0.0013		ATGAGGTATTTTATGTATAATGAGAAGAGGGGGGTGTATAGTGTGCTTTGT	51	YRYFMYNEKRGVYSVLC	2
YGFYRKK+I+YPNVRRC	2	0.0013		ATGAGGTCTTATATTAGGGAGAGGTGGGTGAGTCTTAAGCATAAGTCGTGT	51	YRSYIRERWVSLKHKSC	2
YGG+KLFESCNTVMMGC	2	0.0013		ATGAGGTCTTGTATGTTTCGTTTGCTGATTTATGATTGTCTTGAGTTGTGT	51	YRSCMFRLLIYDCLELC	2
YGGLEYNVDDQVREMNC	2	0.0013		ATGAGGTGGCGTTCGGCTAAGAGGAGGGATTTGCTGTAGGAGACGAATTGT	51	YRWRSAKRRDLL+ETNC	2
YGGNKAMTGNQNGVIWC	2	0.0013		ATGAGGTGGTATTGTTTTAAGAAGAGTAAGACGCAGATGACGCTTCCGTGT	51	YRWYCFKKSKTQMTLPC	2
YGGPKRTARKDRQCTKC	2	0.0013		ATGAGGTGTATGATTGTGCCTGGTAAGATGAAGTATTAGCTGGGTTATTGT	51	YRCMIVPGKMKY+LGYC	2
YGGSWERMRVSVHWRPC	2	0.0013		ATGAGGTTGGTGAATATTATTTGTAAGAATGTGTTTTTGTATAATTTTTGT	51	YRLVNIICKNVFLYNFC	2
YGHFGMV+KRMNASVTC	2	0.0013		ATGAGTAAGAATGATGGGCATAGGTGTCAGGATATTGGTAGTCGGGTGTGT	51	YSKNDGHRCQDIGSRVC	2
YGHYNRWTRYYYMNLYC	2	0.0013		ATGAGTAAGGATCATACGTCGGAGAGTTAGAAGGCGACGGAGGTGGATTGT	51	YSKDHTSES+KATEVDC	2
YGIAEKDMKVYAVDMSC	2	0.0013		ATGAGTAAGGGGACTTTTTATCAGAGGCGTATGGAGATGAAGAGTTAGTGT	51	YSKGTFYQRRMEMKS+C	2
YGIGNHVLRVGLSRQSC	2	0.0013		ATGAGTAATAATGTGGGGGTGAATAATGAGAATAATGTGTATTATGTTTGT	51	YSNNVGVNNENNVYYVC	2
YGIMNIDCTRRRMCNLC	2	0.0013		ATGAGTAATAATTGTAGGTATACGGCTAATAGTTTTTATTGGTTTAAGTGT	51	YSNNCRYTANSFYWFKC	2
YGINLVMGIIILCRLGC	2	0.0013		ATGAGTAATAATTTGTTGATTGGGATGAATGATAAGTCGGGTGGTAGGTGT	51	YSNNLLIGMNDKSGGRC	2
YGIYW*ASMVMGNGYKC	2	0.0013		ATGAGTAATATTACTGCTGATAAGCATACTAGGCCTCGTTAGCTGAGTTGT	51	YSNITADKHTRPR+LSC	2
YGKRCQNNNSNGNC+FC	2	0.0013		ATGAGTAATCTTACGGAGGATGTTAGGAATATTATTACTTATTAGGTGTGT	51	YSNLTEDVRNIITY+VC	2
YGKVGGHLFSSRKQHNC	2	0.0013		ATGAGTAATTATAGGCAGGAGTGGAATAATCCGATGAATAAGCAGCGGTGT	51	YSNYRQEWNNPMNKQRC	2
YGLCWLASSLTCPPQLC	2	0.0013		ATGAGTAATTGGGGTGAGATTTAGAATCTGCCGAAGTGTAAGGAGCAGTGT	51	YSNWGEI+NLPKCKEQC	2
YGLIISMVGIWVEAHVC	2	0.0013		ATGAGTAATTGTTGGCGTAATGGGGGTTTGGGTAAGCTGATTGAGAGTTGT	51	YSNCWRNGGLGKLIESC	2
YGLNGNDRYVYNSYNMC	2	0.0013		ATGAGTAATTTGAGTAAGAGTAATATTTGTCAGATGCAGAAGGAGTCTTGT	51	YSNLSKSNICQMQKESC	2
YGLTLNTYY+KTQKEHC	2	0.0013		ATGAGTACGAAGGAGGTGTTTAAGTGTAAGATGCCTAAGTGGGTGGATTGT	51	YSTKEVFKCKMPKWVDC	2
YGLYCKATTDTFYDWTC	2	0.0013		ATGAGTACGAATATTGGTGAGTAGTAGGAGTATAGTCAGACGTCGATTTGT	51	YSTNIGE++EYSQTSIC	2
YGM+NGNRPNNGIFNSC	2	0.0013		ATGAGTACGCAGTCTGCGAAGTATACTCATAATCGGAGTAGTTATACTTGT	51	YSTQSAKYTHNRSSYTC	2
YGMIWHWRKFSTFNNEC	2	0.0013		ATGAGTACGCCGAATGCTAAGAGGATTTATTGTGGGAGTATTTATTTGTGT	51	YSTPNAKRIYCGSIYLC	2
YGML+VLSVEEVYMQCC	2	0.0013		ATGAGTACGGAGCGGGGTAAGTATGCTAAGATGGGTTGGAAGTATATTTGT	51	YSTERGKYAKMGWKYIC	2
YGNASG+Q+KAYITKGC	2	0.0013		ATGAGTACGGGTAGGATTTTTGGTAAGATTGGTTTTAGGGCGCTTACGTGT	51	YSTGRIFGKIGFRALTC	2
YGNGSDHISKNMASGWC	2	0.0013		ATGAGTACGTTGTGGGCGAAGGTTAAGAATTTTACGGTTTCTAAGCAGTGT	51	YSTLWAKVKNFTVSKQC	2
YGNNCDRTKAHASNGLC	2	0.0013		ATGAGTACTAAGCAGTAGGAGACGTATAATTCTGGTAATACTGAGGATTGT	51	YSTKQ+ETYNSGNTEDC	2
YGNNTTLFGWFFECSGC	2	0.0013		ATGAGTACTACGATTATGATTACGTGGAATATTACGCTGCTGTTGAATTGT	51	YSTTIMITWNITLLLNC	2
YGNSSSEHNNIGCNGLC	2	0.0013		ATGAGTACTACGGTGCATTTGGCTCGTCGGATGCTTTATCTGCTGCTGTGT	51	YSTTVHLARRMLYLLLC	2
YGNSYLRCTHTLKQGPC	2	0.0013		ATGAGTACTGATAATAAGGATTTGAATAAGAAGTAGAGTAGGCTGATGTGT	51	YSTDNKDLNKK+SRLMC	2
YGNWNKALWLCCGKCSC	2	0.0013		ATGAGTACTGGGTAGTCGAAGTGGGATAGTAGTAGGTAGTTTCGGAGGTGT	51	YSTG+SKWDSSR+FRRC	2
YGNYLVSRVSVINWNNC	2	0.0013		ATGAGTACTTATCATCATCTTGTGCATGTTAAGTAGCGGCATGTTTTGTGT	51	YSTYHHLVHVK+RHVLC	2
YGQCNGYWLYLTNNTIC	2	0.0013		ATGAGTACTTTGATTATTTATCATAAGATTAAGCAGAATACGATTCAGTGT	51	YSTLIIYHKIKQNTIQC	2
YGQGILVYQHRKPVAIC	2	0.0013		ATGAGTAGGAAGTTGTGTACTAGTGATAAGAGGCGGGCTAGTAAGTAGTGT	51	YSRKLCTSDKRRASK+C	2
YGQHLTVCYSRE+VGWC	2	0.0013		ATGAGTAGGAGTGAGTGTAAGCGGATTCAGGAGGAGTATCTGGCGGCTTGT	51	YSRSECKRIQEEYLAAC	2
YGQNLMCVTYRISKTGC	2	0.0013		ATGAGTAGGGAGATGTGGTTGTTTGGTCAGTGGGTGAAGTCGCGGAAGTGT	51	YSREMWLFGQWVKSRKC	2
YGQWCWIIMTLKDTWSC	2	0.0013		ATGAGTAGGGGGAAGCTTGGTCAGGTGACGCTGTAGAAGTGGTAGTGGTGT	51	YSRGKLGQVTL+KW+WC	2
YGRFSKTSEPRRVRKKC	2	0.0013		ATGAGTAGGTGGAATAGGAGTTATTGGATTAGGGTTTTTACGTGTAAGTGT	51	YSRWNRSYWIRVFTCKC	2
YGRGDEMLRFWWW+EWC	2	0.0013		ATGAGTAGGTTTCAGGAGCATTATTATAATTGTAATTCTACGGCGCAGTGT	51	YSRFQEHYYNCNSTAQC	2
YGRTSD+GNSPMMR+SC	2	0.0013		ATGAGTAGTAATTATACTACGGAGCTTAATGAGTGTACTAATGCGTGGTGT	51	YSSNYTTELNECTNAWC	2
YGSAHAKWLYPSRAGRC	2	0.0013		ATGAGTAGTAATTATTATTTTACGTGTGTTATTTGGTGTGTGAGGTTTTGT	51	YSSNYYFTCVIWCVRFC	2
YGSDLSTDMQQAKWHMC	2	0.0013		ATGAGTAGTTAGCGGCTGAATTCGGGTATGTAGGAGATGACGTAGTAGTGT	51	YSS+RLNSGM+EMT++C	2
YGSRTYNNITLTIVPNC	2	0.0013		ATGAGTAGTTATGATTTTAAGATGTATGCTGCTATTATTAAGATTTCTTGT	51	YSSYDFKMYAAIIKISC	2
YGSSCML+NALMKNHMC	2	0.0013		ATGAGTATGATTGATATGCTTAGGGTTAGGGCGCAGGCTTAGAATCGTTGT	51	YSMIDMLRVRAQA+NRC	2
YGSTCCRTIKYFYKFFC	2	0.0013		ATGAGTATGATTGATCGTATTCGTTCTAGTTTGCTGCTGGCGCTTGTGTGT	51	YSMIDRIRSSLLLALVC	2
YGSTMDTKL+YETDTQC	2	0.0013		ATGAGTATGTATAATTTGATGTTGAATGCTAGGGATTATGTTTTGAGGTGT	51	YSMYNLMLNARDYVLRC	2
YGSV+SDLKCV+EIYRC	2	0.0013		ATGAGTATGTGGCGGCAGACGTAGACTCTGCAGCGGCGTCAGACTGTGTGT	51	YSMWRQT+TLQRRQTVC	2
YGSVNNIFYMKSYHVLC	2	0.0013		ATGAGTATTGCGTTGCATAAGCAGCCGACGAATGCTTGGACGCTGCGTTGT	51	YSIALHKQPTNAWTLRC	2
YGTCFGNNEYITC+MNC	2	0.0013		ATGAGTATTGGGTATCATATTGTTCATAGGCTTAATCCGGAGAGTGCGTGT	51	YSIGYHIVHRLNPESAC	2
YGTELVRIGSLPRLQLC	2	0.0013		ATGAGTCATTAGCAGGGTTAGACTGTGACGTTGCGTACGGCGTCTGTTTGT	51	YSH+QG+TVTLRTASVC	2
YGTNCIREACVLIDNLC	2	0.0013		ATGAGTCATTGTACGTGGAATGCTATGATTATTAAGGGGTGTTGTAAGTGT	51	YSHCTWNAMIIKGCCKC	2
YGTSIKRRKNIWDSLWC	2	0.0013		ATGAGTCCGAAGGGGAGTGGTAGGAATGCGAAGACTTATACTATGAAGTGT	51	YSPKGSGRNAKTYTMKC	2
YGV+RFKMTKY+KEHEC	2	0.0013		ATGAGTCCTTCTACTCAGATGAGGGCTAATACTATGTGTCATGTGAAGTGT	51	YSPSTQMRANTMCHVKC	2
YGWILEIKWVFNRQNHC	2	0.0013		ATGAGTCGGACGAGTTCTGCTTGGCTGAAGCATTGGAAGACTTAGCGTTGT	51	YSRTSSAWLKHWKT+RC	2
YGWNKMNSRTRYWVVRC	2	0.0013		ATGAGTCGTAATACGAATGTTCTGACGGTTACTGCTAGTGTGTATCCTTGT	51	YSRNTNVLTVTASVYPC	2
YGWVIRKMQYIVVNSNC	2	0.0013		ATGAGTCTGAAGACTTAGGTGAGGAATAGTTATCAGGGTATGAGTATTTGT	51	YSLKT+VRNSYQGMSIC	2
YGYAMIYSVKNMWCDDC	2	0.0013		ATGAGTGAGATTACGAGGCATCATCAGTAGTAGCGTAAGGCGTCGCGTTGT	51	YSEITRHHQ++RKASRC	2
YGYHDRTVE+LYYELPC	2	0.0013		ATGAGTGCGCTGGAGAAGTGTAAGAGTTCTCGTATTAGTAGGGGGTAGTGT	51	YSALEKCKSSRISRG+C	2
YGYKYLRNEVAEDCVDC	2	0.0013		ATGAGTGCGGAGCAGGAGGATAATTGGAGGAAGCAGGAGTATAATACTTGT	51	YSAEQEDNWRKQEYNTC	2
YGYQSIHS+SENSNWKC	2	0.0013		ATGAGTGCGTTTCAGTGGAAGTTGGTGTTTTTGTGGGGTAATTTGATTTGT	51	YSAFQWKLVFLWGNLIC	2
YGYRQAMSCLEAGHVYC	2	0.0013		ATGAGTGCGTTTTGGTAGAAGGATGGTAGGCAGTAGAGGAATTAGACGTGT	51	YSAFW+KDGRQ+RN+TC	2
YH+KDQKIQSTARHVCC	2	0.0013		ATGAGTGGGCTTCATTTGCATGCTACGAAGTCTGTGATGATTAAGCTGTGT	51	YSGLHLHATKSVMIKLC	2
YH+TDSVRRFMYRNNYC	2	0.0013		ATGAGTGGGTTTTATATTTATGTGCGGATGAGTCGTGATGTTGAGGATTGT	51	YSGFYIYVRMSRDVEDC	2
YHCVAYNVMRSRVVKTC	2	0.0013		ATGAGTGGTAGTGGGATGAATACTTGGGATATTAGGTTTTGGAAGCTGTGT	51	YSGSGMNTWDIRFWKLC	2
YHCYRVKRSWALIGDMC	2	0.0013		ATGAGTGGTTGGGATAAGTTGCAGACGATTTGTACGATGACGCAGTATTGT	51	YSGWDKLQTICTMTQYC	2
YHEIV+PANSPNCTDYC	2	0.0013		ATGAGTGTGAGTATGATTTAGTGTACGAATAGTTTTGAGCCGAGTTAGTGT	51	YSVSMI+CTNSFEPS+C	2
YHENYGMESIELLDMEC	2	0.0013		ATGAGTGTGATGAGGGAGTATGATTTGCATCCTTGTAATGCTGTGATGTGT	51	YSVMREYDLHPCNAVMC	2
YHEPKRCTTLKSCWRHC	2	0.0013		ATGAGTGTGGGGAGGGTTTGGAATCGTGAGAATGATTTGAATCATAAGTGT	51	YSVGRVWNRENDLNHKC	2
YHERGKIVE+KGNPSLC	2	0.0013		ATGAGTGTGTATAGTAGGGATGCTACTAATCAGAAGAGTCATGTGTGGTGT	51	YSVYSRDATNQKSHVWC	2
YHERTMNLCIKTCDL+C	2	0.0013		ATGAGTGTGTGTATTTATATTGTGGGTGAGAGTTGGGAGTTTAAGGTTTGT	51	YSVCIYIVGESWEFKVC	2
YHEVIHDHAHRRVYARC	2	0.0013		ATGAGTGTTGATGATTAGAATGATAAGACTTATTAGGCGCTGATTAATTGT	51	YSVDD+NDKTY+ALINC	2
YHFNCDQAKRTVQTLSC	2	0.0013		ATGAGTGTTTGTATGTTGGGTATTAATTTTCGGAGTTGGTATCAGGTGTGT	51	YSVCMLGINFRSWYQVC	2
YHFTSANTPDWHKKIAC	2	0.0013		ATGAGTTAGAGGAAGATTCATAGTCAGGGGGAGGATAGTTGTGCGAGGTGT	51	YS+RKIHSQGEDSCARC	2
YHGHRQVSE+AECYSDC	2	0.0013		ATGAGTTATACTTAGTGTCTTAGTAAGATGTATACTGAGTGGAAGGATTGT	51	YSYT+CLSKMYTEWKDC	2
YHGLAESTIVHDTHYAC	2	0.0013		ATGAGTTCTGATCATAGGCCGTATGCTTTTAATAAGTATGGGTAGTTTTGT	51	YSSDHRPYAFNKYG+FC	2
YHGWRNDHLQFEALESC	2	0.0013		ATGAGTTGTAAGGATTATTAGTAGAAGCCTGCTACGGATCTTTCGACGTGT	51	YSCKDY++KPATDLSTC	2
YHHVHRTRRRLSQNHCC	2	0.0013		ATGAGTTGTGTTGTTTGTAGGATTTCGTTTGTGAAGAGGTTGAAGCTTTGT	51	YSCVVCRISFVKRLKLC	2
YHKAKGNPLHTPLYQRC	2	0.0013		ATGAGTTTGTATGCTGATGCTTTTATGTGTAATAATCATTTTTAGCAGTGT	51	YSLYADAFMCNNHF+QC	2
YHKKDL+NKNNKGNHNC	2	0.0013		ATGAGTTTGTATGGTTCTACGGTGGTGACGCCGAGTGAGACTTTTACTTGT	51	YSLYGSTVVTPSETFTC	2
YHKNWTQSATQSRYRRC	2	0.0013		ATGAGTTTTAATATGGGTGATCTGCCGAAGAATATTATTAATGTTAATTGT	51	YSFNMGDLPKNIINVNC	2
YHLNYM+YKMITVSMGC	2	0.0013		ATGAGTTTTCCTACGCAGTTTGGGATGACGATTGTTTAGAATACGTAGTGT	51	YSFPTQFGMTIV+NT+C	2
YHMLSSVFWLLCPCMEC	2	0.0013		ATGAGTTTTTGGTAGGCTTTGAGTGGGAGTGCTATGGAGATTATGGTGTGT	51	YSFW+ALSGSAMEIMVC	2
YHMRRDTGQPDKKYIMC	2	0.0013		ATGATGAAGAAGAAGACTAAGTAGGTTAATCGGTGTTAGTTGTCTAATTGT	51	YMKKKTK+VNRC+LSNC	2
YHNQGQNCPKKSMAVEC	2	0.0013		ATGATGAAGCTGAAGTATCAGGAGCATGTTTATAGTCGTTGGGATTTGTGT	51	YMKLKYQEHVYSRWDLC	2
YHNSRREK+AIAFWGLC	2	0.0013		ATGATGAAGCTTAGGAATGGGAGTACGGATTCGCTTGGGGTTAATAATTGT	51	YMKLRNGSTDSLGVNNC	2
YHRECQAKDYR+FCN+C	2	0.0013		ATGATGAAGGATGCTAGGGAGGGTACGAAGATGAGTAGGGTGTGGACGTGT	51	YMKDAREGTKMSRVWTC	2
YHRMVPEQETR+KKGLC	2	0.0013		ATGATGAAGGGTGATACTTTTAAGTAGGTGAAGTTTCGGTTAGGGAATTGT	51	YMKGDTFK+VKFRLGNC	2
YHRVGNCVYAWHYSDEC	2	0.0013		ATGATGAAGTATTGTAGTAGGGTGACGTGTGCTGCTGTTTATAATGAGTGT	51	YMKYCSRVTCAAVYNEC	2
YHTANWWRDLDF+WPTC	2	0.0013		ATGATGAATAGGTTGAGGTTTTGGTGTACTTCTGTGATTTCGCGTAATTGT	51	YMNRLRFWCTSVISRNC	2
YHV+GRNKHRKKTDGMC	2	0.0013		ATGATGAATGATAAGAAGGAGTATGGTTAGGCTGCGAGTCTTGATATGTGT	51	YMNDKKEYG+AASLDMC	2
YHVRHKDSKIIG+CCGC	2	0.0013		ATGATGAATTCGCATAAGTATCTTAAGCGGAATCGGCTGAAGGATGAGTGT	51	YMNSHKYLKRNRLKDEC	2
YHVRVSALKNLSSCVAC	2	0.0013		ATGATGAATTGGCGTATGAAGATGAGGGAGGTTTGGAGTCGTTTGACGTGT	51	YMNWRMKMREVWSRLTC	2
YHWFSMVITMKARNKSC	2	0.0013		ATGATGACGATGAGGTAGCAGTTTATGAAGTAGGCGATTCCGCAGTGGTGT	51	YMTMR+QFMK+AIPQWC	2
YHWVIEKE+NNQNNRMC	2	0.0013		ATGATGACTTTTAGTTGTTTGGGGGGTACGGATAAGCGTAATGAGAGGTGT	51	YMTFSCLGGTDKRNERC	2
YHYVGYRLMSNNEFKVC	2	0.0013		ATGATGAGGATTTGGTTTAGGAATACTTTTGCTACTGTGATGCTGTGGTGT	51	YMRIWFRNTFATVMLWC	2
YHYVNSTQTTEMSSCNC	2	0.0013		ATGATGAGGCTTACGGTTTATATTGGTTTTAAGTATAATAATAATGTGTGT	51	YMRLTVYIGFKYNNNVC	2
YI+LAPIIKYHPHMNTC	2	0.0013		ATGATGAGGTGTGTTTGGGGTTTTTTGTCTGGTACTAAGTGGACTAAGTGT	51	YMRCVWGFLSGTKWTKC	2
YI+LFKVSHFVTKQDLC	2	0.0013		ATGATGAGTAAGGAGGTGGGGTATGTGAATAAGATGGAGACTATGACGTGT	51	YMSKEVGYVNKMETMTC	2
YI+WMNQSDFYGNGMEC	2	0.0013		ATGATGAGTAATCTTTATGTGGGTTCTGAGGCGCTGAAGATTTGTGCGTGT	51	YMSNLYVGSEALKICAC	2
YIAAMVWTLGNNVHECC	2	0.0013		ATGATGATGTATTATTGGTCTAATTCGTGGCTGCGGAAGATTTCTTGGTGT	51	YMMYYWSNSWLRKISWC	2
YIAGPR+CASNKLTNDC	2	0.0013		ATGATGATTGGGGAGGTTTCGCTTGCGTGGCAGCGGCTGAAGATGGGTTGT	51	YMIGEVSLAWQRLKMGC	2
YIALKRIRSLGIVRIFC	2	0.0013		ATGATGATTTATGTTGCTCGTATTTATGAGCTGGTGTCTCATGTGCATTGT	51	YMIYVARIYELVSHVHC	2
YIARYYYRNLRIMAIGC	2	0.0013		ATGATGCAGTTGACTCAGAAGTAGACTAGGCCGTATGGGGTGCAGGGGTGT	51	YMQLTQK+TRPYGVQGC	2
YICR+ACVVYVLDAMNC	2	0.0013		ATGATGCATGAGGAGAGGAATATTATGGTTTGGATGAAGGTTCAGATTTGT	51	YMHEERNIMVWMKVQIC	2
YICSGVWN+VRKGWNAC	2	0.0013		ATGATGCATGAGGGTTGTGTGGAGAGGTGGACTATTGGTTTGACGCATTGT	51	YMHEGCVERWTIGLTHC	2
YICTTFSIRNMDACKKC	2	0.0013		ATGATGCATTAGAAGCAGAGGAAGTATTGGATGCGGTGGATTCATGGTTGT	51	YMH+KQRKYWMRWIHGC	2
YIDMTGGEPIDRNPFKC	2	0.0013		ATGATGCGGAGTCATTTGTTTACGTTGAAGTGGTAGATTCGTCGTAAGTGT	51	YMRSHLFTLKW+IRRKC	2
YIDRSNMNPVRLERGIC	2	0.0013		ATGATGCGTAAGAAGAATTAGAATGAGAGTAATACGTCGGGTGAGCGGTGT	51	YMRKKN+NESNTSGERC	2
YIDYLNTSTGSRQKTCC	2	0.0013		ATGATGCTGACTCTGACGGATATGACTAAGTCGCTTTGGCAGCTTGTGTGT	51	YMLTLTDMTKSLWQLVC	2
YIENIM+ELSALMEDKC	2	0.0013		ATGATGCTGCGTGATTGGACTTGTCTGTAGACGAAGTCTGTGTGGATTTGT	51	YMLRDWTCL+TKSVWIC	2
YIENTRNNNHCDTLTAC	2	0.0013		ATGATGCTGGAGATTAATCTGGTTGCTAGTGGTATGGAGATTCGGATGTGT	51	YMLEINLVASGMEIRMC	2
YIFTVYSMYIMTVILNC	2	0.0013		ATGATGCTTGTGAATTGGTATGGGTATGGTCATATGACGCCTTGTTGGTGT	51	YMLVNWYGYGHMTPCWC	2
YIGKQKCVVRKRISMIC	2	0.0013		ATGATGGAGCATGATGATAGTCATACGCAGGATAGGAATTGGATGAAGTGT	51	YMEHDDSHTQDRNWMKC	2
YIGLKNTLTLNSYRTVC	2	0.0013		ATGATGGATAAGTATAAGCGTCTTCCTGATAAGAGGCAGTGTTATGTTTGT	51	YMDKYKRLPDKRQCYVC	2
YIGLQFSNRYTMNFFLC	2	0.0013		ATGATGGATACGCGGTTGGAGAAGCTGACGAGTAATACGATTGGGACTTGT	51	YMDTRLEKLTSNTIGTC	2
YIGTSTRLWAHSVSTPC	2	0.0013		ATGATGGATATGGCTATGGCGAAGTGGATTCTTACGTTGATGGTGAGGTGT	51	YMDMAMAKWILTLMVRC	2
YIH+EQY+LRPCSKGIC	2	0.0013		ATGATGGATCAGACGAGTAATGTGATGGCTGTTGTGGAGAAGAAGCTGTGT	51	YMDQTSNVMAVVEKKLC	2
YIHERERNAWQNVQAKC	2	0.0013		ATGATGGATCAGACGGCTACGCATCGGTTTTTGCGGTGTTTTAGGTTGTGT	51	YMDQTATHRFLRCFRLC	2
YIHRNLRW+EEGTQKLC	2	0.0013		ATGATGGATGGGACGACGATGGAGGATTAGTATCAGTTGTAGGTGGTGTGT	51	YMDGTTMED+YQL+VVC	2
YII+GQMCIL+TKS+YC	2	0.0013		ATGATGGATTTGAAGCTGGTGAATAGTTGTTTGGTGATTTCGAATAATTGT	51	YMDLKLVNSCLVISNNC	2
YIICL+VEREKTMMEEC	2	0.0013		ATGATGGCGGAGATTAAGACTATGAAGTGTTAGGATAGTCTTGATATGTGT	51	YMAEIKTMKC+DSLDMC	2
YIIISVHE+TVYVENVC	2	0.0013		ATGATGGCTACTCAGGATAGTATGCGTAAGAGTGGTAGGGCGTGGACTTGT	51	YMATQDSMRKSGRAWTC	2
YIILEMAHNGWVLVAWC	2	0.0013		ATGATGGCTGAGGATAGGGAGCAGCATCAGTAGAAGCATGATGTTAAGTGT	51	YMAEDREQHQ+KHDVKC	2
YIILLRPDPVQQKKSYC	2	0.0013		ATGATGGGGAGTGTTGTTTGGAAGGGTAGGTGTGTGTCTTTTGAGGGGTGT	51	YMGSVVWKGRCVSFEGC	2
YIIMIRIVIAQATQKAC	2	0.0013		ATGATGGGGCTTTATAAGAAGGTTAATATGATTGTGCTTGGGGGTGGTTGT	51	YMGLYKKVNMIVLGGGC	2
YIITLSYKWWTEKVTIC	2	0.0013		ATGATGGGTGATTCGAAGATTTGTACTATTGATGGTGTTTATCAGCCTTGT	51	YMGDSKICTIDGVYQPC	2
YIIVKCYDGKST+LHKC	2	0.0013		ATGATGGGTGGTGCTGAGTCGACGGAGCGGACTTTGGAGAGGGTGAATTGT	51	YMGGAESTERTLERVNC	2
YIK+NG+SRFGNEMLDC	2	0.0013		ATGATGGGTTGTAGTTTTGAGATTATGCGGAATAGGCTTGATAATTTGTGT	51	YMGCSFEIMRNRLDNLC	2
YIKFEIRYTWVQIIVGC	2	0.0013		ATGATGGGTTGTGTGACGAATGATATGCTGTATCAGGGTTATGCGATTTGT	51	YMGCVTNDMLYQGYAIC	2
YIKGSYSTSSHMEKREC	2	0.0013		ATGATGGTGATGATGGAGTTTAATTGTGATGGTAGGTTGCGTGCGGGGTGT	51	YMVMMEFNCDGRLRAGC	2
YIKHHKLLGPWVYANRC	2	0.0013		ATGATGGTGGGGAGGAAGAAGGTTAATTATAATTTTGTGAAGGAGTTTTGT	51	YMVGRKKVNYNFVKEFC	2
YIKITRHTMKSNCSIDC	2	0.0013		ATGATGGTGTGGTATGTTAATTGGGATGATTTTCGGACTAGTGGTTTTTGT	51	YMVWYVNWDDFRTSGFC	2
YIKPEQPKVYNMKTMFC	2	0.0013		ATGATGTAGAGTCAGATTGTTGGGAATACGAAGGATCGTTGGTTTGAGTGT	51	YM+SQIVGNTKDRWFEC	2
YIKSK+VCGSRMALMYC	2	0.0013		ATGATGTAGCAGAAGATGGCTTCGGATATGTGTTTGCATGAGCAGATTTGT	51	YM+QKMASDMCLHEQIC	2
YIKWQRQWYTYIIICKC	2	0.0013		ATGATGTAGTTGCCGTGGTATGATGGGCAGGAGTGTGGGACTCTTAATTGT	51	YM+LPWYDGQECGTLNC	2
YIKWS+VIEKYSLYDNC	2	0.0013		ATGATGTATAAGTATAGGCTTTGTGATGAGGTTAAGGATAGTTTTGATTGT	51	YMYKYRLCDEVKDSFDC	2
YIL+CREFSMYKGFSCC	2	0.0013		ATGATGTATATGGTGTTGAGTTATATGAATGAGATTACGTGGTGTTTTTGT	51	YMYMVLSYMNEITWCFC	2
YILADLPENSIGTLQTC	2	0.0013		ATGATGTATATTAATGAGAGTACGAGGGGTAGGAAGGCTGAGAGGTGTTGT	51	YMYINESTRGRKAERCC	2
YILIGNWFRFVLVNINC	2	0.0013		ATGATGTATGTGAAGACGAGGCATAGGCAGATGCATCCTAAGCGGAAGTGT	51	YMYVKTRHRQMHPKRKC	2
YILISSKMYKSK+FSDC	2	0.0013		ATGATGTCGATGGAGTTGAGTTGGATGGATTCGAGGTGGATGTTTTTTTGT	51	YMSMELSWMDSRWMFFC	2
YILQLCLTRTQNVADWC	2	0.0013		ATGATGTGGATGATTTTTGTGCAGTCGTGGATTCAGTGGTATGGTTCGTGT	51	YMWMIFVQSWIQWYGSC	2
YILRFPRLEKLAP+MAC	2	0.0013		ATGATGTGGATGTATAAGGTTAGGAATGTTGGTAAGAAGTGTGGGGGGTGT	51	YMWMYKVRNVGKKCGGC	2
YIMIAARD+IRCRPYNC	2	0.0013		ATGATGTGGATTGATAAGCTTGATTTGATTAATGATTATTAGACGGCGTGT	51	YMWIDKLDLINDY+TAC	2
YIMIVAQVKNWKRLMIC	2	0.0013		ATGATGTGGGATGAGAATATTTTGACGGCTCTGTGTCTGTAGGCTCAGTGT	51	YMWDENILTALCL+AQC	2
YIML+VRNVWHIWCKGC	2	0.0013		ATGATGTGGGGGCATTTGCCTAGTGATTTGACTTATGATAGTCGGGTTTGT	51	YMWGHLPSDLTYDSRVC	2
YIMNVT+DYWPSCERTC	2	0.0013		ATGATGTGGGTGGTGTTGAAGTGGAAGCTGTATGAGTAGATGAGGTGTTGT	51	YMWVVLKWKLYE+MRCC	2
YIMTARNVAKDTFLRMC	2	0.0013		ATGATGTGGTCGAAGAATTGGGATAATCATACTAAGCAGCCTGAGGCTTGT	51	YMWSKNWDNHTKQPEAC	2
YIMVKYYMRDCYLVWSC	2	0.0013		ATGATGTGTAAGTATAATATTTGGAGGCATGGTTGGAATGTTGATCCGTGT	51	YMCKYNIWRHGWNVDPC	2
YINAWAEWSILWKLTKC	2	0.0013		ATGATGTGTACGAAGTTGTGGTGGGAGAATTTTGAGATTTGTTAGTCTTGT	51	YMCTKLWWENFEIC+SC	2
YINFNWPNFVISGWRGC	2	0.0013		ATGATGTGTCGTAATATGAAGTTGACTTCTCAGAGTAATTATATTTCGTGT	51	YMCRNMKLTSQSNYISC	2
YINGG+DATEEPSDHYC	2	0.0013		ATGATGTGTGCTAATGGTATGAAGAGGAAGATGGTTAGTTTGCAGATTTGT	51	YMCANGMKRKMVSLQIC	2
YINHMTSH+GQKEVMIC	2	0.0013		ATGATGTGTTATAATTTGTGTGGTTGGGGGGAGCATGTTCGTTGGTATTGT	51	YMCYNLCGWGEHVRWYC	2
YINLGQIRTLVIS+RSC	2	0.0013		ATGATGTTGAATTATTGTTGTGATTGGTTTAATGTTTCGTTGAAGAGGTGT	51	YMLNYCCDWFNVSLKRC	2
YINNHGRTPTCTMHLWC	2	0.0013		ATGATGTTGATGGCGGAGCATTGGATTCTGTATACGGTGGATACGATGTGT	51	YMLMAEHWILYTVDTMC	2
YINRKMAYCPKNAASCC	2	0.0013		ATGATGTTGCAGAGTAAGAATGATAAGAGTGATAAGTTGATTGCTGAGTGT	51	YMLQSKNDKSDKLIAEC	2
YINRTHLNKNVHVKKTC	2	0.0013		ATGATGTTTGAGTAGTTGAAGCATAATTATCCTGATCGGTTTAGTTCGTGT	51	YMFE+LKHNYPDRFSSC	2
YINSSGLSTT+AHQTVC	2	0.0013		ATGATTAAGATTACGAGGCATACGATGAAGTCTAATTGTAGTATTGATTGT	51	YIKITRHTMKSNCSIDC	2
YINYTIVNCISVRWHEC	2	0.0013		ATGATTAAGCATCATAAGTTGCTGGGTCCGTGGGTGTATGCGAATAGGTGT	51	YIKHHKLLGPWVYANRC	2
YINYTTRKRNPYKEWAC	2	0.0013		ATGATTAAGCCTGAGCAGCCGAAGGTTTATAATATGAAGACTATGTTTTGT	51	YIKPEQPKVYNMKTMFC	2
YIPKLRVGCSSMYGRRC	2	0.0013		ATGATTAAGGGGAGTTATTCTACGAGTAGTCATATGGAGAAGAGGGAGTGT	51	YIKGSYSTSSHMEKREC	2
YIPMMEKT+SMNAKKTC	2	0.0013		ATGATTAAGTAGAATGGTTAGAGTCGGTTTGGGAATGAGATGTTGGATTGT	51	YIK+NG+SRFGNEMLDC	2
YIQDHNREP+SKSLRTC	2	0.0013		ATGATTAAGTCTAAGTAGGTTTGTGGTAGTCGTATGGCGCTGATGTATTGT	51	YIKSK+VCGSRMALMYC	2
YIQDLCVKNKKWFIKAC	2	0.0013		ATGATTAAGTGGAGTTAGGTTATTGAGAAGTATAGTTTGTATGATAATTGT	51	YIKWS+VIEKYSLYDNC	2
YIQKILTKSILPWYLFC	2	0.0013		ATGATTAAGTGGCAGCGTCAGTGGTATACGTATATTATTATTTGTAAGTGT	51	YIKWQRQWYTYIIICKC	2
YIQMWSAFFCNMIARWC	2	0.0013		ATGATTAAGTTTGAGATTCGGTATACGTGGGTTCAGATTATTGTTGGTTGT	51	YIKFEIRYTWVQIIVGC	2
YIQSHPRWYTMKSEQGC	2	0.0013		ATGATTAATAATCATGGGCGGACGCCGACGTGTACTATGCATTTGTGGTGT	51	YINNHGRTPTCTMHLWC	2
YIRAMPFRPKPVNTTGC	2	0.0013		ATGATTAATCATATGACTAGTCATTAGGGGCAGAAGGAGGTGATGATTTGT	51	YINHMTSH+GQKEVMIC	2
YIRKNVRTMQACMFALC	2	0.0013		ATGATTAATCGTAAGATGGCTTATTGTCCTAAGAATGCTGCTTCGTGTTGT	51	YINRKMAYCPKNAASCC	2
YIRLNQGNSWCLMYRRC	2	0.0013		ATGATTAATCGTACGCATTTGAATAAGAATGTGCATGTTAAGAAGACTTGT	51	YINRTHLNKNVHVKKTC	2
YIRPTSRLMRGDSLTSC	2	0.0013		ATGATTAATCTTGGGCAGATTAGGACTCTGGTGATTAGTTAGCGGTCGTGT	51	YINLGQIRTLVIS+RSC	2
YIRSRYECYKLIRIFYC	2	0.0013		ATGATTAATGCTTGGGCTGAGTGGTCTATTTTGTGGAAGTTGACTAAGTGT	51	YINAWAEWSILWKLTKC	2
YIRTNSENHGYVNFFEC	2	0.0013		ATGATTAATGGTGGTTAGGATGCTACTGAGGAGCCTTCGGATCATTATTGT	51	YINGG+DATEEPSDHYC	2
YIRWFNKFKVPCAWCGC	2	0.0013		ATGATTAATTATACTACGAGGAAGCGTAATCCTTATAAGGAGTGGGCGTGT	51	YINYTTRKRNPYKEWAC	2
YISFVITSKQKLQHRHC	2	0.0013		ATGATTAATTATACTATTGTGAATTGTATTAGTGTGCGGTGGCATGAGTGT	51	YINYTIVNCISVRWHEC	2
YISLDISKKNKVPNEIC	2	0.0013		ATGATTAATTCGTCGGGTCTGTCTACGACTTAGGCGCATCAGACGGTGTGT	51	YINSSGLSTT+AHQTVC	2
YISMNVTNGMVFWIKSC	2	0.0013		ATGATTAATTTTAATTGGCCGAATTTTGTGATTAGTGGGTGGCGTGGGTGT	51	YINFNWPNFVISGWRGC	2
YISMTPPAMRTMTK+NC	2	0.0013		ATGATTACGATGGTGAGTCAGTTTAGGTATAGTTGGTTTGGGTTGTAGTGT	51	YITMVSQFRYSWFGL+C	2
YISNICFQKVYHCWILC	2	0.0013		ATGATTACGATGTCGCATCTTGAGGGGTGTGCGTATATGGATAATTCTTGT	51	YITMSHLEGCAYMDNSC	2
YISTQKTRISRRAQCEC	2	0.0013		ATGATTAGGAAGAATGTTCGGACTATGCAGGCGTGTATGTTTGCTTTGTGT	51	YIRKNVRTMQACMFALC	2
YITMSHLEGCAYMDNSC	2	0.0013		ATGATTAGGACTAATAGTGAGAATCATGGGTATGTTAATTTTTTTGAGTGT	51	YIRTNSENHGYVNFFEC	2
YITMVSQFRYSWFGL+C	2	0.0013		ATGATTAGGCCTACGAGTCGTTTGATGCGTGGTGATTCGTTGACTAGTTGT	51	YIRPTSRLMRGDSLTSC	2
YIVAYAITDLIT+LKPC	2	0.0013		ATGATTAGGTGGTTTAATAAGTTTAAGGTGCCTTGTGCGTGGTGTGGGTGT	51	YIRWFNKFKVPCAWCGC	2
YIVIGKWFLSVCRMRCC	2	0.0013		ATGATTAGTACTCAGAAGACTCGTATTAGTCGTCGGGCGCAGTGTGAGTGT	51	YISTQKTRISRRAQCEC	2
YIVKYVIGYSNLFTTNC	2	0.0013		ATGATTAGTATGAATGTTACGAATGGTATGGTGTTTTGGATTAAGTCGTGT	51	YISMNVTNGMVFWIKSC	2
YIVMEHHDKVN+HVRSC	2	0.0013		ATGATTAGTATGACGCCGCCGGCTATGAGGACGATGACGAAGTAGAATTGT	51	YISMTPPAMRTMTK+NC	2
YIVTDEMATASNMMDMC	2	0.0013		ATGATTAGTTTTGTGATTACGAGTAAGCAGAAGTTGCAGCATAGGCATTGT	51	YISFVITSKQKLQHRHC	2
YIVVLNY+SMFVSCKIC	2	0.0013		ATGATTATGAATGTTACTTAGGATTATTGGCCGAGTTGTGAGCGGACGTGT	51	YIMNVT+DYWPSCERTC	2
YIVYRYECEPKTNNRVC	2	0.0013		ATGATTATGACTGCTAGGAATGTGGCTAAGGATACTTTTTTGAGGATGTGT	51	YIMTARNVAKDTFLRMC	2
YIWSNSGLDNEITKN+C	2	0.0013		ATGATTATGATTGCGGCTCGTGATTAGATTCGGTGTCGTCCGTATAATTGT	51	YIMIAARD+IRCRPYNC	2
YIWVAS+VAMTHSMR+C	2	0.0013		ATGATTATGATTGTGGCGCAGGTGAAGAATTGGAAGAGGCTTATGATTTGT	51	YIMIVAQVKNWKRLMIC	2
YIWVY+WCGFDINLNHC	2	0.0013		ATGATTATGGTGAAGTATTATATGAGGGATTGTTATTTGGTGTGGTCGTGT	51	YIMVKYYMRDCYLVWSC	2
YIWWIKGLNNEIIMLLC	2	0.0013		ATGATTATGTTGTAGGTGCGGAATGTTTGGCATATTTGGTGTAAGGGTTGT	51	YIML+VRNVWHIWCKGC	2
YIWWKHFLNSWNILVWC	2	0.0013		ATGATTATTACTTTGTCTTATAAGTGGTGGACTGAGAAGGTTACGATTTGT	51	YIITLSYKWWTEKVTIC	2
YIWWKNK+NRDFRAVKC	2	0.0013		ATGATTATTATGATTAGGATTGTGATTGCGCAGGCTACTCAGAAGGCTTGT	51	YIIMIRIVIAQATQKAC	2
YIYCRKSSSEMT+EAYC	2	0.0013		ATGATTATTATTAGTGTTCATGAGTAGACTGTTTATGTTGAGAATGTTTGT	51	YIIISVHE+TVYVENVC	2
YIYRENRNGVTDVEW+C	2	0.0013		ATGATTATTGTTAAGTGTTATGATGGTAAGTCGACTTAGCTTCATAAGTGT	51	YIIVKCYDGKST+LHKC	2
YIYRKLKRNHRRSKIVC	2	0.0013		ATGATTATTTAGGGGCAGATGTGTATTTTGTAGACTAAGTCTTAGTATTGT	51	YII+GQMCIL+TKS+YC	2
YIYSGVRLQEFLLLLFC	2	0.0013		ATGATTATTTGTCTTTAGGTGGAGAGGGAGAAGACGATGATGGAGGAGTGT	51	YIICL+VEREKTMMEEC	2
YIYWNCKAGSICCFVYC	2	0.0013		ATGATTATTTTGCTTCGGCCTGATCCTGTGCAGCAGAAGAAGAGTTATTGT	51	YIILLRPDPVQQKKSYC	2
YK+HY+QHANTKWQHQC	2	0.0013		ATGATTATTTTGGAGATGGCGCATAATGGTTGGGTGTTGGTGGCTTGGTGT	51	YIILEMAHNGWVLVAWC	2
YK+KVACVKDYLRLFHC	2	0.0013		ATGATTCAGAAGATTTTGACGAAGAGTATTCTTCCGTGGTATCTGTTTTGT	51	YIQKILTKSILPWYLFC	2
YK+QQNSKENHGDAREC	2	0.0013		ATGATTCAGATGTGGAGTGCGTTTTTTTGTAATATGATTGCGAGGTGGTGT	51	YIQMWSAFFCNMIARWC	2
YK+RDERMLVLGRFQQC	2	0.0013		ATGATTCAGGATCATAATCGTGAGCCGTAGTCGAAGTCTTTGCGGACGTGT	51	YIQDHNREP+SKSLRTC	2
YK+TLTMFNGLKRIVSC	2	0.0013		ATGATTCAGGATCTGTGTGTTAAGAATAAGAAGTGGTTTATTAAGGCGTGT	51	YIQDLCVKNKKWFIKAC	2
YKCLIYTEKVDSKPTSC	2	0.0013		ATGATTCAGTCGCATCCTAGGTGGTATACGATGAAGAGTGAGCAGGGTTGT	51	YIQSHPRWYTMKSEQGC	2
YKCMGQKKYIGVEKYSC	2	0.0013		ATGATTCATCGTAATTTGCGGTGGTAGGAGGAGGGTACTCAGAAGTTGTGT	51	YIHRNLRW+EEGTQKLC	2
YKCRHVKKELKMFFPFC	2	0.0013		ATGATTCATGAGCGTGAGAGGAATGCGTGGCAGAATGTTCAGGCTAAGTGT	51	YIHERERNAWQNVQAKC	2
YKCRVYLNINFSLWMNC	2	0.0013		ATGATTCATTAGGAGCAGTATTAGCTTAGGCCTTGTTCGAAGGGTATTTGT	51	YIH+EQY+LRPCSKGIC	2
YKDCEWFMKRMVDVMKC	2	0.0013		ATGATTCCGAAGCTGAGGGTGGGGTGTAGTAGTATGTATGGTAGGCGTTGT	51	YIPKLRVGCSSMYGRRC	2
YKDI++VSEKGPSRSCC	2	0.0013		ATGATTCCGATGATGGAGAAGACGTAGAGTATGAATGCTAAGAAGACTTGT	51	YIPMMEKT+SMNAKKTC	2
YKDPY+VNPGKHKSEIC	2	0.0013		ATGATTCGGCTGAATCAGGGGAATAGTTGGTGTTTGATGTATCGTCGGTGT	51	YIRLNQGNSWCLMYRRC	2
YKEEVVIGEVGKGSVMC	2	0.0013		ATGATTCGTAGTAGGTATGAGTGTTATAAGTTGATTAGGATTTTTTATTGT	51	YIRSRYECYKLIRIFYC	2
YKEGQM+KVNLNAVFLC	2	0.0013		ATGATTCGTGCGATGCCTTTTCGGCCGAAGCCGGTGAATACGACTGGGTGT	51	YIRAMPFRPKPVNTTGC	2
YKESTIWKDINDTAYRC	2	0.0013		ATGATTCTGCAGCTTTGTTTGACTAGGACGCAGAATGTGGCTGATTGGTGT	51	YILQLCLTRTQNVADWC	2
YKEYQFRHTLLMWTRTC	2	0.0013		ATGATTCTGGCGGATTTGCCGGAGAATTCGATTGGGACTTTGCAGACTTGT	51	YILADLPENSIGTLQTC	2
YKFTGQYTTGSINVDCC	2	0.0013		ATGATTCTTAGGTTTCCTAGGCTGGAGAAGTTGGCGCCGTAGATGGCGTGT	51	YILRFPRLEKLAP+MAC	2
YKFTTQVLEKIVKIDAC	2	0.0013		ATGATTCTTATTGGTAATTGGTTTAGGTTTGTTCTGGTGAATATTAATTGT	51	YILIGNWFRFVLVNINC	2
YKGDKIERSKNLRAKSC	2	0.0013		ATGATTGAGAATACGCGGAATAATAATCATTGTGATACTTTGACGGCGTGT	51	YIENTRNNNHCDTLTAC	2
YKGKVISVNYKTRKEMC	2	0.0013		ATGATTGAGAATATTATGTAGGAGTTGAGTGCTTTGATGGAGGATAAGTGT	51	YIENIM+ELSALMEDKC	2
YKGLMPKEWS+SGIIPC	2	0.0013		ATGATTGATAGGAGTAATATGAATCCTGTGCGGCTGGAGCGTGGGATTTGT	51	YIDRSNMNPVRLERGIC	2
YKGNRGDEKYYLVHIVC	2	0.0013		ATGATTGATATGACTGGTGGTGAGCCGATTGATCGGAATCCTTTTAAGTGT	51	YIDMTGGEPIDRNPFKC	2
YKGQGPSYLDN+TEDKC	2	0.0013		ATGATTGATTATTTGAATACGAGTACGGGTAGTCGGCAGAAGACGTGTTGT	51	YIDYLNTSTGSRQKTCC	2
YKGTP+RRLGNETLK+C	2	0.0013		ATGATTGCGCGTTATTATTATAGGAATCTGAGGATTATGGCGATTGGTTGT	51	YIARYYYRNLRIMAIGC	2
YKGVLYNQLTLRSYLGC	2	0.0013		ATGATTGCGCTTAAGAGGATTCGTTCGTTGGGGATTGTTAGGATTTTTTGT	51	YIALKRIRSLGIVRIFC	2
YKH+NNHLGSRYNQTWC	2	0.0013		ATGATTGCTGCGATGGTTTGGACGTTGGGGAATAATGTGCATGAGTGTTGT	51	YIAAMVWTLGNNVHECC	2
YKHAGIVKKVNRNETTC	2	0.0013		ATGATTGCTGGTCCGCGTTAGTGTGCGAGTAATAAGCTTACTAATGATTGT	51	YIAGPR+CASNKLTNDC	2
YKHEMAQKSAVVGMEDC	2	0.0013		ATGATTGGGAAGCAGAAGTGTGTTGTTAGGAAGAGGATTAGTATGATTTGT	51	YIGKQKCVVRKRISMIC	2
YKHVGPPQVSQPIKNDC	2	0.0013		ATGATTGGGCTGCAGTTTTCGAATCGGTATACGATGAATTTTTTTCTTTGT	51	YIGLQFSNRYTMNFFLC	2
YKHYVENPKMTAKPKRC	2	0.0013		ATGATTGGTACGTCTACTCGGTTGTGGGCTCATTCGGTTAGTACGCCTTGT	51	YIGTSTRLWAHSVSTPC	2
YKIAHYKALHTVEEYGC	2	0.0013		ATGATTGGTCTGAAGAATACTTTGACGCTGAATAGTTATCGTACGGTTTGT	51	YIGLKNTLTLNSYRTVC	2
YKIAMA+EEPDMMSIPC	2	0.0013		ATGATTGTGAAGTATGTGATTGGGTATTCTAATTTGTTTACGACTAATTGT	51	YIVKYVIGYSNLFTTNC	2
YKIDNSQSK++DLSRQC	2	0.0013		ATGATTGTGACTGATGAGATGGCGACTGCGTCGAATATGATGGATATGTGT	51	YIVTDEMATASNMMDMC	2
YKIEKMTAGGNHLYEIC	2	0.0013		ATGATTGTGATGGAGCATCATGATAAGGTGAATTAGCATGTGAGGAGTTGT	51	YIVMEHHDKVN+HVRSC	2
YKIFGYGDLSWTVIRCC	2	0.0013		ATGATTGTGATTGGGAAGTGGTTTCTGAGTGTTTGTAGGATGCGGTGTTGT	51	YIVIGKWFLSVCRMRCC	2
YKIRLMYSKAGALIIPC	2	0.0013		ATGATTGTGGTGTTGAATTATTAGAGTATGTTTGTGAGTTGTAAGATTTGT	51	YIVVLNY+SMFVSCKIC	2
YKIYFKLSNCFGVINDC	2	0.0013		ATGATTGTGTATAGGTATGAGTGTGAGCCGAAGACGAATAATCGGGTGTGT	51	YIVYRYECEPKTNNRVC	2
YKKA+K+LTLNGFNALC	2	0.0013		ATGATTGTTGCGTATGCTATTACGGATTTGATTACTTAGCTGAAGCCGTGT	51	YIVAYAITDLIT+LKPC	2
YKKCGKLVRNDLKKYKC	2	0.0013		ATGATTTAGCTGTTTAAGGTGTCTCATTTTGTGACTAAGCAGGATTTGTGT	51	YI+LFKVSHFVTKQDLC	2
YKKERTLIWMICIIGHC	2	0.0013		ATGATTTAGTGGATGAATCAGAGTGATTTTTATGGGAATGGGATGGAGTGT	51	YI+WMNQSDFYGNGMEC	2
YKKIARMYIVEYRVHSC	2	0.0013		ATGATTTAGTTGGCGCCGATTATTAAGTATCATCCTCATATGAATACTTGT	51	YI+LAPIIKYHPHMNTC	2
YKKIMDEPMGKTNLANC	2	0.0013		ATGATTTATAGGAAGTTGAAGAGGAATCATAGGCGGAGTAAGATTGTTTGT	51	YIYRKLKRNHRRSKIVC	2
YKKLRSMQYADNEVMVC	2	0.0013		ATGATTTATCGTGAGAATCGGAATGGTGTGACGGATGTGGAGTGGTAGTGT	51	YIYRENRNGVTDVEW+C	2
YKLC+C+LHKVHTWLDC	2	0.0013		ATGATTTATTCTGGGGTTAGGTTGCAGGAGTTTTTGCTGTTGCTGTTTTGT	51	YIYSGVRLQEFLLLLFC	2
YKLG+CSEHLSAKRRTC	2	0.0013		ATGATTTATTGGAATTGTAAGGCTGGTAGTATTTGTTGTTTTGTTTATTGT	51	YIYWNCKAGSICCFVYC	2
YKLHLSNMRCTDTISMC	2	0.0013		ATGATTTATTGTCGTAAGAGTAGTTCTGAGATGACTTAGGAGGCTTATTGT	51	YIYCRKSSSEMT+EAYC	2
YKLKETCGLHNLSLSWC	2	0.0013		ATGATTTCGAATATTTGTTTTCAGAAGGTGTATCATTGTTGGATTCTGTGT	51	YISNICFQKVYHCWILC	2
YKLLKYPDWRKNKRTMC	2	0.0013		ATGATTTCGTTGGATATTTCGAAGAAGAATAAGGTTCCTAATGAGATTTGT	51	YISLDISKKNKVPNEIC	2
YKLMAGNL+KSNFHFWC	2	0.0013		ATGATTTGGGTGGCGAGTTAGGTTGCGATGACTCATAGTATGAGGTAGTGT	51	YIWVAS+VAMTHSMR+C	2
YKLMLKVMWRASQIAMC	2	0.0013		ATGATTTGGGTGTATTAGTGGTGTGGTTTTGATATTAATTTGAATCATTGT	51	YIWVY+WCGFDINLNHC	2
YKLSYDLDWEWIVL+FC	2	0.0013		ATGATTTGGTCGAATTCTGGGCTGGATAATGAGATTACGAAGAATTAGTGT	51	YIWSNSGLDNEITKN+C	2
YKLYMSKHKTGYCCDMC	2	0.0013		ATGATTTGGTGGAAGAATAAGTAGAATCGGGATTTTCGTGCTGTGAAGTGT	51	YIWWKNK+NRDFRAVKC	2
YKMASGKCVGNERNMFC	2	0.0013		ATGATTTGGTGGAAGCATTTTTTGAATAGTTGGAATATTTTGGTGTGGTGT	51	YIWWKHFLNSWNILVWC	2
YKMMYAKLVVSARIYGC	2	0.0013		ATGATTTGGTGGATTAAGGGGCTGAATAATGAGATTATTATGTTGCTGTGT	51	YIWWIKGLNNEIIMLLC	2
YKMQQKAHWMQSYVRIC	2	0.0013		ATGATTTGTACTACGTTTTCGATTAGGAATATGGATGCGTGTAAGAAGTGT	51	YICTTFSIRNMDACKKC	2
YKMWLKVHNTTRQCVFC	2	0.0013		ATGATTTGTCGTTAGGCGTGTGTTGTTTATGTGTTGGATGCGATGAATTGT	51	YICR+ACVVYVLDAMNC	2
YKN+AGVPAIKPLKYLC	2	0.0013		ATGATTTGTTCTGGTGTGTGGAATTAGGTTAGGAAGGGGTGGAATGCGTGT	51	YICSGVWN+VRKGWNAC	2
YKNDVNKELKMGISSPC	2	0.0013		ATGATTTTGATTAGTAGTAAGATGTATAAGTCTAAGTAGTTTAGTGATTGT	51	YILISSKMYKSK+FSDC	2
YKNIRNLARMHGWQNAC	2	0.0013		ATGATTTTGTAGTGTAGGGAGTTTAGTATGTATAAGGGGTTTAGTTGTTGT	51	YIL+CREFSMYKGFSCC	2
YKNKNNGMHCRNMARKC	2	0.0013		ATGATTTTTACGGTTTATAGTATGTATATTATGACGGTTATTTTGAATTGT	51	YIFTVYSMYIMTVILNC	2
YKNLNGR+DEDLMMMLC	2	0.0013		ATGCAAAATAGTGGGTTGATTGATATGTTTAATGATACGTAGAGTCATTGT	51	YQNSGLIDMFNDT+SHC	2
YKNMQGCRQYNIVVRPC	2	0.0013		ATGCAGAAGACTCATTGGAAGTTGAATCCGGTTTATACTTGGCAGTATTGT	51	YQKTHWKLNPVYTWQYC	2
YKNNKNYYSLKNKIKRC	2	0.0013		ATGCAGAAGAGTATGAATAGGAAGTGGATTAAGGTTGATTGTGGGAGGTGT	51	YQKSMNRKWIKVDCGRC	2
YKNNWSSQ+INRTTLEC	2	0.0013		ATGCAGAAGGCGTTGATTGGGAAGGAGGCTAAGCATTGTGTGCGTACGTGT	51	YQKALIGKEAKHCVRTC	2
YKNRCASGDTAVH+A+C	2	0.0013		ATGCAGAAGGCTGCTTCTTAGCGGAGTCGGTGTTTGAGGAGGTATCTTTGT	51	YQKAAS+RSRCLRRYLC	2
YKNTAFVQIQLDTIWTC	2	0.0013		ATGCAGAAGGGTACTAATGCGGCGCTGTGGGTGTAGCTTACTATGTATTGT	51	YQKGTNAALWV+LTMYC	2
YKPKGDKSS+WFRGTMC	2	0.0013		ATGCAGAATACTAGGTAGCATAGTCGTAGGGAGGCGCCGCATGATATGTGT	51	YQNTR+HSRREAPHDMC	2
YKQCKRTCSNERCSGQC	2	0.0013		ATGCAGAATGTGAGTATTATTACGTTGTAGACGCAGAAGGGGAGGCCTTGT	51	YQNVSIITL+TQKGRPC	2
YKQESCRQLEAVAMGVC	2	0.0013		ATGCAGAATTGGCAGAGGAGGTCGTCTGTGCATGATGCTGCTAGGGGGTGT	51	YQNWQRRSSVHDAARGC	2
YKQMCSDWLASQHLHHC	2	0.0013		ATGCAGACGGTTGATATGACGAATGGTGAGACGAATAGGAGTTATTTTTGT	51	YQTVDMTNGETNRSYFC	2
YKQRRHYKTTRKRERYC	2	0.0013		ATGCAGACTAAGACTGCTTGGCTGTATAATCAGCGGCATGCTAATTAGTGT	51	YQTKTAWLYNQRHAN+C	2
YKRARPRQTERTQTRFC	2	0.0013		ATGCAGACTGATAGTGAGCGGAGTGTGCTTGTGTCTACTAGGCGTGAGTGT	51	YQTDSERSVLVSTRREC	2
YKRFMILRIMYKRRLNC	2	0.0013		ATGCAGAGGTTGGTTGATTGTGAGAGTGGGTTGAAGTAGGCTTAGCAGTGT	51	YQRLVDCESGLK+A+QC	2
YKRHDPDQTGSMNIKNC	2	0.0013		ATGCAGAGTACTAGGGGTAAGAATGATGTGTAGGTGTATCTTCATTTTTGT	51	YQSTRGKNDV+VYLHFC	2
YKRKSRSTGSKKNLPMC	2	0.0013		ATGCAGAGTCTTGCTAAGCTGTATTGGAATACTACGAAGCTGATTAATTGT	51	YQSLAKLYWNTTKLINC	2
YKRNEHY+EDTRHVGGC	2	0.0013		ATGCAGATGAAGTAGGATGTTTGTAGGGGGCGTGAGGAGGTGCGGCGGTGT	51	YQMK+DVCRGREEVRRC	2
YKRR+SAME+IMCFAIC	2	0.0013		ATGCAGATGACTTGTGCTAGGGGGGTGTCTCTGGATGTGAATTGTAAGTGT	51	YQMTCARGVSLDVNCKC	2
YKRRATMRGRSFMSCEC	2	0.0013		ATGCAGATGATGATTGTGGGTGATCTGTGGTATGAGTTTCTGGGTACGTGT	51	YQMMIVGDLWYEFLGTC	2
YKRWPKVCEA+FHMTGC	2	0.0013		ATGCAGATTAAGACTTATAGGTATAATTTGCAGTATAGGAAGAATTTGTGT	51	YQIKTYRYNLQYRKNLC	2
YKSAITIATDVIYHSEC	2	0.0013		ATGCAGATTCTTGATACGAAGATGTCGAGTAATCTGTTGATTAATGATTGT	51	YQILDTKMSSNLLINDC	2
YKSEKIDL+EVIPKLSC	2	0.0013		ATGCAGATTGAGAATCGGATGTTTGTGATTAAGATGGTGAATAGGCTTTGT	51	YQIENRMFVIKMVNRLC	2
YKSISECDVVWLVKKMC	2	0.0013		ATGCAGATTTATTAGAAGCATATGCATTCTAAGCTTGGTCATCCGGAGTGT	51	YQIY+KHMHSKLGHPEC	2
YKSKIVAVIHEQNRFQC	2	0.0013		ATGCAGCATAGTCCTAAGAAGAGTCAGAATACTGAGGCGCATAGTTTGTGT	51	YQHSPKKSQNTEAHSLC	2
YKSMSLLRQKSKQWSTC	2	0.0013		ATGCAGCATGATGTGAATATGTGTTGGAGTTCTTATCTGAAGTTGCATTGT	51	YQHDVNMCWSSYLKLHC	2
YKSRSNMGGEMFMSAKC	2	0.0013		ATGCAGCCGACTCCTTCGCCGAATAAGTGTCCTAAGGCTTTGATGCTTTGT	51	YQPTPSPNKCPKALMLC	2
YKSSISGLGKRGLVPWC	2	0.0013		ATGCAGCGGGAGAGGAAGTAGTCTGCTTATATGAATCCTAATACGGCGTGT	51	YQRERK+SAYMNPNTAC	2
YKT+KMKLTKMAPCT+C	2	0.0013		ATGCAGCGTAAGAGGCTGAGGCATTATGTGAGTAAGATTCGGATGCGTTGT	51	YQRKRLRHYVSKIRMRC	2
YKTKT+KYALADSAKEC	2	0.0013		ATGCAGCTTATGAGGAGTTATTATTAGTATTGTAGGTGGAATCGTTATTGT	51	YQLMRSYY+YCRWNRYC	2
YKTLDLCRNCID+IVAC	2	0.0013		ATGCAGCTTCAGAGTTGTATGTATAGGAATACGCCGTATAGTAAGGTGTGT	51	YQLQSCMYRNTPYSKVC	2
YKTMVSKETACLFTVYC	2	0.0013		ATGCAGCTTCGTAGGGAGCCTGGGGATGGGATTACGCTTACTGTGATGTGT	51	YQLRREPGDGITLTVMC	2
YKTNKRNAQREQDSAYC	2	0.0013		ATGCAGGAGTTGTTTAATAAGGATAATCGTCCGAATAATATGTATCATTGT	51	YQELFNKDNRPNNMYHC	2
YKTSGLKGSYDY+MDLC	2	0.0013		ATGCAGGATAGGTGTAGGGAGGTGGATACGTATAGTAATAAGTAGGTTTGT	51	YQDRCREVDTYSNK+VC	2
YKTVLLASPTLHVMTDC	2	0.0013		ATGCAGGGTGTGTCTTGGCGTGGGACGTATAATACGCGTATGATTATGTGT	51	YQGVSWRGTYNTRMIMC	2
YKV+SMNVFSYLGVL+C	2	0.0013		ATGCAGGTGAATGCGTAGTTGACGTAGCAGGAGCATATGAATAATGATTGT	51	YQVNA+LT+QEHMNNDC	2
YKVKYITRTNIDQKKAC	2	0.0013		ATGCAGGTTATGTCTCATGGGAGTAATCGTGAGTTTTATCGGAAGCAGTGT	51	YQVMSHGSNREFYRKQC	2
YKVL+RTLRDHSSKDAC	2	0.0013		ATGCAGGTTTGTGAGTCGACTTAGAGTGGGAAGGTTACTGATTGTTGGTGT	51	YQVCEST+SGKVTDCWC	2
YKVMVR+RTYRQKRRMC	2	0.0013		ATGCAGTAGAAGTAGGCGCATAGTACGGGGAAGCGGCCTTAGCAGAATTGT	51	YQ+K+AHSTGKRP+QNC	2
YKVNYRNL++VEM+RMC	2	0.0013		ATGCAGTAGACTAGTATTAGTAAGGTGGCGTATATTTGTAGTTCGTATTGT	51	YQ+TSISKVAYICSSYC	2
YKVPNVPYNQNKTARDC	2	0.0013		ATGCAGTAGACTCATTTTCGGTCGAATACGTCGGGGACTTATACTAAGTGT	51	YQ+THFRSNTSGTYTKC	2
YKVRHVSKKILRGHDMC	2	0.0013		ATGCAGTATCCGTTTCCGATTGTTCGGCTGCATATGAGGTGGGAGGATTGT	51	YQYPFPIVRLHMRWEDC	2
YKVRY+HMACQGRTSTC	2	0.0013		ATGCAGTATGCTAAGAATTCGCGTTTTACTGCTAGTGGGTGGGGTGCGTGT	51	YQYAKNSRFTASGWGAC	2
YKVRYWH+CTVWKIRCC	2	0.0013		ATGCAGTATTGGATTTTTTATGGGTGGCGGGATGATATTTATAAGGAGTGT	51	YQYWIFYGWRDDIYKEC	2
YKWFYK+SINVDKNVNC	2	0.0013		ATGCAGTCTAAGCATACGAAGGATGATCATCATACGGATCATGTGCGGTGT	51	YQSKHTKDDHHTDHVRC	2
YKWFYMHWSVCSDLLTC	2	0.0013		ATGCAGTGTTGGAGGGTGAAGAGGAATAGTTAGGGGCATTATATGAGGTGT	51	YQCWRVKRNS+GHYMRC	2
YKWHQETAQYDVAGHSC	2	0.0013		ATGCAGTTGATGGATCATATTAGTATGAATAAGAGTAGGTGTAGGAATTGT	51	YQLMDHISMNKSRCRNC	2
YKWIKRILMILNRAWLC	2	0.0013		ATGCAGTTGTGTCGGACTGATATTAAGTGGAATGAGTAGTGTTATGGGTGT	51	YQLCRTDIKWNE+CYGC	2
YKWKVIDYWLSRSSHEC	2	0.0013		ATGCAGTTTAATCTGATGGATACTGGGACTGTTGTTCCGATTGATTCTTGT	51	YQFNLMDTGTVVPIDSC	2
YKYSNMFGKTGLKWEEC	2	0.0013		ATGCAGTTTCAGCCGAGTACGAATAGTGCTCTGGGGCATAGTTTTAAGTGT	51	YQFQPSTNSALGHSFKC	2
YL++KKHYKVMNTYMSC	2	0.0013		ATGCATAAGAAGGATCTGTAGAATAAGAATAATAAGGGTAATCATAATTGT	51	YHKKDL+NKNNKGNHNC	2
YL+ESTDIHYDRNGFDC	2	0.0013		ATGCATAAGAATTGGACTCAGAGTGCTACTCAGAGTAGGTATAGGCGTTGT	51	YHKNWTQSATQSRYRRC	2
YL+NTKNAMNWHSTDSC	2	0.0013		ATGCATAAGGCTAAGGGTAATCCGCTGCATACGCCGCTGTATCAGCGTTGT	51	YHKAKGNPLHTPLYQRC	2
YLADGEDHGPKMVVMRC	2	0.0013		ATGCATAATCAGGGGCAGAATTGTCCGAAGAAGAGTATGGCGGTGGAGTGT	51	YHNQGQNCPKKSMAVEC	2
YLAEHESN+ISSF+KSC	2	0.0013		ATGCATAATTCTCGTAGGGAGAAGTAGGCTATTGCGTTTTGGGGGTTGTGT	51	YHNSRREK+AIAFWGLC	2
YLAELCNRMMFCWCLWC	2	0.0013		ATGCATACGGCGAATTGGTGGAGGGATCTTGATTTTTAGTGGCCGACGTGT	51	YHTANWWRDLDF+WPTC	2
YLAERRM+PSKDVDECC	2	0.0013		ATGCATAGGGTTGGTAATTGTGTTTATGCTTGGCATTATAGTGATGAGTGT	51	YHRVGNCVYAWHYSDEC	2
YLAGTLFWYYPMRNNKC	2	0.0013		ATGCATATGAGGCGTGATACTGGTCAGCCGGATAAGAAGTATATTATGTGT	51	YHMRRDTGQPDKKYIMC	2
YLAPNLRMRHCAYKNDC	2	0.0013		ATGCATATGTTGTCTTCTGTTTTTTGGCTGCTTTGTCCGTGTATGGAGTGT	51	YHMLSSVFWLLCPCMEC	2
YLCCTIKPKTRCWRNNC	2	0.0013		ATGCATCATGTTCATCGGACGCGGCGTAGGCTGTCTCAGAATCATTGTTGT	51	YHHVHRTRRRLSQNHCC	2
YLCRWNWRTGEDVNDIC	2	0.0013		ATGCATCGGATGGTGCCTGAGCAGGAGACGAGGTAGAAGAAGGGTTTGTGT	51	YHRMVPEQETR+KKGLC	2
YLCVATFEAWARMVRSC	2	0.0013		ATGCATCGGGAGTGTCAGGCTAAGGATTATAGGTAGTTTTGTAATTAGTGT	51	YHRECQAKDYR+FCN+C	2
YLCVH+AWQLTVNYSMC	2	0.0013		ATGCATCTGAATTATATGTAGTATAAGATGATTACTGTTTCGATGGGTTGT	51	YHLNYM+YKMITVSMGC	2
YLCYD+NYCIWTVLRHC	2	0.0013		ATGCATGAGAATTATGGGATGGAGAGTATTGAGTTGCTTGATATGGAGTGT	51	YHENYGMESIELLDMEC	2
YLCYFYVRVNLCGNQWC	2	0.0013		ATGCATGAGAGGGGGAAGATTGTTGAGTAGAAGGGGAATCCTAGTTTGTGT	51	YHERGKIVE+KGNPSLC	2
YLCYTEH+LPRTTGRNC	2	0.0013		ATGCATGAGATTGTGTAGCCGGCTAATAGTCCGAATTGTACTGATTATTGT	51	YHEIV+PANSPNCTDYC	2
YLD+KSNNSMTIYSEMC	2	0.0013		ATGCATGAGCCGAAGCGTTGTACTACGCTGAAGAGTTGTTGGCGTCATTGT	51	YHEPKRCTTLKSCWRHC	2
YLDAR+MSYRDN+T+DC	2	0.0013		ATGCATGAGCGTACTATGAATCTGTGTATTAAGACTTGTGATCTGTAGTGT	51	YHERTMNLCIKTCDL+C	2
YLDLNEYGNENNNWFVC	2	0.0013		ATGCATGAGGTGATTCATGATCATGCGCATAGGCGGGTTTATGCGCGGTGT	51	YHEVIHDHAHRRVYARC	2
YLDTW+GNKQKNYTRFC	2	0.0013		ATGCATGGGCTTGCGGAGAGTACGATTGTGCATGATACGCATTATGCGTGT	51	YHGLAESTIVHDTHYAC	2
YLDVKFRMAGVGLPKWC	2	0.0013		ATGCATGGTCATCGGCAGGTTTCTGAGTAGGCTGAGTGTTATAGTGATTGT	51	YHGHRQVSE+AECYSDC	2
YLE+SDSMWPSSLYLRC	2	0.0013		ATGCATGGTTGGCGGAATGATCATCTGCAGTTTGAGGCGCTTGAGTCTTGT	51	YHGWRNDHLQFEALESC	2
YLERTIPWQ+MVTQRVC	2	0.0013		ATGCATGTGAGGGTGAGTGCGTTGAAGAATCTTTCTAGTTGTGTGGCTTGT	51	YHVRVSALKNLSSCVAC	2
YLES+DEVCICRQITFC	2	0.0013		ATGCATGTGTAGGGTAGGAATAAGCATCGGAAGAAGACTGATGGTATGTGT	51	YHV+GRNKHRKKTDGMC	2
YLEYMSLTYKIGVRSEC	2	0.0013		ATGCATGTTAGGCATAAGGATTCGAAGATTATTGGTTAGTGTTGTGGTTGT	51	YHVRHKDSKIIG+CCGC	2
YLFILDRPVCTRY++NC	2	0.0013		ATGCATTAGAAGGATCAGAAGATTCAGTCGACTGCGAGGCATGTGTGTTGT	51	YH+KDQKIQSTARHVCC	2
YLFIWARWPSTMNYVAC	2	0.0013		ATGCATTAGACGGATAGTGTTCGTAGGTTTATGTATAGGAATAATTATTGT	51	YH+TDSVRRFMYRNNYC	2
YLFTKKVKKGMK+SPYC	2	0.0013		ATGCATTATGTGAATAGTACTCAGACGACTGAGATGAGTAGTTGTAATTGT	51	YHYVNSTQTTEMSSCNC	2
YLFVRGYMNSRSKRNEC	2	0.0013		ATGCATTATGTGGGGTATCGGTTGATGTCGAATAATGAGTTTAAGGTGTGT	51	YHYVGYRLMSNNEFKVC	2
YLGEGEF++WR+NYGRC	2	0.0013		ATGCATTGGGTGATTGAGAAGGAGTAGAATAATCAGAATAATCGTATGTGT	51	YHWVIEKE+NNQNNRMC	2
YLGKSHTNTFCRLRRGC	2	0.0013		ATGCATTGGTTTAGTATGGTGATTACTATGAAGGCTAGGAATAAGTCTTGT	51	YHWFSMVITMKARNKSC	2
YLGKTDEDGHCDYYNRC	2	0.0013		ATGCATTGTGTGGCTTATAATGTGATGAGGAGTAGGGTTGTTAAGACGTGT	51	YHCVAYNVMRSRVVKTC	2
YLHIATMERTFNKDGMC	2	0.0013		ATGCATTGTTATCGTGTTAAGAGGTCGTGGGCTTTGATTGGGGATATGTGT	51	YHCYRVKRSWALIGDMC	2
YLHRDLRNDNDCSMKRC	2	0.0013		ATGCATTTTAATTGTGATCAGGCTAAGCGGACTGTGCAGACGCTGTCTTGT	51	YHFNCDQAKRTVQTLSC	2
YLHYT+QRDLCYKTQGC	2	0.0013		ATGCATTTTACGTCGGCGAATACGCCGGATTGGCATAAGAAGATTGCTTGT	51	YHFTSANTPDWHKKIAC	2
YLIFDTDKNCSPKMADC	2	0.0013		ATGCCGAAGAAGAGGAATATTACTAATAAGGTTTAGATTATTATGCAGTGT	51	YPKKRNITNKV+IIMQC	2
YLILISSSDQLKLINYC	2	0.0013		ATGCCGACGGCTTTGGTGACGGCTAAGCTTAAGGTGTAGGGGTGTATGTGT	51	YPTALVTAKLKV+GCMC	2
YLINVWFSQDQMI+TKC	2	0.0013		ATGCCGACTGCTTAGAATGCGTCTCGGCTGCCGAGGCCGAAGACTTTGTGT	51	YPTA+NASRLPRPKTLC	2
YLIRRMILCQWIMSMLC	2	0.0013		ATGCCGATGTGTAATACGAGTCGGCCGCTGCCGTCGGCGCGGGCGTATTGT	51	YPMCNTSRPLPSARAYC	2
YLIVMTNVSKNKINLSC	2	0.0013		ATGCCGATTAGGAATATTTATCGGCATATTTATGCTCGTGCGCAGTGGTGT	51	YPIRNIYRHIYARAQWC	2
YLIYTEGGRSDFIKDGC	2	0.0013		ATGCCGATTTCTTATAAGAAGTATCAGATTTAGGTTGATAGTGTTCTGTGT	51	YPISYKKYQI+VDSVLC	2
YLKAQRYCVTWNTKTC	2	0.0013		ATGCCGCAGTGGTAGGAGTATACTTAGTTGACTCCGGGTAGTAAGGTTTGT	51	YPQW+EYT+LTPGSKVC	2
YLKDGNDDKYIVKDFCC	2	0.0013		ATGCCGCATAATTGGAGGAATGCTTTGGATAGTCTGATGTTGCGGGCTTGT	51	YPHNWRNALDSLMLRAC	2
YLKGRDKNIVTAPLKSC	2	0.0013		ATGCCGCATGATAATGAGACGGATGATAAGAAGTCGATGCCTACTGAGTGT	51	YPHDNETDDKKSMPTEC	2
YLKGVVIFKRMIYIFYC	2	0.0013		ATGCCGCATGATGATACGCCTGGGGAGCGTACTTTGGATGCTTATTATTGT	51	YPHDDTPGERTLDAYYC	2
YLKICYSELDISLFVAC	2	0.0013		ATGCCGCGGATGTCGGATCTGAATGATATTCTGAGGCTTAGGACTCATTGT	51	YPRMSDLNDILRLRTHC	2
YLKPRHSQQETYYSTKC	2	0.0013		ATGCCGCGTGTGAAGCAGACGTATACTGAGAAGACTACTCTGCCTGGTTGT	51	YPRVKQTYTEKTTLPGC	2
YLLFRKDVYFNEQSKWC	2	0.0013		ATGCCGCTGGGTAAGACGTAGTGTCAGCGTTGGCAGGCTGATGTGAAGTGT	51	YPLGKT+CQRWQADVKC	2
YLLGKSTQMTQCYD+EC	2	0.0013		ATGCCGCTTACTACGCCGCGGTGTCAGATTACGGGTAAGACGATGACGTGT	51	YPLTTPRCQITGKTMTC	2
YLLIVNEAQLERG+DRC	2	0.0013		ATGCCGGATATTCGTAAGAAGATGGGTGAGCGTGGTACGGGTGATTAGTGT	51	YPDIRKKMGERGTGD+C	2
YLLQFMSSNVK+ETSAC	2	0.0013		ATGCCGGATTAGACTGGGCGTAAGTATGATTTGGCTACTAATCCTCAGTGT	51	YPD+TGRKYDLATNPQC	2
YLLRV++PSRPTDLGPC	2	0.0013		ATGCCGGCTCGGTAGATGACTCTTTATAAGCGTACGAAGCAGTCTCTTTGT	51	YPAR+MTLYKRTKQSLC	2
YLLSGLGGCGETQKLHC	2	0.0013		ATGCCGGCTGGTCGTATGGGTACTAATAATACTAATGTGAAGTATGTTTGT	51	YPAGRMGTNNTNVKYVC	2
YLLSNSGSLKFLMMLTC	2	0.0013		ATGCCGGGGGGGAAGAGGAATCCTGAGCGGTAGTTGCATAGGGATAAGTGT	51	YPGGKRNPER+LHRDKC	2
YLLTESGRELKFWGLIC	2	0.0013		ATGCCGGTTGAGAATTGGCGTCGTACGGTTGAGAATTCGTGGTTGGATTGT	51	YPVENWRRTVENSWLDC	2
YLLTHILNVCGS+LVNC	2	0.0013		ATGCCGTAGAAGTCTAAGATTAATACTGGGAATCGTACGATTAATTGGTGT	51	YP+KSKINTGNRTINWC	2
YLLTTQQDTLNHP+CIC	2	0.0013		ATGCCGTAGTTTTATCTTACGATGCTGCGTCTGAAGAAGCGTGCTATGTGT	51	YP+FYLTMLRLKKRAMC	2
YLM+NQ+KFCESRVIVC	2	0.0013		ATGCCGTATCATACTAGGTTGAGGAGTATGCGTTAGTCGAAGTGGCATTGT	51	YPYHTRLRSMR+SKWHC	2
YLMCSGWLMEYLCDYLC	2	0.0013		ATGCCGTCTAGGAGGTATTGTCTGGTTAAGACGAAGCCTTATAGTGTTTGT	51	YPSRRYCLVKTKPYSVC	2
YLMIFRRYQTRWISYHC	2	0.0013		ATGCCTAAGACTGCTGATAATGATGGGAGGCGGTGTTATTTGCAGCTTTGT	51	YPKTADNDGRRCYLQLC	2
YLML+MSASTAREHNDC	2	0.0013		ATGCCTAAGATTGGTATTATTTTGTGTCGGAGTTGGGATGAGGTTATGTGT	51	YPKIGIILCRSWDEVMC	2
YLMNEMIWCTTIPGHKC	2	0.0013		ATGCCTAAGGCTATTACGTAGCAGTGGACGAAGAAGTATGAGATTAGTTGT	51	YPKAIT+QWTKKYEISC	2
YLMRQKGMNILQPSVEC	2	0.0013		ATGCCTAATGTGCGGACGCTGTATGAGGTGAGTTTTCCTTATAATTATTGT	51	YPNVRTLYEVSFPYNYC	2
YLMRTSRKSSCIAVYMC	2	0.0013		ATGCCTACTATGTCGCTGAATTGTCATATTTGGAAGCGTCATTCGGTTTGT	51	YPTMSLNCHIWKRHSVC	2
YLNAHTWSVETENMKLC	2	0.0013		ATGCCTACTGTGAGTGATTGTGAGCGGTATTCTTGGGATAATATGTATTGT	51	YPTVSDCERYSWDNMYC	2
YLNDGWIRVVGSINDVC	2	0.0013		ATGCCTAGGATGACTGCGTTTATGTCGCTTCCGAAGAAGCAGAAGGATTGT	51	YPRMTAFMSLPKKQKDC	2
YLNVRMG+QRTCSVRSC	2	0.0013		ATGCCTATGAAGCAGGAGAATTATTGGGTGGTGAATATTTAGTCTATTTGT	51	YPMKQENYWVVNI+SIC	2
YLNVYNSYCSLLLSAAC	2	0.0013		ATGCCTATGCGTAAGGCTGTGGAGTATGGGATTCATATTCTTCAGGTGTGT	51	YPMRKAVEYGIHILQVC	2
YLNY+LNAEH+YSARDC	2	0.0013		ATGCCTATTAAGTGGGATGCTTTGTATGAGAGTGAGAGTGTGTTGGAGTGT	51	YPIKWDALYESESVLEC	2
YLPDAKKILM+HFSMLC	2	0.0013		ATGCCTCATCGGCAGAAGCCTAATAGTCTGCATTGTACGAATCCGTGGTGT	51	YPHRQKPNSLHCTNPWC	2
YLPFKAFMNHLTGMYEC	2	0.0013		ATGCCTGCTAAGAAGAATAATCTTAGGTAGAGGTCGGATTGTGATAAGTGT	51	YPAKKNNLR+RSDCDKC	2
YLQIKFGCRLAILRCNC	2	0.0013		ATGCCTGCTTGGTCGTTTAAGAAGTCGCAGTCGACGCATTTGTCGATGTGT	51	YPAWSFKKSQSTHLSMC	2
YLQMY+CFRM+SVAHRC	2	0.0013		ATGCCTGGGTGGGTGTCGCAGCCGACGCAGAGGAATAATAATATGTCTTGT	51	YPGWVSQPTQRNNNMSC	2
YLRICKIWCGCLKKMTC	2	0.0013		ATGCCTGGTCATAATACTCGGTAGGCTAAGAGTGTGAGTAATAAGCTGTGT	51	YPGHNTR+AKSVSNKLC	2
YLRSKNEVVNHLK+DFC	2	0.0013		ATGCCTGTTCTTTAGTTGTAGAGGCATTATCGGGGGATGTGGGATGCTTGT	51	YPVL+L+RHYRGMWDAC	2
YLRSYKELTHERYQRTC	2	0.0013		ATGCCTTATGGGAATGTTCATGATTCTAATGTGAGTATGCCTATGTTGTGT	51	YPYGNVHDSNVSMPMLC	2
YLSEFDKNIETNTSATC	2	0.0013		ATGCCTTGGAATAAGAATTAGAGTTAGTGTACGTAGTTTGATGATAGTTGT	51	YPWNKN+S+CT+FDDSC	2
YLSKISQLKCDYMVHGC	2	0.0013		ATGCCTTGTGTGGCTCCTTGTAGGGCGAATCGGGCTACTGATTGTACTTGT	51	YPCVAPCRANRATDCTC	2
YLSLRVQNAVRVRADKC	2	0.0013		ATGCCTTTTCCGTAGGGTGGTGAGGGGATTAAGGTGAAGCATAATTAGTGT	51	YPFP+GGEGIKVKHN+C	2
YLSNL+NDKPPAMNNYC	2	0.0013		ATGCGGAAGAAGCATCTTCTGAGTCGTACGAATCGGTTGTGGCAGAATTGT	51	YRKKHLLSRTNRLWQNC	2
YLSNS+NMSEPRSRRRC	2	0.0013		ATGCGGAATACTTGGGTGTAGTTGTGGCAGGATATGACTTGGGATGAGTGT	51	YRNTWV+LWQDMTWDEC	2
YLT+RRLSSTSRLP+EC	2	0.0013		ATGCGGAATTATGATAATATTTTGTCTAAGTATGATGAGGCGAGTAAGTGT	51	YRNYDNILSKYDEASKC	2
YLTCICTHRHRKRSLKC	2	0.0013		ATGCGGAATTGGAATGCTGAGAATGATTGTTATGTTCGTATTAATACTTGT	51	YRNWNAENDCYVRINTC	2
YLTCN+VTYANYNEMIC	2	0.0013		ATGCGGAGTCGTGTGGCGTCTTTGTATTTGCTGTCGTAGCCTCATGTGTGT	51	YRSRVASLYLLS+PHVC	2
YLTGTETAFLSMLWDAC	2	0.0013		ATGCGGAGTGAGTTGAAGGCGATTATTTGGTAGAAGCTGTGGCTGGTTTGT	51	YRSELKAIIW+KLWLVC	2
YLTTLQVLMNLARYENC	2	0.0013		ATGCGGATGCAGTAGACGCGTGATACTACGCATGAGAAGGTGAATCTGTGT	51	YRMQ+TRDTTHEKVNLC	2
YLTTTAISFVESRPS+C	2	0.0013		ATGCGGATGCTTGAGAATAATGGTACGCATAATTATGGTAGGACTTTGTGT	51	YRMLENNGTHNYGRTLC	2
YLTVFNWLVVIVQKYEC	2	0.0013		ATGCGGATTTGGTGTATTAGGTTGGTTTGGGTTAATGAGAAGAGTAATTGT	51	YRIWCIRLVWVNEKSNC	2
YLTW+YTCPESQTAHHC	2	0.0013		ATGCGGCAGCCTAGGTCGCGTATTGCTGGTCTGCATGTTGGGAATCCGTGT	51	YRQPRSRIAGLHVGNPC	2
YLTWNRRNRVYMKR+NC	2	0.0013		ATGCGGCATCGGCGGAAGCAGACGGATACTCATGTGCCGTATCAGCCGTGT	51	YRHRRKQTDTHVPYQPC	2
YLV+FCYGKYKLVAHIC	2	0.0013		ATGCGGCTTTAGACTAATGAGACTTAGAAGATGTGTGCTTCTTGGCCTTGT	51	YRL+TNET+KMCASWPC	2
YLVGAT+AWTALAGSGC	2	0.0013		ATGCGGGAGAGTAGGAATGGTAGTGAGAAGATTAGTGGTAATCCTATGTGT	51	YRESRNGSEKISGNPMC	2
YLVGMNLHDDKSMVGTC	2	0.0013		ATGCGGGATGATTAGGGTAAGTAGATTTCTAGTGTGCGGTTGCATAATTGT	51	YRDD+GK+ISSVRLHNC	2
YLVGRFCGSLVCDRY+C	2	0.0013		ATGCGGGATGTTTTTTTTGTTTATAATATTGTTGGGACTGGGGAGAGTTGT	51	YRDVFFVYNIVGTGESC	2
YLVIFIWDLYLAVRMDC	2	0.0013		ATGCGGGCGATGAATAAGGATTATGATATTACTCGTAGTAGGCCGCATTGT	51	YRAMNKDYDITRSRPHC	2
YLVKYYNDWWGIFCLEC	2	0.0013		ATGCGGGTGAATTCTTGGAGGTAGAATCTGGTTAAGGATTATATGTCGTGT	51	YRVNSWR+NLVKDYMSC	2
YLVLISWCTNTSISSAC	2	0.0013		ATGCGGGTGGAGTTTATTAAGGTGATTGTTAATTGTGCGCTGGGTTAGTGT	51	YRVEFIKVIVNCALG+C	2
YLVRWNKGKSQWHNTQC	2	0.0013		ATGCGGGTGTTGAGTTGGGGTTGTAGTGATGAGGTTTTTCTGTGGATTTGT	51	YRVLSWGCSDEVFLWIC	2
YLVSEKGVRVITLYDWC	2	0.0013		ATGCGGTAGCGTGGGAATGAGTGTCAGGGGCATCTTCGTGCTTATATTTGT	51	YR+RGNECQGHLRAYIC	2
YLVTNWLRVSRLRIGNC	2	0.0013		ATGCGGTATTCGAGGTTGAAGACGGCGTGTCAGTTGTATCTGCAGACGTGT	51	YRYSRLKTACQLYLQTC	2
YLWIVTVVACAYDKYRC	2	0.0013		ATGCGGTGTATGTATGTGAGGATTGTTAATTATACGAATTATGAGTATTGT	51	YRCMYVRIVNYTNYEYC	2
YLWN+ETQFEFSRTRNC	2	0.0013		ATGCGGTGTCATAGGACTACTGCTAGTTTTCATGCGACGAAGAGGAATTGT	51	YRCHRTTASFHATKRNC	2
YLWVRM++CCAMTLRTC	2	0.0013		ATGCGTAAGAGGAATTGTACTCAGACTGAGGGTATTCAGCGGAAGCTGTGT	51	YRKRNCTQTEGIQRKLC	2
YLWYCKLFCL+VPLAGC	2	0.0013		ATGCGTAAGAGTAAGCGGGATAATTCGATGGCGAATGATAGGAATTGTTGT	51	YRKSKRDNSMANDRNCC	2
YLYICLNDMRGELIEPC	2	0.0013		ATGCGTAAGATGTGTTGGGGGACGATTATTCTTGATTTGAGTCAGTGTTGT	51	YRKMCWGTIILDLSQCC	2
YLYLGNNVRISFFVIGC	2	0.0013		ATGCGTAAGATTCCGGAGCAGTAGGATTCGGTGATGTAGTTTGTTAAGTGT	51	YRKIPEQ+DSVM+FVKC	2
YLYNRNMKAKLLDFRQC	2	0.0013		ATGCGTAAGCATAAGAAGGCGTGTATGTCTTATGAGGCGATGCCTTTGTGT	51	YRKHKKACMSYEAMPLC	2
YLYTNSEKG+CIWCTLC	2	0.0013		ATGCGTAAGTAGAGTGCTTATAGGAGGAGGGAGCTGATTGATTTTCATTGT	51	YRK+SAYRRRELIDFHC	2
YM+LPWYDGQECGTLNC	2	0.0013		ATGCGTAAGTGTGTGTATCGTTTTCAGGGTTGTTTGAGTGCGTATTGGTGT	51	YRKCVYRFQGCLSAYWC	2
YM+QKMASDMCLHEQIC	2	0.0013		ATGCGTAATTGTACGGATAATAGGGAGAGTAAGGAGGAGATGACTAGTTGT	51	YRNCTDNRESKEEMTSC	2
YM+SQIVGNTKDRWFEC	2	0.0013		ATGCGTACGATTGATTCGAGGGTTTTTATTTGGTGTTTTACGGCTGTGTGT	51	YRTIDSRVFIWCFTAVC	2
YMAEDREQHQ+KHDVKC	2	0.0013		ATGCGTACTGGTGTGTGTGATCAGGGTAAGAGTCAGAATGGTTAGTAGTGT	51	YRTGVCDQGKSQNG++C	2
YMAEIKTMKC+DSLDMC	2	0.0013		ATGCGTAGTCATATTGTGCATATGAAGTCTACTTGTGATCTTACGATTTGT	51	YRSHIVHMKSTCDLTIC	2
YMATQDSMRKSGRAWTC	2	0.0013		ATGCGTAGTCGGAAGCATTAGATTTAGCATATGGATCGGCCGCCTAGGTGT	51	YRSRKH+I+HMDRPPRC	2
YMCANGMKRKMVSLQIC	2	0.0013		ATGCGTATGAGTGTGAATGTGTTGGATGCTGAGACTGGTAATAATAGTTGT	51	YRMSVNVLDAETGNNSC	2
YMCKYNIWRHGWNVDPC	2	0.0013		ATGCGTCGTAATAGGAGGCAGTAGTTTAGTGATCTTGGTACGAAGGAGTGT	51	YRRNRRQ+FSDLGTKEC	2
YMCRNMKLTSQSNYISC	2	0.0013		ATGCGTGAGTTGGAGCAGACTATGGAGAAGATGTTGTATATTAGGAAGTGT	51	YRELEQTMEKMLYIRKC	2
YMCTKLWWENFEIC+SC	2	0.0013		ATGCGTGATAAGAATAGGCGTTATGAGATGTTTCGTAAGCTTGTTCCGTGT	51	YRDKNRRYEMFRKLVPC	2
YMCYNLCGWGEHVRWYC	2	0.0013		ATGCGTGATATGGCTGTGGAGGAGCCGTTTGGGTAGTAGGATGTTATTTGT	51	YRDMAVEEPFG++DVIC	2
YMDGTTMED+YQL+VVC	2	0.0013		ATGCGTGATCATTAGCCTCTGAATGATAAGAAGTGTCCGAGGAAGGTTTGT	51	YRDH+PLNDKKCPRKVC	2
YMDKYKRLPDKRQCYVC	2	0.0013		ATGCGTGATGATACTAATGGTATTAATGATACGCCGTCGCCGTAGCCTTGT	51	YRDDTNGINDTPSP+PC	2
YMDLKLVNSCLVISNNC	2	0.0013		ATGCGTGCGCGTCCTTCTCGGCAGGGGAAGAGGTTGGTGCAGTTGCATTGT	51	YRARPSRQGKRLVQLHC	2
YMDMAMAKWILTLMVRC	2	0.0013		ATGCGTGCTAAGAAGAGGAGTTTTCAGTTGTCGAATGAGAATAAGTGGTGT	51	YRAKKRSFQLSNENKWC	2
YMDQTATHRFLRCFRLC	2	0.0013		ATGCGTGTGATTTAGGTTGATTCTCGTGTTAATCGTACGACGTGGCGTTGT	51	YRVI+VDSRVNRTTWRC	2
YMDQTSNVMAVVEKKLC	2	0.0013		ATGCGTGTTTGTATTTCGATGGAGTTTAGTCCGGGGCATCTTCCTAATTGT	51	YRVCISMEFSPGHLPNC	2
YMDTRLEKLTSNTIGTC	2	0.0013		ATGCGTTAGGATAGGTATAATCTTATTAGTAAGAGTGGTAAGAGTGATTGT	51	YR+DRYNLISKSGKSDC	2
YMEHDDSHTQDRNWMKC	2	0.0013		ATGCGTTATAATGTGTAGTATTCGACGACTAATAAGCGTTGGTAGAAGTGT	51	YRYNV+YSTTNKRW+KC	2
YMFE+LKHNYPDRFSSC	2	0.0013		ATGCGTTCGTTTTTGCATAATTTTTGGTTGAAGAAGTGTGCTGAGATGTGT	51	YRSFLHNFWLKKCAEMC	2
YMGCSFEIMRNRLDNLC	2	0.0013		ATGCGTTGTTTGAAGTGGATTTATGTGTGTTGGGTGAATCGTAAGGTTTGT	51	YRCLKWIYVCWVNRKVC	2
YMGCVTNDMLYQGYAIC	2	0.0013		ATGCTGAAGGATGGGAATGATGATAAGTATATTGTTAAGGATTTTTGTTGT	51	YLKDGNDDKYIVKDFCC	2
YMGDSKICTIDGVYQPC	2	0.0013		ATGCTGAAGGGGAGGGATAAGAATATTGTTACGGCGCCTTTGAAGAGTTGT	51	YLKGRDKNIVTAPLKSC	2
YMGGAESTERTLERVNC	2	0.0013		ATGCTGAATGATGGGTGGATTCGGGTGGTTGGTTCGATTAATGATGTGTGT	51	YLNDGWIRVVGSINDVC	2
YMGLYKKVNMIVLGGGC	2	0.0013		ATGCTGAATGCTCATACTTGGAGTGTGGAGACTGAGAATATGAAGCTGTGT	51	YLNAHTWSVETENMKLC	2
YMGSVVWKGRCVSFEGC	2	0.0013		ATGCTGAATGTGAGGATGGGGTAGCAGCGGACTTGTTCGGTTCGTTCTTGT	51	YLNVRMG+QRTCSVRSC	2
YMH+KQRKYWMRWIHGC	2	0.0013		ATGCTGACGTAGCGTAGGTTGAGTTCGACTTCGAGGCTTCCGTAGGAGTGT	51	YLT+RRLSSTSRLP+EC	2
YMHEERNIMVWMKVQIC	2	0.0013		ATGCTGACGTGTAATTAGGTTACTTATGCGAATTATAATGAGATGATTTGT	51	YLTCN+VTYANYNEMIC	2
YMHEGCVERWTIGLTHC	2	0.0013		ATGCTGACTACTTTGCAGGTGCTGATGAATCTGGCGCGTTATGAGAATTGT	51	YLTTLQVLMNLARYENC	2
YMIGEVSLAWQRLKMGC	2	0.0013		ATGCTGAGGATTTGTAAGATTTGGTGTGGTTGTCTTAAGAAGATGACTTGT	51	YLRICKIWCGCLKKMTC	2
YMIYVARIYELVSHVHC	2	0.0013		ATGCTGAGTAATTTGTAGAATGATAAGCCTCCGGCGATGAATAATTATTGT	51	YLSNL+NDKPPAMNNYC	2
YMKDAREGTKMSRVWTC	2	0.0013		ATGCTGAGTGAGTTTGATAAGAATATTGAGACGAATACTAGTGCTACTTGT	51	YLSEFDKNIETNTSATC	2
YMKGDTFK+VKFRLGNC	2	0.0013		ATGCTGATGAATGAGATGATTTGGTGTACGACGATTCCTGGGCATAAGTGT	51	YLMNEMIWCTTIPGHKC	2
YMKKKTK+VNRC+LSNC	2	0.0013		ATGCTGATGAGGCAGAAGGGTATGAATATTTTGCAGCCGAGTGTGGAGTGT	51	YLMRQKGMNILQPSVEC	2
YMKLKYQEHVYSRWDLC	2	0.0013		ATGCTGATGCTTTAGATGAGTGCGAGTACGGCGAGGGAGCATAATGATTGT	51	YLML+MSASTAREHNDC	2
YMKLRNGSTDSLGVNNC	2	0.0013		ATGCTGATTAATGTGTGGTTTTCGCAGGATCAGATGATTTAGACTAAGTGT	51	YLINVWFSQDQMI+TKC	2
YMKYCSRVTCAAVYNEC	2	0.0013		ATGCTGCCGGATGCGAAGAAGATTCTTATGTAGCATTTTTCTATGTTGTGT	51	YLPDAKKILM+HFSMLC	2
YMLEINLVASGMEIRMC	2	0.0013		ATGCTGCGTAGTTATAAGGAGTTGACGCATGAGCGTTATCAGCGTACTTGT	51	YLRSYKELTHERYQRTC	2
YMLMAEHWILYTVDTMC	2	0.0013		ATGCTGCTGACTACGCAGCAGGATACTCTTAATCATCCGTAGTGTATTTGT	51	YLLTTQQDTLNHP+CIC	2
YMLNYCCDWFNVSLKRC	2	0.0013		ATGCTGCTTACGCATATTCTGAATGTGTGTGGGAGTTAGCTGGTTAATTGT	51	YLLTHILNVCGS+LVNC	2
YMLQSKNDKSDKLIAEC	2	0.0013		ATGCTGGAGAGTTAGGATGAGGTGTGTATTTGTAGGCAGATTACTTTTTGT	51	YLES+DEVCICRQITFC	2
YMLRDWTCL+TKSVWIC	2	0.0013		ATGCTGGATTAGAAGAGTAATAATAGTATGACTATTTATAGTGAGATGTGT	51	YLD+KSNNSMTIYSEMC	2
YMLTLTDMTKSLWQLVC	2	0.0013		ATGCTGGCTGAGCATGAGTCGAATTAGATTTCTAGTTTTTAGAAGAGTTGT	51	YLAEHESN+ISSF+KSC	2
YMLVNWYGYGHMTPCWC	2	0.0013		ATGCTGGGGAAGACTGATGAGGATGGTCATTGTGATTATTATAATAGGTGT	51	YLGKTDEDGHCDYYNRC	2
YMMYYWSNSWLRKISWC	2	0.0013		ATGCTGGGGAAGTCTCATACGAATACTTTTTGTAGGTTGAGGAGGGGTTGT	51	YLGKSHTNTFCRLRRGC	2
YMNDKKEYG+AASLDMC	2	0.0013		ATGCTGGTTGGGGCTACTTAGGCGTGGACGGCGCTTGCGGGGTCTGGGTGT	51	YLVGAT+AWTALAGSGC	2
YMNRLRFWCTSVISRNC	2	0.0013		ATGCTGGTTTTGATTAGTTGGTGTACGAATACTAGTATTTCGTCGGCGTGT	51	YLVLISWCTNTSISSAC	2
YMNSHKYLKRNRLKDEC	2	0.0013		ATGCTGTAGGAGTCTACGGATATTCATTATGATCGTAATGGGTTTGATTGT	51	YL+ESTDIHYDRNGFDC	2
YMNWRMKMREVWSRLTC	2	0.0013		ATGCTGTAGTAGAAGAAGCATTATAAGGTTATGAATACTTATATGTCGTGT	51	YL++KKHYKVMNTYMSC	2
YMQLTQK+TRPYGVQGC	2	0.0013		ATGCTGTATAATCGTAATATGAAGGCTAAGCTTCTGGATTTTAGGCAGTGT	51	YLYNRNMKAKLLDFRQC	2
YMRCVWGFLSGTKWTKC	2	0.0013		ATGCTGTCTCTGCGTGTGCAGAATGCGGTGAGGGTGCGTGCGGATAAGTGT	51	YLSLRVQNAVRVRADKC	2
YMRIWFRNTFATVMLWC	2	0.0013		ATGCTGTGGTATTGTAAGCTTTTTTGTCTTTAGGTGCCGCTTGCGGGTTGT	51	YLWYCKLFCL+VPLAGC	2
YMRKKN+NESNTSGERC	2	0.0013		ATGCTGTGTGTTCATTAGGCGTGGCAGCTGACTGTGAATTATAGTATGTGT	51	YLCVH+AWQLTVNYSMC	2
YMRLTVYIGFKYNNNVC	2	0.0013		ATGCTGTGTGTTGCTACGTTTGAGGCTTGGGCGCGGATGGTTCGTTCTTGT	51	YLCVATFEAWARMVRSC	2
YMRSHLFTLKW+IRRKC	2	0.0013		ATGCTGTGTTGTACGATTAAGCCTAAGACTCGGTGTTGGCGTAATAATTGT	51	YLCCTIKPKTRCWRNNC	2
YMSKEVGYVNKMETMTC	2	0.0013		ATGCTGTTGCAGTTTATGAGTAGTAATGTGAAGTAGGAGACTTCTGCGTGT	51	YLLQFMSSNVK+ETSAC	2
YMSMELSWMDSRWMFFC	2	0.0013		ATGCTGTTGGGTAAGTCTACGCAGATGACGCAGTGTTATGATTAGGAGTGT	51	YLLGKSTQMTQCYD+EC	2
YMSNLYVGSEALKICAC	2	0.0013		ATGCTTAAGGCGCAGCGTTATTGTGTTACTTGGAATACTAAGACTTGT	48	YLKAQRYCVTWNTKTC	2
YMTFSCLGGTDKRNERC	2	0.0013		ATGCTTACTTGGTAGTATACTTGTCCGGAGAGTCAGACGGCGCATCATTGT	51	YLTW+YTCPESQTAHHC	2
YMTMR+QFMK+AIPQWC	2	0.0013		ATGCTTACTTGTATTTGTACGCATCGGCATCGTAAGAGGAGTTTGAAGTGT	51	YLTCICTHRHRKRSLKC	2
YMVGRKKVNYNFVKEFC	2	0.0013		ATGCTTATGAGGACGAGTAGGAAGAGTTCTTGTATTGCGGTGTATATGTGT	51	YLMRTSRKSSCIAVYMC	2
YMVMMEFNCDGRLRAGC	2	0.0013		ATGCTTATGTAGAATCAGTAGAAGTTTTGTGAGAGTAGGGTTATTGTGTGT	51	YLM+NQ+KFCESRVIVC	2
YMVWYVNWDDFRTSGFC	2	0.0013		ATGCTTCTTACGGAGAGTGGTAGGGAGTTGAAGTTTTGGGGTCTGATTTGT	51	YLLTESGRELKFWGLIC	2
YMWDENILTALCL+AQC	2	0.0013		ATGCTTGATGCTCGGTAGATGAGTTATAGGGATAATTAGACTTAGGATTGT	51	YLDAR+MSYRDN+T+DC	2
YMWGHLPSDLTYDSRVC	2	0.0013		ATGCTTGCGGAGCGTCGGATGTAGCCGAGTAAGGATGTTGATGAGTGTTGT	51	YLAERRM+PSKDVDECC	2
YMWIDKLDLINDY+TAC	2	0.0013		ATGCTTGCGGAGCTTTGTAATAGGATGATGTTTTGTTGGTGTCTTTGGTGT	51	YLAELCNRMMFCWCLWC	2
YMWMIFVQSWIQWYGSC	2	0.0013		ATGCTTGCTGATGGTGAGGATCATGGTCCGAAGATGGTTGTGATGCGGTGT	51	YLADGEDHGPKMVVMRC	2
YMWMYKVRNVGKKCGGC	2	0.0013		ATGCTTGTGATTTTTATTTGGGATTTGTATCTGGCGGTGAGGATGGATTGT	51	YLVIFIWDLYLAVRMDC	2
YMWSKNWDNHTKQPEAC	2	0.0013		ATGCTTGTTGGTAGGTTTTGTGGGAGTTTGGTTTGTGATCGGTATTAGTGT	51	YLVGRFCGSLVCDRY+C	2
YMWVVLKWKLYE+MRCC	2	0.0013		ATGCTTTATTTGGGTAATAATGTTAGGATTAGTTTTTTTGTGATTGGTTGT	51	YLYLGNNVRISFFVIGC	2
YMYINESTRGRKAERCC	2	0.0013		ATGCTTTGGATTGTTACTGTTGTTGCTTGTGCGTATGATAAGTATAGGTGT	51	YLWIVTVVACAYDKYRC	2
YMYKYRLCDEVKDSFDC	2	0.0013		ATGCTTTGTTATGATTAGAATTATTGTATTTGGACTGTGCTTAGGCATTGT	51	YLCYD+NYCIWTVLRHC	2
YMYMVLSYMNEITWCFC	2	0.0013		ATGCTTTTGAGTAATTCGGGGAGTCTTAAGTTTTTGATGATGCTTACGTGT	51	YLLSNSGSLKFLMMLTC	2
YMYVKTRHRQMHPKRKC	2	0.0013		ATGCTTTTGTTTCGTAAGGATGTTTATTTTAATGAGCAGAGTAAGTGGTGT	51	YLLFRKDVYFNEQSKWC	2
YN+LHD+SILWHLRKLC	2	0.0013		ATGCTTTTTACTAAGAAGGTGAAGAAGGGTATGAAGTAGTCGCCTTATTGT	51	YLFTKKVKKGMK+SPYC	2
YN+LRSLCSGDGLM+SC	2	0.0013		ATGGAGAAGACTCCGAATCATGGGATGTGTCTTCCGACGGATTTTCGTTGT	51	YEKTPNHGMCLPTDFRC	2
YN+NSLDLHRVQ+QYNC	2	0.0013		ATGGAGAAGAGGAAGCAGGCGAGGAAGAATACGACTATTAGTAAGTCGTGT	51	YEKRKQARKNTTISKSC	2
YNADSSEANTA+NYSRC	2	0.0013		ATGGAGAAGAGTATGCAGATTACGTGGATTAATGCGTAGACTTGTATTTGT	51	YEKSMQITWINA+TCIC	2
YNAITYWMRYDSLICYC	2	0.0013		ATGGAGAAGATGTAGTAGAATAAGGGGTATACTTTTTATATGTCTACGTGT	51	YEKM++NKGYTFYMSTC	2
YNAKNKPTFDNLKHIAC	2	0.0013		ATGGAGAAGATGTGGAAGGTTTATGAGTGGCTTCTGGTGGTGGGTCTGTGT	51	YEKMWKVYEWLLVVGLC	2
YNANFCM+TNWGHRT+C	2	0.0013		ATGGAGAAGTAGCTGGGGATTGTTCCGAAGGATAGTCAGATGGAGTTTTGT	51	YEK+LGIVPKDSQMEFC	2
YNAQIHNAYQFSKTKDC	2	0.0013		ATGGAGAAGTAGTAGGAGAAGCTGACTATGAAGCCTCCTGCTAATGAGTGT	51	YEK++EKLTMKPPANEC	2
YNCCYVWHKRTSTFQFC	2	0.0013		ATGGAGAAGTTGTGTAATCTGTGGACTTCGACGGCTGGGAATAGTAATTGT	51	YEKLCNLWTSTAGNSNC	2
YNCHTAHTRKTLCRNVC	2	0.0013		ATGGAGAATACTTATGAGACGGCGGAGCATATGACTTGTGAGCTGCATTGT	51	YENTYETAEHMTCELHC	2
YNCKTSLARRSI+DYEC	2	0.0013		ATGGAGAATGGGCAGGCGCTGTTGGGTACGTGGAATGTGCTTTGGAATTGT	51	YENGQALLGTWNVLWNC	2
YNCLKRYVLTAWNLKCC	2	0.0013		ATGGAGACGAATTGTTCTTTTACGATTGATCCGCAGCTGCTTCAGAAGTGT	51	YETNCSFTIDPQLLQKC	2
YNCLNNMDSAVVLVYWC	2	0.0013		ATGGAGACGGATGTTATGGAGGCTTGGCCGAAGTATTGGAATGCGCATTGT	51	YETDVMEAWPKYWNAHC	2
YNCMVRSLPAAEMVNRC	2	0.0013		ATGGAGACTATTAATTTGAGGTTTGTGAGTAGGCATAGTGCGGAGGATTGT	51	YETINLRFVSRHSAEDC	2
YNCW+MPSTGMWRMTGC	2	0.0013		ATGGAGAGGGAGAAGAGGCTTCGTACGAAGATGCGTCTTATTCTTCATTGT	51	YEREKRLRTKMRLILHC	2
YND+KNWIIVNMGVNRC	2	0.0013		ATGGAGAGTAATATGAATACTCGGTAGCTTATTTCGGCGACGGAGAATTGT	51	YESNMNTR+LISATENC	2
YNDVACQKPSVTIINKC	2	0.0013		ATGGAGAGTGTGGATAGGTGGTTTTATGTGGCGTGGCTGGCGAATACGTGT	51	YESVDRWFYVAWLANTC	2
YNECYLIYLEYCGVNRC	2	0.0013		ATGGAGAGTTATTAGATTACTATGACGGTTACGTATTTTGCTTGTATTTGT	51	YESY+ITMTVTYFACIC	2
YNEKFNTKNRQ+VMGMC	2	0.0013		ATGGAGAGTTTGATGAATAGGGGGGTTGATATGTCGTGTGGGAATAGGTGT	51	YESLMNRGVDMSCGNRC	2
YNEMGYSKDFKNKEPNC	2	0.0013		ATGGAGATGAAGGGGAAGTGTTGGGTGGGGGTGAGGTATTTGGAGTATTGT	51	YEMKGKCWVGVRYLEYC	2
YNENKWNHPRSYDDRLC	2	0.0013		ATGGAGATTAAGAATTCGACTAGTAAGAAGTAGTAGAGGAATAAGTCTTGT	51	YEIKNSTSKK++RNKSC	2
YNFKMRKVDRT++RPAC	2	0.0013		ATGGAGATTAGTGAGTATATTAATAATAATAATAATTATCGGGATGCGTGT	51	YEISEYINNNNNYRDAC	2
YNFNYTR+EPFGTNNQC	2	0.0013		ATGGAGATTTGGGTGTTTAGTTGGGGTCATGTTAAGTTTTTTCGGATTTGT	51	YEIWVFSWGHVKFFRIC	2
YNFWCWINNKMCHYIKC	2	0.0013		ATGGAGCAGTGTAAGAAGTTTAAGAGTGCGAGTGTTGATTCTGAGTGTTGT	51	YEQCKKFKSASVDSECC	2
YNFYVVVIYQARDKTTC	2	0.0013		ATGGAGCCGAAGAGGATGTGGCTTACTGAGGAGGTGAATGTTATGTGTTGT	51	YEPKRMWLTEEVNVMCC	2
YNGCIK++GTLVELNNC	2	0.0013		ATGGAGCCTCAGAATGGGAAGTAGCGTAAGCTTAGGACGAATGTTCAGTGT	51	YEPQNGK+RKLRTNVQC	2
YNGDAVTRAKMDPTRSC	2	0.0013		ATGGAGCCTGGTCGTTTTGGGGCGTGGCATAAGGTTAAGTCGAGGGGTTGT	51	YEPGRFGAWHKVKSRGC	2
YNGELAFRRIYMFTTEC	2	0.0013		ATGGAGCGGAAGATTAAGGAGAATAATAAGACGTTGACGGCGACTCCGTGT	51	YERKIKENNKTLTATPC	2
YNGLIDRRYLCYGEYTC	2	0.0013		ATGGAGCGGACTGTGTTTTGTACTGGGAAGAGTTCGGGTGAGCGGTATTGT	51	YERTVFCTGKSSGERYC	2
YNGNCNGSRQRCWIWNC	2	0.0013		ATGGAGCGGAGGGAGTGTAAGTGGGCTCTGATGACTAATTTTAGGAATTGT	51	YERRECKWALMTNFRNC	2
YNGQNDMHNHNAWETYC	2	0.0013		ATGGAGCGGCATGTGTATCAGCCGAGGCAGCCTAGTAATATGAATGATTGT	51	YERHVYQPRQPSNMNDC	2
YNGVTEYSRFESPFARC	2	0.0013		ATGGAGCGTGAGACGCATAAGAATGAGGCGTAGTCTACGAAGAGGTCGTGT	51	YERETHKNEA+STKRSC	2
YNHLWLWLDPTGAKYRC	2	0.0013		ATGGAGCGTGCTAATGGTGAGATTAAGATTGTTGATTCTATTGTTGCGTGT	51	YERANGEIKIVDSIVAC	2
YNHRAAQSRMCFWWGEC	2	0.0013		ATGGAGGAGAAGCATAATTATCGGCCGAGGCATTCTTAGAGTTCGCGGTGT	51	YEEKHNYRPRHS+SSRC	2
YNHRSCRFAVAEWVVIC	2	0.0013		ATGGAGGAGGCTGAGAGTTAGCGTAATGGTGAGAATATGGTTGCGCATTGT	51	YEEAES+RNGENMVAHC	2
YNHS+RINNKMVHASTC	2	0.0013		ATGGAGGATAAGAGTCATAAGCGTTATCTGTGGAAGACGTGTGCTTCGTGT	51	YEDKSHKRYLWKTCASC	2
YNINMRMRDHVYGSSSC	2	0.0013		ATGGAGGATCCGGTGCGGAATGTGTCGATTAGGAAGTTTAAGAAGGATTGT	51	YEDPVRNVSIRKFKKDC	2
YNISLESPKRGAWYLVC	2	0.0013		ATGGAGGCGTATCAGTGTCTTGGGGTTTATGTTAGGGATTCTCGTCAGTGT	51	YEAYQCLGVYVRDSRQC	2
YNISREHLVEHMGYRSC	2	0.0013		ATGGAGGCTGATTAGCTGTGTAATCGTACTCTTTTGACGTGGACTAGGTGT	51	YEAD+LCNRTLLTWTRC	2
YNITQWRIEEIKNGMVC	2	0.0013		ATGGAGGGGCATAAGGTGTGGAAGATGGAGGATGATTGGTGTTGTTCGTGT	51	YEGHKVWKMEDDWCCSC	2
YNITVVGYVNNKLFWWC	2	0.0013		ATGGAGGTGGATGCTTCTCAGGCGAATGATAAGGTTTATTGTTTGGAGTGT	51	YEVDASQANDKVYCLEC	2
YNKDRKDVYCAHMLQKC	2	0.0013		ATGGAGGTTAGTGTTTAGTAGCGTAGTTGTAGTATTACTATTAGGAGTTGT	51	YEVSV++RSCSITIRSC	2
YNKGMGACKNVYTRNNC	2	0.0013		ATGGAGGTTGGTTCTATGCATCATACTTAGACTGTGCCGTATCAGAAGTGT	51	YEVGSMHHT+TVPYQKC	2
YNKHSLPESNPSGMEGC	2	0.0013		ATGGAGGTTGTGTTGATTACTATTTTGGAGTTTCAGGTGGTTTATGCGTGT	51	YEVVLITILEFQVVYAC	2
YNKQKT+INRRSYCRFC	2	0.0013		ATGGAGGTTGTTATGAATTATAAGAGGATTACGATTCAGCTTATGAAGTGT	51	YEVVMNYKRITIQLMKC	2
YNKRDPTTATKRYIHKC	2	0.0013		ATGGAGGTTTGGATGATGCGGGATCATTTTGTTGTGAATGCTTAGAATTGT	51	YEVWMMRDHFVVNA+NC	2
YNKRWMKFQTWSSWESC	2	0.0013		ATGGAGTAGATGGGGAAGGTGAATGCGCTGCGGAGTTGTTTGGTGAATTGT	51	YE+MGKVNALRSCLVNC	2
YNKSRVSENKNK+DTKC	2	0.0013		ATGGAGTAGGTGATTATGTAGCATATGCTGGGTAAGTGTGAGAAGGTTTGT	51	YE+VIM+HMLGKCEKVC	2
YNLAWKGIGLYPLVEIC	2	0.0013		ATGGAGTATACGATTGTGACTTGGAATAAGACTGGGGTGTTTCTGCTGTGT	51	YEYTIVTWNKTGVFLLC	2
YNLDDYR+SVLVLLTDC	2	0.0013		ATGGAGTATACGATTGTTGCGAGTGGGGGGTTGTATGGTAGTAGGGCTTGT	51	YEYTIVASGGLYGSRAC	2
YNLHNTFCNRYRLILRC	2	0.0013		ATGGAGTATAGGTTTACTGTGCTGTTTCAGAGTAGGAAGAGTTATTCGTGT	51	YEYRFTVLFQSRKSYSC	2
YNLILNYLSKDSNMQAC	2	0.0013		ATGGAGTATAGTAAGATGTGGAAGATGTATAAGTCTAGGAATATGTGGTGT	51	YEYSKMWKMYKSRNMWC	2
YNLK+KMLY+FKAWVKC	2	0.0013		ATGGAGTATTAGTATGGTGAGCAGTATGCGGGGATGAGGTCTAATGAGTGT	51	YEY+YGEQYAGMRSNEC	2
YNLNRGTNKPWTIGEEC	2	0.0013		ATGGAGTATTGGAAGATTACGCCTGGTTAGTTGGTGAAGTAGAGGAAGTGT	51	YEYWKITPG+LVK+RKC	2
YNLPCWCVMRAGNSPMC	2	0.0013		ATGGAGTCTCTGTATCAGGATGAGCAGAAGGAGTAGAATAATACTGCGTGT	51	YESLYQDEQKE+NNTAC	2
YNLRNVRYS+LLCVTRC	2	0.0013		ATGGAGTGGATGGATTTTCATCATTAGGTTACGATTCTGACTTATTGTTGT	51	YEWMDFHH+VTILTYCC	2
YNLSMSSCWWELSIALC	2	0.0013		ATGGAGTGGTAGAAGTGGGCGGATTCTTGTGGTGGTTGGGTTTAGAGTTGT	51	YEW+KWADSCGGWV+SC	2
YNLSYFRNKRSHESERC	2	0.0013		ATGGAGTGGTGGAATTGTAGGGATAGGATGATTGTTCTGTAGTAGCTTTGT	51	YEWWNCRDRMIVL++LC	2
YNLYISTLWNLWMKK+C	2	0.0013		ATGGAGTGTAAGCTGCTGCAGTCTTTGTCTACGATGAATTAGACTAAGTGT	51	YECKLLQSLSTMN+TKC	2
YNMDDGTALLTHL+LWC	2	0.0013		ATGGAGTGTACGAAGTTGCATTATCGGCCGCGTCGGAATGTGCAGGGGTGT	51	YECTKLHYRPRRNVQGC	2
YNMEHAMDSAYLPRVHC	2	0.0013		ATGGAGTGTCTGGATATTGATGAGTCGAGGCATTAGAAGAAGAAGAATTGT	51	YECLDIDESRH+KKKNC	2
YNMF+GTVNMQWIFVYC	2	0.0013		ATGGAGTGTGGTAAGATGGGGGCTAATGAGTGGCTGGCGATGTTTGAGTGT	51	YECGKMGANEWLAMFEC	2
YNMFKETLISVCKVENC	2	0.0013		ATGGAGTTGCTTTAGAATCAGGTGTAGGCTGATACTATGCGTGCTCAGTGT	51	YELL+NQV+ADTMRAQC	2
YNMSAEELHWV+SDKTC	2	0.0013		ATGGAGTTTGCGATTAGTTTGTCGTGGGCGGTTTGGCCTCAGCATCCTTGT	51	YEFAISLSWAVWPQHPC	2
YNMSCNGCMKDAKAKWC	2	0.0013		ATGGATAAGAATTATCGGGAGTCTCAGGAGAATTTTAGTCATGCTGATTGT	51	YDKNYRESQENFSHADC	2
YNMTGLTMPCDKRRYIC	2	0.0013		ATGGATAAGCATGCGTATAGTAAGTATAATAGTAATTCTGTGGATGTGTGT	51	YDKHAYSKYNSNSVDVC	2
YNN+NCIMTKNSTRGVC	2	0.0013		ATGGATAAGCTTTTGTCGAATAGTCGGCTTGAGCCTTATGTGGGTAATTGT	51	YDKLLSNSRLEPYVGNC	2
YNNAS+RSKTLAMAREC	2	0.0013		ATGGATAAGGCGAATCGTAGTTCTAAGCCGACTGCGAAGAGTCATGAGTGT	51	YDKANRSSKPTAKSHEC	2
YNNATRLLDENKSYRVC	2	0.0013		ATGGATAAGGGTGAGTATAGTAAGCTTGTGGTGAATCCTGGGTTGTATTGT	51	YDKGEYSKLVVNPGLYC	2
YNNDMTQTIMCEKTRLC	2	0.0013		ATGGATAAGGTTAAGTATAGGAATTCTCTGCGGCAGTATCGTCAGTAGTGT	51	YDKVKYRNSLRQYRQ+C	2
YNNEG+SVRHSRYIGKC	2	0.0013		ATGGATAATCAGACTGGGCAGAATGAGAAGGATATGCAGCAGTATCAGTGT	51	YDNQTGQNEKDMQQYQC	2
YNNKICERRILSAIELC	2	0.0013		ATGGATAATGATGATTTGGGGCTGTAGACTGAGGTGAAGACTAAGGTTTGT	51	YDNDDLGL+TEVKTKVC	2
YNNKTSKEAVRKNMYKC	2	0.0013		ATGGATAATGGTGATTCGAATAAGCGTGCGACTCGGGGGCTGCGGAATTGT	51	YDNGDSNKRATRGLRNC	2
YNNLNESLVVAVSMIKC	2	0.0013		ATGGATAATTGGCCGCAGACTACTATGATGCGTACGATTGGGATTTCGTGT	51	YDNWPQTTMMRTIGISC	2
YNNVLKKEESIRGMDLC	2	0.0013		ATGGATACGACTACTGATAGTTATGTTACTCTGTTGATGCAGACGATTTGT	51	YDTTTDSYVTLLMQTIC	2
YNNWLTCFKLGDCLLFC	2	0.0013		ATGGATACGATTTATTGGTAGCATCTGTATCAGTTGCGGGTTACTTGGTGT	51	YDTIYW+HLYQLRVTWC	2
YNNWTGNVMFKSG+YAC	2	0.0013		ATGGATACGGATTATAAGACGACTTTTAAGTCTTATAGGGATACGCAGTGT	51	YDTDYKTTFKSYRDTQC	2
YNPIWCQFLITFIASMC	2	0.0013		ATGGATACTACTAAGACGCTGGCTTCTATGCCGACTGATAAGGAGTATTGT	51	YDTTKTLASMPTDKEYC	2
YNPMPKSLQLL+SAWQC	2	0.0013		ATGGATACTAGTAGTACTCATGGGACTGCTCCGTATGATTAGGCTACTTGT	51	YDTSSTHGTAPYD+ATC	2
YNPSAMWETRGHSNCTC	2	0.0013		ATGGATACTCATTGTAGTTATGAGATGTCGGATGTGTTTAGGTCTAAGTGT	51	YDTHCSYEMSDVFRSKC	2
YNPSSRDCSKLRAWRTC	2	0.0013		ATGGATACTCGTAATAAGAGTCTGGCGTTGTCGCAGTATGGGATTCCTTGT	51	YDTRNKSLALSQYGIPC	2
YNPVERN+MITLSRP+C	2	0.0013		ATGGATAGGGTGAAGAGGAAGTGTAATTCGGTGAAGGCTTGTGAGTATTGT	51	YDRVKRKCNSVKACEYC	2
YNQRERTQFDIHFKLFC	2	0.0013		ATGGATAGGTATGGGATTTATAATGGGGCGTCGTAGCGTGAGGTTACTTGT	51	YDRYGIYNGAS+REVTC	2
YNQRRLLENRTNLTIVC	2	0.0013		ATGGATAGTACGAATTGTAAGGGTACTGTTAAGGAGGCGCAGTGTTCGTGT	51	YDSTNCKGTVKEAQCSC	2
YNQTTVKVT+LN+DSIC	2	0.0013		ATGGATAGTGAGTAGGGTAGTACGAATTGGGCGTAGAATAATGATAATTGT	51	YDSE+GSTNWA+NNDNC	2
YNQVNVLSNY+REYPNC	2	0.0013		ATGGATAGTTAGCAGAATTAGGTGCCGTTTGTGGAGCTTTCTTTTGCTTGT	51	YDS+QN+VPFVELSFAC	2
YNRAMLSDMVTRI+YLC	2	0.0013		ATGGATATGGAGAGGGTGCTGTTGAATTCGGTTAGTGAGATTTATCTGTGT	51	YDMERVLLNSVSEIYLC	2
YNRCWSKANYLDLDYSC	2	0.0013		ATGGATATGGATAATGTGAGGAATTGTTTGCTGATGATTGATAGTATGTGT	51	YDMDNVRNCLLMIDSMC	2
YNRDLEFARWGILRNTC	2	0.0013		ATGGATATGTAGCTTTCGCGTACGGAGACTATTACGTATGCTCATAAGTGT	51	YDM+LSRTETITYAHKC	2
YNRIFAVHRGDMRLVIC	2	0.0013		ATGGATATGTTGTTTGGGGTGATTTTGAAGATTGTTGTGGCTTTTGCGTGT	51	YDMLFGVILKIVVAFAC	2
YNRIMSSQDRSLTDSLC	2	0.0013		ATGGATATTCGTCGTCATATGGGTACGATGTGGCATAGTAGGACTGAGTGT	51	YDIRRHMGTMWHSRTEC	2
YNRLNAYDKCRSYKNEC	2	0.0013		ATGGATATTGAGAATAAGTATAAGATTAAGAAGGATCGGTTGTTTAGTTGT	51	YDIENKYKIKKDRLFSC	2
YNRMRTEVNDLEVMLMC	2	0.0013		ATGGATATTGATTCTATGAAGGTTAAGTGTAAGGAGAGTAGTCAGGGGTGT	51	YDIDSMKVKCKESSQGC	2
YNRQKSV+KSHA+RKSC	2	0.0013		ATGGATATTGTTTTTATTATGGAGTGGTTGTATATTGATGTGCATAGTTGT	51	YDIVFIMEWLYIDVHSC	2
YNSALGWLLNASYSCCC	2	0.0013		ATGGATCAGCCGATGGAGCTTGTGAATAAGTGTAGGGTGATGTTGAATTGT	51	YDQPMELVNKCRVMLNC	2
YNSAWADVKMVSNLEEC	2	0.0013		ATGGATCAGGCGCCTAATGAGCCGAGTAATTATTGTAATAAGAGTACTTGT	51	YDQAPNEPSNYCNKSTC	2
YNSDGVVEMYSFLVGTC	2	0.0013		ATGGATCAGGGGTATATTTCGAATGGGCCGTTTCTTAAGTGTGTGAGTTGT	51	YDQGYISNGPFLKCVSC	2
YNSHEMVKTKANNWSKC	2	0.0013		ATGGATCATGATGGTTGGAAGCTTAAGAATAATTTTCAGCAGAGTACGTGT	51	YDHDGWKLKNNFQQSTC	2
YNSLTTKSWMVKRNCFC	2	0.0013		ATGGATCATGATTTGTGGTATTTTAATGGGCAGGGTCTGTGTTGTTATTGT	51	YDHDLWYFNGQGLCCYC	2
YNSMNVLNCFTWTRAWC	2	0.0013		ATGGATCATGCTTTGTAGTGGAAGTAGTTTTTTATTAGTATGCATCCGTGT	51	YDHAL+WK+FFISMHPC	2
YNSQFNITDG+W+YPKC	2	0.0013		ATGGATCATGTGTGGTTGCATAAGTAGTATTGGATTGATTGGAATGAGTGT	51	YDHVWLHK+YWIDWNEC	2
YNSRKCVMYKRGVNCRC	2	0.0013		ATGGATCATGTTTGTGTTCGGTGGGAGAAGATTATGACTACGTAGAGGTGT	51	YDHVCVRWEKIMTT+RC	2
YNSVRMRMIGNMSEKDC	2	0.0013		ATGGATCCTAATTAGTATTATGTGGAGTGTAAGAATTAGGAGAATAGTTGT	51	YDPN+YYVECKN+ENSC	2
YNSYCTSYWRGYQCKCC	2	0.0013		ATGGATCGGGATGTGAAGAAGAGTGAGAGGTAGATTGTGGATAAGCTTTGT	51	YDRDVKKSER+IVDKLC	2
YNT+HLRSKELVCVRAC	2	0.0013		ATGGATCGGTGTGATGTGATTATGCTTCAGTAGGATCTGGGTTAGAATTGT	51	YDRCDVIMLQ+DLG+NC	2
YNTCCIVNIEKWLVYKC	2	0.0013		ATGGATCGTAATCAGTATTTTGTTGATCGTATTAAGCGTTGTTATCCTTGT	51	YDRNQYFVDRIKRCYPC	2
YNTLQMVVVWQRNTFDC	2	0.0013		ATGGATCTGAGTGTTTAGCGTCCGCATTGGGGTAGGAAGGTTCTTATGTGT	51	YDLSV+RPHWGRKVLMC	2
YNTPEIKLHTYGKGVTC	2	0.0013		ATGGATCTGCTGGCTCAGGTTACTTGGCCGAATGCTGAGATTCGGACGTGT	51	YDLLAQVTWPNAEIRTC	2
YNTV+DCEFSCNE+EGC	2	0.0013		ATGGATGAGAAGCAGAGTAGTAAGTAGATGACTTTGGGGCGGCCTCCTTGT	51	YDEKQSSK+MTLGRPPC	2
YNVAWKESG+LIRYTKC	2	0.0013		ATGGATGAGATGACGTATAATAAGCTGGTTCAGTCGTGGATTAATAATTGT	51	YDEMTYNKLVQSWINNC	2
YNVDDATMEHGRKRAGC	2	0.0013		ATGGATGAGATGGAGCATCAGTGTCCGTATGATCTGATGAATTCTAGGTGT	51	YDEMEHQCPYDLMNSRC	2
YNVISRRTMKTHTRNGC	2	0.0013		ATGGATGATAAGTGGGGGAATGCGGAGTATTTTCGGAGGTTTAAGCTTTGT	51	YDDKWGNAEYFRRFKLC	2
YNVKRMGMGYKRRSVIC	2	0.0013		ATGGATGATAGTACTTTTCAGCAGGTTTGGCATGCTCCTATTTGTAATTGT	51	YDDSTFQQVWHAPICNC	2
YNVKTRLRYVVWIDTRC	2	0.0013		ATGGATGATGGTAATTTGCGTCATCATAAGTAGCGGATTTGGAAGAATTGT	51	YDDGNLRHHK+RIWKNC	2
YNVWD++DDDFTVAIRC	2	0.0013		ATGGATGCGGAGATTGATACGTGGAGTAAGGTGGATACTCCGAATCATTGT	51	YDAEIDTWSKVDTPNHC	2
YNVWQILQIQLVYKVTC	2	0.0013		ATGGATGCTAATTTTAATAATGAGTGGAAGGATTCTAGGTTTAAGCTTTGT	51	YDANFNNEWKDSRFKLC	2
YNVWWIVVYGLLKHEKC	2	0.0013		ATGGATGGGAAGTATCATGCTGTTTATACTAAGGATAAGAGGGATAATTGT	51	YDGKYHAVYTKDKRDNC	2
YNWLSMNGKPEGAPLLC	2	0.0013		ATGGATGGGCAGAGGACGAATAATGCGTAGCAGCATAAGGTTATGGATTGT	51	YDGQRTNNA+QHKVMDC	2
YNWMCYSVHRWQD+VRC	2	0.0013		ATGGATGTGATTATGTTTGAGTAGTGTTGGGTTAGGTGGCAGATTAGGTGT	51	YDVIMFE+CWVRWQIRC	2
YNWNIMTRPRPYKKHIC	2	0.0013		ATGGATGTTATTAAGATTATTAAGTCTACGAGGTTGCAGTGGACGGATTGT	51	YDVIKIIKSTRLQWTDC	2
YNWNQTVLLGKIHIIAC	2	0.0013		ATGGATGTTCATGTGATTGGGTGTTTTTTTTGTATGATTTATAAGCTGTGT	51	YDVHVIGCFFCMIYKLC	2
YNWSV+EGSMCHHTCDC	2	0.0013		ATGGATGTTTCTTAGCCGTAGAAGAGTTATCTGGAGTAGTTTTCTAATTGT	51	YDVS+P+KSYLE+FSNC	2
YNWVSFRTLSL+H+SLC	2	0.0013		ATGGATTAGAGGTCTGAGAATAATAATAATGGTGCTGGTCGGGTGAATTGT	51	YD+RSENNNNGAGRVNC	2
YNYFIFKMDRNVNLMPC	2	0.0013		ATGGATTAGCCTCTTGTGCGGCAGAATATTAAGATGCCTATGCATAATTGT	51	YD+PLVRQNIKMPMHNC	2
YNYIAIIV+VYG+FRFC	2	0.0013		ATGGATTAGGTTAAGGAGCCGATGAAGAATGTTTGGGGGGATTTTTGGTGT	51	YD+VKEPMKNVWGDFWC	2
YNYLRRSYNITVHVNVC	2	0.0013		ATGGATTATACGATGTGTTCTAATTGTTTTAATCCGGTGGTTGGTTATTGT	51	YDYTMCSNCFNPVVGYC	2
YNYNEDQTMRHKLTTRC	2	0.0013		ATGGATTATATGAGGGTGTAGAGGCTGACTGCTGATACTGGTAGGACTTGT	51	YDYMRV+RLTADTGRTC	2
YNYVEMRKTGYICRTVC	2	0.0013		ATGGATTATGTTGAGGTGACGATGTCTAGTTATAATCGTCATAGGATTTGT	51	YDYVEVTMSSYNRHRIC	2
YNYVVHFRVTYLVWICC	2	0.0013		ATGGATTCGAAGCATGTGAGGGTGAGTTGGATTAGTAGGACGAGGAAGTGT	51	YDSKHVRVSWISRTRKC	2
YP+FYLTMLRLKKRAMC	2	0.0013		ATGGATTCTGATGAGTATATGGATAATGGTTCGGTGCATATGAAGAGGTGT	51	YDSDEYMDNGSVHMKRC	2
YP+KSKINTGNRTINWC	2	0.0013		ATGGATTGGAAGGTGGTGACTCCGTGGGATATTGCGGATCATAGTTTTTGT	51	YDWKVVTPWDIADHSFC	2
YPAGRMGTNNTNVKYVC	2	0.0013		ATGGATTGGTTTGCGAAGATGGATTGGCATTGTTAGGAGTAGCTTATGTGT	51	YDWFAKMDWHC+E+LMC	2
YPAKKNNLR+RSDCDKC	2	0.0013		ATGGATTGTAAGTAGCTTTGGAGGTCGGATGGGGGGATTGTGACTTATTGT	51	YDCK+LWRSDGGIVTYC	2
YPAR+MTLYKRTKQSLC	2	0.0013		ATGGATTGTAATACGAGTTATTCGCATTATATTTCGGCGACTTTTCATTGT	51	YDCNTSYSHYISATFHC	2
YPAWSFKKSQSTHLSMC	2	0.0013		ATGGATTGTAGTAAGAGTAAGTAGACGGCTCGGCCTTCGAATACTTCGTGT	51	YDCSKSK+TARPSNTSC	2
YPCVAPCRANRATDCTC	2	0.0013		ATGGATTGTCTGAGTGATAGTCATGCTAATCATCTGAAGACGCAGACTTGT	51	YDCLSDSHANHLKTQTC	2
YPD+TGRKYDLATNPQC	2	0.0013		ATGGATTGTGGTGTTTGGACGTTGCTTTTGCATCTTCAGGAGGCGAATTGT	51	YDCGVWTLLLHLQEANC	2
YPDIRKKMGERGTGD+C	2	0.0013		ATGGATTGTTAGATGAGGGATGTGGGTACGGTTAATTTTCAGCAGGAGTGT	51	YDC+MRDVGTVNFQQEC	2
YPFP+GGEGIKVKHN+C	2	0.0013		ATGGATTTGGCTTATATTGGGTATAGGACTAGGTGGTTGATTGGGTGGTGT	51	YDLAYIGYRTRWLIGWC	2
YPGGKRNPER+LHRDKC	2	0.0013		ATGGATTTGGTGGAGAGTCGGCCTGAGATGATTACTTAGTGTAATACGTGT	51	YDLVESRPEMIT+CNTC	2
YPGHNTR+AKSVSNKLC	2	0.0013		ATGGATTTTAGTAAGAATTTTCGTTAGAATACTAAGACTTATATGTAGTGT	51	YDFSKNFR+NTKTYM+C	2
YPGWVSQPTQRNNNMSC	2	0.0013		ATGGATTTTCCGCATATGTTTACTTATCTTCAGGCTGTGTAGAATCTTTGT	51	YDFPHMFTYLQAV+NLC	2
YPHDDTPGERTLDAYYC	2	0.0013		ATGGCGAAGAAGCATTAGTATTGTGAGTATGAGTGGCGTGTGACGCTGTGT	51	YAKKH+YCEYEWRVTLC	2
YPHDNETDDKKSMPTEC	2	0.0013		ATGGCGAAGAGGGATATTGAGGTGAGGAGGAGGAATGTGATGAGTTATTGT	51	YAKRDIEVRRRNVMSYC	2
YPHNWRNALDSLMLRAC	2	0.0013		ATGGCGAAGATTAAGAAGCTTAAGAAGCATGAGAATGATCTTAGTACTTGT	51	YAKIKKLKKHENDLSTC	2
YPHRQKPNSLHCTNPWC	2	0.0013		ATGGCGAATCATGATGTTCATACTTGGTTGAATAATCATAGGCATTTTTGT	51	YANHDVHTWLNNHRHFC	2
YPIKWDALYESESVLEC	2	0.0013		ATGGCGAATGTGCGGACTAAGAAGAAGGTGACGCAGGGTAGGCGTGGTTGT	51	YANVRTKKKVTQGRRGC	2
YPIRNIYRHIYARAQWC	2	0.0013		ATGGCGACTAATAATGTGAATCTTACTAAGCAGACTGATAGTCGGCAGTGT	51	YATNNVNLTKQTDSRQC	2
YPISYKKYQI+VDSVLC	2	0.0013		ATGGCGAGTAAGCATAAGAAGATTGTGAGTCGGTTTACTAATGATCAGTGT	51	YASKHKKIVSRFTNDQC	2
YPKAIT+QWTKKYEISC	2	0.0013		ATGGCGAGTCCGATGCGGTAGTAGTATAATATGACGCATTCGGTTACGTGT	51	YASPMR++YNMTHSVTC	2
YPKIGIILCRSWDEVMC	2	0.0013		ATGGCGAGTCCGCTGCATGAGAAGAAGGGTACTAAGTTGTTGTATGCTTGT	51	YASPLHEKKGTKLLYAC	2
YPKKRNITNKV+IIMQC	2	0.0013		ATGGCGAGTTATTGTGAGAAGAAGAAGAAGGGTAAGTTTTCTTATCGGTGT	51	YASYCEKKKKGKFSYRC	2
YPKTADNDGRRCYLQLC	2	0.0013		ATGGCGATTCAGAATTATAGTACTTATAAGTCGAGTAATTTTGAGCAGTGT	51	YAIQNYSTYKSSNFEQC	2
YPLGKT+CQRWQADVKC	2	0.0013		ATGGCGCGTAGGATTTTTAAGAAGTATTATTGGACGGTTATTTATATGTGT	51	YARRIFKKYYWTVIYMC	2
YPLTTPRCQITGKTMTC	2	0.0013		ATGGCGGATAAGAATGATAGTGTGGCTGTTAAGCATATTATTTGTCCGTGT	51	YADKNDSVAVKHIICPC	2
YPMCNTSRPLPSARAYC	2	0.0013		ATGGCGGGGAATCCGATTTGTCAGTGTCGTAAGCGGTCGCAGAAGCATTGT	51	YAGNPICQCRKRSQKHC	2
YPMKQENYWVVNI+SIC	2	0.0013		ATGGCGGGTATGTATCAGGCTAGGACTTCGAAGATTATGATTACTAGTTGT	51	YAGMYQARTSKIMITSC	2
YPMRKAVEYGIHILQVC	2	0.0013		ATGGCGGGTTATAATTCTGGTAATATTAATAAGTATAGTTATTAGAGGTGT	51	YAGYNSGNINKYSY+RC	2
YPNVRTLYEVSFPYNYC	2	0.0013		ATGGCGGTTATTGGTTTTCAGATTTGGATGCTTGTTAATTGTGATTTGTGT	51	YAVIGFQIWMLVNCDLC	2
YPQW+EYT+LTPGSKVC	2	0.0013		ATGGCGGTTGATGCGGTGGCGTGGCCTGCTAGGTAGAATTAGGATCCTTGT	51	YAVDAVAWPAR+N+DPC	2
YPRMSDLNDILRLRTHC	2	0.0013		ATGGCTAAGAATGTGTTTAAGCTGAATTGTGTGAAGCCTATGAGGGATTGT	51	YAKNVFKLNCVKPMRDC	2
YPRMTAFMSLPKKQKDC	2	0.0013		ATGGCTAAGGCGTATCCGATGAGTAATACTCATCGTTAGCGGACGATTTGT	51	YAKAYPMSNTHR+RTIC	2
YPRVKQTYTEKTTLPGC	2	0.0013		ATGGCTAATAATATTGATGAGTATGATAAGGGGAAGTCGGATATTCGGTGT	51	YANNIDEYDKGKSDIRC	2
YPSRRYCLVKTKPYSVC	2	0.0013		ATGGCTAATCATGAGAATAGTCTGTTTCATGGGCATCTTTGTATGACTTGT	51	YANHENSLFHGHLCMTC	2
YPTA+NASRLPRPKTLC	2	0.0013		ATGGCTAATTCGGTTAAGAAGTATCGTTCTTCTATGTGGACGGCTACGTGT	51	YANSVKKYRSSMWTATC	2
YPTALVTAKLKV+GCMC	2	0.0013		ATGGCTACTTCGGATAAGCTTTTTACGCCTGATAATACTTATAGGTTTTGT	51	YATSDKLFTPDNTYRFC	2
YPTMSLNCHIWKRHSVC	2	0.0013		ATGGCTAGTGTTACTGCGCTGAAGCCGAATCCGTATTATCATTGTATTTGT	51	YASVTALKPNPYYHCIC	2
YPTVSDCERYSWDNMYC	2	0.0013		ATGGCTCAGAATAAGCGTAGGACTAAGGCGGTGATGCTGAATTGTCAGTGT	51	YAQNKRRTKAVMLNCQC	2
YPVENWRRTVENSWLDC	2	0.0013		ATGGCTCGGAATGTTCAGATGGCTCTGTAGTCGTATTGGCTGAAGTTGTGT	51	YARNVQMAL+SYWLKLC	2
YPVL+L+RHYRGMWDAC	2	0.0013		ATGGCTCGGAGGAGTGGTAAGGGTACTGCGGCGAGGGGTTTGAATGCTTGT	51	YARRSGKGTAARGLNAC	2
YPWNKN+S+CT+FDDSC	2	0.0013		ATGGCTGAGTGGTAGGCGAATAAGCCTCAGAATTGTAATACGCGGATTTGT	51	YAEW+ANKPQNCNTRIC	2
YPYGNVHDSNVSMPMLC	2	0.0013		ATGGCTGATGATAATGCTAAGGCTCATAGGCAGATGCATATGAGGAATTGT	51	YADDNAKAHRQMHMRNC	2
YPYHTRLRSMR+SKWHC	2	0.0013		ATGGCTGCGGAGACGGGTACTCCTCGGTGTTCGGCGAAGTAGCTGCTGTGT	51	YAAETGTPRCSAK+LLC	2
YQ+K+AHSTGKRP+QNC	2	0.0013		ATGGCTGCGTATGGTACGGCTAAGATTATGTTTCGGTAGCGTATTGCGTGT	51	YAAYGTAKIMFR+RIAC	2
YQ+THFRSNTSGTYTKC	2	0.0013		ATGGCTGCGTTGACTTTGGCTCTTGAGACGCATGAGCCTGGTGATAATTGT	51	YAALTLALETHEPGDNC	2
YQ+TSISKVAYICSSYC	2	0.0013		ATGGCTGGGCATGCGCTGATTCATAAGATTAATCGTCCGACGAAGACTTGT	51	YAGHALIHKINRPTKTC	2
YQCWRVKRNS+GHYMRC	2	0.0013		ATGGCTGGGGAGCGGCCGCTTCTGACGGCGGATACTCATTCGTGTGGTTGT	51	YAGERPLLTADTHSCGC	2
YQDRCREVDTYSNK+VC	2	0.0013		ATGGCTGGTAGTGGTACTATGTGGTTGGCGGTGTAGCGTCTGGCTGAGTGT	51	YAGSGTMWLAV+RLAEC	2
YQELFNKDNRPNNMYHC	2	0.0013		ATGGCTGGTCTTCCTATTCCGGAGAGGAAGTGTGATGAGTCTTAGCATTGT	51	YAGLPIPERKCDES+HC	2
YQFNLMDTGTVVPIDSC	2	0.0013		ATGGCTGGTTGTAAGTTGAATGCGGCGTGTTTTGGTTCGCGTTAGCTTTGT	51	YAGCKLNAACFGSR+LC	2
YQFQPSTNSALGHSFKC	2	0.0013		ATGGCTGTGAATCGGAATCCGATTTCGATGATGAGTGATCGTGATTGTTGT	51	YAVNRNPISMMSDRDCC	2
YQGVSWRGTYNTRMIMC	2	0.0013		ATGGCTGTGCTGAGTAGGTTGCTGTGTAGGTGGAAGGTTTGTAAGTGGTGT	51	YAVLSRLLCRWKVCKWC	2
YQHDVNMCWSSYLKLHC	2	0.0013		ATGGCTGTGTAGTGTCGGGAGTCTATGGCTGGGGGTGGTGTGATTTTGTGT	51	YAV+CRESMAGGGVILC	2
YQHSPKKSQNTEAHSLC	2	0.0013		ATGGCTGTTTTTCATTCGAGTATTCTTTCTGCTAATAAGGATTGTACTTGT	51	YAVFHSSILSANKDCTC	2
YQIENRMFVIKMVNRLC	2	0.0013		ATGGCTTCGTTGACGGCGGATGAGACTGTGCCGAAGACGTGTGAGAGTTGT	51	YASLTADETVPKTCESC	2
YQIKTYRYNLQYRKNLC	2	0.0013		ATGGCTTGTGATAATATGTGGGCGGGGACGTTGAGTGTGAATGCGTGGTGT	51	YACDNMWAGTLSVNAWC	2
YQILDTKMSSNLLINDC	2	0.0013		ATGGGGAAGAGGTGTCAGAATAATAATAGTAATGGTAATTGTTAGTTTTGT	51	YGKRCQNNNSNGNC+FC	2
YQIY+KHMHSKLGHPEC	2	0.0013		ATGGGGAATAATACTACGCTGTTTGGGTGGTTTTTTGAGTGTTCTGGTTGT	51	YGNNTTLFGWFFECSGC	2
YQKAAS+RSRCLRRYLC	2	0.0013		ATGGGGAATAATTGTGATCGTACTAAGGCGCATGCGAGTAATGGGCTGTGT	51	YGNNCDRTKAHASNGLC	2
YQKALIGKEAKHCVRTC	2	0.0013		ATGGGGAATAGTTATCTGCGTTGTACGCATACTTTGAAGCAGGGTCCGTGT	51	YGNSYLRCTHTLKQGPC	2
YQKGTNAALWV+LTMYC	2	0.0013		ATGGGGAATGCTTCGGGGTAGCAGTAGAAGGCGTATATTACTAAGGGTTGT	51	YGNASG+Q+KAYITKGC	2
YQKSMNRKWIKVDCGRC	2	0.0013		ATGGGGAATGGTTCGGATCATATTAGTAAGAATATGGCTAGTGGGTGGTGT	51	YGNGSDHISKNMASGWC	2
YQKTHWKLNPVYTWQYC	2	0.0013		ATGGGGAATTGGAATAAGGCTTTGTGGCTGTGTTGTGGTAAGTGTTCTTGT	51	YGNWNKALWLCCGKCSC	2
YQLCRTDIKWNE+CYGC	2	0.0013		ATGGGGACGTGTTTTGGGAATAATGAGTATATTACTTGTTAGATGAATTGT	51	YGTCFGNNEYITC+MNC	2
YQLMDHISMNKSRCRNC	2	0.0013		ATGGGGACTAATTGTATTAGGGAGGCTTGTGTGCTTATTGATAATCTTTGT	51	YGTNCIREACVLIDNLC	2
YQLMRSYY+YCRWNRYC	2	0.0013		ATGGGGACTAGTATTAAGAGGAGGAAGAATATTTGGGATTCGTTGTGGTGT	51	YGTSIKRRKNIWDSLWC	2
YQLQSCMYRNTPYSKVC	2	0.0013		ATGGGGAGGACGTCGGATTAGGGGAATTCTCCGATGATGAGGTAGTCTTGT	51	YGRTSD+GNSPMMR+SC	2
YQLRREPGDGITLTVMC	2	0.0013		ATGGGGAGGTTTAGTAAGACGAGTGAGCCTCGTAGGGTGCGGAAGAAGTGT	51	YGRFSKTSEPRRVRKKC	2
YQMK+DVCRGREEVRRC	2	0.0013		ATGGGGAGTGTGAATAATATTTTTTATATGAAGAGTTATCATGTTTTGTGT	51	YGSVNNIFYMKSYHVLC	2
YQMMIVGDLWYEFLGTC	2	0.0013		ATGGGGAGTGTGTAGAGTGATCTGAAGTGTGTGTAGGAGATTTATCGTTGT	51	YGSV+SDLKCV+EIYRC	2
YQMTCARGVSLDVNCKC	2	0.0013		ATGGGGATGATTTGGCATTGGCGTAAGTTTTCGACGTTTAATAATGAGTGT	51	YGMIWHWRKFSTFNNEC	2
YQNSGLIDMFNDT+SHC	2	0.0013		ATGGGGATGCTTTAGGTGTTGTCGGTGGAGGAGGTGTATATGCAGTGTTGT	51	YGML+VLSVEEVYMQCC	2
YQNTR+HSRREAPHDMC	2	0.0013		ATGGGGATGTAGAATGGTAATAGGCCGAATAATGGTATTTTTAATAGTTGT	51	YGM+NGNRPNNGIFNSC	2
YQNVSIITL+TQKGRPC	2	0.0013		ATGGGGATTAATCTGGTTATGGGTATTATTATTTTGTGTAGGTTGGGGTGT	51	YGINLVMGIIILCRLGC	2
YQNWQRRSSVHDAARGC	2	0.0013		ATGGGGCAGAATCTGATGTGTGTGACTTATCGGATTAGTAAGACGGGTTGT	51	YGQNLMCVTYRISKTGC	2
YQPTPSPNKCPKALMLC	2	0.0013		ATGGGGCAGGGTATTCTGGTTTATCAGCATCGTAAGCCGGTGGCGATTTGT	51	YGQGILVYQHRKPVAIC	2
YQRERK+SAYMNPNTAC	2	0.0013		ATGGGGCAGTGGTGTTGGATTATTATGACGTTGAAGGATACTTGGAGTTGT	51	YGQWCWIIMTLKDTWSC	2
YQRKRLRHYVSKIRMRC	2	0.0013		ATGGGGCATTATAATCGGTGGACGCGTTATTATTATATGAATTTGTATTGT	51	YGHYNRWTRYYYMNLYC	2
YQRLVDCESGLK+A+QC	2	0.0013		ATGGGGCATTTTGGTATGGTTTAGAAGAGGATGAATGCTTCGGTGACGTGT	51	YGHFGMV+KRMNASVTC	2
YQSKHTKDDHHTDHVRC	2	0.0013		ATGGGGCTGTATTGTAAGGCTACGACTGATACTTTTTATGATTGGACTTGT	51	YGLYCKATTDTFYDWTC	2
YQSLAKLYWNTTKLINC	2	0.0013		ATGGGGGCGGGGACTGCGACTATTGCTCTGGATCCTAAGTTGCATCCGTGT	51	YGAGTATIALDPKLHPC	2
YQSTRGKNDV+VYLHFC	2	0.0013		ATGGGGGGGAATAAGGCGATGACGGGGAATCAGAATGGTGTGATTTGGTGT	51	YGGNKAMTGNQNGVIWC	2
YQTDSERSVLVSTRREC	2	0.0013		ATGGGGGGGTAGAAGTTGTTTGAGTCGTGTAATACGGTTATGATGGGTTGT	51	YGG+KLFESCNTVMMGC	2
YQTKTAWLYNQRHAN+C	2	0.0013		ATGGGGGGTTTGGAGTATAATGTGGATGATCAGGTGAGGGAGATGAATTGT	51	YGGLEYNVDDQVREMNC	2
YQTVDMTNGETNRSYFC	2	0.0013		ATGGGGTAGAATGTGTTGACTGGTTCTTAGAGTAGTCGTTTTGATTATTGT	51	YG+NVLTGS+SSRFDYC	2
YQVCEST+SGKVTDCWC	2	0.0013		ATGGGGTAGTATTAGATGCGGAAGTATGTGTGTGATCAGACGCGGAATTGT	51	YG+Y+MRKYVCDQTRNC	2
YQVMSHGSNREFYRKQC	2	0.0013		ATGGGGTATCATGATCGTACGGTTGAGTAGTTGTATTATGAGCTTCCTTGT	51	YGYHDRTVE+LYYELPC	2
YQVNA+LT+QEHMNNDC	2	0.0013		ATGGGGTCTAGTTGTATGTTGTAGAATGCTCTTATGAAGAATCATATGTGT	51	YGSSCML+NALMKNHMC	2
YQYAKNSRFTASGWGAC	2	0.0013		ATGGGGTCTGCGCATGCGAAGTGGCTGTATCCTAGTAGGGCTGGTCGGTGT	51	YGSAHAKWLYPSRAGRC	2
YQYPFPIVRLHMRWEDC	2	0.0013		ATGGGGTGTGCTTTGAATGGTAAGAATCAGAATAGTAAGCAGGATGATTGT	51	YGCALNGKNQNSKQDDC	2
YQYWIFYGWRDDIYKEC	2	0.0013		ATGGGGTGTGGGAGGGCTAATCCTGAGTTTACTGTGTTGGAGATGTTTTGT	51	YGCGRANPEFTVLEMFC	2
YR+DRYNLISKSGKSDC	2	0.0013		ATGGGGTTGACTCTGAATACTTATTATTAGAAGACGCAGAAGGAGCATTGT	51	YGLTLNTYY+KTQKEHC	2
YR+GAEKISDSDGFGRC	2	0.0013		ATGGGGTTTGAGAGTCGTAGGATGGAGACTAGGGATCTGCATCGTAAGTGT	51	YGFESRRMETRDLHRKC	2
YR+LEY+D+EPLMEVAC	2	0.0013		ATGGGTAAGGTGGGGGGGCATCTTTTTAGTAGTCGTAAGCAGCATAATTGT	51	YGKVGGHLFSSRKQHNC	2
YR+RGNECQGHLRAYIC	2	0.0013		ATGGGTAATAGTAGTAGTGAGCATAATAATATTGGGTGTAATGGGCTGTGT	51	YGNSSSEHNNIGCNGLC	2
YRAGSESKNGPNQHNIC	2	0.0013		ATGGGTAATTATTTGGTTTCGAGGGTTTCTGTGATTAATTGGAATAATTGT	51	YGNYLVSRVSVINWNNC	2
YRAKKRSFQLSNENKWC	2	0.0013		ATGGGTACTGAGCTGGTTAGGATTGGTTCGTTGCCGAGGTTGCAGTTGTGT	51	YGTELVRIGSLPRLQLC	2
YRAMNKDYDITRSRPHC	2	0.0013		ATGGGTAGGGGTGATGAGATGTTGAGGTTTTGGTGGTGGTAGGAGTGGTGT	51	YGRGDEMLRFWWW+EWC	2
YRARAVYDLVLATEQPC	2	0.0013		ATGGGTAGTACTTGTTGTAGGACGATTAAGTATTTTTATAAGTTTTTTTGT	51	YGSTCCRTIKYFYKFFC	2
YRARPSRQGKRLVQLHC	2	0.0013		ATGGGTAGTAGGACGTATAATAATATTACTCTGACGATTGTGCCTAATTGT	51	YGSRTYNNITLTIVPNC	2
YRCHRTTASFHATKRNC	2	0.0013		ATGGGTAGTGATCTGAGTACTGATATGCAGCAGGCTAAGTGGCATATGTGT	51	YGSDLSTDMQQAKWHMC	2
YRCLKWIYVCWVNRKVC	2	0.0013		ATGGGTATTATGAATATTGATTGTACGCGTAGGAGGATGTGTAATTTGTGT	51	YGIMNIDCTRRRMCNLC	2
YRCMIVPGKMKY+LGYC	2	0.0013		ATGGGTATTGCTGAGAAGGATATGAAGGTTTATGCGGTGGATATGAGTTGT	51	YGIAEKDMKVYAVDMSC	2
YRCMYVRIVNYTNYEYC	2	0.0013		ATGGGTATTGGGAATCATGTTCTTCGTGTTGGGCTTTCGAGGCAGTCTTGT	51	YGIGNHVLRVGLSRQSC	2
YRDD+GK+ISSVRLHNC	2	0.0013		ATGGGTATTTATTGGTGAGCGAGTATGGTTATGGGGAATGGGTATAAGTGT	51	YGIYW*ASMVMGNGYKC	2
YRDDTNGINDTPSP+PC	2	0.0013		ATGGGTCAGCATTTGACTGTGTGTTATAGTAGGGAGTAGGTGGGGTGGTGT	51	YGQHLTVCYSRE+VGWC	2
YRDH+PLNDKKCPRKVC	2	0.0013		ATGGGTCAGTGTAATGGTTATTGGCTGTATTTGACTAATAATACTATTTGT	51	YGQCNGYWLYLTNNTIC	2
YRDKNRRYEMFRKLVPC	2	0.0013		ATGGGTCTGAATGGGAATGATAGGTATGTGTATAATTCGTATAATATGTGT	51	YGLNGNDRYVYNSYNMC	2
YRDMAVEEPFG++DVIC	2	0.0013		ATGGGTCTGATTATTAGTATGGTTGGTATTTGGGTTGAGGCGCATGTTTGT	51	YGLIISMVGIWVEAHVC	2
YRDMELKWSKLKRTCCC	2	0.0013		ATGGGTCTGTGTTGGTTGGCTTCTTCGCTGACGTGTCCTCCGCAGCTGTGT	51	YGLCWLASSLTCPPQLC	2
YRDVFFVYNIVGTGESC	2	0.0013		ATGGGTGAGAATTATAAGAAGAATGCTATGCATACTAAGGGGACTCTGTGT	51	YGENYKKNAMHTKGTLC	2
YRDWNFQMSVLPDNPEC	2	0.0013		ATGGGTGAGACTCCGTCGAAGTCTCATAGGGCTAGTTCGTAGCAGTAGTGT	51	YGETPSKSHRASS+Q+C	2
YREFAYKLVTEKGMPPC	2	0.0013		ATGGGTGAGCTTAAGCCTTCTGATGCTCTGAGTAAGAATCCGCATCAGTGT	51	YGELKPSDALSKNPHQC	2
YRELATVAEGQQVGISC	2	0.0013		ATGGGTGAGGATAGGATGTATAAGAGGAGGTGGTAGATTACTTTTTATTGT	51	YGEDRMYKRRW+ITFYC	2
YRELEQTMEKMLYIRKC	2	0.0013		ATGGGTGAGGGTTTTAATCTGAGTAGTAAGGTGAATGGGTTTATGATTTGT	51	YGEGFNLSSKVNGFMIC	2
YRENDVLAD+KLHPNKC	2	0.0013		ATGGGTGAGTATAGGTATTTTGCTATTGCGATTATGAATTGGCTGCCGTGT	51	YGEYRYFAIAIMNWLPC	2
YRESRNGSEKISGNPMC	2	0.0013		ATGGGTGAGTATAGTTCTTGTTTGATTTTGAAGCAGGCTATTAGTCGTTGT	51	YGEYSSCLILKQAISRC	2
YRETVWKLGAKMLRTAC	2	0.0013		ATGGGTGAGTATCCGAATACTAAGCGGATTCCTCAGCCTGGGGGTAAGTGT	51	YGEYPNTKRIPQPGGKC	2
YRGLIVKK++PKSLRDC	2	0.0013		ATGGGTGATCGTTGGTCGCCTCAGTCTAAGAGGGATGCGGATACTCATTGT	51	YGDRWSPQSKRDADTHC	2
YRHKKTTHTFIP+AVKC	2	0.0013		ATGGGTGATGTGTAGGGTCCGGTTAATTAGGCTTGTTAGAGTCTGCCTTGT	51	YGDV+GPVN+AC+SLPC	2
YRHKQILVLVFVYNGTC	2	0.0013		ATGGGTGGGCCGAAGAGGACTGCTCGGAAGGATAGGCAGTGTACGAAGTGT	51	YGGPKRTARKDRQCTKC	2
YRHP+SVTCGYTKKEVC	2	0.0013		ATGGGTGGTAGTTGGGAGCGTATGCGTGTGAGTGTGCATTGGCGGCCTTGT	51	YGGSWERMRVSVHWRPC	2
YRHRRKQTDTHVPYQPC	2	0.0013		ATGGGTGTGTAGAGGTTTAAGATGACTAAGTATTAGAAGGAGCATGAGTGT	51	YGV+RFKMTKY+KEHEC	2
YRIFRMCKRERRWYIIC	2	0.0013		ATGGGTTAGAATCCTAATTATAATGCGCGGCAGTATGAGATTATTCGTTGT	51	YG+NPNYNARQYEIIRC	2
YRISRMSRTRSMHS+KC	2	0.0013		ATGGGTTAGCCGTATACTATGAGGTGTCGTTATTGTAATAGGTTGATTTGT	51	YG+PYTMRCRYCNRLIC	2
YRIVKIIKFWFRIESIC	2	0.0013		ATGGGTTAGTGTGTTTTGGTGGCGATGTATAAGCCTAAGAGTGGGCCTTGT	51	YG+CVLVAMYKPKSGPC	2
YRIVWFWQEAYPSYADC	2	0.0013		ATGGGTTATAAGTATTTGCGGAATGAGGTGGCGGAGGATTGTGTTGATTGT	51	YGYKYLRNEVAEDCVDC	2
YRIWCIRLVWVNEKSNC	2	0.0013		ATGGGTTATCAGAGTATTCATAGTTAGAGTGAGAATAGTAATTGGAAGTGT	51	YGYQSIHS+SENSNWKC	2
YRK+EKMMPGNH+KTGC	2	0.0013		ATGGGTTATCGTCAGGCGATGAGTTGTCTTGAGGCGGGGCATGTGTATTGT	51	YGYRQAMSCLEAGHVYC	2
YRK+SAYRRRELIDFHC	2	0.0013		ATGGGTTATGCTATGATTTATTCGGTTAAGAATATGTGGTGTGATGATTGT	51	YGYAMIYSVKNMWCDDC	2
YRKCVYRFQGCLSAYWC	2	0.0013		ATGGGTTCGACGATGGATACTAAGCTGTAGTATGAGACTGATACTCAGTGT	51	YGSTMDTKL+YETDTQC	2
YRKDHVPNTNRNDSP+C	2	0.0013		ATGGGTTGGAATAAGATGAATTCTAGGACGCGGTATTGGGTGGTTCGTTGT	51	YGWNKMNSRTRYWVVRC	2
YRKHKKACMSYEAMPLC	2	0.0013		ATGGGTTGGATTTTGGAGATTAAGTGGGTTTTTAATAGGCAGAATCATTGT	51	YGWILEIKWVFNRQNHC	2
YRKIPEQ+DSVM+FVKC	2	0.0013		ATGGGTTGGGTTATTCGGAAGATGCAGTATATTGTGGTGAATAGTAATTGT	51	YGWVIRKMQYIVVNSNC	2
YRKKHLLSRTNRLWQNC	2	0.0013		ATGGGTTGTACGTATGTGATTTCTAAGTCTGAGTGTTGTTTTAAGAGGTGT	51	YGCTYVISKSECCFKRC	2
YRKKKCWWRYTLFSTWC	2	0.0013		ATGGGTTTTAAGGGTGGGCAGCATATGTAGACTGAGAGGTATACTAGTTGT	51	YGFKGGQHM+TERYTSC	2
YRKKTSCDRRSKRQKAC	2	0.0013		ATGGGTTTTAATGTTGGGAGTCAGATGATGACTTGTACGAATATGATTTGT	51	YGFNVGSQMMTCTNMIC	2
YRKLRTTTKRPMKTLSC	2	0.0013		ATGGGTTTTTATAGGAAGAAGTAGATTTAGTATCCGAATGTGCGTAGGTGT	51	YGFYRKK+I+YPNVRRC	2
YRKMCWGTIILDLSQCC	2	0.0013		ATGGTGAAGACGAATGTTGTTAGGCGTGTGGCGGTTTTTAATAGTTAGTGT	51	YVKTNVVRRVAVFNS+C	2
YRKMKKNGVAG+RIYGC	2	0.0013		ATGGTGAAGATGAATACGCCTTCGTTGCCGATGTCTTCGGCTGTGAATTGT	51	YVKMNTPSLPMSSAVNC	2
YRKRNCTQTEGIQRKLC	2	0.0013		ATGGTGAAGGAGAGTAGGCATAGGGCGGGTTATGAGGATAATTGTGTTTGT	51	YVKESRHRAGYEDNCVC	2
YRKSKRDNSMANDRNCC	2	0.0013		ATGGTGAAGGCGACGTAGCTTATTGATGATAGTTATTTTAATAGTATGTGT	51	YVKAT+LIDDSYFNSMC	2
YRL+TNET+KMCASWPC	2	0.0013		ATGGTGAAGTTTTCTCTGCATTATAATTGTTGGTGGTATGAGATTTCTTGT	51	YVKFSLHYNCWWYEISC	2
YRLGREDTYGDTVITKC	2	0.0013		ATGGTGAATATTTGGGCTCAGTATACTAAGAATATTAAGACTAGTGCTTGT	51	YVNIWAQYTKNIKTSAC	2
YRLVNIICKNVFLYNFC	2	0.0013		ATGGTGAATCATAGGACGAAGAGTTCTCAGATGAGGGAGGAGCCGCTTTGT	51	YVNHRTKSSQMREEPLC	2
YRMCAHVTPMSRS++CC	2	0.0013		ATGGTGAATCGGATGTTGGTTATGTGGAGTTATGAGGGTATGGCTCGTTGT	51	YVNRMLVMWSYEGMARC	2
YRMGPM+SKGNVVD+HC	2	0.0013		ATGGTGAATCTGGTGTATCATACTGGGGTTGATGGTCAGAATTCGTTTTGT	51	YVNLVYHTGVDGQNSFC	2
YRMKNREIKGNPKVIMC	2	0.0013		ATGGTGACGATTGCGTTGAGTAATCATTCGCAGCCGGTGAGTTGGCATTGT	51	YVTIALSNHSQPVSWHC	2
YRMLENNGTHNYGRTLC	2	0.0013		ATGGTGACTAGGAGTGGTAATAATGTGTATCAGGTTCTGAATCCGAATTGT	51	YVTRSGNNVYQVLNPNC	2
YRMLNMWYGWPNAVIPC	2	0.0013		ATGGTGACTGAGACTTCGTTGTATCATTCTTGGGGGTAGACGTAGACGTGT	51	YVTETSLYHSWG+T+TC	2
YRMNKQDARPG+QVNYC	2	0.0013		ATGGTGAGGAATATGAGGAGTACTTCTTGGCAGGTGTTGAGTTTGGTGTGT	51	YVRNMRSTSWQVLSLVC	2
YRMQ+TRDTTHEKVNLC	2	0.0013		ATGGTGAGGCGGCAGATGGAGAGTAATTAGAATGGGAAGGTTATGTAGTGT	51	YVRRQMESN+NGKVM+C	2
YRMRDNVNNELYGMRRC	2	0.0013		ATGGTGAGGGGTAAGTTTAAGATTAATGGGATGTTTTTGAGTTCTGATTGT	51	YVRGKFKINGMFLSSDC	2
YRMRSKAVK++DIIVTC	2	0.0013		ATGGTGATGGGTTGTTGTCGGACTTGGAAGATTACTTCTTATAGTATTTGT	51	YVMGCCRTWKITSYSIC	2
YRMSVNVLDAETGNNSC	2	0.0013		ATGGTGATTAAGTGTAAGTGGTGGAGTGGGATGTTTTGGGGGAATGAGTGT	51	YVIKCKWWSGMFWGNEC	2
YRMSYPRGPLAYIDLPC	2	0.0013		ATGGTGATTAATAGTATTGATAGTCATCTGGATAAGTGGAGGATGACGTGT	51	YVINSIDSHLDKWRMTC	2
YRMYD+KYGGN+GAAIC	2	0.0013		ATGGTGATTGTTGGTCTTGTGAAGGTTTATAAGCTGGGGCGGTGGAAGTGT	51	YVIVGLVKVYKLGRWKC	2
YRMYQTCRQRLGLT+IC	2	0.0013		ATGGTGCAGAATGATAATGAGACTCATCAGCATATGATGAATTTTAGGTGT	51	YVQNDNETHQHMMNFRC	2
YRNCTDNRESKEEMTSC	2	0.0013		ATGGTGCAGAGGGTTTATGAGGTTAGTTTGTCGAAGATTATGTAGACTTGT	51	YVQRVYEVSLSKIM+TC	2
YRNGLMVM+RFKMSYSC	2	0.0013		ATGGTGCAGATTAATATTCAGTATTCTATTCGTGCTGTGCATTTGGGGTGT	51	YVQINIQYSIRAVHLGC	2
YRNKCHSCQRKDHRWYC	2	0.0013		ATGGTGCATAGTGTGAATATTTCGTATGAGTTGAGGTATACGAGTATGTGT	51	YVHSVNISYELRYTSMC	2
YRNKKYTAYPFHRWPRC	2	0.0013		ATGGTGCATCATCGGACTAATCTGTGTAAGTTTATGAGTAGGCGGAGTTGT	51	YVHHRTNLCKFMSRRSC	2
YRNSVRHRDYYVLSVIC	2	0.0013		ATGGTGCATGGTAGGTTTATGCATGATGGTGATCTTAGTGTTTGTGAGTGT	51	YVHGRFMHDGDLSVCEC	2
YRNTNEVGSGWWLLIFC	2	0.0013		ATGGTGCTGATGGAGGATGGTAAGAAGAGTATTTTTTAGTCTGCGATTTGT	51	YVLMEDGKKSIF+SAIC	2
YRNTWV+LWQDMTWDEC	2	0.0013		ATGGTGCTGTATTAGCCGCAGGATGATACGTAGGATAAGGAGTCTATTTGT	51	YVLY+PQDDT+DKESIC	2
YRNWNAENDCYVRINTC	2	0.0013		ATGGTGCTGTGTAGGGGTAGGTTGCATTAGAGTAATAGTGGTAATCGTTGT	51	YVLCRGRLH+SNSGNRC	2
YRNYDNILSKYDEASKC	2	0.0013		ATGGTGGAGTAGAGTACGTAGAGGAGTATGAATACGTTGACTAATTCGTGT	51	YVE+ST+RSMNTLTNSC	2
YRNYIVFFRAWKAKYTC	2	0.0013		ATGGTGGATGGTTATCATCCGATTAGGCATTTTACTCCGCAGGGTACGTGT	51	YVDGYHPIRHFTPQGTC	2
YRNYVIMMRCNVKRWYC	2	0.0013		ATGGTGGGTAAGCGTGATGAGTAGATTAAGAGGTTGCTTATGATTGGTTGT	51	YVGKRDE+IKRLLMIGC	2
YRQPRSRIAGLHVGNPC	2	0.0013		ATGGTGGTGAATCATAGTTGGATGTTGAGTATTTTTATGTCGTTTGTGTGT	51	YVVNHSWMLSIFMSFVC	2
YRRDNAGRITSK+RRRC	2	0.0013		ATGGTGGTGGATAATGCTACTTGGTGTATTAGGCCGGCTAGTTCTATTTGT	51	YVVDNATWCIRPASSIC	2
YRREYINRRYGDISVTC	2	0.0013		ATGGTGGTGGATATTTGGAAGGATGAGCAGTGTTAGTGGGTGAATAGTTGT	51	YVVDIWKDEQC+WVNSC	2
YRRNRRQ+FSDLGTKEC	2	0.0013		ATGGTGGTTATTATGAGGACGTTGAAGCGTGTTATTAGTACTTGTTGGTGT	51	YVVIMRTLKRVISTCWC	2
YRRTSDVCSSWMRLTRC	2	0.0013		ATGGTGGTTGAGATTATTAAGGCGATTCGTAGTGTGAGGCGTACGGTGTGT	51	YVVEIIKAIRSVRRTVC	2
YRRV+EAALTVKGYSTC	2	0.0013		ATGGTGGTTTTGCGTGCGATGCATACTTGTGTTTATAAGTAGGCGAGGTGT	51	YVVLRAMHTCVYK+ARC	2
YRRWMTQYIRHIWCCPC	2	0.0013		ATGGTGTAGAAGGATACTGAGAGGACGGCTGCTAGGATGGGGGTTGGGTGT	51	YV+KDTERTAARMGVGC	2
YRSCMFRLLIYDCLELC	2	0.0013		ATGGTGTAGAGTGTTCTGAAGTTTAAGTATTATGCGTGTTATCGTGCTTGT	51	YV+SVLKFKYYACYRAC	2
YRSELKAIIW+KLWLVC	2	0.0013		ATGGTGTAGTATGATAATAGTAGGCATTTGATTTGGTGTAATCAGAAGTGT	51	YV+YDNSRHLIWCNQKC	2
YRSELNDFANYQFFMEC	2	0.0013		ATGGTGTATAGTTATCATGCTAAGAGTACGTCTACGGTGATGGATCGGTGT	51	YVYSYHAKSTSTVMDRC	2
YRSFLHNFWLKKCAEMC	2	0.0013		ATGGTGTATTTGAGTAATAGGAATTTGATTTATTGGTATCTGTTTCAGTGT	51	YVYLSNRNLIYWYLFQC	2
YRSHIVHMKSTCDLTIC	2	0.0013		ATGGTGTATTTTAATATTAGTAGGCATAGTTATACTTTGTTGGTTATTTGT	51	YVYFNISRHSYTLLVIC	2
YRSKSLNYETKMG+KGC	2	0.0013		ATGGTGTATTTTGAGTATGATGATGGTAGTAGTCCGAAGGGGCATCGGTGT	51	YVYFEYDDGSSPKGHRC	2
YRSLSKIVCKDMVNALC	2	0.0013		ATGGTGTCGGAGAATACTGTTCATAATGTTAATCGGAATAGTTAGATGTGT	51	YVSENTVHNVNRNS+MC	2
YRSRKH+I+HMDRPPRC	2	0.0013		ATGGTGTCGTGTATTTCGCGTCTGGGGGATGGTTATAATCAGGTGACTTGT	51	YVSCISRLGDGYNQVTC	2
YRSRVASLYLLS+PHVC	2	0.0013		ATGGTGTCTAAGAAGCATATGAGGAAGAATTCTTATTTGAAGAGTATGTGT	51	YVSKKHMRKNSYLKSMC	2
YRSTESINWVAMTDSNC	2	0.0013		ATGGTGTCTACGAAGCATACTATTAGGATGTTTTGGCTTTGTAGGCAGTGT	51	YVSTKHTIRMFWLCRQC	2
YRSYIRERWVSLKHKSC	2	0.0013		ATGGTGTCTGATGAGCTGAAGCTGCGGATTTTGTGTGGGTATACGATGTGT	51	YVSDELKLRILCGYTMC	2
YRTAPQNVKGLQQLKRC	2	0.0013		ATGGTGTGGAAGGCGTATAGGACGCGTACTTATCAGAATTATATTGCTTGT	51	YVWKAYRTRTYQNYIAC	2
YRTGVCDQGKSQNG++C	2	0.0013		ATGGTGTGGCTGAGGACTTATACTAGTAATACGGTGAAGCGTCTTGTGTGT	51	YVWLRTYTSNTVKRLVC	2
YRTIDSRVFIWCFTAVC	2	0.0013		ATGGTGTGTACGCGGACTCATAATGTTGATGGTGCTAATACGTCGACGTGT	51	YVCTRTHNVDGANTSTC	2
YRTTKKCSLCRE+QTAC	2	0.0013		ATGGTGTGTATGAAGCATGCTAATGATTTTTCTAGGACGGCTGGGTAGTGT	51	YVCMKHANDFSRTAG+C	2
YRVCISMEFSPGHLPNC	2	0.0013		ATGGTGTTGGAGGATACGGTTAGGTGTTTTGGTATTTAGCGGGATGCGTGT	51	YVLEDTVRCFGI+RDAC	2
YRVCMTFYGKYYMDADC	2	0.0013		ATGGTGTTTTGTGATATTTGTGATGTGTGGGATACGAAGGGTAGGAGTTGT	51	YVFCDICDVWDTKGRSC	2
YRVDMNTTRYHHNKN+C	2	0.0013		ATGGTTAAGGGTAAGGGTCCGCGGATGGATTGTATTAATGTGGTTACTTGT	51	YVKGKGPRMDCINVVTC	2
YRVEFIKVIVNCALG+C	2	0.0013		ATGGTTAAGGTTGAGGTTTTGGATTGGAAGAGGCAGACTTGTTCTTATTGT	51	YVKVEVLDWKRQTCSYC	2
YRVFCIIRLGYFTVDQC	2	0.0013		ATGGTTAAGTTGCATAAGAATCCTAAGGAGCGTACGGGTAAGCATTATTGT	51	YVKLHKNPKERTGKHYC	2
YRVI+VDSRVNRTTWRC	2	0.0013		ATGGTTACTACGTTTCGTTATTTTTATTCTTAGGTGAGTACGCAGTGTTGT	51	YVTTFRYFYS+VSTQCC	2
YRVIYKHQIVT+PK+IC	2	0.0013		ATGGTTACTGTGGTGATGGAGCCGATTCGGTAGAAGCATAGGCATTTTTGT	51	YVTVVMEPIR+KHRHFC	2
YRVLSWGCSDEVFLWIC	2	0.0013		ATGGTTAGGAATATGTGGGCTAAGGTGTAGTGGCTTTATCATCTGTAGTGT	51	YVRNMWAKV+WLYHL+C	2
YRVNRVRVVLHVGKNPC	2	0.0013		ATGGTTAGGATTTGGAATGAGAAGGTGTGTATTGTTTTGAGGTTTGATTGT	51	YVRIWNEKVCIVLRFDC	2
YRVNSWR+NLVKDYMSC	2	0.0013		ATGGTTAGGCTGCAGGCTCAGAGTCGGGATGAGCGGTTGGGTGTTGCGTGT	51	YVRLQAQSRDERLGVAC	2
YRVQDKNEQGQACSDTC	2	0.0013		ATGGTTAGGGGTGTGCATACGTAGATGCATCATCCTGAGCAGTAGCGTTGT	51	YVRGVHT+MHHPEQ+RC	2
YRVTRCEEKRPTVN+IC	2	0.0013		ATGGTTAGGTGGAAGAAGCTGTTGTGTACGAATGTGGAGTATCTGTTGTGT	51	YVRWKKLLCTNVEYLLC	2
YRWRSAKRRDLL+ETNC	2	0.0013		ATGGTTAGTAAGGATGTGACTTTTAGTGCTATGATGGAGTTGAATTTTTGT	51	YVSKDVTFSAMMELNFC	2
YRWYCFKKSKTQMTLPC	2	0.0013		ATGGTTAGTCTTGTGGTTAGGTCGGAGAGTGAGTGTTTTATTGTTGTGTGT	51	YVSLVVRSESECFIVVC	2
YRY+KENGFRYIYKCEC	2	0.0013		ATGGTTATGATTCGTGATCTGAGGTAGGAGAATAGTATGACGAAGAATTGT	51	YVMIRDLR+ENSMTKNC	2
YRYFMYNEKRGVYSVLC	2	0.0013		ATGGTTATTATTGTGTCTCGTTGGAATTGTTGTGTGTGGTATGTTTTGTGT	51	YVIIVSRWNCCVWYVLC	2
YRYNV+YSTTNKRW+KC	2	0.0013		ATGGTTATTGAGACGGTGGATGATTGGTGGAAGCTTAGTAATAATTGTTGT	51	YVIETVDDWWKLSNNCC	2
YRYSNGR+MMHY+KWLC	2	0.0013		ATGGTTATTGCGCATTCTCAGCGTATTTATAGGCTTTATTAGGCGAAGTGT	51	YVIAHSQRIYRLY+AKC	2
YRYSRLKTACQLYLQTC	2	0.0013		ATGGTTATTGTGACGCATCGTAAGATTTGTTTTACGTGTAAGCATAGTTGT	51	YVIVTHRKICFTCKHSC	2
YRYVSQQQISVCRYTVC	2	0.0013		ATGGTTATTTTGTTTAGGATGGTTACGATGTGGTGTTATTGTAATCATTGT	51	YVILFRMVTMWCYCNHC	2
YS+NRFN+MMSNSGMVC	2	0.0013		ATGGTTCAGATGGGTCATTTTAGTCTGACTTAGAATAGTCCGAAGAAGTGT	51	YVQMGHFSLT+NSPKKC	2
YS+RKIHSQGEDSCARC	2	0.0013		ATGGTTCAGGCGAGTATGAGTGATCATGAGTAGGGTAATCCGTAGAAGTGT	51	YVQASMSDHE+GNP+KC	2
YSACMNDLWNAMLM+QC	2	0.0013		ATGGTTCCTAGGTTTGAGCCGCCGTGTCAGAGGCTTCATTCTATGACGTGT	51	YVPRFEPPCQRLHSMTC	2
YSAEQEDNWRKQEYNTC	2	0.0013		ATGGTTCCTCAGTAGGTTGAGGGGGTTAATGTGCTTCATTATGCTGATTGT	51	YVPQ+VEGVNVLHYADC	2
YSAFQWKLVFLWGNLIC	2	0.0013		ATGGTTCGTAGGGCGAATGAGTATGAGTGGTTGGTGAGGAATTAGAAGTGT	51	YVRRANEYEWLVRN+KC	2
YSAFW+KDGRQ+RN+TC	2	0.0013		ATGGTTCTGGTTAGTAATGATTATATTAAGTGGGAGATTTATCCGCTTTGT	51	YVLVSNDYIKWEIYPLC	2
YSAHNRGY+GQYRMKAC	2	0.0013		ATGGTTGAGAAGCCTGCGGAGTGGGAGTGTATGAATATTGTGTATGCGTGT	51	YVEKPAEWECMNIVYAC	2
YSALEKCKSSRISRG+C	2	0.0013		ATGGTTGATCCGACGGCGAAGCAGAGGCCGTGGTATACTAATAAGTATTGT	51	YVDPTAKQRPWYTNKYC	2
YSCKARRNHKRYDWGLC	2	0.0013		ATGGTTGCGCAGGATCAGATTGAGTCTAGGAGGGATAATGTTTTTAATTGT	51	YVAQDQIESRRDNVFNC	2
YSCKDY++KPATDLSTC	2	0.0013		ATGGTTGCGCTGTTGGATAATAGTTCGTATCTTCTGCGGTGGGCTAATTGT	51	YVALLDNSSYLLRWANC	2
YSCMRRGPPRCDIKQFC	2	0.0013		ATGGTTGCTAATGATATGTGTATGAATAGTTTGTGGATTAGGTCTATTTGT	51	YVANDMCMNSLWIRSIC	2
YSCVVCRISFVKRLKLC	2	0.0013		ATGGTTGGGTTGTATATTTGTGTTTGTGTTAATTTGGGTATGAAGAATTGT	51	YVGLYICVCVNLGMKNC	2
YSD+WKWWNRSRSSMEC	2	0.0013		ATGGTTGTGACGTCGTATCAGTATGATAAGCCGACGCAGCATTTTAATTGT	51	YVVTSYQYDKPTQHFNC	2
YSDMPRKRKYRIMPVSC	2	0.0013		ATGGTTGTGACTTTGTGGTAGAGGACGTAGATTAATCGGACGTAGAATTGT	51	YVVTLW+RT+INRT+NC	2
YSDSEALSCVNMGITTC	2	0.0013		ATGGTTGTGATTAATAATTATGTGTATTAGACGTGTTTTAGTAAGAAGTGT	51	YVVINNYVY+TCFSKKC	2
YSEDRSDFKLSCWLGLC	2	0.0013		ATGGTTTAGACGGGTGCGGGGACTACGGAGGTTGCTTGGTGTATTTTGTGT	51	YV+TGAGTTEVAWCILC	2
YSEITRHHQ++RKASRC	2	0.0013		ATGGTTTATAAGGTTGATCCGTATGTGTTGAGGGTGAGGACTGATCGGTGT	51	YVYKVDPYVLRVRTDRC	2
YSERIHRQRRMRPNLSC	2	0.0013		ATGGTTTCGGAGTATCCTATGAGTTATTCGTGTTCGAATAATTAGAGTTGT	51	YVSEYPMSYSCSNN+SC	2
YSFNMGDLPKNIINVNC	2	0.0013		ATGGTTTCTAAGCATGTTGAGTTTATTTGGTTGTTTCATGGTATGGGGTGT	51	YVSKHVEFIWLFHGMGC	2
YSFPTQFGMTIV+NT+C	2	0.0013		ATGGTTTGGGAGCTTGATGCTGGTTCTCCGTTTGTGTGTAAGCGGATGTGT	51	YVWELDAGSPFVCKRMC	2
YSFTSGWGLSYIGGCTC	2	0.0013		ATGGTTTGTACTGATTGTATGTAGAATTATCAGGTGGGGAATCATGATTGT	51	YVCTDCM+NYQVGNHDC	2
YSFW+ALSGSAMEIMVC	2	0.0013		ATGGTTTGTAGGCCTAGTGGTAGGATTATGCGGAATGTGTGGTATAAGTGT	51	YVCRPSGRIMRNVWYKC	2
YSGEESHALCKTRRKCC	2	0.0013		ATGGTTTGTCTTAAGTATAAGTGTGCGGGTCTTACGGCTATTTATGGGTGT	51	YVCLKYKCAGLTAIYGC	2
YSGEGDER++NEYLAKC	2	0.0013		ATGGTTTTGACGAGGATGCATACTCTGCAGCATATTATTCCTTGTGATTGT	51	YVLTRMHTLQHIIPCDC	2
YSGFYIYVRMSRDVEDC	2	0.0013		ATGGTTTTGGTGTCTGGGAATGGTAATTGGACTATGAAGTGGCAGTATTGT	51	YVLVSGNGNWTMKWQYC	2
YSGIGHVEYRLMSKLKC	2	0.0013		ATGGTTTTGTATACGGAGCGTGTGGTGCTTATTAAGTGTGGGAAGAGTTGT	51	YVLYTERVVLIKCGKSC	2
YSGLEYDC+RLPRPKTC	2	0.0013		ATGGTTTTTACTTATAGTGATTAGGATACGATGTTGTTGATTGGGCCGTGT	51	YVFTYSD+DTMLLIGPC	2
YSGLHLHATKSVMIKLC	2	0.0013		ATGGTTTTTATTAATTATGTTTAGAAGAAGTGGGTGGTTAGTGAGCATTGT	51	YVFINYV+KKWVVSEHC	2
YSGSGMNTWDIRFWKLC	2	0.0013		ATGGTTTTTTTTAGGAATTATGTTTCTCTGTTTTGTTATATGGAGCCTTGT	51	YVFFRNYVSLFCYMEPC	2
YSGTKCVSGNSQYRLYC	2	0.0013		ATGTAGAAGCCGATGCTGGGGTTGAGGGTGTGTAGGCGGTGGTGGTAGTGT	51	Y+KPMLGLRVCRRWW+C	2
YSGWDKLQTICTMTQYC	2	0.0013		ATGTAGAATAGTGATAATAATCTGGAGTTTTGTGATTATAGGCTTACTTGT	51	Y+NSDNNLEFCDYRLTC	2
YSH+QG+TVTLRTASVC	2	0.0013		ATGTAGAATCTGTATCGGACTTGGGGTTAGAAGTTTCGTGCTGGGACGTGT	51	Y+NLYRTWG+KFRAGTC	2
YSHCTWNAMIIKGCCKC	2	0.0013		ATGTAGAATTATACTTATTATGAGAATTAGTGTGTGTAGCATGGGTCGTGT	51	Y+NYTYYEN+CV+HGSC	2
YSHETLMPKILQLTIQC	2	0.0013		ATGTAGACGAAGTAGCTGATTCATGGGGAGTGTATTGATTGGCCGTCGTGT	51	Y+TK+LIHGECIDWPSC	2
YSIALHKQPTNAWTLRC	2	0.0013		ATGTAGACGGTGGTTGATCCGGAGCTTTATGCTTGTGGTTCTTCGGGGTGT	51	Y+TVVDPELYACGSSGC	2
YSIDYIK+HTAVAA+QC	2	0.0013		ATGTAGACTAGTAGGCAGGGGGCTTGTGATTATAAGCGTTCTGAGAGTTGT	51	Y+TSRQGACDYKRSESC	2
YSIGYHIVHRLNPESAC	2	0.0013		ATGTAGACTTAGCTGGGTTTGGTGAGTGCGAGTTTGAGGAGGAATAATTGT	51	Y+T+LGLVSASLRRNNC	2
YSKDHTSES+KATEVDC	2	0.0013		ATGTAGATGAAGGATACGTAGTCTACTTTTACTAATTGTAAGCCTAATTGT	51	Y+MKDT+STFTNCKPNC	2
YSKESLNWEVASRVRYC	2	0.0013		ATGTAGATGTGTAATCTGAATTGT	24	Y+MCNLNC	2
YSKGTFYQRRMEMKS+C	2	0.0013		ATGTAGATTTATGAGCGTATTTGGCTGGAGCGTTAGTAGGATCTTATGTGT	51	Y+IYERIWLER++DLMC	2
YSKILYYQVIRWKSNGC	2	0.0013		ATGTAGCAGATGCTGAATTGGGCTAATATGAGTACGGAGGTGCAGATGTGT	51	Y+QMLNWANMSTEVQMC	2
YSKKNEPKD+IMFMPNC	2	0.0013		ATGTAGCAGGATTAGGAGACGGGTCATTATAAGATTTTGTGGGCGCCTTGT	51	Y+QD+ETGHYKILWAPC	2
YSKNAPSIGTRGYRVNC	2	0.0013		ATGTAGCCTAAGGAGTATAGTACGAGGGATGGGATTGTGTCTAAGACGTGT	51	Y+PKEYSTRDGIVSKTC	2
YSKNDGHRCQDIGSRVC	2	0.0013		ATGTAGCCTCCGGGTATTGAGTTGGAGGTTCAGTATAAGACGGCTGATTGT	51	Y+PPGIELEVQYKTADC	2
YSKSLTRSQRSYIVVMC	2	0.0013		ATGTAGCCTGATATTGCGAGTGCTGAGACGCAGGCTGGGCAGTATTGTTGT	51	Y+PDIASAETQAGQYCC	2
YSKTSAKMSSN+VMSSC	2	0.0013		ATGTAGCGGACGGAGCATTTGGATAAGAAGAAGCTTGAGACTCTGGAGTGT	51	Y+RTEHLDKKKLETLEC	2
YSLASKYKNNSGQDIHC	2	0.0013		ATGTAGCGGCAGGAGTCGAAGAGTGATAATGAGGTTAAGCATAGGGCTTGT	51	Y+RQESKSDNEVKHRAC	2
YSLGFM+LPQKAVIHNC	2	0.0013		ATGTAGCGGGATACTCCGGCGGCGGTGAAGGATACGAGGTGTTTTAAGTGT	51	Y+RDTPAAVKDTRCFKC	2
YSLKT+VRNSYQGMSIC	2	0.0013		ATGTAGGAGTATCATTGGCTTCATAGGCGTAATTATACTACGGCGTGGTGT	51	Y+EYHWLHRRNYTTAWC	2
YSLKYSLTGLARQQERC	2	0.0013		ATGTAGGATGCGCATAGTAGTCATAATAAGAATCTTATTATGTGTCTGTGT	51	Y+DAHSSHNKNLIMCLC	2
YSLRHRRIDKREYKRMC	2	0.0013		ATGTAGGCGAAGCATGATGAGTCGGAGTCGAGTTAGAATATTAATAGTTGT	51	Y+AKHDESESS+NINSC	2
YSLRPSSTQQITTNCQC	2	0.0013		ATGTAGGCGTGTCTGACTAAGAATAGTTGTAATTAGGAGAAGTGTTCTTGT	51	Y+ACLTKNSCN+EKCSC	2
YSLRWVPTWHSIQSTTC	2	0.0013		ATGTAGGGGCATGCGGATGGTTGTTGTGAGAATACTTATATTAGGGTGTGT	51	Y+GHADGCCENTYIRVC	2
YSLSLDQTSSAIPRRTC	2	0.0013		ATGTAGGGGGAGATGGTTGATTAGATGCGTTGGCGGCGGCCGCGTGAGTGT	51	Y+GEMVD+MRWRRPREC	2
YSLYADAFMCNNHF+QC	2	0.0013		ATGTAGGGGGGTATGGGGCATATTTGTTGGAATGAGCTGGTGTGGTGTTGT	51	Y+GGMGHICWNELVWCC	2
YSLYGSTVVTPSETFTC	2	0.0013		ATGTAGGGGTTTATGTCGGTTGAGAAGGATTCTTATTGTAGTCATCAGTGT	51	Y+GFMSVEKDSYCSHQC	2
YSLYLSKSWQPSQH+IC	2	0.0013		ATGTAGGGTAAGAATCATGGTGAGTATAATAGTGGTTAGGAGTGGCTGTGT	51	Y+GKNHGEYNSG+EWLC	2
YSMIDMLRVRAQA+NRC	2	0.0013		ATGTAGGGTACGTATTTTGAGGATGGTGAGTTGAGTAATTGGAGTGAGTGT	51	Y+GTYFEDGELSNWSEC	2
YSMIDRIRSSLLLALVC	2	0.0013		ATGTAGGGTTAGAAGCCGGGTTAGGCTCATGCGTGGGATAAGCAGAAGTGT	51	Y+G+KPG+AHAWDKQKC	2
YSMIYSTARNPTFVLMC	2	0.0013		ATGTAGGTGTATTCTTGTGAGCCTACTTCTTGGACGAGGACTACGCAGTGT	51	Y+VYSCEPTSWTRTTQC	2
YSMMIRKRGWGTNKGFC	2	0.0013		ATGTAGTAGGAGATTAATTGGGGGAGTATGTGGAATATTACTAAGCATTGT	51	Y++EINWGSMWNITKHC	2
YSMWRQT+TLQRRQTVC	2	0.0013		ATGTAGTAGGAGCTGGATCCTCCGGAGTATCCTAGGAATGGTTTTGCGTGT	51	Y++ELDPPEYPRNGFAC	2
YSMYNLMLNARDYVLRC	2	0.0013		ATGTAGTAGTCTATTCCTCAGAAGCAGCCGCAGACGATTCGGTATTGGTGT	51	Y++SIPQKQPQTIRYWC	2
YSNCWRNGGLGKLIESC	2	0.0013		ATGTAGTAGTGGTATTAGAATATGAAGGCGAGTTCTTGGCTTAGTAGGTGT	51	Y++WY+NMKASSWLSRC	2
YSNDFRLCTRIVAKTYC	2	0.0013		ATGTAGTATAAGGCGAATTGGGCGGGTGTGATTTATGAGGTTACTATTTGT	51	Y+YKANWAGVIYEVTIC	2
YSNITADKHTRPR+LSC	2	0.0013		ATGTAGTATATTCGTTAGCTGAATAATGAGAATATGTGGGCGGTTCAGTGT	51	Y+YIR+LNNENMWAVQC	2
YSNKS+SFKKTSEHLSC	2	0.0013		ATGTAGTATCAGTATGTGCAGTAGTAGTTGTAGTAGATGCGTTAGTAGTGT	51	Y+YQYVQ++L++MR++C	2
YSNKSANSYSGNSGNSC	2	0.0013		ATGTAGTCTATTGGTTGGTGGTGTTCTCATCATAAGAGTAAGAGGCCTTGT	51	Y+SIGWWCSHHKSKRPC	2
YSNLSKSNICQMQKESC	2	0.0013		ATGTAGTCTGGTAATGGTGATTATGGGCATTCTTAGAAGTAGCATAATTGT	51	Y+SGNGDYGHS+K+HNC	2
YSNLTEDVRNIITY+VC	2	0.0013		ATGTAGTGGAAGGTTTATTGTGAGAGGCAGAAGCGTCGGGGGACGATTTGT	51	Y+WKVYCERQKRRGTIC	2
YSNNCRYTANSFYWFKC	2	0.0013		ATGTAGTGGAGGTAGTCTAAGCGTTAGGCTAAGGTTTTGGGGCCTGGTTGT	51	Y+WR+SKR+AKVLGPGC	2
YSNNLLIGMNDKSGGRC	2	0.0013		ATGTAGTGTTGGCATAGGGCTGATCATTTTGAGTGTAGGACGTGGAATTGT	51	Y+CWHRADHFECRTWNC	2
YSNNVGVNNENNVYYVC	2	0.0013		ATGTAGTTGAGGCGTCAGTAGATTTTTGGGAATGTTTGTGTGGGGACTTGT	51	Y+LRRQ+IFGNVCVGTC	2
YSNSVKLGSDGAQKDKC	2	0.0013		ATGTAGTTGCATAATTATTGTATTAGTCGTAGGAAGAATCAGCTTAAGTGT	51	Y+LHNYCISRRKNQLKC	2
YSNTMTDTEE+MVNWRC	2	0.0013		ATGTAGTTGGAGATTGGTTATGATGATGTTAGGGAGAATGAGCTGGGTTGT	51	Y+LEIGYDDVRENELGC	2
YSNWGEI+NLPKCKEQC	2	0.0013		ATGTAGTTGTATAGGAGGATGGGGTTGGGGCATGTGCGGAAGTGTAATTGT	51	Y+LYRRMGLGHVRKCNC	2
YSNYRQEWNNPMNKQRC	2	0.0013		ATGTAGTTTATGTTTTATGGTTATAGTGTTAATTAGCTGTGTGTTAAGTGT	51	Y+FMFYGYSVN+LCVKC	2
YSPKGSGRNAKTYTMKC	2	0.0013		ATGTATAAGAATGTTGAGGGTGCTATTAGTAATGATAAGAAGGCGTAGTGT	51	YYKNVEGAISNDKKA+C	2
YSPMVKTKCTGETKSDC	2	0.0013		ATGTATAAGAGTGATCATTAGATGGCTAGGGGTATGATGTTTGCGATTTGT	51	YYKSDH+MARGMMFAIC	2
YSPSESSVCY+ARHHGC	2	0.0013		ATGTATAAGATGGGTTGGCCGTGTTATAATAGTCGGAATATTCATCGGTGT	51	YYKMGWPCYNSRNIHRC	2
YSPSTQMRANTMCHVKC	2	0.0013		ATGTATAAGCTGCGTAAGTGTATGCCGAATTAGTGGAAGAAGAAGCCGTGT	51	YYKLRKCMPN+WKKKPC	2
YSQCLQKPPSVTNGNNC	2	0.0013		ATGTATAAGCTTCGGGCGCTGGCTGATAATTTGTTGAAGAAGTATCCTTGT	51	YYKLRALADNLLKKYPC	2
YSREMWLFGQWVKSRKC	2	0.0013		ATGTATAAGGCGTAGTGGTTTGAGAATTGTGCGAGGGTGGGTGGGTATTGT	51	YYKA+WFENCARVGGYC	2
YSRESSHNGGTRECVTC	2	0.0013		ATGTATAAGTTGGTTTGGAATATGGTGTATTTGGCTGATCTTCGGTGGTGT	51	YYKLVWNMVYLADLRWC	2
YSREV+RKNWKQLLDEC	2	0.0013		ATGTATAAGTTTTCTATGCCTACGCAGACGGAGTATCGTAGTAAGAAGTGT	51	YYKFSMPTQTEYRSKKC	2
YSRFQEHYYNCNSTAQC	2	0.0013		ATGTATAATAGGACTATTAAGGTGACGACTCCTAATTTGAATAATGTGTGT	51	YYNRTIKVTTPNLNNVC	2
YSRGKLGQVTL+KW+WC	2	0.0013		ATGTATAATATGCATGTTCAGATGAGGACGGAGTATTATTATGTGAAGTGT	51	YYNMHVQMRTEYYYVKC	2
YSRGNHNC+KSKHSKQC	2	0.0013		ATGTATAATCAGGAGATGTGGGCTATTAATTGGACTTTGTCGAAGTAGTGT	51	YYNQEMWAINWTLSK+C	2
YSRHFIKMGQYDGCEKC	2	0.0013		ATGTATAATCATACTAATGCGGGTTATCCTACGAATACTCCTAGGATGTGT	51	YYNHTNAGYPTNTPRMC	2
YSRIDHTKKKLTVVCIC	2	0.0013		ATGTATAATTGGGATGGTAGTCCGTATATTAGTTATGATATGATTGAGTGT	51	YYNWDGSPYISYDMIEC	2
YSRIIIQQDDTVVGSAC	2	0.0013		ATGTATAATTGTCTGTTGGTTTTTTGGAGGAATACTAGTTGGTATGATTGT	51	YYNCLLVFWRNTSWYDC	2
YSRKDSTTRETNYS+NC	2	0.0013		ATGTATAATTGTTCGTTTATTTATTCGTTTCGGAGTACTAAGGGGCTTTGT	51	YYNCSFIYSFRSTKGLC	2
YSRKLCTSDKRRASK+C	2	0.0013		ATGTATACGCATTTGAGTTAGCGGATTCCGAGGGTGCGTTGTTAGTCGTGT	51	YYTHLS+RIPRVRC+SC	2
YSRNTNVLTVTASVYPC	2	0.0013		ATGTATACGCGTTATCATAAGAGTATTCAGCAGCTTCGTGAGCCGTGTTGT	51	YYTRYHKSIQQLREPCC	2
YSRSECKRIQEEYLAAC	2	0.0013		ATGTATACGGTGTTGGATTATTATCATTATGTTAGGCGTTGTAGGCTTTGT	51	YYTVLDYYHYVRRCRLC	2
YSRTSSAWLKHWKT+RC	2	0.0013		ATGTATACTAAGAGTAAGAATGAGGATGGTATTTGTAATAGGTATGATTGT	51	YYTKSKNEDGICNRYDC	2
YSRWNRSYWIRVFTCKC	2	0.0013		ATGTATACTTCGTATTTTATTAAGTATCTGTCTAATATTGGTATTCTTTGT	51	YYTSYFIKYLSNIGILC	2
YSS+RLNSGM+EMT++C	2	0.0013		ATGTATAGGACTTTGAGGAATTCTGGTATTGATTTTTAGCTGAAGGTGTGT	51	YYRTLRNSGIDF+LKVC	2
YSSDHRPYAFNKYG+FC	2	0.0013		ATGTATAGGAGGATGGTGGGGAATACTGAGTGTATTAATGGTCCGTGGTGT	51	YYRRMVGNTECINGPWC	2
YSSGSQRIASEQIGNQC	2	0.0013		ATGTATAGGCTTTTGATTTGTTTGATTAGTATTTTTCCTTCGATGGAGTGT	51	YYRLLICLISIFPSMEC	2
YSSNYTTELNECTNAWC	2	0.0013		ATGTATAGGTCTCGGAAGATGGGTTATGATGCTATTGCTGCTAAGGCTTGT	51	YYRSRKMGYDAIAAKAC	2
YSSNYYFTCVIWCVRFC	2	0.0013		ATGTATAGTACTAATGAGATGATTAATATGCGGTTGTGTAATGATTTTTGT	51	YYSTNEMINMRLCNDFC	2
YSSRQNGGYMNMRQHNC	2	0.0013		ATGTATAGTGGTGAGGAGAATATGCATTGTGTGAGGCATTGTACGTTTTGT	51	YYSGEENMHCVRHCTFC	2
YSSYDFKMYAAIIKISC	2	0.0013		ATGTATAGTGTTTGGGAGAAGAGTGCTTGTTGGGCGGTGAAGGTTAAGTGT	51	YYSVWEKSACWAVKVKC	2
YSTDNKDLNKK+SRLMC	2	0.0013		ATGTATATGAGTTGTATTGTTGCGTCTCAGTGGATTATGGTGATTCTGTGT	51	YYMSCIVASQWIMVILC	2
YSTERGKYAKMGWKYIC	2	0.0013		ATGTATATGCCTATGAATCTTTGTCAGTAGGAGTTTAATGCTGGGATGTGT	51	YYMPMNLCQ+EFNAGMC	2
YSTG+SKWDSSR+FRRC	2	0.0013		ATGTATATGGTTAATGGGAAGTAGGAGCGTCGGTGTAGTGAGATGAATTGT	51	YYMVNGK+ERRCSEMNC	2
YSTGRIFGKIGFRALTC	2	0.0013		ATGTATATGTAGTGGGAGTTTTATTATACGATGCATATGTGTTGGGGGTGT	51	YYM+WEFYYTMHMCWGC	2
YSTKEVFKCKMPKWVDC	2	0.0013		ATGTATATTAATGGTCCTAGGAATTGTACGAGGAATTGGTTGATTAGGTGT	51	YYINGPRNCTRNWLIRC	2
YSTKQ+ETYNSGNTEDC	2	0.0013		ATGTATATTATGGAGGGTCGTACTTTGAATACGTCGTAGCAGGTTGTTTGT	51	YYIMEGRTLNTS+QVVC	2
YSTLIIYHKIKQNTIQC	2	0.0013		ATGTATATTCTTTGGATTAGTCGTATTCCTAAGAGTGTGTCTACTGAGTGT	51	YYILWISRIPKSVSTEC	2
YSTLWAKVKNFTVSKQC	2	0.0013		ATGTATATTGATAGGGTGCCGACGACTAGGGCTTGGAGGATTTAGCTGTGT	51	YYIDRVPTTRAWRI+LC	2
YSTNIGE++EYSQTSIC	2	0.0013		ATGTATATTGATCTGATTGCGGCGTGGGTGATGTGGATGAGGACTAATTGT	51	YYIDLIAAWVMWMRTNC	2
YSTPNAKRIYCGSIYLC	2	0.0013		ATGTATATTGCGTATTATAAGCTTGGGAAGAGTTATCTTTCTCAGTATTGT	51	YYIAYYKLGKSYLSQYC	2
YSTQSAKYTHNRSSYTC	2	0.0013		ATGTATCAGATTAAGAGTATTTATCAGTGGAAGTTGCGTTATGTTATGTGT	51	YYQIKSIYQWKLRYVMC	2
YSTTIMITWNITLLLNC	2	0.0013		ATGTATCAGGATGAGAATGCTGAGCAGTGGCGTCATCGTAGGTGGCGGTGT	51	YYQDENAEQWRHRRWRC	2
YSTTVHLARRMLYLLLC	2	0.0013		ATGTATCAGGTGAAGAAGGATTGTTCTAGTAATTTGCGTAAGAATAATTGT	51	YYQVKKDCSSNLRKNNC	2
YSTYHHLVHVK+RHVLC	2	0.0013		ATGTATCAGTGGCAGCAGAGGTATCAGTATCATTCTTATGATTGGGGTTGT	51	YYQWQQRYQYHSYDWGC	2
YSVCIYIVGESWEFKVC	2	0.0013		ATGTATCATATGAAGTTTCATGTGCCTCATGGTTCGGAGGATATGCTTTGT	51	YYHMKFHVPHGSEDMLC	2
YSVCMLGINFRSWYQVC	2	0.0013		ATGTATCATGAGTATCCTATGGCGCGTGATTGTACTACGTGTCCGTAGTGT	51	YYHEYPMARDCTTCP+C	2
YSVDD+NDKTY+ALINC	2	0.0013		ATGTATCATTATGAGAAGGATTATTCTTATATTGATCGTATTAAGGTGTGT	51	YYHYEKDYSYIDRIKVC	2
YSVGRVWNRENDLNHKC	2	0.0013		ATGTATCATTTTAAGACGTGTCTTGATAATAGGAATGTGTAGAAGAAGTGT	51	YYHFKTCLDNRNV+KKC	2
YSVKKYCTKKVIGLTCC	2	0.0013		ATGTATCCGCTGTGGCATTGTAGTGATGTGATTCAGGCGTATTGTGAGTGT	51	YYPLWHCSDVIQAYCEC	2
YSVMREYDLHPCNAVMC	2	0.0013		ATGTATCCTGTGAAGTAGCGTCAGTCGTATATGAGGAATTTTGGGGATTGT	51	YYPVK+RQSYMRNFGDC	2
YSVSMI+CTNSFEPS+C	2	0.0013		ATGTATCTGATGTGTCTGTAGGTTGTGATGAAGAAGCTGAGTAATTCTTGT	51	YYLMCL+VVMKKLSNSC	2
YSVYSRDATNQKSHVWC	2	0.0013		ATGTATCTGATTTTGTGTAATTGTTTTATTCAGTTTGAGAATTTTGCTTGT	51	YYLILCNCFIQFENFAC	2
YSWIAIVSMTSRASGGC	2	0.0013		ATGTATCTGTGTAGTTAGCTTATTTTGTATAAGCATAATGATGATCGTTGT	51	YYLCS+LILYKHNDDRC	2
YSWMFYSVEKRCDWCDC	2	0.0013		ATGTATGAGAAGAAGATTTGGATTCTGACTCTTTGTAAGTTGTCGCGTTGT	51	YYEKKIWILTLCKLSRC	2
YSYRCVKTNIKCKQMRC	2	0.0013		ATGTATGATCAGGAGTATGGGTATCTGTATATGTTTAATGATGATTCGTGT	51	YYDQEYGYLYMFNDDSC	2
YSYSDYALDIEYRKGTC	2	0.0013		ATGTATGATGATCCTAGGAATAATATGATGGCGGATTGTCATCGGAATTGT	51	YYDDPRNNMMADCHRNC	2
YSYT+CLSKMYTEWKDC	2	0.0013		ATGTATGCGAATAATCGTTGTAGTTGTACTGTTTCGGATTTGTTGGTGTGT	51	YYANNRCSCTVSDLLVC	2
YT+NCADKQLVQCALWC	2	0.0013		ATGTATGCGGGTAAGAAGACTCAGATTGATAGGTGGTATGTTGGTTCTTGT	51	YYAGKKTQIDRWYVGSC	2
YTA+EWKTNEFVGSEYC	2	0.0013		ATGTATGGGACTCAGAGGTTGAATGATTAGGATATGAGTAATTTTTTGTGT	51	YYGTQRLND+DMSNFLC	2
YTAS+ASCTNAYNNTSC	2	0.0013		ATGTATGGGATTATTCAGTGGGATCGTCATAAGTGGCATTTTATTGTTTGT	51	YYGIIQWDRHKWHFIVC	2
YTC+SCNFSCERRWWDC	2	0.0013		ATGTATGGGCCGAAGAATTCGTCTCAGGGGTGGGATATGGATACTCAGTGT	51	YYGPKNSSQGWDMDTQC	2
YTCIEHYIRCYWSKVTC	2	0.0013		ATGTATGGTAAGAGGTTTGCGACTTCTTGTTATGTTCGGTAGGGTAAGTGT	51	YYGKRFATSCYVR+GKC	2
YTCINRSENKESCIILC	2	0.0013		ATGTATGTGAATGTTAAGAATCGTTATAAGATTGTGACTAATACGCTGTGT	51	YYVNVKNRYKIVTNTLC	2
YTCTELDSRRETARKMC	2	0.0013		ATGTATGTGTATTGTATGAATTTTAAGATTTAGCGGGCTGAGAAGCATTGT	51	YYVYCMNFKI+RAEKHC	2
YTDIKMKSGHKDRENPC	2	0.0013		ATGTATGTTGTGTCGAGTGGTTCTAATATTAAGCATATGTATGATAATTGT	51	YYVVSSGSNIKHMYDNC	2
YTDKLE+MVHNNIRADC	2	0.0013		ATGTATGTTTGGGTGATTAGGGCTTTTAATTAGACGTATTGTTCTATGTGT	51	YYVWVIRAFN+TYCSMC	2
YTDMPYPRIPRNSEIGC	2	0.0013		ATGTATTAGAAGGATATGGTTTATCCGAGTGATTCGTAGCGGCGGTTGTGT	51	YY+KDMVYPSDS+RRLC	2
YTDRAYNIYHNNNRQKC	2	0.0013		ATGTATTAGAAGTATCATATGCATAATCCGAAGGAGTCGAATCATGCTTGT	51	YY+KYHMHNPKESNHAC	2
YTDSGSRAISTTPTGNC	2	0.0013		ATGTATTAGAATTTGACGCCTTAGCAGCATTGGCATAAGTAGACGGCTTGT	51	YY+NLTP+QHWHK+TAC	2
YTEKSSPVKNCWLWGSC	2	0.0013		ATGTATTAGTATTTTTAGGCTCATTGGAATAAGGATTGTATGGCGTGTTGT	51	YY+YF+AHWNKDCMACC	2
YTESRWKKDHATMRMHC	2	0.0013		ATGTATTATTGGTGTAGGAGGCTGAGTCCTGGTATTTGTACGAGTAGGTGT	51	YYYWCRRLSPGICTSRC	2
YTFLKEKQTYCQNDLPC	2	0.0013		ATGTATTCGTGGCATAAGATGATGGGTATGCAGCAGATTTAGTATGGTTGT	51	YYSWHKMMGMQQI+YGC	2
YTFVFIYAFREWCYEQC	2	0.0013		ATGTATTCTATGCATAAGGTTAATGAGGAGGTGGTGGAGAAGATTATGTGT	51	YYSMHKVNEEVVEKIMC	2
YTGKLTMTRSKCAVKLC	2	0.0013		ATGTATTGGAAGCGTCAGGTGATGTTTTAGGATCGTAGTGAGAATACTTGT	51	YYWKRQVMF+DRSENTC	2
YTGPLMKIAYEYGRCSC	2	0.0013		ATGTATTGGATTATGAAGTGGGGTAAGAGTGTTTGTATGATTGGGCGGTGT	51	YYWIMKWGKSVCMIGRC	2
YTHIGVADQTM++SWAC	2	0.0013		ATGTATTGTAATTTGTTTTGGCTGGAGATGCAGGAGACGAGGAATATTTGT	51	YYCNLFWLEMQETRNIC	2
YTHRIIMHHKCSQGWSC	2	0.0013		ATGTATTGTGCTGATAAGGAGGAGGCGAGTCTGACTTGGCATCGTTATTGT	51	YYCADKEEASLTWHRYC	2
YTHTVRHSDMIGASTHC	2	0.0013		ATGTATTTGCATGATCATATGGTGAATTTTATGAAGATTAAGTTTTAGTGT	51	YYLHDHMVNFMKIKF+C	2
YTHYLLVIKET+ERWQC	2	0.0013		ATGTATTTTAATATTGTGTTTTGGCAGAGGAGTGGGATTGGTACGCGTTGT	51	YYFNIVFWQRSGIGTRC	2
YTIVCDLNHKQRIREIC	2	0.0013		ATGTATTTTATTATTGTGAAGAATAGGTCTAATATTAGGGTGCATTAGTGT	51	YYFIIVKNRSNIRVH+C	2
YTKDRTKLYGNFMFVIC	2	0.0013		ATGTCGAAGAGTCTGACGAGGAGTCAGAGGTCGTATATTGTGGTGATGTGT	51	YSKSLTRSQRSYIVVMC	2
YTKESNTTA+RCKFWYC	2	0.0013		ATGTCGAAGATTTTGTATTATCAGGTTATTCGGTGGAAGAGTAATGGGTGT	51	YSKILYYQVIRWKSNGC	2
YTKKVWGDGYGDRLGKC	2	0.0013		ATGTCGAATAAGAGTGCGAATAGTTATAGTGGTAATTCTGGGAATTCTTGT	51	YSNKSANSYSGNSGNSC	2
YTKWVVTLLNYTRLRKC	2	0.0013		ATGTCGAATAAGTCTTAGTCGTTTAAGAAGACTTCGGAGCATTTGAGTTGT	51	YSNKS+SFKKTSEHLSC	2
YTLQMTSAPGRRCRSKC	2	0.0013		ATGTCGAATGATTTTAGGCTTTGTACGCGGATTGTTGCGAAGACGTATTGT	51	YSNDFRLCTRIVAKTYC	2
YTLT+TMLSYFTEQWYC	2	0.0013		ATGTCGAGGCATTTTATTAAGATGGGTCAGTATGATGGGTGTGAGAAGTGT	51	YSRHFIKMGQYDGCEKC	2
YTMEKEDSPHNTRLQGC	2	0.0013		ATGTCGATGATGATTAGGAAGAGGGGTTGGGGTACTAATAAGGGGTTTTGT	51	YSMMIRKRGWGTNKGFC	2
YTMRKRVFNGHTHTKEC	2	0.0013		ATGTCGCATGAGACTTTGATGCCGAAGATTCTTCAGCTGACTATTCAGTGT	51	YSHETLMPKILQLTIQC	2
YTMRNEVRCWRDLSQRC	2	0.0013		ATGTCGCCGTCGGAGAGTAGTGTTTGTTATTAGGCTAGGCATCATGGTTGT	51	YSPSESSVCY+ARHHGC	2
YTMRPYAHQNWYSMRMC	2	0.0013		ATGTCGCCTATGGTTAAGACGAAGTGTACTGGTGAGACGAAGAGTGATTGT	51	YSPMVKTKCTGETKSDC	2
YTMWYSRVVAEVDVNAC	2	0.0013		ATGTCGCGGATTGATCATACGAAGAAGAAGCTGACTGTTGTGTGTATTTGT	51	YSRIDHTKKKLTVVCIC	2
YTNDHERLEKMVSYCIC	2	0.0013		ATGTCGCGTGGGAATCATAATTGTTAGAAGAGTAAGCATTCTAAGCAGTGT	51	YSRGNHNC+KSKHSKQC	2
YTNEVLKRMFLPMNNNC	2	0.0013		ATGTCGCTGTATTTGTCGAAGAGTTGGCAGCCGTCGCAGCATTAGATTTGT	51	YSLYLSKSWQPSQH+IC	2
YTNRDVSKLGLFSHYSC	2	0.0013		ATGTCGCTTGCTTCGAAGTATAAGAATAATTCTGGTCAGGATATTCATTGT	51	YSLASKYKNNSGQDIHC	2
YTNTSWMAELDRERPLC	2	0.0013		ATGTCGGAGCGTATTCATAGGCAGAGGCGTATGAGGCCGAATTTGTCGTGT	51	YSERIHRQRRMRPNLSC	2
YTNVIVEDRATAYD+MC	2	0.0013		ATGTCGGAGGATCGTTCTGATTTTAAGTTGAGTTGTTGGTTGGGGCTTTGT	51	YSEDRSDFKLSCWLGLC	2
YTPFMYILIICNLLGHC	2	0.0013		ATGTCGGATTCTGAGGCTCTGAGTTGTGTGAATATGGGGATTACTACGTGT	51	YSDSEALSCVNMGITTC	2
YTQ+DTRQLRSCFAMSC	2	0.0013		ATGTCGGCGTGTATGAATGATTTGTGGAATGCGATGTTGATGTAGCAGTGT	51	YSACMNDLWNAMLM+QC	2
YTQIAFTIAANTAESKC	2	0.0013		ATGTCGGGTGAGGAGAGTCATGCGTTGTGTAAGACTCGGCGGAAGTGTTGT	51	YSGEESHALCKTRRKCC	2
YTQVVVIC+TIKFNI+C	2	0.0013		ATGTCGGTTAAGAAGTATTGTACTAAGAAGGTTATTGGGTTGACGTGTTGT	51	YSVKKYCTKKVIGLTCC	2
YTR+AELWMKFTLMMNC	2	0.0013		ATGTCGTAGAATCGTTTTAATTAGATGATGTCGAATTCTGGGATGGTTTGT	51	YS+NRFN+MMSNSGMVC	2
YTRDNCPDDWVLPYWTC	2	0.0013		ATGTCGTATCGGTGTGTGAAGACTAATATTAAGTGTAAGCAGATGCGGTGT	51	YSYRCVKTNIKCKQMRC	2
YTRIFNGINLTTKRDSC	2	0.0013		ATGTCGTGTATGCGGAGGGGTCCTCCTAGGTGTGATATTAAGCAGTTTTGT	51	YSCMRRGPPRCDIKQFC	2
YTRLLN+ILCRWEYKAC	2	0.0013		ATGTCGTTGCGTCATCGTAGGATTGATAAGAGGGAGTATAAGCGTATGTGT	51	YSLRHRRIDKREYKRMC	2
YTRSMDNYISTKYVYTC	2	0.0013		ATGTCGTTGTCGCTGGATCAGACTTCGTCGGCGATTCCGCGTCGTACGTGT	51	YSLSLDQTSSAIPRRTC	2
YTSCIAKLRHMMIGVRC	2	0.0013		ATGTCTAAGAAGAATGAGCCGAAGGATTAGATTATGTTTATGCCTAATTGT	51	YSKKNEPKD+IMFMPNC	2
YTSGRNECAMSVGIAKC	2	0.0013		ATGTCTAAGAATGCGCCTAGTATTGGTACGCGTGGGTATCGTGTTAATTGT	51	YSKNAPSIGTRGYRVNC	2
YTSMNRKSESGDYNSEC	2	0.0013		ATGTCTAAGACGAGTGCGAAGATGAGTTCGAATTAGGTGATGAGTAGTTGT	51	YSKTSAKMSSN+VMSSC	2
YTSRKLTRKNKAKDSGC	2	0.0013		ATGTCTAAGGAGAGTCTGAATTGGGAGGTTGCGAGTCGGGTTAGGTATTGT	51	YSKESLNWEVASRVRYC	2
YTSTRHTNRAAYPEWKC	2	0.0013		ATGTCTAATACGATGACTGATACGGAGGAGTAGATGGTTAATTGGCGGTGT	51	YSNTMTDTEE+MVNWRC	2
YTT+RM+ISRNPTKSHC	2	0.0013		ATGTCTAATTCGGTGAAGCTTGGGAGTGATGGGGCGCAGAAGGATAAGTGT	51	YSNSVKLGSDGAQKDKC	2
YTT+SSKQNLTYIWVFC	2	0.0013		ATGTCTAGGATTATTATTCAGCAGGATGATACGGTTGTGGGTAGTGCTTGT	51	YSRIIIQQDDTVVGSAC	2
YTTGVEMGDFMSMSPLC	2	0.0013		ATGTCTAGGGAGGTTTAGCGTAAGAATTGGAAGCAGCTGTTGGATGAGTGT	51	YSREV+RKNWKQLLDEC	2
YTTLCWKNETN+VSQLC	2	0.0013		ATGTCTAGTCGTCAGAATGGGGGTTATATGAATATGCGGCAGCATAATTGT	51	YSSRQNGGYMNMRQHNC	2
YTTLVISTAL+KRMQMC	2	0.0013		ATGTCTATGATTTATTCTACTGCTCGTAATCCTACTTTTGTGCTTATGTGT	51	YSMIYSTARNPTFVLMC	2
YTTRSHSGNQMAGSVAC	2	0.0013		ATGTCTATTGATTATATTAAGTAGCATACGGCTGTGGCTGCGTAGCAGTGT	51	YSIDYIK+HTAVAA+QC	2
YTTSAHVHLPDPKSHDC	2	0.0013		ATGTCTCAGTGTCTGCAGAAGCCTCCTAGTGTGACGAATGGGAATAATTGT	51	YSQCLQKPPSVTNGNNC	2
YTVCMPRANHGGWLDNC	2	0.0013		ATGTCTCGTAAGGATTCTACGACGAGGGAGACTAATTATTCGTAGAATTGT	51	YSRKDSTTRETNYS+NC	2
YTVILQKTHESHKFAWC	2	0.0013		ATGTCTCGTGAGAGTTCTCATAATGGTGGTACGCGTGAGTGTGTGACGTGT	51	YSRESSHNGGTRECVTC	2
YTVIRIIFFVNYRECYC	2	0.0013		ATGTCTCTTGGTTTTATGTAGTTGCCTCAGAAGGCTGTTATTCATAATTGT	51	YSLGFM+LPQKAVIHNC	2
YTVKA+WKKMMVCKQKC	2	0.0013		ATGTCTGATATGCCGCGGAAGCGGAAGTATCGTATTATGCCTGTTAGTTGT	51	YSDMPRKRKYRIMPVSC	2
YTVLEEGHWQVILD+SC	2	0.0013		ATGTCTGATTAGTGGAAGTGGTGGAATCGTAGTCGGTCGAGTATGGAGTGT	51	YSD+WKWWNRSRSSMEC	2
YTVLEQTSSGTHVAHIC	2	0.0013		ATGTCTGCGCATAATCGTGGGTATTAGGGGCAGTATAGGATGAAGGCGTGT	51	YSAHNRGY+GQYRMKAC	2
YTVMKSCYIRGSDFHLC	2	0.0013		ATGTCTGGGACGAAGTGTGTGTCTGGTAATTCGCAGTATCGTTTGTATTGT	51	YSGTKCVSGNSQYRLYC	2
YTVNIYLCNCRYTLMVC	2	0.0013		ATGTCTGGGATTGGGCATGTGGAGTATCGGCTTATGAGTAAGCTGAAGTGT	51	YSGIGHVEYRLMSKLKC	2
YTVPEFPRTTQWLSSGC	2	0.0013		ATGTCTGGGCTTGAGTATGATTGTTAGAGGCTTCCGCGGCCTAAGACGTGT	51	YSGLEYDC+RLPRPKTC	2
YTWDDEFITLVIQYICC	2	0.0013		ATGTCTGGTGAGGGGGATGAGAGGTAGTAGAATGAGTATCTTGCTAAGTGT	51	YSGEGDER++NEYLAKC	2
YTWLE++NGLMTS+RRC	2	0.0013		ATGTCTTATTCTGATTATGCGCTGGATATTGAGTATCGGAAGGGGACGTGT	51	YSYSDYALDIEYRKGTC	2
YTWPRETLMMN+MSLEC	2	0.0013		ATGTCTTCGGGGAGTCAGAGGATTGCGAGTGAGCAGATTGGTAATCAGTGT	51	YSSGSQRIASEQIGNQC	2
YTWSKHTNINNSLHMQC	2	0.0013		ATGTCTTGGATGTTTTATTCTGTTGAGAAGCGGTGTGATTGGTGTGATTGT	51	YSWMFYSVEKRCDWCDC	2
YTWWS+RNYNVTLKGDC	2	0.0013		ATGTCTTGGATTGCGATTGTTTCGATGACGAGTCGTGCTTCTGGGGGTTGT	51	YSWIAIVSMTSRASGGC	2
YTYCCKIWVRWSCRYEC	2	0.0013		ATGTCTTGTAAGGCGAGGCGTAATCATAAGAGGTATGATTGGGGGCTTTGT	51	YSCKARRNHKRYDWGLC	2
YTYHLAVSRGRTRELLC	2	0.0013		ATGTCTTTGAAGTATAGTTTGACTGGGTTGGCTAGGCAGCAGGAGCGGTGT	51	YSLKYSLTGLARQQERC	2
YTYYRNKTPSNYWHATC	2	0.0013		ATGTCTTTGAGGCCTAGTTCTACGCAGCAGATTACTACGAATTGTCAGTGT	51	YSLRPSSTQQITTNCQC	2
YV+KDTERTAARMGVGC	2	0.0013		ATGTCTTTGAGGTGGGTTCCGACTTGGCATAGTATTCAGTCTACGACTTGT	51	YSLRWVPTWHSIQSTTC	2
YV+SVLKFKYYACYRAC	2	0.0013		ATGTCTTTTACTTCTGGGTGGGGGCTGAGTTATATTGGGGGGTGTACTTGT	51	YSFTSGWGLSYIGGCTC	2
YV+TGAGTTEVAWCILC	2	0.0013		ATGTGGAAGAAGGCTTATATTAAGTATCCGTAGGTTGCGGTTACGCAGTGT	51	YWKKAYIKYP+VAVTQC	2
YV+YDNSRHLIWCNQKC	2	0.0013		ATGTGGAAGGATACGCCTTGGGGGAATGTTTTTTCGAGGTTGGGTGTGTGT	51	YWKDTPWGNVFSRLGVC	2
YVALLDNSSYLLRWANC	2	0.0013		ATGTGGAATAAGGCGCAGACGAGTTATGTGCTGTCTGGTAAGGAGTTGTGT	51	YWNKAQTSYVLSGKELC	2
YVANDMCMNSLWIRSIC	2	0.0013		ATGTGGAATAATAGGGGTATGAGTGATGCTTTGGATTTTGATTTTTGTTGT	51	YWNNRGMSDALDFDFCC	2
YVAQDQIESRRDNVFNC	2	0.0013		ATGTGGAATGATAGGTATAATGTGTTGACTGTTGTGTGGACGAGGCGGTGT	51	YWNDRYNVLTVVWTRRC	2
YVCLKYKCAGLTAIYGC	2	0.0013		ATGTGGAATTGTAAGACTCTGATGAAGAATGATAATCCGTCTGTGTGGTGT	51	YWNCKTLMKNDNPSVWC	2
YVCMKHANDFSRTAG+C	2	0.0013		ATGTGGACGATTTGGAGGAATGATGCTTATTCTTCGCATACGATTATGTGT	51	YWTIWRNDAYSSHTIMC	2
YVCRPSGRIMRNVWYKC	2	0.0013		ATGTGGACGTAGGTTAAGGATTAGCAGGATGAGAGGTTTAATGTGGAGTGT	51	YWT+VKD+QDERFNVEC	2
YVCTDCM+NYQVGNHDC	2	0.0013		ATGTGGACTGATCGTGAGAGTCATGGGAAGCATATTCCTGGGATGACTTGT	51	YWTDRESHGKHIPGMTC	2
YVCTRTHNVDGANTSTC	2	0.0013		ATGTGGACTTATAATGCTTATTCGACTACGAGTGTTAATATGGATCTGTGT	51	YWTYNAYSTTSVNMDLC	2
YVDGYHPIRHFTPQGTC	2	0.0013		ATGTGGAGGAAGTATGGGAAGCTGTGTGGTGATTATAGGTGTCGTGTGTGT	51	YWRKYGKLCGDYRCRVC	2
YVDPTAKQRPWYTNKYC	2	0.0013		ATGTGGAGGAGGTAGACGAGGAGGAGGTAGAGTTCTAATAATTTGGATTGT	51	YWRR+TRRR+SSNNLDC	2
YVE+ST+RSMNTLTNSC	2	0.0013		ATGTGGAGTAATTATTGTAAGGAGTGGAATTCTGAGGTTACGATTGCGTGT	51	YWSNYCKEWNSEVTIAC	2
YVEKPAEWECMNIVYAC	2	0.0013		ATGTGGAGTACTGATTCTACGCTTCGGTATATGAATGGTATGATGGATTGT	51	YWSTDSTLRYMNGMMDC	2
YVFCDICDVWDTKGRSC	2	0.0013		ATGTGGAGTAGTGAGAAGAATACGCAGGCTGAGAATGTTTAGGCTGGTTGT	51	YWSSEKNTQAENV+AGC	2
YVFFRNYVSLFCYMEPC	2	0.0013		ATGTGGATGCAGCGTGATATGTATAATGTGAGTGATACTTGGTATCATTGT	51	YWMQRDMYNVSDTWYHC	2
YVFINYV+KKWVVSEHC	2	0.0013		ATGTGGATGGTGAAGACGATGCCGTAGTCTAGTTAGCGGTATGAGTGGTGT	51	YWMVKTMP+SS+RYEWC	2
YVFTYSD+DTMLLIGPC	2	0.0013		ATGTGGATGTGTCTGAAGACGCCGTTGATGACTTCTCTTTGGTAGGCGTGT	51	YWMCLKTPLMTSLW+AC	2
YVGKRDE+IKRLLMIGC	2	0.0013		ATGTGGATGTTGGTGAAGGTGGATTTGGTTTATGTTGTGAGGTATGAGTGT	51	YWMLVKVDLVYVVRYEC	2
YVGLYICVCVNLGMKNC	2	0.0013		ATGTGGATTATGTTTGTGTTGTTGGCGCGTACGCGTATGAATGGGACGTGT	51	YWIMFVLLARTRMNGTC	2
YVHGRFMHDGDLSVCEC	2	0.0013		ATGTGGATTGAGGGTTATGTTGATGTTTGGTATGTGGTTAATATTGTTTGT	51	YWIEGYVDVWYVVNIVC	2
YVHHRTNLCKFMSRRSC	2	0.0013		ATGTGGATTTAGACGTATGCTTGTTATAAGTTTAATAATTGTTATACGTGT	51	YWI+TYACYKFNNCYTC	2
YVHSVNISYELRYTSMC	2	0.0013		ATGTGGCAGAGTATGAAGGGTGCTGGTGAGTTTTAGAAGGATAAGGTTTGT	51	YWQSMKGAGEF+KDKVC	2
YVIAHSQRIYRLY+AKC	2	0.0013		ATGTGGCAGGTGTGGTCGGATGGTTTGGTGATTAAGATTACGCGGTTTTGT	51	YWQVWSDGLVIKITRFC	2
YVIETVDDWWKLSNNCC	2	0.0013		ATGTGGCAGTATAGGATTGTTCATGAGACGCTGACTTCGCTTATGTGTTGT	51	YWQYRIVHETLTSLMCC	2
YVIIVSRWNCCVWYVLC	2	0.0013		ATGTGGCAGTTGATTAAGCAGGGTTTTATTTATTTGAGGTGGAATTGTTGT	51	YWQLIKQGFIYLRWNCC	2
YVIKCKWWSGMFWGNEC	2	0.0013		ATGTGGCCGATGAATGAGAATGGGTTGGAGTGTAGGTCTGATTCGCGTTGT	51	YWPMNENGLECRSDSRC	2
YVILFRMVTMWCYCNHC	2	0.0013		ATGTGGCCGGATAATGTGGGTGAGAATGTTAATTAGTGGATTGATCTTTGT	51	YWPDNVGENVN+WIDLC	2
YVINSIDSHLDKWRMTC	2	0.0013		ATGTGGCCTAATCCTCCTTGTCATTGTAGGAATACTCAGGTGACGACGTGT	51	YWPNPPCHCRNTQVTTC	2
YVIVGLVKVYKLGRWKC	2	0.0013		ATGTGGCCTGGGAGGAAGGCGTCTACGTTGAAGATGAATAAGTGGGTGTGT	51	YWPGRKASTLKMNKWVC	2
YVIVTHRKICFTCKHSC	2	0.0013		ATGTGGCCTTGTTTGGATGATTGGGAGCGTAGTGTGCCGAAGAAGATGTGT	51	YWPCLDDWERSVPKKMC	2
YVKAT+LIDDSYFNSMC	2	0.0013		ATGTGGCCTTTTAGTTGGGCGTATTGTAGGACTACGCGGGCTTATCTGTGT	51	YWPFSWAYCRTTRAYLC	2
YVKESRHRAGYEDNCVC	2	0.0013		ATGTGGCGGAGGAATGATGATCGGACGTATATTACTTAGGAGAATATTTGT	51	YWRRNDDRTYIT+ENIC	2
YVKFSLHYNCWWYEISC	2	0.0013		ATGTGGCTGAGTAAGGATGATAAGGTTAGGTAGAATAATGATGAGATTTGT	51	YWLSKDDKVR+NNDEIC	2
YVKGKGPRMDCINVVTC	2	0.0013		ATGTGGCTTACTGATTAGACTAATAAGGAGTGTTATAATGGTTCGGAGTGT	51	YWLTD+TNKECYNGSEC	2
YVKLHKNPKERTGKHYC	2	0.0013		ATGTGGCTTGATTTGTTGTATAAGTATAAGATTAGGAAGAGGTTTATGTGT	51	YWLDLLYKYKIRKRFMC	2
YVKMNTPSLPMSSAVNC	2	0.0013		ATGTGGCTTGTGAGTAAGTTTGGTTTGTGTATTAGTGTGGGTTGGCGGTGT	51	YWLVSKFGLCISVGWRC	2
YVKTNVVRRVAVFNS+C	2	0.0013		ATGTGGGAGGGTATTCCGCTGAATACTTATCGGTATAATACGAGGATTTGT	51	YWEGIPLNTYRYNTRIC	2
YVKVEVLDWKRQTCSYC	2	0.0013		ATGTGGGATAGGAATACTCATTTTGTTTTGTAGGAGAGTTAGTTGGTGTGT	51	YWDRNTHFVL+ES+LVC	2
YVLCRGRLH+SNSGNRC	2	0.0013		ATGTGGGATCCTATGACTAATGTTATGGAGAATGAGTTGAAGGAGAATTGT	51	YWDPMTNVMENELKENC	2
YVLEDTVRCFGI+RDAC	2	0.0013		ATGTGGGATTCTCAGGCGCATTAGGGGGTGCATCTGATGTTGCATTCGTGT	51	YWDSQAH+GVHLMLHSC	2
YVLMEDGKKSIF+SAIC	2	0.0013		ATGTGGGATTTTATTATTGTTGAGCTTGTTAAGCATAATGCGAATCATTGT	51	YWDFIIVELVKHNANHC	2
YVLTRMHTLQHIIPCDC	2	0.0013		ATGTGGGCGACTAGTGAGGTTGTGGTGTGTAATTAGTAGAGGCCTAATTGT	51	YWATSEVVVCN++RPNC	2
YVLVSGNGNWTMKWQYC	2	0.0013		ATGTGGGCGATGAATATGAAGTATGTTATGGATGATAATGGTAATTAGTGT	51	YWAMNMKYVMDDNGN+C	2
YVLVSNDYIKWEIYPLC	2	0.0013		ATGTGGGGGTCTAAGAGGACTATTGATGATTATTCGAGTATGGGTACTTGT	51	YWGSKRTIDDYSSMGTC	2
YVLY+PQDDT+DKESIC	2	0.0013		ATGTGGGGTATGACGTGGGGGAAGGTTGAGTTTTTGTGGACTGTGGTGTGT	51	YWGMTWGKVEFLWTVVC	2
YVLYTERVVLIKCGKSC	2	0.0013		ATGTGGGGTTAGAATACGGTGGAGGAGCATTATGAGTATCTGGCGTATTGT	51	YWG+NTVEEHYEYLAYC	2
YVMGCCRTWKITSYSIC	2	0.0013		ATGTGGGGTTTTTTGTATTTGCAGCGGGATCATATTATTTATTTTTTGTGT	51	YWGFLYLQRDHIIYFLC	2
YVMIRDLR+ENSMTKNC	2	0.0013		ATGTGGGTGAGTATGACGTGGTCTTTTGATCAGGCTGAGATGCAGGTTTGT	51	YWVSMTWSFDQAEMQVC	2
YVNHRTKSSQMREEPLC	2	0.0013		ATGTGGGTGGATAGGGTGTCGTTTCGGAATGCTGAGACTGTTAGTGGTTGT	51	YWVDRVSFRNAETVSGC	2
YVNIWAQYTKNIKTSAC	2	0.0013		ATGTGGGTGTGGAAGATTCCGCGTGATGATATTAAGACTGTTAAGTGTTGT	51	YWVWKIPRDDIKTVKCC	2
YVNLVYHTGVDGQNSFC	2	0.0013		ATGTGGGTGTGGTATACTTGGCATGGTGTTACGTGTAATGTTTTGTATTGT	51	YWVWYTWHGVTCNVLYC	2
YVNRMLVMWSYEGMARC	2	0.0013		ATGTGGGTTACTCATCAGGGTATTGAGATGTTGTGGTTTGGTTTTTCGTGT	51	YWVTHQGIEMLWFGFSC	2
YVPQ+VEGVNVLHYADC	2	0.0013		ATGTGGGTTTATCATACGTTGTTGAATGTTAAGATGGAGGCTGCTACGTGT	51	YWVYHTLLNVKMEAATC	2
YVPRFEPPCQRLHSMTC	2	0.0013		ATGTGGGTTTTTTTTGATGTGATTAGTATGGTTAGTAATGGTGCGCTGTGT	51	YWVFFDVISMVSNGALC	2
YVQASMSDHE+GNP+KC	2	0.0013		ATGTGGTAGAATAATACTAAGTGGAATAATCGTAGGGATTATCTGTTTTGT	51	YW+NNTKWNNRRDYLFC	2
YVQINIQYSIRAVHLGC	2	0.0013		ATGTGGTAGACGATTAATAAGGCTCATGTTGCGTATTTTGATGTTTCTTGT	51	YW+TINKAHVAYFDVSC	2
YVQMGHFSLT+NSPKKC	2	0.0013		ATGTGGTAGGCGCCTCCTCCTGCGCATTATACTGAGATGATTGCTGCTTGT	51	YW+APPPAHYTEMIAAC	2
YVQNDNETHQHMMNFRC	2	0.0013		ATGTGGTATACGTTTTCGAAGAAGGCGCGGAATTAGGCGATGCTGATGTGT	51	YWYTFSKKARN+AMLMC	2
YVQRVYEVSLSKIM+TC	2	0.0013		ATGTGGTATAGTTTTCGTTCGAATGGTAGGGCTGATTTGAATATTTGGTGT	51	YWYSFRSNGRADLNIWC	2
YVRGKFKINGMFLSSDC	2	0.0013		ATGTGGTATCAGACTCATAGGCCTCAGGGTTCTGCGCTGATTAAGGCTTGT	51	YWYQTHRPQGSALIKAC	2
YVRGVHT+MHHPEQ+RC	2	0.0013		ATGTGGTATCTTTGTGATTTGCGTAGGCATATTGGTATTAGGTGTAGTTGT	51	YWYLCDLRRHIGIRCSC	2
YVRIWNEKVCIVLRFDC	2	0.0013		ATGTGGTATGATAGGTAGATTGTTTGGTGTGGGCGGATGAAGTTTTGGTGT	51	YWYDR+IVWCGRMKFWC	2
YVRLQAQSRDERLGVAC	2	0.0013		ATGTGGTATGCTAGGAATAGTCGGAATTTTAATAGGGTGTCTAATTTTTGT	51	YWYARNSRNFNRVSNFC	2
YVRNMRSTSWQVLSLVC	2	0.0013		ATGTGGTATTATGTGGTTAAGTGGAATAGTTATTGTGCGGAGAATTCTTGT	51	YWYYVVKWNSYCAENSC	2
YVRNMWAKV+WLYHL+C	2	0.0013		ATGTGGTATTTTTGTTGTAAGGGGTATGGGTTGAATGATATTCAGTCTTGT	51	YWYFCCKGYGLNDIQSC	2
YVRRANEYEWLVRN+KC	2	0.0013		ATGTGGTCTAAGTAGGTGCGGCATAATGATGCGGTGATGAGTGTTGTTTGT	51	YWSK+VRHNDAVMSVVC	2
YVRRQMESN+NGKVM+C	2	0.0013		ATGTGGTCTTGGTATTAGCAGGCGACGAGTACGGAGATGCATCTTAAGTGT	51	YWSWY+QATSTEMHLKC	2
YVRWKKLLCTNVEYLLC	2	0.0013		ATGTGGTGTAGTGGTCAGGGTGAGACTGGTATTGTTGGGCATCTGGTGTGT	51	YWCSGQGETGIVGHLVC	2
YVSCISRLGDGYNQVTC	2	0.0013		ATGTGGTGTCAGTCGGTGAATATGAATGATAAGGAGAAGTCGTGTAATTGT	51	YWCQSVNMNDKEKSCNC	2
YVSDELKLRILCGYTMC	2	0.0013		ATGTGGTGTCATAAGATTAATTGGAAGATTGATGTTAGTGTGTTGTGGTGT	51	YWCHKINWKIDVSVLWC	2
YVSENTVHNVNRNS+MC	2	0.0013		ATGTGGTGTCATATTTATAATACTGATCGTAGTATGAAGACGACTCAGTGT	51	YWCHIYNTDRSMKTTQC	2
YVSEYPMSYSCSNN+SC	2	0.0013		ATGTGGTGTTATCAGTATGTTACGTGTGGGACTGAGATGGGGATTAGGTGT	51	YWCYQYVTCGTEMGIRC	2
YVSKDVTFSAMMELNFC	2	0.0013		ATGTGGTGTTGGTATACTCAGGTGATTATTGAGTTTAAGATTGAGTGT	48	YWCWYTQVIIEFKIEC	2
YVSKHVEFIWLFHGMGC	2	0.0013		ATGTGGTTGAAGCAGCCGTATGTTTAGCGTAGTATTTGTGTGAGGGCGTGT	51	YWLKQPYV+RSICVRAC	2
YVSKKHMRKNSYLKSMC	2	0.0013		ATGTGGTTGATTGTGGCTATTCTGTGGAATTGGCCTTCTACGCCGAATTGT	51	YWLIVAILWNWPSTPNC	2
YVSLVVRSESECFIVVC	2	0.0013		ATGTGGTTGTATTGTTATAGTGATAATCGTGTGCATTGTAAGCCTGGTTGT	51	YWLYCYSDNRVHCKPGC	2
YVSTKHTIRMFWLCRQC	2	0.0013		ATGTGGTTTGGTAATAATCAGAAGAGTAAGATTAATTAGGGGTTTCAGTGT	51	YWFGNNQKSKIN+GFQC	2
YVTETSLYHSWG+T+TC	2	0.0013		ATGTGGTTTTATACGCCGAAGCGTGCGTATATGATTATGTAGGCGTAGTGT	51	YWFYTPKRAYMIM+A+C	2
YVTIALSNHSQPVSWHC	2	0.0013		ATGTGGTTTTCGAAGAATTAGAAGAAGACGTTTGAGGAGATTTATGAGTGT	51	YWFSKN+KKTFEEIYEC	2
YVTRSGNNVYQVLNPNC	2	0.0013		ATGTGTAAGAAGTATATGGTGATGGAGATGAATGTTATGGCTCAGAGGTGT	51	YCKKYMVMEMNVMAQRC	2
YVTTFRYFYS+VSTQCC	2	0.0013		ATGTGTAAGAATACTGAGCGTGGGATGTATTGTAATAAGGTTTGGTGTTGT	51	YCKNTERGMYCNKVWCC	2
YVTVVMEPIR+KHRHFC	2	0.0013		ATGTGTAAGAGGTATTGTCAGAATACGAATAGGGAGGCGGTGCGGATGTGT	51	YCKRYCQNTNREAVRMC	2
YVVDIWKDEQC+WVNSC	2	0.0013		ATGTGTAAGCATAAGTATAAGAGGCTGCTGAGTGTGTGTATTTGGTTTTGT	51	YCKHKYKRLLSVCIWFC	2
YVVDNATWCIRPASSIC	2	0.0013		ATGTGTAAGCTGGAGAAGGCTATTAGGTGTATTAAGACGAGTTGT	45	YCKLEKAIRCIKTSC	2
YVVEIIKAIRSVRRTVC	2	0.0013		ATGTGTAAGTGGAAGAATATGACGAATACTGATGGTGGTACTGGTATTTGT	51	YCKWKNMTNTDGGTGIC	2
YVVIMRTLKRVISTCWC	2	0.0013		ATGTGTAATACGGCGGAGATTGTTAATGGTCAGGTGACTGAGATTGTGTGT	51	YCNTAEIVNGQVTEIVC	2
YVVINNYVY+TCFSKKC	2	0.0013		ATGTGTAATACGTGTGTTACTACGATTAATCTGTCGTATTATAGTTTGTGT	51	YCNTCVTTINLSYYSLC	2
YVVLRAMHTCVYK+ARC	2	0.0013		ATGTGTAATAGGCTGTTTAATCGGTATATTAAGAGTACTAGGAAGGGTTGT	51	YCNRLFNRYIKSTRKGC	2
YVVNHSWMLSIFMSFVC	2	0.0013		ATGTGTAATAGGGTTTATTGGTTTCGTTTTTTTATTTATCAGGAGCAGTGT	51	YCNRVYWFRFFIYQEQC	2
YVVTLW+RT+INRT+NC	2	0.0013		ATGTGTAATGATGATACGAATATGATGAAGAAGTTGTATTGGTTGCAGTGT	51	YCNDDTNMMKKLYWLQC	2
YVVTSYQYDKPTQHFNC	2	0.0013		ATGTGTAATGGTACGTTGAATATTAATAATATTGAGAAGAGTTAGCGGTGT	51	YCNGTLNINNIEKS+RC	2
YVWELDAGSPFVCKRMC	2	0.0013		ATGTGTAATGGTTTTTAGCTGATGAAGAATGCGAATTATCCGAAGATGTGT	51	YCNGF+LMKNANYPKMC	2
YVWKAYRTRTYQNYIAC	2	0.0013		ATGTGTACGAAGAATCGTAAGTATCAGGAGGGTGGTGGTATGCAGTCTTGT	51	YCTKNRKYQEGGGMQSC	2
YVWLRTYTSNTVKRLVC	2	0.0013		ATGTGTACGACTTTTATGAATAATACTGCTGGTACGATGCTGATTAAGTGT	51	YCTTFMNNTAGTMLIKC	2
YVYFEYDDGSSPKGHRC	2	0.0013		ATGTGTACGCAGTCTGCGTGTACGGCGAATTCTCGGAGTCATTAGAATTGT	51	YCTQSACTANSRSH+NC	2
YVYFNISRHSYTLLVIC	2	0.0013		ATGTGTACGGAGCTGAAGAATACTGTGCAGCATCCTAAGAATGGTAGGTGT	51	YCTELKNTVQHPKNGRC	2
YVYKVDPYVLRVRTDRC	2	0.0013		ATGTGTACGTATCATAATGATGTGGGTTGTGAGCATGTTAATAGTCAGTGT	51	YCTYHNDVGCEHVNSQC	2
YVYLSNRNLIYWYLFQC	2	0.0013		ATGTGTACGTTTAGTAGGCAGGTGAATTATTTTACTGTTTATAGGAATTGT	51	YCTFSRQVNYFTVYRNC	2
YVYSYHAKSTSTVMDRC	2	0.0013		ATGTGTACTAAGTAGAGGTTGAGGGGGCATAAGTATTTGTCGGATGATTGT	51	YCTK+RLRGHKYLSDDC	2
YW+APPPAHYTEMIAAC	2	0.0013		ATGTGTACTATTCATATTCGGGCTGAGCTGGTTAATATTTGGAGGGTTTGT	51	YCTIHIRAELVNIWRVC	2
YW+NNTKWNNRRDYLFC	2	0.0013		ATGTGTACTTTTTCGACTAAGGCTCGTTGTCTTTGGCTGACTTGGAGTTGT	51	YCTFSTKARCLWLTWSC	2
YW+TINKAHVAYFDVSC	2	0.0013		ATGTGTAGGCATAATAATAAGAATAGTGAGAGTACGCAGATTACGCCGTGT	51	YCRHNNKNSESTQITPC	2
YWAMNMKYVMDDNGN+C	2	0.0013		ATGTGTAGTCAGGATCCTCATGTGAGTATTCGTCCGAGTACGCGGTGTTGT	51	YCSQDPHVSIRPSTRCC	2
YWATSEVVVCN++RPNC	2	0.0013		ATGTGTAGTCTTAAGTTTAAGGATGGGAAGTATTTTGTTGGTGATGGGTGT	51	YCSLKFKDGKYFVGDGC	2
YWCHIYNTDRSMKTTQC	2	0.0013		ATGTGTATGCCGGAGACGCGTGTTAAGATGCAGCAGGCGTAGAAGACTTGT	51	YCMPETRVKMQQA+KTC	2
YWCHKINWKIDVSVLWC	2	0.0013		ATGTGTATGGATGATTCGCGTGAGAGGATTGATGTGTAGTATAATTTGTGT	51	YCMDDSRERIDV+YNLC	2
YWCQSVNMNDKEKSCNC	2	0.0013		ATGTGTCAGCATGTGAGGCGGCTGCCGAGTGTTACGTATGTTATTCTGTGT	51	YCQHVRRLPSVTYVILC	2
YWCSGQGETGIVGHLVC	2	0.0013		ATGTGTCAGCATTATGGTTGTTGGAGTCATTTTAATGTTTAGTGGGTTTGT	51	YCQHYGCWSHFNV+WVC	2
YWCWYTQVIIEFKIEC	2	0.0013		ATGTGTCAGTATACTATTAATAGGATTATGGCTAGGTGGAATACTTGGTGT	51	YCQYTINRIMARWNTWC	2
YWCYQYVTCGTEMGIRC	2	0.0013		ATGTGTCCTCAGGGGGTGACTTTGATGTCTATTGCTAGGTGTGCGGTTTGT	51	YCPQGVTLMSIARCAVC	2
YWDFIIVELVKHNANHC	2	0.0013		ATGTGTCGGGTTGATGTTCCGAGGTTGAATGATACTCAGTATGTGGAGTGT	51	YCRVDVPRLNDTQYVEC	2
YWDPMTNVMENELKENC	2	0.0013		ATGTGTCGTACGCAGAGGATGGATCTGCAGCATGAGGCTAAGACGGTTTGT	51	YCRTQRMDLQHEAKTVC	2
YWDRNTHFVL+ES+LVC	2	0.0013		ATGTGTCGTCATTAGTTGTAGAAGGGTAGGGAGTCTGAGATTAGTGATTGT	51	YCRH+L+KGRESEISDC	2
YWDSQAH+GVHLMLHSC	2	0.0013		ATGTGTCGTTTTTTTAATTATAAGGCTGATCTTAATATTGTTTATGATTGT	51	YCRFFNYKADLNIVYDC	2
YWEGIPLNTYRYNTRIC	2	0.0013		ATGTGTCTGCAGCCTAGGGCGGAGAATCAGTATGCTACTAAGAAGTTGTGT	51	YCLQPRAENQYATKKLC	2
YWFGNNQKSKIN+GFQC	2	0.0013		ATGTGTGAGAATGCTAGGTTGAATAGTATGATGCAGTTGCGTTGTGATTGT	51	YCENARLNSMMQLRCDC	2
YWFSKN+KKTFEEIYEC	2	0.0013		ATGTGTGAGCGGGGGAAGATGGGGTATACGACTCTTACGCTTGAGAATTGT	51	YCERGKMGYTTLTLENC	2
YWFYTPKRAYMIM+A+C	2	0.0013		ATGTGTGAGGATGTTCGGAGTCAGCATAGTAGGGAGTATCATTGGTTTTGT	51	YCEDVRSQHSREYHWFC	2
YWG+NTVEEHYEYLAYC	2	0.0013		ATGTGTGCGTTTGTTTAGTAGGGGGTGGAGTGGGTGACTAAGCTGTGGTGT	51	YCAFV++GVEWVTKLWC	2
YWGFLYLQRDHIIYFLC	2	0.0013		ATGTGTGCTAGGATTAATGTTATTAGTAATTTGCGGAGTAGGTTGCTGTGT	51	YCARINVISNLRSRLLC	2
YWGMTWGKVEFLWTVVC	2	0.0013		ATGTGTGCTATGAGGAAGGTTAATATTACGAATGGTTAGTGTAGGCGGTGT	51	YCAMRKVNITNG+CRRC	2
YWGSKRTIDDYSSMGTC	2	0.0013		ATGTGTGGGAATTGTCGTAATGATTAGGCTTGGTTTATGCAGGTTTGTTGT	51	YCGNCRND+AWFMQVCC	2
YWI+TYACYKFNNCYTC	2	0.0013		ATGTGTGGGGAGTGTGGTGGTTATGGGAGTGTTGAGTTTTATGTGTCGTGT	51	YCGECGGYGSVEFYVSC	2
YWIEGYVDVWYVVNIVC	2	0.0013		ATGTGTGTGAATGTGATGAGGCCGGAGTGTTATATGTTTTATTGGTGGTGT	51	YCVNVMRPECYMFYWWC	2
YWIMFVLLARTRMNGTC	2	0.0013		ATGTGTGTTAATCTTAATACTAAGACGATGGAGGTGAATGTTCAGGATTGT	51	YCVNLNTKTMEVNVQDC	2
YWKDTPWGNVFSRLGVC	2	0.0013		ATGTGTGTTAGGTCGGTTAGGTGTAAGGGTTTGATTCAGGCTCAGGCGTGT	51	YCVRSVRCKGLIQAQAC	2
YWKKAYIKYP+VAVTQC	2	0.0013		ATGTGTGTTCTGGAGAAGTCGTTTTCGTAGAAGGTTTTTACGTCTCAGTGT	51	YCVLEKSFS+KVFTSQC	2
YWLDLLYKYKIRKRFMC	2	0.0013		ATGTGTGTTCTTTATAGTGTTCAGAAGGGTTGGAATTTTAGTAATACGTGT	51	YCVLYSVQKGWNFSNTC	2
YWLIVAILWNWPSTPNC	2	0.0013		ATGTGTGTTGTGTATTCTTTTAGTTGGATTAATTTTAGTACTCAGAATTGT	51	YCVVYSFSWINFSTQNC	2
YWLKQPYV+RSICVRAC	2	0.0013		ATGTGTGTTTATACTTGTAGGGAGTTTTGGATTTGGCATCGGCATGATTGT	51	YCVYTCREFWIWHRHDC	2
YWLSKDDKVR+NNDEIC	2	0.0013		ATGTGTTAGAAGAAGGATTTGCTGTGTATGCGGATGTAGCATGCTCTTTGT	51	YC+KKDLLCMRM+HALC	2
YWLTD+TNKECYNGSEC	2	0.0013		ATGTGTTAGACGGCGCGTGAGGGTATTCAGACTATGATGAATCCGTTGTGT	51	YC+TAREGIQTMMNPLC	2
YWLVSKFGLCISVGWRC	2	0.0013		ATGTGTTAGAGTATGCAGGAGTATGGTACGGTTGGTTGTGAGTATAATTGT	51	YC+SMQEYGTVGCEYNC	2
YWLYCYSDNRVHCKPGC	2	0.0013		ATGTGTTATACTGAGTGTGTGGTTGAGTATTGGATTTGTAATAGTATTTGT	51	YCYTECVVEYWICNSIC	2
YWMCLKTPLMTSLW+AC	2	0.0013		ATGTGTTATAGTATTAATATGCTTGGGTCGATGATTATGGGGCCTTCGTGT	51	YCYSINMLGSMIMGPSC	2
YWMLVKVDLVYVVRYEC	2	0.0013		ATGTGTTATGTGTTTCTGGCGATGCAGGGGTGGAATTATCATGTTTTGTGT	51	YCYVFLAMQGWNYHVLC	2
YWMQRDMYNVSDTWYHC	2	0.0013		ATGTGTTATTATATTGATCGTTCTCATTGGCAGAGGGGTAAGAATGTGTGT	51	YCYYIDRSHWQRGKNVC	2
YWMVKTMP+SS+RYEWC	2	0.0013		ATGTGTTCTATTGTTAAGGGTATTTATTAGTTTCTGAATCAGGATTGGTGT	51	YCSIVKGIY+FLNQDWC	2
YWNCKTLMKNDNPSVWC	2	0.0013		ATGTGTTCTGTGTATATGACGAAGAGTTGTAGGATGCTGAGTGATAAGTGT	51	YCSVYMTKSCRMLSDKC	2
YWNDRYNVLTVVWTRRC	2	0.0013		ATGTGTTGGACGGAGGTGGTGTATATTTTGTGTGGTTCTCGGAAGAAGTGT	51	YCWTEVVYILCGSRKKC	2
YWNKAQTSYVLSGKELC	2	0.0013		ATGTGTTGGAGGGCGAATTCTAGGACTAGGCATACTATTCGGATTAAGTGT	51	YCWRANSRTRHTIRIKC	2
YWNNRGMSDALDFDFCC	2	0.0013		ATGTGTTGGGATATTTATGTGGAGCAGGGTGAGGGTCCTATGTATACTTGT	51	YCWDIYVEQGEGPMYTC	2
YWPCLDDWERSVPKKMC	2	0.0013		ATGTGTTGTAAGACTAGGCCTTGTTTGCTTTCTAGTTGGCTGGAGGCGTGT	51	YCCKTRPCLLSSWLEAC	2
YWPDNVGENVN+WIDLC	2	0.0013		ATGTGTTGTAATCGGGTTGTTTGGAAGAGGAGTCTGTGGTTTTTTGTTTGT	51	YCCNRVVWKRSLWFFVC	2
YWPFSWAYCRTTRAYLC	2	0.0013		ATGTGTTGTACTAAGCATATGCGTTATAATTTGTGGTTTGGGGGGAGGTGT	51	YCCTKHMRYNLWFGGRC	2
YWPGRKASTLKMNKWVC	2	0.0013		ATGTGTTGTATGCATAATATGTGTAGGGTGGCTAAGACTCGGATGAATTGT	51	YCCMHNMCRVAKTRMNC	2
YWPMNENGLECRSDSRC	2	0.0013		ATGTGTTGTCTGTGGCGGAAGTATACGCTGTTGTATCCTCCGGTGCTTTGT	51	YCCLWRKYTLLYPPVLC	2
YWPNPPCHCRNTQVTTC	2	0.0013		ATGTGTTGTGCGTTTACTGAGCATCAGAGGTGTAATTGGATGAGTTTTTGT	51	YCCAFTEHQRCNWMSFC	2
YWQLIKQGFIYLRWNCC	2	0.0013		ATGTGTTTTTTGGCTGTGTGTCGGTTTTCGAAGTATCGGATGGGTCTTTGT	51	YCFLAVCRFSKYRMGLC	2
YWQSMKGAGEF+KDKVC	2	0.0013		ATGTTGAAGATTTGTTATAGTGAGTTGGATATTAGTTTGTTTGTGGCGTGT	51	YLKICYSELDISLFVAC	2
YWQVWSDGLVIKITRFC	2	0.0013		ATGTTGAAGCCTAGGCATAGTCAGCAGGAGACTTATTATTCGACTAAGTGT	51	YLKPRHSQQETYYSTKC	2
YWQYRIVHETLTSLMCC	2	0.0013		ATGTTGAAGGGTGTGGTTATTTTTAAGAGGATGATTTATATTTTTTATTGT	51	YLKGVVIFKRMIYIFYC	2
YWRKYGKLCGDYRCRVC	2	0.0013		ATGTTGAATGTTTATAATAGTTATTGTAGTCTTCTTTTGAGTGCGGCGTGT	51	YLNVYNSYCSLLLSAAC	2
YWRR+TRRR+SSNNLDC	2	0.0013		ATGTTGAATTATTAGTTGAATGCGGAGCATTAGTATAGTGCGAGGGATTGT	51	YLNY+LNAEH+YSARDC	2
YWRRNDDRTYIT+ENIC	2	0.0013		ATGTTGACGGGGACGGAGACTGCGTTTCTTAGTATGCTTTGGGATGCTTGT	51	YLTGTETAFLSMLWDAC	2
YWSK+VRHNDAVMSVVC	2	0.0013		ATGTTGACGGTGTTTAATTGGTTGGTTGTTATTGTGCAGAAGTATGAGTGT	51	YLTVFNWLVVIVQKYEC	2
YWSNYCKEWNSEVTIAC	2	0.0013		ATGTTGACGTGGAATAGGCGGAATAGGGTGTATATGAAGCGGTAGAATTGT	51	YLTWNRRNRVYMKR+NC	2
YWSSEKNTQAENV+AGC	2	0.0013		ATGTTGACTACGACGGCTATTAGTTTTGTTGAGTCGCGGCCGTCGTAGTGT	51	YLTTTAISFVESRPS+C	2
YWSTDSTLRYMNGMMDC	2	0.0013		ATGTTGAGGAGTAAGAATGAGGTTGTGAATCATCTTAAGTAGGATTTTTGT	51	YLRSKNEVVNHLK+DFC	2
YWSWY+QATSTEMHLKC	2	0.0013		ATGTTGAGTAATTCGTAGAATATGAGTGAGCCTAGGAGTCGGAGGCGGTGT	51	YLSNS+NMSEPRSRRRC	2
YWT+VKD+QDERFNVEC	2	0.0013		ATGTTGATGATTTTTAGGAGGTATCAGACTAGGTGGATTAGTTATCATTGT	51	YLMIFRRYQTRWISYHC	2
YWTDRESHGKHIPGMTC	2	0.0013		ATGTTGATGTGTTCTGGTTGGCTGATGGAGTATCTGTGTGATTATTTGTGT	51	YLMCSGWLMEYLCDYLC	2
YWTIWRNDAYSSHTIMC	2	0.0013		ATGTTGATTCGGAGGATGATTCTGTGTCAGTGGATTATGTCGATGCTTTGT	51	YLIRRMILCQWIMSMLC	2
YWTYNAYSTTSVNMDLC	2	0.0013		ATGTTGATTCTGATTAGTAGTAGTGATCAGCTGAAGCTTATTAATTATTGT	51	YLILISSSDQLKLINYC	2
YWVDRVSFRNAETVSGC	2	0.0013		ATGTTGATTGTGATGACTAATGTGTCGAAGAATAAGATTAATTTGAGTTGT	51	YLIVMTNVSKNKINLSC	2
YWVFFDVISMVSNGALC	2	0.0013		ATGTTGATTTATACGGAGGGGGGGCGGAGTGATTTTATTAAGGATGGGTGT	51	YLIYTEGGRSDFIKDGC	2
YWVSMTWSFDQAEMQVC	2	0.0013		ATGTTGATTTTTGATACTGATAAGAATTGTTCGCCGAAGATGGCTGATTGT	51	YLIFDTDKNCSPKMADC	2
YWVTHQGIEMLWFGFSC	2	0.0013		ATGTTGCAGATGTATTAGTGTTTTCGTATGTAGAGTGTGGCGCATAGGTGT	51	YLQMY+CFRM+SVAHRC	2
YWVWKIPRDDIKTVKCC	2	0.0013		ATGTTGCAGATTAAGTTTGGTTGTAGGCTTGCTATTTTGAGGTGTAATTGT	51	YLQIKFGCRLAILRCNC	2
YWVWYTWHGVTCNVLYC	2	0.0013		ATGTTGCATATTGCGACGATGGAGCGGACGTTTAATAAGGATGGTATGTGT	51	YLHIATMERTFNKDGMC	2
YWVYHTLLNVKMEAATC	2	0.0013		ATGTTGCATCGGGATCTGCGTAATGATAATGATTGTAGTATGAAGAGGTGT	51	YLHRDLRNDNDCSMKRC	2
YWYARNSRNFNRVSNFC	2	0.0013		ATGTTGCATTATACTTAGCAGAGGGATCTTTGTTATAAGACGCAGGGGTGT	51	YLHYT+QRDLCYKTQGC	2
YWYDR+IVWCGRMKFWC	2	0.0013		ATGTTGCCGTTTAAGGCGTTTATGAATCATTTGACTGGTATGTATGAGTGT	51	YLPFKAFMNHLTGMYEC	2
YWYFCCKGYGLNDIQSC	2	0.0013		ATGTTGCTGCGGGTTTAGTAGCCTAGTCGTCCGACGGATTTGGGTCCGTGT	51	YLLRV++PSRPTDLGPC	2
YWYLCDLRRHIGIRCSC	2	0.0013		ATGTTGCTGTCGGGTCTGGGTGGTTGTGGGGAGACGCAGAAGCTTCATTGT	51	YLLSGLGGCGETQKLHC	2
YWYQTHRPQGSALIKAC	2	0.0013		ATGTTGGAGAGGACTATTCCGTGGCAGTAGATGGTTACGCAGAGGGTGTGT	51	YLERTIPWQ+MVTQRVC	2
YWYSFRSNGRADLNIWC	2	0.0013		ATGTTGGAGTAGTCTGATAGTATGTGGCCGAGTTCTCTTTATCTGAGATGT	51	YLE+SDSMWPSSLYLRC	2
YWYTFSKKARN+AMLMC	2	0.0013		ATGTTGGAGTATATGTCGTTGACGTATAAGATTGGTGTTAGGTCTGAGTGT	51	YLEYMSLTYKIGVRSEC	2
YWYYVVKWNSYCAENSC	2	0.0013		ATGTTGGATACTTGGTAGGGTAATAAGCAGAAGAATTATACTCGGTTTTGT	51	YLDTW+GNKQKNYTRFC	2
YY+KDMVYPSDS+RRLC	2	0.0013		ATGTTGGATGTTAAGTTTCGGATGGCTGGTGTGGGGTTGCCGAAGTGGTGT	51	YLDVKFRMAGVGLPKWC	2
YY+KYHMHNPKESNHAC	2	0.0013		ATGTTGGATTTGAATGAGTATGGTAATGAGAATAATAATTGGTTTGTGTGT	51	YLDLNEYGNENNNWFVC	2
YY+NLTP+QHWHK+TAC	2	0.0013		ATGTTGGCGCCGAATTTGCGTATGCGTCATTGTGCGTATAAGAATGATTGT	51	YLAPNLRMRHCAYKNDC	2
YY+YF+AHWNKDCMACC	2	0.0013		ATGTTGGCTGGTACGCTGTTTTGGTATTATCCGATGAGGAATAATAAGTGT	51	YLAGTLFWYYPMRNNKC	2
YYAGKKTQIDRWYVGSC	2	0.0013		ATGTTGGGGGAGGGGGAGTTTTAGTAGTGGAGGTAGAATTATGGGAGGTGT	51	YLGEGEF++WR+NYGRC	2
YYANNRCSCTVSDLLVC	2	0.0013		ATGTTGGTGAAGTATTATAATGATTGGTGGGGTATTTTTTGTCTGGAGTGT	51	YLVKYYNDWWGIFCLEC	2
YYCADKEEASLTWHRYC	2	0.0013		ATGTTGGTGACGAATTGGTTGCGTGTTAGTAGGCTTAGGATTGGTAATTGT	51	YLVTNWLRVSRLRIGNC	2
YYCNLFWLEMQETRNIC	2	0.0013		ATGTTGGTGAGGTGGAATAAGGGTAAGTCGCAGTGGCATAATACGCAGTGT	51	YLVRWNKGKSQWHNTQC	2
YYDDPRNNMMADCHRNC	2	0.0013		ATGTTGGTGAGTGAGAAGGGTGTTAGGGTGATTACTTTGTATGATTGGTGT	51	YLVSEKGVRVITLYDWC	2
YYDQEYGYLYMFNDDSC	2	0.0013		ATGTTGGTTGGGATGAATCTTCATGATGATAAGTCGATGGTGGGTACGTGT	51	YLVGMNLHDDKSMVGTC	2
YYEKKIWILTLCKLSRC	2	0.0013		ATGTTGGTTTAGTTTTGTTATGGTAAGTATAAGTTGGTTGCGCATATTTGT	51	YLV+FCYGKYKLVAHIC	2
YYFIIVKNRSNIRVH+C	2	0.0013		ATGTTGTAGAATACGAAGAATGCGATGAATTGGCATTCGACTGATTCTTGT	51	YL+NTKNAMNWHSTDSC	2
YYFNIVFWQRSGIGTRC	2	0.0013		ATGTTGTATACTAATAGTGAGAAGGGTTAGTGTATTTGGTGTACGTTGTGT	51	YLYTNSEKG+CIWCTLC	2
YYGIIQWDRHKWHFIVC	2	0.0013		ATGTTGTATATTTGTTTGAATGATATGAGGGGTGAGCTGATTGAGCCTTGT	51	YLYICLNDMRGELIEPC	2
YYGKRFATSCYVR+GKC	2	0.0013		ATGTTGTCTAAGATTTCGCAGTTGAAGTGTGATTATATGGTGCATGGGTGT	51	YLSKISQLKCDYMVHGC	2
YYGPKNSSQGWDMDTQC	2	0.0013		ATGTTGTGGAATTAGGAGACTCAGTTTGAGTTTTCTCGTACTAGGAATTGT	51	YLWN+ETQFEFSRTRNC	2
YYGTQRLND+DMSNFLC	2	0.0013		ATGTTGTGGGTGAGGATGTAGTAGTGTTGTGCGATGACGCTGAGGACGTGT	51	YLWVRM++CCAMTLRTC	2
YYHEYPMARDCTTCP+C	2	0.0013		ATGTTGTGTAGGTGGAATTGGAGGACGGGGGAGGATGTGAATGATATTTGT	51	YLCRWNWRTGEDVNDIC	2
YYHFKTCLDNRNV+KKC	2	0.0013		ATGTTGTGTTATACTGAGCATTAGCTTCCTCGTACGACTGGTCGTAATTGT	51	YLCYTEH+LPRTTGRNC	2
YYHMKFHVPHGSEDMLC	2	0.0013		ATGTTGTGTTATTTTTATGTGCGGGTGAATCTTTGTGGTAATCAGTGGTGT	51	YLCYFYVRVNLCGNQWC	2
YYHYEKDYSYIDRIKVC	2	0.0013		ATGTTGTTGATTGTGAATGAGGCTCAGCTTGAGAGGGGTTAGGATAGGTGT	51	YLLIVNEAQLERG+DRC	2
YYIAYYKLGKSYLSQYC	2	0.0013		ATGTTGTTTATTCTTGATAGGCCGGTTTGTACGAGGTATTAGTAGAATTGT	51	YLFILDRPVCTRY++NC	2
YYIDLIAAWVMWMRTNC	2	0.0013		ATGTTGTTTATTTGGGCTCGTTGGCCTTCGACTATGAATTATGTTGCGTGT	51	YLFIWARWPSTMNYVAC	2
YYIDRVPTTRAWRI+LC	2	0.0013		ATGTTGTTTGTTAGGGGGTATATGAATTCTAGGAGTAAGCGGAATGAGTGT	51	YLFVRGYMNSRSKRNEC	2
YYILWISRIPKSVSTEC	2	0.0013		ATGTTTAAGAGGTGTTTTGATGAGGAGTAGGCGAATAATAATTGT	45	YFKRCFDEE+ANNNC	2
YYIMEGRTLNTS+QVVC	2	0.0013		ATGTTTAAGAGTGTTGAGGAGCAGTTGGAGTCTAAGCAGGGTCGGATGTGT	51	YFKSVEEQLESKQGRMC	2
YYINGPRNCTRNWLIRC	2	0.0013		ATGTTTAAGGGGATGAGGTGGAAGTAGAATTATGGGTCGCGTTCGAATTGT	51	YFKGMRWK+NYGSRSNC	2
YYKA+WFENCARVGGYC	2	0.0013		ATGTTTAAGTATTATATGATTAGGCTGATTTATGTTAATCTTTGGCTTTGT	51	YFKYYMIRLIYVNLWLC	2
YYKFSMPTQTEYRSKKC	2	0.0013		ATGTTTAATATGGTTAAGATTCGTCTGTATAAGATGTATACTAAGGGGTGT	51	YFNMVKIRLYKMYTKGC	2
YYKLRALADNLLKKYPC	2	0.0013		ATGTTTAATGGTGTGGATAATAAGTTGATTTTGAAGTCTAATTAGGGTTGT	51	YFNGVDNKLILKSN+GC	2
YYKLRKCMPN+WKKKPC	2	0.0013		ATGTTTAATGTGAAGAGGAAGCGTAGGAGTAATCAGCAGTAGAAGTCTTGT	51	YFNVKRKRRSNQQ+KSC	2
YYKLVWNMVYLADLRWC	2	0.0013		ATGTTTAATTGGAATAAGTTGACTCGGAGTGGGCGTCGGATTAAGAGTTGT	51	YFNWNKLTRSGRRIKSC	2
YYKMGWPCYNSRNIHRC	2	0.0013		ATGTTTACGATGAAGAGTGAGGAGTGTTATAGGATGATGGTGTAGAGTTGT	51	YFTMKSEECYRMMV+SC	2
YYKNVEGAISNDKKA+C	2	0.0013		ATGTTTACTGAGCAGTGTATTGCGTGTATTGTGATTGAGTTTTATGAGTGT	51	YFTEQCIACIVIEFYEC	2
YYKSDH+MARGMMFAIC	2	0.0013		ATGTTTAGGGAGTGTTATTTGGTGTGGTTGCGTGTTGAGAATTGTAAGTGT	51	YFRECYLVWLRVENCKC	2
YYLCS+LILYKHNDDRC	2	0.0013		ATGTTTATGAATGGTACTCAGCAGTGGACGCTTCATAAGAAGTTGAATTGT	51	YFMNGTQQWTLHKKLNC	2
YYLHDHMVNFMKIKF+C	2	0.0013		ATGTTTATGCAGAGGGTTAAGAGTACTTAGGGTGGTGGGAATCAGTTTTGT	51	YFMQRVKST+GGGNQFC	2
YYLILCNCFIQFENFAC	2	0.0013		ATGTTTATGCATACTAGTAAGTTTGAGGAGAATCATGAGATTGGGAATTGT	51	YFMHTSKFEENHEIGNC	2
YYLMCL+VVMKKLSNSC	2	0.0013		ATGTTTATGCCGCCGTAGAATACGAGGACTACTAATCCTGATTATTTTTGT	51	YFMPP+NTRTTNPDYFC	2
YYM+WEFYYTMHMCWGC	2	0.0013		ATGTTTATGGGTGGTCAGCAGGGTCCTCATGGTGTGAAGAATGTTGTTTGT	51	YFMGGQQGPHGVKNVVC	2
YYMPMNLCQ+EFNAGMC	2	0.0013		ATGTTTATGTTGAAGAGGTAGGATGCTAATCGTTTTCCTTCGCGTGAGTGT	51	YFMLKR+DANRFPSREC	2
YYMSCIVASQWIMVILC	2	0.0013		ATGTTTATTACGGTGCATAAGCTGTTGGCTTGTTTTAGGGCGTATACGTGT	51	YFITVHKLLACFRAYTC	2
YYMVNGK+ERRCSEMNC	2	0.0013		ATGTTTATTCATTATAGTAATCGGATTTTGAAGGATCTGGCGAATGTTTGT	51	YFIHYSNRILKDLANVC	2
YYNCLLVFWRNTSWYDC	2	0.0013		ATGTTTATTCCGAGTGAGGAGTTTAATGATAATCAGACGAGGCGTAGGTGT	51	YFIPSEEFNDNQTRRRC	2
YYNCSFIYSFRSTKGLC	2	0.0013		ATGTTTATTTGTAATTATGATGTGTTGTGGTTGAAGTATACGCAGGTGTGT	51	YFICNYDVLWLKYTQVC	2
YYNHTNAGYPTNTPRMC	2	0.0013		ATGTTTCAGTATGCGCTGCATAGGGGGATGTAGGATGAGGGGTTGTCTTGT	51	YFQYALHRGM+DEGLSC	2
YYNMHVQMRTEYYYVKC	2	0.0013		ATGTTTCATACTAATGATGTTTCTAAGTTGCTGACGGAGATTGCTAAGTGT	51	YFHTNDVSKLLTEIAKC	2
YYNQEMWAINWTLSK+C	2	0.0013		ATGTTTCATGCGCGTGTGAAGATTTGGAATATGTGTTTGTGGCTGGTGTGT	51	YFHARVKIWNMCLWLVC	2
YYNRTIKVTTPNLNNVC	2	0.0013		ATGTTTCATTATCTGAGGCCGACTTCGATGGAGAAGCTTCCTACGTCTTGT	51	YFHYLRPTSMEKLPTSC	2
YYNWDGSPYISYDMIEC	2	0.0013		ATGTTTCCGGGGTTGGGTGGTGGTTGGGTTTGGGCTGATATGACTTAGTGT	51	YFPGLGGGWVWADMT+C	2
YYPLWHCSDVIQAYCEC	2	0.0013		ATGTTTCTTACTCATGTTTGTAGGTTGTTTAATTGGTTGGAGTTTTTTTGT	51	YFLTHVCRLFNWLEFFC	2
YYPVK+RQSYMRNFGDC	2	0.0013		ATGTTTCTTCCGATGTAGATGAGTCATCCGAGTATGTGGACTTAGTCGTGT	51	YFLPM+MSHPSMWT+SC	2
YYQDENAEQWRHRRWRC	2	0.0013		ATGTTTGAGCCTAATAAGCAGAATAAGACTAATTCTCATACTGTTTCTTGT	51	YFEPNKQNKTNSHTVSC	2
YYQIKSIYQWKLRYVMC	2	0.0013		ATGTTTGAGGGGAGGCAGGTTGGTAATACGACGTGTGAGATGGCGGTGTGT	51	YFEGRQVGNTTCEMAVC	2
YYQVKKDCSSNLRKNNC	2	0.0013		ATGTTTGATAGGTGGGATGATGGGCATAGGGAGAAGGATGAGGGTAGTTGT	51	YFDRWDDGHREKDEGSC	2
YYQWQQRYQYHSYDWGC	2	0.0013		ATGTTTGATCAGAATAAGCATTTTAGGAGTGAGATGACGTCTGGGTAGTGT	51	YFDQNKHFRSEMTSG+C	2
YYRLLICLISIFPSMEC	2	0.0013		ATGTTTGATGAGTTGAGGTGGAGGTGGAGGATGGCGAATAGGCTGACGTGT	51	YFDELRWRWRMANRLTC	2
YYRRMVGNTECINGPWC	2	0.0013		ATGTTTGATTCTAGTACGAGTGTTGAGGAGCATAGGTCTATGGAGTTGTGT	51	YFDSSTSVEEHRSMELC	2
YYRSRKMGYDAIAAKAC	2	0.0013		ATGTTTGATTTGGCGCGTAGTATGAGTGAGCTTGGTCTGCTTGATGCGTGT	51	YFDLARSMSELGLLDAC	2
YYRTLRNSGIDF+LKVC	2	0.0013		ATGTTTGCTCCGTCTCCTGTTACTCTTCAGTAGCTGAATGTGAATAATTGT	51	YFAPSPVTLQ+LNVNNC	2
YYSGEENMHCVRHCTFC	2	0.0013		ATGTTTGCTGTTATGTCTGTTGCGTAGGTTTATAAGATGATTAAGACTTGT	51	YFAVMSVA+VYKMIKTC	2
YYSMHKVNEEVVEKIMC	2	0.0013		ATGTTTGGGAGGCTGAATCTGAATTGTTTGAATGCCGCGCGGACGTTTTGT	51	YFGRLNLNCLNAARTFC	2
YYSTNEMINMRLCNDFC	2	0.0013		ATGTTTGTGATGATGCAGTTTCCTTGGCCTGTTCGGAGTTTGCTTTGGTGT	51	YFVMMQFPWPVRSLLWC	2
YYSVWEKSACWAVKVKC	2	0.0013		ATGTTTGTGCTGATGATTGTTATTTCGGATTCGAATCGTAAGTGTAGGTGT	51	YFVLMIVISDSNRKCRC	2
YYSWHKMMGMQQI+YGC	2	0.0013		ATGTTTGTGTGTGGTCAGCAGCAGAATAGGAATGGGACTTTGGCTCCGTGT	51	YFVCGQQQNRNGTLAPC	2
YYTHLS+RIPRVRC+SC	2	0.0013		ATGTTTGTTTCGGCTAGGCATCCTAAGACGCATCCTCTGGTTCGGAAGTGT	51	YFVSARHPKTHPLVRKC	2
YYTKSKNEDGICNRYDC	2	0.0013		ATGTTTGTTTTTACTCCTAAGTGGACGGGTACTCTGGTGGAGCGGGCGTGT	51	YFVFTPKWTGTLVERAC	2
YYTRYHKSIQQLREPCC	2	0.0013		ATGTTTTAGGGTACTAAGTGTGTGATGGTGAAGGTGAAGGCGGATATGTGT	51	YF+GTKCVMVKVKADMC	2
YYTSYFIKYLSNIGILC	2	0.0013		ATGTTTTGGGGTAATGGGTCTACTAGGCATCTGCCGTTGCAGCTTCCTTGT	51	YFWGNGSTRHLPLQLPC	2
YYTVLDYYHYVRRCRLC	2	0.0013		ATGTTTTGGTTGTAGGTGTTTGTTCATAGGGCGAAGTTTAATTTTAATTGT	51	YFWL+VFVHRAKFNFNC	2
YYVNVKNRYKIVTNTLC	2	0.0013		ATGTTTTGTACGTATGTGAAGAGTTATAAGAATGAGCTGACTTATCATTGT	51	YFCTYVKSYKNELTYHC	2
YYVVSSGSNIKHMYDNC	2	0.0013		ATGTTTTGTATTATGGGTTGGCATAGTAATAATATTACTTATCTTTATTGT	51	YFCIMGWHSNNITYLYC	2
YYVWVIRAFN+TYCSMC	2	0.0013		ATGTTTTGTGGGAAGAGTTAGTAGAAGCTGTGTATTATTTAGAATGTTTGT	51	YFCGKS++KLCII+NVC	2
YYVYCMNFKI+RAEKHC	2	0.0013		ATGTTTTGTTGGAATTGTAGGCATTATGGGGAGGAGTATAATAAGGTGTGT	51	YFCWNCRHYGEEYNKVC	2
YYWIMKWGKSVCMIGRC	2	0.0013		ATGTTTTTTGTTCATTATGATTATGAGCAGAATTAGATGCAGAAGGATTGT	51	YFFVHYDYEQN+MQKDC	2
YYWKRQVMF+DRSENTC	2	0.0013		ATGTTTTTTGTTTGTAATGGTATTTTTAAGAAGATTGGTTGGTGTAAGTGT	51	YFFVCNGIFKKIGWCKC	2
YYYWCRRLSPGICTSRC	2	0.0013		AAGCGTGGGTGTTATAAGTTGGCTGGGGAGGATGTGGATCAGAATGTGTGT	51	KRGCYKLAGEDVDQNVC	1
I+SDYNNAKYNDTRPDC	1	0.0006		AAGGATAAGGCTTCTAATGATTATAAGCCTGAGAGGCATTATGAGATTTGT	51	KDKASNDYKPERHYEIC	1
I+SHRMLTGKNRCTN+C	1	0.0006		AAGGATCGTCTGAATGAGTGGGGGAAGCAGAAGCTTCAGGCGGTGAAGTGT	51	KDRLNEWGKQKLQAVKC	1
IAPAHTGTYRMSIVPSC	1	0.0006		AAGGCTTAGAGGGGTACTGTTGTGATTTTGGAGAATGATCAGGGTTGTTGT	51	KA+RGTVVILENDQGCC	1
IAYNNSGMTPMAEC	1	0.0006		AAGGGTAATCAGGTTCATGATGTGTTTACTGATGAGGAGTAGCAGTTTTGT	51	KGNQVHDVFTDEE+QFC	1
IDDMKTRV+++TTNRYC	1	0.0006		AAGGTTACGATTAGGAAGCAGTATTTGTCGCGTTAGGCGCGTATGCCTTGT	51	KVTIRKQYLSR+ARMPC	1
IDEMLSGRKM+SWARSC	1	0.0006		AAGTAGTCGATTCAGAATGGTCCTTAGCAGCAGATTAGTGAGGTTCAGTGT	51	K+SIQNGP+QQISEVQC	1
IEF+KKTKLA+LGPSSC	1	0.0006		AAGTCTAATATTAATATGAAGTGTGGTAGTACGAGGCTTGTGCCGAATTGT	51	KSNINMKCGSTRLVPNC	1
IESVGIYSSTMKTRCKC	1	0.0006		AAGTTGATGAATCGGAAGTTGATTATTTGGCGGTCTAGTATGTTTTGTTGT	51	KLMNRKLIIWRSSMFCC	1
IGKPYTWPPREAPMKNC	1	0.0006		AAGTTTGATAAGTAGTAGCAGTATGAGAGGCATAGTTTGGAGGTTGTGTGT	51	KFDK++QYERHSLEVVC	1
IGSNKCKEITSSNHMWC	1	0.0006		ACGAAGGTGTAGGGTCCGGAGAAGCGGGGTAATAATTATGCGCAGAAGTGT	51	TKV+GPEKRGNNYAQKC	1
IGVMRSKVLDVRWGWVC	1	0.0006		ACGAATGGTAATCATGCTGATAATTAGGAGGATAAGCTGAGGCCTGCGTGT	51	TNGNHADN+EDKLRPAC	1
IIYWIWVKICTSMYTC	1	0.0006		ACGACGATGAGGCAGGATTGGAAGGTGGATGTGGATATTATGTCTTTTTGT	51	TTMRQDWKVDVDIMSFC	1
IKNEECRVRKWMWMNDC	1	0.0006		ACGAGGCGTAAGATGATTACTAGGCATGAGATGGGTAGGTCGAGGTGGTGT	51	TRRKMITRHEMGRSRWC	1
IKQSGTTVSVHAVHTLC	1	0.0006		ACGAGGGCGACGCCTACGCTTTCGGGGAAGAATTAGTCGCCTAGTGGGTGT	51	TRATPTLSGKN+SPSGC	1
INDRMSDKLDAWQQV+C	1	0.0006		ACGAGTTAGAAGGGGAAGACTATTTTGTGTGTGGTGCTTTATGTTAGTTGT	51	TS+KGKTILCVVLYVSC	1
INRAVYGCKGRDLHCC	1	0.0006		ACGATGAAGTAGCAGTGTGTGCCGTGTAATAGGTGTACTACTCATGAGTGT	51	TMK+QCVPCNRCTTHEC	1
IQRENRFQMTSATKSAC	1	0.0006		ACGCAGAATAATGGGCCTCGTAATTAGGGGTTCAATACTCGTACGCTTTGT	51	TQNNGPRN+GFNTRTLC	1
IRG*LGTSYGCVELCMC	1	0.0006		ACGCCTGTTAAGGATTTTGATCAGACGGGGCATAATAATCGTGTGTTTTGT	51	TPVKDFDQTGHNNRVFC	1
IRPHSIYYTHSLDMDSC	1	0.0006		ACGGAGAGGTGTGATGGGAATATGTTTTTTGATTTGGCGGTTCATAGTTGT	51	TERCDGNMFFDLAVHSC	1
ISQPPIAVR+LSMSDIC	1	0.0006		ACGGGGTCGGATATGACTTAGATGTTTGCTTATTTTAATATTAATGAGTGT	51	TGSDMT+MFAYFNINEC	1
ISRRWATWSVLCWK+WC	1	0.0006		ACGGTTGCGTAGTGTTATAGGACTAATATTGATGATACGTATCATGTGTGT	51	TVA+CYRTNIDDTYHVC	1
ISY+THKFTSDSRNEKC	1	0.0006		ACGTAGTGTAAGCCTAGTATGAGTATGGTGCGTAGTGATAAGTGTAAGTGT	51	T+CKPSMSMVRSDKCKC	1
ITH+RNSGQISTVKRHC	1	0.0006		ACGTATTGGACTGCGAAGGTTTTGTATAGGCAGATTTCGAGTGATGGTTGT	51	TYWTAKVLYRQISSDGC	1
ITHNERMIEKSSVKDPC	1	0.0006		ACGTTGGAGGTTAATGTGTAGATTTTTGCGTATTGTGATGAGCGGGTGTGT	51	TLEVNV+IFAYCDERVC	1
IVAPTSPWKPRSRRPLC	1	0.0006		ACGTTGTGTCCTAAGGATGGTATGATGGATAAGTGTGTGTTTTATGGTTGT	51	TLCPKDGMMDKCVFYGC	1
IVDLMTALENLKTSEHC	1	0.0006		ACGTTGTTTGCGAAGGGGAAGAGGTGTGGTTGGACTAGTGAGGCGAGGTGT	51	TLFAKGKRCGWTSEARC	1
IVDPVMWAEETHIILKC	1	0.0006		ACGTTTTGGGGTGAGAGTATTCCTGAGAATTGGGTGAAGGGTGAGTAGTGT	51	TFWGESIPENWVKGE+C	1
IVMVADW+SANKVCESC	1	0.0006		AGGACGAGGACTGCGCTGGAGAATAGGTAGAATAAGCTGTATAAGCGTTGT	51	RTRTALENR+NKLYKRC	1
IVRKYLKWEKYRRW+GC	1	0.0006		AGGAGAGAGGAGAAGTCTGATCGGACGGGTACTCGGCGGACTTCTAGTTGT	51	RREEKSDRTGTRRTSSC	1
IWLSSVEIHDRCYCKWC	1	0.0006		AGTGAATAATAGAATAGTGTTAAGAATCTTCTTGGTTATAATCGTTGT	48	SE*+NSVKNLLGYNRC	1
IYQRRAHTVHKVDPEHC	1	0.0006		AGTGCTAATGCTGGGAATTAGGAGTATACTGAGGATTCTCTTGTTTGT	48	SANAGN+EYTEDSLVC	1
IYYSS+CVFYKYHNASC	1	0.0006		ATAAAGCAGAGTGGGACGACGGTGAGTGTTCATGCGGTGCATACGCTTTGT	51	IKQSGTTVSVHAVHTLC	1
K+SIQNGP+QQISEVQC	1	0.0006		ATAAATGATAGGATGTCGGATAAGTTGGATGCTTGGCAGCAGGTGTAGTGT	51	INDRMSDKLDAWQQV+C	1
KA+RGTVVILENDQGCC	1	0.0006		ATAACTCATAATGAGCGGATGATTGAGAAGAGTTCTGTTAAGGATCCGTGT	51	ITHNERMIEKSSVKDPC	1
KDKASNDYKPERHYEIC	1	0.0006		ATAAGAGGATGACTTGGAACATCATATGGGTGCGTAGAATTATGTATGTGT	51	IRG*LGTSYGCVELCMC	1
KDRLNEWGKQKLQAVKC	1	0.0006		ATAAGGCCGCATTCGATTTATTATACGCATTCTCTTGATATGGATAGTTGT	51	IRPHSIYYTHSLDMDSC	1
KFDK++QYERHSLEVVC	1	0.0006		ATACAGAGGGAGAATAGGTTTCAGATGACGAGTGCGACTAAGTCGGCTTGT	51	IQRENRFQMTSATKSAC	1
KGNQVHDVFTDEE+QFC	1	0.0006		ATAGAGTCTGTTGGTATTTATTCGAGTACGATGAAGACGAGGTGTAAGTGT	51	IESVGIYSSTMKTRCKC	1
KLMNRKLIIWRSSMFCC	1	0.0006		ATAGAGTTTTAGAAGAAGACTAAGTTGGCGTAGTTGGGGCCGAGTTCGTGT	51	IEF+KKTKLA+LGPSSC	1
KRGCYKLAGEDVDQNVC	1	0.0006		ATAGATGATATGAAGACGAGGGTGTAGTAGTAGACTACGAATAGGTATTGT	51	IDDMKTRV+++TTNRYC	1
KSNINMKCGSTRLVPNC	1	0.0006		ATAGCGCCTGCGCATACTGGGACTTATCGGATGTCGATTGTGCCTTCGTGT	51	IAPAHTGTYRMSIVPSC	1
KVTIRKQYLSR+ARMPC	1	0.0006		ATAGGGGTGATGAGGAGTAAGGTGCTTGATGTTCGGTGGGGGTGGGTGTGT	51	IGVMRSKVLDVRWGWVC	1
RREEKSDRTGTRRTSSC	1	0.0006		ATAGGTAAGCCGTATACGTGGCCGCCTAGGGAGGCTCCTATGAAGAATTGT	51	IGKPYTWPPREAPMKNC	1
RTRTALENR+NKLYKRC	1	0.0006		ATAGGTTCGAATAAGTGTAAGGAGATTACGTCTTCTAATCATATGTGGTGT	51	IGSNKCKEITSSNHMWC	1
SANAGN+EYTEDSLVC	1	0.0006		ATAGTGGCTCCTACGAGTCCGTGGAAGCCGCGTAGTCGGAGGCCTTTGTGT	51	IVAPTSPWKPRSRRPLC	1
SE*+NSVKNLLGYNRC	1	0.0006		ATAGTTAGGAAGTATTTGAAGTGGGAGAAGTATCGGCGGTGGTAGGGGTGT	51	IVRKYLKWEKYRRW+GC	1
T+CKPSMSMVRSDKCKC	1	0.0006		ATAGTTGATTTGATGACGGCGTTGGAGAATTTGAAGACTTCTGAGCATTGT	51	IVDLMTALENLKTSEHC	1
TERCDGNMFFDLAVHSC	1	0.0006		ATATAGAGTGATTATAATAATGCTAAGTATAATGATACGAGGCCGGATTGT	51	I+SDYNNAKYNDTRPDC	1
TFWGESIPENWVKGE+C	1	0.0006		ATATAGTCGCATAGGATGTTGACGGGTAAGAATCGGTGTACGAATTAGTGT	51	I+SHRMLTGKNRCTN+C	1
TGSDMT+MFAYFNINEC	1	0.0006		ATATATCAGAGGAGGGCTCATACGGTGCATAAGGTGGATCCTGAGCATTGT	51	IYQRRAHTVHKVDPEHC	1
TKV+GPEKRGNNYAQKC	1	0.0006		ATATATTATAGTAGTTAGTGTGTGTTTTATAAGTATCATAATGCGTCGTGT	51	IYYSS+CVFYKYHNASC	1
TLCPKDGMMDKCVFYGC	1	0.0006		ATATCGCAGCCGCCTATTGCGGTTAGGTAGCTTAGTATGAGTGATATTTGT	51	ISQPPIAVR+LSMSDIC	1
TLEVNV+IFAYCDERVC	1	0.0006		ATATCGTATTAGACTCATAAGTTTACTAGTGATTCGAGGAATGAGAAGTGT	51	ISY+THKFTSDSRNEKC	1
TLFAKGKRCGWTSEARC	1	0.0006		ATATGGTTGTCGAGTGTGGAGATTCATGATAGGTGTTATTGTAAGTGGTGT	51	IWLSSVEIHDRCYCKWC	1
TMK+QCVPCNRCTTHEC	1	0.0006		ATCGTGGATCCGGTTATGTGGGCGGAGGAGACTCATATTATTTTGAAGTGT	51	IVDPVMWAEETHIILKC	1
TNGNHADN+EDKLRPAC	1	0.0006		ATGAAAACGTATAGGGAGAATGTTAAGTTTTTGTGTTGGTATGTTGCTTGT	51	YKTYRENVKFLCWYVAC	1
TPVKDFDQTGHNNRVFC	1	0.0006		ATGAAAGAGCGTGTGCAGTGTTCGTATAGGGTGAATATTAATGTGCTGTGT	51	YKERVQCSYRVNINVLC	1
TQNNGPRN+GFNTRTLC	1	0.0006		ATGAAATCTTAGAATAAGGATAATAATACGAAGGATATGAGTTCGTCGTGT	51	YKS+NKDNNTKDMSSSC	1
TRATPTLSGKN+SPSGC	1	0.0006		ATGAAATTACCCTTTAATGATAAGACGCATGAGAAGGAGCAGAGTTGT	48	YKLPFNDKTHEKEQSC	1
TRRKMITRHEMGRSRWC	1	0.0006		ATGAAATTGAGGTGGACGATGAATTATAGGAGGAGTTATTATAATTAGTGT	51	YKLRWTMNYRRSYYN+C	1
TS+KGKTILCVVLYVSC	1	0.0006		ATGAACGATACGACTGTTCCGGAGCGTCATGCGTATATTAATGCTATGTGT	51	YNDTTVPERHAYINAMC	1
TTMRQDWKVDVDIMSFC	1	0.0006		ATGAACGTGACTGATATTATTTTTGGGTGGAGTGAGCGTGATAATTTGTGT	51	YNVTDIIFGWSERDNLC	1
TVA+CYRTNIDDTYHVC	1	0.0006		ATGAACTGTACTGTGTATGATATTAAGATGAAGAATTGTATTATTTATTGT	51	YNCTVYDIKMKNCIIYC	1
TYWTAKVLYRQISSDGC	1	0.0006		ATGAAGAAGAAGAAGAAGAAGTGTTATGGGTTGATGACTCGTATGCGGTGT	51	YKKKKKKCYGLMTRMRC	1
Y*+FVRTKKSSGTGFRC	1	0.0006		ATGAAGAAGAAGAAGGATCTTAGGCTTAAGAAGTAGTTTAAGGATGATTGT	51	YKKKKDLRLKK+FKDDC	1
Y*CSAYYESSRWNEVFC	1	0.0006		ATGAAGAAGAAGAAGGTTAGTGGTCGTCATCAGCTGATGGCGTCGTGTTGT	51	YKKKKVSGRHQLMASCC	1
Y*DKGEKKACTSLYTDC	1	0.0006		ATGAAGAAGAAGAATCAGATTGGGCTGGCTTCGCTTAGTAGGCGGCGTTGT	51	YKKKNQIGLASLSRRRC	1
Y*HLKRKGENR+TNAGC	1	0.0006		ATGAAGAAGAAGAATGAGCATGATCCGAGGTGTAGTAGGTAGCGTTTTTGT	51	YKKKNEHDPRCSR+RFC	1
Y*KD+NKYI+NWEHEHC	1	0.0006		ATGAAGAAGAAGAATTAGAAGGCGAGGCAGTAGGGTGGTAATGGTGGTTGT	51	YKKKN+KARQ+GGNGGC	1
Y*MEMLTRISRNEDGSC	1	0.0006		ATGAAGAAGAAGAATTTTATTGGTGAGGATAAGACTGGGGGTGCTGATTGT	51	YKKKNFIGEDKTGGADC	1
Y*SFEENNR+HILVVC	1	0.0006		ATGAAGAAGAAGAGGTAGATTGATAAGGTTGCGCAGGGGACTTGGCCTTGT	51	YKKKR+IDKVAQGTWPC	1
Y++++DANPTSEKYRMC	1	0.0006		ATGAAGAAGAAGAGTAAGATGAGTTCGTAGGCGTAGAGGACTCGTGTTTGT	51	YKKKSKMSS+A+RTRVC	1
Y++++MDKCVAKMKRAC	1	0.0006		ATGAAGAAGAAGAGTTTGTAGATGAAGCATACTGCGCTGGTGTATAGGTGT	51	YKKKSL+MKHTALVYRC	1
Y+++DSQAVMPTDRRSC	1	0.0006		ATGAAGAAGAAGATGATGTATGATTAGTCTAATGATTATCCTAAGAAGTGT	51	YKKKMMYD+SNDYPKKC	1
Y+++ERKLNTTHNLEVC	1	0.0006		ATGAAGAAGAAGATGTATAATATTAAGGATAGTAATAATGAGTATAGGTGT	51	YKKKMYNIKDSNNEYRC	1
Y+++GVMHLRMEVLRRC	1	0.0006		ATGAAGAAGAAGATGTGGGCTGGGGATGATTCTTATAATATGTTGAGGTGT	51	YKKKMWAGDDSYNMLRC	1
Y+++MNSKHIENLPWEC	1	0.0006		ATGAAGAAGAAGATTAATGCGATGGAGCTTGATCTGACGCGTGCGAGTTGT	51	YKKKINAMELDLTRASC	1
Y+++NPKNHTEKHLLRC	1	0.0006		ATGAAGAAGAAGATTCAGTATAATACTGGTGATAAGTATGATTGTAGGTGT	51	YKKKIQYNTGDKYDCRC	1
Y+++NRYAWNMEYAGMC	1	0.0006		ATGAAGAAGAAGATTCTGTATGGTAATATGAATCATTGTCCGAATCCTTGT	51	YKKKILYGNMNHCPNPC	1
Y+++QKVGGHGLHATPC	1	0.0006		ATGAAGAAGAAGATTGGTTAGTCGCAGTTTATTAATAGTAGGAAGTTTTGT	51	YKKKIG+SQFINSRKFC	1
Y+++SNDLLPNRKMAGC	1	0.0006		ATGAAGAAGAAGATTGTGTTTAATCAGCAGGATGTTGTTCGGATGAATTGT	51	YKKKIVFNQQDVVRMNC	1
Y+++VTSKRGRIQERRC	1	0.0006		ATGAAGAAGAAGCATAGGACTGTTAGTAATAAGCAGGGTTATCATAATTGT	51	YKKKHRTVSNKQGYHNC	1
Y+++YPYYIRTNARDNC	1	0.0006		ATGAAGAAGAAGCATCGGTAGAAGCATGATTGGGGGAGGTTGCAGAAGTGT	51	YKKKHR+KHDWGRLQKC	1
Y++AKCDLYNGVYVNMC	1	0.0006		ATGAAGAAGAAGCCGAGGACTTATCTGTGTATGAAGTCGCGGATGAAGTGT	51	YKKKPRTYLCMKSRMKC	1
Y++ARYKW+GENVISSC	1	0.0006		ATGAAGAAGAAGCCGCGTACGCAGATGCGTAAGATGTATGATCAGCATTGT	51	YKKKPRTQMRKMYDQHC	1
Y++ATMHYAFRAYRDAC	1	0.0006		ATGAAGAAGAAGCCGGATATTAGGGTTTGTAAGAAGAAGCATAATTGTTGT	51	YKKKPDIRVCKKKHNCC	1
Y++AWRTR+PLLANVTC	1	0.0006		ATGAAGAAGAAGCCGTCGATGAATAATCATATTTCGCATTAGAATTATTGT	51	YKKKPSMNNHISH+NYC	1
Y++CEEMYRGWMWNPKC	1	0.0006		ATGAAGAAGAAGCCTAGTTGGCTGGAGCATCTGCAGTCGGGTACGGGTTGT	51	YKKKPSWLEHLQSGTGC	1
Y++CISHL+TIGRFESC	1	0.0006		ATGAAGAAGAAGCGTGTTGTTGGTATTGGTGTTAAGGATTATTGTTATTGT	51	YKKKRVVGIGVKDYCYC	1
Y++CKQVMPTTNDELRC	1	0.0006		ATGAAGAAGAAGCTGTATAGGCTTCTTGGTACGTTGGTTACTATTAGGTGT	51	YKKKLYRLLGTLVTIRC	1
Y++CMPNGFIR+SDELC	1	0.0006		ATGAAGAAGAAGCTGTTTATTCGTAAGAAGAGTAAGCGTTGGCTGTAGTGT	51	YKKKLFIRKKSKRWL+C	1
Y++DCGSVGPRKHRYVC	1	0.0006		ATGAAGAAGAAGGAGATTTTGGTTATGCATGGGATGGAGCGTATTATTTGT	51	YKKKEILVMHGMERIIC	1
Y++DFLKRSTADLLFKC	1	0.0006		ATGAAGAAGAAGGAGGATCGGCCGCGTGAGTCTTATCGTCATTATCTGTGT	51	YKKKEDRPRESYRHYLC	1
Y++DGWNKIVEWCTCPC	1	0.0006		ATGAAGAAGAAGGATTGGTAGACTGATAGTAGGGATAAGTTTACTGATTGT	51	YKKKDW+TDSRDKFTDC	1
Y++DSKSQYKKNAYLAC	1	0.0006		ATGAAGAAGAAGGCTGAGTCTAGGATTAATATGATGATTTAGATTAATTGT	51	YKKKAESRINMMI+INC	1
Y++DTVRNLTHDRTDKC	1	0.0006		ATGAAGAAGAAGGGGACGTAGATGGAGAGGGCGAGTGTTGATTTTCGGTGT	51	YKKKGT+MERASVDFRC	1
Y++DYVV+HVVQNLMIC	1	0.0006		ATGAAGAAGAAGGGGCAGCATGCGGATCTGACTGATACGATTAGGAATTGT	51	YKKKGQHADLTDTIRNC	1
Y++EDRIFKA+RGSACC	1	0.0006		ATGAAGAAGAAGGGTACGTATGTTGTGAAGCCTTATAGTTAGTATAGTTGT	51	YKKKGTYVVKPYS+YSC	1
Y++EDRSEPRYKNTMPC	1	0.0006		ATGAAGAAGAAGGGTTGGGAGTGTATTACGAATAATATTTGGGGGTTGTGT	51	YKKKGWECITNNIWGLC	1
Y++EEMTGG+KGCDLYC	1	0.0006		ATGAAGAAGAAGGGTTTTCATACTAAGCATATTTAGTGTAATATTAATTGT	51	YKKKGFHTKHI+CNINC	1
Y++EEYCDENKHQAMIC	1	0.0006		ATGAAGAAGAAGGTGACGAGTCTTGATGAGACTGCTGTTGATGAGAGGTGT	51	YKKKVTSLDETAVDERC	1
Y++EFSVKFLNRQVQSC	1	0.0006		ATGAAGAAGAAGGTTGAGAATACGACGTCTCAGTAGCTTTATAATAATTGT	51	YKKKVENTTSQ+LYNNC	1
Y++EK+MKHVNPRISGC	1	0.0006		ATGAAGAAGAAGTAGAAGGATCGGAATATGGATGGTACTTTTATTGATTGT	51	YKKK+KDRNMDGTFIDC	1
Y++EKARRSSTRVFRTC	1	0.0006		ATGAAGAAGAAGTAGACTAATTATATGGCTAATGTGAATGCGTGTGAGTGT	51	YKKK+TNYMANVNACEC	1
Y++EQRNTYR+TMMSNC	1	0.0006		ATGAAGAAGAAGTAGATGGAGAGTATGATGGTTAAGCGGGCGTGTTGTTGT	51	YKKK+MESMMVKRACCC	1
Y++EQTITAHQAITKHC	1	0.0006		ATGAAGAAGAAGTATAAGAATGTTAAGGTGGCGGTTTTGTTTATGTCGTGT	51	YKKKYKNVKVAVLFMSC	1
Y++ERMCVWLNRTWQGC	1	0.0006		ATGAAGAAGAAGTATAGGCTGATGGAGAGTCATATGAATTCGCCTAATTGT	51	YKKKYRLMESHMNSPNC	1
Y++ESRHRYTTDERTQC	1	0.0006		ATGAAGAAGAAGTATGAGAATTAGGATTAGTATAGTCAGGAGGTGGCTTGT	51	YKKKYEN+D+YSQEVAC	1
Y++ET+KVNAQIIVFNC	1	0.0006		ATGAAGAAGAAGTCGCAGGAGTATTTGCGTCCGAATAATCTGCGTAATTGT	51	YKKKSQEYLRPNNLRNC	1
Y++EVWDFEEKHMHITC	1	0.0006		ATGAAGAAGAAGTCGTAGTGGGCTGTGGTGGTGCGGCGTAATATTTCTTGT	51	YKKKS+WAVVVRRNISC	1
Y++F+CGFTPECEDHCC	1	0.0006		ATGAAGAAGAAGTCTGATCAGCGTTGGCATGCGCAGTGTCAGAAGTCGTGT	51	YKKKSDQRWHAQCQKSC	1
Y++F+SSLEPGMKVTDC	1	0.0006		ATGAAGAAGAAGTCTGCGCATCTGAATGGTAGGTATAATAGGATTGTGTGT	51	YKKKSAHLNGRYNRIVC	1
Y++FKVNGWESREQKPC	1	0.0006		ATGAAGAAGAAGTGGTTTATTAATCGTAGGATTGATGAGGGGACGATTTGT	51	YKKKWFINRRIDEGTIC	1
Y++FVGFLTHAPYNG+C	1	0.0006		ATGAAGAAGAAGTGTTAGATGGGGTAGGATTTTACGAAGACTTTGACTTGT	51	YKKKC+MG+DFTKTLTC	1
Y++G+KVLI+SRGNMNC	1	0.0006		ATGAAGAAGAAGTGTTGGCTTGCTCGGTTTGTTTTGGATCTGGCTTTGTGT	51	YKKKCWLARFVLDLALC	1
Y++GC+NERRVDSYRHC	1	0.0006		ATGAAGAAGAAGTGTTTTATGCATCTTGTGAATCAGGAGAGGCGGTATTGT	51	YKKKCFMHLVNQERRYC	1
Y++GHASQKRFTFNMWC	1	0.0006		ATGAAGAAGAAGTTGATTAAGGATATGTAGATTGTTAAGTTTGATTAGTGT	51	YKKKLIKDM+IVKFD+C	1
Y++GIYMSKQLFNYCNC	1	0.0006		ATGAAGAAGAAGTTTAAGAGTGCTTTTTATATGCAGCTGGTGGATTAGTGT	51	YKKKFKSAFYMQLVD+C	1
Y++GKIHMNAINHEDKC	1	0.0006		ATGAAGAAGAAGTTTATTAATGATAGGATTCATATTCATAGGTCTTATTGT	51	YKKKFINDRIHIHRSYC	1
Y++GLRHS+TRMATAPC	1	0.0006		ATGAAGAAGAATAAGAAGGAGGCGGCGATGAATTTTGCGCTGTTTGCGTGT	51	YKKNKKEAAMNFALFAC	1
Y++GLWRDIASALLKMC	1	0.0006		ATGAAGAAGAATAAGATTCGGCAGATTTGTCTTGCTAGGTATGCTACGTGT	51	YKKNKIRQICLARYATC	1
Y++GNYWKDQEAGKIDC	1	0.0006		ATGAAGAAGAATAAGCATCTGTGTGTTATGTGGGAGGTGCATTTGTGGTGT	51	YKKNKHLCVMWEVHLWC	1
Y++GSDKKG+CKTY+RC	1	0.0006		ATGAAGAAGAATAATAATCAGCAGACTTATACGGCTCGTCGTACGTTGTGT	51	YKKNNNQQTYTARRTLC	1
Y++GSGQSTHNMPMQKC	1	0.0006		ATGAAGAAGAATAATATTGGGAAGTTTACGTGTATTTCGAGTAGGCATTGT	51	YKKNNIGKFTCISSRHC	1
Y++GSVMFEKYMKWEYC	1	0.0006		ATGAAGAAGAATAATCATCGGTGTGTTCTGAATCATTCGCGTAGTGCGTGT	51	YKKNNHRCVLNHSRSAC	1
Y++GWLNNLWLCHDIQC	1	0.0006		ATGAAGAAGAATAATCTTAGGATGGATTTTTCGATGAAGGATATGCTGTGT	51	YKKNNLRMDFSMKDMLC	1
Y++GWQRMRLERYMNTC	1	0.0006		ATGAAGAAGAATAATTAGCAGAATGAGGAGATTACTGATAATCGGCGTTGT	51	YKKNN+QNEEITDNRRC	1
Y++H+KNQANEHRDIVC	1	0.0006		ATGAAGAAGAATACGGGTTATCTTAATAGGATGGATTGGTTGCCGCAGTGT	51	YKKNTGYLNRMDWLPQC	1
Y++HCDGIDQQIRLMPC	1	0.0006		ATGAAGAAGAATACTAATAGGGGGAGTCAGAAGCCGACTTCTACTAATTGT	51	YKKNTNRGSQKPTSTNC	1
Y++HEMENNRDRVEWNC	1	0.0006		ATGAAGAAGAATACTATTGCTGAGAATTAGCATATTAAGCGTCTTATGTGT	51	YKKNTIAEN+HIKRLMC	1
Y++HERKHDWHWKMSTC	1	0.0006		ATGAAGAAGAATACTGTGAGGATGGGTTATGGGACTAATTATCCTACGTGT	51	YKKNTVRMGYGTNYPTC	1
Y++HGVIMFRISVKCNC	1	0.0006		ATGAAGAAGAATAGGAAGATTGTTGAGACGGTTAAGAATACGAGGGTGTGT	51	YKKNRKIVETVKNTRVC	1
Y++HHTQRRGTDMMDCC	1	0.0006		ATGAAGAAGAATAGGAGGCGTATTGATATGATTGTTTATTTGTTTTCGTGT	51	YKKNRRRIDMIVYLFSC	1
Y++HKLLKEGDANYCIC	1	0.0006		ATGAAGAAGAATAGGGAGTGTTTGAGGATGAGTGTTGCTTTTTAGATTTGT	51	YKKNRECLRMSVAF+IC	1
Y++HL+EIKRLKQWKRC	1	0.0006		ATGAAGAAGAATAGTAGTGTGTCTTATGATCATCGTCCTTGGACTATTTGT	51	YKKNSSVSYDHRPWTIC	1
Y++HNVLYMQITSFMEC	1	0.0006		ATGAAGAAGAATAGTGGGATGCTTGGGAGGTTGGTTCAGTGTAATAAGTGT	51	YKKNSGMLGRLVQCNKC	1
Y++HPESAMQNSFFEPC	1	0.0006		ATGAAGAAGAATAGTGGTATTCGGTCTCAGAATAATAGTCCTAAGGAGTGT	51	YKKNSGIRSQNNSPKEC	1
Y++HPTRVGTITSIRSC	1	0.0006		ATGAAGAAGAATAGTGTGCATAGGAGGAGGCGGACTAGGAATGCTGTTTGT	51	YKKNSVHRRRRTRNAVC	1
Y++HRKDQHLNTAVRPC	1	0.0006		ATGAAGAAGAATAGTGTTAAGAGGAATGTGAAGAGTAGTATGCCGTATTGT	51	YKKNSVKRNVKSSMPYC	1
Y++HSKEPLAGKLNQVC	1	0.0006		ATGAAGAAGAATATGAAGCGGTTGTCGAATTTTCATAGGATGCAGAATTGT	51	YKKNMKRLSNFHRMQNC	1
Y++HTNLTESEFLRVRC	1	0.0006		ATGAAGAAGAATATGGTTTAGTAGACGTGTATGGAGAATGCTCTTATGTGT	51	YKKNMV++TCMENALMC	1
Y++HVSTVK+PTQILTC	1	0.0006		ATGAAGAAGAATATTAGGGGTGCTTTGAGTATGAGTCGTGCGTGGCATTGT	51	YKKNIRGALSMSRAWHC	1
Y++HWSNLVNIFK+KKC	1	0.0006		ATGAAGAAGAATATTAGGTATCATGAGATTTTGAGTAATTTTGTGAAGTGT	51	YKKNIRYHEILSNFVKC	1
Y++IAVVLSNHRSYTRC	1	0.0006		ATGAAGAAGAATCAGTATCAGTATGGGCTTAATCGGCGGAATTGTAAGTGT	51	YKKNQYQYGLNRRNCKC	1
Y++IKKRPALSLLTVTC	1	0.0006		ATGAAGAAGAATCATAATACTATTGGGGGTAATAGGTTTTTTTAGTTGTGT	51	YKKNHNTIGGNRFF+LC	1
Y++INMRFKWN+KNCTC	1	0.0006		ATGAAGAAGAATCATGGTCAGTCTAGGTAGAAGAGTATGTGTGAGCTTTGT	51	YKKNHGQSR+KSMCELC	1
Y++INVEIPMWK+LGTC	1	0.0006		ATGAAGAAGAATCCGACTCTGTATATTGATCAGTTTGGGTTGACTTTTTGT	51	YKKNPTLYIDQFGLTFC	1
Y++INWYA+IK+LFTGC	1	0.0006		ATGAAGAAGAATCCTCCGTAGGGGCCGAAGGGTCGTGCGATGCCGCTTTGT	51	YKKNPP+GPKGRAMPLC	1
Y++ISDWFGLDDKCVCC	1	0.0006		ATGAAGAAGAATCGGATTGAGAAGAATTTTAGGGTGCCGCGTTGGATGTGT	51	YKKNRIEKNFRVPRWMC	1
Y++ITLWYEMLKCTGSC	1	0.0006		ATGAAGAAGAATCGGGATGTTTGTTATCCGAGGGTGTTTAGTGGGCATTGT	51	YKKNRDVCYPRVFSGHC	1
Y++ITVKGGFRAEMKEC	1	0.0006		ATGAAGAAGAATCGTCGGTTGCAGTGGGGTGGTGATTGGTTGTGTGCTTGT	51	YKKNRRLQWGGDWLCAC	1
Y++ITVKIVSRTIYLNC	1	0.0006		ATGAAGAAGAATGAGAATAAGGGGCTGAGTACGCATAGGAGTATGTTGTGT	51	YKKNENKGLSTHRSMLC	1
Y++IYKRELSFGDIGFC	1	0.0006		ATGAAGAAGAATGAGTATGGTACGTTGACTTCTTTGAGTAAGCCTAATTGT	51	YKKNEYGTLTSLSKPNC	1
Y++KARMEVSTGWVHWC	1	0.0006		ATGAAGAAGAATGATATGATGTGGCAGTTTACTTGTTGTGAGGTGGTTTGT	51	YKKNDMMWQFTCCEVVC	1
Y++KDDWLEITTKLGSC	1	0.0006		ATGAAGAAGAATGATATGCAGTATCGGAAGAATGTTGCTAAGCGGGATTGT	51	YKKNDMQYRKNVAKRDC	1
Y++KDNKIVFTVNLPMC	1	0.0006		ATGAAGAAGAATGATATTATTAATATTTATTTGCGTGTGACGATTAGGTGT	51	YKKNDIINIYLRVTIRC	1
Y++KEHVLDTY+KENMC	1	0.0006		ATGAAGAAGAATGATCCGTATAGTGGTGCTCTTGATATGAATTATTCTTGT	51	YKKNDPYSGALDMNYSC	1
Y++KFLTGNVNNGAMYC	1	0.0006		ATGAAGAAGAATGATTGTAGGTGTACGTAGATTCAGAGGCAGAAGGATTGT	51	YKKNDCRCT+IQRQKDC	1
Y++KKNKH+SCNIGETC	1	0.0006		ATGAAGAAGAATGGGAAGTTTAAGCTTGAGAATGGGATTAGTACGCCTTGT	51	YKKNGKFKLENGISTPC	1
Y++KLRSRYVTQKCSVC	1	0.0006		ATGAAGAAGAATGGGAATTCGCGGGGGAAGTCGAAGTGTATTATTGTTTGT	51	YKKNGNSRGKSKCIIVC	1
Y++KLRVSSLTT+LTAC	1	0.0006		ATGAAGAAGAATGGGAGGTGTAAGTGGCCGGGTAAGCATTAGTAGTAGTGT	51	YKKNGRCKWPGKH+++C	1
Y++KQGG+KWDIVPHGC	1	0.0006		ATGAAGAAGAATGGGATGGCGCGTTATTATAGTTATCATGATTCGACGTGT	51	YKKNGMARYYSYHDSTC	1
Y++KQYQNFE+Q+LKKC	1	0.0006		ATGAAGAAGAATGGGATGGGTGAGAATAGGATGCAGAGTAATGTGTATTGT	51	YKKNGMGENRMQSNVYC	1
Y++KSPNYKNASPTQVC	1	0.0006		ATGAAGAAGAATGGGCAGACGCCGATGATGCATATTAATGGTGTTATGTGT	51	YKKNGQTPMMHINGVMC	1
Y++KSSENRSCTWY+NC	1	0.0006		ATGAAGAAGAATGGGTTGTTGCCTAAGAAGAAGATGAGTCATCGTCGTTGT	51	YKKNGLLPKKKMSHRRC	1
Y++L+MQKCMVNMLKNC	1	0.0006		ATGAAGAAGAATGTGGTTTATCGGCTTTATTATGAGGAGTTGAAGGATTGT	51	YKKNVVYRLYYEELKDC	1
Y++LAIWGLV+ESETRC	1	0.0006		ATGAAGAAGAATGTGTTGATGTGGTATGTGAAGCTTCGTTTGGTGAAGTGT	51	YKKNVLMWYVKLRLVKC	1
Y++LCIKTTLWRRRSEC	1	0.0006		ATGAAGAAGAATGTTGTTCATGAGTTTGGTTATGGTAGGAGTTGGTATTGT	51	YKKNVVHEFGYGRSWYC	1
Y++LCLACNLSLKYMAC	1	0.0006		ATGAAGAAGAATGTTGTTTATAGTTGGTGTAGGAATCATTGGTATACTTGT	51	YKKNVVYSWCRNHWYTC	1
Y++LDNLEMYSRRTVLC	1	0.0006		ATGAAGAAGAATGTTTCGCATAAGGATTAGTGTAAGCTGAATTATTTGTGT	51	YKKNVSHKD+CKLNYLC	1
Y++LE+NTYK+VSNVNC	1	0.0006		ATGAAGAAGAATTAGATGATGGTGAATGAGTATTCTCATGCGCTTACGTGT	51	YKKN+MMVNEYSHALTC	1
Y++LFSLY+GNSNKSVC	1	0.0006		ATGAAGAAGAATTAGCATATGAATGGTAAGTATATTGAGTTTAGGCAGTGT	51	YKKN+HMNGKYIEFRQC	1
Y++LFTLNCEYSDEIKC	1	0.0006		ATGAAGAAGAATTAGCGTGGTCAGATGTGGTGTGCTATTCATGCTAGTTGT	51	YKKN+RGQMWCAIHASC	1
Y++LMCSSLST+++YVC	1	0.0006		ATGAAGAAGAATTATAATTTTAGGAGGAATTATGTTATGAAGTTGAATTGT	51	YKKNYNFRRNYVMKLNC	1
Y++LMRYFEM++PVATC	1	0.0006		ATGAAGAAGAATTATATGAATTTGACGGAGGCTAAGATTGATTTGCATTGT	51	YKKNYMNLTEAKIDLHC	1
Y++LN+QAIV+ACGMIC	1	0.0006		ATGAAGAAGAATTATATGAGGGATATTGGTAGTGTGGATGAGGAGAGGTGT	51	YKKNYMRDIGSVDEERC	1
Y++LNEFHVRELFSGKC	1	0.0006		ATGAAGAAGAATTATATTTTGAATATGCTTAGTTTGATTAATTGTAGTTGT	51	YKKNYILNMLSLINCSC	1
Y++LNQA+STRLR+GKC	1	0.0006		ATGAAGAAGAATTATCTTGATTTTGTTTTGTATGCGAAGCGGAAGAATTGT	51	YKKNYLDFVLYAKRKNC	1
Y++LQVCDI+GVFWNLC	1	0.0006		ATGAAGAAGAATTATGAGTCTACGAGTAGTACGACGCGTGCGGAGCCGTGT	51	YKKNYESTSSTTRAEPC	1
Y++LSINSEWQEL+CFC	1	0.0006		ATGAAGAAGAATTCTATGAAGGGGCATATTATTCATGGGGATGTGTTTTGT	51	YKKNSMKGHIIHGDVFC	1
Y++LVMNPKRKAIRVWC	1	0.0006		ATGAAGAAGAATTCTGAGACTAATTGTAGGGATTGTCGTTGTACTCGGTGT	51	YKKNSETNCRDCRCTRC	1
Y++LYNHIGE+CVW+AC	1	0.0006		ATGAAGAAGAATTGGTGTTCTCGTGAGAGGCTGAAGTATACGGGGGGTTGT	51	YKKNWCSRERLKYTGGC	1
Y++LYRGTRIETWESDC	1	0.0006		ATGAAGAAGAATTGTGGGCGGAGGTGGAATCGGGGGTATAAGAATGGGTGT	51	YKKNCGRRWNRGYKNGC	1
Y++MALCTTENNRINVC	1	0.0006		ATGAAGAAGAATTGTGTGATGGAGATGTAGGCTCATCATAATTCGAGTTGT	51	YKKNCVMEM+AHHNSSC	1
Y++MFPN+EEAAKNYSC	1	0.0006		ATGAAGAAGAATTTGTGTTGTATGTTTAGGGGTGATTGTAATATGAAGTGT	51	YKKNLCCMFRGDCNMKC	1
Y++MGMKN+WESWSETC	1	0.0006		ATGAAGAAGAATTTTGAGAATTATAATTGGTATACTAGGAAGGGTGCTTGT	51	YKKNFENYNWYTRKGAC	1
Y++MN+NTWSMQLACNC	1	0.0006		ATGAAGAAGACGAAGAATATGTGTTTTGCGGATAGGGTTCGGATTAAGTGT	51	YKKTKNMCFADRVRIKC	1
Y++MQQRPITEKNHWTC	1	0.0006		ATGAAGAAGACGAATAAGGATCTGAATATGGAGTCTCTGACGAATGATTGT	51	YKKTNKDLNMESLTNDC	1
Y++MTRYVTSEFLGDHC	1	0.0006		ATGAAGAAGACGAATCGTTTGTAGATTAAGGCTGTGGGTGGGGAGGAGTGT	51	YKKTNRL+IKAVGGEEC	1
Y++NAEKSQMRMMHQTC	1	0.0006		ATGAAGAAGACGAATGGGAAGTATTATCATACGCAGGAGCATAGGTGTTGT	51	YKKTNGKYYHTQEHRCC	1
Y++NCY+STCLGKEMGC	1	0.0006		ATGAAGAAGACGACTGCGAATTTGTAGAGGCCTATGAGGAGTATTCCGTGT	51	YKKTTANL+RPMRSIPC	1
Y++NERCSREVSELMRC	1	0.0006		ATGAAGAAGACGAGGAGGACTATGCCTATGAGGGGTGAGTCTACGCAGTGT	51	YKKTRRTMPMRGESTQC	1
Y++NEYWNKNTIHQLMC	1	0.0006		ATGAAGAAGACGAGGCATCGGATTGCTGTGCGTCATCAGAATGGTACGTGT	51	YKKTRHRIAVRHQNGTC	1
Y++NGANQGDVESKASC	1	0.0006		ATGAAGAAGACGAGGTTTAGTAGGGTTGCTTTTACTTAGGTGAAGCATTGT	51	YKKTRFSRVAFT+VKHC	1
Y++NGKYKHPVELAEYC	1	0.0006		ATGAAGAAGACGATGACTGCGGGTGATTCTGGGATGTTGAGTAGGGCGTGT	51	YKKTMTAGDSGMLSRAC	1
Y++NHDSLHL+IMKGRC	1	0.0006		ATGAAGAAGACGATGCTTGATAGGTAGAGTGCGATGTCTAGGGATGGGTGT	51	YKKTMLDR+SAMSRDGC	1
Y++NIATHKMHDSWIMC	1	0.0006		ATGAAGAAGACGATGGCTTGTAAGACGAATGCGTTTGCTCAGATTGCTTGT	51	YKKTMACKTNAFAQIAC	1
Y++NINDGTSTYIRCEC	1	0.0006		ATGAAGAAGACGATTATGAGGCCTGAGGTTGCTTGGAAGGGTAGTTTGTGT	51	YKKTIMRPEVAWKGSLC	1
Y++NISYTVRESQMKWC	1	0.0006		ATGAAGAAGACGCCTTCGGCGAATTAGTAGCATTTTAATGTGGAGGCGTGT	51	YKKTPSAN++HFNVEAC	1
Y++NKGVSRVSDSCDRC	1	0.0006		ATGAAGAAGACGCGGAAGTGGTGTAATCTTATGGCGAAGTCGTTGACTTGT	51	YKKTRKWCNLMAKSLTC	1
Y++NL+SEMQVSKQRVC	1	0.0006		ATGAAGAAGACGGATGAGCGTCGTGGTAAGGGGAAGGGGAGGAGTAAGTGT	51	YKKTDERRGKGKGRSKC	1
Y++NLYWTHVKKALMCC	1	0.0006		ATGAAGAAGACGGGTAATTAGATTAATGATAATAATGTTGTGGGTAATTGT	51	YKKTGN+INDNNVVGNC	1
Y++NM+NFYCMSENGRC	1	0.0006		ATGAAGAAGACGGGTCATGCGCCGGCGTTGATTTAGTATGTGAAGTCGTGT	51	YKKTGHAPALI+YVKSC	1
Y++NPLTGQISQTSAQC	1	0.0006		ATGAAGAAGACGTATCAGGATTCGAATCGGTTGTGTATTGATTCGCATTGT	51	YKKTYQDSNRLCIDSHC	1
Y++NRLGSNVRLRGFAC	1	0.0006		ATGAAGAAGACGTGGGAGAAGGGGGGTCTTATTACTCCTGTTGTGGAGTGT	51	YKKTWEKGGLITPVVEC	1
Y++NSEQNLQNCCATRC	1	0.0006		ATGAAGAAGACGTGTAAGGGGAATGTTAATGCTAATAGTTTTATTTTTTGT	51	YKKTCKGNVNANSFIFC	1
Y++NTERPLQPKAIVHC	1	0.0006		ATGAAGAAGACTAAGAATTATTGGAATATTTGTCAGAAGATTATTCAGTGT	51	YKKTKNYWNICQKIIQC	1
Y++NVKND+VKKDRGVC	1	0.0006		ATGAAGAAGACTAAGGATTTTCATAGTGGTGGGAATTAGATTTCTACTTGT	51	YKKTKDFHSGGN+ISTC	1
Y++PCYDR+LYFSTTWC	1	0.0006		ATGAAGAAGACTAAGTTGAATATGAAGGCTAAGGCTATGATTCGTGATTGT	51	YKKTKLNMKAKAMIRDC	1
Y++PDSNEWKLSGSARC	1	0.0006		ATGAAGAAGACTATGGATGATGAGAATGAGAGGAAGGCGTCTGTTTCTTGT	51	YKKTMDDENERKASVSC	1
Y++PLIKMYRRN+TKAC	1	0.0006		ATGAAGAAGACTATTACTCCTTGGCTTACGCTTATGAATACGCTTAGTTGT	51	YKKTITPWLTLMNTLSC	1
Y++PPNKIRT+PRLNIC	1	0.0006		ATGAAGAAGACTCATTGGAATGCGAGGTTTCATCATCCGGCGGGTGGGTGT	51	YKKTHWNARFHHPAGGC	1
Y++PQGYNSSNSLTFSC	1	0.0006		ATGAAGAAGACTCTGAAGAGTGAGAAGGCGACGAAGTATAAGAAGCAGTGT	51	YKKTLKSEKATKYKKQC	1
Y++PTWACY++RFKLTC	1	0.0006		ATGAAGAAGACTCTTCGGGTTACGTAGGTGGGTTAGATGGCGAGGTGGTGT	51	YKKTLRVT+VG+MARWC	1
Y++QASTTTMMLRIRNC	1	0.0006		ATGAAGAAGACTGATGCTTTGTAGGTGATTATGCGTTTTTATTATACTTGT	51	YKKTDAL+VIMRFYYTC	1
Y++QATAVLIHDVTVNC	1	0.0006		ATGAAGAAGACTGCGAGTTGGGTTATTGATCGTGCTGTGGGGAAGGATTGT	51	YKKTASWVIDRAVGKDC	1
Y++QERRLQEERRDPLC	1	0.0006		ATGAAGAAGACTGGTACTGTGAATATGAAGTCGGTGTAGACTACGTAGTGT	51	YKKTGTVNMKSV+TT+C	1
Y++QIAYCQKSAIVGNC	1	0.0006		ATGAAGAAGACTGTTTTTCATAAGACTTCGGGGGAGTATCTTTGTTAGTGT	51	YKKTVFHKTSGEYLC+C	1
Y++QLCELT+P+WKPAC	1	0.0006		ATGAAGAAGACTTAGTATTATTAGTATACTCGTGATTGTAATTATCATTGT	51	YKKT+YY+YTRDCNYHC	1
Y++QN+AE+DCINYMKC	1	0.0006		ATGAAGAAGACTTGGAAGTAGGCTAATGATATGGCTCGGAAGTAGGATTGT	51	YKKTWK+ANDMARK+DC	1
Y++QQE+KHVENTAPRC	1	0.0006		ATGAAGAAGACTTTGTTTTGTCGGGGGTTTGTTGTTTGGTGGTGGGTGTGT	51	YKKTLFCRGFVVWWWVC	1
Y++QQRPLTRCNPYTSC	1	0.0006		ATGAAGAAGACTTTTTGGCCTTAGGCTCTTGATCCGTTGTAGAGGAGGTGT	51	YKKTFWP+ALDPL+RRC	1
Y++QRKHLREGLIMMNC	1	0.0006		ATGAAGAAGAGGAAGAGTGGGTTTATGATTGAGCAGCGGCTGAGTAGGTGT	51	YKKRKSGFMIEQRLSRC	1
Y++QRWSYAMWCISDKC	1	0.0006		ATGAAGAAGAGGAAGTAGGTTGATTTTAAGACTACTGGTACTGTGAAGTGT	51	YKKRK+VDFKTTGTVKC	1
Y++QYD+VNPGKSLTEC	1	0.0006		ATGAAGAAGAGGAAGTCTTGTTATCCTCATTGTACGGGGTTTATGAAGTGT	51	YKKRKSCYPHCTGFMKC	1
Y++QYMVLCVFRTKVFC	1	0.0006		ATGAAGAAGAGGAAGTGTGGGGAGAAGGAGTTGTTTATGATGCCTTTTTGT	51	YKKRKCGEKELFMMPFC	1
Y++R+V+C+NVRLRIEC	1	0.0006		ATGAAGAAGAGGAATAAGGAGTAGAATCGTTTTCCTAAGTCTCTTTAGTGT	51	YKKRNKE+NRFPKSL+C	1
Y++RCNIRKKVGCNVPC	1	0.0006		ATGAAGAAGAGGAATAGGAATTTGCATCGTTTGAATATGAAGTGGTAGTGT	51	YKKRNRNLHRLNMKW+C	1
Y++REYQR+RIARNDSC	1	0.0006		ATGAAGAAGAGGAATGAGTGGTATAATCCGAAGGGTAGGGTGAGTCGGTGT	51	YKKRNEWYNPKGRVSRC	1
Y++RFTHPWKQYPI+MC	1	0.0006		ATGAAGAAGAGGAATGATAAGAGGCTGAAGCGTAATATTCTGACTGATTGT	51	YKKRNDKRLKRNILTDC	1
Y++RHCKCAEVEWLLNC	1	0.0006		ATGAAGAAGAGGACGTTTTATGTTTATTTGATTAAGATTGAGCTTAAGTGT	51	YKKRTFYVYLIKIELKC	1
Y++RIMVRVVIKFMMGC	1	0.0006		ATGAAGAAGAGGAGGTTGCGTAATTTGATGATTAGGCTTTTTAATAAGTGT	51	YKKRRLRNLMIRLFNKC	1
Y++RKD+HLMRYKRIAC	1	0.0006		ATGAAGAAGAGGAGTGCGAAGGATAATAAGGAGTGTACTTGTACGTATTGT	51	YKKRSAKDNKECTCTYC	1
Y++RKTVYHFVTNEGIC	1	0.0006		ATGAAGAAGAGGATGAAGGTGACTATGTATGAGGAGCTTGTTAGTAAGTGT	51	YKKRMKVTMYEELVSKC	1
Y++RLSTLVSTYTIMMC	1	0.0006		ATGAAGAAGAGGATGCATGTGAGGAAGTGGGATGTGTTGGCTAAGTATTGT	51	YKKRMHVRKWDVLAKYC	1
Y++RMLNRLDS++CWMC	1	0.0006		ATGAAGAAGAGGCAGAGTAGTATGGGTATTCAGCGGGATAGGAATACGTGT	51	YKKRQSSMGIQRDRNTC	1
Y++RMNMEIQHKMKEVC	1	0.0006		ATGAAGAAGAGGCAGTGGACTCTTTGGCTTGGTAGGTCTAAGAAGACTTGT	51	YKKRQWTLWLGRSKKTC	1
Y++RNCRNEEIKPRTYC	1	0.0006		ATGAAGAAGAGGGATAATAATAGGAGGAGGTTTGATTATAGGACGAGTTGT	51	YKKRDNNRRRFDYRTSC	1
Y++RNN+FKLYHGSQPC	1	0.0006		ATGAAGAAGAGGGATAATATGAGGTATCATTTTGATAAGAGGCGTATTTGT	51	YKKRDNMRYHFDKRRIC	1
Y++RNVRSDSNKVVSMC	1	0.0006		ATGAAGAAGAGGGATGGGAATCATGTTTCTTCGTAGAATGTGATGAGTTGT	51	YKKRDGNHVSS+NVMSC	1
Y++RR+RNCTFVNVLKC	1	0.0006		ATGAAGAAGAGGGATTAGGATGCTAAGAGTAATGGGAATTGGGGTACTTGT	51	YKKRD+DAKSNGNWGTC	1
Y++RRAEGV+EGNMIEC	1	0.0006		ATGAAGAAGAGGGCTTGGAATGAGTATCGGAATTATAATATGCATAATTGT	51	YKKRAWNEYRNYNMHNC	1
Y++RSAKHDLQNRR+LC	1	0.0006		ATGAAGAAGAGGGGGACTACTATTAGTTCGAAGAAGAAGGTGGATTAGTGT	51	YKKRGTTISSKKKVD+C	1
Y++RTCKDDSMSISESC	1	0.0006		ATGAAGAAGAGGGTTAATCAGTCTGGTAGTGGTTCGCGTGATGGGTGTTGT	51	YKKRVNQSGSGSRDGCC	1
Y++RTTVRAKVLVLNHC	1	0.0006		ATGAAGAAGAGGGTTTTTAAGACGGCGCGGTTTCTGGTGTTTGCTTCGTGT	51	YKKRVFKTARFLVFASC	1
Y++RVGRNVTPPECNSC	1	0.0006		ATGAAGAAGAGGTATAGGAAGCTGTCGTCTATGGATGGGGATACGGTGTGT	51	YKKRYRKLSSMDGDTVC	1
Y++RWRADGTQYSRIIC	1	0.0006		ATGAAGAAGAGGTATGAGAATGAGACGGAGAGTTGTTATAGGACTAATTGT	51	YKKRYENETESCYRTNC	1
Y++RYKFKLARKVHWNC	1	0.0006		ATGAAGAAGAGGTATGATTAGACGTATGCTTAGCGGAAGCATGCTGCGTGT	51	YKKRYD+TYA+RKHAAC	1
Y++S+VVSMLAGQICRC	1	0.0006		ATGAAGAAGAGGTCGACGGTTGGTATTCAGACTAAGCGTAAGGTTAATTGT	51	YKKRSTVGIQTKRKVNC	1
Y++SDWDIVNPYIHWGC	1	0.0006		ATGAAGAAGAGGTGTATTTGTTGTAGTACTAGTGTGTAGTTGGAGTTTTGT	51	YKKRCICCSTSV+LEFC	1
Y++SEGWFRSGDDANKC	1	0.0006		ATGAAGAAGAGGTTGATTTAGGAGACGAAGCTTTAGCATGAGTCGAATTGT	51	YKKRLI+ETKL+HESNC	1
Y++SITNIKLVTCTKIC	1	0.0006		ATGAAGAAGAGTAAGAATTCTTAGTTTAAGGGGAATTAGTTTAGTTGGTGT	51	YKKSKNS+FKGN+FSWC	1
Y++SKQAKQKVVKMDNC	1	0.0006		ATGAAGAAGAGTAAGCGGAAGAGTTTGCAGAGTTATCTTGTGGGTGTGTGT	51	YKKSKRKSLQSYLVGVC	1
Y++SREMPESTEN+AGC	1	0.0006		ATGAAGAAGAGTAAGGAGAATGCGGCGCTGAAGTCGGGTCGTCGGCGGTGT	51	YKKSKENAALKSGRRRC	1
Y++SRKHSYAVCMSGEC	1	0.0006		ATGAAGAAGAGTAATACTGGTGATTGGTTGGGGAGGGCGCATAAGAGGTGT	51	YKKSNTGDWLGRAHKRC	1
Y++SV+KYVLVKQMEYC	1	0.0006		ATGAAGAAGAGTAATGGGTTTTTTTGGAATGGGATGAGTATGACTGAGTGT	51	YKKSNGFFWNGMSMTEC	1
Y++SVEGMNIRTIGE+C	1	0.0006		ATGAAGAAGAGTACGACTGGGGCTCTGTGGCAGATGAATGTGAAGATGTGT	51	YKKSTTGALWQMNVKMC	1
Y++SVWNMLYKYLVKWC	1	0.0006		ATGAAGAAGAGTACGTATATGTGGGATAGTACGATTAGTTATGATAAGTGT	51	YKKSTYMWDSTISYDKC	1
Y++SWKNSEKKALEGSC	1	0.0006		ATGAAGAAGAGTAGGAAGGAGAGGGTGTTTTTTGAGCATTTGTTTGTTTGT	51	YKKSRKERVFFEHLFVC	1
Y++SWWKER+LLHL+RC	1	0.0006		ATGAAGAAGAGTAGGTGTAATATTTTGGCTAGTAATTGGTATGAGGAGTGT	51	YKKSRCNILASNWYEEC	1
Y++SYVSNGWNEEGTRC	1	0.0006		ATGAAGAAGAGTAGTCAGTTTCGGTATGATTCTCAGTAGAATCAGTATTGT	51	YKKSSQFRYDSQ+NQYC	1
Y++TAKAWKRRHMNMNC	1	0.0006		ATGAAGAAGAGTAGTTCGAGGCATTAGTAGGAGAGGAAGCTGCATAATTGT	51	YKKSSSRH++ERKLHNC	1
Y++TEQWV+FVLI+T+C	1	0.0006		ATGAAGAAGAGTAGTTGTGTGGTTGTGAGTAATAAGATGCAGTAGGTTTGT	51	YKKSSCVVVSNKMQ+VC	1
Y++TH+YFHKHLMD+QC	1	0.0006		ATGAAGAAGAGTATTTAGGCGTGTATTGATTAGACTTTTAGTCATGTGTGT	51	YKKSI+ACID+TFSHVC	1
Y++TIGKTFE+I+YMVC	1	0.0006		ATGAAGAAGAGTCAGGCTAATTTGCGTGTGTCGTGGGCTTGTGATGGTTGT	51	YKKSQANLRVSWACDGC	1
Y++TISPYVGSTWVNSC	1	0.0006		ATGAAGAAGAGTCCGCTGAATACGGCTCAGAATCAGGAGGATAAGCAGTGT	51	YKKSPLNTAQNQEDKQC	1
Y++TKG+TSIAVTTLNC	1	0.0006		ATGAAGAAGAGTCCTATTACTACGGAGCTGAGGCATGATGGTTAGAATTGT	51	YKKSPITTELRHDG+NC	1
Y++TKGWC+DYRKAAHC	1	0.0006		ATGAAGAAGAGTGCGAATCGTGTGTGGTCGTGTGTTAATAGGATGTTTTGT	51	YKKSANRVWSCVNRMFC	1
Y++TKTT+K+THTHMKC	1	0.0006		ATGAAGAAGAGTGCGATTACGTGTGGGGATCGTTTGAATTTGTCTAGTTGT	51	YKKSAITCGDRLNLSSC	1
Y++TMATARNLPLGRNC	1	0.0006		ATGAAGAAGAGTGCTGGGGGGAGGTTTGGGTTGGAGTTGCAGGTTAAGTGT	51	YKKSAGGRFGLELQVKC	1
Y++TMSNDRL+MQCGNC	1	0.0006		ATGAAGAAGAGTGCTGTTGATACTAATTTTGCTTGGGGTACTAAGATGTGT	51	YKKSAVDTNFAWGTKMC	1
Y++TNF+SGDVNTNSKC	1	0.0006		ATGAAGAAGAGTGGGAGGCAGTTTGTGATGTTTTGGCCGTCTGAGGCTTGT	51	YKKSGRQFVMFWPSEAC	1
Y++TNIRYCNRQKTPRC	1	0.0006		ATGAAGAAGAGTGGTATGTCTTAGAAGCATAGGAGGAATCTGAAGTGTTGT	51	YKKSGMS+KHRRNLKCC	1
Y++TP+DHCTLRSKSNC	1	0.0006		ATGAAGAAGAGTGGTTTGCTTGTGTCGAAGGGGCAGACTTTTCTTAGGTGT	51	YKKSGLLVSKGQTFLRC	1
Y++TPGITPLIVQVEAC	1	0.0006		ATGAAGAAGAGTGTGTAGAATGGGCTGGATAAGATGGAGACTGATTCTTGT	51	YKKSV+NGLDKMETDSC	1
Y++TQVNGTKNALQVNC	1	0.0006		ATGAAGAAGAGTGTTAAGTGGATTAGTAGGAGGGATTGGATTTGTCCGTGT	51	YKKSVKWISRRDWICPC	1
Y++TRDEAKYSGERAMC	1	0.0006		ATGAAGAAGAGTGTTACTGAGAGGGCTTTTATGAAGAAGATTCATAATTGT	51	YKKSVTERAFMKKIHNC	1
Y++TRMFNSNDMLSKPC	1	0.0006		ATGAAGAAGAGTTATGTTCGGAAGGTTAAGGAGAGGAAGACTATTCGTTGT	51	YKKSYVRKVKERKTIRC	1
Y++TRRANNTNTDEPHC	1	0.0006		ATGAAGAAGAGTTCGCATTATAGGTAGAATAATCTTGGTCAGAAGGATTGT	51	YKKSSHYR+NNLGQKDC	1
Y++TSKRIKRPAAPKPC	1	0.0006		ATGAAGAAGAGTTCTGATGCTGATAAGATTGATCGGATGTTTCGGTGTTGT	51	YKKSSDADKIDRMFRCC	1
Y++TVNKARLKCQSKIC	1	0.0006		ATGAAGAAGAGTTGTACGGAGATGAGTTAGGAGGGTTGGATTTCGCGGTGT	51	YKKSCTEMS+EGWISRC	1
Y++TWKSM+DKKRRCLC	1	0.0006		ATGAAGAAGAGTTGTGCTCCGAATCCTACTGGGCATACGAGGACGATGTGT	51	YKKSCAPNPTGHTRTMC	1
Y++VCSKTACNALDG+C	1	0.0006		ATGAAGAAGAGTTTGAGTATTATTGTGGTTAATGTGGATATGGGGCTGTGT	51	YKKSLSIIVVNVDMGLC	1
Y++VEE+NYS+STMRVC	1	0.0006		ATGAAGAAGATGAAGAGTTTTGCGTGTTGGTGGAAGATGAAGTAGTGGTGT	51	YKKMKSFACWWKMK+WC	1
Y++VMEIV+MRKKSR+C	1	0.0006		ATGAAGAAGATGAAGCATAAGAGTCGTGCGGATAATCATAATCAGAATTGT	51	YKKMKHKSRADNHNQNC	1
Y++VMELRLQSAAINNC	1	0.0006		ATGAAGAAGATGAAGCATTAGATTGTGAAGGTGTGGGATGAGGTGCAGTGT	51	YKKMKH+IVKVWDEVQC	1
Y++VND+YTYRKNRFVC	1	0.0006		ATGAAGAAGATGAATAGGGATATGATGTATACGGGGAGGGGTAGTTGGTGT	51	YKKMNRDMMYTGRGSWC	1
Y++VNSKQLKREKSKDC	1	0.0006		ATGAAGAAGATGAATATGTCTCGGGAGATGGTGGTTTTGGTTGCGACGTGT	51	YKKMNMSREMVVLVATC	1
Y++VNTDKNTNKEHKSC	1	0.0006		ATGAAGAAGATGAATCAGCAGGATAGGTATGTTTATGTTTATCATACTTGT	51	YKKMNQQDRYVYVYHTC	1
Y++VPSTGSKQLAKRCC	1	0.0006		ATGAAGAAGATGAATTTGGATGAGTAGGATGTTAAGAGGGATTTTATTTGT	51	YKKMNLDE+DVKRDFIC	1
Y++VWWMSYETRKIHIC	1	0.0006		ATGAAGAAGATGACTAAGTGGCATAAGTCGGATCTTAGGAATAGGCCTTGT	51	YKKMTKWHKSDLRNRPC	1
Y++W+SS+ECRRSL+WC	1	0.0006		ATGAAGAAGATGACTATTTATCATAAGATTACTATTACTTGGACTATTTGT	51	YKKMTIYHKITITWTIC	1
Y++WCVCVKRYNEMYVC	1	0.0006		ATGAAGAAGATGAGGAATTCGGTTAGGGATTTTCTGGCTAATACGTGGTGT	51	YKKMRNSVRDFLANTWC	1
Y++WDTVADWNNREYTC	1	0.0006		ATGAAGAAGATGAGGGGTAAGAAGACTTGTTGTATGAATACTAAGAGTTGT	51	YKKMRGKKTCCMNTKSC	1
Y++WESRLEYAWN+NAC	1	0.0006		ATGAAGAAGATGAGTACTCCTTATGAGGAGACGATGAGTGTTATGACGTGT	51	YKKMSTPYEETMSVMTC	1
Y++WKLNSKDRPFERAC	1	0.0006		ATGAAGAAGATGAGTAGGTATAAGCTTACTTGTATTGGGAGGTTTACGTGT	51	YKKMSRYKLTCIGRFTC	1
Y++WMAKMHRKYCEHIC	1	0.0006		ATGAAGAAGATGATGAAGAAGTATCATGAGGTTACGTATAAGAAGAGTTGT	51	YKKMMKKYHEVTYKKSC	1
Y++WMKYYRELGKKWEC	1	0.0006		ATGAAGAAGATGATGAGTGGGTCTAGGTTGATGACGATTCGGTATGTTTGT	51	YKKMMSGSRLMTIRYVC	1
Y++WRCRKR+LISNQMC	1	0.0006		ATGAAGAAGATGATGGGTGTTAGGAGGCAGGTTGTGAATGCGAAGAAGTGT	51	YKKMMGVRRQVVNAKKC	1
Y++WRYGLA+QAAGYPC	1	0.0006		ATGAAGAAGATGATGGTGAAGTAGAATCAGAAGTATTTGGGGATGTGGTGT	51	YKKMMVK+NQKYLGMWC	1
Y++WTDKPHMKEDAVVC	1	0.0006		ATGAAGAAGATGCATATGTAGTAGTATGATACGATTTTGGAGCTGGGTTGT	51	YKKMHM++YDTILELGC	1
Y++WVIRCAINRMSDLC	1	0.0006		ATGAAGAAGATGCGTTAGACGAATAAGTGTGGTAGTCGGCTTAGTGATTGT	51	YKKMR+TNKCGSRLSDC	1
Y++WVNERKRCVKPDVC	1	0.0006		ATGAAGAAGATGGATACGGATGGTAGGATTAGTCGTGTTAGTTCGGCGTGT	51	YKKMDTDGRISRVSSAC	1
Y++WYDYCRHVLIVWLC	1	0.0006		ATGAAGAAGATGGCGGCGAATAGGGGTATTTCGAAGTTTTAGCAGCTTTGT	51	YKKMAANRGISKF+QLC	1
Y++Y+NAR+WQCYWI+C	1	0.0006		ATGAAGAAGATGGGGGAGGTGTCGCAGTATATGACTAGGAATGCGGGGTGT	51	YKKMGEVSQYMTRNAGC	1
Y++YDRIDMMLKRSEIC	1	0.0006		ATGAAGAAGATGGGTAGTAGTAAGTTGAAGGTTGAGGAGATTTGGTCGTGT	51	YKKMGSSKLKVEEIWSC	1
Y++YDVIKWPLISPGTC	1	0.0006		ATGAAGAAGATGGGTGTTACGTGTAGTAATCTTTAGATTGAGAGTATTTGT	51	YKKMGVTCSNL+IESIC	1
Y++YMITKTYNSTMGRC	1	0.0006		ATGAAGAAGATGGTGAATGCGCGGTAGATGGGGCTGTATCTGCATTGTTGT	51	YKKMVNAR+MGLYLHCC	1
Y++YRE+DRVCCFVM+C	1	0.0006		ATGAAGAAGATGTATGCGTTTAGTGCTGATACGCATGATACGAAGGAGTGT	51	YKKMYAFSADTHDTKEC	1
Y++YRYTLLLYMRCDEC	1	0.0006		ATGAAGAAGATGTATTTGGTGTGTGCTGGTCATCTGATGGCTTATTCGTGT	51	YKKMYLVCAGHLMAYSC	1
Y++YSDVHSQVLMIMDC	1	0.0006		ATGAAGAAGATGTGGGGGTGTTAGCGGAGTAGTTAGAATTAGATGCAGTGT	51	YKKMWGC+RSS+N+MQC	1
Y++YVWRC+KNDNNALC	1	0.0006		ATGAAGAAGATGTGTTATGCGATTATTCGTAGTAAGTATTATCAGGTTTGT	51	YKKMCYAIIRSKYYQVC	1
Y+A++W+KLGPQKKVPC	1	0.0006		ATGAAGAAGATGTGTTTTCCGTTTAAGCGTATTGTGCGTGTTACTAATTGT	51	YKKMCFPFKRIVRVTNC	1
Y+A+APMFIYNTVYSVC	1	0.0006		ATGAAGAAGATGTTTAATAAGATTAATCGGACGTTTGGTCTGAAGAAGTGT	51	YKKMFNKINRTFGLKKC	1
Y+A+DNWKNERMGNKGC	1	0.0006		ATGAAGAAGATTAAGATTAGGTATAGGAGGAGGAGTAGTAAGAGGAATTGT	51	YKKIKIRYRRRSSKRNC	1
Y+A+DVKYSYLG+IGLC	1	0.0006		ATGAAGAAGATTAAGCATACGGATTGGGTTACTTTTTGGTGGCGTTGGTGT	51	YKKIKHTDWVTFWWRWC	1
Y+A+HLKESE+EEKFRC	1	0.0006		ATGAAGAAGATTAAGGTGGAGTGTGGTATTGAGCGGACGTGTTATTGTTGT	51	YKKIKVECGIERTCYCC	1
[truncated: 146,387 more rows]

## Sheet: E12_Rd2
Peptide sequence	read	%		DNA sequence	length	Peptide sequence	read
YC	37	0.0215668		ATGTGT	6	YC	37
YYSWSGSVSESVKWNSC	7	0.0040802		ATGTATAGTTGGAGTGGTAGTGTGAGTGAGTCGGTGAAGTGGAATAGTTGT	51	YYSWSGSVSESVKWNSC	7
YCC	4	0.00233155		ATGATTGAGTGGTATACGTATAATAGTAATGAGTGGAAGATTATTAGTTGT	51	YIEWYTYNSNEWKIISC	4
YIEWYTYNSNEWKIISC	4	0.00233155		ATGATTTATTGGAATAGTATTGATAGTAGGAATTGGCTTATTGCGAAGTGT	51	YIYWNSIDSRNWLIAKC	4
YIFWKVFNSKQWRIVKC	4	0.00233155		ATGATTTCTTGGGATAATTATGATAGTAAGAATTGGTTGATTACGGTGTGT	51	YISWDNYDSKNWLITVC	4
YISWDNYDSKNWLITVC	4	0.00233155		ATGATTTTTTGGAAGGTGTTTAATTCGAAGCAGTGGAGGATTGTTAAGTGT	51	YIFWKVFNSKQWRIVKC	4
YIYWNSIDSRNWLIAKC	4	0.00233155		ATGGTTTGTTTGGCGACGGAGAATACGAATAGTTCTAGTGGTCCTCCGTGT	51	YVCLATENTNSSSGPPC	4
YKRLYYYWYTDTYRWFC	4	0.00233155		ATGTGGATTTATTAGATTGATAATAGTTGGAAGAATTATGAGTGGTTGTGT	51	YWIY+IDNSWKNYEWLC	4
YLNWNHFNDKHWFFVSC	4	0.00233155		ATGTGGTATTATACGTTTGATCGGCGTTGGGTGCCGTTTTGT	42	YWYYTFDRRWVPFC	4
YVCLATENTNSSSGPPC	4	0.00233155		ATGTGTTGT	9	YCC	4
YWIY+IDNSWKNYEWLC	4	0.00233155		ATGTTGAATTGGAATCATTTTAATGATAAGCATTGGTTTTTTGTTTCGTGT	51	YLNWNHFNDKHWFFVSC	4
YWYYTFDRRWVPFC	4	0.00233155		ATGAAGAGGTTGTATTATTATTGGTATACGGATACGTATAGGTGGTTTTGT	51	YKRLYYYWYTDTYRWFC	3
Y+ECSMVCILIKSRIYC	3	0.00174866		ATGAAGATGATGGAGAGTAGTAGGAATCAGTGGGCTGTTTTGCATGCGTGT	51	YKMMESSRNQWAVLHAC	3
Y+INFRTYEVVQYVSCC	3	0.00174866		ATGAAGTAGGTTGTGTAGCGGTGGAATGCGCGTAATTTGATTTGTTAGTGT	51	YK+VV+RWNARNLIC+C	3
Y+KTMYKLRGTADDLCC	3	0.00174866		ATGAATAAGGGGGATGTTGTGTATTGGGTGTATTTTCGTCGGCGTTATTGT	51	YNKGDVVYWVYFRRRYC	3
Y+T+MCGDNLQTKENVC	3	0.00174866		ATGAATAGGGATCGTCATGAGAATGCGCAGAGGAAGCAGCATTAGACTTGT	51	YNRDRHENAQRKQH+TC	3
Y+VSDKMHVTLR+KLHC	3	0.00174866		ATGAATTGT	9	YNC	3
YARNTEHRVSVNIMNRC	3	0.00174866		ATGACGCCTAGTTCGTCGCCTGCGTTTTCGAGTAATAGGTCTCAGACTTGT	51	YTPSSSPAFSSNRSQTC	3
YASRVSKEDLE+EDSYC	3	0.00174866		ATGACTATGCGTACTAAGCCTAAGCCTTGGCCTATTAGTAATTGGCATTGT	51	YTMRTKPKPWPISNWHC	3
YCLRNRKGGRKSDLSCC	3	0.00174866		ATGACTCAGGTTAATTCTCATTGTCGTTTGTGGGCGACTGTGTGGATGTGT	51	YTQVNSHCRLWATVWMC	3
YCLRRVNWM+QSSHNLC	3	0.00174866		ATGACTTGGTGGAATGGTAAGGATGATCATTATCCTCTGTGGATTTCGTGT	51	YTWWNGKDDHYPLWISC	3
YCLSCRSCDKGSYYHNC	3	0.00174866		ATGAGGACTTTGCATCTTCTGAAGGCTAGGGATTAGATTGCGCTTCTGTGT	51	YRTLHLLKARD+IALLC	3
YCPYDAETVMRELDTTC	3	0.00174866		ATGAGGCCGTTGTTTTGGAAGTTTGAGGTTATTCGGAATTATGAGTATTGT	51	YRPLFWKFEVIRNYEYC	3
YCYETRRLIVYLTSHYC	3	0.00174866		ATGAGGGTGTATTGGACTTATATTACGACTAGTGTTTCTCGTCTGGGTTGT	51	YRVYWTYITTSVSRLGC	3
YDD+TIVKFCMFNKGDC	3	0.00174866		ATGAGGTAGAAGCATTATATTTCGTGTAAGATGGATGCGATTGATGTGTGT	51	YR+KHYISCKMDAIDVC	3
YDSMNRENT+IVKTECC	3	0.00174866		ATGAGTAGGTATTTGTATCTTATGCTTTGTCATGGGAATCTTAGTCCGTGT	51	YSRYLYLMLCHGNLSPC	3
YEC	3	0.00174866		ATGAGTATGGAGATGAAGGAGATGCGTAATTGGCTGCAGTCGACGCTTTGT	51	YSMEMKEMRNWLQSTLC	3
YENNNTMV+IFIRTLSC	3	0.00174866		ATGAGTTGGTATTAGTATGGGCCGCAGTAGACGGCGTCGCCTGCTGAGTGT	51	YSWY+YGPQ+TASPAEC	3
YESACEGSLYTFK+KIC	3	0.00174866		ATGATGACTAGGTAGTGTCTGATTAGGCATGAGTATAATGATCATGATTGT	51	YMTR+CLIRHEYNDHDC	3
YEYINIKKKGVDLEMAC	3	0.00174866		ATGATGAGTGAGTGTTTGACTAATGAGCGTCGTGATAATAATCATATGTGT	51	YMSECLTNERRDNNHMC	3
YFIDWYLSKFHNKNNGC	3	0.00174866		ATGATGCATCGTGTGGTGCATTGGATGGCGCAGACTATTTTTATTATGTGT	51	YMHRVVHWMAQTIFIMC	3
YFIYETSGYSNRNTM+C	3	0.00174866		ATGATGGGTAGTAAGAGTGTGAAGAAGTGGAGTAAGCTGAATGTGAGTTGT	51	YMGSKSVKKWSKLNVSC	3
YFMCTFKVSSVLVNTMC	3	0.00174866		ATGATGTCGAATATGACGAGGAGGTTTTGGTATTATTATAAGCGGAGTTGT	51	YMSNMTRRFWYYYKRSC	3
YGHMML+NRSKTMRRYC	3	0.00174866		ATGATTAATTTGCTTGGTAGGCCGACGTTTACGGTTTGGTATTTTAATTGT	51	YINLLGRPTFTVWYFNC	3
YGHYKAN+STMPNYYAC	3	0.00174866		ATGATTACGTGGAATAAGCCGGATAGTAAGAATTGGCATGTGGTGAATTGT	51	YITWNKPDSKNWHVVNC	3
YGNTMEPQVMKMTVETC	3	0.00174866		ATGATTAGTTGGAATGAGTATGATTCTGCTGGGTGGTATGTTTTGGAGTGT	51	YISWNEYDSAGWYVLEC	3
YGNYVMKMDEVSGAKGC	3	0.00174866		ATGATTAGTTGGCGTCATTATAATAGTAAGTATTGGTATGTTAGGTGTTGT	51	YISWRHYNSKYWYVRCC	3
YGSVMVWKTNTHRHETC	3	0.00174866		ATGATTATGTTGAGGATTGATAAGCGTCGTTGGCTTTGGAGGTATGGTTGT	51	YIMLRIDKRRWLWRYGC	3
YGYSN+APCIGDSTVMC	3	0.00174866		ATGATTCATTCGGATCATATGTGTGTGCAGGGGTAGAATTTTACGTGGTGT	51	YIHSDHMCVQG+NFTWC	3
YICSGRQMQCSKITM+C	3	0.00174866		ATGATTGAGTGGGCTAATTATAATAGTAAGATGTGGAAGTATATTCGTTGT	51	YIEWANYNSKMWKYIRC	3
YIEWANYNSKMWKYIRC	3	0.00174866		ATGATTGAGTGGTCGCATTTTCAGAGTAGGAATTGGAATGTTGTTCGTTGT	51	YIEWSHFQSRNWNVVRC	3
YIEWSHFQSRNWNVVRC	3	0.00174866		ATGATTGGGTGGAATGAGTATGATAGTTTGAATTGGTATCTGTATGATTGT	51	YIGWNEYDSLNWYLYDC	3
YIFRTSSYAWGVLKTSC	3	0.00174866		ATGATTGTTTGGCAGGTGTATGATAGTAAGAATTGGCATATTGTTTTGTGT	51	YIVWQVYDSKNWHIVLC	3
YIFWDSYDSRLWRLQIC	3	0.00174866		ATGATTGTTTGTTTTACGCGTACGAGGTGGTTGTGTTTGGTGAAGGCTTGT	51	YIVCFTRTRWLCLVKAC	3
YIGWNEYDSLNWYLYDC	3	0.00174866		ATGATTTATTGGAATTCTTATGATAGTGATGATTGGAAGATTAGTGTTTGT	51	YIYWNSYDSDDWKISVC	3
YIHSDHMCVQG+NFTWC	3	0.00174866		ATGATTTGTTCGGGTAGGCAGATGCAGTGTAGTAAGATTACGATGTAGTGT	51	YICSGRQMQCSKITM+C	3
YIMLRIDKRRWLWRYGC	3	0.00174866		ATGATTTTTAGGACTAGTTCTTATGCTTGGGGGGTGTTGAAGACGAGTTGT	51	YIFRTSSYAWGVLKTSC	3
YINLLGRPTFTVWYFNC	3	0.00174866		ATGATTTTTTGGGATAGTTATGATTCTCGTTTGTGGAGGTTGCAGATTTGT	51	YIFWDSYDSRLWRLQIC	3
YISWNEYDSAGWYVLEC	3	0.00174866		ATGCAGGAGAGGTGGGTTGATAATAATCGGAAGCCGGGTTGGACTACGTGT	51	YQERWVDNNRKPGWTTC	3
YISWRHYNSKYWYVRCC	3	0.00174866		ATGCAGGAGGGGAATGCGAAGCGGAGTGTTCCGGCTTCTGAGTATAATTGT	51	YQEGNAKRSVPASEYNC	3
YITWNKPDSKNWHVVNC	3	0.00174866		ATGCAGTTTAATAGGCGGACTCATGAGCTGCTGTTTATTAAGCCGTCTTGT	51	YQFNRRTHELLFIKPSC	3
YIVCFTRTRWLCLVKAC	3	0.00174866		ATGCGGAATTAGTAGAATCCGTCTGTTTAGTCTGAGCGGATTATTGATTGT	51	YRN++NPSV+SERIIDC	3
YIVWQVYDSKNWHIVLC	3	0.00174866		ATGCGGATGAATGATCAGCTGGTGATGAATACTGTTCTTTATAGTGGGTGT	51	YRMNDQLVMNTVLYSGC	3
YIYWNSYDSDDWKISVC	3	0.00174866		ATGCGGCATTATCCTTGGAGGTAGGCGTTGTATGGGATTTTGCAGGATTGT	51	YRHYPWR+ALYGILQDC	3
YK+VV+RWNARNLIC+C	3	0.00174866		ATGCTGTATTTGGATTATAGTAATAAGTATAGGTATCTGGATTGGTTGTGT	51	YLYLDYSNKYRYLDWLC	3
YKMMESSRNQWAVLHAC	3	0.00174866		ATGCTTATGTGGGCGAATCCTCGGTAGAAGCAGGCGTGGCTGTAGTTTTGT	51	YLMWANPR+KQAWL+FC	3
YL+IGTNRDNVKSMLGC	3	0.00174866		ATGCTTGCGTGGAATAGTACGAGGATTGTGGATGTGGAGTGTGCTAAGTGT	51	YLAWNSTRIVDVECAKC	3
YLAWNSTRIVDVECAKC	3	0.00174866		ATGGAGAATAATAATACGATGGTGTAGATTTTTATTAGGACGCTTTCTTGT	51	YENNNTMV+IFIRTLSC	3
YLAWNTFNSKRWYVADC	3	0.00174866		ATGGAGAGTGCTTGTGAGGGTTCGCTTTATACTTTTAAGTAGAAGATTTGT	51	YESACEGSLYTFK+KIC	3
YLGFHQMSESKAETKHC	3	0.00174866		ATGGAGTATATTAATATTAAGAAGAAGGGTGTTGATCTGGAGATGGCTTGT	51	YEYINIKKKGVDLEMAC	3
YLIWETFDSKQWSFIKC	3	0.00174866		ATGGAGTGT	9	YEC	3
YLKIEYQMDTFVFMICC	3	0.00174866		ATGGATGATTAGACTATTGTGAAGTTTTGTATGTTTAATAAGGGTGATTGT	51	YDD+TIVKFCMFNKGDC	3
YLKWDKYDSAEWSVRSC	3	0.00174866		ATGGATTCTATGAATAGGGAGAATACTTAGATTGTGAAGACTGAGTGTTGT	51	YDSMNRENT+IVKTECC	3
YLMWANPR+KQAWL+FC	3	0.00174866		ATGGCTAGGAATACTGAGCATAGGGTGAGTGTGAATATTATGAATAGGTGT	51	YARNTEHRVSVNIMNRC	3
YLNITRAPYFTVSRYIC	3	0.00174866		ATGGCTAGTAGGGTGTCGAAGGAGGATTTGGAGTAGGAGGATTCGTATTGT	51	YASRVSKEDLE+EDSYC	3
YLRLCIICASLSWYVSC	3	0.00174866		ATGGGGAATACGATGGAGCCTCAGGTGATGAAGATGACTGTGGAGACGTGT	51	YGNTMEPQVMKMTVETC	3
YLRWNAFNSKNWFVDAC	3	0.00174866		ATGGGGAATTATGTGATGAAGATGGATGAGGTTAGTGGGGCGAAGGGTTGT	51	YGNYVMKMDEVSGAKGC	3
YLSWISFDSSRWTIADC	3	0.00174866		ATGGGGAGTGTGATGGTGTGGAAGACTAATACTCATCGGCATGAGACGTGT	51	YGSVMVWKTNTHRHETC	3
YLSWKLFNSKHWFVLDC	3	0.00174866		ATGGGGCATATGATGTTGTAGAATAGGTCTAAGACTATGAGGCGTTATTGT	51	YGHMML+NRSKTMRRYC	3
YLTWDDFDSNEWYITSC	3	0.00174866		ATGGGGCATTATAAGGCTAATTAGTCTACGATGCCGAATTATTATGCGTGT	51	YGHYKAN+STMPNYYAC	3
YLTWSSYNSNRWVYVLC	3	0.00174866		ATGGGGTATAGTAATTAGGCTCCTTGTATTGGTGATAGTACTGTTATGTGT	51	YGYSN+APCIGDSTVMC	3
YLWYYYSWDQRWVKVKC	3	0.00174866		ATGGTGCAGAATTAGCTTCATTGGACGAGGCCGTTGTATACGAAGGATTGT	51	YVQN+LHWTRPLYTKDC	3
YLYLDYSNKYRYLDWLC	3	0.00174866		ATGGTGTAGAATGTTCATCGTAGGAAGACTACTAGGTCTCATACTATGTGT	51	YV+NVHRRKTTRSHTMC	3
YLYMWKFMLKICIYTLC	3	0.00174866		ATGGTGTTTTGGTGGAGGCAGACGAAGGTTTATATTCTTGGGCATGATTGT	51	YVFWWRQTKVYILGHDC	3
YMGSKSVKKWSKLNVSC	3	0.00174866		ATGTAGAAGACGATGTATAAGCTGCGTGGGACTGCGGATGATCTGTGTTGT	51	Y+KTMYKLRGTADDLCC	3
YMHRVVHWMAQTIFIMC	3	0.00174866		ATGTAGACTTAGATGTGTGGTGATAATCTGCAGACTAAGGAGAATGTTTGT	51	Y+T+MCGDNLQTKENVC	3
YMSECLTNERRDNNHMC	3	0.00174866		ATGTAGATTAATTTTCGGACGTATGAGGTTGTGCAGTATGTGAGTTGTTGT	51	Y+INFRTYEVVQYVSCC	3
YMSNMTRRFWYYYKRSC	3	0.00174866		ATGTAGGAGTGTTCTATGGTGTGTATTCTGATTAAGAGTAGGATTTATTGT	51	Y+ECSMVCILIKSRIYC	3
YMTR+CLIRHEYNDHDC	3	0.00174866		ATGTAGGTTTCTGATAAGATGCATGTTACTCTTCGTTAGAAGTTGCATTGT	51	Y+VSDKMHVTLR+KLHC	3
YNC	3	0.00174866		ATGTATAAGGTTATGTGGATTAATTTGATTTGTTCTGGTGGTGAGTCGTGT	51	YYKVMWINLICSGGESC	3
YNKGDVVYWVYFRRRYC	3	0.00174866		ATGTATAGGTGGTCTGGTATTGATGAGCATAATGTGATTTGGTATAGTTGT	51	YYRWSGIDEHNVIWYSC	3
YNRDRHENAQRKQH+TC	3	0.00174866		ATGTATATTTGGGATGGTCGGGATGAGCAGTCTGTGAATTGGTTTGAGTGT	51	YYIWDGRDEQSVNWFEC	3
YQEGNAKRSVPASEYNC	3	0.00174866		ATGTATCAGGGGCAGGGTAGGACGGATAATGAGGTGCATTTGCCGGATTGT	51	YYQGQGRTDNEVHLPDC	3
YQERWVDNNRKPGWTTC	3	0.00174866		ATGTATGGGTATAGGCGTATTATTTTGTTGACGGTGAGTAATTAGTATTGT	51	YYGYRRIILLTVSN+YC	3
YQFNRRTHELLFIKPSC	3	0.00174866		ATGTATTATTGGAATGGTAGTATTTATAGTGAGCTGGAGTGGATTGGTTGT	51	YYYWNGSIYSELEWIGC	3
YR+KHYISCKMDAIDVC	3	0.00174866		ATGTATTGGTGGAATGGTAAGGATGATCATGTTGTTCAGTATACGCATTGT	51	YYWWNGKDDHVVQYTHC	3
YRHYPWR+ALYGILQDC	3	0.00174866		ATGTCTTCTGTGTGTAATGTGGATATGCATCCTATTCTTTGTAGGCTTTGT	51	YSSVCNVDMHPILCRLC	3
YRMNDQLVMNTVLYSGC	3	0.00174866		ATGTGGACGATTAATAAGGCGCCGTGGCATACTGTTTGGTATTATGCGTGT	51	YWTINKAPWHTVWYYAC	3
YRN++NPSV+SERIIDC	3	0.00174866		ATGTGGCAGCGTTCTAAGAATTCGTGGTTTCTGTATTGTCATTTTTGGTGT	51	YWQRSKNSWFLYCHFWC	3
YRPLFWKFEVIRNYEYC	3	0.00174866		ATGTGGGTTTATGGTTTTGGTAAGTTGAATAATGATTGGCGTGCGTTTTGT	51	YWVYGFGKLNNDWRAFC	3
YRTLHLLKARD+IALLC	3	0.00174866		ATGTGTCCGTATGATGCGGAGACGGTTATGAGGGAGTTGGATACGACGTGT	51	YCPYDAETVMRELDTTC	3
YRVYWTYITTSVSRLGC	3	0.00174866		ATGTGTCTGAGGAGGGTGAATTGGATGTAGCAGAGTTCGCATAATCTTTGT	51	YCLRRVNWM+QSSHNLC	3
YSMEMKEMRNWLQSTLC	3	0.00174866		ATGTGTTATGAGACGCGTAGGTTGATTGTGTATTTGACGAGTCATTATTGT	51	YCYETRRLIVYLTSHYC	3
YSRYLYLMLCHGNLSPC	3	0.00174866		ATGTGTTTGAGGAATCGTAAGGGTGGGAGGAAGAGTGATTTGAGTTGTTGT	51	YCLRNRKGGRKSDLSCC	3
YSSVCNVDMHPILCRLC	3	0.00174866		ATGTGTTTGAGTTGTCGGTCTTGTGATAAGGGTTCTTATTATCATAATTGT	51	YCLSCRSCDKGSYYHNC	3
YSWY+YGPQ+TASPAEC	3	0.00174866		ATGTTGAAGATTGAGTATCAGATGGATACGTTTGTGTTTATGATTTGTTGT	51	YLKIEYQMDTFVFMICC	3
YTMRTKPKPWPISNWHC	3	0.00174866		ATGTTGAAGTGGGATAAGTATGATAGTGCTGAGTGGAGTGTTAGGTCTTGT	51	YLKWDKYDSAEWSVRSC	3
YTPSSSPAFSSNRSQTC	3	0.00174866		ATGTTGAATATTACGAGGGCGCCGTATTTTACGGTGTCGAGGTATATTTGT	51	YLNITRAPYFTVSRYIC	3
YTQVNSHCRLWATVWMC	3	0.00174866		ATGTTGACGTGGGATGATTTTGATAGTAATGAGTGGTATATTACGTCGTGT	51	YLTWDDFDSNEWYITSC	3
YTWWNGKDDHYPLWISC	3	0.00174866		ATGTTGACTTGGTCGTCTTATAATTCTAATCGTTGGGTTTATGTGTTGTGT	51	YLTWSSYNSNRWVYVLC	3
YV+NVHRRKTTRSHTMC	3	0.00174866		ATGTTGAGGCTGTGTATTATTTGTGCGAGTTTGAGTTGGTATGTTAGTTGT	51	YLRLCIICASLSWYVSC	3
YVFWWRQTKVYILGHDC	3	0.00174866		ATGTTGAGGTGGAATGCTTTTAATAGTAAGAATTGGTTTGTTGATGCGTGT	51	YLRWNAFNSKNWFVDAC	3
YVQN+LHWTRPLYTKDC	3	0.00174866		ATGTTGAGTTGGAAGCTTTTTAATAGTAAGCATTGGTTTGTGCTGGATTGT	51	YLSWKLFNSKHWFVLDC	3
YWQRSKNSWFLYCHFWC	3	0.00174866		ATGTTGATTTGGGAGACTTTTGATAGTAAGCAGTGGTCGTTTATTAAGTGT	51	YLIWETFDSKQWSFIKC	3
YWTINKAPWHTVWYYAC	3	0.00174866		ATGTTGGCGTGGAATACTTTTAATTCGAAGAGGTGGTATGTTGCGGATTGT	51	YLAWNTFNSKRWYVADC	3
YWVYGFGKLNNDWRAFC	3	0.00174866		ATGTTGGGGTTTCATCAGATGAGTGAGAGTAAGGCGGAGACTAAGCATTGT	51	YLGFHQMSESKAETKHC	3
YYGYRRIILLTVSN+YC	3	0.00174866		ATGTTGTAGATTGGGACTAATAGGGATAATGTGAAGTCTATGCTGGGTTGT	51	YL+IGTNRDNVKSMLGC	3
YYIWDGRDEQSVNWFEC	3	0.00174866		ATGTTGTATATGTGGAAGTTTATGCTTAAGATTTGTATTTATACTTTGTGT	51	YLYMWKFMLKICIYTLC	3
YYKVMWINLICSGGESC	3	0.00174866		ATGTTGTCTTGGATTAGTTTTGATAGTAGTAGGTGGACGATTGCTGATTGT	51	YLSWISFDSSRWTIADC	3
YYQGQGRTDNEVHLPDC	3	0.00174866		ATGTTGTGGTATTATTATAGTTGGGATCAGCGTTGGGTGAAGGTTAAGTGT	51	YLWYYYSWDQRWVKVKC	3
YYRWSGIDEHNVIWYSC	3	0.00174866		ATGTTTATGTGTACGTTTAAGGTGTCGTCGGTTCTTGTTAATACTATGTGT	51	YFMCTFKVSSVLVNTMC	3
YYWWNGKDDHVVQYTHC	3	0.00174866		ATGTTTATTGATTGGTATCTGAGTAAGTTTCATAATAAGAATAATGGTTGT	51	YFIDWYLSKFHNKNNGC	3
YYYWNGSIYSELEWIGC	3	0.00174866		ATGTTTATTTATGAGACTAGTGGGTATTCGAATAGGAATACGATGTAGTGT	51	YFIYETSGYSNRNTM+C	3
ISLSFHFLMDVGEGNMC	2	0.00116577		ATGAAGAAGAATGATTTTACTAGTAATAAGGTGATTATTGGTGTTAAGTGT	51	YKKNDFTSNKVIIGVKC	2
Y++AIRKDVYGTQIKYC	2	0.00116577		ATGAAGAAGAATGCTAGTGCGAATCAGCCGAGGCAGACTAATGGTGATTGT	51	YKKNASANQPRQTNGDC	2
Y++SMGGCGIYDVCHEC	2	0.00116577		ATGAAGAAGACTATTCGTCGGGTGCATCATAATATGAATCATGATGTGTGT	51	YKKTIRRVHHNMNHDVC	2
Y+ACNIHRSFWK+KQYC	2	0.00116577		ATGAAGAAGACTCGGAAGATTGTGATGAATGTTAATTTTTTGCGGCGTTGT	51	YKKTRKIVMNVNFLRRC	2
Y+AHWSDGGRVFILVNC	2	0.00116577		ATGAAGAAGACTTCGACTTATGAGGATATTAAGAAGTATTTGAAGCATTGT	51	YKKTSTYEDIKKYLKHC	2
Y+AISVVASEDLCACKC	2	0.00116577		ATGAAGAAGAGGATGCTGGAGGAGTTGTAGGATAAGAAGCAGTTGGCGTGT	51	YKKRMLEEL+DKKQLAC	2
Y+ALAYKKNFRIHASDC	2	0.00116577		ATGAAGAAGAGGTGTGTTAAGTATACGAGGAAGAGGTGTGTTGTTGTGTGT	51	YKKRCVKYTRKRCVVVC	2
Y+ANNDKSHSVAHTGIC	2	0.00116577		ATGAAGAAGATGGCTGATAGGAAGAATTTGGTTGAGTGTGATAAGAATTGT	51	YKKMADRKNLVECDKNC	2
Y+ATKDLFQTTSDIDTC	2	0.00116577		ATGAAGAAGATTATTGGGCCTGTTTAGATTGAGGTTGTGCAGACTATGTGT	51	YKKIIGPV+IEVVQTMC	2
Y+AYYMTTNYD+HKEHC	2	0.00116577		ATGAAGAAGATTGAGGATTAGATGATTGATTCTTGTTATTGGACTGCGTGT	51	YKKIED+MIDSCYWTAC	2
Y+CDIRHYKDNY+SLNC	2	0.00116577		ATGAAGAAGATTTGGGAGAATTCGCCTGCGGAGATTGCGACGTATAATTGT	51	YKKIWENSPAEIATYNC	2
Y+CDNKGNPEYLNVSRC	2	0.00116577		ATGAAGAAGCATCTGGCGAAGCATGTTAATCTGGCTGGGTGTCTGTAGTGT	51	YKKHLAKHVNLAGCL+C	2
Y+CDVWNNGCMFCVNGC	2	0.00116577		ATGAAGAAGCATGCTGTTGTTGAGTGTACTAATATGGTTCGTTATTCTTGT	51	YKKHAVVECTNMVRYSC	2
Y+DHVSNNNRYS+KLSC	2	0.00116577		ATGAAGAAGGAGATTGATATGACTAGTAGTATTGGTGAGCGTGGTGATTGT	51	YKKEIDMTSSIGERGDC	2
Y+DKQRMHWSFYASCGC	2	0.00116577		ATGAAGAAGGAGGATATGTGTTTGAAGAAGCCGAGGGATTATCGTGTGTGT	51	YKKEDMCLKKPRDYRVC	2
Y+DNSVLD+TNLYCMLC	2	0.00116577		ATGAAGAAGGCGAAGAGTGCGAATTGGAATAATTATGCGGGGTATGATTGT	51	YKKAKSANWNNYAGYDC	2
Y+DRRSDWALHNCVLHC	2	0.00116577		ATGAAGAAGTAGATGACGGTTAATTCGCAGTATTAGTAGAGGTAGACGTGT	51	YKK+MTVNSQY++R+TC	2
Y+DSMYRVAYYRNPDNC	2	0.00116577		ATGAAGAAGTATACGGATTGTTCTTGGGCTACTTTGCCTGCGCGTGATTGT	51	YKKYTDCSWATLPARDC	2
Y+EAFGSIAKALKL+RC	2	0.00116577		ATGAAGAAGTATTATTATATTAATTATCTGTATCGGTGGATTGCTGTGTGT	51	YKKYYYINYLYRWIAVC	2
Y+EKVGMNS+KHCSMIC	2	0.00116577		ATGAAGAAGTGGGATGTTAATATTATTGTTCATCTGCGTTGGCAGCGGTGT	51	YKKWDVNIIVHLRWQRC	2
Y+ENTGR+NE+CSAR+C	2	0.00116577		ATGAAGAATAATTGGAGTGGTTAGTTTAATAAGTGT	36	YKNNWSG+FNKC	2
Y+EPGHGTTKCIQIVKC	2	0.00116577		ATGAAGAATACGTCGTTGGGGTCGAATTATAGGCTTCAGCTGTGTAATTGT	51	YKNTSLGSNYRLQLCNC	2
Y+EQS+PSTNSFGVHLC	2	0.00116577		ATGAAGAATACTATTACGATGGATTCTATTTTTATTTAGGTTGGTACTTGT	51	YKNTITMDSIFI+VGTC	2
Y+ERDNAY+LLKRYNQC	2	0.00116577		ATGAAGAATACTATTTGTACGAGTGTTTAGCATTCGACGGCGATGTGTTGT	51	YKNTICTSV+HSTAMCC	2
Y+ESNKRILCRLDHTCC	2	0.00116577		ATGAAGAATAGGTATCAGAAGAAGATTTGTGGGAATTTGTTTACGCCGTGT	51	YKNRYQKKICGNLFTPC	2
Y+EVRTDPFKQ+HTPTC	2	0.00116577		ATGAAGAATCATAGTTAGGTGGTTATTAGTTATATTCAGATTGTTTATTGT	51	YKNHS+VVISYIQIVYC	2
Y+EVTIRVGTMRYFS+C	2	0.00116577		ATGAAGAATCCGCTTATGCCGGTTACTGATTCGATGACGTATAGGAGTTGT	51	YKNPLMPVTDSMTYRSC	2
Y+EYGLRSGYWVAAYTC	2	0.00116577		ATGAAGAATCGTCTTGGGCATCTGTCGTGTATGGAGAATATTAATTATTGT	51	YKNRLGHLSCMENINYC	2
Y+FEVTRMSSHRKKLAC	2	0.00116577		ATGAAGAATGAGAGGAGTTAGAGTCAGCTGTATAGTAATCTGGTGAATTGT	51	YKNERS+SQLYSNLVNC	2
Y+FVYRSNGL+RAAKSC	2	0.00116577		ATGAAGAATGAGCGTGATGAGGTTATTATGTTTCATGCTAGTGCTATTTGT	51	YKNERDEVIMFHASAIC	2
Y+GD++TTSGDMS+GVC	2	0.00116577		ATGAAGAATGATACGATGATGGATTGGATGCTGAGGTATACGAGGAAGTGT	51	YKNDTMMDWMLRYTRKC	2
Y+GDA+PQKLGQPQKSC	2	0.00116577		ATGAAGAATGATATTATTGTTTCTGTTCTGGGGAAGTTGTTTTGGGCGTGT	51	YKNDIIVSVLGKLFWAC	2
Y+GECEEPKQQNFGLDC	2	0.00116577		ATGAAGAATGATGATTGGGGGAATAAGAAGTGTCGTACTGGGACGATTTGT	51	YKNDDWGNKKCRTGTIC	2
Y+GRWADKHQPIP+RNC	2	0.00116577		ATGAAGAATGGGAGTAGGGCGCCGTGTGCTATTAAGAAGCAGAGTGCTTGT	51	YKNGSRAPCAIKKQSAC	2
Y+HAKINIKIMN+KI+C	2	0.00116577		ATGAAGAATGTGAATAAGATGAATAAGACGACGCATTATCGTAAGATTTGT	51	YKNVNKMNKTTHYRKIC	2
Y+HCSLANSFKMQRIMC	2	0.00116577		ATGAAGAATGTGTGTGGTATGAATTAGCGTTATTGGTCGCTTGGGATGTGT	51	YKNVCGMN+RYWSLGMC	2
Y+HGKLSYTNQKMSYIC	2	0.00116577		ATGAAGAATTATAAGAAGAAGCTGATGTATTTTCATTATTTGCCGAATTGT	51	YKNYKKKLMYFHYLPNC	2
Y+HKHFE+NVNRKTRRC	2	0.00116577		ATGAAGAATTATAATGGTGAGAATCAGGGTGTTGAGAATATTTGGATGTGT	51	YKNYNGENQGVENIWMC	2
Y+ILEYLPIKLIGLEIC	2	0.00116577		ATGAAGAATTATTATAGGTTTTATACTATGCGTTCTGTGGTTTATGCGTGT	51	YKNYYRFYTMRSVVYAC	2
Y+ILVKWLLINVVNMVC	2	0.00116577		ATGAAGAATTGTCTGCATAGGGAGTTGCCTAATCTGATTGGTCTGTTGTGT	51	YKNCLHRELPNLIGLLC	2
Y+INRKWDVNEHSDNDC	2	0.00116577		ATGAAGAATTGTGTTGGGTATAAGATGACTATTAGTTATCTGGCTTATTGT	51	YKNCVGYKMTISYLAYC	2
Y+IVFYNNHVVSWIW+C	2	0.00116577		ATGAAGACGAATGTGCAGTAGGTGACTTATCGTGCTGGGCATTAGATTTGT	51	YKTNVQ+VTYRAGH+IC	2
Y+IYSVTLRVKAWIRAC	2	0.00116577		ATGAAGACGAGTCGTTAGGCTCTTCGGCATAATCTTTTTCCTCCGAATTGT	51	YKTSR+ALRHNLFPPNC	2
Y+KAEMRKL+RSEKEYC	2	0.00116577		ATGAAGACGCAGCGGATTGGGCTGTGGTATCCGAGGTCTTGTACTACTTGT	51	YKTQRIGLWYPRSCTTC	2
Y+KFINWLTDPDVHRSC	2	0.00116577		ATGAAGACGCCGCGGTCGGGGAAGCATGCGAATGTGCTTCTTCGTATGTGT	51	YKTPRSGKHANVLLRMC	2
Y+KMYAQETRKET+AIC	2	0.00116577		ATGAAGACGCTGACGCTGCGGTATTCTTATAAGGAGCATGCTCCGACTTGT	51	YKTLTLRYSYKEHAPTC	2
Y+KQSSRAFNKPKTYDC	2	0.00116577		ATGAAGACGGATGCTACTAGGATGTTTGCTAAGATTGAGTATGGTCCGTGT	51	YKTDATRMFAKIEYGPC	2
Y+KVQKDTNTVDKESGC	2	0.00116577		ATGAAGACGGCTAATGATTAGTTTTAGAAGATTTAGATTACGGAGAATTGT	51	YKTAND+F+KI+ITENC	2
Y+KYAFVSGRDFEVFNC	2	0.00116577		ATGAAGACGGGGTGTGTGAATGTTGATTCGCAGCAGGCTCATTTTACTTGT	51	YKTGCVNVDSQQAHFTC	2
Y+LCENFLWR+NPRKRC	2	0.00116577		ATGAAGACTAAGCATAATTCTAAGCAGTAGAAGTAGCATTTTGCGATTTGT	51	YKTKHNSKQ+K+HFAIC	2
Y+LCGEVVVMMK+KADC	2	0.00116577		ATGAAGACTACGAATAATATTGTGCCTAGGCCTAATTCGTGGAGTTTGTGT	51	YKTTNNIVPRPNSWSLC	2
Y+LFKKRDMSMPNGQPC	2	0.00116577		ATGAAGACTGATACTGGGTGTTTGAGGTTTTTGAGTAGGGGGAGTGAGTGT	51	YKTDTGCLRFLSRGSEC	2
Y+LHLRKFRATTDDRDC	2	0.00116577		ATGAAGACTTATAAGAATCTGTGGAGGCAGGTTTTGAATTGGATTGTGTGT	51	YKTYKNLWRQVLNWIVC	2
Y+LICVTSRTSDCGSKC	2	0.00116577		ATGAAGAGGAATAAGAGTAGTGGTACTGGTGATATGTGGAGGATTGCTTGT	51	YKRNKSSGTGDMWRIAC	2
Y+LKIGTIVNKPSYGSC	2	0.00116577		ATGAAGAGGAATTGGGTGTATACGCGTTGGAATAGGGTGATGATTACTTGT	51	YKRNWVYTRWNRVMITC	2
Y+LRQEWDLR++T+VTC	2	0.00116577		ATGAAGAGGACGACGTGGATTCTGTCGTGTAGTCCTGATATTGTTCATTGT	51	YKRTTWILSCSPDIVHC	2
Y+LTPLSGTSGLQQEGC	2	0.00116577		ATGAAGAGGACTTGGCGTGCGTTGTTTTGGCTTATTAGTGGTTGTCGGTGT	51	YKRTWRALFWLISGCRC	2
Y+LVLCDSRRCSVSNYC	2	0.00116577		ATGAAGAGGATTTAGAATAGGAGGTCGAATCGTGTTTTTACTCAGTATTGT	51	YKRI+NRRSNRVFTQYC	2
Y+MATIKLGRKRQGYSC	2	0.00116577		ATGAAGAGGCGTACTAATTATACTAAGAAGCTTAATAGGATTAGGGATTGT	51	YKRRTNYTKKLNRIRDC	2
Y+MCRWSNAEKSFQMWC	2	0.00116577		ATGAAGAGGCTTGGGGTTCGGTCGGTGTAGAATTGTCAGGGGTATACGTGT	51	YKRLGVRSV+NCQGYTC	2
Y+MEICEIMQKCYKSIC	2	0.00116577		ATGAAGAGGCTTGTGATGCTGTTGGTTAGTTAGCTTCGTACGGCGCATTGT	51	YKRLVMLLVS+LRTAHC	2
Y+MFGREGLLRNCLRDC	2	0.00116577		ATGAAGAGGCTTTCGGAGGAGAATCCTGGTCGGACTTGTGTGTATCTGTGT	51	YKRLSEENPGRTCVYLC	2
Y+MGAKMEGQWLYYMGC	2	0.00116577		ATGAAGAGGGATAGGCAGAATGGGAGTGAGGGTTATACGTAGAATCATTGT	51	YKRDRQNGSEGYT+NHC	2
Y+MIWWYSTI+RSRAIC	2	0.00116577		ATGAAGAGGGATCAGACGGATTTGTGGCATAAGATGCTTTTGAATTGGTGT	51	YKRDQTDLWHKMLLNWC	2
Y+MMSC+KCFKMKRHNC	2	0.00116577		ATGAAGAGGGATGAGGATATTGAGTGGGTGATTTCGTGTTCGAAGAATTGT	51	YKRDEDIEWVISCSKNC	2
Y+MQHRDDSDHSVEECC	2	0.00116577		ATGAAGAGGGCTTTTTGGGCGTGTGATATTAAGATTATTTATAGTGCTTGT	51	YKRAFWACDIKIIYSAC	2
Y+MSHSHMN+DIQRVPC	2	0.00116577		ATGAAGAGGGTTGGGGTTAGTCTTTCGAAGAAGAGGCATGATAAGACTTGT	51	YKRVGVSLSKKRHDKTC	2
Y+MW+NRP+AVNKVNKC	2	0.00116577		ATGAAGAGGTGGACGTAGTGTTAGATGATTTGTGTGTGGATGATGCATTGT	51	YKRWT+C+MICVWMMHC	2
Y+NKQSTRMSYESWTDC	2	0.00116577		ATGAAGAGTACGGATAGGCCGATTATGAATCAGAATACGATTCTTTATTGT	51	YKSTDRPIMNQNTILYC	2
Y+NKSMKRLVKMASAEC	2	0.00116577		ATGAAGAGTAGTCATATGCGTCGGTCGGCTGATAAGATGGCTCGTAATTGT	51	YKSSHMRRSADKMARNC	2
Y+NVRLWYNSIGEHGSC	2	0.00116577		ATGAAGAGTATGATTAGTTTTTGGTATGGGATGTGTAAGCATAGTGTGTGT	51	YKSMISFWYGMCKHSVC	2
Y+NWLARGNRREVYA+C	2	0.00116577		ATGAAGAGTCATGAGAATTGGGTGGTGTCGTGTTGGAATCATAATTTTTGT	51	YKSHENWVVSCWNHNFC	2
Y+PDNNTRVFMSNPVKC	2	0.00116577		ATGAAGAGTCATGCGCCGAATAATCGTGGGCCGAAGAGGTGTTTTCCTTGT	51	YKSHAPNNRGPKRCFPC	2
Y+PNMITWSTAEWMSQC	2	0.00116577		ATGAAGAGTGATTAGGGTAAGCGGAATGATGATCGTTCGCGGTGGTTGTGT	51	YKSD+GKRNDDRSRWLC	2
Y+PRKPTIWYNCRDDKC	2	0.00116577		ATGAAGAGTGGTTGGATTAATTGTGGGGTTGTGATTCGTTTTAGTACTTGT	51	YKSGWINCGVVIRFSTC	2
Y+QEQRPRFKLNT+EAC	2	0.00116577		ATGAAGAGTGGTTGGGTGCTGTATGCTACTATGATGATGCAGAATAATTGT	51	YKSGWVLYATMMMQNNC	2
Y+QI+KA+VSCETTIGC	2	0.00116577		ATGAAGAGTGTGGAGCCGGGGATTACCGAGTATCGTTATAGGCGTGCTTGT	51	YKSVEPGITEYRYRRAC	2
Y+QSHR+ETNGSGCTMC	2	0.00116577		ATGAAGATGACGAAGTGGTTGGAGAGTTAGGCTAGGATGATGAGTGCGTGT	51	YKMTKWLES+ARMMSAC	2
Y+QVKVILWVLTRNNIC	2	0.00116577		ATGAAGATGACTGGGCCGCAGAATAGTAAGCCGAATTTGGAGACTTTTTGT	51	YKMTGPQNSKPNLETFC	2
Y+R+VNVGWDADGMKAC	2	0.00116577		ATGAAGATGAGTAAGCGGGGGTAGAATAAGAATCCGCTGAAGGAGAATTGT	51	YKMSKRG+NKNPLKENC	2
Y+RCEAWTWY+AFTWRC	2	0.00116577		ATGAAGATGATGTCTTCGGGTAAGATTACGGATAAGTATTTGGCTCATTGT	51	YKMMSSGKITDKYLAHC	2
Y+RDLHDSVN+LMCLSC	2	0.00116577		ATGAAGATGCATATGATGAATTAGGCTTATGCGTGGAATATTGCTTTGTGT	51	YKMHMMN+AYAWNIALC	2
Y+RFYSDYGILTRNTAC	2	0.00116577		ATGAAGATGGAGCGTAGTTTTATGAGGTGTACTCTGCGTGAGTATAAGTGT	51	YKMERSFMRCTLREYKC	2
Y+RIRFYTSG+FCPKIC	2	0.00116577		ATGAAGATTAAGAATATTTTTCTTAAGGCGAGTGCGAAGAATGCGACTTGT	51	YKIKNIFLKASAKNATC	2
Y+RMC+TYCSSPRMMNC	2	0.00116577		ATGAAGATTAATTGGCTTAATCTGTTTTGTTGTTGGCCGAAGACTGAGTGT	51	YKINWLNLFCCWPKTEC	2
Y+RMKEWLVTNERLVLC	2	0.00116577		ATGAAGATTAGGCGTTGTACGAATGAGATTGATACGGGGGTTACTCGGTGT	51	YKIRRCTNEIDTGVTRC	2
Y+RNLMFEVTRMHNY+C	2	0.00116577		ATGAAGATTATTATTGGGAGTCGTTATAAGGCTCGGAGGTGTTATAATTGT	51	YKIIIGSRYKARRCYNC	2
Y+RSRTRSRGYKQPWKC	2	0.00116577		ATGAAGATTCAGTTTAAGGTTATTCTTAGGGCTAATTATACTTGGGATTGT	51	YKIQFKVILRANYTWDC	2
Y+RWRFHRFWGT+EKYC	2	0.00116577		ATGAAGATTCGTGAGATTGCGAGGTATTTGTATCCGTGTAAGTATTCTTGT	51	YKIREIARYLYPCKYSC	2
Y+SETTSFLLGKH+ENC	2	0.00116577		ATGAAGATTGCGAGTTGTGATACGAGTATTACGACTATGCCGAAGAATTGT	51	YKIASCDTSITTMPKNC	2
Y+SKEYGWIARREQSTC	2	0.00116577		ATGAAGATTGTGTATCGTTTTGTTAATATTAATGATAGGTATATGATGTGT	51	YKIVYRFVNINDRYMMC	2
Y+SLTSLSEHVLKCVRC	2	0.00116577		ATGAAGCAGAATGCGAATGTGTTGTATACGTCGTGTCAGTATGCTCATTGT	51	YKQNANVLYTSCQYAHC	2
Y+SMFVILMCRTQKNYC	2	0.00116577		ATGAAGCAGATTGAGCGTTCGAAGAGGACGAGTACTACTTAGCATGGTTGT	51	YKQIERSKRTSTT+HGC	2
Y+SMQALEMPSNKTHKC	2	0.00116577		ATGAAGCAGCTGATTTAGTTGAAGTTGCGTTAGGTTGTTTGTTCGCTTTGT	51	YKQLI+LKLR+VVCSLC	2
Y+SRR+THVY+IWASMC	2	0.00116577		ATGAAGCAGCTGCGTTATTCGACGAAGAAGAAGGGTAATGGTAATTTTTGT	51	YKQLRYSTKKKGNGNFC	2
Y+SRVSHR+MLMKELDC	2	0.00116577		ATGAAGCAGCTTTCTTGTAAGCGGTTGGTGAAGTTGGCGTATTGTACTTGT	51	YKQLSCKRLVKLAYCTC	2
Y+STHKGWVNKKNLGQC	2	0.00116577		ATGAAGCAGGAGGAGTCTGAGAGTCTGTAGTCTGGTGTTAAGACGACTTGT	51	YKQEESESL+SGVKTTC	2
Y+SVSRSVKISVYMRTC	2	0.00116577		ATGAAGCAGGATTAGTCTCGGACGTTGACTCAGGAGGATTCGGAGTAGTGT	51	YKQD+SRTLTQEDSE+C	2
Y+SWTYNTDFTYLVEIC	2	0.00116577		ATGAAGCAGTTGACTACTGATATTCGTTATGCTTCGAGGAATAATTGT	48	YKQLTTDIRYASRNNC	2
Y+SYSTNISWEE+FGQC	2	0.00116577		ATGAAGCATACGTTGGGGGTTGATATGGCGTTTTTTTATATGAAGTGTTGT	51	YKHTLGVDMAFFYMKCC	2
Y+TDLSSKTSSCDLKSC	2	0.00116577		ATGAAGCATAGGACTAATGGGAATTATGGTAATTGGATTGCGAATTAGTGT	51	YKHRTNGNYGNWIAN+C	2
Y+TEKLG+SCIGSNKDC	2	0.00116577		ATGAAGCATAGTGGTTCTAGTGTGGATAATAGTAATCATCGTGAGATTTGT	51	YKHSGSSVDNSNHREIC	2
Y+TF+MVTNWVEMIE+C	2	0.00116577		ATGAAGCATATTGATGCGTTTTATGGTGAGGATACTTGTAGGGTTACGTGT	51	YKHIDAFYGEDTCRVTC	2
Y+TGWRNNDESSAVNCC	2	0.00116577		ATGAAGCATCGTCAGCAGCGGTGTTAGTATAAGAGGATGCATAAGCGGTGT	51	YKHRQQRC+YKRMHKRC	2
Y+TKK+HLKLMEKSKRC	2	0.00116577		ATGAAGCATTATTATCGTATGGATAAGCCGGATGCTAATAAGAAGAGTTGT	51	YKHYYRMDKPDANKKSC	2
Y+TNVRFACT+YIWRRC	2	0.00116577		ATGAAGCCGAATGCTAGTAGGAAGAGGTGGATTGGTTCTTCGAATCAGTGT	51	YKPNASRKRWIGSSNQC	2
Y+TRQNNSEQEPKDQWC	2	0.00116577		ATGAAGCCGATTTATGATTATAAGGATAATGCGAGTAGGGAGAAGGATTGT	51	YKPIYDYKDNASREKDC	2
Y+TSLTRTDLTVNRHGC	2	0.00116577		ATGAAGCCTCGTAAGAAGTTGGCTGTTGTTACGAGGAAGAGGGGTAGGTGT	51	YKPRKKLAVVTRKRGRC	2
Y+TTEQQSVTSVDKEKC	2	0.00116577		ATGAAGCCTGATATGCCGTATAGGATGAGTGGTATGGTGCAGAAGACTTGT	51	YKPDMPYRMSGMVQKTC	2
Y+TVGFKDRGTLFTKDC	2	0.00116577		ATGAAGCGGAAGGAGACTAAGCATGCGTTGTTTAAGAGTGTTTGTCGTTGT	51	YKRKETKHALFKSVCRC	2
Y+TWVVLHMAWANI+MC	2	0.00116577		ATGAAGCGGATGATGGATATTAATGCTAGTGTGGTTACGTGTACGCGGTGT	51	YKRMMDINASVVTCTRC	2
Y+TYKYCILKNINKGNC	2	0.00116577		ATGAAGCGGTGTACTAAGAAGACTAGGCATATGGAGCTGTCTGTGCATTGT	51	YKRCTKKTRHMELSVHC	2
Y+VDFYCRWLNLKTLEC	2	0.00116577		ATGAAGCGGTTGAGGTATTGTGTTTATAATTGTGGTTATATGAATAGGTGT	51	YKRLRYCVYNCGYMNRC	2
Y+VGTDEVL+KVGGLYC	2	0.00116577		ATGAAGCGTACTATGACTTTGCCGCTGCGTGGGACTAGGATTTCGGTGTGT	51	YKRTMTLPLRGTRISVC	2
Y+VHRLKNKMM+SNCEC	2	0.00116577		ATGAAGCGTAGGAAGTATATTATTTATCATTATCTGAAGGCGACGTAGTGT	51	YKRRKYIIYHYLKAT+C	2
Y+VVKCCGSICNMVYNC	2	0.00116577		ATGAAGCGTAGGACTAATAATAGGGATGCGCCTGTTAGTCGGTTTGAGTGT	51	YKRRTNNRDAPVSRFEC	2
Y+VVYYTAIMSYMKSSC	2	0.00116577		ATGAAGCGTCGGAGGATGTTGTAGATGCTGATGTGGAGTATGATTGATTGT	51	YKRRRML+MLMWSMIDC	2
Y+WERKVGSIMEGIRKC	2	0.00116577		ATGAAGCGTGAGAAGTTGGCTTTGACGATGAGGGCGATGATGGATATGTGT	51	YKREKLALTMRAMMDMC	2
Y+WKDVRMRGVG+KCVC	2	0.00116577		ATGAAGCGTGAGTAGCGTGGTAGTAGGACGATGGGTGTTACTGCGAAGTGT	51	YKRE+RGSRTMGVTAKC	2
Y+WKWRSMYFHLRSSVC	2	0.00116577		ATGAAGCTGAAGTAGAAGAATATGTGTTAGGAGAGGCGTCGGGTGGTGTGT	51	YKLK+KNMC+ERRRVVC	2
Y+WNSTIEHVEWVKGRC	2	0.00116577		ATGAAGCTGAATAATAATCCTAAGAAGAATTATATGACGCTTATGAGTTGT	51	YKLNNNPKKNYMTLMSC	2
Y+WRIQDMGWLGPLKQC	2	0.00116577		ATGAAGCTGTATCGGATGACGCATGTTGTTAGTTAGCATATGAATCATTGT	51	YKLYRMTHVVS+HMNHC	2
Y+WWGAVNNFDGKPEVC	2	0.00116577		ATGAAGCTGTGGTAGCATGCGCAGCTGACTTTGACTAAGGCTCTGGCGTGT	51	YKLW+HAQLTLTKALAC	2
Y+YGKRKAGFFNRGL+C	2	0.00116577		ATGAAGCTTCCTTTGGTTGTTAAGTCTACGGCTCATCTGCCTGATCCGTGT	51	YKLPLVVKSTAHLPDPC	2
Y+YKLTWDTVQMPNSDC	2	0.00116577		ATGAAGGAGAATGATATTAAGTATAGGCATGGTAATTCTCGTACGGCGTGT	51	YKENDIKYRHGNSRTAC	2
Y+YNDCHFTIVDAREDC	2	0.00116577		ATGAAGGAGAGGAATACTACGTTGAATTGGTTTTTGGAGTATGTGCCTTGT	51	YKERNTTLNWFLEYVPC	2
Y+YPEKEVMRRQKQFDC	2	0.00116577		ATGAAGGAGAGGCAGTATATTGATATTAATGATCAGTTTATTGATACGTGT	51	YKERQYIDINDQFIDTC	2
Y+YSVST+KNFGNL+DC	2	0.00116577		ATGAAGGAGATGCATAAGTGGCGTCGGTTGTTTATGAAGCGTGATCCGTGT	51	YKEMHKWRRLFMKRDPC	2
Y+YVIDDVGYNNGDDEC	2	0.00116577		ATGAAGGAGCAGAATTGTAATAAGCGGTGTGAGACTTATAATTGTCCTTGT	51	YKEQNCNKRCETYNCPC	2
Y+YVYNYLFPTWSRDSC	2	0.00116577		ATGAAGGAGGATATTGCTGTGATGGCTCATGATATTTCTGTTAATGATTGT	51	YKEDIAVMAHDISVNDC	2
YA++MRATMMIMWRKPC	2	0.00116577		ATGAAGGAGGCGTTTACTTAGAAGACTACGGCTATTAAGAAGAAGCATTGT	51	YKEAFT+KTTAIKKKHC	2
YA+KKNDAPKLTRKFNC	2	0.00116577		ATGAAGGATAAGTCTAATATTGAGACGAATAAGTGTGCGCGGATTGCTTGT	51	YKDKSNIETNKCARIAC	2
YA+SNSSKRDIAMCYKC	2	0.00116577		ATGAAGGATAATAGGAATAAGGATCGTGCTATGCGTATGTATGTGCATTGT	51	YKDNRNKDRAMRMYVHC	2
YA+STWSKGTNTSMSDC	2	0.00116577		ATGAAGGATACTTGTTATAGTGTTAAGACTTAGATGAGTTATAAGATGTGT	51	YKDTCYSVKT+MSYKMC	2
YAA+CSDEGDTSFVDGC	2	0.00116577		ATGAAGGATAGGGAGAATACGTAGATTTCTTAGAATACGGAGGGTGTTTGT	51	YKDRENT+IS+NTEGVC	2
YAAEYRLMEWVNERVRC	2	0.00116577		ATGAAGGATAGTGATGTTTAGGGTATTCATGGGAATGAGAATGAGACGTGT	51	YKDSDV+GIHGNENETC	2
YAAGLRFETNLACIKSC	2	0.00116577		ATGAAGGATATTATGCATCATTAGGATAATTTTCGGTGTTGGGAGCATTGT	51	YKDIMHH+DNFRCWEHC	2
YAAKLSCSCGDDG+RKC	2	0.00116577		ATGAAGGATATTGTTTGTGGTATGAATTGGACTCTGAATAAGGCGATTTGT	51	YKDIVCGMNWTLNKAIC	2
YAAKYDFLKKTDSMIEC	2	0.00116577		ATGAAGGATGATCGGCTGTATGGGTAGAAGGTGGAGAATGTGACGATGTGT	51	YKDDRLYG+KVENVTMC	2
YAAMAERNDSRDQFSKC	2	0.00116577		ATGAAGGATGCTGATACTTAGAATCAGATGTTGATTCTTTAGAGTGAGTGT	51	YKDADT+NQMLIL+SEC	2
YAASATDQY+SKLTEGC	2	0.00116577		ATGAAGGATGTGAAGTGTGTGATTTCTGGGATTAGTTTGCAGGATTCTTGT	51	YKDVKCVISGISLQDSC	2
YAASEL+KSTPWMPPDC	2	0.00116577		ATGAAGGATGTTGCTTTTAATACGTAGATTGAGAAGAAGAATCCGTAGTGT	51	YKDVAFNT+IEKKNP+C	2
YAAV+HWFR+LALLN+C	2	0.00116577		ATGAAGGATTAGAATAAGAAGATGCGTAGGAATCATGTTAAGGATAATTGT	51	YKD+NKKMRRNHVKDNC	2
YACNPG+SNHHGIPMMC	2	0.00116577		ATGAAGGATTGGGCTGAGATGGAGGGTTATCCTACTTATCGGCGTACTTGT	51	YKDWAEMEGYPTYRRTC	2
YACQT+NLPIWDTMWPC	2	0.00116577		ATGAAGGATTGTGGTCCGGCGAATATGCGTAGTAAGACGAATGGTTCGTGT	51	YKDCGPANMRSKTNGSC	2
YADKG+SGDDITKNNNC	2	0.00116577		ATGAAGGATTGTTGGTAGAAGAATTTTGATTAGACGTTGGAGAATTGTTGT	51	YKDCW+KNFD+TLENCC	2
YADKMSIPRCNSEIINC	2	0.00116577		ATGAAGGCGAAGGATGGTCGTGTTTGGTGGATTTATAAGTATGGGCCGTGT	51	YKAKDGRVWWIYKYGPC	2
YADRKLWWNDCRGVSMC	2	0.00116577		ATGAAGGCGAGTACGAAGCAGCATCAGGGTTGTACTACGCTTTATCATTGT	51	YKASTKQHQGCTTLYHC	2
YADW+PTPQPGPRLQ+C	2	0.00116577		ATGAAGGCGAGTCAGTCTATTGATTGTAGTATGCAGCGTAATTTGCATTGT	51	YKASQSIDCSMQRNLHC	2
YADWTNYFANANSHKSC	2	0.00116577		ATGAAGGCGTATTCTGAGCTGGGGAATGCTACTATGTTGCGGTGGTATTGT	51	YKAYSELGNATMLRWYC	2
YAEDCGNVHWRPDLHHC	2	0.00116577		ATGAAGGCGTGTAGGTTGGCTCGGGCGAAGTTGATTAATCAGATGAATTGT	51	YKACRLARAKLINQMNC	2
YAEDRCN+AYNAFIYEC	2	0.00116577		ATGAAGGCTAAGGTGTCTGTGATGGTGAAGGTTTAGTAGAATGGTGAGTGT	51	YKAKVSVMVKV++NGEC	2
YAEDRSVNHGASL+CSC	2	0.00116577		ATGAAGGCTAGGCCGGTGCATGCTAATATGTGGTATTTGAGTAGGGTTTGT	51	YKARPVHANMWYLSRVC	2
YAEHNGNLNAYCWELWC	2	0.00116577		ATGAAGGCTATGAAGATTTATAAGATGATTCTTTGGTCGTGTGGGAAGTGT	51	YKAMKIYKMILWSCGKC	2
YAEKIL+KENG+GGSTC	2	0.00116577		ATGAAGGCTGGGCATCTTAGGTTGAAGCATACGAATGCGGGGCGTGATTGT	51	YKAGHLRLKHTNAGRDC	2
YAEMDKNNYIILHGMYC	2	0.00116577		ATGAAGGGGAAGAAGTGTAATGATTGGTCGTTGAGGCGGAGGACTATGTGT	51	YKGKKCNDWSLRRRTMC	2
YAENLNVLDYTLLFVHC	2	0.00116577		ATGAAGGGGAATGGTAAGAATTGGTAGGATGAGATTAAGGATATGTAGTGT	51	YKGNGKNW+DEIKDM+C	2
YAEVEFLCTNNSQG+RC	2	0.00116577		ATGAAGGGGACGTCGCTGTTTGCTATGACTAGGACTGCGTTGAATAATTGT	51	YKGTSLFAMTRTALNNC	2
YAF+LGRNLVGFVLWNC	2	0.00116577		ATGAAGGGGGTGCAGAATTAGTAGTGGAAGCTGCGGTAGCCTCGTAATTGT	51	YKGVQN++WKLR+PRNC	2
YAFEYDYCRTVRMSHVC	2	0.00116577		ATGAAGGGTAGGTATGATAATAGGTTTTCTTGTGGGCTTAGTTGGTAGTGT	51	YKGRYDNRFSCGLSW+C	2
YAGENGFR+AHLHQQRC	2	0.00116577		ATGAAGGGTGGTATTGATTATATGAATGATACTCGGTAGGAGCATTCGTGT	51	YKGGIDYMNDTR+EHSC	2
YAGKSGHLYSMTARTC	2	0.00116577		ATGAAGGGTTATAAGTGTACTTTTGTTATTACGACGCTTAATGGGAGGTGT	51	YKGYKCTFVITTLNGRC	2
YAGTESPTMVGYDAEDC	2	0.00116577		ATGAAGGGTTATAATAAGTAGGCTTAGTATTTTAGGGATGATTAGACTTGT	51	YKGYNK+A+YFRDD+TC	2
YAH+KPMSCTWS+KLSC	2	0.00116577		ATGAAGGGTTCGATGGCTGTGCGTAGTAGTCTGGAGTAGCTTGAGCGTTGT	51	YKGSMAVRSSLE+LERC	2
YAHARNPQSTHASRQGC	2	0.00116577		ATGAAGGGTTGGTTGCCTAATAGGGCTAATCATAGTGGTAGTGGTTTGTGT	51	YKGWLPNRANHSGSGLC	2
YAHLIKAYYKFWLRKHC	2	0.00116577		ATGAAGGTGAAGCGGGTGTATTTGACGATTTATGTTATGTAGAGTGTTTGT	51	YKVKRVYLTIYVM+SVC	2
YAHPSGCDEGLALIKSC	2	0.00116577		ATGAAGGTGAATGTGAAGATTTGGTGTGCTAAGCAGTTGAATTTTACGTGT	51	YKVNVKIWCAKQLNFTC	2
YAHTSKNQ+FVKF+EHC	2	0.00116577		ATGAAGGTGATGAGTGCGTGTGAGAATATTTCTATGTCTATTGTGGGTTGT	51	YKVMSACENISMSIVGC	2
YAIA++NFD+LFD+TSC	2	0.00116577		ATGAAGGTGCATACTAAGTGTTTGGATGAGATTAATGTGGAGAATGATTGT	51	YKVHTKCLDEINVENDC	2
YAIFEL+HLTPKPECVC	2	0.00116577		ATGAAGGTGCGTGTGGATAATCATTGGGGTAATACTGCTGGTGGTGATTGT	51	YKVRVDNHWGNTAGGDC	2
YAIHYNMRKLTCNNEMC	2	0.00116577		ATGAAGGTGCTGTTGAAGAGGAATGATAAGCTTTTGGATTGGTCTTTTTGT	51	YKVLLKRNDKLLDWSFC	2
YAIKGLSIMWIPKGSLC	2	0.00116577		ATGAAGGTGGAGAGGAAGCATAATGTGCGTTAGGTGAGTTGTCCGTCGTGT	51	YKVERKHNVR+VSCPSC	2
YAIRCWFCVRSVSDNGC	2	0.00116577		ATGAAGGTGGAGTAGACTGTTAGTGGGTAGACGATGTAGATGTAGCTGTGT	51	YKVE+TVSG+TM+M+LC	2
YAIRHASSCEMDAGCTC	2	0.00116577		ATGAAGGTGGATTGGGAGAAGGATTAGGTGTGTGGGAATTGGCAGGCTTGT	51	YKVDWEKD+VCGNWQAC	2
YAITPLRVFK+HQFMNC	2	0.00116577		ATGAAGGTGGCTTTTTATAGTATGACTATTTCGTTTAATTGTGCTATTTGT	51	YKVAFYSMTISFNCAIC	2
YAIYCGDSLLWGTLVYC	2	0.00116577		ATGAAGGTGGGTAGTAGGAAGGAGTTTAGTACGGCTAGTCCGGATTCGTGT	51	YKVGSRKEFSTASPDSC	2
YAKAMKMTKRARIRESC	2	0.00116577		ATGAAGGTGGTGTATTCTTAGACTAATAGGTGGGGGACTAGTACGATTTGT	51	YKVVYS+TNRWGTSTIC	2
YAKCRLCPNTKYTSKLC	2	0.00116577		ATGAAGGTGGTTTATTTGACGAAGGCGTGTTTTTGGTTTATGTTTAGTTGT	51	YKVVYLTKACFWFMFSC	2
YAKKITENW+TAEGM+C	2	0.00116577		ATGAAGGTGTATAGGCATTATGGGATGTTTGAGGATTGGTATCTGATTTGT	51	YKVYRHYGMFEDWYLIC	2
YAKLRKL+PAKTWMKIC	2	0.00116577		ATGAAGGTGTGTATTACGTCGACTCATTGTGTGAATTGTTTTACTTTGTGT	51	YKVCITSTHCVNCFTLC	2
YAKMRQTKNC+LNVEQC	2	0.00116577		ATGAAGGTTAATATTTGTGTTGTTTCTAAGGCGTGTACTGATAATGGGTGT	51	YKVNICVVSKACTDNGC	2
YAKPDYHRLANYKGALC	2	0.00116577		ATGAAGGTTAGTAATTAGATGATGACGTGGATGTAGTTTATTAAGTCTTGT	51	YKVSN+MMTWM+FIKSC	2
YAKSVL+LTLSRKWPNC	2	0.00116577		ATGAAGGTTCATAGGTTGTATGCGGTTTTGCAGAAGCTTATTGAGCTTTGT	51	YKVHRLYAVLQKLIELC	2
YAKVND+RPDDRALFRC	2	0.00116577		ATGAAGGTTGATACGAAGCTGGATTGTGGTAGGTATGTTCTTCTTGAGTGT	51	YKVDTKLDCGRYVLLEC	2
YALDWVQHRWVGMTTHC	2	0.00116577		ATGAAGGTTTATAATTTTGTTGATTCGGGTAAGAAGCGTAGTATGTCTTGT	51	YKVYNFVDSGKKRSMSC	2
YALLIAEIVYKRNGDCC	2	0.00116577		ATGAAGGTTTATAGTAATAATAATCTGGTGAAGTTTGAGCTGTGTTCGTGT	51	YKVYSNNNLVKFELCSC	2
YALLSWIPYPLCSRNTC	2	0.00116577		ATGAAGGTTTATTGTTTTTTTGTTCGTAATTTGTTTAAGATTACTGAGTGT	51	YKVYCFFVRNLFKITEC	2
YALNSQKPNYPTGFVDC	2	0.00116577		ATGAAGTAGAAGAAGAAGTGTGGTACTAGTTGGATGTAGTGGTTGGTGTGT	51	YK+KKKCGTSWM+WLVC	2
YALNWDWTVIVPFLITC	2	0.00116577		ATGAAGTAGAAGTCTTGTAGGGGTGCGTAGTAGTTGTGGATTGAGACGTGT	51	YK+KSCRGA++LWIETC	2
YALRSMS+LIARWLKEC	2	0.00116577		ATGAAGTAGAATAGTTAGATGGCTGAGGAGTAGAGTCTTACGAATTCTTGT	51	YK+NS+MAEE+SLTNSC	2
YALSENGYRSA+KDLIC	2	0.00116577		ATGAAGTAGAGGAAGAGTCTGAGTTTTAGTATGAATTCTCGTAATACGTGT	51	YK+RKSLSFSMNSRNTC	2
YALVNSI+PFAK+EACC	2	0.00116577		ATGAAGTAGATTAATAATCTGCAGAAGAAGGCTAATGCGATTTGTCCGTGT	51	YK+INNLQKKANAICPC	2
YALVSVGISRCSSSEGC	2	0.00116577		ATGAAGTAGGAGAATGGGACGTGTATGATGCTTAAGGAGTTGCCTTTGTGT	51	YK+ENGTCMMLKELPLC	2
YAMKIANK+HG+HSCNC	2	0.00116577		ATGAAGTAGGCGTAGAAGTTGTTGACTGCGATTGATTCGATTGAGTTTTGT	51	YK+A+KLLTAIDSIEFC	2
YAMLAANRLKPNSASVC	2	0.00116577		ATGAAGTAGGTTAGTTGGCATAATTGTAAGTGTCGGAGTAATGGTGCGTGT	51	YK+VSWHNCKCRSNGAC	2
YAMMSNNTVTAYNYLYC	2	0.00116577		ATGAAGTATAAGAAGGAGGATTAGCTGGCGTTGTATTATAGGTCGTAGTGT	51	YKYKKED+LALYYRS+C	2
YAMNFHTSNSMRTNQNC	2	0.00116577		ATGAAGTATAAGACGGATAAGCAGGAGGATACGTGTTAGGCTGAGATGTGT	51	YKYKTDKQEDTC+AEMC	2
YAMQ+WPQHR+PDHLNC	2	0.00116577		ATGAAGTATAATATTAATTGGAGGCATTATTAGGTGTTGATTAAGGTTTGT	51	YKYNINWRHY+VLIKVC	2
YAMRVTPWKKRMSMQLC	2	0.00116577		ATGAAGTATCCGGTGAATCGGATGATGTTGAATGAGATGGATTATGAGTGT	51	YKYPVNRMMLNEMDYEC	2
YANDQANRNDVFRLVHC	2	0.00116577		ATGAAGTATCCGTTGTATAGGGTGATGCTGATTCATCGTTGTGATCATTGT	51	YKYPLYRVMLIHRCDHC	2
YANSAAQLCLSNTHIVC	2	0.00116577		ATGAAGTATCGGATGTGGCTTCATTGGCTGGAGTTGAATGAGGGTTAGTGT	51	YKYRMWLHWLELNEG+C	2
YANWWQTDNYLKYNIRC	2	0.00116577		ATGAAGTATCGGGTGTGTCTGATGAAGTTGAGGGTTATGATTAGGACGTGT	51	YKYRVCLMKLRVMIRTC	2
YANYKNVYLTARYCQKC	2	0.00116577		ATGAAGTATTATTTTGGTTGTCCTGCTAGTCAGGGTGAGTAGAATGGGTGT	51	YKYYFGCPASQGE+NGC	2
YAPNVVQCLYRFNMDVC	2	0.00116577		ATGAAGTATTCTAAGGTTAATACTTAGCGTACGGCGAAGGTGTCTAATTGT	51	YKYSKVNT+RTAKVSNC	2
YAPPTVQNYNKSAVPHC	2	0.00116577		ATGAAGTATTGGGAGGGGAAGCCTAAGCAGGAGCAGTGGGATAAGTAGTGT	51	YKYWEGKPKQEQWDK+C	2
YAPSFWLYNEGKGYHGC	2	0.00116577		ATGAAGTCGAATACGTTGGTGAGTTTTTTGCTGATGATTGCGGTGAGGTGT	51	YKSNTLVSFLLMIAVRC	2
YAQGHHCLCHYSVRWAC	2	0.00116577		ATGAAGTCGCTTTGGAAGATTCGGTAGATTAAGCTGATGGTTATGGGTTGT	51	YKSLWKIR+IKLMVMGC	2
YAQGKCSMYQWL+NYWC	2	0.00116577		ATGAAGTCGGGTAGGGGTTGGATGCATCGGGTTTCTAGGAAGCATGAGTGT	51	YKSGRGWMHRVSRKHEC	2
YAQKSEE+LTSTPHRKC	2	0.00116577		ATGAAGTCGGTTTATATGAGGTATGCGACGTCTGAGTCGCATCCTGGGTGT	51	YKSVYMRYATSESHPGC	2
YAQNDGVDESTNNV+SC	2	0.00116577		ATGAAGTCTGGGCGTGGTACTGTGGCTCGTAAGAATGAGGAGAATGAGTGT	51	YKSGRGTVARKNEENEC	2
YAQNTRRENADTWFTNC	2	0.00116577		ATGAAGTGGAGGGATACGGTTAAGCGTGAGTGTTATGGTAATAGTGATTGT	51	YKWRDTVKRECYGNSDC	2
YAQQNEHLDSTQLMLYC	2	0.00116577		ATGAAGTGGCATATTTTGCTGAGTCGGCGGGGTACTGATCGGTAGAGGTGT	51	YKWHILLSRRGTDR+RC	2
YAQRSPGVYGSRVKYTC	2	0.00116577		ATGAAGTGGCGTATGAAGCTGTGTAATGCTGTTGATGGGATGTCGGAGTGT	51	YKWRMKLCNAVDGMSEC	2
YAQVNAKPHAPMRMWAC	2	0.00116577		ATGAAGTGGGAGCATCTTAATTGGCATTAGAGTAATTAGTTGGCTATGTGT	51	YKWEHLNWH+SN+LAMC	2
YAQYWLENKKCRKRNSC	2	0.00116577		ATGAAGTGGGATGGTAGGGGGTATGTTGAGATGAAGTAGGAGGGTAATTGT	51	YKWDGRGYVEMK+EGNC	2
YARCERYQA+LYMTDLC	2	0.00116577		ATGAAGTGGTGGACGTCTCAGATGAATAAGCCTCAGGCTCTGATGTTTTGT	51	YKWWTSQMNKPQALMFC	2
YARGSLRRQNKREYKGC	2	0.00116577		ATGAAGTGGTGGATTTGTTATGATAAGAAGATTGGTTCTTCGTTGCATTGT	51	YKWWICYDKKIGSSLHC	2
YARHWVARNTCVYSSRC	2	0.00116577		ATGAAGTGT	9	YKC	2
YARLNAWRDYLMQVNHC	2	0.00116577		ATGAAGTGTAATTGGATTGAGATTTATCGGAGTATGAAGCATAATCATTGT	51	YKCNWIEIYRSMKHNHC	2
YARLYCNDEWNGIDSFC	2	0.00116577		ATGAAGTGTGAGTAGACGAAGTCTGGTCTGTAGACGGATATGTTTGGGTGT	51	YKCE+TKSGL+TDMFGC	2
YARNGDTKRSESC	2	0.00116577		ATGAAGTGTTATAGGAAGGGGCTTGAGAATTATTTGATTATGTTTCGGTGT	51	YKCYRKGLENYLIMFRC	2
YARPGKIGRQTYLEWTC	2	0.00116577		ATGAAGTTGAATCGTAAGGTGAAGATGGGGCTTAGGCATACTCTGCATTGT	51	YKLNRKVKMGLRHTLHC	2
YAS+TLNDWERWRRTSC	2	0.00116577		ATGAAGTTGCATTCGAATTATTAGCAGCCGTCGGTGGATGTTTGTTGTTGT	51	YKLHSNY+QPSVDVCCC	2
YASAVRPLYTLMNGQQC	2	0.00116577		ATGAAGTTGCGTGATGCTCGGTTTAAGGATATTGCTCGTAAGCCTCAGTGT	51	YKLRDARFKDIARKPQC	2
YASIPW+TADGCCHWTC	2	0.00116577		ATGAAGTTGGCGCATATTCATCGGTGTCCTGCTAGGATTTAGCAGTTTTGT	51	YKLAHIHRCPARI+QFC	2
YASIVGLDGTELPKTPC	2	0.00116577		ATGAAGTTGGTGAGGATTTTGAAGTATGGTATGCCTAATTGTGCGCCGTGT	51	YKLVRILKYGMPNCAPC	2
YASLLPRMRFCELVKLC	2	0.00116577		ATGAAGTTGGTGCATCTTGCTATGCCGGGGCATAAGACGTAGGCGATTTGT	51	YKLVHLAMPGHKT+AIC	2
YASNALNKSRNA+KSSC	2	0.00116577		ATGAAGTTGGTGTCGCGTGCGTCGTAGAAGCAGCAGAATGATTTGAATTGT	51	YKLVSRAS+KQQNDLNC	2
YASNMIEVAEGTPTNVC	2	0.00116577		ATGAAGTTGGTTTTGTATAGTGTTACGTAGGTTCTGACGTGGTGGGTTTGT	51	YKLVLYSVT+VLTWWVC	2
YASRVDQVRRMGG+AGC	2	0.00116577		ATGAAGTTGTAGAGGAATGAGGATAGTATGAATTTTAGTAAGGGGAGGTGT	51	YKL+RNEDSMNFSKGRC	2
YASTYMMEDGRNCHHHC	2	0.00116577		ATGAAGTTTACTCCTGATCGGGCGTGTAAGATGTATAGTAGGCTTACGTGT	51	YKFTPDRACKMYSRLTC	2
YASWSVNGNNEIIVHRC	2	0.00116577		ATGAAGTTTATTGTTGATATGCAGCATTAGATTGTGGTTAAGATTAGTTGT	51	YKFIVDMQH+IVVKISC	2
YASYYQITSSRKSYFDC	2	0.00116577		ATGAAGTTTTTGTTGAAGTTTTCTTATGCGAGGTCTGAGGTTTATGCGTGT	51	YKFLLKFSYARSEVYAC	2
YATDVGGCRDHWNLTSC	2	0.00116577		ATGAATAAGAAGAGTAGGGAGACTGTTGATTTTGGTAATCTGGTTTAGTGT	51	YNKKSRETVDFGNLV+C	2
YATECQNKKDDLPCCTC	2	0.00116577		ATGAATAAGAAGGATTGTAATGATAATAGTGGGTTTAGGAATCGGGATTGT	51	YNKKDCNDNSGFRNRDC	2
YATFRSKALNATQWT+C	2	0.00116577		ATGAATAAGAAGTGGAAGAGGCCGGGGCAGCTGCTTAGTAATGATCCTTGT	51	YNKKWKRPGQLLSNDPC	2
YATNM+LQHLAKRQNGC	2	0.00116577		ATGAATAAGCAGACGTATAATATGAATAATGAGTATCCTTATGGTCCGTGT	51	YNKQTYNMNNEYPYGPC	2
YATNMSTVWRTL+NHAC	2	0.00116577		ATGAATAAGCCGAATAAGAATCGTAATAGGAGGGCGAATATGGTGAATTGT	51	YNKPNKNRNRRANMVNC	2
YATYNNM+RMDRSADLC	2	0.00116577		ATGAATAAGCGGGTTACTCCTATGTCGGGTAATTAGCGGGATTTGCGGTGT	51	YNKRVTPMSGN+RDLRC	2
YATYTLE+SLIMTMHTC	2	0.00116577		ATGAATAAGCGTACTAATTATAGGCGGGATGAGAGGCAGGTTAAGCTGTGT	51	YNKRTNYRRDERQVKLC	2
YAVL+ITENYIIVWIDC	2	0.00116577		ATGAATAAGGAGAAGACGCCTTGTGGTGATAAGAGTTGGTGGCGTATTTGT	51	YNKEKTPCGDKSWWRIC	2
YAVLPLIHGKGV+IYTC	2	0.00116577		ATGAATAAGGAGGATAAGGCGAAGATGTATCGTAAGCCGCAGAGGCATTGT	51	YNKEDKAKMYRKPQRHC	2
YAVMI+LYSCADTFAWC	2	0.00116577		ATGAATAAGGCTATGGGGTCGAAGACGAAGAAGAATGCGCGGTGGCTTTGT	51	YNKAMGSKTKKNARWLC	2
YAVSSNKT+TDLRTAEC	2	0.00116577		ATGAATAAGGTTGTTCAGCAGGCTGAGACTACGAAGACGAAGAGGGGGTGT	51	YNKVVQQAETTKTKRGC	2
YAVVELETNRVSYRDLC	2	0.00116577		ATGAATAAGTAGTCGTATAAGCTTCTGCTGGCGCTGACTAGTAATACTTGT	51	YNK+SYKLLLALTSNTC	2
YAVWIGHS+S+ETVDRC	2	0.00116577		ATGAATAAGTATAATGATGTGGTTCATAAGTGGCATACTGATAAGGATTGT	51	YNKYNDVVHKWHTDKDC	2
YAVYCAVADVMNLIYNC	2	0.00116577		ATGAATAAGTATGAGAAGATTCATTTTAGTCATAAGAAGGTGGATCATTGT	51	YNKYEKIHFSHKKVDHC	2
YAWKDDYSEKRNRRVTC	2	0.00116577		ATGAATAAGTGTGGTAAGTAGTCGATGTTTTCTACTAGTAGGTTGCTGTGT	51	YNKCGK+SMFSTSRLLC	2
YAWLKAQNK+HIDWHMC	2	0.00116577		ATGAATAAGTTTTCGGGGAGGCTGATGTAGATGAATGTTAGTTTTATGTGT	51	YNKFSGRLM+MNVSFMC	2
YAWLMGRALPDNLRTTC	2	0.00116577		ATGAATAAGTTTTCTATTACTGGGATTCTGTGTATGACGATTAAGAATTGT	51	YNKFSITGILCMTIKNC	2
YAWLYSYYLEGKWNYVC	2	0.00116577		ATGAATAAGTTTTGTATGTCTAATGTTCCGAATAATTTGTAGCAGAATTGT	51	YNKFCMSNVPNNL+QNC	2
YAWNLTRHPRLSGNIRC	2	0.00116577		ATGAATAATAAGAAGGCGTATAATGAGCTGCCGCGGAGGATTCGGCCTTGT	51	YNNKKAYNELPRRIRPC	2
YAYDVGERDRFEAYVFC	2	0.00116577		ATGAATAATAATACGTGTGTTAATTATGATGGGGATGTTTATGAGTTTTGT	51	YNNNTCVNYDGDVYEFC	2
YAYIESMCLPWSVLSLC	2	0.00116577		ATGAATAATACGGAGATTGCTTGTGGGAGGTAGAAGATTTATGGGCGTTGT	51	YNNTEIACGR+KIYGRC	2
YAYINKRCSVIKFNYVC	2	0.00116577		ATGAATAATAGGCATTGTGTTTGTCGGGATATTCTTCATCCTGTGGAGTGT	51	YNNRHCVCRDILHPVEC	2
YAYLKAITIILLNKIAC	2	0.00116577		ATGAATAATATGACTAAGGCGCGGAGTAGGCATACGGTGACTGCTGCGTGT	51	YNNMTKARSRHTVTAAC	2
YAYR+SKSTQDSQKERC	2	0.00116577		ATGAATAATCGGAATACTAATGCGGAGAAGAAGACTAAGAGTAATAGGTGT	51	YNNRNTNAEKKTKSNRC	2
YAYSGNISYKESARQDC	2	0.00116577		ATGAATAATCGTGGTACGATTATGGTGGTTTCGCTGAGTTGTTGGTTGTGT	51	YNNRGTIMVVSLSCWLC	2
YC++HTSRWKTQDNYRC	2	0.00116577		ATGAATAATCTTTGGAATAATAATACGGAGCTGAATCAGAGGCCTAATTGT	51	YNNLWNNNTELNQRPNC	2
YC++KQMGEELVVHIHC	2	0.00116577		ATGAATAATGCTGAGTGGAATTTGTGTGATACTTGGTATGTGATGACTTGT	51	YNNAEWNLCDTWYVMTC	2
YC+ASKSSWEARSNDGC	2	0.00116577		ATGAATAATGGTACTGATTTGAAGTTTACTGGTGGTCGTTAGTCTGATTGT	51	YNNGTDLKFTGGR+SDC	2
YC+CDD+PHNSANRMLC	2	0.00116577		ATGAATAATGTTGTGTATAATTGGAAGACTCATGAGGTGCTTCGTAGTTGT	51	YNNVVYNWKTHEVLRSC	2
YC+HMRNT+MRYYIYGC	2	0.00116577		ATGAATAATGTTGTGTGTTATTAGGGTAATAAGGCTATTACGTAGAAGTGT	51	YNNVVCY+GNKAIT+KC	2
YC+LTGDEHWTHVKQKC	2	0.00116577		ATGAATAATTATAGGATTATGAAGACTTAGGAGGGGTTTATGGTTTTTTGT	51	YNNYRIMKT+EGFMVFC	2
YC+NDETDLTNLW+VWC	2	0.00116577		ATGAATAATTATGGTCCGCATTATATGCAGAAGGCTCAGAATTAGAATTGT	51	YNNYGPHYMQKAQN+NC	2
YC+RRKDVKDDFLSCWC	2	0.00116577		ATGAATAATTGGGCTTAGATGGTGAATAGGAATTGTATGCTGATGTGGTGT	51	YNNWA+MVNRNCMLMWC	2
YCAAMGIARRSSCR+SC	2	0.00116577		ATGAATACGAGGTGGCTGATTAATATTTGTTGTGTGCTTTTGAGTTTTTGT	51	YNTRWLINICCVLLSFC	2
YCAAMVTNTINSYKGWC	2	0.00116577		ATGAATACGGGTATGGCTAAGCGGGGTGGTGATGTGGCTAATTTGTAGTGT	51	YNTGMAKRGGDVANL+C	2
YCAHKTFVSVTCQCPPC	2	0.00116577		ATGAATACGTAGAAGGATATTCGGTATGATAAGGCGGAGCAGAATATTTGT	51	YNT+KDIRYDKAEQNIC	2
YCALIVITMR+PETPQC	2	0.00116577		ATGAATACGTATGATTGGAAGAGGCGTCAGTGGGTTGAGGGGACGAGTTGT	51	YNTYDWKRRQWVEGTSC	2
YCANLHV+ARIACFIPC	2	0.00116577		ATGAATACGTATGTGTTTATTACGTGGTCTCGTCCGGGTTATTATGTGTGT	51	YNTYVFITWSRPGYYVC	2
YCAPTLKVSDNWYDSWC	2	0.00116577		ATGAATACGTCTTCGAAGGCTTAGGATGATGGGTTTGTGTTGGTTGCGTGT	51	YNTSSKA+DDGFVLVAC	2
YCATWYYSWNNVWLCFC	2	0.00116577		ATGAATACTAATGATTGGTGGAATAAGACGTTGAATTAGAATTATGTTTGT	51	YNTNDWWNKTLN+NYVC	2
YCCKKKLMEVS+LRKLC	2	0.00116577		ATGAATACTAGGCTTGTGGATGTGTATCCGACGATTGAGGATGAGAGTTGT	51	YNTRLVDVYPTIEDESC	2
YCCRKNRIVVPIVCCLC	2	0.00116577		ATGAATACTAGTAGGCATATTGTGGAGGGGAAGATGAAGCCGGGTAGTTGT	51	YNTSRHIVEGKMKPGSC	2
YCCRNYVLYGS+FSMEC	2	0.00116577		ATGAATACTATGATGACGCGGTAGAAGACGATGACGCGGACTCATGGGTGT	51	YNTMMTR+KTMTRTHGC	2
YCCWTSMEETMNIYEEC	2	0.00116577		ATGAATACTATGTTGTTTGCGACGGCGATGCTTTTTTTGCGTAGTAAGTGT	51	YNTMLFATAMLFLRSKC	2
YCD+RNSDVETVDQLSC	2	0.00116577		ATGAATACTATTACTAGTCAGCAGAATCTTAGTTGTCGGTTTGCTACGTGT	51	YNTITSQQNLSCRFATC	2
YCDEPRTERDRGAS+CC	2	0.00116577		ATGAATACTATTTTGATTGTGAGGGTTCTGAAGCGGCGGATTGGGGATTGT	51	YNTILIVRVLKRRIGDC	2
YCDGDDIENT+NTMRSC	2	0.00116577		ATGAATACTTGGTGTAGTGGTGAGTATACTGAGGCGACTGATGCTGTTTGT	51	YNTWCSGEYTEATDAVC	2
YCDGLLFGNGLFKPRKC	2	0.00116577		ATGAATACTTTGTATAATTGTGAGGGTAATCTTGGTAGGCGGATTGGTTGT	51	YNTLYNCEGNLGRRIGC	2
YCDHARNVYSRKNLRVC	2	0.00116577		ATGAATACTTTTGTTAAGACGAGGGCGGAGATTAATGTGATTGATGTTTGT	51	YNTFVKTRAEINVIDVC	2
YCDITYSRK+AVLTD+C	2	0.00116577		ATGAATAGGAAGGAGGCGATGTGGACTAATCATCTTGTTGTGTAGAGGTGT	51	YNRKEAMWTNHLVV+RC	2
YCDKDMYAD+ILLTMNC	2	0.00116577		ATGAATAGGAATAATGAGATGTGTGATTTGGATTGGTAGCTGTTGAGGTGT	51	YNRNNEMCDLDW+LLRC	2
YCDKRV+GVNGNRDAKC	2	0.00116577		ATGAATAGGACGATTAAGACTTTGAATGCTTGGAAGGTGTTTATGAAGTGT	51	YNRTIKTLNAWKVFMKC	2
YCDMSHQKTCYSDGQRC	2	0.00116577		ATGAATAGGACGTGGAATAATTCGATGAATGAGAAGTTGACTTTTAATTGT	51	YNRTWNNSMNEKLTFNC	2
YCDSFSNILRW+EKEYC	2	0.00116577		ATGAATAGGAGTAATTCGATGTAGTAGAAGAATGAGTATACGCTGGCGTGT	51	YNRSNSM++KNEYTLAC	2
YCDSGMCNTYTRTQQRC	2	0.00116577		ATGAATAGGATGATTCTTTGTGTGATTCATGTTTTTCAGTTGAATTATTGT	51	YNRMILCVIHVFQLNYC	2
YCEELVSFYAQTRA+GC	2	0.00116577		ATGAATAGGCGGCAGTAGAAGGCGTGTCCGCGGTCTTCGTGTACGCGTTGT	51	YNRRQ+KACPRSSCTRC	2
YCEKSHINKRMTNCEDC	2	0.00116577		ATGAATAGGCGGTGTTCGGAGAATTTTAAGCATGCTAAGGATAGGCAGTGT	51	YNRRCSENFKHAKDRQC	2
YCENCFVMRFDTLCWNC	2	0.00116577		ATGAATAGGTTTAAGGTTACGGGTGATGAGAGTAGTGATGTTAGTTGTTGT	51	YNRFKVTGDESSDVSCC	2
YCENIMKMRRAYYYMLC	2	0.00116577		ATGAATAGGTTTACGACGCTTGATATGAATCATATGCAGAGTTCGAGTTGT	51	YNRFTTLDMNHMQSSSC	2
YCENMSLNADGLSGRRC	2	0.00116577		ATGAATAGTAAGAGGATTGAGAGTTATAAGACGTTTAGTATGTGGGTGTGT	51	YNSKRIESYKTFSMWVC	2
YCEPPQCLHKRTNFYEC	2	0.00116577		ATGAATAGTAAGCCTAAGCTTCGTGGGATTCAGTGTAATCAGATGGAGTGT	51	YNSKPKLRGIQCNQMEC	2
YCFC+DGDMNFFEMIFC	2	0.00116577		ATGAATAGTAGGCATAATATTATTATTATTGTTTGGTCTATTTGGAGTTGT	51	YNSRHNIIIIVWSIWSC	2
YCFERESTVYKGMVVIC	2	0.00116577		ATGAATAGTAGTGAGCAGGGGAATCGGAAGACGTGTAGGCAGCCTTCGTGT	51	YNSSEQGNRKTCRQPSC	2
YCFMRHFNGSENSSGTC	2	0.00116577		ATGAATAGTATTTGTCTGTGTGTGGTGGTGTATCTTGATCCGGTGCGTTGT	51	YNSICLCVVVYLDPVRC	2
YCFNQVGTMLWFFNRYC	2	0.00116577		ATGAATAGTCCGTGGGAGAGGGGTCGGGTGCAGTTGACGGCTAATCTGTGT	51	YNSPWERGRVQLTANLC	2
YCFNQVNEMNLQSQRSC	2	0.00116577		ATGAATAGTCTGTGGAGTGTGATTATTTGGTTGAGTTTGACGAATGCGTGT	51	YNSLWSVIIWLSLTNAC	2
YCG+KYIN+LGHCLMKC	2	0.00116577		ATGAATAGTGAGCAGAGTGATGAGACTAATAAGGAGAGGGGGCGTAAGTGT	51	YNSEQSDETNKERGRKC	2
YCGESTS+ICDKSDRSC	2	0.00116577		ATGAATAGTGCGATGTAGGAGATTAGGGAGTGTTCTAGTTTGCCTAAGTGT	51	YNSAM+EIRECSSLPKC	2
YCGH++RLAENNVDKNC	2	0.00116577		ATGAATAGTGCTTTTGTTCATTTGTGGTGTGGTAAGTAGATGGGTGTTTGT	51	YNSAFVHLWCGK+MGVC	2
YCGMSASYLTMVNRWHC	2	0.00116577		ATGAATAGTGGGGTTGTGTGGTTTGATCTTGAGATGATTAAGTTTAATTGT	51	YNSGVVWFDLEMIKFNC	2
YCGS+YDDTITNMTYVC	2	0.00116577		ATGAATAGTTATAAGAGTGCGAGTCTTGAGGAGTATAATGTGCCGACGTGT	51	YNSYKSASLEEYNVPTC	2
YCGSKGRWLMRNGSENC	2	0.00116577		ATGAATAGTTCGATGGATATGTAGTATAAGAAGGCTCCGGATACTACGTGT	51	YNSSMDM+YKKAPDTTC	2
YCHPMCKKPRHTNRRNC	2	0.00116577		ATGAATATGAAGGTGATGGGTTATTTTCCGGATGCGAGGATGTCGATGTGT	51	YNMKVMGYFPDARMSMC	2
YCIERELNYYLKYKYLC	2	0.00116577		ATGAATATGAATTGGTTGCATTGTCTGGCTTGGACGCTGACTGTTATTTGT	51	YNMNWLHCLAWTLTVIC	2
YCIIYFLNKWGSLSIIC	2	0.00116577		ATGAATATGGATAGTAAGTGGTAGGCTATGTATTTTAATCTTTTGAGGTGT	51	YNMDSKW+AMYFNLLRC	2
YCIKSGFNDYGDYCDIC	2	0.00116577		ATGAATATGGGTCTTTATCATAGGGAGATGAAGGCGGGTCGGTATTAGTGT	51	YNMGLYHREMKAGRY+C	2
YCILMIRNP+DPTQKKC	2	0.00116577		ATGAATATGTAGCGGATGATGTATGTGCGTCAGAATAGTCAGAGGATGTGT	51	YNM+RMMYVRQNSQRMC	2
YCILYFWEYRFSLVRCC	2	0.00116577		ATGAATATGTATTGTAATTTTGATCTGATGAGGTTGAAGATTTGGCATTGT	51	YNMYCNFDLMRLKIWHC	2
YCINPSHV+VLRSSSLC	2	0.00116577		ATGAATATTACGCTTTATCCTCCTTCGTGGTGGCCGAATTATTCTACGTGT	51	YNITLYPPSWWPNYSTC	2
YCISWYYHTYAMRISDC	2	0.00116577		ATGAATATTATTGCTCAGCATATGTGGATGAGTAATTTTTGGAGTCGTTGT	51	YNIIAQHMWMSNFWSRC	2
YCITSERWKQILTKVLC	2	0.00116577		ATGAATATTCATATGGGGAAGTGTCCGTCTACGAAGCTTCTTACGAAGTGT	51	YNIHMGKCPSTKLLTKC	2
YCKAVTSSTVSDLL+CC	2	0.00116577		ATGAATATTGAGACGCCGTGGACGGTTTAGGATAAGAGTGGGAAGATTTGT	51	YNIETPWTV+DKSGKIC	2
YCKCRLTDILFLRICEC	2	0.00116577		ATGAATATTGCGCAGAGGAAGCGTCTGCTGGATAAGAGTTCGTTGTATTGT	51	YNIAQRKRLLDKSSLYC	2
YCKEQYVSSKRVTGMAC	2	0.00116577		ATGAATATTTAGCAGAATACGAGTAATATGGAGTGTAGTGGTAATCCGTGT	51	YNI+QNTSNMECSGNPC	2
YCKGIVVNVMNYNYYYC	2	0.00116577		ATGAATATTTTGGTGGTTCATGATGGGGTGAGTATTTTGTTTACTATTTGT	51	YNILVVHDGVSILFTIC	2
YCKNGYDEEYTFNSMNC	2	0.00116577		ATGAATATTTTTATTAATAGGCGTACTTTTGAGATTACTTGGTATGTGTGT	51	YNIFINRRTFEITWYVC	2
YCKRAISHWEIML+MDC	2	0.00116577		ATGAATATTTTTTGGCGTTTTTGTTTGCAGAAGGATTAGACGATTAATTGT	51	YNIFWRFCLQKD+TINC	2
YCKRNRLTSKTKIRLVC	2	0.00116577		ATGAATCAGACTTGTAAGTAGAGTTTTCGGTGGAGGATGAGTATGTATTGT	51	YNQTCK+SFRWRMSMYC	2
YCKRVRNL+WCWMRPTC	2	0.00116577		ATGAATCAGGTTGTGAAGAGTAATGCGTGTAAGTGTGCGAAGCAGTAGTGT	51	YNQVVKSNACKCAKQ+C	2
YCKYGMNGDNLQIFCEC	2	0.00116577		ATGAATCATAAGAAGATGGAGTTTCGTTTGGGGAAGAGTTAGTTGCATTGT	51	YNHKKMEFRLGKS+LHC	2
YCLIKRKCRSHSNTKRC	2	0.00116577		ATGAATCATACGATGAAGTTTAATACTTCGATGGTGTTTGATAGTAAGTGT	51	YNHTMKFNTSMVFDSKC	2
YCLIVARKSGIYFLKIC	2	0.00116577		ATGAATCATACTGTTTTTTATAAGTATTTTTGGTATACGCATAATTCTTGT	51	YNHTVFYKYFWYTHNSC	2
YCLNKHDETQLYRLATC	2	0.00116577		ATGAATCATATTATTTATTGGCATACGAAGTTGTGGCTTTTGAGGACTTGT	51	YNHIIYWHTKLWLLRTC	2
YCLTLFPSCVCMVYAIC	2	0.00116577		ATGAATCATCATGGGAAGAGGATGCATAATTAGTAGTATGGGGCTATGTGT	51	YNHHGKRMHN++YGAMC	2
YCMAS+LIWHTRML+PC	2	0.00116577		ATGAATCATCCTGGGTGGAGGTGTACGGTTAATCAGATGCCGACTTATTGT	51	YNHPGWRCTVNQMPTYC	2
YCMDTNNECMCFKT+DC	2	0.00116577		ATGAATCATGTTACTAAGGGTTATATGTTGAATGATATTATTATTAGTTGT	51	YNHVTKGYMLNDIIISC	2
YCMGGGVSYSMASAVDC	2	0.00116577		ATGAATCCGAATTAGAGGCGTCTTAATTGTGCGCGTGATATGGGGTTGTGT	51	YNPN+RRLNCARDMGLC	2
YCMIYFIKENMLFVKGC	2	0.00116577		ATGAATCCGAGGCATGAGGCGGGGGAGCCGCGGATTCGTACGCCTTGGTGT	51	YNPRHEAGEPRIRTPWC	2
YCMMCFCVYQSYCARMC	2	0.00116577		ATGAATCCGAGTTATATTGCGCCGCTGGGGTCTAGTCATTCGTCGATGTGT	51	YNPSYIAPLGSSHSSMC	2
YCMRHNNTISVDRDERC	2	0.00116577		ATGAATCCGCATGCTGATATGAGGCATTTGACTTAGAAGATGTGGTGTTGT	51	YNPHADMRHLT+KMWCC	2
YCMSNMTRYVVCRIFVC	2	0.00116577		ATGAATCCGCGGGTGTATAATTAGTTTAGGCTTAATATTCTTAGGGTGTGT	51	YNPRVYN+FRLNILRVC	2
YCMVCDYPIRDRVAK+C	2	0.00116577		ATGAATCCGTTTTAGCAGAAGAAGAGTATTGGTAGGCCTCATCTTATGTGT	51	YNPF+QKKSIGRPHLMC	2
YCNDNNCSGEHYCYPTC	2	0.00116577		ATGAATCCTAAGAATAATAAGCCGCCGTGTGAGACGAATAAGAAGATGTGT	51	YNPKNNKPPCETNKKMC	2
YCNESGMQTTVNIRTQC	2	0.00116577		ATGAATCGGACTATTAAGTAGCTTAATCCGATTTTTCAGCGGGTTAGGTGT	51	YNRTIK+LNPIFQRVRC	2
YCNFRNYYVSELRVMGC	2	0.00116577		ATGAATCGGCGGACGGATGCGCATCCTAATAGGCAGGGTGCTACTAAGTGT	51	YNRRTDAHPNRQGATKC	2
YCNGVTTCSLDSSYAAC	2	0.00116577		ATGAATCGGGTTTCGTTGGTGTGGAGGAATCTTTGGCTGTTTAGGCATTGT	51	YNRVSLVWRNLWLFRHC	2
YCNKKKVFIIVLFCKKC	2	0.00116577		ATGAATCGGTAGACGCTGGGGAAGGGGTCGAGGTGTACTCAGATGAGGTGT	51	YNR+TLGKGSRCTQMRC	2
YCNMMNMVVTRALTPRC	2	0.00116577		ATGAATCGGTTGACGATGTCTCTGTATTATACGATGGCGATTTGGTCTTGT	51	YNRLTMSLYYTMAIWSC	2
YCNRMNWMRFIWLSQRC	2	0.00116577		ATGAATCGTAAGAGTAGGAATGTGAATGAGAAGTAGTTTTCTGGGGAGTGT	51	YNRKSRNVNEK+FSGEC	2
YCNSSPYRRE+ANRLQC	2	0.00116577		ATGAATCGTATTAAGTAGAGGGTGAGGAATTGTTATATGGTGTAGATGTGT	51	YNRIK+RVRNCYMV+MC	2
YCNSYTDVSMVQCDS+C	2	0.00116577		ATGAATCGTTAGTATTTTAAGATGGTGTATGTTTTTTGTACGAGGGATTGT	51	YNR+YFKMVYVFCTRDC	2
YCNW+TRLRWACVNASC	2	0.00116577		ATGAATCTGAAGCCGACGCAGAATAAGGCTGATGGTAAGTAGCATAATTGT	51	YNLKPTQNKADGK+HNC	2
YCPAKSAYCYVGSCAFC	2	0.00116577		ATGAATCTGTATACGACTGCTCGGCATACTAAGAATGAGAAGATTTATTGT	51	YNLYTTARHTKNEKIYC	2
YCPDG+NAKMYLEFCNC	2	0.00116577		ATGAATCTTAATAGGCTTCTTGAGCGTATGCGTAGTAAGCTTATTCTGTGT	51	YNLNRLLERMRSKLILC	2
YCPKDQNVARTMYDSPC	2	0.00116577		ATGAATCTTAGGACGAAGACTGTGAATTTTACGAGGAGTCTTGGGAGTTGT	51	YNLRTKTVNFTRSLGSC	2
YCPTGNSKPRDRWKGEC	2	0.00116577		ATGAATCTTATGCAGGAGCATACGCATGTTGCTTATTATAAGAGTAAGTGT	51	YNLMQEHTHVAYYKSKC	2
YCQYASGVLMK+DACDC	2	0.00116577		ATGAATCTTATGCATACGAGTCGTGGTTGGGCTCGTTAGAGTCCGGATTGT	51	YNLMHTSRGWAR+SPDC	2
YCR+YIYMVCNVKCSVC	2	0.00116577		ATGAATCTTCCGATGAATTTTGTGTTGGCGCTGTGTAATCATTATAAGTGT	51	YNLPMNFVLALCNHYKC	2
YCRDYLTKLERLRLGFC	2	0.00116577		ATGAATCTTGGTTGGAAGCAGCAGGTGAGGACTGATAATTAGGATTCGTGT	51	YNLGWKQQVRTDN+DSC	2
YCRDYVKDCWKDKLIPC	2	0.00116577		ATGAATCTTTTGGAGGAGGATTCGGCGAAGACTGTTTTGAAGAGTGTGTGT	51	YNLLEEDSAKTVLKSVC	2
YCREGKWGYRYNVNRGC	2	0.00116577		ATGAATGAGAAGATGCCTGAGTATCCGCCGTGGATTAAGAAGCAGGAGTGT	51	YNEKMPEYPPWIKKQEC	2
YCRHRYSDE+THREMRC	2	0.00116577		ATGAATGAGAATAATAAGAATGTGAAGAGGAATTAGGAGAGTAAGGATTGT	51	YNENNKNVKRN+ESKDC	2
YCRPRQRHILYQR+RMC	2	0.00116577		ATGAATGAGAATCTTCAGTCTAAGCGTTAGGTTACGAGTCTGGAGTGTTGT	51	YNENLQSKR+VTSLECC	2
YCRSRHCNAMSNDNVAC	2	0.00116577		ATGAATGAGACTTTGGGTAGTGAGACGGTTTTGAATTTTCAGAGGCTTTGT	51	YNETLGSETVLNFQRLC	2
YCRTMLDYDNLVHTGPC	2	0.00116577		ATGAATGAGAGGAATATGCATACGCTGGATTATGTTAGTAAGATTGATTGT	51	YNERNMHTLDYVSKIDC	2
YCSACVNTEVW+AKTLC	2	0.00116577		ATGAATGAGCAGCCGCAGCATCCGTAGACGGATGTGTGTGAGGAGATTTGT	51	YNEQPQHP+TDVCEEIC	2
YCSFAIVSSIEMSWIIC	2	0.00116577		ATGAATGAGCGTTGGTATAATATGTAGTTGTAGAGTATTGCTCTGAATTGT	51	YNERWYNM+L+SIALNC	2
YCSKCWSSVLSMERTGC	2	0.00116577		ATGAATGAGGAGGATCTGTAGGTTATTATGACTGAGGTTATTATTTATTGT	51	YNEEDL+VIMTEVIIYC	2
YCSLTGHVSQKTKSQDC	2	0.00116577		ATGAATGAGGCTAAGATTACTTTGCAGTAGTATAATAGGATTACGGAGTGT	51	YNEAKITLQ+YNRITEC	2
YCSRVPYRAY+VIMLKC	2	0.00116577		ATGAATGAGGGTAAGTGTAATAAGAGTCTGCTTAGTTGTACGGGGGGGTGT	51	YNEGKCNKSLLSCTGGC	2
YCSTMKTKAN+GTAHVC	2	0.00116577		ATGAATGAGGGTTTGGAGAATATGGAGTCTAAGATGGTTTATCATATTTGT	51	YNEGLENMESKMVYHIC	2
YCTLIGTIMLNDYYIFC	2	0.00116577		ATGAATGAGGTTATGCGTCAGGTTATGAATAGGTGGAATTTTAATATTTGT	51	YNEVMRQVMNRWNFNIC	2
YCTLKDRSYAKLHHNFC	2	0.00116577		ATGAATGAGTAGCATTTGATTCTGATGAATAGTACTACTCGTACGTTGTGT	51	YNE+HLILMNSTTRTLC	2
YCTMRHKVDETDDDIDC	2	0.00116577		ATGAATGAGTATAAGAAGTATAGTAGGAGGCCGGTTACGCCTAATTATTGT	51	YNEYKKYSRRPVTPNYC	2
YCTMWKWKNVTEED+MC	2	0.00116577		ATGAATGAGTATGTTAATAAGATGGAGATTGCTAATACGCAGGAGAGGTGT	51	YNEYVNKMEIANTQERC	2
YCTPVLVPLKRV+V++C	2	0.00116577		ATGAATGATAATAATATGTGTAATTCTTAGAGGATTCCTAATCAGTTTTGT	51	YNDNNMCNS+RIPNQFC	2
YCTTVHYLLMRYAYCWC	2	0.00116577		ATGAATGATACTACGGATCAGGTGAATGATACGGTTTATAGTTCTCATTGT	51	YNDTTDQVNDTVYSSHC	2
YCTYKNDIKE+LRLAKC	2	0.00116577		ATGAATGATAGGCCTTAGCGTGAGCTTAAGCAGCCTAAGTTGATGTAGTGT	51	YNDRP+RELKQPKLM+C	2
YCVFFRLKGNI+VVRWC	2	0.00116577		ATGAATGATATTCGGAGGCTTCATGATTCGAGTTTTAGTAGGAATAATTGT	51	YNDIRRLHDSSFSRNNC	2
YCVGLWVCYGWSMWVAC	2	0.00116577		ATGAATGATATTGAGTATTTGGTTTAGTAGAATTGTGTTAATTGTTAGTGT	51	YNDIEYLV++NCVNC+C	2
YCVGTIFSHKRDCDNWC	2	0.00116577		ATGAATGATCAGTGTTCTCTTGATGCGTCTGCTATTTAGATGATTATGTGT	51	YNDQCSLDASAI+MIMC	2
YCVHWNICLGVCRLNRC	2	0.00116577		ATGAATGATCATAAGTCGGCGACGGTGTATCAGGGGACGTATAATTTGTGT	51	YNDHKSATVYQGTYNLC	2
YCVILRARTGRIMVYNC	2	0.00116577		ATGAATGATCGGGATTTGACTGTGTGTCAGCGTAGTCATACGTTGAAGTGT	51	YNDRDLTVCQRSHTLKC	2
YCVKW+CSMVQTVIAHC	2	0.00116577		ATGAATGATGTGGTGTTTTTGGCTGTTAGGACTATTTGTGATTCTGAGTGT	51	YNDVVFLAVRTICDSEC	2
YCVNVQRKWRW+EKWSC	2	0.00116577		ATGAATGATGTTATGGCTAATTCGAAGTAGAATATGACGCCTGTGGTTTGT	51	YNDVMANSK+NMTPVVC	2
YCVVIVRSHAYPTDCDC	2	0.00116577		ATGAATGATTATATGGTGTATAATTTGTGTGTGCGGCAGAGTCGGGAGTGT	51	YNDYMVYNLCVRQSREC	2
YCVWKKMKMWAMAMIGC	2	0.00116577		ATGAATGATTATGTTAAGCGTACTTAGAGTGAGGCGTAGCGGTAGCTGTGT	51	YNDYVKRT+SEA+R+LC	2
YCVWSFTKWFNRCWVRC	2	0.00116577		ATGAATGCGCAGACGGGGACGGAGTTTCAGAAGGATATTGAGCATGAGTGT	51	YNAQTGTEFQKDIEHEC	2
YCWFRYYWRKLISGSEC	2	0.00116577		ATGAATGCGCAGTGGAATCTGATGAATACTGTTTCGAGGCAGTATGCTTGT	51	YNAQWNLMNTVSRQYAC	2
YCWNKDN+VNFALD+TC	2	0.00116577		ATGAATGCGCATGAGGATTAGATGCAGTCTAATAAGCTGGAAATTGGTTGT	51	YNAHED+MQSNKLEIGC	2
YCWRIWRVSKKGKKYNC	2	0.00116577		ATGAATGCGGTTAAGCCGTCGAATATGATTGCGCATGGTAATCATGATTGT	51	YNAVKPSNMIAHGNHDC	2
YCWTMAMTNNSHFDKYC	2	0.00116577		ATGAATGCTAAGCAGATGTAGCTGAAGAAGAAGAGTGAGTGTAGTGGTTGT	51	YNAKQM+LKKKSECSGC	2
YCWWSH+KTTCYKNTKC	2	0.00116577		ATGAATGCTTAGGCGGATGTTTCGTTTAGGAATAATGAGCCGGATTTGTGT	51	YNA+ADVSFRNNEPDLC	2
YCYGKAKYSTSFTWDTC	2	0.00116577		ATGAATGCTTGGAGGAGGTAGGTGATTAATGATCATTAGTTTTTGTTTTGT	51	YNAWRR+VINDH+FLFC	2
YCYLLEVPNGRIVYWTC	2	0.00116577		ATGAATGGGAGGTTTACTGAGTGGAATAATCGGAAGAATTTTGCTGTGTGT	51	YNGRFTEWNNRKNFAVC	2
YCYNNATEMEYVPLVHC	2	0.00116577		ATGAATGGGAGTGAGAAGACGTTTATGCGGATTGTTGTTAATGATTAGTGT	51	YNGSEKTFMRIVVND+C	2
YCYRTDTGLRYE++MWC	2	0.00116577		ATGAATGGGAGTGAGAATAATTTTAGTAGGCGTAATGAGTGTCGTGAGTGT	51	YNGSENNFSRRNECREC	2
YCYWYVRWKTCWYFIIC	2	0.00116577		ATGAATGGGATGAAGGAGGTTGTGTATATTAGTACTCTGTATAGTGTTTGT	51	YNGMKEVVYISTLYSVC	2
YD+EATHMGKATELVFC	2	0.00116577		ATGAATGGGATTAGGCGTAGGATGGGTCATAGTATGAATATTTTTCATTGT	51	YNGIRRRMGHSMNIFHC	2
YD+GKGKIHMNCRME+C	2	0.00116577		ATGAATGGGGATGTTGTGAAGGGTTCGAGTATGAAGACGGATGCGAAGTGT	51	YNGDVVKGSSMKTDAKC	2
YD+HSRRFPKYLSSLNC	2	0.00116577		ATGAATGGGTCGGTGTCTTTTAATACGTGTGATTAGCGGTATAAGAAGTGT	51	YNGSVSFNTCD+RYKKC	2
YD+KRRSTCWQLGDKMC	2	0.00116577		ATGAATGGTAATAATATTTATGATGATGATACGTAGTATGTGACTGTGTGT	51	YNGNNIYDDDT+YVTVC	2
YD+SRSASE+NGCIMEC	2	0.00116577		ATGAATGGTACTTGGCGTGTGCAGGATTAGGTGGATAATAATAATCAGTGT	51	YNGTWRVQD+VDNNNQC	2
YD+SY+VPMKVGAGQDC	2	0.00116577		ATGAATGGTAGTACGTGGTGTGAGCCGGGGTTGGGTATGCATCGTGCGTGT	51	YNGSTWCEPGLGMHRAC	2
YDADKDMLHGHLLNTSC	2	0.00116577		ATGAATGGTGGTACTGGGAGTAAGAAGTGGACTTGGAGTGATGTTACGTGT	51	YNGGTGSKKWTWSDVTC	2
YDAWCKNMICWRN+TVC	2	0.00116577		ATGAATGGTGTGAAGAGTGTTGGTATTGATCGGGAGATGAGGATGAATTGT	51	YNGVKSVGIDREMRMNC	2
YDCKNSHTSIVNTGV+C	2	0.00116577		ATGAATGGTTATCATAAGCTGTTTCAGAAGTCTTCTAATGCTTTTCCGTGT	51	YNGYHKLFQKSSNAFPC	2
YDCSNRDSAPD+NQNVC	2	0.00116577		ATGAATGTGAATCTTAATAATAATTGTTGGGGTATGGTGTCGCCTGTGTGT	51	YNVNLNNNCWGMVSPVC	2
YDD+HSIPKYGTGTNEC	2	0.00116577		ATGAATGTGAATGTTTATTTGCATCCGGATTATAATGAGAGTGTTTATTGT	51	YNVNVYLHPDYNESVYC	2
YDDINKM+D++YYTMFC	2	0.00116577		ATGAATGTGACTAATAAGCATTAGTATGTTGCGAGTACGTTGACTGTGTGT	51	YNVTNKH+YVASTLTVC	2
YDDNVSDLFSLSSK+SC	2	0.00116577		ATGAATGTGAGTAAGTCGTTGAATGATAAGCGTGTGTTTGCGCGTGGGTGT	51	YNVSKSLNDKRVFARGC	2
YDDRIKSEQSCRTNK+C	2	0.00116577		ATGAATGTGATTTGGAGGGTGCTTACGGTTAGTGATAAGTATAAGTATTGT	51	YNVIWRVLTVSDKYKYC	2
YDDWTGKTIMEPMLELC	2	0.00116577		ATGAATGTGGTGCCGTTGAATATGGTGGATATTTTGGATCCGAATCAGTGT	51	YNVVPLNMVDILDPNQC	2
YDEAMISVESVLHHMDC	2	0.00116577		ATGAATGTGGTGGAGATGTAGGTGGTTCAGAGGCTTGTGGCGAATGTGTGT	51	YNVVEM+VVQRLVANVC	2
YDEDYCTARTSTMFR+C	2	0.00116577		ATGAATGTGTAGGCGTTTTGTTATCGTTGTGTGAGGTTTAGGGTTAATTGT	51	YNV+AFCYRCVRFRVNC	2
YDEEY+VHGMMC+KDKC	2	0.00116577		ATGAATGTGTGGGCGGATGCTCGGCGGAATTGTTGTCCGAATAAGATGTGT	51	YNVWADARRNCCPNKMC	2
YDEICGLGNVMRGWSDC	2	0.00116577		ATGAATGTTATTAAGTATGTTTCTGCTAGGAATTAGACTCTTCGGTTTTGT	51	YNVIKYVSARN+TLRFC	2
YDEKQRCLRNHCLR+CC	2	0.00116577		ATGAATGTTATTATGTTTTGGTATAAGATTAGGATTTGGTTGCTGTCGTGT	51	YNVIMFWYKIRIWLLSC	2
YDEMESNVEHSDYFTDC	2	0.00116577		ATGAATGTTCATAATTGGAGTTAGAGGCATCTGAGGCAGCTTATGAAGTGT	51	YNVHNWS+RHLRQLMKC	2
YDEVEVLLMLVSWAPAC	2	0.00116577		ATGAATGTTCATTGTGATGCGTCTAATAGTAAGACGGCTGAGCTTGGTTGT	51	YNVHCDASNSKTAELGC	2
YDEYTGK+TRMHRCHIC	2	0.00116577		ATGAATGTTCCGAAGGCTTCTAATAATTGGAAGACGAGGACGGATATGTGT	51	YNVPKASNNWKTRTDMC	2
YDFCKRCQLRYYCTAYC	2	0.00116577		ATGAATGTTGATACTAAGTGGATTAATTGGGATGAGTTGGGTAAGTCTTGT	51	YNVDTKWINWDELGKSC	2
YDFFTNIMKLLPKLYSC	2	0.00116577		ATGAATGTTGGGTGGGCTCATAGTGCTGGTAGTAATGCTTCTACTTAGTGT	51	YNVGWAHSAGSNAST+C	2
YDFGNEKNNKNYDIV+C	2	0.00116577		ATGAATGTTGTGAATGTTCGTATGTGGTTTTGTCAGTTTGATACGAAGTGT	51	YNVVNVRMWFCQFDTKC	2
YDFVLNMSIKLLALNVC	2	0.00116577		ATGAATGTTTAGAAGGATTAGGTTGGTCAGCCGAATAGTAAGACGAAGTGT	51	YNV+KD+VGQPNSKTKC	2
YDGCGLGRARNVTTKRC	2	0.00116577		ATGAATGTTTATTGGAGGTATGAGGATGATCCGCGGTGGCGGTATTTTTGT	51	YNVYWRYEDDPRWRYFC	2
YDGPKAIGEYFPGTLSC	2	0.00116577		ATGAATGTTTTTAATCGTAATAAGAATACTCCTCATACGATGGGTTGGTGT	51	YNVFNRNKNTPHTMGWC	2
YDGPTMSNAFMLYGCLC	2	0.00116577		ATGAATTAGAAGGGTAAGTCTAGGAAGATTCTGAATAATATTACGTTTTGT	51	YN+KGKSRKILNNITFC	2
YDGVVSGMKKIYRNEGC	2	0.00116577		ATGAATTAGAATAAGGCTAATGTTAGTATTAGGTAGCCTAAGAGTTCTTGT	51	YN+NKANVSIR+PKSSC	2
YDGYPGLVYYGRWTATC	2	0.00116577		ATGAATTAGACGACGACTTGTGCGGAGCATAATACGAGTCCGAAGCTTTGT	51	YN+TTTCAEHNTSPKLC	2
YDHACVVTWNCY+ILKC	2	0.00116577		ATGAATTAGACGACGTTGTATTTGATTCATACTGTTTCTACGGCGAGGTGT	51	YN+TTLYLIHTVSTARC	2
YDHEMEKSCIEGNRSVC	2	0.00116577		ATGAATTAGAGGTATTATTATAGGACTCATAGGTGTTCTAATACGCTGTGT	51	YN+RYYYRTHRCSNTLC	2
YDHLWRCGYGNIETYVC	2	0.00116577		ATGAATTAGAGGTGGTATGTTATGAATGTTTTGGATGATCCTAAGGGGTGT	51	YN+RWYVMNVLDDPKGC	2
YDHMQKVHNIKLDHKKC	2	0.00116577		ATGAATTAGATGACTAATGAGCAGATGACGTCTAAGCCTGATATTTATTGT	51	YN+MTNEQMTSKPDIYC	2
YDIGYGSVAQSLVRM+C	2	0.00116577		ATGAATTAGATTGATGTTATGCATATTTAGCGTGAGTAGTTGAATATGTGT	51	YN+IDVMHI+RE+LNMC	2
YDIIFWSYALDGLL+IC	2	0.00116577		ATGAATTAGCATAAGGTGATGTTGTGTCATTTTTGGCAGGATCTGTATTGT	51	YN+HKVMLCHFWQDLYC	2
YDIIYVNLNGFNAVRYC	2	0.00116577		ATGAATTAGCCGCCTAAGAGGAGGTTGGTTAAGCTTTCGACGTTGCTGTGT	51	YN+PPKRRLVKLSTLLC	2
YDILTKHDCTTVLNSSC	2	0.00116577		ATGAATTAGGTGTGTTAGATTGGTTTTATGAATTGTTGGGATAGGAATTGT	51	YN+VC+IGFMNCWDRNC	2
YDISNDWKVNTRLWSLC	2	0.00116577		ATGAATTAGTGT	12	YN+C	2
YDITIDVNHNDKDAYSC	2	0.00116577		ATGAATTATAAGGAGCATACTTAGATTATGAGTTAGAAGACTTGGTGTTGT	51	YNYKEHT+IMS+KTWCC	2
YDITRHCCSCIIYLGSC	2	0.00116577		ATGAATTATAATTCTCAGTATACTAGGACGCAGAGGTGTTAGAAGTATTGT	51	YNYNSQYTRTQRC+KYC	2
YDKAVFSPCLRNYRWNC	2	0.00116577		ATGAATTATACGATTAAGTCGAGTAAGTGGGAGTAGGATGGTTAGGTGTGT	51	YNYTIKSSKWE+DG+VC	2
YDKEHTEHVKQGVTLFC	2	0.00116577		ATGAATTATACTGTGATTTATGAGAATTGGATTGTGACTATTAAGCGTTGT	51	YNYTVIYENWIVTIKRC	2
YDKGCGDRLEPAYRTYC	2	0.00116577		ATGAATTATATGTTGTGGGTTGAGTATCATATGTTGCGTCATGTGATGTGT	51	YNYMLWVEYHMLRHVMC	2
YDKLMLLTDNMMMVMNC	2	0.00116577		ATGAATTATCGTTCTGGGTCGAATGCGCTTCATGCGATGTGTGGTGTTTGT	51	YNYRSGSNALHAMCGVC	2
YDKLQLAASRQPLDHRC	2	0.00116577		ATGAATTATGAGTGTGTGAAGTGGACTAAGTTTAGGTTGCTGTTGCTGTGT	51	YNYECVKWTKFRLLLLC	2
YDKLRATRTWENQFTHC	2	0.00116577		ATGAATTATTCGAGTAAGTATGTGCTGAATAGGTTGAAGGTGGATGATTGT	51	YNYSSKYVLNRLKVDDC	2
YDKNRQRLQR+RVSIKC	2	0.00116577		ATGAATTCGATTGATGTTGATGCTAAGCGTGGGCAGAATAGGTGTATTTGT	51	YNSIDVDAKRGQNRCIC	2
YDKTMRMVTSGDDLNTC	2	0.00116577		ATGAATTCGGAGCATTAGCAGGTTAAGGATTCTAATTCTTAGAAGCCGTGT	51	YNSEH+QVKDSNS+KPC	2
YDKVCSGLNVFRYLMFC	2	0.00116577		ATGAATTCTCGGACGAATAAGAGGTTTATGCAGGATCAGGGGAGGCAGTGT	51	YNSRTNKRFMQDQGRQC	2
YDKVRRKHWDCYKQGHC	2	0.00116577		ATGAATTCTCGGACGATGGAGTATCATACTGCGTGTCCGGATAAGTATTGT	51	YNSRTMEYHTACPDKYC	2
YDKWMR+AWAVG+YLAC	2	0.00116577		ATGAATTCTGCTAATGCGGTTCTTTAGGATTATATTCTGGCTAATGGTTGT	51	YNSANAVL+DYILANGC	2
YDKYLQPKRITKENTIC	2	0.00116577		ATGAATTCTTGGCAGCGGCTTGATAAGTGTTCGATTAATGGTTTTCAGTGT	51	YNSWQRLDKCSINGFQC	2
YDLEDGKHGITCVLKEC	2	0.00116577		ATGAATTCTTTGAAGACGTTGCTGGCGCATTCTATGATTCTTGGGGGTTGT	51	YNSLKTLLAHSMILGGC	2
YDLINNCIV+HNFGMNC	2	0.00116577		ATGAATTGGAAGAAGTCGGGGCGGTATATTGCTGCGACTCTTGAGGCTTGT	51	YNWKKSGRYIAATLEAC	2
YDLKAEGDNASQKQSAC	2	0.00116577		ATGAATTGGAATTTGATTTTTATGAATTATCAGGCTAGGAGGGGTTGGTGT	51	YNWNLIFMNYQARRGWC	2
YDLLKRIV+ILWPKSIC	2	0.00116577		ATGAATTGGACTTGTTATACGGATAATTCTCAGGCGTATCATTCTTTGTGT	51	YNWTCYTDNSQAYHSLC	2
YDLRWVEKTATKIGMEC	2	0.00116577		ATGAATTGGATTAAGCGGAATGCTAGTAAGACTACGTGTGCGAATAAGTGT	51	YNWIKRNASKTTCANKC	2
YDLSALISKSRTLRPHC	2	0.00116577		ATGAATTGGATTGTGTGTTATGCGGTGGAGTGTAGTAGTTATTGTATTTGT	51	YNWIVCYAVECSSYCIC	2
YDMCHNSEMEK+V+KSC	2	0.00116577		ATGAATTGGGAGTTTGAGTTTGATAATTATAATCATTGGTTTCAGACTTGT	51	YNWEFEFDNYNHWFQTC	2
YDMK+RMRSMKFE+ANC	2	0.00116577		ATGAATTGGGTGAGTTAGAGTGTGCTGATTATGATTGCTAATAAGCGTTGT	51	YNWVS+SVLIMIANKRC	2
YDMMRLQM+R+SRHNMC	2	0.00116577		ATGAATTGGTGGGGTCCTTAGATTTCGTTTATTTTGTTTATGGATATGTGT	51	YNWWGP+ISFILFMDMC	2
YDMRPTHG+N+RYRNSC	2	0.00116577		ATGAATTGGTTTATTTTGGCTGGTGTGAATTATCTTTGTTTGGATTTGTGT	51	YNWFILAGVNYLCLDLC	2
YDNESRIKNHSNKKNFC	2	0.00116577		ATGAATTGTAAGGTGCAGCTGAGGGCTACGCCGCAGAAGACTCTGGATTGT	51	YNCKVQLRATPQKTLDC	2
YDNGMAKSSSVMKYRLC	2	0.00116577		ATGAATTGTACGTTTTAGAATAAGTTTTTGATTATGCATAATGCTACGTGT	51	YNCTF+NKFLIMHNATC	2
YDNIVWALKLILQR+CC	2	0.00116577		ATGAATTGTAGTAGTTATAATTGGAAGTAGCAGACTTGGATGGTGGATTGT	51	YNCSSYNWK+QTWMVDC	2
YDNLGYSRR+HSEDVHC	2	0.00116577		ATGAATTGTATTAATCTTAAGAATTAGGCGGATAATGTTGATACGTGGTGT	51	YNCINLKN+ADNVDTWC	2
YDNMARPRCNSREVSMC	2	0.00116577		ATGAATTGTCATATTTATGTGACGTATGTGTCTTCGCATGAGAATGCTTGT	51	YNCHIYVTYVSSHENAC	2
YDNMTRPSKVVHLMPNC	2	0.00116577		ATGAATTGTCATGAGCATATGAAGAGTAATAATAGTTCTATTACGAATTGT	51	YNCHEHMKSNNSSITNC	2
YDNNTITKEFGMLCIKC	2	0.00116577		ATGAATTGTCGGACTTAGCCTAATGGGAATAATACGCAGCTTAGTCTGTGT	51	YNCRT+PNGNNTQLSLC	2
YDNQDLPPVRDQGMDRC	2	0.00116577		ATGAATTGTGAGAAGTGGAGGTTTGCTTATATTCGGGTGAGTTGGCTTTGT	51	YNCEKWRFAYIRVSWLC	2
YDNTITMD+MDAGYQYC	2	0.00116577		ATGAATTGTGAGTATCATACGGGGCCGTGGTTTCTTAATTTTCTTTCGTGT	51	YNCEYHTGPWFLNFLSC	2
YDNVKVRVKYFAVEKWC	2	0.00116577		ATGAATTGTGCTTTGAATTATTTTATGTATGGGACTGCGCTGATGAGGTGT	51	YNCALNYFMYGTALMRC	2
YDNYIALVKLMIRDDKC	2	0.00116577		ATGAATTGTTCGATTGTTAAGTCGTGGGTGTGGCTTCAGACGTGTTGGTGT	51	YNCSIVKSWVWLQTCWC	2
YDPNDNWQFERFMNNEC	2	0.00116577		ATGAATTGTTGTAAGTGGAGTAATTGGATGTGGAGGTGGTGGGGTCATTGT	51	YNCCKWSNWMWRWWGHC	2
YDPQFIPSAVRSVNQKC	2	0.00116577		ATGAATTGTTGTTTTATTTGGAATATTACTAATTGGTTGTTGGTGCCGTGT	51	YNCCFIWNITNWLLVPC	2
YDPRNFMKMHYMYRKTC	2	0.00116577		ATGAATTGTTTTTGGAGTGAGTGTCTTAGGATTTCGAGGGTTGGTCTTTGT	51	YNCFWSECLRISRVGLC	2
YDPRQDTSQCP+YLTVC	2	0.00116577		ATGAATTTGAAGATTGTGAGGCAGATGATGGATCCTAAGTCTCAGGCGTGT	51	YNLKIVRQMMDPKSQAC	2
YDPTME+KRKGNCSGRC	2	0.00116577		ATGAATTTGACTAATCCTACTAGTGCGGCGGAGCGGCTTACTGTGTATTGT	51	YNLTNPTSAAERLTVYC	2
YDQ+SFA+RNWPSDQIC	2	0.00116577		ATGAATTTGAGGCATGCTACGTTGGCGAGGGTTATGATTGCGCAGAAGTGT	51	YNLRHATLARVMIAQKC	2
YDQD+SQTQDTESMALC	2	0.00116577		ATGAATTTGAGTTTTAATGTTACGCTGCATGTGTGGAAGAGGATTAAGTGT	51	YNLSFNVTLHVWKRIKC	2
YDQML+REIWNECYSEC	2	0.00116577		ATGAATTTGCATCGGCGTTATAGTAGGAGTTATTGTAAGGTGATTCATTGT	51	YNLHRRYSRSYCKVIHC	2
YDQVNKHCYTTI+HDVC	2	0.00116577		ATGAATTTGTATTGTAATAGTTGGAATATTGTTGTTTATTTTTTTACGTGT	51	YNLYCNSWNIVVYFFTC	2
YDR+NMVWRRKRKGMDC	2	0.00116577		ATGAATTTGTTGTTGATTTTTGCTGTTGGTTATAGGAGTAAGAGTGTTTGT	51	YNLLLIFAVGYRSKSVC	2
YDRASGLKDSLNSWKPC	2	0.00116577		ATGAATTTTAATGTGATTGGTAGTAGTAGGATGCATACGTGTGTGCAGTGT	51	YNFNVIGSSRMHTCVQC	2
YDRDRLRTR+NTTKTYC	2	0.00116577		ATGAATTTTATTAAGAGGCAGAGTGTGACTGCGATGACTATGCTTAATTGT	51	YNFIKRQSVTAMTMLNC	2
YDRLKPWSHVQGASNIC	2	0.00116577		ATGAATTTTTAGAATGATTTGGCGATGAATGCTTTTAGTAATCAGATGTGT	51	YNF+NDLAMNAFSNQMC	2
YDRNTKYPYITLHELSC	2	0.00116577		ATGAATTTTTATATGGATAATGTTAATGATGGTAAGATGGAGTATAATTGT	51	YNFYMDNVNDGKMEYNC	2
YDRSPIVVYK+DCTVDC	2	0.00116577		ATGAATTTTTCTCTGTCGTTTTCTAATGCTTGGAATAATAGGTATCATTGT	51	YNFSLSFSNAWNNRYHC	2
YDRTMLSLWYLSMAGPC	2	0.00116577		ATGAATTTTTTGTAGAGTCATGGGGTGTAGCATTATGTGCTTAAGTTTTGT	51	YNFL+SHGV+HYVLKFC	2
YDS+VPIHGVVLLVVGC	2	0.00116577		ATGACGAAGAATAAGGGGCGTAAGATGATTGAGCAGTATACGGATAAGTGT	51	YTKNKGRKMIEQYTDKC	2
YDSEKCSVRNHKNTYLC	2	0.00116577		ATGACGAAGACGATGCTGTCTGTGAGGTTTTATTAGGTTGCGACTGCTTGT	51	YTKTMLSVRFY+VATAC	2
YDSELSVWKEWIVNARC	2	0.00116577		ATGACGAAGCAGTCTTAGTGTTGGATTTCGTGGATTGAGAGGATGGATTGT	51	YTKQS+CWISWIERMDC	2
YDSGTVGV+EETFEVNC	2	0.00116577		ATGACGAAGCGGTATGTGTTTAGTACGATTACGGTTTGGTGGTATTGGTGT	51	YTKRYVFSTITVWWYWC	2
YDSITPCLTRGMGSTLC	2	0.00116577		ATGACGAAGGATCATCAGGTTTGTAATACTACGAGGTATCTGCTTGCTTGT	51	YTKDHQVCNTTRYLLAC	2
YDSLPYRPQTPI+KNAC	2	0.00116577		ATGACGAAGGCTAAGATGCGTAATTCGGTGATTGTGTAGTTGGATAATTGT	51	YTKAKMRNSVIV+LDNC	2
YDSNERNTFDENRWVDC	2	0.00116577		ATGACGAAGGCTGAGATGTGTTTGCTTGTGGGTGAGTTGAAGGTGTGTTGT	51	YTKAEMCLLVGELKVCC	2
YDSNYRGKELGYTGMRC	2	0.00116577		ATGACGAAGTCGGCTGGTCCGTTGAGTTTTGAGATTGTGCGTTGGCGGTGT	51	YTKSAGPLSFEIVRWRC	2
YDSRTGNAKRCTRHRRC	2	0.00116577		ATGACGAAGTGGATGCAGTAGCGTGCGAAGACTTAGAATGTTTATCTGTGT	51	YTKWMQ+RAKT+NVYLC	2
YDSSVYWRSMLLTH++C	2	0.00116577		ATGACGAATAATGGTTGTGATACTGTGACTTAGACTGTGCGTCTTGTTTGT	51	YTNNGCDTVT+TVRLVC	2
YDSWETYQWTWVRVIYC	2	0.00116577		ATGACGAATACGAGGTAGGAGAAGCAGGTTGGTATGTCTATGTTGAATTGT	51	YTNTR+EKQVGMSMLNC	2
YDSWWILVRGSTVGNNC	2	0.00116577		ATGACGAATCCGAGTTTGGTTAATTTGCCTACGGAGCCGTAGTGGCAGTGT	51	YTNPSLVNLPTEP+WQC	2
YDSYD+SSLRCSRSNQC	2	0.00116577		ATGACGAATCTGAAGTATCAGTTGCGTGCGCTTTAGTGGAAGTGGTTTTGT	51	YTNLKYQLRAL+WKWFC	2
YDSYIWTCFFSARNTSC	2	0.00116577		ATGACGAATGAGGGTTTTGATTCTAGTTATTTTAAGGTGAGTCGTACTTGT	51	YTNEGFDSSYFKVSRTC	2
YDSYYSSPSRQKLLNDC	2	0.00116577		ATGACGAATGATCCGAAGATGTAGAGTGCTACGATGGGGCAGAGTGGGTGT	51	YTNDPKM+SATMGQSGC	2
YDSYYYSEKKSRHAVNC	2	0.00116577		ATGACGAATGCGAATGTGCAGACTCATTAGGCGCTGGATAGGTGGTTTTGT	51	YTNANVQTH+ALDRWFC	2
YDTDTSTLRRYSRVDDC	2	0.00116577		ATGACGAATGGGTAGTGTCGGCATACTGATAAGAGGATTTATATGTGTTGT	51	YTNG+CRHTDKRIYMCC	2
YDTIWIAETTLC+IANC	2	0.00116577		ATGACGACGAAGCAGGATATTTAGCATAGGCAGGATACTAAGTATATTTGT	51	YTTKQDI+HRQDTKYIC	2
YDTK+DDYNRESMRGIC	2	0.00116577		ATGACGACGATGTAGGGGACGCCTATGACTAGTAAGTTTAGGGGTCATTGT	51	YTTM+GTPMTSKFRGHC	2
YDTLDSDDPSLGCRYQC	2	0.00116577		ATGACGACGCATATTTGGACGGGTCTTGTTACTGTTGTGAATTATGAGTGT	51	YTTHIWTGLVTVVNYEC	2
YDTMAILINKCTTRSWC	2	0.00116577		ATGACGACGGATGCTGTGAAGCCTGGTCGGTAGCAGTAGAGTAGGCTTTGT	51	YTTDAVKPGR+Q+SRLC	2
YDTNCIQANEMLKNRSC	2	0.00116577		ATGACGACGTAGAATGTGTCTTTTGAGAATCGGTATGATTGTGATGATTGT	51	YTT+NVSFENRYDCDDC	2
YDTRFRINCDSALVGGC	2	0.00116577		ATGACGACGTCGTTGAATTGGCATTTGGTGAATCGGGTGCATGATGGGTGT	51	YTTSLNWHLVNRVHDGC	2
YDTRTH+KWMGTPHLTC	2	0.00116577		ATGACGACTCAGAGTTATAAGGATGGGGATTATCATCTGCATATGTTTTGT	51	YTTQSYKDGDYHLHMFC	2
YDTSLHMLFHKRTFAAC	2	0.00116577		ATGACGACTTCTGAGCTGAATGTGATTAAGAAGCTGCTGAATAGTATTTGT	51	YTTSELNVIKKLLNSIC	2
YDTTMDKAKFVLDHWNC	2	0.00116577		ATGACGACTTTGACGTGGCTGCTGAGTTTTAAGCTTTATATTCAGAAGTGT	51	YTTLTWLLSFKLYIQKC	2
YDVDAECLTE++LLQIC	2	0.00116577		ATGACGAGGAATAGGCGTGAGCTTATGAGTATGTATCAGAATTATAAGTGT	51	YTRNRRELMSMYQNYKC	2
YDVGKSVTELQWGALCC	2	0.00116577		ATGACGAGGACTAGTTATGATATTCTTAAGGAGTATCATAAGTGGGATTGT	51	YTRTSYDILKEYHKWDC	2
YDVHN+PPSTNEFYCRC	2	0.00116577		ATGACGAGGATTATTTGTGTTTGGCTTTGGCTGCGTCCGATGAAGGGTTGT	51	YTRIICVWLWLRPMKGC	2
YDVILNIWYVWNKAGPC	2	0.00116577		ATGACGAGGCCTAATCAGATTAAGTTTTATTGGTGGCGTACGCTTTATTGT	51	YTRPNQIKFYWWRTLYC	2
YDVLNTMMK+SVWLGVC	2	0.00116577		ATGACGAGGGGTCTTCATAAGAATTCGGATATTACGATTATTTCGGTGTGT	51	YTRGLHKNSDITIISVC	2
YDVMKRSCMKNAP+QTC	2	0.00116577		ATGACGAGTAAGACTAGTCCTAATTGGAGGTAGCAGCCGACTACTAAGTGT	51	YTSKTSPNWR+QPTTKC	2
YDVR+ASLTVQMS++MC	2	0.00116577		ATGACGAGTCATGAGAATGAGTATCGTTTTCAGCCTTATGCTTCTGATTGT	51	YTSHENEYRFQPYASDC	2
YDVTWTTKNAVDKYAEC	2	0.00116577		ATGACGAGTGCTGTGATGGGGAATTTTAATGATGAGCGGGTTAGTAGTTGT	51	YTSAVMGNFNDERVSSC	2
YDVVDKTQQGTDPANTC	2	0.00116577		ATGACGAGTGTTAGGAGTATTGAGGCTTCTAATGCGTAGTTTTGTAATTGT	51	YTSVRSIEASNA+FCNC	2
YDVWDLRGQ+TTMCQQC	2	0.00116577		ATGACGAGTTGTTCTCAGACTCAGTGGCCGACTCTGATGTTTCGGAAGTGT	51	YTSCSQTQWPTLMFRKC	2
YDVYFIKQISPFISRMC	2	0.00116577		ATGACGATGAATGCTAATTGTAGGAGGAATACTACTATGGCTTATTATTGT	51	YTMNANCRRNTTMAYYC	2
YDW+EMSQMSNMCIVMC	2	0.00116577		ATGACGATGAATTGGCCGAGGCTTTCTGGTGAGCAGTCTAGGCTTGGTTGT	51	YTMNWPRLSGEQSRLGC	2
YDWIVDRSQVHITARLC	2	0.00116577		ATGACGATGGGTTCGAATTTTGTTAGTATTGATCAGAAGAGTAAGTAGTGT	51	YTMGSNFVSIDQKSK+C	2
YDWLSRNLVEIHSKTRC	2	0.00116577		ATGACGATGTGTTATCAGAATTGTGTTGATTTGTATCGGCTTGGTGGTTGT	51	YTMCYQNCVDLYRLGGC	2
YDWQIAYYATKWQEKTC	2	0.00116577		ATGACGATTACGACTGTTGATATTAATAATGGTTAGGATGGTAGGCAGTGT	51	YTITTVDINNG+DGRQC	2
YDWQRNSVKHH+VDTEC	2	0.00116577		ATGACGATTATGCATGAGTATAAGTCGAAGAAGACGGGTCTTACTCATTGT	51	YTIMHEYKSKKTGLTHC	2
YDWSYWQPLSPETSTHC	2	0.00116577		ATGACGATTCCGGGTAATCATAATCAGAAGTGGATTCGGCAGGATATGTGT	51	YTIPGNHNQKWIRQDMC	2
YDWV+FRNA+KE+LMEC	2	0.00116577		ATGACGATTGCGAATATTATTATTCTTTAGACTCTGACTACGAATGGTTGT	51	YTIANIIIL+TLTTNGC	2
YDWWMIMWLGRLQKKTC	2	0.00116577		ATGACGATTGTGAGTTCTGTGACGTATCATTTGAGTATGGTGGCGATTTGT	51	YTIVSSVTYHLSMVAIC	2
YDYDFYYNWNGWNNWPC	2	0.00116577		ATGACGATTGTGTGTTTTGAGTGTAGGACTGAGATGCGGCTGTGGTATTGT	51	YTIVCFECRTEMRLWYC	2
YDYR+DSYKLKKRWVDC	2	0.00116577		ATGACGATTTAGCGGACGTATCATTAGTAGGCTAAGAGGGTGACGTCGTGT	51	YTI+RTYH++AKRVTSC	2
YDYRFVES+AFTRPQLC	2	0.00116577		ATGACGATTTTTATGTTTGTGAATGCTAAGAATGTTAATGTTGCGGAGTGT	51	YTIFMFVNAKNVNVAEC	2
YDYSAANSNEVECYRLC	2	0.00116577		ATGACGCAGAAGGCTATTAGTGGTTAGGGTGATTTGGAGAAGAAGCAGTGT	51	YTQKAISG+GDLEKKQC	2
YDYTKRRRCWLKFKFEC	2	0.00116577		ATGACGCATATTAAGATTAATTGTTATGTTGCTCTGAATATTATTCATTGT	51	YTHIKINCYVALNIIHC	2
YDYTSKLYRWQRKMRKC	2	0.00116577		ATGACGCATGTGAAGATTGTTTGGAAGCATAGTTATATTTGTACGCGGTGT	51	YTHVKIVWKHSYICTRC	2
YDYY+PPGSSYT+CRRC	2	0.00116577		ATGACGCCTGATAGGTGGCGTTTTTATGAGGATACGACTTAGGGTGGTTGT	51	YTPDRWRFYEDTT+GGC	2
YE+FQ+YRVS+YSRGHC	2	0.00116577		ATGACGCCTGGGATTAAGTATAAGACGGATAAGAATCATCGGCCTTCGTGT	51	YTPGIKYKTDKNHRPSC	2
YE+HVSSCNLSKWMNCC	2	0.00116577		ATGACGCCTTAGGATGAGGATGATGTTGCTGAGTTGAGTAGGGGGCTTTGT	51	YTP+DEDDVAELSRGLC	2
YE+LPSMAMRRFWKAMC	2	0.00116577		ATGACGCGGAAGATGTGGGTGGCTGATCATAAGGGTAAGTATACTTTTTGT	51	YTRKMWVADHKGKYTFC	2
YE+LVNSTMRVTQMRAC	2	0.00116577		ATGACGCGGAAGTCGCAGAATCATGCGAGGAATGAGTAGCATCAGTTTTGT	51	YTRKSQNHARNE+HQFC	2
YE+NKYHQGSAKTDGHC	2	0.00116577		ATGACGCGTCCTCTGAATTTGTATGGTATGGCGACTGATACGAAGCGGTGT	51	YTRPLNLYGMATDTKRC	2
YE+RKHVSKVKWVYSYC	2	0.00116577		ATGACGCGTCGTACGATTATTGTTTCTTGTGATAAGTGGACTAGGGTGTGT	51	YTRRTIIVSCDKWTRVC	2
YE+WATAHVKSWFLYCC	2	0.00116577		ATGACGCGTGATGAGGAGTGTTATTCGGGTAATCATTTGTAGAGGTTGTGT	51	YTRDEECYSGNHL+RLC	2
YEACKTVHSPSGQMNIC	2	0.00116577		ATGACGCGTGATGTGAAGAAGTATAATGCTCTGACGGATCTGATGAATTGT	51	YTRDVKKYNALTDLMNC	2
YEAIRFVQQWMLMFCVC	2	0.00116577		ATGACGCTTCTTACTCTTAAGTAGCGGGGGAAGAAGAGGTGGTATCATTGT	51	YTLLTLK+RGKKRWYHC	2
YEAKRMCSGFNGSNNQC	2	0.00116577		ATGACGGAGACGGCGCAGCAGACGAATACGAAGTGGAGTAATACTAATTGT	51	YTETAQQTNTKWSNTNC	2
YEAKSRKIVEVILVFGC	2	0.00116577		ATGACGGATAAGGAGCTGTATTATTATAAGCAGGATCGGCTGAGGGATTGT	51	YTDKELYYYKQDRLRDC	2
YEALEDNQMRICYLESC	2	0.00116577		ATGACGGATAGGGCGGGGCATTATGATAGTCAGAGGAGTTCGCTTTATTGT	51	YTDRAGHYDSQRSSLYC	2
YECKSRKKKHRPDGYKC	2	0.00116577		ATGACGGATATTATTAAGTCTATTATGACGATTTATCAGGGTACTGTTTGT	51	YTDIIKSIMTIYQGTVC	2
YECTVGIYPWLQFSLQC	2	0.00116577		ATGACGGATGAGAGTAGGACTCCTGTGCATAATACGGATGGTACTCTTTGT	51	YTDESRTPVHNTDGTLC	2
YED+KEITRL+DE++KC	2	0.00116577		ATGACGGCTAGGGGGAATCTGACTAAGAGGGAGCGGAGTACTGGTCCTTGT	51	YTARGNLTKRERSTGPC	2
YED+KNEHDMKWASRPC	2	0.00116577		ATGACGGCTCCGTGTACTGCTCCTCTGAGGGTGATTATGAATTGGCGTTGT	51	YTAPCTAPLRVIMNWRC	2
YEDERRDKMQPKYFIQC	2	0.00116577		ATGACGGCTTATGATAGTAGTCAGTGGAGGAGTATGCTTTAGGGTCGTTGT	51	YTAYDSSQWRSML+GRC	2
YEDNNTSAQDAGTKAHC	2	0.00116577		ATGACGGGGCAGAATAAGTCTGGGCATTCTGATGGTAAGAATCCTAAGTGT	51	YTGQNKSGHSDGKNPKC	2
YEEKDGVRQAFDRYLLC	2	0.00116577		ATGACGGGGGATTGTTCTAAGAATGCTGCGCATGAGAAGCGGAGTGAGTGT	51	YTGDCSKNAAHEKRSEC	2
YEELNDSDSMANVNIPC	2	0.00116577		ATGACGGGGTAGGAGGAGAAGCTGAGTACTTTGACTAAGTGGGATTCTTGT	51	YTG+EEKLSTLTKWDSC	2
YEEPKTVKKHGTH+NAC	2	0.00116577		ATGACGGGGTGTATGTAGACTTATGCGTAGGTTTATAGGCATCTTCTGTGT	51	YTGCM+TYA+VYRHLLC	2
YEERVVGMAANYVAW+C	2	0.00116577		ATGACGGGTAATGTGTTTGAGTGTGTGGCTGGTTTGGCGTGGAGGTTGTGT	51	YTGNVFECVAGLAWRLC	2
YEESDPMK+MKRKIAFC	2	0.00116577		ATGACGGTGAAGCCGGCGCGGTAGTGTTTTACTTTGACGGGTGCGAATTGT	51	YTVKPAR+CFTLTGANC	2
YEETRNADTRKAETEAC	2	0.00116577		ATGACGGTGACGGCTGTGATTACGTTGAAGGCGCAGAGGAATCATGATTGT	51	YTVTAVITLKAQRNHDC	2
YEFKWNTVLVILFFSLC	2	0.00116577		ATGACGGTTATTACTTCTCATTGTTCTACGCATGATAATATGTTGAATTGT	51	YTVITSHCSTHDNMLNC	2
YEFSERIRTQHKTMTKC	2	0.00116577		ATGACGGTTCCGAATTTGACGGATAATGCTAATTCGCAGCAGTTTGCTTGT	51	YTVPNLTDNANSQQFAC	2
YEGHNCIMGVRLWNKKC	2	0.00116577		ATGACGGTTCCGACGTATCCGGGGTTTAAGCATTAGGAGTTGGGGCCGTGT	51	YTVPTYPGFKH+ELGPC	2
YEGKLNSSC+DQHWFLC	2	0.00116577		ATGACGGTTGAGTTGCAGAATTTTACTAATGTGAATTCGGTGGGGAGGTGT	51	YTVELQNFTNVNSVGRC	2
YEGMSHGRMR+FEGYNC	2	0.00116577		ATGACGTAGAGTATTAGGTCGAATCAGTTGCAGCCTTGGATTATGAATTGT	51	YT+SIRSNQLQPWIMNC	2
YEGTTMLNNLP+RSDYC	2	0.00116577		ATGACGTAGGGGTATGTTGTTCCTCGGTATATTATTATTCGGATTTCTTGT	51	YT+GYVVPRYIIIRISC	2
YEHE+LKSNLGTDVRIC	2	0.00116577		ATGACGTAGTAGATGGAGTGTGGTACGTGGAATGTTGCTATTATTAAGTGT	51	YT++MECGTWNVAIIKC	2
YEHEGIRAKDSLVIWMC	2	0.00116577		ATGACGTAGTTTTTGATTGAGCTGTTGGCTAGTATTTTGAAGAGGATTTGT	51	YT+FLIELLASILKRIC	2
YEHGKAMLK+RDKERPC	2	0.00116577		ATGACGTATATTAAGTCTGCGTTTCTGCTGATTGAGAGGCTTCTGAAGTGT	51	YTYIKSAFLLIERLLKC	2
YEHH+HTIVLV+RLMIC	2	0.00116577		ATGACGTATGGGACTAATTATTGGGGTATTGATCTTGCGTGGACGACTTGT	51	YTYGTNYWGIDLAWTTC	2
YEHHCEDHVAPGAGIKC	2	0.00116577		ATGACGTATTATCAGAAGGATGGTTGTTGGGATTCTAGGACGAATGTGTGT	51	YTYYQKDGCWDSRTNVC	2
YEHKY+RMVKY+RNTNC	2	0.00116577		ATGACGTATTATGAGAAGAAGGCTGAGAATAAGAAGAGTTAGACTATTTGT	51	YTYYEKKAENKKS+TIC	2
YEHPGGSSKYDRVWFSC	2	0.00116577		ATGACGTCGAATTGTAGTCCGGATGAGAAGGCTTGTCGGTTGATTGCGTGT	51	YTSNCSPDEKACRLIAC	2
YEHPRLTSTVMDKRGRC	2	0.00116577		ATGACGTCGGTTTGGGAGCCTGATGAGATGCGTTATAAGGATCTTAAGTGT	51	YTSVWEPDEMRYKDLKC	2
YEHSKWHIVRHTIKYNC	2	0.00116577		ATGACGTCGTAGACGCAGCAGATGACGCAGCCTTAGATTCGGGATAAGTGT	51	YTS+TQQMTQP+IRDKC	2
YEHY+GC+PCYGVQWKC	2	0.00116577		ATGACGTCTGCTGATACGCATAGTCATGATGGGAAGACGATGCGGCAGTGT	51	YTSADTHSHDGKTMRQC	2
YEIAQLRRNKCFNSNSC	2	0.00116577		ATGACGTGGCGTCATATTCCGAAGCATTGGGGTATGCCGGGTTGTACGTGT	51	YTWRHIPKHWGMPGCTC	2
YEICCLDE+N+KRW+MC	2	0.00116577		ATGACGTGGGATTCGTTGAGGAATGATTAGATGTCTCTGATTAGGAAGTGT	51	YTWDSLRND+MSLIRKC	2
YEIKVGSAKTMG+LEKC	2	0.00116577		ATGACGTGGTATTATTATAATTTTAAGAATGAGTGGAAGAGTATTGTTTGT	51	YTWYYYNFKNEWKSIVC	2
YEIVLLAGNYAYHVSAC	2	0.00116577		ATGACGTGGTATTTTTTTAGGAAGAAGGATAGTATTTATGTGATTTGGTGT	51	YTWYFFRKKDSIYVIWC	2
YEIVLWVRVLRMTFLEC	2	0.00116577		ATGACGTGTACTGATGGTATTAGTTATGTTTTTCTGTATTTTAGTACTTGT	51	YTCTDGISYVFLYFSTC	2
YEIVTRFTSREYMTLNC	2	0.00116577		ATGACGTGTATTAGTGTGTGGCTTCTTTTTAAGATTGCGGGTATTGATTGT	51	YTCISVWLLFKIAGIDC	2
YEKDIQVNIEKEMQRMC	2	0.00116577		ATGACGTGTGTTCGTTATAGTAATACTGGGTCTGCTGAGCATCTGTTTTGT	51	YTCVRYSNTGSAEHLFC	2
YEKMINKHLFQLQFNDC	2	0.00116577		ATGACGTTGACGAATACTGGTAGGCAGAGTAAGATGAAGTAGTATTATTGT	51	YTLTNTGRQSKMK+YYC	2
YEKMKMCKQLVQHADLC	2	0.00116577		ATGACGTTGGATAAGACTACGTTGAATGTTGTGCATAAGTCGTGGGAGTGT	51	YTLDKTTLNVVHKSWEC	2
YEKMRSMKYTLDKMTVC	2	0.00116577		ATGACGTTTAATCTGTTTAATATGGCTGGGACGAAGATTGGGTATGTGTGT	51	YTFNLFNMAGTKIGYVC	2
YEKPKSPTLWKAVMAAC	2	0.00116577		ATGACGTTTATTAATAGGAAGACGCATGAGGTGAGTTATTATATGGTGTGT	51	YTFINRKTHEVSYYMVC	2
YEKRIRSKPLFTVEVKC	2	0.00116577		ATGACGTTTCGGATTATGTTTAATGATATTATTAAGAGGTGGAATGGTTGT	51	YTFRIMFNDIIKRWNGC	2
YEKRV+A+MHDTNSHNC	2	0.00116577		ATGACGTTTGTGATTTTTACTGCGCGTTATCTGCTGGTTGGTGATTTGTGT	51	YTFVIFTARYLLVGDLC	2
YEKVDYDDERWSNNTRC	2	0.00116577		ATGACGTTTTTGAGGCTTCCGAGTGATAGTTTTGAGTGGTTGATGAATTGT	51	YTFLRLPSDSFEWLMNC	2
YEKYYLSWLKYECRYGC	2	0.00116577		ATGACTAAGAAGACGAATCTGAGTAATAATTGGTAGTGGAGTTATCAGTGT	51	YTKKTNLSNNW+WSYQC	2
YELIRYHKAAYHVRMIC	2	0.00116577		ATGACTAAGAGGACGCATAGGAGTATTATTCATATTAAGCCTACGCAGTGT	51	YTKRTHRSIIHIKPTQC	2
YELKYVWQGN+VMLREC	2	0.00116577		ATGACTAAGATTAGTACGCATCTTTAGAAGGATGTTTCTAAGTAGCGTTGT	51	YTKISTHL+KDVSK+RC	2
YELRSKEFNKFA+CRMC	2	0.00116577		ATGACTAAGATTTGTTGGCAGGGTAGTTATTGGTGGATTCAGGATAATTGT	51	YTKICWQGSYWWIQDNC	2
YELRTCDNCQSWNNHKC	2	0.00116577		ATGACTAAGCAGTAGAATGATCTTACTCGTGGTGGTGGTTATATGACTTGT	51	YTKQ+NDLTRGGGYMTC	2
YELSYVLNRNRAQVPPC	2	0.00116577		ATGACTAAGGATTGGATTGCGAAGGCGCTGCTGGGGTATTGTGATTGTTGT	51	YTKDWIAKALLGYCDCC	2
YELWILH+TQHLNRKCC	2	0.00116577		ATGACTAAGGTTAGTACGCGTTATGTTGTGAATGCGATGGAGTTGTTTTGT	51	YTKVSTRYVVNAMELFC	2
YEM+RTCWSLKTRTLTC	2	0.00116577		ATGACTAAGTATAAGAATCGGATGCAGACGTATGTGAAGTGGAATGGTTGT	51	YTKYKNRMQTYVKWNGC	2
YEMCCAPINPRKRSRYC	2	0.00116577		ATGACTAAGTGTAGGACTAATAAGCCTGTTTAGCATCATAAGGATAATTGT	51	YTKCRTNKPV+HHKDNC	2
YEMCKTNYVYAWLKIEC	2	0.00116577		ATGACTAATAAGCATATGCATAATAATAGTGGGTTGCATAATCCGATGTGT	51	YTNKHMHNNSGLHNPMC	2
YEMEGPNTIKWSEIMLC	2	0.00116577		ATGACTAATAGTGAGATGACGATTAATGATAATAATAGTCGGTTGCGGTGT	51	YTNSEMTINDNNSRLRC	2
YEMHDRLWLEKQRSVKC	2	0.00116577		ATGACTAATATGATGATTTGTCTGACTAGTGAGCGGTTTGAGTTTCGTTGT	51	YTNMMICLTSERFEFRC	2
YEMILGRR+NKMKCYCC	2	0.00116577		ATGACTAATATTGCGCGTGGGAATAGGTCTTTGCTGTAGCTGGCGCATTGT	51	YTNIARGNRSLL+LAHC	2
YEMNITYKKNYGLEHIC	2	0.00116577		ATGACTAATCGGGATACTATGATTGTTTTGAGGTCTTTTTGTTCTCATTGT	51	YTNRDTMIVLRSFCSHC	2
YEMRFAGKMAVKRG+MC	2	0.00116577		ATGACTAATCTGACGTGTTGTAATCTTAGTACTTAGCGGGCTCTGTCGTGT	51	YTNLTCCNLST+RALSC	2
YEMRTIPVRH+RVKTSC	2	0.00116577		ATGACTAATGAGAATTCGGTTCCTAAGAGTCAGATTACGATTGGGTAGTGT	51	YTNENSVPKSQITIG+C	2
YEMSH+ITDEFSHMTAC	2	0.00116577		ATGACTAATGGTGATGTGTTTAATAGGAAGACGTTTGAGGTTGCGTATTGT	51	YTNGDVFNRKTFEVAYC	2
YEMSNEN+FIEYYDFVC	2	0.00116577		ATGACTAATTTGACTGGGCGTACTCAGATGGAGAATTATGGTGGGCATTGT	51	YTNLTGRTQMENYGGHC	2
YEMWSSSFRSGLTKGTC	2	0.00116577		ATGACTAATTTGATTCTGCTTTTGCTGCATGATGCGCCTACGGCTATGTGT	51	YTNLILLLLHDAPTAMC	2
YEMYESYGRICCKNSIC	2	0.00116577		ATGACTACGAGTGTTTATGAGACGATGGTTTATGTTGTGTTTCCTATGTGT	51	YTTSVYETMVYVVFPMC	2
YENDAKYPTKSNTYHDC	2	0.00116577		ATGACTACTAATAGTGATAGTACTGAGATGGGGACTTATTTGCATTTGTGT	51	YTTNSDSTEMGTYLHLC	2
YENDGKGIAQCYTVTWC	2	0.00116577		ATGACTACTAGGTGGCGTTTGATTGCTATTAAGCAGTTGCAGAATACGTGT	51	YTTRWRLIAIKQLQNTC	2
YENFSQWHGPLGNNRRC	2	0.00116577		ATGACTACTGAGTGGGTGACTGGGTATTGGTGTACGCAGACTAGTGCTTGT	51	YTTEWVTGYWCTQTSAC	2
YENGANKTRHKLQDS+C	2	0.00116577		ATGACTAGGAATACTAAGATTGTTAAGCAGCGTCCGTATTTGGCTAAGTGT	51	YTRNTKIVKQRPYLAKC	2
YENKYVKT+KMAIRGMC	2	0.00116577		ATGACTAGGATTGAGTCGATGAGTATGACTAAGCCGCTGTATCTTACTTGT	51	YTRIESMSMTKPLYLTC	2
YENMICKYPASVTMARC	2	0.00116577		ATGACTAGGCATAATAGTAGTGGTTAGCTGGTGATTAAGGTGTGTACTTGT	51	YTRHNSSG+LVIKVCTC	2
YENMKRAESATHFWQKC	2	0.00116577		ATGACTAGGGAGAATACGCGGAGGTAGTCTAATTTGACGGATCTTCGGTGT	51	YTRENTRR+SNLTDLRC	2
YENNDEM+IVKWGRRGC	2	0.00116577		ATGACTAGGTATACGAGGGAGCGGTAGAGTGCTTATGCTAGTAATGTGTGT	51	YTRYTRER+SAYASNVC	2
YENTTHLMMWFNKCNEC	2	0.00116577		ATGACTAGTATTAATAAGACTAATGTTTGGGAGTATAAGAGGCTGACGTGT	51	YTSINKTNVWEYKRLTC	2
YENVNMSKT+YNCRNSC	2	0.00116577		ATGACTAGTATTGATAAGATGTCGGAGAATAGGCATACTAGTATGAAGTGT	51	YTSIDKMSENRHTSMKC	2
YEPIASRATRSSKPLNC	2	0.00116577		ATGACTAGTCCGGGTCGGTTGACGTCTAGGATTAATGATGGGATGTGTTGT	51	YTSPGRLTSRINDGMCC	2
YEPIYPDLKAQQ+SMNC	2	0.00116577		ATGACTAGTGGGATGTTTAGGGCTTGGTTGTTTAATTAGCTTGAGAAGTGT	51	YTSGMFRAWLFN+LEKC	2
YEPNWQDTRWSLNQTLC	2	0.00116577		ATGACTATGAAGCATGAGTAGTATAAGCCTACTTTGGTTAGGTTTAATTGT	51	YTMKHE+YKPTLVRFNC	2
YEPRNECF++RY+KVKC	2	0.00116577		ATGACTATGCTGAATAAGAATTATTTTAATAATTGGTGTATGTTGATTTGT	51	YTMLNKNYFNNWCMLIC	2
YEPYK+TCMFYTQKNYC	2	0.00116577		ATGACTATGTATAATACGACTGGTGATGAGATGAAGAATAGTCATGAGTGT	51	YTMYNTTGDEMKNSHEC	2
YEQ+KEIDMSIEWVWCC	2	0.00116577		ATGACTATGTATGCTTTGCAGAATATGATTACTTATTGGTGTCCGCAGTGT	51	YTMYALQNMITYWCPQC	2
YEQKG+TQ+NFNNNLSC	2	0.00116577		ATGACTATTAGGTTTAAGCTTGTTAGGTAGAGTGATAGTTGGATTTGTTGT	51	YTIRFKLVR+SDSWICC	2
YEQPDSVYSEHGYCWRC	2	0.00116577		ATGACTATTATGGTGAAGTTGGCGAAGGTTTATATGGCTGTTGAGTTTTGT	51	YTIMVKLAKVYMAVEFC	2
YEQRWHMTSKSGLTKRC	2	0.00116577		ATGACTATTGCTTTGAAGTGGTTTAGGTTTACGCTGAATCTTTTGTATTGT	51	YTIALKWFRFTLNLLYC	2
YERCAGTFSRPDLMMCC	2	0.00116577		ATGACTATTGGTACTTCTCTTGTGTGTTCTGCGAGTAAGGCGATTGTGTGT	51	YTIGTSLVCSASKAIVC	2
YERECKSVKCEHVSSIC	2	0.00116577		ATGACTATTGGTTTTGTGTATGTGTATAATGCTATTTTTTCGTGTAGGTGT	51	YTIGFVYVYNAIFSCRC	2
YEREL+CRYPAVNKQEC	2	0.00116577		ATGACTATTTGGGATTCTCCTTAGGCTAAGGTGATGTTTTGTTGGCAGTGT	51	YTIWDSP+AKVMFCWQC	2
YERKKFQNSDKDIKNAC	2	0.00116577		ATGACTCAGAATACTTATTTTAATGATTAGCGGATGCGGGATAATACTTGT	51	YTQNTYFND+RMRDNTC	2
YERKVRL+NR+NVCLKC	2	0.00116577		ATGACTCATGAGAATCGTAGTGCTGAGCTGGGGTGTCCGGCTAAGATTTGT	51	YTHENRSAELGCPAKIC	2
YERL+YKNLGDKRYLNC	2	0.00116577		ATGACTCATGATAGGCAGATGATGGGTTTGGAGTTGAAGTATACGGAGTGT	51	YTHDRQMMGLELKYTEC	2
YERLCSVVRVNTKYMSC	2	0.00116577		ATGACTCATTATAAGATTTGGCTGCTTGTTGCTGTGAAGCGTTTTAATTGT	51	YTHYKIWLLVAVKRFNC	2
YERMIRNCNRKLYTSHC	2	0.00116577		ATGACTCCGGGTACTATTCATCTGACTCTGAGGTATTGGCGTAAGTGTTGT	51	YTPGTIHLTLRYWRKCC	2
YERRQPGAIVKNGR+PC	2	0.00116577		ATGACTCCTAATAATCAGAAGATGTATTATGATAAGCTGAATAGGAGGTGT	51	YTPNNQKMYYDKLNRRC	2
YERRSRHRSG+AEIQKC	2	0.00116577		ATGACTCCTAGTAGGAAGTTGTTGGAGTTGGATCAGCGGAATTATCGTTGT	51	YTPSRKLLELDQRNYRC	2
YERVQQESSQGIRKCNC	2	0.00116577		ATGACTCGGGTTTGTCTTCTGGCTGATGAGAATTTGCTTGATCGTACGTGT	51	YTRVCLLADENLLDRTC	2
YESAICDKEDPKNRYSC	2	0.00116577		ATGACTCGTAAGTTTACTCTTGGTCTTGTTCCGGAGAATAATTAGACGTGT	51	YTRKFTLGLVPENN+TC	2
YESELAFAVHREKPFTC	2	0.00116577		ATGACTCGTGCGAGTGGGATGGAGACGGATTAGATGAAGGGTTGGCAGTGT	51	YTRASGMETD+MKGWQC	2
YESGNLNRQF+SWMSKC	2	0.00116577		ATGACTCGTGTGTCGCATGATAGGACGACGCAGAAGAGGGATACGCCGTGT	51	YTRVSHDRTTQKRDTPC	2
YESLKWMGTGGDTFNSC	2	0.00116577		ATGACTCGTTTGAATATTGAGGGTTATATGACGACGGGGAGTGGTCATTGT	51	YTRLNIEGYMTTGSGHC	2
YESRKDFATYQQRENQC	2	0.00116577		ATGACTCTGGCGTAGGGTTTGTTGTATCCTCCGAAGGGTAGGCGGTCTTGT	51	YTLA+GLLYPPKGRRSC	2
YESRMDKWRVRDYNCGC	2	0.00116577		ATGACTCTTATTAAGACGACGCGGACTAATCGTTCTAGTTAGAAGTTTTGT	51	YTLIKTTRTNRSS+KFC	2
YESY+NSSVCSKSNAMC	2	0.00116577		ATGACTGAGAGTAAGTAGAGGAATTCGTATTATGGTAGTCCTGAGAATTGT	51	YTESK+RNSYYGSPENC	2
YETAYHCADVPMH+RHC	2	0.00116577		ATGACTGAGAGTACGTCGTATGCGTGTACGCCGGCGGATGTGGATAAGTGT	51	YTESTSYACTPADVDKC	2
YETERSMSEHDNDIVCC	2	0.00116577		ATGACTGAGATGTTTTCGAAGGCGAAGTAGACGAGGTAGGGTATGATGTGT	51	YTEMFSKAK+TR+GMMC	2
YETIKNLQKRIVNLNGC	2	0.00116577		ATGACTGAGCTGAATGAGTGGGTTATGCTTAAGATGCAGTGTTATCGGTGT	51	YTELNEWVMLKMQCYRC	2
YETIRSMPRG+EKLNTC	2	0.00116577		ATGACTGAGGGGGAGCGGTCTAATGCGAAGCGTAGGAATCGTGTTGCGTGT	51	YTEGERSNAKRRNRVAC	2
YETKVRWLYSI+VWNFC	2	0.00116577		ATGACTGAGTGTAATGTTCTGTGTTATCATAATAAGTGTGTTGCGACGTGT	51	YTECNVLCYHNKCVATC	2
YETLDQICQFKRYEYVC	2	0.00116577		ATGACTGATACGAGTTAGGTGCTTATGCTTAGGTTGGATCGGTCTGGGTGT	51	YTDTS+VLMLRLDRSGC	2
YETMGTRLSSKIFEYNC	2	0.00116577		ATGACTGATGTTAATCCGATGGAGTATCATCATACTACGACTAATTCGTGT	51	YTDVNPMEYHHTTTNSC	2
YETNGKHVDNVSPISNC	2	0.00116577		ATGACTGATTATAATGGTTGGACGACGGAGAGTCCGGTGTATTTGAGTTGT	51	YTDYNGWTTESPVYLSC	2
YETQVRNSDNR+IRGMC	2	0.00116577		ATGACTGCGAGTGTTTGGGTTTGGAGGAATGTGAAGTTTGTGCGGTAGTGT	51	YTASVWVWRNVKFVR+C	2
YETRETDGMSNFGERSC	2	0.00116577		ATGACTGCGTGTTGGGGTATGATTAATACGTGGGAGACGATGTATGTGTGT	51	YTACWGMINTWETMYVC	2
YETSQCTQFS+AIGACC	2	0.00116577		ATGACTGCTGCTAGTAAGCAGCAGACGAAGACGTAGGGGTCGTATGGTTGT	51	YTAASKQQTKT+GSYGC	2
YETSRSGCRSGGSGSSC	2	0.00116577		ATGACTGCTTAGGTTTGGGATAATAGGTCGAATGGGTGGAATTCTACGTGT	51	YTA+VWDNRSNGWNSTC	2
YETY+A+MSTAVSKKSC	2	0.00116577		ATGACTGGGATTAGGAAGGTGTGTGGTTATGAGAAGTTGAGGATTGAGTGT	51	YTGIRKVCGYEKLRIEC	2
YEVGDNLAHTGSMDNNC	2	0.00116577		ATGACTGGTGGTATGATGAAGTCTGATAAGAATAGGATGTGGAGTGTTTGT	51	YTGGMMKSDKNRMWSVC	2
YEVNS+TPSRNDVLSLC	2	0.00116577		ATGACTGTGAATAGTAGTACGTGTGAGAAGGCTAATAAGATTGTTAGGTGT	51	YTVNSSTCEKANKIVRC	2
YEVRKMLNDSN+RKYMC	2	0.00116577		ATGACTGTGACGCTTAAGACTAATTTGAGTCGGGCGCATGGGGATTGTTGT	51	YTVTLKTNLSRAHGDCC	2
YEVYSRDTINTLLVGSC	2	0.00116577		ATGACTGTGACTAAGTTTCATGATTATGATTAGGCTAGGCGTGCGTTTTGT	51	YTVTKFHDYD+ARRAFC	2
YEWDAWGISPNRESLPC	2	0.00116577		ATGACTGTGGAGCATGTGTGTTTGCTGATGGATAGTAAGAAGAAGGTGTGT	51	YTVEHVCLLMDSKKKVC	2
YEWNCYEWVIYMITVFC	2	0.00116577		ATGACTGTGGGTGCGTCGAATCATATTATGGAGGCGTTGAGGTATTGTTGT	51	YTVGASNHIMEALRYCC	2
YEY+YKWVHYFGKMDNC	2	0.00116577		ATGACTGTGTGTGCTGGTCAGGGGAGGCAGTCGATGATGTATAAGGAGTGT	51	YTVCAGQGRQSMMYKEC	2
YEYGLAILWYMYMIRCC	2	0.00116577		ATGACTGTTACGTGGAGGCGTAAGCGGAGTAGGAGGTTTCTGAATTCTTGT	51	YTVTWRRKRSRRFLNSC	2
YEYKNIA+TRAVCYSMC	2	0.00116577		ATGACTGTTGAGAGTCGGACTCCGCCTGGGCAGTTTTCTGAGTGGTGGTGT	51	YTVESRTPPGQFSEWWC	2
YEYKTTQRQLYKSPMPC	2	0.00116577		ATGACTGTTTATGTGCTTCGTCATTGGCCGAATCATATTTTGAAGTTTTGT	51	YTVYVLRHWPNHILKFC	2
YEYNMCTRGCNYDTNSC	2	0.00116577		ATGACTTAGCCTCCGACTTCTCCGATGCGGATGCCTATGTGGATTGTGTGT	51	YT+PPTSPMRMPMWIVC	2
YEYNYRENPYMYARS+C	2	0.00116577		ATGACTTAGTAGATGGTGTCGAGTAGGTAGTCTAGGAAGACTGGTGAGTGT	51	YT++MVSSR+SRKTGEC	2
YEYSTLYFVIKHYTGSC	2	0.00116577		ATGACTTAGTATCGGAATGCGGTGATTAATAATAATGGTAGTGGGTAGTGT	51	YT+YRNAVINNNGSG+C	2
YEYVCSWSLFEGSQNRC	2	0.00116577		ATGACTTAGTCGATTAAGTGGGATAAGCGTGTGGAGTATACTCCTGATTGT	51	YT+SIKWDKRVEYTPDC	2
YEYYNEHDFLNCRIMKC	2	0.00116577		ATGACTTATAGTGAGATTACTGATATTAAGACTAATATGACGACTTCGTGT	51	YTYSEITDIKTNMTTSC	2
YEYYSF+YLIVKVQHVC	2	0.00116577		ATGACTTATCCGAAGTCGGATCGTGCTGTGAGTCAGTAGATTAGTACTTGT	51	YTYPKSDRAVSQ+ISTC	2
YF+KIGRDLSWIIPVWC	2	0.00116577		ATGACTTATGAGACGATGCTGGTGTATTGTGATTGGAATTGGAATTTGTGT	51	YTYETMLVYCDWNWNLC	2
YF+PMGMDSSVNKARQC	2	0.00116577		ATGACTTCGATGACTACTCTGCATAGGACTCAGGCGTGGATGCCTTAGTGT	51	YTSMTTLHRTQAWMP+C	2
YF+RMKCCIWNS+RGGC	2	0.00116577		ATGACTTCGTGGCCGTGGCATACGACGTATTAGGTGTTTAGGCGGTATTGT	51	YTSWPWHTTY+VFRRYC	2
YF+RYMSKVKPRHFTLC	2	0.00116577		ATGACTTCTAATGAGACGTGT	21	YTSNETC	2
YFAAMTNSETRVRQWRC	2	0.00116577		ATGACTTCTCGGTAGTATAGTAGTAAGCCTACTTCGCATGATTTGCTGTGT	51	YTSR+YSSKPTSHDLLC	2
YFADNGGKLENKIASYC	2	0.00116577		ATGACTTGGGGGATGCCGAGTCATAGTAAGATGAGTAGGAATAAGCCGTGT	51	YTWGMPSHSKMSRNKPC	2
YFAKKAYY+AKPYRAAC	2	0.00116577		ATGACTTGGGGGTGGCGGTGTAATTATTTTTGGGGTACGAAGGAGATTTGT	51	YTWGWRCNYFWGTKEIC	2
YFAYKQNNRTLASARNC	2	0.00116577		ATGACTTGGTGGAGGAGGGGTAAGCTGGAGACTAGGCAGCCTCTGAGTTGT	51	YTWWRRGKLETRQPLSC	2
YFCGIFMPEALYLVNLC	2	0.00116577		ATGACTTGTATGTAGACTGCTTGTTGGAGTCGTAATCCTGGTCATATGTGT	51	YTCM+TACWSRNPGHMC	2
YFCGLWNIFLNEY+KGC	2	0.00116577		ATGACTTGTCTTCCGCGTGAGAAGTATGGGAGTCTTGATACTAAGAGTTGT	51	YTCLPREKYGSLDTKSC	2
YFCLILNLHSCRWRQCC	2	0.00116577		ATGACTTGTGTTCAGAATTATGATGAGATGGAGCAGGTTATTGATAGTTGT	51	YTCVQNYDEMEQVIDSC	2
YFCMHRITSRKLDHKCC	2	0.00116577		ATGACTTGTTATCCTAAGCATTAGATTTCGAAGAGTGCGATTCGTAAGTGT	51	YTCYPKH+ISKSAIRKC	2
YFCPVNFHDATQVTFKC	2	0.00116577		ATGACTTTGAGGTGGATTTTTGGGTGTGATTGGAGTTTGGAGAATCGTTGT	51	YTLRWIFGCDWSLENRC	2
YFCSRLLRIWTAHVRVC	2	0.00116577		ATGACTTTGATGAATTGGACGATGAGGAATTATTTTTCGAAGGGGATGTGT	51	YTLMNWTMRNYFSKGMC	2
YFDQDNIFNFVWCLKVC	2	0.00116577		ATGACTTTGGGGTAGTGGAAGACTGATGATCAGTCGTTTAAGTAGGTGTGT	51	YTLG+WKTDDQSFK+VC	2
YFDTLSFE+PGLRKSLC	2	0.00116577		ATGACTTTGTATGCTTATATGGCGCATAGGATTCCGCATATGCCTTATTGT	51	YTLYAYMAHRIPHMPYC	2
YFDVKKV+YRMVRKVMC	2	0.00116577		ATGACTTTTATTAATCGTAGGACTCATGAGATTGTTATTTATGAGAATTGT	51	YTFINRRTHEIVIYENC	2
YFDVWTKTANNVYYKVC	2	0.00116577		ATGACTTTTGGTCATAAGAAGTGGAAGTGTAATATTATTGGTGTTGAGTGT	51	YTFGHKKWKCNIIGVEC	2
YFDWNNDHDWL+EIYRC	2	0.00116577		ATGAGGAAGATGCATAGGCATCCTGCTGATACGAGGACGCATCGTTCGTGT	51	YRKMHRHPADTRTHRSC	2
YFDYWIVTSFRWRRVCC	2	0.00116577		ATGAGGAAGATTGAGGTGTGTTTGGAGGATAATAATTGTTATTGGTATTGT	51	YRKIEVCLEDNNCYWYC	2
YFECVIGNSIYSKRKRC	2	0.00116577		ATGAGGAAGCCGCTGACTGCGAGTACGAGGCATAAGTAGTTTATGTGGTGT	51	YRKPLTASTRHK+FMWC	2
YFEDG+LDNANLGRIRC	2	0.00116577		ATGAGGAAGGAGATTGGGAATAATCCTAATACTGTTATGAAGAGGCAGTGT	51	YRKEIGNNPNTVMKRQC	2
YFEEPPSLLEWSLGLEC	2	0.00116577		ATGAGGAAGGCGACGCAGCATCTTTGGAATCTTAAGTATCTGCCTAATTGT	51	YRKATQHLWNLKYLPNC	2
YFEIVR+VLTREKRNTC	2	0.00116577		ATGAGGAAGTGGTGTAGGTTTTTGATTGAGAGTATGTTGAGGACGCAGTGT	51	YRKWCRFLIESMLRTQC	2
YFEKDRWFKQWPDCSAC	2	0.00116577		ATGAGGAAGTGTATTTAGCTGTCGAGGTGGTAGTCGCAGTCTAAGTTGTGT	51	YRKCI+LSRW+SQSKLC	2
YFEMLEWVVTLVVYDRC	2	0.00116577		ATGAGGAAGTTGAAGCATCCGATGGCGACGTAGGAGCTGAATACTCTGTGT	51	YRKLKHPMAT+ELNTLC	2
YFEMVIVPEWIVEKCIC	2	0.00116577		ATGAGGAATAATGCGCATAATGTGGAGAATATTGTGACGGATGTGTAGTGT	51	YRNNAHNVENIVTDV+C	2
YFENHKFYVAKPT+MSC	2	0.00116577		ATGAGGAATACTAATAAGTGGTTGTATATTGGTTGTGTGGCTCTGAATTGT	51	YRNTNKWLYIGCVALNC	2
YFFDKHTMLFWSLLPTC	2	0.00116577		ATGAGGAATAGGATGGGTGTGAAGTTGGTGAAGTATACTGATAAGACGTGT	51	YRNRMGVKLVKYTDKTC	2
YFFLNVVITYMLDGLIC	2	0.00116577		ATGAGGAATATGAAGGGGAGGTTGGATGTGATTGATGAGTATAGTTATTGT	51	YRNMKGRLDVIDEYSYC	2
YFFSYL++GRKRR+NDC	2	0.00116577		ATGAGGAATATGTCGAGGAGTGTTGATGCGAAGCAGTCGCATTCGGTGTGT	51	YRNMSRSVDAKQSHSVC	2
YFFVTMLPTAIVINVYC	2	0.00116577		ATGAGGAATCGGGGGTAGATTGGGAATCATTCTATTACTCTTTCGGATTGT	51	YRNRG+IGNHSITLSDC	2
YFFWHRTLCAASSMSQC	2	0.00116577		ATGAGGAATGAGCTGCGTGTTGGGTGTCGGAATAATAATGCGAATAATTGT	51	YRNELRVGCRNNNANNC	2
YFFYTYKSEWSKIGNCC	2	0.00116577		ATGAGGAATGATATGGATTAGTAGTAGATGAAGGGGATTTGGGTTCCTTGT	51	YRNDMD+++MKGIWVPC	2
YFGGWAIFGTREYAMRC	2	0.00116577		ATGAGGAATGATGGGCCTGAGCCTCATAAGGCGTCTTATCGGTAGGCGTGT	51	YRNDGPEPHKASYR+AC	2
YFHEPPQYIHS+QSRSC	2	0.00116577		ATGAGGAATGATTAGACGCGGTCGTTGCAGGATGGTTATATTATTGAGTGT	51	YRND+TRSLQDGYIIEC	2
YFHETYKERNIRSYDVC	2	0.00116577		ATGAGGAATGTGCTGATTTGTAGGGAGCTTTTTGTTGAGTTGGTTTTGTGT	51	YRNVLICRELFVELVLC	2
YFHNWWWRVM+KHCYHC	2	0.00116577		ATGAGGAATTATGGGCTGGTTTATAATTTGTGGGTTTTGGTTTTGTGGTGT	51	YRNYGLVYNLWVLVLWC	2
YFIDQMFTHHCVNANLC	2	0.00116577		ATGAGGAATTGGCTGGAGTGTAAGAGTATGATGGGGGAGCTGCAGTTTTGT	51	YRNWLECKSMMGELQFC	2
YFIITRRKFIKQLIYFC	2	0.00116577		ATGAGGAATTTGAGGTAGGATGGGGAGCATGAGGATTATTTGTAGAATTGT	51	YRNLR+DGEHEDYL+NC	2
YFIKMCTVWMMMIIMCC	2	0.00116577		ATGAGGACGAAGGCTTATATTTATATGTGTGTTCGTTAGATGACGCAGTGT	51	YRTKAYIYMCVR+MTQC	2
YFILSPRKLSYLLISFC	2	0.00116577		ATGAGGACGCATATGCTGCCGCGGGAGATTCTTACTAGGACTTGTGATTGT	51	YRTHMLPREILTRTCDC	2
YFIRHSPYFTVWNLTRC	2	0.00116577		ATGAGGACGCATGATTTTGATAATAAGATGGATAAGATTAAGACGAATTGT	51	YRTHDFDNKMDKIKTNC	2
YFIRMRVHLGW+TGT+C	2	0.00116577		ATGAGGACGCATGGTATTGTGTAGCGTATGTAGTCGTAGTCTTATCTGTGT	51	YRTHGIV+RM+S+SYLC	2
YFIRWTENRAEICIAFC	2	0.00116577		ATGAGGACGCCTACTCGTGCGTAGAATGAGTTGGCGCCTGTGGGGCAGTGT	51	YRTPTRA+NELAPVGQC	2
YFIVDIRNGKWRPYRNC	2	0.00116577		ATGAGGACGGAGTATGAGTGTAATGATAGGACTAATTGGCGTAGGATGTGT	51	YRTEYECNDRTNWRRMC	2
YFKGRNLGS+AYVG+SC	2	0.00116577		ATGAGGACGGGTGGGTAGGGTTGGAGGTATGAGGCTGTTACGTAGAATTGT	51	YRTGG+GWRYEAVT+NC	2
YFKILELCKRNHSIRKC	2	0.00116577		ATGAGGACGTAGGAGAAGGTGGTTGAGAGGTCGTATACTGTGTGGGTTTGT	51	YRT+EKVVERSYTVWVC	2
YFKLSSWLRTNVYLVDC	2	0.00116577		ATGAGGACGTTTAAGCCGCTGCATATTGGGCTTGATATTCTTACGTCGTGT	51	YRTFKPLHIGLDILTSC	2
YFKSYSCMKRYTFGKSC	2	0.00116577		ATGAGGACTACGTCGGGGATTGCTACTGATGTTGCTGAGAATACTGATTGT	51	YRTTSGIATDVAENTDC	2
YFLHYGRSATYRHAGEC	2	0.00116577		ATGAGGACTGAGGTTCAGAGGAAGGATACGGATGCTAATTGGTAGTATTGT	51	YRTEVQRKDTDANW+YC	2
YFLIEAWFSDMYVMCQC	2	0.00116577		ATGAGGACTGTGAATAATATGCGTACGGTGTAGAAGTATTGTAATGATTGT	51	YRTVNNMRTV+KYCNDC	2
YFLQVWTYDAYILRMGC	2	0.00116577		ATGAGGAGGAATAGGCATAAGGTGTAGTCGATTGGTTGTTTTTGTTGGTGT	51	YRRNRHKV+SIGCFCWC	2
YFLSCSHLQENGMRGTC	2	0.00116577		ATGAGGAGGACTAATTTGGAGACTTATACTAAGCATGAGTATCTTTATTGT	51	YRRTNLETYTKHEYLYC	2
YFMA+FSWS+VFNTTVC	2	0.00116577		ATGAGGAGGATGACGGAGATGTGTAGGAAGTAGGTTAGTGATGATAAGTGT	51	YRRMTEMCRK+VSDDKC	2
YFMCLLSRKALGNYLYC	2	0.00116577		ATGAGGAGGCGTTATTTTCAGGGTCTGTTTATGATGATGAATTAGCAGTGT	51	YRRRYFQGLFMMMN+QC	2
YFMD+MADALDRYLIYC	2	0.00116577		ATGAGGAGGGATCGTATGTCTAAGATTTTGATGAAGTCGTGGGTGCGGTGT	51	YRRDRMSKILMKSWVRC	2
YFMITIWCQAYCRTLKC	2	0.00116577		ATGAGGAGGGGGTGGTAGAGTGAGTGGGAGGTGGAGTTTTTGGGGTTTTGT	51	YRRGW+SEWEVEFLGFC	2
YFMKLQAYELEHCLRDC	2	0.00116577		ATGAGGAGGGTGAGTTGTTGGAGGTTGGTTAGGTATTTGCTGACGCAGTGT	51	YRRVSCWRLVRYLLTQC	2
YFMKVTISLGWLGVLLC	2	0.00116577		ATGAGGAGGTATAGGGATTCTAATAAGATTGATAGGCGTTAGAAGTCTTGT	51	YRRYRDSNKIDRR+KSC	2
YFMTINCMVKATNEYLC	2	0.00116577		ATGAGGAGGTGGTGTATTAATCTGAATAATAAGCTGAAGTAGTAGAATTGT	51	YRRWCINLNNKLK++NC	2
YFNIKHDYKKHWHVRRC	2	0.00116577		ATGAGGAGGTTTGTGCAGTAGTGGACTCAGGAGGATTGTAAGAATGCGTGT	51	YRRFVQ+WTQEDCKNAC	2
YFNKLVYCHKALYTCAC	2	0.00116577		ATGAGGAGTAGTTGGTATTATGAGGCTTAGAAGCTTAGGAAGATTACGTGT	51	YRSSWYYEA+KLRKITC	2
YFNNDQRMY+NGLSVVC	2	0.00116577		ATGAGGAGTATGATTAGGCAGGCTATTTTTTGGCTTATTGTTTGTAGTTGT	51	YRSMIRQAIFWLIVCSC	2
YFNNYIMFVFSKLTPGC	2	0.00116577		ATGAGGAGTATGTATAGGCAGAAGTGTTCGGAGTCTTCTGGGAAGTGGTGT	51	YRSMYRQKCSESSGKWC	2
YFNPK+SLTDTNKPSEC	2	0.00116577		ATGAGGAGTATTAATGTTATTTGGAATGGTTATATGTCTTGGTGGAAGTGT	51	YRSINVIWNGYMSWWKC	2
YFNRILSPFRVTLCS+C	2	0.00116577		ATGAGGAGTCGGACGATTGATGAGAATGTGACTTGGAATTAGCAGAATTGT	51	YRSRTIDENVTWN+QNC	2
YFNVMLIKTWCTMRNCC	2	0.00116577		ATGAGGAGTCTGAAGACGCTGTAGAATCAGATTCAGTGGCAGGATACTTGT	51	YRSLKTL+NQIQWQDTC	2
YFPYQHICILTG+VHSC	2	0.00116577		ATGAGGAGTGTTTTTAGGATTGGGAGGTGTTTTTTTGGGGTTGTGTTGTGT	51	YRSVFRIGRCFFGVVLC	2
YFQHKSRR+PPWLENIC	2	0.00116577		ATGAGGAGTTTGTGGACGATGAAGATGTAGGTGAGGCTGGATATTGCTTGT	51	YRSLWTMKM+VRLDIAC	2
YFQRRRCQGSMSWKSSC	2	0.00116577		ATGAGGATGCGTTTGCAGTGGAGTCCGAGTAGTTGGTTTGCGTTTTATTGT	51	YRMRLQWSPSSWFAFYC	2
YFQSCRSKLFKFVQKWC	2	0.00116577		ATGAGGATGCTGAGTCTGTATATTGAGCAGATTGGTGCTAGTGATGAGTGT	51	YRMLSLYIEQIGASDEC	2
YFR+NY+YVDKSFRA+C	2	0.00116577		ATGAGGATGGATGCGAATAATTTGAATAATTAGAGTCTGACGTTTGGTTGT	51	YRMDANNLNN+SLTFGC	2
YFRCNWNRIVLEHTTSC	2	0.00116577		ATGAGGATGGGGTTGTTGTGGGATATGAATAAGAGTAGTACTTTTCATTGT	51	YRMGLLWDMNKSSTFHC	2
YFRCTSSELVMIKLVTC	2	0.00116577		ATGAGGATGGTGGATGATTGTTTTAATAAGTATAAGAGTTGGAGGTGGTGT	51	YRMVDDCFNKYKSWRWC	2
YFRDEHRRTGMRNCVIC	2	0.00116577		ATGAGGATGTAGCAGCTTGGTCTGGCGCGTGTGACTAAGTAGTATTCGTGT	51	YRM+QLGLARVTK+YSC	2
YFRDINLIHEGDHLKEC	2	0.00116577		ATGAGGATGTTGAAGATTAGGAGTCGTACGTGGAAGACTAGGAATCTGTGT	51	YRMLKIRSRTWKTRNLC	2
YFRGKL+MIYWSFPRIC	2	0.00116577		ATGAGGATTACGTTGAGTTTTCATTGTTGTAGGTGGAATTTTGCTATTTGT	51	YRITLSFHCCRWNFAIC	2
YFRLYLMSIVRERLYSC	2	0.00116577		ATGAGGATTAGTATTGAGCAGGAGAATTAGAGTCATTTTGCGCGGATTTGT	51	YRISIEQEN+SHFARIC	2
YFRNC++MNMNYRYNLC	2	0.00116577		ATGAGGATTAGTTTGTGGCTGTGTGAGGGTCATCGTATTGGGACGGTTTGT	51	YRISLWLCEGHRIGTVC	2
YFRNIYNRT+RNWWRIC	2	0.00116577		ATGAGGATTCAGCGGAATTATACGTGGACTAATATTGTGGAGTGTCAGTGT	51	YRIQRNYTWTNIVECQC	2
YFRNNYNWTSTCCSSRC	2	0.00116577		ATGAGGATTCATAGTGCTGAGAATATTGAGAATATGAAGTGTTGTAATTGT	51	YRIHSAENIENMKCCNC	2
YFRVRDKGAFMCGKIVC	2	0.00116577		ATGAGGATTCATGCTGAGACTGATCAGAGTAAGTGTGAGTTGCGTTATTGT	51	YRIHAETDQSKCELRYC	2
YFRWFWVPIMTFMWTYC	2	0.00116577		ATGAGGATTGAGTATGGTAGGGCTGTGGTGAAGAGTCATGAGGGTTCTTGT	51	YRIEYGRAVVKSHEGSC	2
YFRYDGVRLEWYELWNC	2	0.00116577		ATGAGGATTGAGTTGCAGCGTTGGAAGCTTCTGTTTACGATTGATTATTGT	51	YRIELQRWKLLFTIDYC	2
YFSITAQL+VCDTQHMC	2	0.00116577		ATGAGGATTGCTAAGGATAGGAAGAATTAGATGATGCAGATTAAGGAGTGT	51	YRIAKDRKN+MMQIKEC	2
YFSKVMTVMM+IAHCFC	2	0.00116577		ATGAGGATTGTTAGGGTTTTTTCTGGTTATGCTTTTATGATTCGGATTTGT	51	YRIVRVFSGYAFMIRIC	2
YFSSNDMWEKDIGNPEC	2	0.00116577		ATGAGGATTTCTAATCTGGGTAAGCAGAATGAGGAGTGTCATGCGTTTTGT	51	YRISNLGKQNEECHAFC	2
YFT+MLQRQN+A+HDVC	2	0.00116577		ATGAGGATTTTGTCGAAGCTGACTGCTATTGCTGATTTGGTTTTGCATTGT	51	YRILSKLTAIADLVLHC	2
YFTLADP+EINESES+C	2	0.00116577		ATGAGGATTTTTCAGATGTGTAGTCTGTTTGAGCCGTGGGAGCCGGATTGT	51	YRIFQMCSLFEPWEPDC	2
YFTLTIKVMKDKIHINC	2	0.00116577		ATGAGGCAGATTAAGCAGACGGGGTCTTGTCTTTGGATGGATTATTGTTGT	51	YRQIKQTGSCLWMDYCC	2
YFTMMREKMVCWEVWTC	2	0.00116577		ATGAGGCAGCTTGAGTTTCTGGTGCTGAAGTGGCGTTGTTCTTGGGGTTGT	51	YRQLEFLVLKWRCSWGC	2
YFTNARYPTFEIYQWCC	2	0.00116577		ATGAGGCAGGATACTCATTCTGATTTGTATATGTGTATGCGGAATGCGTGT	51	YRQDTHSDLYMCMRNAC	2
YFTRENGLLIEQMRGFC	2	0.00116577		ATGAGGCAGGATCTTAGTATGTCTCAGGTTATTCGGACTGTTTGGGCGTGT	51	YRQDLSMSQVIRTVWAC	2
YFTRIVGHGWGIWYGYC	2	0.00116577		ATGAGGCATCTGATTCTTGTTAAGTATCATTGGGTTGTGCTTAGTTGGTGT	51	YRHLILVKYHWVVLSWC	2
YFTSLMQMLNNVVTEYC	2	0.00116577		ATGAGGCATCTTAGGAGTATGAATAATTATACTGATTATGATACGTATTGT	51	YRHLRSMNNYTDYDTYC	2
YFVANTNRSNKFVKWNC	2	0.00116577		ATGAGGCATGATAATCATCGTCATGATGCGCCGAGGCTGGAGATTAAGTGT	51	YRHDNHRHDAPRLEIKC	2
YFVFPCYENGSKKKGCC	2	0.00116577		ATGAGGCATTTTGGTAGGGCTCCGTATTATAGTGTTACGGAGTATTGGTGT	51	YRHFGRAPYYSVTEYWC	2
YFVLLLRVRICCIQHYC	2	0.00116577		ATGAGGCCGATTTGTGCTTATTTGTGGAGGCCGAATCGTTTGTTTAATTGT	51	YRPICAYLWRPNRLFNC	2
YFVLRFRHRIVLLIVVC	2	0.00116577		ATGAGGCCTGTTAGGCTTGATCGGCAGACTATGCTTTATGAGGTTGGTTGT	51	YRPVRLDRQTMLYEVGC	2
YFVLVDNLEACDSLGLC	2	0.00116577		ATGAGGCGTATGGATTTTGAGAGGTATGAGAGTAATACTAATTAGCTTTGT	51	YRRMDFERYESNTN+LC	2
YFVLVKWNKNVVVLFDC	2	0.00116577		ATGAGGCGTGGGAAGGGGAATAGTGATTTGACGAAGCTTTTTCATGTTTGT	51	YRRGKGNSDLTKLFHVC	2
YFVLVVAFGVFWCRMVC	2	0.00116577		ATGAGGCGTTATGTTAATTTGCCTACGTTGCATAAGGCTGCTTCTAAGTGT	51	YRRYVNLPTLHKAASKC	2
YFVLYVYRANYHSIIVC	2	0.00116577		ATGAGGCGTTGTTAGATTAATGGTTAGTAGATGATTGCGTATTCGATGTGT	51	YRRC+ING++MIAYSMC	2
YFVMSYTAG+LVMITNC	2	0.00116577		ATGAGGCTGACTAATTTGAGTGAGGCGCAGTATATTAGTGAGTCTTTTTGT	51	YRLTNLSEAQYISESFC	2
YFVTAFY+VSACRGNNC	2	0.00116577		ATGAGGCTGCAGCGGGCGAATACTTTGGTTAAGATTTCTTGGAAGATGTGT	51	YRLQRANTLVKISWKMC	2
YFVTDINNPIASAGKCC	2	0.00116577		ATGAGGCTGCTGAGGAAGATGAGGATGGCGTTGGTGTGTAGTTATTTTTGT	51	YRLLRKMRMALVCSYFC	2
YFVTQGPGNCPFFQNGC	2	0.00116577		ATGAGGCTTACTTTGCATTGTGCTAGTCAGCCGTGGTGTGGTTGGCGTTGT	51	YRLTLHCASQPWCGWRC	2
YFVVRPKPYHEVTEIVC	2	0.00116577		ATGAGGCTTGAGGATACTTGTAAGTATAGGAAGAGGCATAGGCGTAAGTGT	51	YRLEDTCKYRKRHRRKC	2
YFVVTRSPHFSVVNYIC	2	0.00116577		ATGAGGGAGAAGAAGCATGATATTTTGACTGCTAAGCCTCTGACGTCTTGT	51	YREKKHDILTAKPLTSC	2
YFVWLLVNSVMSAYFSC	2	0.00116577		ATGAGGGAGGATAATTGTGTGCATTAGATTTCTTAGAAGACTTTGCGTTGT	51	YREDNCVH+IS+KTLRC	2
YFVWWYNNRNEWHRYSC	2	0.00116577		ATGAGGGAGGATTTGAGGACGGTTTTGGCTGCTATGCTTAGTTATACGTGT	51	YREDLRTVLAAMLSYTC	2
YFWCAQRIDN+WWMT+C	2	0.00116577		ATGAGGGAGGTGCAGAAGGGTGATATGACGATGTGTTGGTATTGTGGTTGT	51	YREVQKGDMTMCWYCGC	2
YFWDDCERDFLKYSVWC	2	0.00116577		ATGAGGGAGTATTGGTATTATACGTTTAATCAGAGGTGGCAGTTGATTTGT	51	YREYWYYTFNQRWQLIC	2
YFWDRVKANEEEDVNGC	2	0.00116577		ATGAGGGATAGGTTGGATGATGCTAAGTATCTGTTGGTTCAGCAGGTTTGT	51	YRDRLDDAKYLLVQQVC	2
YFWMASNMPESSLPNNC	2	0.00116577		ATGAGGGATAGTATGCATTTGAAGAAGGAGGTGATGTAGTGGTGTAGTTGT	51	YRDSMHLKKEVM+WCSC	2
YFWRSTHISHCNDNIQC	2	0.00116577		ATGAGGGATCTGAAGAAGTGGTGTAATATGTGTGAGCCGTGTTAGAAGTGT	51	YRDLKKWCNMCEPC+KC	2
YFWTLIHWNVVWSSSDC	2	0.00116577		ATGAGGGATGTGGCGTCGGATAGTAATTATCGTGATGGGGAGAATTCGTGT	51	YRDVASDSNYRDGENSC	2
YFWTYELSYAIGIFRIC	2	0.00116577		ATGAGGGATGTGTATGTTAAGCAGACTTATATGCAGAATTTTAATAGGTGT	51	YRDVYVKQTYMQNFNRC	2
YFYDIEKNN+RFMGMNC	2	0.00116577		ATGAGGGATTAGTGTAGTCATGCTACGTATAGGATTAGGATTTAGCCGTGT	51	YRD+CSHATYRIRI+PC	2
YFYLERCVV+MSVGDLC	2	0.00116577		ATGAGGGATTGGTTTAGGCCGTATCGGAATAAGCAGAGTGGGTTGTAGTGT	51	YRDWFRPYRNKQSGL+C	2
YFYNDNYEG+DGCL+HC	2	0.00116577		ATGAGGGATTTGACGATTGATCAGGTGTCTAGGGATAATCGGACGGAGTGT	51	YRDLTIDQVSRDNRTEC	2
YFYVN+DN+HCYWALIC	2	0.00116577		ATGAGGGCGAAGGCTATTAGTATGGAGAGTGCTTCTATTAATGAGGATTGT	51	YRAKAISMESASINEDC	2
YFYVWRLLESLFDEIRC	2	0.00116577		ATGAGGGCGAGTGCTATGTAGTCGAGGCTGCATTCGACGCATACGTAGTGT	51	YRASAM+SRLHSTHT+C	2
YG+DMCIRRVWTQISVC	2	0.00116577		ATGAGGGCGTCGGCGTGTCTTATGTAGTGTACGAGTCATACTTGGACGTGT	51	YRASACLM+CTSHTWTC	2
YG+IPRK+C+VKQNQAC	2	0.00116577		ATGAGGGCGTTTCAGATTTTTAGTGAGTGTAGTAAGAAGCATTAGCGTTGT	51	YRAFQIFSECSKKH+RC	2
YG+KLFDPQERLWANMC	2	0.00116577		ATGAGGGCTAAGTGGAGTTGGAATGAGAAGCATTAGGGGATGAATGTGTGT	51	YRAKWSWNEKH+GMNVC	2
YG+MWI+RKSHS+TTFC	2	0.00116577		ATGAGGGGGTCTCGTTTGTCTTTGACTGGTAGGAGGTATCTTAGTAGTTGT	51	YRGSRLSLTGRRYLSSC	2
YG+NNEKNKICY+QTLC	2	0.00116577		ATGAGGGGGTGTCTGGCGAGGGGTAAGCGTATTGTTACTACTTGGCCTTGT	51	YRGCLARGKRIVTTWPC	2
YG+PNW+LTLWVYGA+C	2	0.00116577		ATGAGGGGTAAGTGTAATGGTTGGAATATTTAGGTTACGCCTTTGAAGTGT	51	YRGKCNGWNI+VTPLKC	2
YG+RLVYFIHCKVVLMC	2	0.00116577		ATGAGGGGTACTAGGCAGCTTGGTTGTTAGACGCATCCGCTTCATAGTTGT	51	YRGTRQLGC+THPLHSC	2
YG+SKKAVHGVSLDFGC	2	0.00116577		ATGAGGGTGAATTCGCGGGGTAAGAAGAAGCGTATTATGTATTCGTCTTGT	51	YRVNSRGKKKRIMYSSC	2
YG+YNRRSFTNQQERSC	2	0.00116577		ATGAGGGTGACTGGTGCTATTGTGAATTGTATGCGGTCTATTGCGAGGTGT	51	YRVTGAIVNCMRSIARC	2
YGAKFEAWWELDSLVDC	2	0.00116577		ATGAGGGTGAGGCTGCATATGTGTCTTTAGATGCTGAATGCTAGGAAGTGT	51	YRVRLHMCL+MLNARKC	2
YGAKSNKSLT+ACEVLC	2	0.00116577		ATGAGGGTGATGCCGCATTCTTGGCATAATATGATGAATACTTGTAGTTGT	51	YRVMPHSWHNMMNTCSC	2
YGALSCRAKYKLGKDFC	2	0.00116577		ATGAGGGTGCTGAAGGGGCTGAAGCATGAGATGGATATGCCGGGTATGTGT	51	YRVLKGLKHEMDMPGMC	2
YGANTNDA+MCNKI+SC	2	0.00116577		ATGAGGGTTAATAATTAGGATCAGAGGAATAGTTAGTTGGTGAGGGTTTGT	51	YRVNN+DQRNS+LVRVC	2
YGASSEMSYLIVNHHYC	2	0.00116577		ATGAGGGTTAATTAGGGGAATCATCCTTAGATGCGTGTGAATAGGGTGTGT	51	YRVN+GNHP+MRVNRVC	2
YGATHNDGVSFVRAYLC	2	0.00116577		ATGAGGGTTGTGCATGGTAAGCCGTGGTTTAGTGTGACTGAGTATAAGTGT	51	YRVVHGKPWFSVTEYKC	2
YGAVEAGDISLGWK+YC	2	0.00116577		ATGAGGGTTTCGCCTTATCTGGTTACGCAGACGCATTGTAGGATGACGTGT	51	YRVSPYLVTQTHCRMTC	2
YGCFSTMFFSRSYSVRC	2	0.00116577		ATGAGGGTTTTGCATTTGGCTGAGGATAGTTGGAAGGTTATTGGTGCTTGT	51	YRVLHLAEDSWKVIGAC	2
YGCIYSVLGVWDDFYDC	2	0.00116577		ATGAGGGTTTTGTGTTGTAAGGTGTGGAGGCAGAGTCAGTGGAGGAAGTGT	51	YRVLCCKVWRQSQWRKC	2
YGCNYGNIHHVNTNQTC	2	0.00116577		ATGAGGGTTTTTTATATTAAGAGTTTGCGGAAGTATACGTTTTATCTGTGT	51	YRVFYIKSLRKYTFYLC	2
YGCSSINRQQAIRLWVC	2	0.00116577		ATGAGGTAGAAGAATACTATGGTTGGGGATATTAATGCGCCTGCTACGTGT	51	YR+KNTMVGDINAPATC	2
YGCVKRSDLK+GFS+RC	2	0.00116577		ATGAGGTAGAAGAATCTTAAGAATAATTGTAGTACGAAGAAGGATTCTTGT	51	YR+KNLKNNCSTKKDSC	2
YGCVRLGFL+QTNTRMC	2	0.00116577		ATGAGGTAGCGTTATCGGATTAATGATGGTGAGATGCATTCTCTGATGTGT	51	YR+RYRINDGEMHSLMC	2
YGCYVINWSLVMKWKKC	2	0.00116577		ATGAGGTAGGAGTATGGTAATGTGTAGGTTTGGATGGATAGGAGGTCGTGT	51	YR+EYGNV+VWMDRRSC	2
YGDGGLSLGQILGN+PC	2	0.00116577		ATGAGGTAGGATGATCATCTTAATAATATGACTGTTAGGAAGGAGATGTGT	51	YR+DDHLNNMTVRKEMC	2
YGDIRRARLYFCWRLLC	2	0.00116577		ATGAGGTAGTCGGCTTAGCAGAAGTGTCTTAATACGAATAAGAATAATTGT	51	YR+SA+QKCLNTNKNNC	2
YGEGGNFEVRKA+FLEC	2	0.00116577		ATGAGGTAGTGTCGTGCTCAGAGTGAGAGTCAGACTAAGGAGTGTGATTGT	51	YR+CRAQSESQTKECDC	2
YGEGIIENLDD+AADVC	2	0.00116577		ATGAGGTATAAGTTGTTGCTGAAGTATCGGGATGCTTGTTCGAGGACGTGT	51	YRYKLLLKYRDACSRTC	2
YGEGNLE+MVSRSKRAC	2	0.00116577		ATGAGGTATAATGCGCAGTGTGCTTAGCTTACGCTTTGTAATTCGCCGTGT	51	YRYNAQCA+LTLCNSPC	2
YGERSIDVISVDMPSAC	2	0.00116577		ATGAGGTATCCGGATGAGAGTAGTATGTATTATCAGATGGAGTGGTGTTGT	51	YRYPDESSMYYQMEWCC	2
YGEVAWSKNYDANDKKC	2	0.00116577		ATGAGGTATCCTTATTGTTCTACGATTCGGGATGCGTATGATGCGCATTGT	51	YRYPYCSTIRDAYDAHC	2
YGEWWKCGLFELRVLNC	2	0.00116577		ATGAGGTATGATACTAATGCTATTCTGAGTATTACTTGTTAGTAGATGTGT	51	YRYDTNAILSITC++MC	2
YGFDTESVDMQSR+TIC	2	0.00116577		ATGAGGTATGTGTATTAGAAGAATGAGTTTAAGTTGATGTTTAATCTGTGT	51	YRYVY+KNEFKLMFNLC	2
YGFNLVKYDIRFNMSNC	2	0.00116577		ATGAGGTATTCTATGGATGGTGAGCGTGCTGGTAATAAGGCTAGTAGTTGT	51	YRYSMDGERAGNKASSC	2
YGFVKLHAESARRHLDC	2	0.00116577		ATGAGGTATTGT	12	YRYC	2
YGGKLVLTYNKFFYMFC	2	0.00116577		ATGAGGTATTGTGAGAGGGGGAATGTGGTTGGTCATGATTCTCAGTATTGT	51	YRYCERGNVVGHDSQYC	2
YGGYQSTMNWMKLLRHC	2	0.00116577		ATGAGGTCGAGTTGGGTTTATTAGAGTTGTTCGATTAATTGGAGTCTGTGT	51	YRSSWVY+SCSINWSLC	2
YGHEGMCMNDILDNCGC	2	0.00116577		ATGAGGTCGTAGACGTATAATATTGAGTGTTTGAGGAGGCAGGCTGAGTGT	51	YRS+TYNIECLRRQAEC	2
YGHIWCVDVYIVMVLAC	2	0.00116577		ATGAGGTCGTCGAATAATAATTATGAGAGTAATCGTAATACGCCTAATTGT	51	YRSSNNNYESNRNTPNC	2
YGHKDMKIKR+NYE+PC	2	0.00116577		ATGAGGTCGTGGGCGAATTTTAAGATTTATCGTCCGCTTATGTTTCATTGT	51	YRSWANFKIYRPLMFHC	2
YGHTNFMIPYLTESQDC	2	0.00116577		ATGAGGTCTAGTTCTATTTGTCGTAAGAGTTTGGTGATGCTGAAGAAGTGT	51	YRSSSICRKSLVMLKKC	2
YGHTQANARSSNLMPVC	2	0.00116577		ATGAGGTCTCTGTATATTTATGTTGGTTTTGTGAGTATGGTGTGGAAGTGT	51	YRSLYIYVGFVSMVWKC	2
YGHYKEQQTLLIWNFEC	2	0.00116577		ATGAGGTCTGTTTTGTTTAGGATTGATTTGGGGATGATGCATGCTGCTTGT	51	YRSVLFRIDLGMMHAAC	2
YGI+SHRLNINR+AV+C	2	0.00116577		ATGAGGTGGAAGATGTCGGATAGGGTGTATGAGCAGAATGGTTCTGAGTGT	51	YRWKMSDRVYEQNGSEC	2
YGI+THMYTRLVPNVMC	2	0.00116577		ATGAGGTGGAATATGACGACGAGGATTCTGGATACTGGGAATGCGAAGTGT	51	YRWNMTTRILDTGNAKC	2
YGIC+RLQMMRESTKKC	2	0.00116577		ATGAGGTGGAATGATGGTCGGGTTATTAGGAAGTTTAATTGGTGGAATTGT	51	YRWNDGRVIRKFNWWNC	2
YGIEKTNRFGNNHGRCC	2	0.00116577		ATGAGGTGGAGGTGTTATAATATTCGTACTGATATGCCTAATTTGAATTGT	51	YRWRCYNIRTDMPNLNC	2
YGIENSTWKYNMKSNSC	2	0.00116577		ATGAGGTGGAGTTCTACGTTTATTGAGCTTACTTTTACTATGCATAATTGT	51	YRWSSTFIELTFTMHNC	2
YGIKCKISLEGSFRRNC	2	0.00116577		ATGAGGTGGATTAAGTGGTTGATTTTGCATAATGATTATAAGGAGTTGTGT	51	YRWIKWLILHNDYKELC	2
YGIKINKMFADMLIFKC	2	0.00116577		ATGAGGTGGATTAGTACTGTGTATTCTATGGGTATGTTGCTGTATACTTGT	51	YRWISTVYSMGMLLYTC	2
YGIKRFWVCGLFETVGC	2	0.00116577		ATGAGGTGGATTGCTGATTCGCCGTATTTTACTGTTACGTATTATGATTGT	51	YRWIADSPYFTVTYYDC	2
YGING+FDDDMHVWM+C	2	0.00116577		ATGAGGTGGGAGTGGTTTGATGAGTTTAATAATGTTAAGGCTTGTAGGTGT	51	YRWEWFDEFNNVKACRC	2
YGINNWINVSI+FNANC	2	0.00116577		ATGAGGTGGGATTGTTATCTGCTGGATTTGATTAGGAAGGTGGATCGTTGT	51	YRWDCYLLDLIRKVDRC	2
YGIRNWDSGYCYVMIGC	2	0.00116577		ATGAGGTGGTATAAGGGGAGTCAGGATTAGGATCATTGTAGGCATCCTTGT	51	YRWYKGSQD+DHCRHPC	2
YGISMDDVSNYGNNCAC	2	0.00116577		ATGAGGTGTAATTGGTTGTATGAGGAGAAGTTGGAGAGTAAGAATATGTGT	51	YRCNWLYEEKLESKNMC	2
YGITCSIVYCKKEERRC	2	0.00116577		ATGAGGTGTAGGATTACTAGTGAGCGGAATTGGGATATGATTTATCTTTGT	51	YRCRITSERNWDMIYLC	2
YGITEMYLSNIWDAQDC	2	0.00116577		ATGAGGTGTGGGTATCTGAGTTATTTGAATTTGCTGATGGTGACGAAGTGT	51	YRCGYLSYLNLLMVTKC	2
YGIVENTTKNVCHMMTC	2	0.00116577		ATGAGGTGTGTGTATCGGACTTTTTAGAGGCATAATAAGTGTGGGAAGTGT	51	YRCVYRTF+RHNKCGKC	2
YGIWLYKGECRTVYFMC	2	0.00116577		ATGAGGTGTGTTAGTTAGACTAAGAATTAGAATGAGGGGAATACGCAGTGT	51	YRCVS+TKN+NEGNTQC	2
YGK+FDSNALLGVQHNC	2	0.00116577		ATGAGGTGTTATACGCGTTTTATTAATAGTGTTAAGGCGGCGATGCTTTGT	51	YRCYTRFINSVKAAMLC	2
YGKANMDYKS+DQITLC	2	0.00116577		ATGAGGTTGAAGAATACGTAGAGTGATGATGATATTAAGTTGCTGTATTGT	51	YRLKNT+SDDDIKLLYC	2
YGKARMQFNCGDETS+C	2	0.00116577		ATGAGGTTGAATGGTATGAAGAATGCTAAGAAGAGTGATTTGAAGTGTTGT	51	YRLNGMKNAKKSDLKCC	2
YGKKKDVMFN+QVHKVC	2	0.00116577		ATGAGGTTGAATTTTTTTATGAGGTATGTTACGAAGCGGCATTGGGCTTGT	51	YRLNFFMRYVTKRHWAC	2
YGKKRQHSQPHEKFSSC	2	0.00116577		ATGAGGTTGAGTTGGATTGCGAAGCGGCTTTCGGAGGAGGATCGTACGTGT	51	YRLSWIAKRLSEEDRTC	2
YGKKVEKMSVPYRYSTC	2	0.00116577		ATGAGGTTGATTATTCCTAAGCATGATACGACTTCTGTTAATTCGAAGTGT	51	YRLIIPKHDTTSVNSKC	2
YGKRYVHTMKGMSQGKC	2	0.00116577		ATGAGGTTGCTTTATGAGATGTCGCATCGTCTGACTGGGTCGGCGAATTGT	51	YRLLYEMSHRLTGSANC	2
YGKVYLFGTGPGFYMDC	2	0.00116577		ATGAGGTTGGCTCGGAGGGATTGTCTTGAGTCTCGTATGCCTGAGTGTTGT	51	YRLARRDCLESRMPECC	2
YGLAQLKNQFCNGKLTC	2	0.00116577		ATGAGGTTGTATAAGACGTGTTGTTATACGCGTTATGCGGATGGTATGTGT	51	YRLYKTCCYTRYADGMC	2
YGLDESHMIWHCNFRYC	2	0.00116577		ATGAGGTTGTTTATTTGGGTTAATGTTCGTATGTATGCTATTGTGCAGTGT	51	YRLFIWVNVRMYAIVQC	2
YGLECERMFYMKSQESC	2	0.00116577		ATGAGGTTTAATTGGCGGTCGAATGGGCGGTGGTAGTAGAAGACGTATTGT	51	YRFNWRSNGRW++KTYC	2
YGLHNHPGNDRAMKHNC	2	0.00116577		ATGAGGTTTAATTTGAGTAGTTTGATTACTGAGAATTGTCGTGATAGGTGT	51	YRFNLSSLITENCRDRC	2
YGLIRK+CSESDAYVVC	2	0.00116577		ATGAGGTTTGAGTAGATTCAGAATTATATGTAGGATACGCTTACTATGTGT	51	YRFE+IQNYM+DTLTMC	2
YGLKHWNTGL+MYPKMC	2	0.00116577		ATGAGGTTTTATACGACGTGTGCTACTCCGTCGGAGAGTAGGGAGACGTGT	51	YRFYTTCATPSESRETC	2
YGLRSGIMFNVIKKRMC	2	0.00116577		ATGAGGTTTTGTAAGCTTAAGGTGCGGTGTTGTAATGCTAAGAATAGGTGT	51	YRFCKLKVRCCNAKNRC	2
YGLSECYYRFDNKWASC	2	0.00116577		ATGAGTAAGAAGATGAATAGGACTGATAGGAAGTGGTAGAATATTTATTGT	51	YSKKMNRTDRKW+NIYC	2
YGLTDHTNSQFHIRAQC	2	0.00116577		ATGAGTAAGAATAATAAGCTGCTTTGTTAGATTCTGGTGACTTTGTATTGT	51	YSKNNKLLC+ILVTLYC	2
YGLTRLDTDCVKRS+GC	2	0.00116577		ATGAGTAAGAATAATGTTTAGGAGTCGTCGAAGGTTCGGGCTGTGCTGTGT	51	YSKNNV+ESSKVRAVLC	2
YGLVTYPMSGNVDNW+C	2	0.00116577		ATGAGTAAGAATCGGATGAAGAGGAAGGGTACTGATAATGATATGCTTTGT	51	YSKNRMKRKGTDNDMLC	2
YGMASMGMAGHKRNVMC	2	0.00116577		ATGAGTAAGACTAAGTGTGATTATTTTAATATTTTTATTGTTACTCAGTGT	51	YSKTKCDYFNIFIVTQC	2
YGMCRVTNLVPPSNKMC	2	0.00116577		ATGAGTAAGAGTATGTTGGGTTCTACTACTGATGTTGAGCAGCGGACGTGT	51	YSKSMLGSTTDVEQRTC	2
YGMGQAIHHMVWSGTFC	2	0.00116577		ATGAGTAAGATTCTGAGGCAGAAGCGTCTGCATATGAAGCGGCCGAATTGT	51	YSKILRQKRLHMKRPNC	2
YGMKAVNYDLPT+TFEC	2	0.00116577		ATGAGTAAGCATAAGGAGAGTGTGGCGAATCTGAATGGGCCTATTTTGTGT	51	YSKHKESVANLNGPILC	2
YGMKRMGCK+FY+FRSC	2	0.00116577		ATGAGTAAGGGGATTTCTTGGTGGAGTATTATTCTTTGTGATGCGCCGTGT	51	YSKGISWWSIILCDAPC	2
YGMNHVKPCYKKHMKRC	2	0.00116577		ATGAGTAAGTGTACGAGTAGGTTTTGGAATAGGATTGGTGTTGCTAAGTGT	51	YSKCTSRFWNRIGVAKC	2
YGMNRLLPTNASAKYDC	2	0.00116577		ATGAGTAATAAGCCGTAGGGTCCTGTTCATGCTAATCGGACGTGTCATTGT	51	YSNKP+GPVHANRTCHC	2
YGMPNSKAYKEPMTMNC	2	0.00116577		ATGAGTAATAATCGTAGTTGGGAGTAGTATTCTAGGTAGGAGATTTGGTGT	51	YSNNRSWE+YSR+EIWC	2
YGMREW+SRTDSGRSLC	2	0.00116577		ATGAGTAATACTAAGGTTACTTAGCTGGATAAGGCGTCGGCTTCTTATTGT	51	YSNTKVT+LDKASASYC	2
YGMRQETTQGKYATNEC	2	0.00116577		ATGAGTAATACTCCGATGACGATTATGTGGCGGACTGCGTATTGTCGTTGT	51	YSNTPMTIMWRTAYCRC	2
YGMSSDNLMLYSISTDC	2	0.00116577		ATGAGTAATACTGAGGGGTATATGTCTCATCATTTTAAGATGATGTATTGT	51	YSNTEGYMSHHFKMMYC	2
YGMWKLTMARTQRRNDC	2	0.00116577		ATGAGTAATAGGACGAATGGTTCTAAGAGTCCGATGCTTGGGTGTAGGTGT	51	YSNRTNGSKSPMLGCRC	2
YGMWPIKYHQRNLNILC	2	0.00116577		ATGAGTAATAGGCATACTGTGCTTCGTTGGTTTCAGCAGTGGTTTGCGTGT	51	YSNRHTVLRWFQQWFAC	2
YGNASLPVSYNLQFVCC	2	0.00116577		ATGAGTAATAGGGGGGATAATAAGTAGAGGTATAAGTATAGTGAGAGTTGT	51	YSNRGDNK+RYKYSESC	2
YGNE+TISKCIDDQEIC	2	0.00116577		ATGAGTAATATGTGGTTGTGGAATGAGTTTGAGATTATTTGGAGGTTTTGT	51	YSNMWLWNEFEIIWRFC	2
YGNEKSGRMDKRYTARC	2	0.00116577		ATGAGTAATCGTGAGTATCAGTAGTGTCTGATTTAGGGGTAGGGTGATTGT	51	YSNREYQ+CLI+G+GDC	2
YGNGT+TPGLQDALSRC	2	0.00116577		ATGAGTAATGATATGTGTGATCCGAATAGTGCTCCGGCTAGGCTGAGTTGT	51	YSNDMCDPNSAPARLSC	2
YGNICENRDKCCSWLLC	2	0.00116577		ATGAGTAATGATGATAAGTAGATGTAGGCTAAGGTTTCGCGTGAGGTTTGT	51	YSNDDK+M+AKVSREVC	2
YGNIFNCVIS+RRNLSC	2	0.00116577		ATGAGTAATGCGATGACTGTGAATGGGTCGGATCCGCGGCGTTCGCCGTGT	51	YSNAMTVNGSDPRRSPC	2
YGNKCQQAKASNCQ+MC	2	0.00116577		ATGAGTAATGTGTATATGATTTGTAGGTTTGATTATGCGCATAGTGATTGT	51	YSNVYMICRFDYAHSDC	2
YGNNYRNTSRERFWLVC	2	0.00116577		ATGAGTAATTAGGGGAAGAAGAATAGGAGTGCGACTATGTGTTGTTATTGT	51	YSN+GKKNRSATMCCYC	2
YGNQCSNNDQKRWLPSC	2	0.00116577		ATGAGTAATTATAAGCCTAAGGATGTGGGGCATGAGTTTCATGCGCAGTGT	51	YSNYKPKDVGHEFHAQC	2
YGNRMCVGRKMRFY+KC	2	0.00116577		ATGAGTAATTGGAATGTGCCTGAGTGGAATATTTGTCATAGGCGGGTGTGT	51	YSNWNVPEWNICHRRVC	2
YGNRSKNNS+MTH+SSC	2	0.00116577		ATGAGTAATTGGCCGAAGATTATGCCTACTGTTACGCAGGATACGCATTGT	51	YSNWPKIMPTVTQDTHC	2
YGNSSFTVLWCIGSHSC	2	0.00116577		ATGAGTACGAATGAGTAGATGTATTCTCTTGGTACTAAGCATTATTTGTGT	51	YSTNE+MYSLGTKHYLC	2
YGNTYLYNCVRTTDD+C	2	0.00116577		ATGAGTACGACGCCTACGGGGTCTCGGAATTGGTTTAATATTTCGAATTGT	51	YSTTPTGSRNWFNISNC	2
YGP+RTNMNLHICLSKC	2	0.00116577		ATGAGTACGATTGATACTTATCTGGATGCGATGCCGGCGTGTACGGAGTGT	51	YSTIDTYLDAMPACTEC	2
YGPDFKNCRGI+ARVWC	2	0.00116577		ATGAGTACGCGGGAGGATACGGAGGGTTCTGAGAATCATTAGCATGATTGT	51	YSTREDTEGSENH+HDC	2
YGPDICNMSAILTVCCC	2	0.00116577		ATGAGTACGTGTCGGACTAGGATTGGTATGATGCCTCTGCTTAAGGCGTGT	51	YSTCRTRIGMMPLLKAC	2
YGPGIKKQNSVHMVTHC	2	0.00116577		ATGAGTACTGGGGCTGTGGATAGTAAGGGGCAGTCTACTGATAAGACTTGT	51	YSTGAVDSKGQSTDKTC	2
YGPQYMTENVGV+SRMC	2	0.00116577		ATGAGTAGGAATGTGCATAATCTGTCGTATGATTTGATGACTGATAAGTGT	51	YSRNVHNLSYDLMTDKC	2
YGPRNLWFNYRMKSWYC	2	0.00116577		ATGAGTAGGACTGGGGCTCAGGGTGATGTTGGTACGACGAAGACTTTTTGT	51	YSRTGAQGDVGTTKTFC	2
YGQGGTKEHHPVEFVFC	2	0.00116577		ATGAGTAGGAGGCCTATGCTGCTTGTTGTGTATATTATTTTGCCGTTTTGT	51	YSRRPMLLVVYIILPFC	2
YGQMICNAMDRQTWMPC	2	0.00116577		ATGAGTAGGCAGAGTATGCAGTTTGGTGTTAGGCATCGTCGTCAGTTGTGT	51	YSRQSMQFGVRHRRQLC	2
YGQPCVVNS+KDIHRMC	2	0.00116577		ATGAGTAGGGATAATGCGACTGTGTAGAAGAAGTAGGTGTGTACGAATTGT	51	YSRDNATV+KK+VCTNC	2
YGQQFNHEVMLVVENVC	2	0.00116577		ATGAGTAGGGTGAATTATTATAGTATTCCGGATGTGGCTTCTCGGCTGTGT	51	YSRVNYYSIPDVASRLC	2
YGQQFRLKKQY+RYNIC	2	0.00116577		ATGAGTAGGTCTGCGCAGATTCGGTAGACTCAGTCTGAGGATTATGATTGT	51	YSRSAQIR+TQSEDYDC	2
YGRILKDEVNYLDYNFC	2	0.00116577		ATGAGTAGTAAGAATAATACTGTTTGTAAGAAGAAGATTGTGACGCATTGT	51	YSSKNNTVCKKKIVTHC	2
YGRKTANGSMDRYTHNC	2	0.00116577		ATGAGTAGTAAGAATATGAGTGATATTGGGAGTCAGCATGCGAGTGCTTGT	51	YSSKNMSDIGSQHASAC	2
YGRTDCMNDGTDSGTRC	2	0.00116577		ATGAGTAGTAATGGTTATGAGAAGATGGATAATAATGTTTCGAGTTGGTGT	51	YSSNGYEKMDNNVSSWC	2
YGSGIAMSKSTRDQSGC	2	0.00116577		ATGAGTAGTAGTTATTGTGGGTTGTGGTTGACTGCGCGGATTGTTTGGTGT	51	YSSSYCGLWLTARIVWC	2
YGSHERMLEEHVIVVMC	2	0.00116577		ATGAGTAGTATGTCGTATGAGCTTAGGAAGAAGTGTACGAGGACGACTTGT	51	YSSMSYELRKKCTRTTC	2
YGSKADACGTRSWSLNC	2	0.00116577		ATGAGTAGTCTTGAGAAGTTGATGTGTAAGAGGGAGGTGTGTAGGTCTTGT	51	YSSLEKLMCKREVCRSC	2
YGSKATKL+GSSVVMVC	2	0.00116577		ATGAGTAGTTAGCTTAATAAGGTGATTGGTAGGGCTATGGGGCATATGTGT	51	YSS+LNKVIGRAMGHMC	2
YGSKVYSSCKNINFKSC	2	0.00116577		ATGAGTATGAATCAGCTTATGTTTACGTGTACTTGTATTGAGCGTACGTGT	51	YSMNQLMFTCTCIERTC	2
YGSMTNHAFC+TDWVCC	2	0.00116577		ATGAGTATGAATTATAATAGTTGGGCGAAGACTTGTTTGAGGTGGACTTGT	51	YSMNYNSWAKTCLRWTC	2
YGSNRNLD+KYYYDGAC	2	0.00116577		ATGAGTATGAGGAAGTGTAATAATATTGGGTCTGTTATTAATAATTCTTGT	51	YSMRKCNNIGSVINNSC	2
YGSTQISEPTEVKAAGC	2	0.00116577		ATGAGTATGAGTCGGGCTCTGTTTCCGATGGGGTCGCCTTGTACTCCGTGT	51	YSMSRALFPMGSPCTPC	2
YGSWGDTSNNFENVLKC	2	0.00116577		ATGAGTATGATTATGAGTAGTGATGCTCATACGGATACGAAGAAGGTTTGT	51	YSMIMSSDAHTDTKKVC	2
YGTDMCYFEGYGNICNC	2	0.00116577		ATGAGTATGCGGAAGAAGCGTAGTATTTCGAGTTGTTGTAGTGTGCTGTGT	51	YSMRKKRSISSCCSVLC	2
YGTEGKVVNNFKQAGGC	2	0.00116577		ATGAGTATGCGGAAGCTGTGGTGGCGTCATGAGGATAAGACGAAGAATTGT	51	YSMRKLWWRHEDKTKNC	2
YGTGDEDYFLWKNVHKC	2	0.00116577		ATGAGTATGCGGTTGAATAGTGTTGAGTAGCATGAGAGTAGGAGTAGGTGT	51	YSMRLNSVE+HESRSRC	2
YGTKRDR+LNE+LKDIC	2	0.00116577		ATGAGTATGCTGTTTAGTAATAATTAGAATGATGGTCGTGGGAATTGGTGT	51	YSMLFSNN+NDGRGNWC	2
YGTLVLCVGTDCLTITC	2	0.00116577		ATGAGTATGGAGTTTTGGAGGATTAAGTTTCGGGTTCCGAAGTGGACTTGT	51	YSMEFWRIKFRVPKWTC	2
YGTMKALR+WYMAYPKC	2	0.00116577		ATGAGTATGGGGGTGGGTAGGAATCTGAATGATTTTTGGAATGCGTTGTGT	51	YSMGVGRNLNDFWNALC	2
YGTMYGMEIVDVMYTGC	2	0.00116577		ATGAGTATGGTTTAGGATGCGTATTGTCAGGAGCGTAAGTGGTAGAGTTGT	51	YSMV+DAYCQERKW+SC	2
YGTNNNPRNSLMNLSEC	2	0.00116577		ATGAGTATGTCGATTGATCAGTATAATTTTTTTCGTCTGAGTGTTACGTGT	51	YSMSIDQYNFFRLSVTC	2
YGTNRARPSDELIVKKC	2	0.00116577		ATGAGTATGTCTACTATTCGGGTTAATGCTTCTCAGTGGACTAATAGTTGT	51	YSMSTIRVNASQWTNSC	2
YGTRSYMRNLCLESGNC	2	0.00116577		ATGAGTATTAAGTATCAGAATAATAATTATAAGTATGATATTATGATGTGT	51	YSIKYQNNNYKYDIMMC	2
YGTSAYSTDNTVEADMC	2	0.00116577		ATGAGTATTAAGTGTATTAAGTCTATGCTGAAGAGTATGGTTATTTCGTGT	51	YSIKCIKSMLKSMVISC	2
YGTTRDMV+RCPMQLLC	2	0.00116577		ATGAGTATTACGGAGTATAATAAGTATCGGTGGAATGTTTATCCTATGTGT	51	YSITEYNKYRWNVYPMC	2
YGTTRLLNVLNFGPAFC	2	0.00116577		ATGAGTATTACTTTTTCGAGGAGGTAGGATCAGTTTAAGGGTTATACTTGT	51	YSITFSRR+DQFKGYTC	2
YGVKSWLMMATYRRHTC	2	0.00116577		ATGAGTATTGCTAGGCCTTCGCAGAGGTGGGAGTTTTCTTGTAGGCCGTGT	51	YSIARPSQRWEFSCRPC	2
YGVMMKHP+GNSWGMNC	2	0.00116577		ATGAGTATTGTGTATACGCGTAATGGGCATATGCTGATGTGGAAGGTGTGT	51	YSIVYTRNGHMLMWKVC	2
YGVYLKWYMRVELTGNC	2	0.00116577		ATGAGTATTTAGACTGTGCCTAAGAGTTTGCTTCATATTTGGCTTTGGTGT	51	YSI+TVPKSLLHIWLWC	2
YGWKSVQYMPITRDCLC	2	0.00116577		ATGAGTATTTATTGGAATATTTGGTCGGATTAGAGGCTTGTGCATTTTTGT	51	YSIYWNIWSD+RLVHFC	2
YGWNEKLENRDVEYVRC	2	0.00116577		ATGAGTATTTATTTTATTATGTGTTATTCTAAGCTGAAGTGGCAGTTTTGT	51	YSIYFIMCYSKLKWQFC	2
YGWNNGQEGQSGNKMTC	2	0.00116577		ATGAGTATTTCTGTGATGGCGCCTTAGACTTGGATTAATAGTAATCTTTGT	51	YSISVMAP+TWINSNLC	2
YGWSRDLVENCYV+TRC	2	0.00116577		ATGAGTATTTTGACGTGGACGGATCATACTGAGTTGAAGGTTATTTGTTGT	51	YSILTWTDHTELKVICC	2
YGWVGRIDVLKGDKMKC	2	0.00116577		ATGAGTCAGCAGCGTCTGAGTCCTCTGACGAAGGTTACTTATCGGAATTGT	51	YSQQRLSPLTKVTYRNC	2
YGWVRYCGSCVCICYSC	2	0.00116577		ATGAGTCAGGGGCAGGATACGCATACTAATTGTAAGTCGCATTAGAGTTGT	51	YSQGQDTHTNCKSH+SC	2
YGWWMRNCKGQGNNKWC	2	0.00116577		ATGAGTCATACGACTTCTACGCGTTGGAGTGCTACGGAGTTTTGGCCGTGT	51	YSHTTSTRWSATEFWPC	2
YGWYFVLRMKLNSNFCC	2	0.00116577		ATGAGTCATTGGTGGAATGTGTCGATGGGTTGGTCTAATTATGTTAGTTGT	51	YSHWWNVSMGWSNYVSC	2
YGWYKTIFGRYRVATHC	2	0.00116577		ATGAGTCATTTTGTTTATAATTGTTATATTACGGCTAATGATATGTCGTGT	51	YSHFVYNCYITANDMSC	2
YGY+HSLVSHWMFLIKC	2	0.00116577		ATGAGTCCGATTTTTGAGATGGTGTCTTTTTATCTTTGTCATAGTCTTTGT	51	YSPIFEMVSFYLCHSLC	2
YGY+KLQLWVTLSALQC	2	0.00116577		ATGAGTCCGGATATTACTATTCTTTAGCCGAGGCTGGATAATGTGAGTTGT	51	YSPDITIL+PRLDNVSC	2
YGYAIKLAQ+WVSLDLC	2	0.00116577		ATGAGTCCGGGGGGTTAGCCGATGGAGAGTTCTAAGCCGATTTAGCATTGT	51	YSPGG+PMESSKPI+HC	2
YGYFVILKRELVLVGAC	2	0.00116577		ATGAGTCCTTTGTAGAATTTTATGTGTATTCAGACGCATGCGTGTGTTTGT	51	YSPL+NFMCIQTHACVC	2
YGYGVKLCGDLAMNCYC	2	0.00116577		ATGAGTCGGCTGAAGGATATGTAGTCTCGTCAGTAGAAGACGAAGGATTGT	51	YSRLKDM+SRQ+KTKDC	2
YGYGVSYSTT+NFTSNC	2	0.00116577		ATGAGTCGGGATAGGATGAGTGCTAAGTCTTTTAAGAGGTAGTAGAATTGT	51	YSRDRMSAKSFKR++NC	2
YGYIFNERGSHKMHQKC	2	0.00116577		ATGAGTCGTATGAAGGGTATTAGGAATAATGGGAATTAGTTGGCTCAGTGT	51	YSRMKGIRNNGN+LAQC	2
YGYKVEVQLEGFLDNNC	2	0.00116577		ATGAGTCGTGCGACTGGGCAGAATTGGGGTGGTCCTCCTAAGGCTGAGTGT	51	YSRATGQNWGGPPKAEC	2
YGYNANNENRK+HDRDC	2	0.00116577		ATGAGTCGTGCGCGTCATCAGTCGGATGTTTATGTGCGTTTGACGTGTTGT	51	YSRARHQSDVYVRLTCC	2
YGYSSVLCKKYDENLLC	2	0.00116577		ATGAGTCTGAATTATGAGACGATTTTGATTATTAAGACGCGGCCTAATTGT	51	YSLNYETILIIKTRPNC	2
YGYTYDIPSYLCGRLRC	2	0.00116577		ATGAGTCTTGATTGTACGGAGCAGAGGTTGAAGAATTATGCTAATCGGTGT	51	YSLDCTEQRLKNYANRC	2
YH+EKLCNINRQGNKSC	2	0.00116577		ATGAGTCTTTGGTAGAAGTGGTTGATGACTTTTGAGAAGGGGAATAGGTGT	51	YSLW+KWLMTFEKGNRC	2
YH+MGDTLSEWLAYAKC	2	0.00116577		ATGAGTGAGAAGAATAGGGAGAGTAGGTATCGGAATTTGTAGATGCTGTGT	51	YSEKNRESRYRNL+MLC	2
YH+RFPRRM+TMFGNYC	2	0.00116577		ATGAGTGAGAATGCTCCTATTTGTGATAAGCCTCAGTATGATCGGATGTGT	51	YSENAPICDKPQYDRMC	2
YH+VDYGGNGTIF+KTC	2	0.00116577		ATGAGTGAGAGTTATCGGATTCATGCGCAGAATACTCTTGAGAGTAAGTGT	51	YSESYRIHAQNTLESKC	2
YH+WC++GMK+WINHYC	2	0.00116577		ATGAGTGAGGGGCAGATTTGGCCTAGTGAGAAGGGGAGTGTGGGTTCGTGT	51	YSEGQIWPSEKGSVGSC	2
YHAEHVRRCAK+TDLLC	2	0.00116577		ATGAGTGATCAGCATACGTTGTTGAGGTGGTTGAAGACTTATTATCCGTGT	51	YSDQHTLLRWLKTYYPC	2
YHANEMV+CGGSARRFC	2	0.00116577		ATGAGTGATCAGGCGATTAAGGAGCATACTAATGTGCTGAGGAATAGGTGT	51	YSDQAIKEHTNVLRNRC	2
YHCLKSETSGCRDHNTC	2	0.00116577		ATGAGTGATGAGCCTACTCAGGGTGATCATGAGCATCAGACTGATAATTGT	51	YSDEPTQGDHEHQTDNC	2
YHCPSCSEKYR+ISILC	2	0.00116577		ATGAGTGATGAGTATCCTAAGGTGCTTTGGATGCAGCCGACGAGGAAGTGT	51	YSDEYPKVLWMQPTRKC	2
YHCSAMHADTKMTASTC	2	0.00116577		ATGAGTGATGATATGTTGAGGTCGCATACTTGTACTAAGTGGATGCCTTGT	51	YSDDMLRSHTCTKWMPC	2
YHDKSGPMLMMEMISGC	2	0.00116577		ATGAGTGATGTTTATAGGTATCGGTTTGCTATTTTTTAGACGATTTTGTGT	51	YSDVYRYRFAIF+TILC	2
YHDLISCRDNVTTSPLC	2	0.00116577		ATGAGTGATTAGGGTAGTATGCTTAATACGGCTGATGTTTGGTCGGAGTGT	51	YSD+GSMLNTADVWSEC	2
YHDRNQWQNRAMLKKNC	2	0.00116577		ATGAGTGATTGGTTTAAGATTAATGATTATGTTGTGTTTTATAGGATTTGT	51	YSDWFKINDYVVFYRIC	2
YHEAK+IDSSFLAEDLC	2	0.00116577		ATGAGTGCGAATGCGAGGGAGCCTTGGCAGATTGTGTTTATTGGTCTGTGT	51	YSANAREPWQIVFIGLC	2
YHEHKYFLFSHVSKHQC	2	0.00116577		ATGAGTGCGGAGTTTATGGTGCAGATGAGGCCGCTTCAGAAGTGTCCGTGT	51	YSAEFMVQMRPLQKCPC	2
YHELNLYRALMAWLTEC	2	0.00116577		ATGAGTGCGTCGAAGCAGAATGGTCTGAATATGAATACTTTGCAGGGTTGT	51	YSASKQNGLNMNTLQGC	2
YHESMDIVIKMNSPYKC	2	0.00116577		ATGAGTGCGTGTCTGTGTACTAATACTAAGACGGGTGATTTGTCGCCGTGT	51	YSACLCTNTKTGDLSPC	2
YHGIHYEPVRNTYINEC	2	0.00116577		ATGAGTGCTGTGATGTAGGTGCGTATGGAGATTATGAATACTACTCCGTGT	51	YSAVM+VRMEIMNTTPC	2
YHGITDNRSDQRIQTFC	2	0.00116577		ATGAGTGCTTATTATTCTGAGCGGATGATTTCTGTGGCGCCTCAGATTTGT	51	YSAYYSERMISVAPQIC	2
YHGLAATGEQHDRL+SC	2	0.00116577		ATGAGTGGGAATATTAATTGGCGTTTGTTTACGTATTCGCCTGTTGAGTGT	51	YSGNINWRLFTYSPVEC	2
YHGLGFPGKKEAKSKVC	2	0.00116577		ATGAGTGGGAGTGATTAGCATATTAGGAATGCTCATGCTCCGTTGATGTGT	51	YSGSD+HIRNAHAPLMC	2
YHGLNGICPHWVLMLNC	2	0.00116577		ATGAGTGGGATTAAGGAGCGGTGGAGGCATCCGTAGTGGAAGAATGGTTGT	51	YSGIKERWRHP+WKNGC	2
YHGLTYYSIG+WTFIFC	2	0.00116577		ATGAGTGGGCCTAGTTGTCATGATATTGTGAGGTAGGTGGAGGCTATGTGT	51	YSGPSCHDIVR+VEAMC	2
YHGNIWVFLSNAWLMMC	2	0.00116577		ATGAGTGGGCTGTAGAAGGGGTGTTTTTAGTGGATGTCTTTGAAGGATTGT	51	YSGL+KGCF+WMSLKDC	2
YHGQNSKWSIAAICNEC	2	0.00116577		ATGAGTGGGGGTAAGCCTGCGAGTAGTGCTTAGACGCATAGGTAGGATTGT	51	YSGGKPASSA+THR+DC	2
YHHAVILGRTK+VVHSC	2	0.00116577		ATGAGTGGGGGTAATGGTCGGAATACGAATACTCTTGAGCTTCAGATGTGT	51	YSGGNGRNTNTLELQMC	2
YHHSSYNTYSDQGMFQC	2	0.00116577		ATGAGTGGGTGGTTTGTTTTTAATAATAATATTGTTATTCTTGTGGCTTGT	51	YSGWFVFNNNIVILVAC	2
YHHYKHKTMGQRNT++C	2	0.00116577		ATGAGTGGTAAGAGGGAGACTGTGAGTTTTAAGAAGAAGACTAATCCGTGT	51	YSGKRETVSFKKKTNPC	2
YHI+LEGNADYSLESKC	2	0.00116577		ATGAGTGGTACTACTGGGCAGGTTAAGGATGATATGGATCCTCTGCAGTGT	51	YSGTTGQVKDDMDPLQC	2
YHILH+NVTICLQAYVC	2	0.00116577		ATGAGTGGTATGAGGCCTTTGTATGTGTGGACTTGTCATATGGTGAGTTGT	51	YSGMRPLYVWTCHMVSC	2
YHINGVSGKTENIDFMC	2	0.00116577		ATGAGTGGTCGGATGTGTTAGTCTTAGATGTTGAAGTGTTGTAAGATTTGT	51	YSGRMC+S+MLKCCKIC	2
YHIVRQEIHIQLDMTNC	2	0.00116577		ATGAGTGGTGTGAGGCCTTAGAAGGATGATTTTCATGAGATTGCTTTGTGT	51	YSGVRP+KDDFHEIALC	2
YHKGTMLIMR+EKISWC	2	0.00116577		ATGAGTGGTTAGAATGATGGTGAGTCGATTTAGGTTTAGCAGGGTAAGTGT	51	YSG+NDGESI+V+QGKC	2
YHKSMHSGKGSEREILC	2	0.00116577		ATGAGTGTGAATAGTATGGATACTAGGAGTTTGGAGGGTCGGGTGGTGTGT	51	YSVNSMDTRSLEGRVVC	2
YHKSQYLCIRRRQKG+C	2	0.00116577		ATGAGTGTGCTTTGGTTTTGTAGGTAGCTGTGGCGGATTAAGCCTCTGTGT	51	YSVLWFCR+LWRIKPLC	2
YHLPRCRSRANETPSKC	2	0.00116577		ATGAGTGTGGTTAATTGGTGTTAGGTGTTTGTGTATAGTGTGGATCAGTGT	51	YSVVNWC+VFVYSVDQC	2
YHLRLKSGKNIH+PLVC	2	0.00116577		ATGAGTGTGTATAATCCGCAGGCTGTGATGACGTAGCTTGCTATGAAGTGT	51	YSVYNPQAVMT+LAMKC	2
YHLRRE+DVYENMNNHC	2	0.00116577		ATGAGTGTTACGTTGTTTGGTGTGCGGTTTACGCTTCGGTTTGAGCATTGT	51	YSVTLFGVRFTLRFEHC	2
YHLSFDSKLCKY+HMKC	2	0.00116577		ATGAGTGTTAGTAAGAATAGGAGTGATATTTAGACGACGTGTGGGGATTGT	51	YSVSKNRSDI+TTCGDC	2
YHLWDISMRIADDYNAC	2	0.00116577		ATGAGTGTTATGGTGAATTGTATTGGTTGGATTTAGTTTAAGGCGGGTTGT	51	YSVMVNCIGWI+FKAGC	2
YHMANTKDSTHLSAQWC	2	0.00116577		ATGAGTGTTCATACGAAGCCTTCGCAGTAGATTGATACGTTGGCTGGTTGT	51	YSVHTKPSQ+IDTLAGC	2
YHMKHGWIGGDNNEDKC	2	0.00116577		ATGAGTGTTTATGCGTATAATAAGCATAGGACTACTACGTAGCTTACGTGT	51	YSVYAYNKHRTTT+LTC	2
YHMTNVNCTNGP+AKPC	2	0.00116577		ATGAGTTAGAGGCAGACTCGTTATTAGTTGACGCCTCTTCTTCCGACGTGT	51	YS+RQTRY+LTPLLPTC	2
YHMVPVKADLICDLNLC	2	0.00116577		ATGAGTTAGGGGATTGAGGAGGGGTATACGTGGGTTCGTGCGTGTGCTTGT	51	YS+GIEEGYTWVRACAC	2
YHNDLD+KNWELDNKAC	2	0.00116577		ATGAGTTAGGGTGGTACGAATATTACTATGGGGTGTCTGTAGTGTTATTGT	51	YS+GGTNITMGCL+CYC	2
YHNDSYWITVRVYEDTC	2	0.00116577		ATGAGTTAGTATTATCAGCCTCAGCGTTGTAAGGCTGATTAGCATGAGTGT	51	YS+YYQPQRCKAD+HEC	2
YHNETLKPRLRLLRT+C	2	0.00116577		ATGAGTTAGTTGTTGTATAATTTGAATTTTATGTTTACGGCTAGGAAGTGT	51	YS+LLYNLNFMFTARKC	2
YHNEWNPKVHETLWTSC	2	0.00116577		ATGAGTTATAATACGCATATTTATATGAGTCGGAGGCTGTGTTGGTATTGT	51	YSYNTHIYMSRRLCWYC	2
YHNFVIFYDQFYCIYDC	2	0.00116577		ATGAGTTATAATATTTTGGATAGTAAGGAGACTTGTAAGAAGAAGCGTTGT	51	YSYNILDSKETCKKKRC	2
YHNTTSSCRWRSENDCC	2	0.00116577		ATGAGTTATATTTGTGATTGGGCTCTGAGTGTTAGTGATTATACGTATTGT	51	YSYICDWALSVSDYTYC	2
YHPDRHTTASLLHVSPC	2	0.00116577		ATGAGTTATCAGCTGATGAATTGGAATAGTTCTTAGATTGTGTATATTTGT	51	YSYQLMNWNSS+IVYIC	2
YHPTLWANITLDLS+NC	2	0.00116577		ATGAGTTATCATATTTTGTGGTGTAGTATTACTAGGAAGAATAGTTTGTGT	51	YSYHILWCSITRKNSLC	2
YHQRHTQA+R+DSLMRC	2	0.00116577		ATGAGTTATGCTGATACTATGACGACGGCTGAGAGTCGGGAGAGTAAGTGT	51	YSYADTMTTAESRESKC	2
YHRDRYL+WNYINDLWC	2	0.00116577		ATGAGTTATGTGTTTAAGAGTAGTCATGTGTGGATTGTGTGGGCGTAGTGT	51	YSYVFKSSHVWIVWA+C	2
YHRPSRMQGGYDNGMNC	2	0.00116577		ATGAGTTATTCGTTTTAGCGGATTAGGGTTACTTGTCGTATGCATGGGTGT	51	YSYSF+RIRVTCRMHGC	2
YHRQLLPYVNVLIMGTC	2	0.00116577		ATGAGTTATTTTGAGTTGTATGTTAGGATGCAGTTTGTGACGACTGTGTGT	51	YSYFELYVRMQFVTTVC	2
YHRSTTSDCSFVLLYLC	2	0.00116577		ATGAGTTCGTCTGAGCAGATGAATTATAAGCTGGTGGCTGATGCTATGTGT	51	YSSSEQMNYKLVADAMC	2
YHRVVM+WVP+SDVKGC	2	0.00116577		ATGAGTTCTCGTTGTTATGGTCATAAGCCGATGCAGATGCCTATGATTTGT	51	YSSRCYGHKPMQMPMIC	2
YHRWLTEGL+RNHAKRC	2	0.00116577		ATGAGTTGGAAGAAGCGGCATATTATTGATACTTAGTTGAGGTATATTTGT	51	YSWKKRHIIDT+LRYIC	2
YHSENMFTSRWFVTYIC	2	0.00116577		ATGAGTTGGATGAGTGAGATGAAGTCGTGTGATGATGCTGGGGCTCATTGT	51	YSWMSEMKSCDDAGAHC	2
YHSNKSVGSKATFDRSC	2	0.00116577		ATGAGTTGGGGGATGGATAAGAGTACTAAGGTTGCGGATGAGTTTTTGTGT	51	YSWGMDKSTKVADEFLC	2
YHSSIYAHPRSNKTMIC	2	0.00116577		ATGAGTTGGGTGCTTGAGACTAATAATAATAATTGGATTGGTTGGATTTGT	51	YSWVLETNNNNWIGWIC	2
YHSTQAWK+NTNNLSRC	2	0.00116577		ATGAGTTGGGTGGTGACTGGTAGGACGGTGGTGACGTATGTTAGTAGGTGT	51	YSWVVTGRTVVTYVSRC	2
YHTTDRLDKKRTTCNMC	2	0.00116577		ATGAGTTGGTAGGATGTTGATAATAATCCTAATGAGAAGATGACTAAGTGT	51	YSW+DVDNNPNEKMTKC	2
YHTYDKWSKLSSCQTKC	2	0.00116577		ATGAGTTGGTGGAGGAGTGCGAAGACTAAGAATTTGTGTAAGGTGAAGTGT	51	YSWWRSAKTKNLCKVKC	2
YHTYTPGNINFNCTDFC	2	0.00116577		ATGAGTTGGTTGATGCAGTATGATTTTATTGATACGCGTGAGTCGTGTTGT	51	YSWLMQYDFIDTRESCC	2
YHVDESRCSDSQRSE+C	2	0.00116577		ATGAGTTGTAGGCTGCGTATTAATATTTGGATGTATGATACGCTTGTTTGT	51	YSCRLRINIWMYDTLVC	2
YHVFYSNGNELILLQWC	2	0.00116577		ATGAGTTGTATTATGCCTTCGATTGAGGATGAGCAGCCGATTACGGTTTGT	51	YSCIMPSIEDEQPITVC	2
YHVHKDWVKQEILEIRC	2	0.00116577		ATGAGTTGTATTGTTTGGATTGGTGTGGATAATTGGAAGCTGATTCTGTGT	51	YSCIVWIGVDNWKLILC	2
YHVRMQLNMMWCN+MRC	2	0.00116577		ATGAGTTGTTATAATTAGACGAATAAGTCGGCGACGGTGATTGTTAATTGT	51	YSCYN+TNKSATVIVNC	2
YHVWHLWHYTLKARTNC	2	0.00116577		ATGAGTTTGAATAAGAATTGTGATAATAGTGGGTGTGTGTAGATGGATTGT	51	YSLNKNCDNSGCV+MDC	2
YHVYLFLSFKISSRNVC	2	0.00116577		ATGAGTTTGAATGATCCTAGGCTTAGGCTGGGGAAGGAGATGATGACGTGT	51	YSLNDPRLRLGKEMMTC	2
YHW+DNSCNLMYDLFEC	2	0.00116577		ATGAGTTTGATTAATCGTTCTTATACTGGGAAGTCTAAGAATTTGATGTGT	51	YSLINRSYTGKSKNLMC	2
YHWSKLYRKLIFQIRTC	2	0.00116577		ATGAGTTTGCGTTATACGGATCTGAAGTATAGGAATATTAAGATGACGTGT	51	YSLRYTDLKYRNIKMTC	2
YHYTFVRNIIYTIDFCC	2	0.00116577		ATGAGTTTTAAGAGGCGTAAGAATAGGTTGAAGCCTACGCCTCTGCATTGT	51	YSFKRRKNRLKPTPLHC	2
YHYWQILAWGDENGKMC	2	0.00116577		ATGAGTTTTACTGAGACTCTGTAGCCTTTGTCGTAGTCGACGAAGGATTGT	51	YSFTETL+PLS+STKDC	2
YI+ASRNEDKDSRSKLC	2	0.00116577		ATGAGTTTTATGCTTTATAGGACTAGGAGGTATGAGTTGTTTTTTTGTTGT	51	YSFMLYRTRRYELFFCC	2
YI+ECDLEIKSQCVMDC	2	0.00116577		ATGAGTTTTGTTAAGATGTATAGGCTGAATTGGGTGAGTGATCGGAGTTGT	51	YSFVKMYRLNWVSDRSC	2
YI+IKAWVWYELQTNKC	2	0.00116577		ATGAGTTTTTAGGATTAGTGTAGTCCGAAGATGAATACTTGTAGTCATTGT	51	YSF+D+CSPKMNTCSHC	2
YI+LGLSDFLWPRHMLC	2	0.00116577		ATGAGTTTTTGTGATAAGCGGCATTATGCGCATAAGACGATTGGTGATTGT	51	YSFCDKRHYAHKTIGDC	2
YI+LGSKQLNVNFRVWC	2	0.00116577		ATGATAGGACGATGGATTGGAAGCAGTAGCTTTTTTTTTTCGGATCATTGT	51	YIGRWIGSSSFFFSDHC	2
YI+NQSV+TGGMSETRC	2	0.00116577		ATGATGAAGAATAGTGTTGGTTATAAGAAGACGCAGTGTGATTTGACTTGT	51	YMKNSVGYKKTQCDLTC	2
YIA+GCFVNRNQYCYKC	2	0.00116577		ATGATGAAGAATGTGGCGGCGGGGTATAATTCGTGGCTGTATAAGGAGTGT	51	YMKNVAAGYNSWLYKEC	2
YIA+NSDRRYYTDSVSC	2	0.00116577		ATGATGAAGACTGGGTCGTTGCATTATACTCCGAAGTTGTATGGTAAGTGT	51	YMKTGSLHYTPKLYGKC	2
YIACKSWNRRNGGSSLC	2	0.00116577		ATGATGAAGAGGACTTTGTCTGTGTGGATGGCGAAGGCGATGGATGAGTGT	51	YMKRTLSVWMAKAMDEC	2
YIAHGEAWVSCSLTSVC	2	0.00116577		ATGATGAAGAGGATTAAGAGTCGGATTAAGACTAAGTATTCGATTTATTGT	51	YMKRIKSRIKTKYSIYC	2
YIAIHCAYLKLKLYTHC	2	0.00116577		ATGATGAAGAGGTAGGGTTGGGAGTTTTAGAATACTCATTTTAAGAGTTGT	51	YMKR+GWEF+NTHFKSC	2
YIAKVATHQLPNMFSKC	2	0.00116577		ATGATGAAGAGTCCTGGGACGTCTTTTCTGCCTTAGCATAATACGACGTGT	51	YMKSPGTSFLP+HNTTC	2
YIALLM+KTSYE+MVHC	2	0.00116577		ATGATGAAGATTAGGTATAGTATTTGGGTTACGATTATGGTGAATTGTTGT	51	YMKIRYSIWVTIMVNCC	2
YIANCLMFRNVTGTCKC	2	0.00116577		ATGATGAAGCAGTTGAATGGGGGGCTGATGTATAAGTCGTAGAGTGATTGT	51	YMKQLNGGLMYKS+SDC	2
YIANIKW+SPTKSGNLC	2	0.00116577		ATGATGAAGGAGGAGCAGAAGAATTTGTATCCTCATATGTCTCATTCTTGT	51	YMKEEQKNLYPHMSHSC	2
YIANSAIL+IVMVKPLC	2	0.00116577		ATGATGAAGGATTAGTTGGATAATCCTACGAGGACGATGAGGATTAGGTGT	51	YMKD+LDNPTRTMRIRC	2
YIANTFQMSRNLPFNKC	2	0.00116577		ATGATGAAGGGTGAGATTTGGACTAGGATGCTGAAGTATACGTGGATTTGT	51	YMKGEIWTRMLKYTWIC	2
YIANYRNYNVESVCRNC	2	0.00116577		ATGATGAAGTCTGAGTGTATGCAGGTGTGGGTGATTGGGTGGTGTTCGTGT	51	YMKSECMQVWVIGWCSC	2
YIASILVWLH+FHQGNC	2	0.00116577		ATGATGAAGTTGATGGTGCATATTTAGGTTTTGTTGTTGACTAGGCGTTGT	51	YMKLMVHI+VLLLTRRC	2
YIAWKVFNSRDWSICDC	2	0.00116577		ATGATGAATAAGACTTATAATGAGTTGTGTAGGACGCAGATTGTTGTGTGT	51	YMNKTYNELCRTQIVVC	2
YIAWTNIDSKKWFIRIC	2	0.00116577		ATGATGAATACTAATAATTATAAGCTGAGTCATCATTTTTATGTTTGTTGT	51	YMNTNNYKLSHHFYVCC	2
YIAYNGKPWFSVLRYTC	2	0.00116577		ATGATGAATACTAGTGAGGTGGATGCTTCGCAGAATCCTCATTATGTGTGT	51	YMNTSEVDASQNPHYVC	2
YIAYSLQTR+WYVLIKC	2	0.00116577		ATGATGAATACTTATGATAGTACGTATAAGATTTAGAATTTGGGTATGTGT	51	YMNTYDSTYKI+NLGMC	2
YICCTCWQIFFKAHCVC	2	0.00116577		ATGATGAATAGTGTTGAGACGTAGAGGAAGATGACGTTTGGTCGGGTTTGT	51	YMNSVET+RKMTFGRVC	2
YICDMTLCE+CLPQNLC	2	0.00116577		ATGATGAATATTAAGCGTATTTCTTATAGGAGGCCGGAGCCTAATACGTGT	51	YMNIKRISYRRPEPNTC	2
YICG*NDYTPIM+C	2	0.00116577		ATGATGAATCAGAGTTTTGAGAATCCTGGTTTTGCTAGTAGGGGGCTTTGT	51	YMNQSFENPGFASRGLC	2
YICGKVHKSGLCQWSEC	2	0.00116577		ATGATGAATCATAGTTGGAATACGGTTAAGGAGAATAGGTAGCGTTCGTGT	51	YMNHSWNTVKENR+RSC	2
YICGVGWNTHISRDQVC	2	0.00116577		ATGATGAATCTTAAGGTTACGAGGATTAAGCCGAGTAGGGGGAAGCCGTGT	51	YMNLKVTRIKPSRGKPC	2
YICKRKFSVISERKQIC	2	0.00116577		ATGATGAATGAGGTGTATGTTTGTGATTTTAATGGTTTGTAGTTGCTTTGT	51	YMNEVYVCDFNGL+LLC	2
YICLFQIKIDCNGVITC	2	0.00116577		ATGATGAATGATAATAGTACGAATAGTTGTAGGAATTGTCTGCCTTTTTGT	51	YMNDNSTNSCRNCLPFC	2
YICLLVLNIYKL+GCTC	2	0.00116577		ATGATGAATGATCATACTACGCTTGAGGAGGTTGATAATAAGCATGAGTGT	51	YMNDHTTLEEVDNKHEC	2
YICRLRGYGFHANFTVC	2	0.00116577		ATGATGAATGATTGGGATGCTGATTAGATTAATGGGGGTACTGAGTTGTGT	51	YMNDWDAD+INGGTELC	2
YICSGHTGIVWEIYFKC	2	0.00116577		ATGATGAATGGTAGTTATACTGATATTGTTTTTAATATTTGGAAGGTTTGT	51	YMNGSYTDIVFNIWKVC	2
YICSGITVLRHGYVV+C	2	0.00116577		ATGATGACGAAGCGTAGTAGGAATTCTGCGTAGAAGTGGGATATGCGGTGT	51	YMTKRSRNSA+KWDMRC	2
YID+FEWD+SHCLKENC	2	0.00116577		ATGATGACGCGGATGGCTGGGCCGACTGGGCAGAAGATTCATTGTATTTGT	51	YMTRMAGPTGQKIHCIC	2
YIDDEEIISSVCTKN+C	2	0.00116577		ATGATGACGGCGAGGAGGCGGATTGGGATTGATTGTTATAGGTTGTAGTGT	51	YMTARRRIGIDCYRL+C	2
YIDDTCGANNRNMNYTC	2	0.00116577		ATGATGACGGTTCAGTTGTTGGCGTAGCAGTAGCTGCAGCAGCAGATTTGT	51	YMTVQLLA+Q+LQQQIC	2
YIDETQERQYWTYELHC	2	0.00116577		ATGATGACGTATACGGTTAATTGGGGGTAGCATACTGAGTGGTGTTTTTGT	51	YMTYTVNWG+HTEWCFC	2
YIDTIVFWSEKGYFCAC	2	0.00116577		ATGATGACTACTCCGAGGAATATTAATTAGAGGCTGATTTGTGGTGTGTGT	51	YMTTPRNIN+RLICGVC	2
YIDVLIEKTSWRLRYSC	2	0.00116577		ATGATGAGGACGATGGATGAGACGTTGATGTATCGTCTTATTTGGATGTGT	51	YMRTMDETLMYRLIWMC	2
YIDWKKADSKQWYFVQC	2	0.00116577		ATGATGAGGACGATTGTGACGAGGACGTTTGAGGTTTGGAATTTTACGTGT	51	YMRTIVTRTFEVWNFTC	2
YIEDKLNTNLDKCSYIC	2	0.00116577		ATGATGAGGAGTTCGCCGATGACGCATTGTGCGCTGTAGTGGAAGGCGTGT	51	YMRSSPMTHCAL+WKAC	2
YIEIKRSSPYTVIYWEC	2	0.00116577		ATGATGAGGCAGAATCCGAAGTAGAAGTAGAATATTGTTAATGTGGTGTGT	51	YMRQNPK+K+NIVNVVC	2
YIEKDNLADAEPAHRKC	2	0.00116577		ATGATGAGGCAGATGTTGATGAAGGATAAGAGTGAGAGGTAGCTGTTTTGT	51	YMRQMLMKDKSER+LFC	2
YIELWKYTKAMRSISSC	2	0.00116577		ATGATGAGGCTGTATATTCAGATTATTGAGAAGTCGATTTATTGGGGTTGT	51	YMRLYIQIIEKSIYWGC	2
YIEVLLKKSRNKIKYVC	2	0.00116577		ATGATGAGGGATTTGGAGTAGTAGACGAGGAAGACTAGGGATGAGAAGTGT	51	YMRDLE++TRKTRDEKC	2
YIEWDNFASKRWSYKIC	2	0.00116577		ATGATGAGGGCGTCGAATTCGTAGGATAAGTATGAGAATTAGCTGAATTGT	51	YMRASNS+DKYEN+LNC	2
YIEWKDFDSKHWNFCPC	2	0.00116577		ATGATGAGGTATGATAAGAAGGTTAATAATTCTGTGTTGCTGGCGGGGTGT	51	YMRYDKKVNNSVLLAGC	2
YIEWNSVGSKDWYIISC	2	0.00116577		ATGATGAGGTCGGGGAGTTCGTAGTAGTGGTTGTATCCTCCGTTTCATTGT	51	YMRSGSS++WLYPPFHC	2
YIEWRNYESKNWRFKPC	2	0.00116577		ATGATGAGGTGGAGGAAGGATAGTGAGAATGTTCGGTCTGGTAATAATTGT	51	YMRWRKDSENVRSGNNC	2
YIEWYYYDSAAWNIVEC	2	0.00116577		ATGATGAGTGTGCCGATGCGGTTTTATGCGATGGGTTATAATTGGGGGTGT	51	YMSVPMRFYAMGYNWGC	2
YIF+F+KMDPVKWDGSC	2	0.00116577		ATGATGATGATGATTAGGCAGTATCAGTTGACTAAGCATTATATGGATTGT	51	YMMMIRQYQLTKHYMDC	2
YIFASRDSDEHSESVYC	2	0.00116577		ATGATGATGCAGTTTACGAAGGCTATGGTGTATAATAGTAATTCGAGGTGT	51	YMMQFTKAMVYNSNSRC	2
YIFAWGKNFGIGVYHLC	2	0.00116577		ATGATGATGCGTTCTAATGTGATTTTGAATGAGAATTAGTGGTGGTATTGT	51	YMMRSNVILNEN+WWYC	2
YIFIIKRSGPRFILKVC	2	0.00116577		ATGATGATGCTTAATATGACTGATATGCTGAAGATTCGTAGTGGGCAGTGT	51	YMMLNMTDMLKIRSGQC	2
YIFKMKFTENTIYVKMC	2	0.00116577		ATGATGATGGAGACTAATCATTTTATGTGGGCTGATACTAAGCTTCAGTGT	51	YMMETNHFMWADTKLQC	2
YIFNAATHELIYVVPSC	2	0.00116577		ATGATGATGGGTAATGAGCTGGCGTGGGTGGAGGAGTAGGCTACGAATTGT	51	YMMGNELAWVEE+ATNC	2
YIFNLVKMFFTIDNKDC	2	0.00116577		ATGATGATGGTTGATTATGCTCGGTGTTCGAAGAATGAGCATCATCGGTGT	51	YMMVDYARCSKNEHHRC	2
YIFNSKTHEVIGRWDKC	2	0.00116577		ATGATGATGGTTTTTTTTATGGGTGTTGGTGTTAGGATTTGTTTGGTTTGT	51	YMMVFFMGVGVRICLVC	2
YIFSGFPLEKLRNY+RC	2	0.00116577		ATGATGATGTATGGTTTTCCTAAGTTTATTGGTCCTCCTAAGCAGAAGTGT	51	YMMYGFPKFIGPPKQKC	2
YIFVGSNQFIKWL+ALC	2	0.00116577		ATGATGATTACTACTATGCTTCATATGAAGTCTAGGTGTATTTTGAGTTGT	51	YMITTMLHMKSRCILSC	2
YIFWKEYGSSKWFYEYC	2	0.00116577		ATGATGATTATTAGTAAGACGAAGCTGCTGCATGAGCAGAGTGCTACTTGT	51	YMIISKTKLLHEQSATC	2
YIG+RSPDMDLQRNKTC	2	0.00116577		ATGATGATTGCTAAGCTGTATCATCATTAGACGAAGCGGGGTATGAAGTGT	51	YMIAKLYHH+TKRGMKC	2
YIG+VSNMYSKNDGGKC	2	0.00116577		ATGATGATTGTTTTTAATAGGAAGACTTTTGAGGTGATTAAGTATGTGTGT	51	YMIVFNRKTFEVIKYVC	2
YIGDELRTMVWLHN+TC	2	0.00116577		ATGATGATTTGGATGCAGATGGGTGTTATTTCGTATGCTTAGCATGATTGT	51	YMIWMQMGVISYA+HDC	2
YIGKEYVRSKGDPV++C	2	0.00116577		ATGATGCAGCTTTCGATGCGTGCTAGGAAGCAGTGTACGATTCATCTTTGT	51	YMQLSMRARKQCTIHLC	2
YIGLRSCHDKADF+CWC	2	0.00116577		ATGATGCAGGTTGAGGAGAGTAAGCAGCATGGTAATAGGACGAGTGATTGT	51	YMQVEESKQHGNRTSDC	2
YIGMIKKNKVRRPGKVC	2	0.00116577		ATGATGCAGTAGGCTTGTGTGAATACGGCTACGGCGCCGACTACGATGTGT	51	YMQ+ACVNTATAPTTMC	2
YIGNVKIGLSELYPSLC	2	0.00116577		ATGATGCATAAGGTTTATTATTGGTTGTGTAGGACTCTGAGTTGGTATTGT	51	YMHKVYYWLCRTLSWYC	2
YIGQSGNKLEKEREESC	2	0.00116577		ATGATGCATCAGAATATTAGTTATAAGAAGTCGCGGTATCTTCGGCCGTGT	51	YMHQNISYKKSRYLRPC	2
YIGRWIGSSSFFFSDHC	2	0.00116577		ATGATGCATTATGTGAATGAGAAGACTTGTAATCTTGTTTAGCCTAGTTGT	51	YMHYVNEKTCNLV+PSC	2
YIGSGMGNCVMSGGCAC	2	0.00116577		ATGATGCATTGTCGTCTTTCGACGGGTACTATTGTTAGTGTTACTTGGTGT	51	YMHCRLSTGTIVSVTWC	2
YIGSKLVSIWRPCMWIC	2	0.00116577		ATGATGCCGAAGGAGGCTTTTTGGAGGTAGACTTCGGATGAGGGGTATTGT	51	YMPKEAFWR+TSDEGYC	2
YIGTFVYRYFSFWANDC	2	0.00116577		ATGATGCCGAATAGTGATTCTTGGAAGACGCTGTTGTTTACGGTTGCTTGT	51	YMPNSDSWKTLLFTVAC	2
YIGTSTQTGEQAMRLHC	2	0.00116577		ATGATGCCGCATCGTTTGACGCAGAATAGTTGTACTAATTAGCCGAAGTGT	51	YMPHRLTQNSCTN+PKC	2
YIGWINFSSSAWRYYPC	2	0.00116577		ATGATGCCGCGTAATATGTAGCGTGCTCAGCAGAGGTATAATTCGTATTGT	51	YMPRNM+RAQQRYNSYC	2
YIGWNRYDSREWFLLDC	2	0.00116577		ATGATGCCGGAGATGAGTTGGGTTAGGATTTTGGTTATTCGTGAGACGTGT	51	YMPEMSWVRILVIRETC	2
YIGYPLETDTKKHQRHC	2	0.00116577		ATGATGCCGGGGACTGCTCTTAGGATGAAGAGTGTGCATAAGCATCCGTGT	51	YMPGTALRMKSVHKHPC	2
YIHWISFNSVDWRITEC	2	0.00116577		ATGATGCCTCTGAAGGCTCGGGTGATTGGGCATACTCATTAGGCTAAGTGT	51	YMPLKARVIGHTH+AKC	2
YIIDRCLVLFWNVTVTC	2	0.00116577		ATGATGCGGTATAATGAGAAGGGGCCTACTAATGATAGGCTGTATCCGTGT	51	YMRYNEKGPTNDRLYPC	2
YIIFDIWCNKTDAM+SC	2	0.00116577		ATGATGCGGTGGTTGTTGAAGGGGGCGCATCGTATTATTTGGGCGATTTGT	51	YMRWLLKGAHRIIWAIC	2
YIIFT+YSGHQGVLVSC	2	0.00116577		ATGATGCGGTGTTTTGCTGAGTGGATGCAGAATGATGTTAGTGAGGTGTGT	51	YMRCFAEWMQNDVSEVC	2
YIIGSNAIHRRARPNMC	2	0.00116577		ATGATGCGGTTTTGTGCTAGTTATCATCTGCCGCGTCTTAAGGCGCATTGT	51	YMRFCASYHLPRLKAHC	2
YIIILYVSGVCWVYAYC	2	0.00116577		ATGATGCGTTTGCTGACGCAGTAGTAGAGGCTGGTGGAGAAGAGTGAGTGT	51	YMRLLTQ++RLVEKSEC	2
YIIISKPFWELFWNRNC	2	0.00116577		ATGATGCTGAGGTTTACTAATTGTCAGCCTCAGGGTTTGACGGCGCATTGT	51	YMLRFTNCQPQGLTAHC	2
YIIIVMVKFMFRLHSLC	2	0.00116577		ATGATGCTGTGGTATTATTGTTTGACGTTTGCGAGGCCTCTGTCGTTGTGT	51	YMLWYYCLTFARPLSLC	2
YIIIVTKPKSITLFELC	2	0.00116577		ATGATGGAGAGGTGTGTGGATGTGAGTCCGACGCTGGATTGGGAGCAGTGT	51	YMERCVDVSPTLDWEQC	2
YIIKEDICDTRFSHKSC	2	0.00116577		ATGATGGAGAGTAAGGCTGATAGGCATGGTTAGATTGAGCTTGTTAGGTGT	51	YMESKADRHG+IELVRC	2
YIILGDDDSKVL+MNLC	2	0.00116577		ATGATGGAGAGTACGGATGATACGCTTATTTATAATGTGAGGTCGATTTGT	51	YMESTDDTLIYNVRSIC	2
YIILLEQDN+STDCVPC	2	0.00116577		ATGATGGAGGAGAATTATGCTTATATGAATTTTAATGAGGATGTTATGTGT	51	YMEENYAYMNFNEDVMC	2
YIIMPIYPKTMWYPRMC	2	0.00116577		ATGATGGAGGAGAGGTCTAGGTAGAAGGGTATTCATTCGTAGACTAATTGT	51	YMEERSR+KGIHS+TNC	2
YIINVSMTNKCFSWYAC	2	0.00116577		ATGATGGAGGTGACTCATTATTCGGGGTGTCGGTAGTCGAATAATAAGTGT	51	YMEVTHYSGCR+SNNKC	2
YIIRKVRYVYFVILTNC	2	0.00116577		ATGATGGAGTAGACTAGGGTGACTCAGAATGATGGTCGGACTAGGTATTGT	51	YME+TRVTQNDGRTRYC	2
YIISFRRNMHLIWFAVC	2	0.00116577		ATGATGGAGTGTCAGATTTATCAGTCGCGGTATTGGCAGAAGGCTAATTGT	51	YMECQIYQSRYWQKANC	2
YIISQVHENNLGNPNFC	2	0.00116577		ATGATGGATAGTTAGTTTGCGAATTTGAGGACTGAGGGTGAGTGTTGGTGT	51	YMDS+FANLRTEGECWC	2
YIIVSCAEKLISIKHVC	2	0.00116577		ATGATGGATATTGATTGGGAGTGGGAGAAGAATTAGATTCCTAGGATTTGT	51	YMDIDWEWEKN+IPRIC	2
YIKA+VAAQSERTTVRC	2	0.00116577		ATGATGGATATTGCTAGGCATGGGGGGAGGAGGTCGACTCGTGTTGAGTGT	51	YMDIARHGGRRSTRVEC	2
YIKDTSWSSNPLKQKSC	2	0.00116577		ATGATGGATGGGACTTAGCTGGCGTATAGGAATCATTGGGGTCATAATTGT	51	YMDGT+LAYRNHWGHNC	2
YIKFTSDDN+EDMVVVC	2	0.00116577		ATGATGGATGGTATGTAGCATAATATGACGGTTAGTCGGATTGGGGGTTGT	51	YMDGM+HNMTVSRIGGC	2
YIKFVNWYGYVISNNAC	2	0.00116577		ATGATGGATGTGGGGCGGAGTAATGTGATGGAGATGCCTTAGTATTATTGT	51	YMDVGRSNVMEMP+YYC	2
YIKGTDADTIQRFPHTC	2	0.00116577		ATGATGGATTGTATGAGTGTGAAGTTTAATTATCTGATGCTGACGCATTGT	51	YMDCMSVKFNYLMLTHC	2
YIKIGGSSEGWWIFSAC	2	0.00116577		ATGATGGATTGTGAGTGGTATCTGCGGTGGTCGCAGATGAATGGGCATTGT	51	YMDCEWYLRWSQMNGHC	2
YIKIKVLNDRMMFC+MC	2	0.00116577		ATGATGGCGAAGTCGAATCGTGCTAGTGTGAAGTCTATTGCGAATATTTGT	51	YMAKSNRASVKSIANIC	2
YIKISVAPYHTVSRYAC	2	0.00116577		ATGATGGCGGAGTTTAAGTTTTGTTGTCGTTGTATGAGGTTGTGTGGTTGT	51	YMAEFKFCCRCMRLCGC	2
YIKIVYKLTNW+KWTTC	2	0.00116577		ATGATGGCGGATATGTGTCCTAAGGCGAATCAGCTTCTGAATTTGTCTTGT	51	YMADMCPKANQLLNLSC	2
YIKKKKRAAANAPLSTC	2	0.00116577		ATGATGGCGGATTATTTTTTTATTATTACTTGGTAGAAGCGGAATGTTTGT	51	YMADYFFIITW+KRNVC	2
YIKLSGPPWFTVTSYTC	2	0.00116577		ATGATGGCGGTGAATATGACGGTGGAGTAGTAGTGTAATTAGAGTTATTGT	51	YMAVNMTVE++CN+SYC	2
YIKLVKFGRVLFLWNTC	2	0.00116577		ATGATGGCGGTGGTGAAGGGGTTTCATTGGGATACTTAGTTTAAGAAGTGT	51	YMAVVKGFHWDT+FKKC	2
YIKRYTSINNKIWLLKC	2	0.00116577		ATGATGGCTCCTGTGAATTCGTGGAGGACGACGATTCAGGTGTGGAATTGT	51	YMAPVNSWRTTIQVWNC	2
YIKSIQILGYKMRANVC	2	0.00116577		ATGATGGCTCTGACTCCTCAGCAGGATGTTTTTAGTCGTAAGAAGGTGTGT	51	YMALTPQQDVFSRKKVC	2
YIKTRMVDDHCPIHTCC	2	0.00116577		ATGATGGGGATTACGAAGGCGAAGGTGAGTAGTAATGTGCAGGGTTAGTGT	51	YMGITKAKVSSNVQG+C	2
YIKVKL+HSKSRFNMLC	2	0.00116577		ATGATGGGGCGGAATGAGCATTCGCAGCTGCGTCCGCCGATTGGTAATTGT	51	YMGRNEHSQLRPPIGNC	2
YIKWDNFDSSNWSITQC	2	0.00116577		ATGATGGGGTGGTAGATTGCTAGGTATATGAGTACTTAGGCTGTGGAGTGT	51	YMGW+IARYMST+AVEC	2
YIKWEYYDSNKWCFVRC	2	0.00116577		ATGATGGGGTTTGATAATGTGAGTAATTCGAATTGTAAGGTTAAGAAGTGT	51	YMGFDNVSNSNCKVKKC	2
YIKWYNYDSKDWYLSYC	2	0.00116577		ATGATGGGGTTTTATGTTGCGATGAGGAATGATCTGATGATGTGTTTTTGT	51	YMGFYVAMRNDLMMCFC	2
YILCKMRRSNRLSPTKC	2	0.00116577		ATGATGGGTAAGTCTAATAAGCGGTATTGGTCGACTACTGTGGCGCCTTGT	51	YMGKSNKRYWSTTVAPC	2
YILELKSWDKTFWKLFC	2	0.00116577		ATGATGGGTAATTGGAGGAAGAAGGTGAATCAGTAGAGTCTGGGTCATTGT	51	YMGNWRKKVNQ+SLGHC	2
YILEVIRIDFLLDNSLC	2	0.00116577		ATGATGGGTATGAGTTTGCTGAGTATGTAGTTGCTGTCGAGGTGTGGGTGT	51	YMGMSLLSM+LLSRCGC	2
YILHKFHNSLLEKWDQC	2	0.00116577		ATGATGGGTCATAGTTAGCATGTGGAGATTGTGGTGATTCATTAGGTGTGT	51	YMGHS+HVEIVVIH+VC	2
YILIFEAGCVWFPKMRC	2	0.00116577		ATGATGGGTGTGCAGTGGACGAAGCATTAGTGTAATAATTTGAGGGCTTGT	51	YMGVQWTKH+CNNLRAC	2
YILIKYAVNVIRLYKIC	2	0.00116577		ATGATGGTGCATGCTATGCATGTTTCGCATAGTACGGTTACGACTCGGTGT	51	YMVHAMHVSHSTVTTRC	2
YILINTCCWSIIMFATC	2	0.00116577		ATGATGGTGGTTATGCTGGATGCGACGTCTACTCGGAATTGTTTTCTTTGT	51	YMVVMLDATSTRNCFLC	2
YILKSTGGCNDDRSNWC	2	0.00116577		ATGATGGTGTTTTGGATTAAGCTTAATTCGGCGTGGTGTAGTTTTCGTTGT	51	YMVFWIKLNSAWCSFRC	2
YILLKGTWYKFYIRSNC	2	0.00116577		ATGATGGTTATGCAGTGTGAGAGGATGTAGTCTAGTTAGAATGATTGTTGT	51	YMVMQCERM+SS+NDCC	2
YILLLAPNFEMLTMYIC	2	0.00116577		ATGATGGTTCATGTTTGTTAGCCGTATAAGGTTTCTTTTGCTATTAATTGT	51	YMVHVC+PYKVSFAINC	2
YILMARDLKIT+HTAYC	2	0.00116577		ATGATGGTTGTGGCGCTTGATGATGCGGTGATTGATAGGATTGATTAGTGT	51	YMVVALDDAVIDRID+C	2
YILMMVSGWVDGVLGIC	2	0.00116577		ATGATGTAGAATAGGACGTATTCTCAGAAGCAGGCGAGGTTTACGTGTTGT	51	YM+NRTYSQKQARFTCC	2
YILMSER+LRRNIRNGC	2	0.00116577		ATGATGTAGAGGAAGACTATGATTATGGAGCTTTCTAGGTGTAAGCTGTGT	51	YM+RKTMIMELSRCKLC	2
YILNSGLSYLLWARLRC	2	0.00116577		ATGATGTAGAGGATGGAGAAGTGTGTGATTCGTGTGGCTATGAATTATTGT	51	YM+RMEKCVIRVAMNYC	2
YILNVSICYHIDVYNTC	2	0.00116577		ATGATGTAGCGGAATAAGAGGTAGTCGGTGGTTCAGAATGAGGTTCATTGT	51	YM+RNKR+SVVQNEVHC	2
YILPGDQVYATAMNRNC	2	0.00116577		ATGATGTAGGGGATTTAGAGTCTGAAGTAGGTTACTGATTCGGATCTGTGT	51	YM+GI+SLK+VTDSDLC	2
YILQRTLANWVYLYVKC	2	0.00116577		ATGATGTAGTATAAGAATAATGAGTGGATGGTTGAGCTTGATAAGCTTTGT	51	YM+YKNNEWMVELDKLC	2
YILRMDKCAFTYIRCVC	2	0.00116577		ATGATGTAGTTTTGGAATCTTGCGTGGTTGGTGTAGAATTATAGTAAGTGT	51	YM+FWNLAWLV+NYSKC	2
YILRMHYRSSLTMVYSC	2	0.00116577		ATGATGTATCGGATGAAGTATACTTAGCCGTGTGAGAATTGTAGTTAGTGT	51	YMYRMKYT+PCENCS+C	2
YILSRVCGNWWVITHAC	2	0.00116577		ATGATGTATCGTAGTAGGAAGACGACTAAGACGTAGAGGTAGATGATTTGT	51	YMYRSRKTTKT+R+MIC	2
YILTMRKVRRLQSLR+C	2	0.00116577		ATGATGTATGCGGGGCTTCTTATTAAGATTGCGAAGAATTTGAGTAGGTGT	51	YMYAGLLIKIAKNLSRC	2
YILWHEYQSKKWIACPC	2	0.00116577		ATGATGTATGGTTTTTATAGTAGGTGTGTTAGGGTGTGTTGGGTGTCGTGT	51	YMYGFYSRCVRVCWVSC	2
YIMAWLLRYICECGCQC	2	0.00116577		ATGATGTATGTTAGGTTTAGTTTTAATTATTGTGGTTCGGATTATTATTGT	51	YMYVRFSFNYCGSDYYC	2
YIMFSGTWGCHGQHETC	2	0.00116577		ATGATGTATTGGAATGTGTATGAGAAGTGTATTATTTTGAAGATTCCTTGT	51	YMYWNVYEKCIILKIPC	2
YIMGEHISPF+SAPSIC	2	0.00116577		ATGATGTCGGATTTGGGTAATTATTAGAGGTTTTTTAAGTGTATGGATTGT	51	YMSDLGNY+RFFKCMDC	2
YIMKSTNSVKTEIDS+C	2	0.00116577		ATGATGTCTCGGTCTCAGATTCATGGTATTATGATGGCGAGGACGTTGTGT	51	YMSRSQIHGIMMARTLC	2
YIMMKLNEANWQATYAC	2	0.00116577		ATGATGTCTTCTTTTGAGACTTGGGTTAAGTGTGTGAGTTTTGATCTGTGT	51	YMSSFETWVKCVSFDLC	2
YIMNWVREYEYDLVSTC	2	0.00116577		ATGATGTCTTGTACTTGTAAGATGCCTTGTGCGCAGCATAAGATGAAGTGT	51	YMSCTCKMPCAQHKMKC	2
YIMQWGPPTHAIELYRC	2	0.00116577		ATGATGTCTTTGGTGGGTAGTAGGCATGATTATTTGAGTAGGAGTAATTGT	51	YMSLVGSRHDYLSRSNC	2
YIMRAMLCYVMQFTMNC	2	0.00116577		ATGATGTGGAAGACGTATATGGTGAAGAATATTCATTGTTGGGGTTCGTGT	51	YMWKTYMVKNIHCWGSC	2
YIMRIWWDSLKLFEKTC	2	0.00116577		ATGATGTGGATGTATGAGAATGTGAAGAAGTAGAGTTAGAGTCCTAGTTGT	51	YMWMYENVKK+S+SPSC	2
YIMSIN+SDDVM+GDDC	2	0.00116577		ATGATGTGGATGTTGTCGATGACGGATGGTTTGGAGAAGAGGACGTCGTGT	51	YMWMLSMTDGLEKRTSC	2
YIMVYFYITSTDSLCVC	2	0.00116577		ATGATGTGGATTATTAATGTGAGTGTTCTTAAGTTTATTCCGTGTCATTGT	51	YMWIINVSVLKFIPCHC	2
YIMYSLGDGM+RKWDSC	2	0.00116577		ATGATGTGGCAGAGTATTAAGGATGATAAGAGTGGGGTTTATGCGGTGTGT	51	YMWQSIKDDKSGVYAVC	2
YINACWRLVQM+DPP+C	2	0.00116577		ATGATGTGGCGTGGTCGTAAGATGGATAAGCAGCCGAGGCGGCGTTATTGT	51	YMWRGRKMDKQPRRRYC	2
YINDKYKWLVRDMNWKC	2	0.00116577		ATGATGTGGTTTACTCTTGAGAGTAGGACGGTGCTGGTTGGTTTTGTGTGT	51	YMWFTLESRTVLVGFVC	2
YINDLANKVKMGWDCIC	2	0.00116577		ATGATGTGT	9	YMC	2
YINFVNREIFSRRFAVC	2	0.00116577		ATGATGTGTAAGGGTCATTAGATGTGTTAGCATGAGATTAGTGAGATGTGT	51	YMCKGH+MC+HEISEMC	2
YINGWISTEN+SDSLFC	2	0.00116577		ATGATGTGTAATCCTAGGACTTAGTAGCTGCATCGGAAGCAGTAGCGTTGT	51	YMCNPRT++LHRKQ+RC	2
YINKISRMN+INLYMKC	2	0.00116577		ATGATGTGTAGTCAGGTTAATCTTCGGTGGTCTATTTATGATCTTGTGTGT	51	YMCSQVNLRWSIYDLVC	2
YINMIAG+TVLWRRAHC	2	0.00116577		ATGATGTGTCTGACTCATTCGAAGGGGGAGTCGATGACGAAGACGCTTTGT	51	YMCLTHSKGESMTKTLC	2
YINNKGYSRSYYT+TTC	2	0.00116577		ATGATGTGTGTGGTTGCGCGGTTGGAGAATCCTATTAATTATGAGGATTGT	51	YMCVVARLENPINYEDC	2
YINRTGCMRSKAWL+QC	2	0.00116577		ATGATGTGTTATCGTTAGAATATGGAGCTTTGTTATAGGTAGTTTAGGTGT	51	YMCYR+NMELCYR+FRC	2
YINTKCTCKNKKVDLLC	2	0.00116577		ATGATGTTGAAGGAGTTTTGTTATTCTTCTTTTGGTGCGAATGCTACTTGT	51	YMLKEFCYSSFGANATC	2
YINWDKYESSKWNIVKC	2	0.00116577		ATGATGTTGAGTATTATGGATTTTCTGAATTCTGGTAGTATTGCGCAGTGT	51	YMLSIMDFLNSGSIAQC	2
YINWKKYDSKDWTYIGC	2	0.00116577		ATGATGTTGGATGAGTAGCGGAGTGCTAAGAAGTCGAATGTGACGTGTTGT	51	YMLDE+RSAKKSNVTCC	2
YINWNRWNSKEWSYVRC	2	0.00116577		ATGATGTTGGCGTCGAAGTTTATTAAGCCTAATATGCTTGTGTGGGAGTGT	51	YMLASKFIKPNMLVWEC	2
YINYDPGCHRKLCVNCC	2	0.00116577		ATGATGTTGGGGAAGACGGGGCTTAAGTTGTGGATGAGGATTGTGGATTGT	51	YMLGKTGLKLWMRIVDC	2
YINYFEMARE+WRNDKC	2	0.00116577		ATGATGTTGGTGATTAGGTATAATAGTGGTTTTCAGGTTGTGAAGATTTGT	51	YMLVIRYNSGFQVVKIC	2
YIPVEASSKRMVWTNIC	2	0.00116577		ATGATGTTTAAGAAGAAGGTTTATGAGAGTGAGTAGGGGTGTGGTGTGTGT	51	YMFKKKVYESE+GCGVC	2
YIQLNENRINQVYDEPC	2	0.00116577		ATGATGTTTAATAAGTGGCATTAGTAGGATGCTCATAATCAGAGTGGTTGT	51	YMFNKWH++DAHNQSGC	2
YIQR+VF+NYELNVVKC	2	0.00116577		ATGATGTTTGAGAATGAGCATCATGCTTCGACTGATATGAATGAGAAGTGT	51	YMFENEHHASTDMNEKC	2
YIQSTEWTHEGGCNMEC	2	0.00116577		ATGATGTTTGATTGTACTAAGAAGAAGAATGATATGGTGACTCATGCTTGT	51	YMFDCTKKKNDMVTHAC	2
YIQVSVYPKLSGNMT+C	2	0.00116577		ATGATGTTTTGTATGCCGACTAAGCGTAGTAAGCGTGGTACGGTTAGGTGT	51	YMFCMPTKRSKRGTVRC	2
YIQWHEYNSKEWLFISC	2	0.00116577		ATGATTAAGAAGAAGAAGAGGGCTGCTGCTAATGCGCCTTTGAGTACTTGT	51	YIKKKKRAAANAPLSTC	2
YIRAIVNRGELEVYIIC	2	0.00116577		ATGATTAAGACGAGGATGGTTGATGATCATTGTCCTATTCATACTTGTTGT	51	YIKTRMVDDHCPIHTCC	2
YIREEIDCRCSNLMYNC	2	0.00116577		ATGATTAAGAGGTATACTAGTATTAATAATAAGATTTGGTTGTTGAAGTGT	51	YIKRYTSINNKIWLLKC	2
YIRGKHKII++CKFVMC	2	0.00116577		ATGATTAAGAGTATTCAGATTTTGGGTTATAAGATGAGGGCTAATGTGTGT	51	YIKSIQILGYKMRANVC	2
YIRGSIN+YPFNQPQVC	2	0.00116577		ATGATTAAGATTAAGGTGCTGAATGATAGGATGATGTTTTGTTAGATGTGT	51	YIKIKVLNDRMMFC+MC	2
YIRGSVNI+INGTSVSC	2	0.00116577		ATGATTAAGATTGGGGGGAGTTCGGAGGGTTGGTGGATTTTTTCTGCTTGT	51	YIKIGGSSEGWWIFSAC	2
YIRITLMLHEGIAIRSC	2	0.00116577		ATGATTAAGATTGTTTATAAGCTTACTAATTGGTAGAAGTGGACGACTTGT	51	YIKIVYKLTNW+KWTTC	2
YIRKMRTQCYQNA+LWC	2	0.00116577		ATGATTAAGATTTCTGTTGCTCCGTATCATACGGTGAGTAGGTATGCGTGT	51	YIKISVAPYHTVSRYAC	2
YIRLLH+YIGCSSKMGC	2	0.00116577		ATGATTAAGCTTTCTGGGCCGCCTTGGTTTACTGTGACTAGTTATACTTGT	51	YIKLSGPPWFTVTSYTC	2
YIRN+FDDCLHRNCTQC	2	0.00116577		ATGATTAAGGATACGTCTTGGAGTTCTAATCCTCTTAAGCAGAAGTCTTGT	51	YIKDTSWSSNPLKQKSC	2
YIRPTMWSI+KEGTIKC	2	0.00116577		ATGATTAAGGCGTAGGTTGCTGCGCAGAGTGAGCGGACGACTGTGCGGTGT	51	YIKA+VAAQSERTTVRC	2
YIRPVVVFLQFVESEYC	2	0.00116577		ATGATTAAGGGTACGGATGCGGATACGATTCAGAGGTTTCCGCATACGTGT	51	YIKGTDADTIQRFPHTC	2
YIRTNFLIIFVTKRYTC	2	0.00116577		ATGATTAAGGTGAAGTTGTAGCATAGTAAGAGTAGGTTTAATATGCTTTGT	51	YIKVKL+HSKSRFNMLC	2
YIRVS+M+ENSFARHQC	2	0.00116577		ATGATTAAGTGGGAGTATTATGATAGTAATAAGTGGTGTTTTGTTAGGTGT	51	YIKWEYYDSNKWCFVRC	2
YIRWLTFDSKDWNFVNC	2	0.00116577		ATGATTAAGTGGGATAATTTTGATAGTAGTAATTGGAGTATTACGCAGTGT	51	YIKWDNFDSSNWSITQC	2
YISGDRTHNPIIGCTYC	2	0.00116577		ATGATTAAGTGGTATAATTATGATTCTAAGGATTGGTATCTTAGTTATTGT	51	YIKWYNYDSKDWYLSYC	2
YISGKQEMSYMCMHTMC	2	0.00116577		ATGATTAAGTTGGTGAAGTTTGGGCGTGTGTTGTTTCTGTGGAATACGTGT	51	YIKLVKFGRVLFLWNTC	2
YISGMDSYTSPGRVG+C	2	0.00116577		ATGATTAAGTTTACTAGTGATGATAATTAGGAGGATATGGTGGTTGTGTGT	51	YIKFTSDDN+EDMVVVC	2
YISIRISNKLDLIALAC	2	0.00116577		ATGATTAAGTTTGTGAATTGGTATGGGTATGTTATTAGTAATAATGCTTGT	51	YIKFVNWYGYVISNNAC	2
YISMCKTLGESTRYWLC	2	0.00116577		ATGATTAATAAGATTAGTAGGATGAATTAGATTAATTTGTATATGAAGTGT	51	YINKISRMN+INLYMKC	2
YISNRFTMWLVGYMLHC	2	0.00116577		ATGATTAATAATAAGGGTTATAGTAGGTCTTATTATACGTAGACTACTTGT	51	YINNKGYSRSYYT+TTC	2
YISPLMRYLGVEDSSRC	2	0.00116577		ATGATTAATACGAAGTGTACTTGTAAGAATAAGAAGGTGGATTTGTTGTGT	51	YINTKCTCKNKKVDLLC	2
YISRATCDPSFVMHYFC	2	0.00116577		ATGATTAATAGGACGGGTTGTATGAGGAGTAAGGCTTGGCTGTAGCAGTGT	51	YINRTGCMRSKAWL+QC	2
YISRMELTSDKESMGSC	2	0.00116577		ATGATTAATATGATTGCTGGTTAGACTGTTTTGTGGCGTAGGGCTCATTGT	51	YINMIAG+TVLWRRAHC	2
YISSKEKETPYLLQGSC	2	0.00116577		ATGATTAATGATAAGTATAAGTGGCTTGTTCGTGATATGAATTGGAAGTGT	51	YINDKYKWLVRDMNWKC	2
YISVCSSTYTPMKVRKC	2	0.00116577		ATGATTAATGATCTGGCTAATAAGGTTAAGATGGGGTGGGATTGTATTTGT	51	YINDLANKVKMGWDCIC	2
YISW+KFNDSNWYYCPC	2	0.00116577		ATGATTAATGCGTGTTGGAGGCTTGTTCAGATGTAGGATCCTCCTTAGTGT	51	YINACWRLVQM+DPP+C	2
YISWDRYNSSKWQITNC	2	0.00116577		ATGATTAATGGTTGGATTAGTACGGAGAATTAGTCGGATAGTCTGTTTTGT	51	YINGWISTEN+SDSLFC	2
YISWDYYGSVEWRFVGC	2	0.00116577		ATGATTAATTATGATCCTGGGTGTCATCGGAAGTTGTGTGTGAATTGTTGT	51	YINYDPGCHRKLCVNCC	2
YISWERYNSSDWNITKC	2	0.00116577		ATGATTAATTATTTTGAGATGGCGCGGGAGTAGTGGCGTAATGATAAGTGT	51	YINYFEMARE+WRNDKC	2
YISWKKYDSVQWSVIPC	2	0.00116577		ATGATTAATTGGAAGAAGTATGATTCGAAGGATTGGACGTATATTGGTTGT	51	YINWKKYDSKDWTYIGC	2
YISWKSFNSRLWNFEDC	2	0.00116577		ATGATTAATTGGAATCGGTGGAATAGTAAGGAGTGGAGTTATGTTCGTTGT	51	YINWNRWNSKEWSYVRC	2
YISYNYFVPSKLK+IMC	2	0.00116577		ATGATTAATTGGGATAAGTATGAGAGTTCGAAGTGGAATATTGTTAAGTGT	51	YINWDKYESSKWNIVKC	2
YITADNIEDDSHTRDCC	2	0.00116577		ATGATTAATTTTGTTAATAGGGAGATTTTTAGTCGTAGGTTTGCTGTGTGT	51	YINFVNREIFSRRFAVC	2
YITGIIMNVTQWYK+PC	2	0.00116577		ATGATTACGCGGACGAAGCTTCCGAAGATTATTATTTGTAGGAAGCCGTGT	51	YITRTKLPKIIICRKPC	2
YITLEKGVRYTSGQQLC	2	0.00116577		ATGATTACGCGTAATAGTAAGTATGAGGTTGTTTGTACGGATCCGTATTGT	51	YITRNSKYEVVCTDPYC	2
YITLGKQHSTNVWWNCC	2	0.00116577		ATGATTACGCTGCGTATGAATCTGTGTCTGACGGTTTATATTCCTTCTTGT	51	YITLRMNLCLTVYIPSC	2
YITLRMNLCLTVYIPSC	2	0.00116577		ATGATTACGCTGGAGAAGGGTGTTCGGTATACTTCTGGGCAGCAGTTGTGT	51	YITLEKGVRYTSGQQLC	2
YITRNSKYEVVCTDPYC	2	0.00116577		ATGATTACGGCTGATAATATTGAGGATGATAGTCATACGCGTGATTGTTGT	51	YITADNIEDDSHTRDCC	2
YITRTKLPKIIICRKPC	2	0.00116577		ATGATTACGGTTATTCTTATTTTGTCTAGGACGACGACTTGGAATTATTGT	51	YITVILILSRTTTWNYC	2
YITSWMSTSNNKS+NSC	2	0.00116577		ATGATTACGTGGGATCGTTATGATAGTAAGCAGTGGACGTATAATATTTGT	51	YITWDRYDSKQWTYNIC	2
YITTNTTMWDSLVRWSC	2	0.00116577		ATGATTACGTGGTCGAGGTGGAATTCTAGGGATTGGGATTATGTTCCGTGT	51	YITWSRWNSRDWDYVPC	2
YITVIICYERCRSFRIC	2	0.00116577		ATGATTACGTTGGGGAAGCAGCATAGTACGAATGTTTGGTGGAATTGTTGT	51	YITLGKQHSTNVWWNCC	2
YITVILILSRTTTWNYC	2	0.00116577		ATGATTACTACGAATACTACGATGTGGGATAGTTTGGTGCGGTGGAGTTGT	51	YITTNTTMWDSLVRWSC	2
YITWDRYDSKQWTYNIC	2	0.00116577		ATGATTACTGGTATTATTATGAATGTGACGCAGTGGTATAAGTAGCCGTGT	51	YITGIIMNVTQWYK+PC	2
YITWDRYWSSSWKFISC	2	0.00116577		ATGATTACTGTGATTATTTGTTATGAGCGTTGTCGGAGTTTTAGGATTTGT	51	YITVIICYERCRSFRIC	2
YITWDSLDSFDWYFIDC	2	0.00116577		ATGATTACTTATACGGTTGTGAGGATGGTTTGGAATTGGGTTGTTATTTGT	51	YITYTVVRMVWNWVVIC	2
YITWSRWNSRDWDYVPC	2	0.00116577		ATGATTACTTCGTGGATGAGTACGAGTAATAATAAGAGTTAGAATAGTTGT	51	YITSWMSTSNNKS+NSC	2
YITWTSWDSSLWTMSPC	2	0.00116577		ATGATTACTTGGACGAGTTGGGATTCGAGTCTGTGGACGATGAGTCCTTGT	51	YITWTSWDSSLWTMSPC	2
YITYTVVRMVWNWVVIC	2	0.00116577		ATGATTACTTGGGATAGGTATTGGTCTAGTTCGTGGAAGTTTATTTCGTGT	51	YITWDRYWSSSWKFISC	2
YIV+CRVVHYVHVGWSC	2	0.00116577		ATGATTACTTGGGATAGTTTGGATAGTTTTGATTGGTATTTTATTGATTGT	51	YITWDSLDSFDWYFIDC	2
YIVDAGLRRTSLVKWAC	2	0.00116577		ATGATTAGGAAGATGCGTACTCAGTGTTATCAGAATGCGTAGCTGTGGTGT	51	YIRKMRTQCYQNA+LWC	2
YIVFNRDTFEVISYAGC	2	0.00116577		ATGATTAGGAATTAGTTTGATGATTGTCTTCATAGGAATTGTACTCAGTGT	51	YIRN+FDDCLHRNCTQC	2
YIVHDLSKQNNC+LGGC	2	0.00116577		ATGATTAGGACGAATTTTCTGATTATTTTTGTGACTAAGAGGTATACGTGT	51	YIRTNFLIIFVTKRYTC	2
YIVHFRINTSHTFISWC	2	0.00116577		ATGATTAGGCCTGTGGTTGTGTTTTTGCAGTTTGTTGAGTCTGAGTATTGT	51	YIRPVVVFLQFVESEYC	2
YIVINKFRTFEVVNYHC	2	0.00116577		ATGATTAGGGAGGAGATTGATTGTCGTTGTTCGAATCTTATGTATAATTGT	51	YIREEIDCRCSNLMYNC	2
YIVKWNWNNQSVTWTWC	2	0.00116577		ATGATTAGGGGGAGTGTGAATATTTAGATTAATGGGACTAGTGTTAGTTGT	51	YIRGSVNI+INGTSVSC	2
YIVNQNMN+FIVSQWTC	2	0.00116577		ATGATTAGGTGGTTGACTTTTGATTCTAAGGATTGGAATTTTGTGAATTGT	51	YIRWLTFDSKDWNFVNC	2
YIVTSYGLRKSTSS++C	2	0.00116577		ATGATTAGGTTGCTGCATTAGTATATTGGTTGTAGTAGTAAGATGGGGTGT	51	YIRLLH+YIGCSSKMGC	2
YIVVYFIANVVFVRNVC	2	0.00116577		ATGATTAGTAATCGTTTTACTATGTGGTTGGTTGGGTATATGCTGCATTGT	51	YISNRFTMWLVGYMLHC	2
YIVVYISCYSLFRLTRC	2	0.00116577		ATGATTAGTATGTGTAAGACGCTGGGGGAGAGTACGAGGTATTGGCTGTGT	51	YISMCKTLGESTRYWLC	2
YIVVYLKKDRVNWFIYC	2	0.00116577		ATGATTAGTATTAGGATTAGTAATAAGTTGGATTTGATTGCTTTGGCGTGT	51	YISIRISNKLDLIALAC	2
YIVWNSYDSPNWFINRC	2	0.00116577		ATGATTAGTCGGATGGAGTTGACTTCGGATAAGGAGTCGATGGGTTCTTGT	51	YISRMELTSDKESMGSC	2
YIVWVRN+SHGILLDWC	2	0.00116577		ATGATTAGTGGTAAGCAGGAGATGTCTTATATGTGTATGCATACTATGTGT	51	YISGKQEMSYMCMHTMC	2
YIVWYYRNEGLLLQFHC	2	0.00116577		ATGATTAGTGGTATGGATAGTTATACGTCGCCGGGTAGGGTTGGTTAGTGT	51	YISGMDSYTSPGRVG+C	2
YIVYRGGQSFEVNLFHC	2	0.00116577		ATGATTAGTGTTTGTTCGTCGACTTATACGCCTATGAAGGTGAGGAAGTGT	51	YISVCSSTYTPMKVRKC	2
YIVYSCFTRKGTICIYC	2	0.00116577		ATGATTAGTTATAATTATTTTGTTCCTAGTAAGCTTAAGTAGATTATGTGT	51	YISYNYFVPSKLK+IMC	2
YIVYWLGKNPKVWVVQC	2	0.00116577		ATGATTAGTTCTAAGGAGAAGGAGACGCCGTATCTGTTGCAGGGTAGTTGT	51	YISSKEKETPYLLQGSC	2
YIWFNLPTRRFKSALNC	2	0.00116577		ATGATTAGTTGGAAGAAGTATGATTCGGTTCAGTGGAGTGTTATTCCGTGT	51	YISWKKYDSVQWSVIPC	2
YIWHRNKAKNFDQM+HC	2	0.00116577		ATGATTAGTTGGAAGAGTTTTAATTCGCGGCTTTGGAATTTTGAGGATTGT	51	YISWKSFNSRLWNFEDC	2
YIWIGCANKKVMLRMRC	2	0.00116577		ATGATTAGTTGGGAGAGGTATAATAGTTCTGATTGGAATATTACGAAGTGT	51	YISWERYNSSDWNITKC	2
YIWKCMVIFTDATYLVC	2	0.00116577		ATGATTAGTTGGGATTATTATGGGAGTGTTGAGTGGCGTTTTGTTGGGTGT	51	YISWDYYGSVEWRFVGC	2
YIWKNSGATF+DCWLLC	2	0.00116577		ATGATTAGTTGGTAGAAGTTTAATGATTCGAATTGGTATTATTGTCCGTGT	51	YISW+KFNDSNWYYCPC	2
YIWTLIYDMLD+VLE+C	2	0.00116577		ATGATTATGAAGTCTACTAATTCTGTTAAGACGGAGATTGATTCGTAGTGT	51	YIMKSTNSVKTEIDS+C	2
YIWTNRKTFEIMHLYFC	2	0.00116577		ATGATTATGAATTGGGTGCGTGAGTATGAGTATGATTTGGTTTCTACTTGT	51	YIMNWVREYEYDLVSTC	2
YIWV+TKNKRIFTWVSC	2	0.00116577		ATGATTATGAGGATTTGGTGGGATTCGTTGAAGTTGTTTGAGAAGACTTGT	51	YIMRIWWDSLKLFEKTC	2
YIWWNEYDTKNWFVTSC	2	0.00116577		ATGATTATGAGGGCTATGCTTTGTTATGTTATGCAGTTTACTATGAATTGT	51	YIMRAMLCYVMQFTMNC	2
YIY+PKERDVNNNIPGC	2	0.00116577		ATGATTATGAGTATTAATTAGAGTGATGATGTTATGTAGGGTGATGATTGT	51	YIMSIN+SDDVM+GDDC	2
YIYERDDVCQRPPKHAC	2	0.00116577		ATGATTATGATGAAGCTTAATGAGGCTAATTGGCAGGCTACTTATGCTTGT	51	YIMMKLNEANWQATYAC	2
YIYFNNRTHEVYYILYC	2	0.00116577		ATGATTATGCAGTGGGGTCCGCCTACGCATGCGATTGAGCTTTATCGGTGT	51	YIMQWGPPTHAIELYRC	2
YIYIFNNGGY+LILTGC	2	0.00116577		ATGATTATGGCGTGGCTGTTGAGGTATATTTGTGAGTGTGGTTGTCAGTGT	51	YIMAWLLRYICECGCQC	2
YIYKSEGCPMLYNYFSC	2	0.00116577		ATGATTATGGGGGAGCATATTAGTCCTTTTTAGAGTGCGCCTTCGATTTGT	51	YIMGEHISPF+SAPSIC	2
YIYLMNPTQFLKRSWFC	2	0.00116577		ATGATTATGGTTTATTTTTATATTACGAGTACTGATAGTTTGTGTGTTTGT	51	YIMVYFYITSTDSLCVC	2
YIYMFAI+LHVRWSVTC	2	0.00116577		ATGATTATGTATTCTCTTGGTGATGGGATGTAGAGGAAGTGGGATTCGTGT	51	YIMYSLGDGM+RKWDSC	2
YIYPTWVYWME++MSPC	2	0.00116577		ATGATTATGTTTTCGGGTACGTGGGGTTGTCATGGGCAGCATGAGACGTGT	51	YIMFSGTWGCHGQHETC	2
YIYTPRKVMPRYSKMYC	2	0.00116577		ATGATTATTAAGGAGGATATTTGTGATACGCGGTTTAGTCATAAGAGTTGT	51	YIIKEDICDTRFSHKSC	2
YIYTYDVKTVQHKTTEC	2	0.00116577		ATGATTATTAATGTGAGTATGACTAATAAGTGTTTTTCGTGGTATGCTTGT	51	YIINVSMTNKCFSWYAC	2
YIYVISGNSVIMKVKLC	2	0.00116577		ATGATTATTAGGAAGGTGCGGTATGTGTATTTTGTGATTTTGACTAATTGT	51	YIIRKVRYVYFVILTNC	2
YIYVRIYKSTYRMEYDC	2	0.00116577		ATGATTATTAGTCAGGTGCATGAGAATAATCTTGGTAATCCTAATTTTTGT	51	YIISQVHENNLGNPNFC	2
YIYWDTWLNYIMRVVDC	2	0.00116577		ATGATTATTAGTTTTAGGAGGAATATGCATCTTATTTGGTTTGCTGTTTGT	51	YIISFRRNMHLIWFAVC	2
YIYWIFAQRNMSAVCYC	2	0.00116577		ATGATTATTATGCCGATTTATCCGAAGACTATGTGGTATCCGCGGATGTGT	51	YIIMPIYPKTMWYPRMC	2
YIYWNEFHSKSWKVKPC	2	0.00116577		ATGATTATTATTGTTACGAAGCCGAAGAGTATTACTCTTTTTGAGCTGTGT	51	YIIIVTKPKSITLFELC	2
YK+A+KLLTAIDSIEFC	2	0.00116577		ATGATTATTATTGTTATGGTGAAGTTTATGTTTCGGTTGCATTCGCTGTGT	51	YIIIVMVKFMFRLHSLC	2
YK+ENGTCMMLKELPLC	2	0.00116577		ATGATTATTATTTCTAAGCCTTTTTGGGAGTTGTTTTGGAATAGGAATTGT	51	YIIISKPFWELFWNRNC	2
YK+INNLQKKANAICPC	2	0.00116577		ATGATTATTATTTTGTATGTTTCTGGGGTGTGTTGGGTTTATGCGTATTGT	51	YIIILYVSGVCWVYAYC	2
YK+KKKCGTSWM+WLVC	2	0.00116577		ATGATTATTCTGGGTGATGATGATTCTAAGGTTCTGTAGATGAATTTGTGT	51	YIILGDDDSKVL+MNLC	2
YK+KSCRGA++LWIETC	2	0.00116577		ATGATTATTCTTCTTGAGCAGGATAATTAGTCTACTGATTGTGTTCCGTGT	51	YIILLEQDN+STDCVPC	2
YK+NS+MAEE+SLTNSC	2	0.00116577		ATGATTATTGATAGGTGTCTGGTGTTGTTTTGGAATGTGACGGTTACGTGT	51	YIIDRCLVLFWNVTVTC	2
YK+RKSLSFSMNSRNTC	2	0.00116577		ATGATTATTGGTTCGAATGCGATTCATCGTCGTGCGAGGCCGAATATGTGT	51	YIIGSNAIHRRARPNMC	2
YK+VSWHNCKCRSNGAC	2	0.00116577		ATGATTATTGTGTCTTGTGCTGAGAAGCTGATTAGTATTAAGCATGTGTGT	51	YIIVSCAEKLISIKHVC	2
YKACRLARAKLINQMNC	2	0.00116577		ATGATTATTTTTACTTAGTATAGTGGGCATCAGGGGGTGCTTGTTAGTTGT	51	YIIFT+YSGHQGVLVSC	2
YKAGHLRLKHTNAGRDC	2	0.00116577		ATGATTATTTTTGATATTTGGTGTAATAAGACGGATGCTATGTAGAGTTGT	51	YIIFDIWCNKTDAM+SC	2
YKAKDGRVWWIYKYGPC	2	0.00116577		ATGATTCAGAGGTAGGTGTTTTAGAATTATGAGCTGAATGTTGTTAAGTGT	51	YIQR+VF+NYELNVVKC	2
YKAKVSVMVKV++NGEC	2	0.00116577		ATGATTCAGAGTACTGAGTGGACTCATGAGGGTGGTTGTAATATGGAGTGT	51	YIQSTEWTHEGGCNMEC	2
YKAMKIYKMILWSCGKC	2	0.00116577		ATGATTCAGCTGAATGAGAATCGGATTAATCAGGTGTATGATGAGCCTTGT	51	YIQLNENRINQVYDEPC	2
YKARPVHANMWYLSRVC	2	0.00116577		ATGATTCAGGTGAGTGTGTATCCGAAGTTGAGTGGGAATATGACGTAGTGT	51	YIQVSVYPKLSGNMT+C	2
YKASQSIDCSMQRNLHC	2	0.00116577		ATGATTCAGTGGCATGAGTATAATTCTAAGGAGTGGCTTTTTATTTCGTGT	51	YIQWHEYNSKEWLFISC	2
YKASTKQHQGCTTLYHC	2	0.00116577		ATGATTCATTGGATTAGTTTTAATAGTGTTGATTGGCGTATTACGGAGTGT	51	YIHWISFNSVDWRITEC	2
YKAYSELGNATMLRWYC	2	0.00116577		ATGATTCCGGTGGAGGCTTCGTCTAAGCGGATGGTGTGGACTAATATTTGT	51	YIPVEASSKRMVWTNIC	2
YKC	2	0.00116577		ATGATTCGGATTACGTTGATGCTGCATGAGGGGATTGCGATTCGTTCTTGT	51	YIRITLMLHEGIAIRSC	2
YKCE+TKSGL+TDMFGC	2	0.00116577		ATGATTCGGGCGATTGTTAATCGGGGTGAGTTGGAGGTTTATATTATTTGT	51	YIRAIVNRGELEVYIIC	2
YKCNWIEIYRSMKHNHC	2	0.00116577		ATGATTCGTCCGACGATGTGGAGTATTTAGAAGGAGGGGACGATTAAGTGT	51	YIRPTMWSI+KEGTIKC	2
YKCYRKGLENYLIMFRC	2	0.00116577		ATGATTCGTGGTAAGCATAAGATTATTTAGTAGTGTAAGTTTGTGATGTGT	51	YIRGKHKII++CKFVMC	2
YKD+NKKMRRNHVKDNC	2	0.00116577		ATGATTCGTGGTAGTATTAATTAGTATCCGTTTAATCAGCCTCAGGTTTGT	51	YIRGSIN+YPFNQPQVC	2
YKDADT+NQMLIL+SEC	2	0.00116577		ATGATTCGTGTGAGTTAGATGTAGGAGAATTCTTTTGCGAGGCATCAGTGT	51	YIRVS+M+ENSFARHQC	2
YKDCGPANMRSKTNGSC	2	0.00116577		ATGATTCTGACTATGCGGAAGGTTAGGCGTTTGCAGAGTTTGCGGTAGTGT	51	YILTMRKVRRLQSLR+C	2
YKDCW+KNFD+TLENCC	2	0.00116577		ATGATTCTGATGATGGTGTCGGGGTGGGTTGATGGTGTGCTTGGGATTTGT	51	YILMMVSGWVDGVLGIC	2
YKDDRLYG+KVENVTMC	2	0.00116577		ATGATTCTGATTAATACTTGTTGTTGGTCGATTATTATGTTTGCGACTTGT	51	YILINTCCWSIIMFATC	2
YKDIMHH+DNFRCWEHC	2	0.00116577		ATGATTCTGCTGAAGGGTACGTGGTATAAGTTTTATATTCGGTCGAATTGT	51	YILLKGTWYKFYIRSNC	2
YKDIVCGMNWTLNKAIC	2	0.00116577		ATGATTCTGGAGTTGAAGAGTTGGGATAAGACGTTTTGGAAGTTGTTTTGT	51	YILELKSWDKTFWKLFC	2
YKDKSNIETNKCARIAC	2	0.00116577		ATGATTCTTATGAGTGAGCGGTAGCTTCGGAGGAATATTCGGAATGGGTGT	51	YILMSER+LRRNIRNGC	2
YKDNRNKDRAMRMYVHC	2	0.00116577		ATGATTCTTCCGGGTGATCAGGTTTATGCGACGGCTATGAATCGGAATTGT	51	YILPGDQVYATAMNRNC	2
YKDRENT+IS+NTEGVC	2	0.00116577		ATGATTCTTCTTTTGGCGCCGAATTTTGAGATGCTGACTATGTATATTTGT	51	YILLLAPNFEMLTMYIC	2
YKDSDV+GIHGNENETC	2	0.00116577		ATGATTCTTTCTAGGGTGTGTGGTAATTGGTGGGTTATTACGCATGCTTGT	51	YILSRVCGNWWVITHAC	2
YKDTCYSVKT+MSYKMC	2	0.00116577		ATGATTGAGAAGGATAATTTGGCGGATGCTGAGCCTGCGCATAGGAAGTGT	51	YIEKDNLADAEPAHRKC	2
YKDVAFNT+IEKKNP+C	2	0.00116577		ATGATTGAGATTAAGCGTTCTAGTCCGTATACTGTGATTTATTGGGAGTGT	51	YIEIKRSSPYTVIYWEC	2
YKDVKCVISGISLQDSC	2	0.00116577		ATGATTGAGCTGTGGAAGTATACGAAGGCTATGAGGAGTATTTCTTCTTGT	51	YIELWKYTKAMRSISSC	2
YKDWAEMEGYPTYRRTC	2	0.00116577		ATGATTGAGGATAAGTTGAATACTAATTTGGATAAGTGTAGTTATATTTGT	51	YIEDKLNTNLDKCSYIC	2
YKEAFT+KTTAIKKKHC	2	0.00116577		ATGATTGAGGTTTTGTTGAAGAAGAGTAGGAATAAGATTAAGTATGTGTGT	51	YIEVLLKKSRNKIKYVC	2
YKEDIAVMAHDISVNDC	2	0.00116577		ATGATTGAGTGGAAGGATTTTGATAGTAAGCATTGGAATTTTTGTCCTTGT	51	YIEWKDFDSKHWNFCPC	2
YKEMHKWRRLFMKRDPC	2	0.00116577		ATGATTGAGTGGAATAGTGTGGGGTCTAAGGATTGGTATATTATTTCGTGT	51	YIEWNSVGSKDWYIISC	2
YKENDIKYRHGNSRTAC	2	0.00116577		ATGATTGAGTGGCGTAATTATGAGTCTAAGAATTGGCGTTTTAAGCCTTGT	51	YIEWRNYESKNWRFKPC	2
YKEQNCNKRCETYNCPC	2	0.00116577		ATGATTGAGTGGGATAATTTTGCGAGTAAGCGTTGGTCTTATAAGATTTGT	51	YIEWDNFASKRWSYKIC	2
YKERNTTLNWFLEYVPC	2	0.00116577		ATGATTGAGTGGTATTATTATGATAGTGCTGCGTGGAATATTGTTGAGTGT	51	YIEWYYYDSAAWNIVEC	2
YKERQYIDINDQFIDTC	2	0.00116577		ATGATTGATACGATTGTTTTTTGGAGTGAGAAGGGTTATTTTTGTGCGTGT	51	YIDTIVFWSEKGYFCAC	2
YKFIVDMQH+IVVKISC	2	0.00116577		ATGATTGATGAGACGCAGGAGAGGCAGTATTGGACGTATGAGTTGCATTGT	51	YIDETQERQYWTYELHC	2
YKFLLKFSYARSEVYAC	2	0.00116577		ATGATTGATGATACGTGTGGTGCGAATAATCGTAATATGAATTATACTTGT	51	YIDDTCGANNRNMNYTC	2
YKFTPDRACKMYSRLTC	2	0.00116577		ATGATTGATGATGAGGAGATTATTTCTAGTGTGTGTACTAAGAATTAGTGT	51	YIDDEEIISSVCTKN+C	2
YKGGIDYMNDTR+EHSC	2	0.00116577		ATGATTGATGTTCTTATTGAGAAGACTAGTTGGAGGCTGCGTTATAGTTGT	51	YIDVLIEKTSWRLRYSC	2
YKGKKCNDWSLRRRTMC	2	0.00116577		ATGATTGATTAGTTTGAGTGGGATTAGTCGCATTGTCTGAAGGAGAATTGT	51	YID+FEWD+SHCLKENC	2
YKGNGKNW+DEIKDM+C	2	0.00116577		ATGATTGATTGGAAGAAGGCGGATTCGAAGCAGTGGTATTTTGTGCAGTGT	51	YIDWKKADSKQWYFVQC	2
YKGRYDNRFSCGLSW+C	2	0.00116577		ATGATTGCGAAGGTGGCTACTCATCAGTTGCCTAATATGTTTTCTAAGTGT	51	YIAKVATHQLPNMFSKC	2
YKGSMAVRSSLE+LERC	2	0.00116577		ATGATTGCGAATACGTTTCAGATGAGTCGTAATCTGCCTTTTAATAAGTGT	51	YIANTFQMSRNLPFNKC	2
YKGTSLFAMTRTALNNC	2	0.00116577		ATGATTGCGAATATTAAGTGGTAGTCGCCGACTAAGAGTGGTAATCTTTGT	51	YIANIKW+SPTKSGNLC	2
YKGVQN++WKLR+PRNC	2	0.00116577		ATGATTGCGAATTATCGGAATTATAATGTGGAGTCTGTTTGTAGGAATTGT	51	YIANYRNYNVESVCRNC	2
YKGWLPNRANHSGSGLC	2	0.00116577		ATGATTGCGAATTGTCTGATGTTTAGGAATGTTACGGGTACTTGTAAGTGT	51	YIANCLMFRNVTGTCKC	2
YKGYKCTFVITTLNGRC	2	0.00116577		ATGATTGCGTAGAATAGTGATCGGAGGTATTATACTGATTCTGTTAGTTGT	51	YIA+NSDRRYYTDSVSC	2
YKGYNK+A+YFRDD+TC	2	0.00116577		ATGATTGCGTATAATGGGAAGCCGTGGTTTAGTGTGCTTCGGTATACTTGT	51	YIAYNGKPWFSVLRYTC	2
YKHIDAFYGEDTCRVTC	2	0.00116577		ATGATTGCGTCGATTCTTGTGTGGCTGCATTAGTTTCATCAGGGTAATTGT	51	YIASILVWLH+FHQGNC	2
YKHRQQRC+YKRMHKRC	2	0.00116577		ATGATTGCGTGGAAGGTGTTTAATAGTAGGGATTGGTCGATTTGTGATTGT	51	YIAWKVFNSRDWSICDC	2
YKHRTNGNYGNWIAN+C	2	0.00116577		ATGATTGCGTGTAAGAGTTGGAATAGGAGGAATGGTGGTTCTAGTTTGTGT	51	YIACKSWNRRNGGSSLC	2
YKHSGSSVDNSNHREIC	2	0.00116577		ATGATTGCTAATAGTGCGATTTTGTAGATTGTGATGGTGAAGCCGCTGTGT	51	YIANSAIL+IVMVKPLC	2
YKHTLGVDMAFFYMKCC	2	0.00116577		ATGATTGCTATTCATTGTGCGTATCTTAAGTTGAAGCTGTATACTCATTGT	51	YIAIHCAYLKLKLYTHC	2
YKHYYRMDKPDANKKSC	2	0.00116577		ATGATTGCTCATGGTGAGGCGTGGGTGAGTTGTTCGCTGACGTCTGTTTGT	51	YIAHGEAWVSCSLTSVC	2
YKIASCDTSITTMPKNC	2	0.00116577		ATGATTGCTTAGGGTTGTTTTGTGAATAGGAATCAGTATTGTTATAAGTGT	51	YIA+GCFVNRNQYCYKC	2
YKIIIGSRYKARRCYNC	2	0.00116577		ATGATTGCTTATAGTCTTCAGACTAGGTAGTGGTATGTGCTGATTAAGTGT	51	YIAYSLQTR+WYVLIKC	2
YKIKNIFLKASAKNATC	2	0.00116577		ATGATTGCTTGGACTAATATTGATAGTAAGAAGTGGTTTATTCGTATTTGT	51	YIAWTNIDSKKWFIRIC	2
YKINWLNLFCCWPKTEC	2	0.00116577		ATGATTGCTTTGTTGATGTAGAAGACTAGTTATGAGTAGATGGTGCATTGT	51	YIALLM+KTSYE+MVHC	2
YKIQFKVILRANYTWDC	2	0.00116577		ATGATTGGGAAGGAGTATGTTCGTAGTAAGGGTGATCCTGTGTAGTAGTGT	51	YIGKEYVRSKGDPV++C	2
YKIREIARYLYPCKYSC	2	0.00116577		ATGATTGGGAATGTTAAGATTGGGCTGTCGGAGCTTTATCCTTCGTTGTGT	51	YIGNVKIGLSELYPSLC	2
YKIRRCTNEIDTGVTRC	2	0.00116577		ATGATTGGGACGTTTGTGTATAGGTATTTTAGTTTTTGGGCTAATGATTGT	51	YIGTFVYRYFSFWANDC	2
YKIVYRFVNINDRYMMC	2	0.00116577		ATGATTGGGATGATTAAGAAGAATAAGGTTCGTAGGCCGGGTAAGGTTTGT	51	YIGMIKKNKVRRPGKVC	2
YKK+MTVNSQY++R+TC	2	0.00116577		ATGATTGGGCAGAGTGGTAATAAGCTGGAGAAGGAGCGGGAGGAGTCTTGT	51	YIGQSGNKLEKEREESC	2
YKKAKSANWNNYAGYDC	2	0.00116577		ATGATTGGGCTGCGGTCGTGTCATGATAAGGCTGATTTTTAGTGTTGGTGT	51	YIGLRSCHDKADF+CWC	2
YKKEDMCLKKPRDYRVC	2	0.00116577		ATGATTGGGGATGAGCTGAGGACTATGGTGTGGCTGCATAATTAGACTTGT	51	YIGDELRTMVWLHN+TC	2
YKKEIDMTSSIGERGDC	2	0.00116577		ATGATTGGGTATCCTTTGGAGACGGATACGAAGAAGCATCAGCGTCATTGT	51	YIGYPLETDTKKHQRHC	2
YKKHAVVECTNMVRYSC	2	0.00116577		ATGATTGGGTCTGGTATGGGTAATTGTGTTATGAGTGGGGGGTGTGCGTGT	51	YIGSGMGNCVMSGGCAC	2
YKKHLAKHVNLAGCL+C	2	0.00116577		ATGATTGGGTGGAATAGGTATGATAGTCGTGAGTGGTTTTTGCTGGATTGT	51	YIGWNRYDSREWFLLDC	2
YKKIED+MIDSCYWTAC	2	0.00116577		ATGATTGGTACTAGTACGCAGACGGGGGAGCAGGCTATGAGGCTGCATTGT	51	YIGTSTQTGEQAMRLHC	2
YKKIIGPV+IEVVQTMC	2	0.00116577		ATGATTGGTTAGAGGAGTCCTGATATGGATCTTCAGAGGAATAAGACTTGT	51	YIG+RSPDMDLQRNKTC	2
YKKIWENSPAEIATYNC	2	0.00116577		ATGATTGGTTAGGTTAGTAATATGTATTCTAAGAATGATGGTGGGAAGTGT	51	YIG+VSNMYSKNDGGKC	2
YKKMADRKNLVECDKNC	2	0.00116577		ATGATTGGTTCTAAGTTGGTGAGTATTTGGAGGCCGTGTATGTGGATTTGT	51	YIGSKLVSIWRPCMWIC	2
YKKNASANQPRQTNGDC	2	0.00116577		ATGATTGGTTGGATTAATTTTAGTTCGTCTGCGTGGCGGTATTATCCGTGT	51	YIGWINFSSSAWRYYPC	2
YKKNDFTSNKVIIGVKC	2	0.00116577		ATGATTGTGAAGTGGAATTGGAATAATCAGAGTGTGACTTGGACGTGGTGT	51	YIVKWNWNNQSVTWTWC	2
YKKRCVKYTRKRCVVVC	2	0.00116577		ATGATTGTGACGAGTTATGGGCTTAGGAAGTCGACTAGTAGTTAGTAGTGT	51	YIVTSYGLRKSTSS++C	2
YKKRMLEEL+DKKQLAC	2	0.00116577		ATGATTGTGCATTTTCGGATTAATACTAGTCATACTTTTATTTCGTGGTGT	51	YIVHFRINTSHTFISWC	2
YKKTIRRVHHNMNHDVC	2	0.00116577		ATGATTGTGGTGTATATTAGTTGTTATAGTCTGTTTAGGCTTACGAGGTGT	51	YIVVYISCYSLFRLTRC	2
YKKTRKIVMNVNFLRRC	2	0.00116577		ATGATTGTGGTTTATTTTATTGCGAATGTGGTGTTTGTTAGGAATGTGTGT	51	YIVVYFIANVVFVRNVC	2
YKKTSTYEDIKKYLKHC	2	0.00116577		ATGATTGTGTATAGTTGTTTTACTCGTAAGGGGACGATTTGTATTTATTGT	51	YIVYSCFTRKGTICIYC	2
YKKWDVNIIVHLRWQRC	2	0.00116577		ATGATTGTGTATTGGCTGGGGAAGAATCCGAAGGTTTGGGTGGTGCAGTGT	51	YIVYWLGKNPKVWVVQC	2
YKKYTDCSWATLPARDC	2	0.00116577		ATGATTGTGTGGGTTAGGAATTAGTCTCATGGTATTCTGTTGGATTGGTGT	51	YIVWVRN+SHGILLDWC	2
YKKYYYINYLYRWIAVC	2	0.00116577		ATGATTGTTAATCAGAATATGAATTAGTTTATTGTTAGTCAGTGGACTTGT	51	YIVNQNMN+FIVSQWTC	2
YKL+RNEDSMNFSKGRC	2	0.00116577		ATGATTGTTATTAATAAGTTTCGTACGTTTGAGGTGGTGAATTATCATTGT	51	YIVINKFRTFEVVNYHC	2
YKLAHIHRCPARI+QFC	2	0.00116577		ATGATTGTTCATGATCTGAGTAAGCAGAATAATTGTTAGTTGGGGGGTTGT	51	YIVHDLSKQNNC+LGGC	2
YKLHSNY+QPSVDVCCC	2	0.00116577		ATGATTGTTGATGCTGGGTTGCGGCGTACTAGTCTTGTGAAGTGGGCGTGT	51	YIVDAGLRRTSLVKWAC	2
YKLK+KNMC+ERRRVVC	2	0.00116577		ATGATTGTTGTGTATTTGAAGAAGGATAGGGTGAATTGGTTTATTTATTGT	51	YIVVYLKKDRVNWFIYC	2
YKLNNNPKKNYMTLMSC	2	0.00116577		ATGATTGTTTAGTGTCGGGTTGTTCATTATGTGCATGTGGGTTGGAGTTGT	51	YIV+CRVVHYVHVGWSC	2
YKLNRKVKMGLRHTLHC	2	0.00116577		ATGATTGTTTATCGTGGTGGTCAGTCTTTTGAGGTTAATTTGTTTCATTGT	51	YIVYRGGQSFEVNLFHC	2
YKLPLVVKSTAHLPDPC	2	0.00116577		ATGATTGTTTGGAATAGTTATGATAGTCCGAATTGGTTTATTAATCGTTGT	51	YIVWNSYDSPNWFINRC	2
YKLRDARFKDIARKPQC	2	0.00116577		ATGATTGTTTGGTATTATAGGAATGAGGGGCTGTTGTTGCAGTTTCATTGT	51	YIVWYYRNEGLLLQFHC	2
YKLVHLAMPGHKT+AIC	2	0.00116577		ATGATTGTTTTTAATAGGGATACGTTTGAGGTTATTAGTTATGCTGGTTGT	51	YIVFNRDTFEVISYAGC	2
YKLVLYSVT+VLTWWVC	2	0.00116577		ATGATTTAGAATCAGTCTGTTTAGACGGGTGGTATGAGTGAGACGAGGTGT	51	YI+NQSV+TGGMSETRC	2
YKLVRILKYGMPNCAPC	2	0.00116577		ATGATTTAGATTAAGGCGTGGGTGTGGTATGAGTTGCAGACTAATAAGTGT	51	YI+IKAWVWYELQTNKC	2
YKLVSRAS+KQQNDLNC	2	0.00116577		ATGATTTAGCTGGGTCTGAGTGATTTTCTTTGGCCTCGTCATATGCTGTGT	51	YI+LGLSDFLWPRHMLC	2
YKLW+HAQLTLTKALAC	2	0.00116577		ATGATTTAGGAGTGTGATTTGGAGATTAAGAGTCAGTGTGTTATGGATTGT	51	YI+ECDLEIKSQCVMDC	2
YKLYRMTHVVS+HMNHC	2	0.00116577		ATGATTTAGGCGTCGCGTAATGAGGATAAGGATTCTCGTTCGAAGCTGTGT	51	YI+ASRNEDKDSRSKLC	2
YKMERSFMRCTLREYKC	2	0.00116577		ATGATTTAGTTGGGGTCGAAGCAGCTGAATGTTAATTTTAGGGTTTGGTGT	51	YI+LGSKQLNVNFRVWC	2
YKMHMMN+AYAWNIALC	2	0.00116577		ATGATTTATAAGTCTGAGGGGTGTCCTATGTTGTATAATTATTTTAGTTGT	51	YIYKSEGCPMLYNYFSC	2
YKMMSSGKITDKYLAHC	2	0.00116577		ATGATTTATACGCCGAGGAAGGTGATGCCTAGGTATAGTAAGATGTATTGT	51	YIYTPRKVMPRYSKMYC	2
YKMSKRG+NKNPLKENC	2	0.00116577		ATGATTTATACGTATGATGTTAAGACGGTTCAGCATAAGACTACGGAGTGT	51	YIYTYDVKTVQHKTTEC	2
YKMTGPQNSKPNLETFC	2	0.00116577		ATGATTTATATGTTTGCTATTTAGCTTCATGTTAGGTGGTCGGTGACTTGT	51	YIYMFAI+LHVRWSVTC	2
YKMTKWLES+ARMMSAC	2	0.00116577		ATGATTTATATTTTTAATAATGGGGGTTATTAGTTGATTTTGACGGGGTGT	51	YIYIFNNGGY+LILTGC	2
YKNCLHRELPNLIGLLC	2	0.00116577		ATGATTTATCCGACGTGGGTGTATTGGATGGAGTAGTAGATGTCTCCGTGT	51	YIYPTWVYWME++MSPC	2
YKNCVGYKMTISYLAYC	2	0.00116577		ATGATTTATCTTATGAATCCGACGCAGTTTCTTAAGCGTAGTTGGTTTTGT	51	YIYLMNPTQFLKRSWFC	2
YKNDDWGNKKCRTGTIC	2	0.00116577		ATGATTTATGAGAGGGATGATGTTTGTCAGAGGCCGCCGAAGCATGCTTGT	51	YIYERDDVCQRPPKHAC	2
YKNDIIVSVLGKLFWAC	2	0.00116577		ATGATTTATGTGAGGATTTATAAGTCGACTTATAGGATGGAGTATGATTGT	51	YIYVRIYKSTYRMEYDC	2
YKNDTMMDWMLRYTRKC	2	0.00116577		ATGATTTATGTGATTAGTGGGAATAGTGTGATTATGAAGGTTAAGCTTTGT	51	YIYVISGNSVIMKVKLC	2
YKNERDEVIMFHASAIC	2	0.00116577		ATGATTTATTAGCCGAAGGAGCGGGATGTTAATAATAATATTCCGGGTTGT	51	YIY+PKERDVNNNIPGC	2
YKNERS+SQLYSNLVNC	2	0.00116577		ATGATTTATTGGAATGAGTTTCATAGTAAGAGTTGGAAGGTGAAGCCGTGT	51	YIYWNEFHSKSWKVKPC	2
YKNGSRAPCAIKKQSAC	2	0.00116577		ATGATTTATTGGATTTTTGCTCAGAGGAATATGAGTGCTGTTTGTTATTGT	51	YIYWIFAQRNMSAVCYC	2
YKNHS+VVISYIQIVYC	2	0.00116577		ATGATTTATTGGGATACTTGGCTGAATTATATTATGCGGGTTGTTGATTGT	51	YIYWDTWLNYIMRVVDC	2
YKNNWSG+FNKC	2	0.00116577		ATGATTTATTTTAATAATCGGACGCATGAGGTTTATTATATTCTTTATTGT	51	YIYFNNRTHEVYYILYC	2
YKNPLMPVTDSMTYRSC	2	0.00116577		ATGATTTCGTGGGATCGGTATAATAGTAGTAAGTGGCAGATTACGAATTGT	51	YISWDRYNSSKWQITNC	2
YKNRLGHLSCMENINYC	2	0.00116577		ATGATTTCTCCTCTTATGAGGTATTTGGGGGTGGAGGATAGTTCGCGTTGT	51	YISPLMRYLGVEDSSRC	2
YKNRYQKKICGNLFTPC	2	0.00116577		ATGATTTCTCGGGCTACTTGTGATCCGTCGTTTGTTATGCATTATTTTTGT	51	YISRATCDPSFVMHYFC	2
YKNTICTSV+HSTAMCC	2	0.00116577		ATGATTTCTGGTGATAGGACGCATAATCCGATTATTGGGTGTACTTATTGT	51	YISGDRTHNPIIGCTYC	2
YKNTITMDSIFI+VGTC	2	0.00116577		ATGATTTGCGGTTAAAATGATTATACTCCGATTATGTAGTGT	42	YICG*NDYTPIM+C	2
YKNTSLGSNYRLQLCNC	2	0.00116577		ATGATTTGGAAGAATAGTGGTGCTACGTTTTAGGATTGTTGGCTTTTGTGT	51	YIWKNSGATF+DCWLLC	2
YKNVCGMN+RYWSLGMC	2	0.00116577		ATGATTTGGAAGTGTATGGTTATTTTTACGGATGCGACTTATCTTGTGTGT	51	YIWKCMVIFTDATYLVC	2
YKNVNKMNKTTHYRKIC	2	0.00116577		ATGATTTGGACTAATCGTAAGACTTTTGAGATTATGCATTTGTATTTTTGT	51	YIWTNRKTFEIMHLYFC	2
YKNYKKKLMYFHYLPNC	2	0.00116577		ATGATTTGGACTCTGATTTATGATATGTTGGATTAGGTGCTTGAGTAGTGT	51	YIWTLIYDMLD+VLE+C	2
YKNYNGENQGVENIWMC	2	0.00116577		ATGATTTGGATTGGTTGTGCGAATAAGAAGGTTATGTTGAGGATGAGGTGT	51	YIWIGCANKKVMLRMRC	2
YKNYYRFYTMRSVVYAC	2	0.00116577		ATGATTTGGCATAGGAATAAGGCTAAGAATTTTGATCAGATGTAGCATTGT	51	YIWHRNKAKNFDQM+HC	2
YKPDMPYRMSGMVQKTC	2	0.00116577		ATGATTTGGGTTTAGACTAAGAATAAGCGGATTTTTACGTGGGTTAGTTGT	51	YIWV+TKNKRIFTWVSC	2
YKPIYDYKDNASREKDC	2	0.00116577		ATGATTTGGTGGAATGAGTATGATACTAAGAATTGGTTTGTGACTAGTTGT	51	YIWWNEYDTKNWFVTSC	2
YKPNASRKRWIGSSNQC	2	0.00116577		ATGATTTGGTTTAATTTGCCGACTAGGCGTTTTAAGAGTGCTCTTAATTGT	51	YIWFNLPTRRFKSALNC	2
YKPRKKLAVVTRKRGRC	2	0.00116577		ATGATTTGTAAGAGGAAGTTTAGTGTGATTAGTGAGAGGAAGCAGATTTGT	51	YICKRKFSVISERKQIC	2
YKQD+SRTLTQEDSE+C	2	0.00116577		ATGATTTGTAGGCTTCGGGGGTATGGTTTTCATGCGAATTTTACGGTGTGT	51	YICRLRGYGFHANFTVC	2
YKQEESESL+SGVKTTC	2	0.00116577		ATGATTTGTAGTGGTATTACGGTGTTGAGGCATGGTTATGTGGTTTAGTGT	51	YICSGITVLRHGYVV+C	2
YKQIERSKRTSTT+HGC	2	0.00116577		ATGATTTGTCTTTTTCAGATTAAGATTGATTGTAATGGGGTGATTACGTGT	51	YICLFQIKIDCNGVITC	2
YKQLI+LKLR+VVCSLC	2	0.00116577		ATGATTTGTGATATGACTCTTTGTGAGTAGTGTTTGCCGCAGAATTTGTGT	51	YICDMTLCE+CLPQNLC	2
YKQLRYSTKKKGNGNFC	2	0.00116577		ATGATTTGTGGTGTTGGTTGGAATACTCATATTTCGAGGGATCAGGTTTGT	51	YICGVGWNTHISRDQVC	2
YKQLSCKRLVKLAYCTC	2	0.00116577		ATGATTTGTTCTGGTCATACGGGTATTGTGTGGGAGATTTATTTTAAGTGT	51	YICSGHTGIVWEIYFKC	2
YKQLTTDIRYASRNNC	2	0.00116577		ATGATTTGTTGTACTTGTTGGCAGATTTTTTTTAAGGCGCATTGTGTTTGT	51	YICCTCWQIFFKAHCVC	2
YKQNANVLYTSCQYAHC	2	0.00116577		ATGATTTGTTTGCTTGTTTTGAATATTTATAAGCTTTAGGGTTGTACTTGT	51	YICLLVLNIYKL+GCTC	2
YKRAFWACDIKIIYSAC	2	0.00116577		ATGATTTTGAAGTCGACGGGGGGTTGTAATGATGATAGGAGTAATTGGTGT	51	YILKSTGGCNDDRSNWC	2
YKRCTKKTRHMELSVHC	2	0.00116577		ATGATTTTGAATGTTTCTATTTGTTATCATATTGATGTTTATAATACGTGT	51	YILNVSICYHIDVYNTC	2
YKRDEDIEWVISCSKNC	2	0.00116577		ATGATTTTGAATTCGGGGTTGAGTTATCTTCTGTGGGCGCGTCTGCGTTGT	51	YILNSGLSYLLWARLRC	2
YKRDQTDLWHKMLLNWC	2	0.00116577		ATGATTTTGATGGCTAGGGATTTGAAGATTACGTAGCATACTGCGTATTGT	51	YILMARDLKIT+HTAYC	2
YKRDRQNGSEGYT+NHC	2	0.00116577		ATGATTTTGATTAAGTATGCTGTGAATGTTATTAGGCTGTATAAGATTTGT	51	YILIKYAVNVIRLYKIC	2
YKRE+RGSRTMGVTAKC	2	0.00116577		ATGATTTTGATTTTTGAGGCTGGTTGTGTTTGGTTTCCTAAGATGCGTTGT	51	YILIFEAGCVWFPKMRC	2
YKREKLALTMRAMMDMC	2	0.00116577		ATGATTTTGCAGCGTACTCTTGCTAATTGGGTTTATTTGTATGTGAAGTGT	51	YILQRTLANWVYLYVKC	2
YKRI+NRRSNRVFTQYC	2	0.00116577		ATGATTTTGCATAAGTTTCATAATTCGCTGCTGGAGAAGTGGGATCAGTGT	51	YILHKFHNSLLEKWDQC	2
YKRKETKHALFKSVCRC	2	0.00116577		ATGATTTTGCGTATGCATTATCGTAGTTCGTTGACTATGGTTTATAGTTGT	51	YILRMHYRSSLTMVYSC	2
YKRLGVRSV+NCQGYTC	2	0.00116577		ATGATTTTGCGTATGGATAAGTGTGCGTTTACTTATATTCGTTGTGTGTGT	51	YILRMDKCAFTYIRCVC	2
YKRLRYCVYNCGYMNRC	2	0.00116577		ATGATTTTGGAGGTTATTAGGATTGATTTTTTGCTGGATAATAGTCTTTGT	51	YILEVIRIDFLLDNSLC	2
YKRLSEENPGRTCVYLC	2	0.00116577		ATGATTTTGTGGCATGAGTATCAGAGTAAGAAGTGGATTGCGTGTCCGTGT	51	YILWHEYQSKKWIACPC	2
YKRLVMLLVS+LRTAHC	2	0.00116577		ATGATTTTGTGTAAGATGCGGAGGAGTAATAGGCTTAGTCCTACGAAGTGT	51	YILCKMRRSNRLSPTKC	2
YKRMMDINASVVTCTRC	2	0.00116577		ATGATTTTTAAGATGAAGTTTACTGAGAATACTATTTATGTTAAGATGTGT	51	YIFKMKFTENTIYVKMC	2
YKRNKSSGTGDMWRIAC	2	0.00116577		ATGATTTTTAATCTGGTTAAGATGTTTTTTACGATTGATAATAAGGATTGT	51	YIFNLVKMFFTIDNKDC	2
YKRNWVYTRWNRVMITC	2	0.00116577		ATGATTTTTAATGCGGCTACTCATGAGCTTATTTATGTTGTTCCGAGTTGT	51	YIFNAATHELIYVVPSC	2
YKRRKYIIYHYLKAT+C	2	0.00116577		ATGATTTTTAATTCTAAGACTCATGAGGTTATTGGTCGTTGGGATAAGTGT	51	YIFNSKTHEVIGRWDKC	2
YKRRRML+MLMWSMIDC	2	0.00116577		ATGATTTTTAGTGGGTTTCCTCTGGAGAAGTTGCGTAATTATTAGCGGTGT	51	YIFSGFPLEKLRNY+RC	2
YKRRTNNRDAPVSRFEC	2	0.00116577		ATGATTTTTATTATTAAGCGGTCGGGGCCTCGTTTTATTCTTAAGGTTTGT	51	YIFIIKRSGPRFILKVC	2
YKRRTNYTKKLNRIRDC	2	0.00116577		ATGATTTTTGCGTGGGGGAAGAATTTTGGGATTGGGGTGTATCATCTTTGT	51	YIFAWGKNFGIGVYHLC	2
YKRTMTLPLRGTRISVC	2	0.00116577		ATGATTTTTGCTAGTAGGGATAGTGATGAGCATAGTGAGAGTGTGTATTGT	51	YIFASRDSDEHSESVYC	2
YKRTTWILSCSPDIVHC	2	0.00116577		ATGATTTTTGTGGGGAGTAATCAGTTTATTAAGTGGCTTTAGGCGCTTTGT	51	YIFVGSNQFIKWL+ALC	2
YKRTWRALFWLISGCRC	2	0.00116577		ATGATTTTTTAGTTTTAGAAGATGGATCCTGTGAAGTGGGATGGGTCGTGT	51	YIF+F+KMDPVKWDGSC	2
YKRVGVSLSKKRHDKTC	2	0.00116577		ATGATTTTTTGGAAGGAGTATGGGTCGTCGAAGTGGTTTTATGAGTATTGT	51	YIFWKEYGSSKWFYEYC	2
YKRWT+C+MICVWMMHC	2	0.00116577		ATGCAGAAGAAGATGTGGATGAGGAGTTGGTATAGGATGACGTCTAAGTGT	51	YQKKMWMRSWYRMTSKC	2
YKSD+GKRNDDRSRWLC	2	0.00116577		ATGCAGAAGAATGAGAATGATGAGCGTAATGGTAATGAGAATATGCTGTGT	51	YQKNENDERNGNENMLC	2
YKSGRGTVARKNEENEC	2	0.00116577		ATGCAGAAGCATTGGAAGTATAAGAATTAGTGGAATTAGAATTTTTCGTGT	51	YQKHWKYKN+WN+NFSC	2
YKSGRGWMHRVSRKHEC	2	0.00116577		ATGCAGAAGTCGGATGAGGCTATTAGTAGGTTTATTTGTTCGCATTTTTGT	51	YQKSDEAISRFICSHFC	2
YKSGWINCGVVIRFSTC	2	0.00116577		ATGCAGAATACGCTGTTGTGTGGTACGCCTCCTGATAGGAATTGTTGTTGT	51	YQNTLLCGTPPDRNCCC	2
YKSGWVLYATMMMQNNC	2	0.00116577		ATGCAGACAGAGGTGCGGAAGCATAGGATTCCTAATTAGCTGGAGCATTGT	51	YQTEVRKHRIPN+LEHC	2
YKSHAPNNRGPKRCFPC	2	0.00116577		ATGCAGACGAATTCTTGGGTGAAGCTTGTGAAGCTGATGATTAGGATGTGT	51	YQTNSWVKLVKLMIRMC	2
YKSHENWVVSCWNHNFC	2	0.00116577		ATGCAGACGACTCCTGGTCATGAGCATTAGAAGCGGTTTAATACGCCTTGT	51	YQTTPGHEH+KRFNTPC	2
YKSLWKIR+IKLMVMGC	2	0.00116577		ATGCAGACGGTTACTTATAGGTCGACTAGTTATGCGATTAGTATTCGGTGT	51	YQTVTYRSTSYAISIRC	2
YKSMISFWYGMCKHSVC	2	0.00116577		ATGCAGACGTTTTCGACTGTTAAGACTAAGAAGAAGCCGAGTGAGACGTGT	51	YQTFSTVKTKKKPSETC	2
YKSNTLVSFLLMIAVRC	2	0.00116577		ATGCAGACTAATCAGAAGACTCCTAGTAATATGAAGTGGCCTCGGGGGTGT	51	YQTNQKTPSNMKWPRGC	2
YKSSHMRRSADKMARNC	2	0.00116577		ATGCAGACTCGGCAGGCGATGCATCGTTGGTGTGATAAGACGAAGACGTGT	51	YQTRQAMHRWCDKTKTC	2
YKSTDRPIMNQNTILYC	2	0.00116577		ATGCAGAGGAATAAGGCTACGTTGGATACGGGTTATTTGAAGTATGGTTGT	51	YQRNKATLDTGYLKYGC	2
YKSVEPGITEYRYRRAC	2	0.00116577		ATGCAGAGGAATAGTGTTCATACGATGCCGAGTGGGAAGGCTATTTCGTGT	51	YQRNSVHTMPSGKAISC	2
YKSVYMRYATSESHPGC	2	0.00116577		ATGCAGAGGGATTATGCGCCGGAGAATGATGGGACTAAGGTTTGGTAGTGT	51	YQRDYAPENDGTKVW+C	2
YKTAND+F+KI+ITENC	2	0.00116577		ATGCAGAGGGGGACTTAGTTGCGTAGGGATTCTTCGCGTAAGGAGCCTTGT	51	YQRGT+LRRDSSRKEPC	2
YKTDATRMFAKIEYGPC	2	0.00116577		ATGCAGAGTAAGAGTTTTAGTTGTAGTAGGGGTTTGAAGACTTTTAAGTGT	51	YQSKSFSCSRGLKTFKC	2
YKTDTGCLRFLSRGSEC	2	0.00116577		ATGCAGAGTGATAGGACTGAGAATAGTTAGATGTTTTTGACGCTTGTGTGT	51	YQSDRTENS+MFLTLVC	2
YKTGCVNVDSQQAHFTC	2	0.00116577		ATGCAGAGTGATGATGAGGGGAATACTACGAATATGCTGTTGGAGGGTTGT	51	YQSDDEGNTTNMLLEGC	2
YKTKHNSKQ+K+HFAIC	2	0.00116577		ATGCAGATGAAGAAGTAGCAGACTCCGAAGACTACTACTTTTAGGTGTTGT	51	YQMKK+QTPKTTTFRCC	2
YKTLTLRYSYKEHAPTC	2	0.00116577		ATGCAGATGAAGTAGGGGGTTTGTAATATTGAGTCGCAGTCGGCGGATTGT	51	YQMK+GVCNIESQSADC	2
YKTNVQ+VTYRAGH+IC	2	0.00116577		ATGCAGATTATGGAGATGAATAATTAGATGTAGATGCGGACTTAGCGGTGT	51	YQIMEMNN+M+MRT+RC	2
YKTPRSGKHANVLLRMC	2	0.00116577		ATGCAGATTTTTATTAGGACTAGTAATCGGCTTATGTATTTGAGGCATTGT	51	YQIFIRTSNRLMYLRHC	2
YKTQRIGLWYPRSCTTC	2	0.00116577		ATGCAGCAGAAGGTGATGGTGCATAGTTAGAAGAGTTAGCCGACTTGTTGT	51	YQQKVMVHS+KS+PTCC	2
YKTSR+ALRHNLFPPNC	2	0.00116577		ATGCAGCATGAGAATGATAGTATTTTTACGCGTCGTTATTATCTGCATTGT	51	YQHENDSIFTRRYYLHC	2
YKTTNNIVPRPNSWSLC	2	0.00116577		ATGCAGCCGCTTCAGGTTTCTAATTCTAGGCCTCTGGGGAATGATGTGTGT	51	YQPLQVSNSRPLGNDVC	2
YKTYKNLWRQVLNWIVC	2	0.00116577		ATGCAGCCGTAGCCGTAGTAGAATCAGCATGATTATCGGATTCCGGCGTGT	51	YQP+P++NQHDYRIPAC	2
YKVAFYSMTISFNCAIC	2	0.00116577		ATGCAGCCTAGTGGTGTGTATAAGAATGAGGATGATACTTGGTCGGTGTGT	51	YQPSGVYKNEDDTWSVC	2
YKVCITSTHCVNCFTLC	2	0.00116577		ATGCAGCCTATTAATTGTGGTAGTGAGAGGGATACGATTCCTAAGAGTTGT	51	YQPINCGSERDTIPKSC	2
YKVDTKLDCGRYVLLEC	2	0.00116577		ATGCAGCCTTAGCAGTAGAGGCAGATGAATTGGCAGACTTTGCCTGATTGT	51	YQP+Q+RQMNWQTLPDC	2
YKVDWEKD+VCGNWQAC	2	0.00116577		ATGCAGCGGAATAGTATGCGGCATTCTCGGACGCAGAAGACGAGGGATTGT	51	YQRNSMRHSRTQKTRDC	2
YKVE+TVSG+TM+M+LC	2	0.00116577		ATGCAGCGGCTGTGTGAGAATACGAATAATTATTGGAAGTTGAATCGGTGT	51	YQRLCENTNNYWKLNRC	2
YKVERKHNVR+VSCPSC	2	0.00116577		ATGCAGCGGGCTACGTGTTAGTTGATGAAGGTTGTGAAGCAGCTGCATTGT	51	YQRATC+LMKVVKQLHC	2
YKVGSRKEFSTASPDSC	2	0.00116577		ATGCAGCGTACTCATCATTTGAGTACGAATAAGCCTTATTCTGAGGGGTGT	51	YQRTHHLSTNKPYSEGC	2
YKVHRLYAVLQKLIELC	2	0.00116577		ATGCAGCGTTCGAAGGCTCCTCCGCAGGGTATTCATATGTAGACTTGGTGT	51	YQRSKAPPQGIHM+TWC	2
YKVHTKCLDEINVENDC	2	0.00116577		ATGCAGCTGTTTAGGTCTCTTACTTCTTATAAGTGGCATTAGCAGACGTGT	51	YQLFRSLTSYKWH+QTC	2
YKVKRVYLTIYVM+SVC	2	0.00116577		ATGCAGCTTACGTATCGTCATTGTAGTATGTTTCTTGGTTTTGTTTGGTGT	51	YQLTYRHCSMFLGFVWC	2
YKVLLKRNDKLLDWSFC	2	0.00116577		ATGCAGGAGACTAATTTTCCGTGTATTGCGGGGGCTCGGCGGGCTTAGTGT	51	YQETNFPCIAGARRA+C	2
YKVMSACENISMSIVGC	2	0.00116577		ATGCAGGAGCATTCGACGTGGATGAATTAGACGGTGTAGTATTAGGATTGT	51	YQEHSTWMN+TV+Y+DC	2
YKVNICVVSKACTDNGC	2	0.00116577		ATGCAGGAGGAGTCTAAGAAGGGGACGAATTTGATTAAGATTGTTTATTGT	51	YQEESKKGTNLIKIVYC	2
YKVNVKIWCAKQLNFTC	2	0.00116577		ATGCAGGAGGATATGTGTAGTTCGAAGTGGGGGTTGTGGACTTTGAAGTGT	51	YQEDMCSSKWGLWTLKC	2
YKVRVDNHWGNTAGGDC	2	0.00116577		ATGCAGGAGTATCGTTATCATTAGAGGTAGGCTGAGCTGAATACTCTTTGT	51	YQEYRYH+R+AELNTLC	2
YKVSN+MMTWM+FIKSC	2	0.00116577		ATGCAGGAGTATGCGCAGCATAAGTAGAATCTTAAGTTTGAGGCTTTGTGT	51	YQEYAQHK+NLKFEALC	2
YKVVYLTKACFWFMFSC	2	0.00116577		ATGCAGGATAATCTTAAGGCTTTGAAGTAGTGTAAGGGTGGGTTGCGTTGT	51	YQDNLKALK+CKGGLRC	2
YKVVYS+TNRWGTSTIC	2	0.00116577		ATGCAGGATAGGAAGTGGAAGTAGTCGCTGAATATTATGGTGTCTCTGTGT	51	YQDRKWK+SLNIMVSLC	2
YKVYCFFVRNLFKITEC	2	0.00116577		ATGCAGGATCTGAGGGATAAGATTAATACGTGTGGTGATACTTCTACTTGT	51	YQDLRDKINTCGDTSTC	2
YKVYNFVDSGKKRSMSC	2	0.00116577		ATGCAGGATGCGTAGTAGGTTTGGTATAGTAAGTCGAATACTATGCAGTGT	51	YQDA++VWYSKSNTMQC	2
YKVYRHYGMFEDWYLIC	2	0.00116577		ATGCAGGATGGTAGGTCGAAGCATCAGGCGAATAGTTTTACGGCTCGTTGT	51	YQDGRSKHQANSFTARC	2
YKVYSNNNLVKFELCSC	2	0.00116577		ATGCAGGATGTGACTTAGTCTGGTGAGAGTTTGGTGACTGATGATTGGTGT	51	YQDVT+SGESLVTDDWC	2
YKWDGRGYVEMK+EGNC	2	0.00116577		ATGCAGGATTCTTCTAAGCCTAAGCGGAATTGGATGGATGCGATTTTGTGT	51	YQDSSKPKRNWMDAILC	2
YKWEHLNWH+SN+LAMC	2	0.00116577		ATGCAGGATTGTGTTAATGATTTGGGGTGTATGTGTGTTGGGTTTCAGTGT	51	YQDCVNDLGCMCVGFQC	2
YKWHILLSRRGTDR+RC	2	0.00116577		ATGCAGGCGTGGCTTGTTGTTTCTTGTAGGGATAAGTAGGCTATGTAGTGT	51	YQAWLVVSCRDK+AM+C	2
YKWRDTVKRECYGNSDC	2	0.00116577		ATGCAGGGGCAGGCTTGGGATATTATGAATCATGATGATACGAATACGTGT	51	YQGQAWDIMNHDDTNTC	2
YKWRMKLCNAVDGMSEC	2	0.00116577		ATGCAGGGTCGTGGTTCGGATTAGGATAATCTGATTTATTGTAAGTTGTGT	51	YQGRGSD+DNLIYCKLC	2
YKWWICYDKKIGSSLHC	2	0.00116577		ATGCAGGGTGAGATGGTTAATAATGTTCGTTGGTGTAAGAAGTAGTTGTGT	51	YQGEMVNNVRWCKK+LC	2
YKWWTSQMNKPQALMFC	2	0.00116577		ATGCAGGTGAAGGCTAGGGATGTGAAGTTGAAGATTTATAATAGGCCTTGT	51	YQVKARDVKLKIYNRPC	2
YKYKKED+LALYYRS+C	2	0.00116577		ATGCAGGTGACGTCTGTTCTGAGTTGTATTCAGATTAGGTTGAATTTGTGT	51	YQVTSVLSCIQIRLNLC	2
YKYKTDKQEDTC+AEMC	2	0.00116577		ATGCAGGTGGAGTCTGAGGCGCATAAGTGGACTTTGACGAGTAATGTGTGT	51	YQVESEAHKWTLTSNVC	2
YKYNINWRHY+VLIKVC	2	0.00116577		ATGCAGGTTACGTTTTTGACTAGGCATCCTGTTGTGCGTACTGTTACTTGT	51	YQVTFLTRHPVVRTVTC	2
YKYPLYRVMLIHRCDHC	2	0.00116577		ATGCAGGTTACTACTCAGGGTAATGTTACTGATAGGTGTTATCATGCTTGT	51	YQVTTQGNVTDRCYHAC	2
YKYPVNRMMLNEMDYEC	2	0.00116577		ATGCAGGTTCCGAATGGTTAGTATAATTATGTTGGTTGTGCTATGGTTTGT	51	YQVPNG+YNYVGCAMVC	2
YKYRMWLHWLELNEG+C	2	0.00116577		ATGCAGTAGATGTCGCGGTATAAGGAGATGCGTGTGTATAATACTTAGTGT	51	YQ+MSRYKEMRVYNT+C	2
YKYRVCLMKLRVMIRTC	2	0.00116577		ATGCAGTAGGCTAGGCAGCTGTTGAAGCGTCAGGCGTTGAAGCCTTGGTGT	51	YQ+ARQLLKRQALKPWC	2
YKYSKVNT+RTAKVSNC	2	0.00116577		ATGCAGTAGTGTAATTCTACTTCGCCTTTGATTTATGTTTATATTATTTGT	51	YQ+CNSTSPLIYVYIIC	2
YKYWEGKPKQEQWDK+C	2	0.00116577		ATGCAGTATAGTTTGAAGAATGTGTAGTAGATTAGTCCTGGGAAGAGGTGT	51	YQYSLKNV++ISPGKRC	2
YKYYFGCPASQGE+NGC	2	0.00116577		ATGCAGTATGTGCTGATTTATATTTGGGATCATGGGTGTGTTTATGTTTGT	51	YQYVLIYIWDHGCVYVC	2
YL+HPVHAWYYNNHTRC	2	0.00116577		ATGCAGTATGTGTGGATGAATTTTGATGAGGCGCGGGTGAAGCAGCTGTGT	51	YQYVWMNFDEARVKQLC	2
YL+RDIAAFDQKTQHAC	2	0.00116577		ATGCAGTATTCTTTTTATTATAGTTGGGATCAGCAGTGGAAGCCTTTTTGT	51	YQYSFYYSWDQQWKPFC	2
YL+SINCKFDDQW+QPC	2	0.00116577		ATGCAGTCGCAGAGGAATAATAGTTGGTAGCGTAGGGAGTGGTGGCTTTGT	51	YQSQRNNSW+RREWWLC	2
YL+SVCDGKMRLR+YAC	2	0.00116577		ATGCAGTCGCATAGTACTAAGGGGCATTATAAGTCGAAGACTATGAGGTGT	51	YQSHSTKGHYKSKTMRC	2
YL+TLVQKKCFL+PIMC	2	0.00116577		ATGCAGTCTGGTCAGCAGTTTACGCGTTAGAAGAGTGTGCATTGGTATTGT	51	YQSGQQFTR+KSVHWYC	2
YL+VAKDFLSYYRKYYC	2	0.00116577		ATGCAGTGGAATGATTTGCGTACGATTGTGACGGAGTCGAAGCCGCATTGT	51	YQWNDLRTIVTESKPHC	2
YL+YHDGKCYATYSLTC	2	0.00116577		ATGCAGTGGGGGACTTGTGAGATGACGATGCCTGGTTATTCTGTGGATTGT	51	YQWGTCEMTMPGYSVDC	2
YLAAMAWAGACSLKHLC	2	0.00116577		ATGCAGTGTAGTGTTACTCAGATTGATAGTTGTAATTAGAAGCTGGTGTGT	51	YQCSVTQIDSCN+KLVC	2
YLAERSNRLKLRTMNDC	2	0.00116577		ATGCAGTGTGCTTTTCATAATGCGGATGAGTTGTCGTTGCAGAGGGCGTGT	51	YQCAFHNADELSLQRAC	2
YLAETKIDRPLLTCCYC	2	0.00116577		ATGCAGTGTGGGGCTGCGTTTGCGAAGAGGGAGCTGTAGACGAAGAATTGT	51	YQCGAAFAKREL+TKNC	2
YLAIRVKWLVLIKTCRC	2	0.00116577		ATGCAGTGTGTTTGTAAGTGGGTTAAGAATGCGAAGAAGAATAAGATGTGT	51	YQCVCKWVKNAKKNKMC	2
YLAKWCWLWQLWLSENC	2	0.00116577		ATGCAGTTTAGTATGAGGCATATTAGGGTTCGGGTTAGGGCTTAGGTTTGT	51	YQFSMRHIRVRVRA+VC	2
YLALYMYYYDLIESTMC	2	0.00116577		ATGCATAAGAGTATGCATAGTGGGAAGGGGTCGGAGCGTGAGATTTTGTGT	51	YHKSMHSGKGSEREILC	2
YLALYSNVWVEFVAVVC	2	0.00116577		ATGCATAAGGGGACGATGTTGATTATGAGGTAGGAGAAGATTTCTTGGTGT	51	YHKGTMLIMR+EKISWC	2
YLAMFWLKRHMYWTSRC	2	0.00116577		ATGCATAAGTCTCAGTATCTTTGTATTAGGCGTAGGCAGAAGGGGTAGTGT	51	YHKSQYLCIRRRQKG+C	2
YLAMIARTWIQLSNIVC	2	0.00116577		ATGCATAATACTACTAGTTCGTGTCGTTGGCGTTCGGAGAATGATTGTTGT	51	YHNTTSSCRWRSENDCC	2
YLANRSRSINYNKKRKC	2	0.00116577		ATGCATAATGAGACGCTTAAGCCGCGTTTGCGTTTGTTGAGGACGTAGTGT	51	YHNETLKPRLRLLRT+C	2
YLAVADRRRALSSKNGC	2	0.00116577		ATGCATAATGAGTGGAATCCTAAGGTTCATGAGACGTTGTGGACGAGTTGT	51	YHNEWNPKVHETLWTSC	2
YLAWMRFDSNLWTFKHC	2	0.00116577		ATGCATAATGATAGTTATTGGATTACGGTGAGGGTTTATGAGGATACGTGT	51	YHNDSYWITVRVYEDTC	2
YLAWTCNHDSNKVHEVC	2	0.00116577		ATGCATAATGATCTTGATTAGAAGAATTGGGAGTTGGATAATAAGGCTTGT	51	YHNDLD+KNWELDNKAC	2
YLAY+LM+RKVSWWSMC	2	0.00116577		ATGCATAATTTTGTGATTTTTTATGATCAGTTTTATTGTATTTATGATTGT	51	YHNFVIFYDQFYCIYDC	2
YLC	2	0.00116577		ATGCATACGTATACGCCGGGGAATATTAATTTTAATTGTACGGATTTTTGT	51	YHTYTPGNINFNCTDFC	2
YLCARSVVDAVGE+CIC	2	0.00116577		ATGCATACGTATGATAAGTGGAGTAAGTTGAGTAGTTGTCAGACTAAGTGT	51	YHTYDKWSKLSSCQTKC	2
YLCKNGFVVKLSILCLC	2	0.00116577		ATGCATACTACTGATAGGCTTGATAAGAAGCGTACTACGTGTAATATGTGT	51	YHTTDRLDKKRTTCNMC	2
YLCLPRLLIFSMCRTSC	2	0.00116577		ATGCATAGAGATAGGTATCTGTAGTGGAATTATATTAATGATCTTTGGTGT	51	YHRDRYL+WNYINDLWC	2
YLCNVYRTCMGYHWLFC	2	0.00116577		ATGCATAGGAGTACGACGAGTGATTGTAGTTTTGTGTTGTTGTATCTTTGT	51	YHRSTTSDCSFVLLYLC	2
YLCTDNDKQP+NDDGNC	2	0.00116577		ATGCATAGGCAGTTGTTGCCGTATGTGAATGTTCTTATTATGGGGACGTGT	51	YHRQLLPYVNVLIMGTC	2
YLCVEIAAWAHGLH+VC	2	0.00116577		ATGCATAGGCCTAGTAGGATGCAGGGTGGTTATGATAATGGGATGAATTGT	51	YHRPSRMQGGYDNGMNC	2
YLCVFHLKPIIFNDNYC	2	0.00116577		ATGCATAGGGTTGTGATGTAGTGGGTGCCTTAGAGTGATGTGAAGGGTTGT	51	YHRVVM+WVP+SDVKGC	2
YLDANVMQGEMTLSVQC	2	0.00116577		ATGCATAGTACTCAGGCTTGGAAGTAGAATACTAATAATCTTAGTCGTTGT	51	YHSTQAWK+NTNNLSRC	2
YLDAQGNTDNEMWGNEC	2	0.00116577		ATGCATATGACTAATGTTAATTGTACTAATGGGCCTTAGGCTAAGCCGTGT	51	YHMTNVNCTNGP+AKPC	2
YLDGDLDKSLYFRDFKC	2	0.00116577		ATGCATATGGCGAATACGAAGGATTCGACGCATTTGAGTGCGCAGTGGTGT	51	YHMANTKDSTHLSAQWC	2
YLDKRPVISNGWSTRHC	2	0.00116577		ATGCATATGGTTCCGGTGAAGGCGGATCTGATTTGTGATTTGAATTTGTGT	51	YHMVPVKADLICDLNLC	2
YLDLCITWCNDCTCFEC	2	0.00116577		ATGCATATTAATGGTGTGAGTGGGAAGACTGAGAATATTGATTTTATGTGT	51	YHINGVSGKTENIDFMC	2
YLDLVEVYVS++LRDIC	2	0.00116577		ATGCATATTCTTCATTAGAATGTGACGATTTGTTTGCAGGCGTATGTTTGT	51	YHILH+NVTICLQAYVC	2
YLDMLLMILRNPLLIHC	2	0.00116577		ATGCATATTGTGCGGCAGGAGATTCATATTCAGCTTGATATGACGAATTGT	51	YHIVRQEIHIQLDMTNC	2
YLDNKKSYRN+MEDYLC	2	0.00116577		ATGCATATTTAGTTGGAGGGTAATGCGGATTATTCGCTGGAGAGTAAGTGT	51	YHI+LEGNADYSLESKC	2
YLDQLER+QTNSKTSWC	2	0.00116577		ATGCATCAGCGGCATACTCAGGCTTAGCGTTAGGATAGTCTTATGCGTTGT	51	YHQRHTQA+R+DSLMRC	2
YLDRDNLSGGY+YCEYC	2	0.00116577		ATGCATCATGCGGTGATTTTGGGTAGGACTAAGTAGGTGGTTCATTCGTGT	51	YHHAVILGRTK+VVHSC	2
YLDRHSTDHRG+SRNYC	2	0.00116577		ATGCATCATTATAAGCATAAGACTATGGGGCAGCGGAATACTTAGTAGTGT	51	YHHYKHKTMGQRNT++C	2
YLDSINDLRM+RIKR+C	2	0.00116577		ATGCATCATTCGAGTTATAATACTTATTCGGATCAGGGTATGTTTCAGTGT	51	YHHSSYNTYSDQGMFQC	2
YLDSSIKTCVRCLIKLC	2	0.00116577		ATGCATCCGACGCTTTGGGCGAATATTACTCTGGATTTGTCGTAGAATTGT	51	YHPTLWANITLDLS+NC	2
YLDWNRRSEQCTITDHC	2	0.00116577		ATGCATCCGGATAGGCATACGACTGCGTCTCTTTTGCATGTTTCGCCGTGT	51	YHPDRHTTASLLHVSPC	2
YLE+VQNSWLTIAMVLC	2	0.00116577		ATGCATCGGTGGCTTACTGAGGGGTTGTAGAGGAATCATGCGAAGAGGTGT	51	YHRWLTEGL+RNHAKRC	2
YLEASNK+FTPD+TFLC	2	0.00116577		ATGCATCTTAGGCTTAAGAGTGGGAAGAATATTCATTAGCCTCTGGTTTGT	51	YHLRLKSGKNIH+PLVC	2
YLEDDEENIGASSRNVC	2	0.00116577		ATGCATGAGAGTATGGATATTGTTATTAAGATGAATTCTCCGTATAAGTGT	51	YHESMDIVIKMNSPYKC	2
YLEEDWLEYACGLKGKC	2	0.00116577		ATGCATGAGCATAAGTATTTTCTTTTTAGTCATGTTAGTAAGCATCAGTGT	51	YHEHKYFLFSHVSKHQC	2
YLEEG+NYAQRMEMSFC	2	0.00116577		ATGCATGAGGCTAAGTAGATTGATAGTTCGTTTTTGGCGGAGGATCTTTGT	51	YHEAK+IDSSFLAEDLC	2
YLEH+NTAHMREVYCKC	2	0.00116577		ATGCATGAGTTGAATTTGTATCGGGCGTTGATGGCTTGGTTGACTGAGTGT	51	YHELNLYRALMAWLTEC	2
YLELNKSWRTLYARLLC	2	0.00116577		ATGCATGATAAGAGTGGGCCTATGCTGATGATGGAGATGATTTCGGGTTGT	51	YHDKSGPMLMMEMISGC	2
YLENRSAMKISPSSAGC	2	0.00116577		ATGCATGATCGTAATCAGTGGCAGAATAGGGCTATGTTGAAGAAGAATTGT	51	YHDRNQWQNRAMLKKNC	2
YLERVTIL+AMITNTNC	2	0.00116577		ATGCATGATCTTATTTCGTGTAGGGATAATGTGACGACGTCTCCTTTGTGT	51	YHDLISCRDNVTTSPLC	2
YLESSHRKRGDETNANC	2	0.00116577		ATGCATGCGGAGCATGTTCGGAGGTGTGCGAAGTAGACGGATTTGTTGTGT	51	YHAEHVRRCAK+TDLLC	2
YLESTK+MKSYGNGDMC	2	0.00116577		ATGCATGCTAATGAGATGGTGTAGTGTGGTGGTTCTGCTAGGCGTTTTTGT	51	YHANEMV+CGGSARRFC	2
YLETNYKNLPRPRAISC	2	0.00116577		ATGCATGGGAATATTTGGGTTTTTCTGAGTAATGCTTGGCTTATGATGTGT	51	YHGNIWVFLSNAWLMMC	2
YLEWNSYSSKDWKLVIC	2	0.00116577		ATGCATGGGATTCATTATGAGCCGGTGCGTAATACGTATATTAATGAGTGT	51	YHGIHYEPVRNTYINEC	2
YLEWPTGLEDCVDAVLC	2	0.00116577		ATGCATGGGCAGAATAGTAAGTGGAGTATTGCTGCGATTTGTAATGAGTGT	51	YHGQNSKWSIAAICNEC	2
YLFCFTGNMSVDNSANC	2	0.00116577		ATGCATGGGCTTGGGTTTCCGGGTAAGAAGGAGGCTAAGAGTAAGGTGTGT	51	YHGLGFPGKKEAKSKVC	2
YLFEKPRHYDHLRFQKC	2	0.00116577		ATGCATGGGTTGAATGGGATTTGTCCGCATTGGGTGTTGATGCTGAATTGT	51	YHGLNGICPHWVLMLNC	2
YLFKFGLYRRKTLQQTC	2	0.00116577		ATGCATGGTATTACTGATAATAGGAGTGATCAGCGGATTCAGACTTTTTGT	51	YHGITDNRSDQRIQTFC	2
YLFKRKDCKMMWHLYWC	2	0.00116577		ATGCATGGTTTGACGTATTATTCTATTGGGTAGTGGACTTTTATTTTTTGT	51	YHGLTYYSIG+WTFIFC	2
YLFLVIWDGHLRRLKLC	2	0.00116577		ATGCATGGTTTGGCGGCTACGGGGGAGCAGCATGATCGTCTGTAGTCGTGT	51	YHGLAATGEQHDRL+SC	2
YLFLYDGFIWLVRDWYC	2	0.00116577		ATGCATGTGGATGAGTCTAGGTGTAGTGATAGTCAGCGTAGTGAGTAGTGT	51	YHVDESRCSDSQRSE+C	2
YLFSCVVLTGEAMERKC	2	0.00116577		ATGCATGTGTGGCATCTTTGGCATTATACGCTTAAGGCTAGGACGAATTGT	51	YHVWHLWHYTLKARTNC	2
YLFWNSFDSHTWNYGKC	2	0.00116577		ATGCATGTGTTTTATTCTAATGGTAATGAGTTGATTTTGTTGCAGTGGTGT	51	YHVFYSNGNELILLQWC	2
YLFYAWDTMKRNRALSC	2	0.00116577		ATGCATGTTAGGATGCAGTTGAATATGATGTGGTGTAATTAGATGAGGTGT	51	YHVRMQLNMMWCN+MRC	2
YLFYDLKCFRSDYWISC	2	0.00116577		ATGCATGTTCATAAGGATTGGGTGAAGCAGGAGATTCTTGAGATTAGGTGT	51	YHVHKDWVKQEILEIRC	2
YLFYDVVRLKWKNWLDC	2	0.00116577		ATGCATGTTTATTTGTTTTTGTCTTTTAAGATTAGTAGTCGTAATGTGTGT	51	YHVYLFLSFKISSRNVC	2
YLGAKRHYLGVTAVNKC	2	0.00116577		ATGCATTAGATGGGGGATACTTTGTCGGAGTGGCTTGCGTATGCGAAGTGT	51	YH+MGDTLSEWLAYAKC	2
YLGLKNEIEARREKA+C	2	0.00116577		ATGCATTAGCGTTTTCCGCGTAGGATGTAGACGATGTTTGGGAATTATTGT	51	YH+RFPRRM+TMFGNYC	2
YLGLTMQGSRNRQFKVC	2	0.00116577		ATGCATTAGGAGAAGCTGTGTAATATTAATCGGCAGGGTAATAAGAGTTGT	51	YH+EKLCNINRQGNKSC	2
YLGMFKLRVEIKVESQC	2	0.00116577		ATGCATTAGGTTGATTATGGTGGTAATGGTACTATTTTTTAGAAGACTTGT	51	YH+VDYGGNGTIF+KTC	2
YLGSDIKKNADM+SKIC	2	0.00116577		ATGCATTAGTGGTGTTAGTAGGGTATGAAGTAGTGGATTAATCATTATTGT	51	YH+WC++GMK+WINHYC	2
YLGVPFKER+VCDQMSC	2	0.00116577		ATGCATTATACGTTTGTTAGGAATATTATTTATACGATTGATTTTTGTTGT	51	YHYTFVRNIIYTIDFCC	2
YLGWIKFNSSSWYFVNC	2	0.00116577		ATGCATTATTGGCAGATTCTTGCGTGGGGGGATGAGAATGGTAAGATGTGT	51	YHYWQILAWGDENGKMC	2
YLHAIVHTHNTM+YWSC	2	0.00116577		ATGCATTCTAATAAGAGTGTGGGTAGTAAGGCTACTTTTGATCGTTCGTGT	51	YHSNKSVGSKATFDRSC	2
YLHEAVQSLVQWWY+YC	2	0.00116577		ATGCATTCTGAGAATATGTTTACTTCGCGGTGGTTTGTTACGTATATTTGT	51	YHSENMFTSRWFVTYIC	2
YLHGAYFSDLPIHSRSC	2	0.00116577		ATGCATTCTTCGATTTATGCGCATCCGAGGAGTAATAAGACGATGATTTGT	51	YHSSIYAHPRSNKTMIC	2
YLHGLTNSVCKDVEIRC	2	0.00116577		ATGCATTGGTAGGATAATTCGTGTAATTTGATGTATGATTTGTTTGAGTGT	51	YHW+DNSCNLMYDLFEC	2
YLHIIFKSKFYILNVKC	2	0.00116577		ATGCATTGGTCGAAGTTGTATAGGAAGTTGATTTTTCAGATTCGGACTTGT	51	YHWSKLYRKLIFQIRTC	2
YLHTYVGLVCYRNMSMC	2	0.00116577		ATGCATTGTAGTGCGATGCATGCTGATACGAAGATGACTGCGTCTACTTGT	51	YHCSAMHADTKMTASTC	2
YLHVT+KPYFMVWWMNC	2	0.00116577		ATGCATTGTCCGAGTTGTAGTGAGAAGTATAGGTAGATTTCTATTCTTTGT	51	YHCPSCSEKYR+ISILC	2
YLI+DMYSNTLEFSLMC	2	0.00116577		ATGCATTGTCTGAAGTCTGAGACTTCTGGTTGTAGGGATCATAATACTTGT	51	YHCLKSETSGCRDHNTC	2
YLIAVTWCFNRGNITIC	2	0.00116577		ATGCATTTGAGGCGTGAGTAGGATGTTTATGAGAATATGAATAATCATTGT	51	YHLRRE+DVYENMNNHC	2
YLIFVWRLDGFSVSVAC	2	0.00116577		ATGCATTTGAGTTTTGATTCGAAGCTGTGTAAGTATTAGCATATGAAGTGT	51	YHLSFDSKLCKY+HMKC	2
YLIGLLRNENLFITLTC	2	0.00116577		ATGCATTTGCCGAGGTGTCGTTCTAGGGCGAATGAGACTCCGTCGAAGTGT	51	YHLPRCRSRANETPSKC	2
YLIIARWKRAITLWNLC	2	0.00116577		ATGCATTTGTGGGATATTAGTATGAGGATTGCGGATGATTATAATGCGTGT	51	YHLWDISMRIADDYNAC	2
YLILTGSPQFLVQKYEC	2	0.00116577		ATGCCGAAGACGCATATTCCTGAGAGGCATTAGCATGAGGGGAGTCATTGT	51	YPKTHIPERH+HEGSHC	2
YLIMRMYGNLNVIASHC	2	0.00116577		ATGCCGAAGATTCAGTTGAAGCGGGAGGCTAGTAGTCAGGGGTTGGCGTGT	51	YPKIQLKREASSQGLAC	2
YLIMYIKNNQLWLSRPC	2	0.00116577		ATGCCGAAGCATAAGAAGAAGAAGAATTAGTTGAATAATCATTTGAAGTGT	51	YPKHKKKKN+LNNHLKC	2
YLINKKTFEVWRVSGQC	2	0.00116577		ATGCCGAAGGATGTTTATCATGTGAAGACTTATGATTCTCCGGATTTTTGT	51	YPKDVYHVKTYDSPDFC	2
YLINTHMWQNWNDEWDC	2	0.00116577		ATGCCGAAGTAGTAGACGAGTCTTGGTATTAGGAATAGGTTGCCGGATTGT	51	YPK++TSLGIRNRLPDC	2
YLINVLIRSIRWSLLLC	2	0.00116577		ATGCCGAAGTTTTCTGGGATGAGGAGTGATAGTCATCCGACGTAGATGTGT	51	YPKFSGMRSDSHPT+MC	2
YLIRFQHLRIEILMNSC	2	0.00116577		ATGCCGAATAAGACTATTTATGTTGAGTATTGTTATAATCATTATGCTTGT	51	YPNKTIYVEYCYNHYAC	2
YLIRT+GDSFETGNVTC	2	0.00116577		ATGCCGAATCGTAGGAATACGGATACGGAGCGGCCTAGTTCTAATATTTGT	51	YPNRRNTDTERPSSNIC	2
YLISGVFFGKTIVIVHC	2	0.00116577		ATGCCGAATGTGGATGTTACTGCTGCTAATCTGTGGTAGGTTATTGAGTGT	51	YPNVDVTAANLW+VIEC	2
YLIVACPSFR+ANSLLC	2	0.00116577		ATGCCGAATTATATGACGGCTACGTCGAAGGATACGATTCTTCCTTATTGT	51	YPNYMTATSKDTILPYC	2
YLIVNMYNTH+QAYCFC	2	0.00116577		ATGCCGAGTGCTCCTACTACTGCGGCTGATAAGGCGCATTCTTCGACGTGT	51	YPSAPTTAADKAHSSTC	2
YLIWHDFGSKNWKYQWC	2	0.00116577		ATGCCGAGTGTGGATGGGAAGAAGATTCGTGATAATGATCTGAGTTTGTGT	51	YPSVDGKKIRDNDLSLC	2
YLIWILSYNLSIVRLAC	2	0.00116577		ATGCCGATGAGGTATTCTTTTTTGTTGAGTAATCTGTATTAGTATGTTTGT	51	YPMRYSFLLSNLY+YVC	2
YLIWNFILAKAR+GALC	2	0.00116577		ATGCCGATGCAGAATCTTCAGGTGAAGTCGGTGGTGCATACTATGCTGTGT	51	YPMQNLQVKSVVHTMLC	2
YLIWRNAGAWNEFKMSC	2	0.00116577		ATGCCGATGCATCCGAGTAGTGTTCTTATGGCTTATCATTCGAGGCCTTGT	51	YPMHPSSVLMAYHSRPC	2
YLIWYSWTGGSNLSMIC	2	0.00116577		ATGCCGATTGGTACTAGTACGAAGAGTACTCCGCATCTGCGGTATGGTTGT	51	YPIGTSTKSTPHLRYGC	2
YLIYRIIRVRVLILKSC	2	0.00116577		ATGCCGCAGATGATGGCGTAGCCTAGTAAGCAGTGTGATATGAGTGATTGT	51	YPQMMA+PSKQCDMSDC	2
YLIYWNTRKLILWTDVC	2	0.00116577		ATGCCGCATATTTCGCATAGGAATGAGTAGATGGGTGTGATGCATGAGTGT	51	YPHISHRNE+MGVMHEC	2
YLKENIQKFTNLLSKSC	2	0.00116577		ATGCCGCATGATTAGATGTTGACGGATGTTACGGATACTCTTAATTGTTGT	51	YPHD+MLTDVTDTLNCC	2
YLKFKNVCIFLKLSSSC	2	0.00116577		ATGCCGCATTTGAGTTTGAATGCGAATGCGACGCATGAGCATAGGATGTGT	51	YPHLSLNANATHEHRMC	2
YLKGVGETVDISGARNC	2	0.00116577		ATGCCGCCGATGTATCGGCATTCTCATAAGCCTTCTAATCATACGAAGTGT	51	YPPMYRHSHKPSNHTKC	2
YLKGVRWVVATSY+TQC	2	0.00116577		ATGCCGCCGCAGTATAATCGTGATGATAATAAGTATACTCGGGCGTATTGT	51	YPPQYNRDDNKYTRAYC	2
YLKHCRHGHVGILLRFC	2	0.00116577		ATGCCGCCGCATCCTTTGACGCTGGCAAGGAAGACTATTAATACGGAGTGT	51	YPPHPLTLARKTINTEC	2
YLKHLVIVRWVPWLKLC	2	0.00116577		ATGCCGCCTTGTGCTCATAATAATCTGGGGCATTTGAAGAATATGCAGTGT	51	YPPCAHNNLGHLKNMQC	2
YLKKSPQAYTDTNMLNC	2	0.00116577		ATGCCGCGTAAGAAGAGTTAGAAGCCGTCGGAGACGTTGCAGAAGATGTGT	51	YPRKKS+KPSETLQKMC	2
YLKLFIYPSGYLGYLKC	2	0.00116577		ATGCCGCTGGTGGAGTTGAATTGGAGGGTGACGAGTATTAATAATGTGTGT	51	YPLVELNWRVTSINNVC	2
YLKLRLLSWGMFW+PRC	2	0.00116577		ATGCCGGATACGCGGAATGAGAGGAGTTCTCGTGATTCGAAGAAGGTGTGT	51	YPDTRNERSSRDSKKVC	2
YLKMLNTWGNKRNTYHC	2	0.00116577		ATGCCGGCGAATCAGTGTTATCGGTGGATGAATACTATGAAGAAGATGTGT	51	YPANQCYRWMNTMKKMC	2
YLKNDNNWKGGNVTRSC	2	0.00116577		ATGCCGGCGAGTGAGCATAATGTGATTAAGAGGGCTCGGCTGTCTAATTGT	51	YPASEHNVIKRARLSNC	2
YLKNNVNK+C	2	0.00116577		ATGCCGGCGTATCATGATTCTGATAAGTGTTTTGGTAATCGGTAGGAGTGT	51	YPAYHDSDKCFGNR+EC	2
YLKNRANSLTDNWQIAC	2	0.00116577		ATGCCGGCGTCTGGGACGCATCGGGAGTGGAAGCGTAAGCATACTTCGTGT	51	YPASGTHREWKRKHTSC	2
YLKRNFGLFLELLYCRC	2	0.00116577		ATGCCGGCGTTTTTGACTATGAGGCATGCGATGATGGATAAGCAGATGTGT	51	YPAFLTMRHAMMDKQMC	2
YLKSNLMHRIRGCAMPC	2	0.00116577		ATGCCGGCTAATCCGGGTTGTATTGAGCAGGCTCTGAAGCAGTCTGCGTGT	51	YPANPGCIEQALKQSAC	2
YLKTDIEMKTIRLLCDC	2	0.00116577		ATGCCGGGGACGGGTAAGCGGCGGGCGAGTACTGCTAAGACTACGCCTTGT	51	YPGTGKRRASTAKTTPC	2
YLKWNRFDSRNWQVITC	2	0.00116577		ATGCCGGGTAATTTGAGGTCTAAGGGTAATATTTGTAATATGAATTTTTGT	51	YPGNLRSKGNICNMNFC	2
YLKWNSYGSSTWTIVVC	2	0.00116577		ATGCCGTATAATAATATTGTTACGCATGGTCGGTCGAGGCCGATGTTGTGT	51	YPYNNIVTHGRSRPMLC	2
YLKYNIEQRVKKTCWLC	2	0.00116577		ATGCCGTCGTTGCCTACTTTGCGTATGTCGGTTTTGGCGAGTGCTACGTGT	51	YPSLPTLRMSVLASATC	2
YLLDEI+LERVNGNYSC	2	0.00116577		ATGCCGTGTACTCTGATGTATACTAAGCTTACTAAGCCGTAGGAGGCTTGT	51	YPCTLMYTKLTKP+EAC	2
YLLEAPGCMTDRIKYLC	2	0.00116577		ATGCCGTGTGATAAGAAGAATGGTGGTTATACTCAGAAGAATCATTTTTGT	51	YPCDKKNGGYTQKNHFC	2
YLLG+HGMMARLKDRFC	2	0.00116577		ATGCCGTTGTAGAATGAGTCTACGCATACGACGCGTAGGCATGTGATTTGT	51	YPL+NESTHTTRRHVIC	2
YLLGKCTICNKTGRRRC	2	0.00116577		ATGCCGTTTAAGGGTGATACTGGTAGGGTGTTTTATTTTCTGCGGATTTGT	51	YPFKGDTGRVFYFLRIC	2
YLLGNHPLMNAQKNCVC	2	0.00116577		ATGCCTAAGAAGCAGTCTATTTGTTCGCTGCCTTATGCGCATAAGGCTTGT	51	YPKKQSICSLPYAHKAC	2
YLLISKAPYFTVRSYVC	2	0.00116577		ATGCCTAAGTTGACGAGGCTTAGGAATTCTTATACGATGAATCCTCCGTGT	51	YPKLTRLRNSYTMNPPC	2
YLLISNKPKACRFLLTC	2	0.00116577		ATGCCTAATACGGATAATCGGGTTGTTGATTTTACGATGGAGCCTTATTGT	51	YPNTDNRVVDFTMEPYC	2
YLLITQSIMTRFHTIHC	2	0.00116577		ATGCCTAATGTGCGGTATGTGTTGACTCGTCGTAGTAAGTTTTATTTGTGT	51	YPNVRYVLTRRSKFYLC	2
YLLKRQRYKCCVPQTFC	2	0.00116577		ATGCCTAATTTGCAGAATCGTGGTTCTACTAGTCTTGCGCAGCAGACGTGT	51	YPNLQNRGSTSLAQQTC	2
YLLLKDKSVQPRQ++QC	2	0.00116577		ATGCCTACGATGGAGCGTAAGAATGCTAGTGCTCAGCATCCTCTTAATTGT	51	YPTMERKNASAQHPLNC	2
YLLM+KGNGI+SVTVFC	2	0.00116577		ATGCCTACGCAGACGACTGGGGGGAGTATTTATATTCTTAATAAGAATTGT	51	YPTQTTGGSIYILNKNC	2
YLLQQRNKLIIKILQLC	2	0.00116577		ATGCCTAGTTATTTTCATAGTCCGTCGCATAATAGGCCGTATTTTTGTTGT	51	YPSYFHSPSHNRPYFCC	2
YLLRERRNVKGKSSACC	2	0.00116577		ATGCCTATGAATGAGCGGAAGGATAGTCATAATAATGAGGGTGAGTCGTGT	51	YPMNERKDSHNNEGESC	2
YLLRFKGSNRIFVMRLC	2	0.00116577		ATGCCTATTATGAGTATTACGAAGTCGTGTTCGGCTTGGATGAAGAGTTGT	51	YPIMSITKSCSAWMKSC	2
[truncated: 157,292 more rows]

## Sheet: E12_Rd3
Peptide sequence	read	%		DNA sequence	length	Peptide sequence	read
[truncated: 20,130 more rows]

[truncated: 4 more sheets: E12_Rd4, E12_Rd5, E12_Rd6, E12_Rd7]
