# Supplementary material for: Diversity Scale of Library Matters: Impact of mRNA Library Diversity Scales on the Discovery of Macrocyclic Peptides Targeting a Protein by the RaPID System
Source: ACS Cent Sci. 2025 Mar 10;11(3):431–40. doi: 10.1021/acscentsci.4c01021 (PMC11950852; doi:10.1021/acscentsci.4c01021)
Supplement: Supplementary file 2 — oc4c01021_si_002.zip [file oc4c01021_si_002.zip › Supporting Information 2_E14.xlsx]

## Sheet: E14_Rd1
Peptide sequence	read	%		DNA sequence	length	Peptide sequence	read
YC	18	0.009		ATGTGT	6	YC	18
YICFLWHKWKYLVVHSC	3	0.002		ATGACTATGTTGATGAGGTTGATGTAGCGTAATACTGCGGAGAAGAAGTGT	51	YTMLMRLM+RNTAEKKC	3
YTMLMRLM+RNTAEKKC	3	0.002		ATGATTTGTTTTTTGTGGCATAAGTGGAAGTATTTGGTTGTGCATTCGTGT	51	YICFLWHKWKYLVVHSC	3
NKANEH+KHNGINSRC	2	0.001		AATAAGGCGAATGAGCATTAGAAGCATAATGGTATTAATTCGAGGTGT	48	NKANEH+KHNGINSRC	2
Y++KAKCWLQTIK+LRC	2	0.001		ATGAAGAAGAAGGAGGTTGGTCAGTGGAATTATTAGCATGATGATAGTTGT	51	YKKKEVGQWNY+HDDSC	2
Y++LTLDYCTKLDSNLC	2	0.001		ATGAAGAAGAATTTGCTGTTGGGGTGGCTTATGCAGACGATGCATGGGTGT	51	YKKNLLLGWLMQTMHGC	2
Y+AEALNNRKWMWEYHC	2	0.001		ATGAAGAAGATTAATAGTTATGATCTGTTGTTTTTTTATAGGTCGGAGTGT	51	YKKINSYDLLFFYRSEC	2
Y+AFTKARGDSKPRNLC	2	0.001		ATGAAGAAGCAGATTCGTTATGATATGTCTTCGAATGTGAAGAGGAAGTGT	51	YKKQIRYDMSSNVKRKC	2
Y+ASDGSYIWKKAYNDC	2	0.001		ATGAAGAAGCAGGGTCGTCATTTTTATACTGTTAAGAATGGTGGGTAGTGT	51	YKKQGRHFYTVKNGG+C	2
Y+C	2	0.001		ATGAAGAAGCTTCATGATTCGACGTATACTATTCTGTCGTATATGAATTGT	51	YKKLHDSTYTILSYMNC	2
Y+CCQSESRVHNSDEHC	2	0.001		ATGAAGAAGGCGAATTGGGCGAATGTGAATGATAGTAAGGTTGATACTTGT	51	YKKANWANVNDSKVDTC	2
Y+CRDNRCIDQYGDEPC	2	0.001		ATGAAGAAGTATGAGGATCTGTAGAAGGTGGAGTCGGCGGTGCCGCATTGT	51	YKKYEDL+KVESAVPHC	2
Y+CWD+RKNSTGFEHMC	2	0.001		ATGAAGAAGTGTGCTATGAGTTGGAATCCGGCTATGAGTGCTATGACGTGT	51	YKKCAMSWNPAMSAMTC	2
Y+DSQRIMSNTNERQGC	2	0.001		ATGAAGAAGTTGGTTTTGCAGAAGTTGTGGCTGTATGTTGTGACGACGTGT	51	YKKLVLQKLWLYVVTTC	2
Y+EFEGE+HNMYTCVIC	2	0.001		ATGAAGAATAAGCTTCTGGAGAAGACTTGGCATCAGACTTGTTCGCGGTGT	51	YKNKLLEKTWHQTCSRC	2
Y+EGMYMVRSKNK+AAC	2	0.001		ATGAAGAATACGCGTACTCCGATTAGGAAGACTTATCCGCATCTGGCGTGT	51	YKNTRTPIRKTYPHLAC	2
Y+EKMLVKSAVYKTAVC	2	0.001		ATGAAGAATAGGTAGAATTTTTGTAAGGAGGGTAAGTATCAGCCGGGGTGT	51	YKNR+NFCKEGKYQPGC	2
Y+ESIPFREELTLRNVC	2	0.001		ATGAAGAATGAGATGAAGAGTAAGAAGATGTGTAGGATGGTGCAGTTGTGT	51	YKNEMKSKKMCRMVQLC	2
Y+FHCNVLYDTIMRERC	2	0.001		ATGAAGAATTGTTGGCGGCTGGTGACTTGTTTGTCTACGGAGGCGAATTGT	51	YKNCWRLVTCLSTEANC	2
Y+FRELLMRCWWAS+TC	2	0.001		ATGAAGAATTTTATGATTGTTGGTATGATTTGGTGGTGGAGGTTTCTGTGT	51	YKNFMIVGMIWWWRFLC	2
Y+GRYTYTKMV+RNEFC	2	0.001		ATGAAGAATTTTTTTATTGTTACGTGTCGGTGTAGGCAGTGTAGTCTTTGT	51	YKNFFIVTCRCRQCSLC	2
Y+GSGNQSVRDDLMWNC	2	0.001		ATGAAGACGAAGAATTTTTATAGTAATCTGTCTGTGCTTGATTAGAAGTGT	51	YKTKNFYSNLSVLD+KC	2
Y+HTYLMDNQSKNNTTC	2	0.001		ATGAAGACGAGTAAGAGGATGCGGGATTAGTATAATTCGTCGCTTCTGTGT	51	YKTSKRMRD+YNSSLLC	2
Y+HWTMWCGCWLNWYNC	2	0.001		ATGAAGACGTTGAATTGTTATACTCAGGATTTGATTTGGCTGGCTGCTTGT	51	YKTLNCYTQDLIWLAAC	2
Y+I+LGAHAHIHY+EVC	2	0.001		ATGAAGACTATGCGGGTTCTTAGGAATAAGATGTTTATGATTTTTTCGTGT	51	YKTMRVLRNKMFMIFSC	2
Y+IHRIYNNKKKKDHKC	2	0.001		ATGAAGACTCCTTGTTCGCAGACGAAGTTGAATGGTCCTAATACGAATTGT	51	YKTPCSQTKLNGPNTNC	2
Y+INRGVSTIEVNNLGC	2	0.001		ATGAAGAGGAAGAGTTGGTTGGCTAAGATTGTGTATAATGTGACGAAGTGT	51	YKRKSWLAKIVYNVTKC	2
Y+IQMNGKVT+SGMDSC	2	0.001		ATGAAGAGGACTGAGCAGATGATTTGTTGTTATAGGATGTTGGAGCTTTGT	51	YKRTEQMICCYRMLELC	2
Y+ITKL+RIA+GMDVKC	2	0.001		ATGAAGAGGCGTGTTAATTTTGAGATTTAGGTTTTGTTTAATTATAATTGT	51	YKRRVNFEI+VLFNYNC	2
Y+KFRVCTMVWDNFG+C	2	0.001		ATGAAGAGGGAGACTTGGACTAAGAAGTATAGGGCGGCGAAGAAGGGTTGT	51	YKRETWTKKYRAAKKGC	2
Y+KQDAHTDTPLNSLHC	2	0.001		ATGAAGAGGGAGTCGCATGTTATGTGTGCTTGGTAGGGGAATGTGTGTTGT	51	YKRESHVMCAW+GNVCC	2
Y+LCVLGTRADDMYSYC	2	0.001		ATGAAGAGGGATAATTAGAAGTGGTTTATTCGGCAGCGGACGTTGTTTTGT	51	YKRDN+KWFIRQRTLFC	2
Y+LHL+QNMLAFELHQC	2	0.001		ATGAAGAGGGCGTGTAGTAATCGGCGTCGGGATCATTATATTTATATTTGT	51	YKRACSNRRRDHYIYIC	2
Y+LKKAERWWWSNNDLC	2	0.001		ATGAAGAGTAAGGAGTGGTAGTAGTATACTAGGGTTAGTGATACTTTTTGT	51	YKSKEW++YTRVSDTFC	2
Y+LKRACNVNGKIWCDC	2	0.001		ATGAAGAGTACTAAGGGGATGAATAGTCATAGGAATATGGTGAGGTGGTGT	51	YKSTKGMNSHRNMVRWC	2
Y+NKLVKWRDNESFNIC	2	0.001		ATGAAGAGTGATCGGGGGAATTAGGATCAGACGCATTTGTATAAGGATTGT	51	YKSDRGN+DQTHLYKDC	2
Y+PKSSIKHTCQCQEMC	2	0.001		ATGAAGAGTGTTACTCCGATGAAGAAGTTTTCGAATGCGGTGACTGAGTGT	51	YKSVTPMKKFSNAVTEC	2
Y+PPSAQM+K+ILRREC	2	0.001		ATGAAGATGAGGTAGGGGATTAGTAGTGATCGTAGTTGTATTAGGTATTGT	51	YKMR+GISSDRSCIRYC	2
Y+QCR+SYASCDAIRRC	2	0.001		ATGAAGATGGATAGGATGAGGTTTGCTATGAATGTGCATGGGTTTATTTGT	51	YKMDRMRFAMNVHGFIC	2
Y+QLRLMYCI+TLVYGC	2	0.001		ATGAAGATGTATGAGTCTGTTTAGGAGTGGAGTTAGAATGGTGTTAGTTGT	51	YKMYESV+EWS+NGVSC	2
Y+QNRNMRIYYTLKNPC	2	0.001		ATGAAGATGTCGGCGAAGTGGCATCCTAATTGGTAGATTAAGGATAATTGT	51	YKMSAKWHPNW+IKDNC	2
Y+RFRKAEGDQRHDQLC	2	0.001		ATGAAGATTACTTGGATTTTGAATGTGAGGTTTTGTCCGTGGAATCAGTGT	51	YKITWILNVRFCPWNQC	2
Y+RIGC+RRHTWSVMGC	2	0.001		ATGAAGATTGAGTTTTAGTGGGAGATTCGGTCGTATGAGCTTATGAAGTGT	51	YKIEF+WEIRSYELMKC	2
Y+RS+TRKLTT+SPNNC	2	0.001		ATGAAGATTGGTTCTCCTAGGAGGAATTAGGATAATATTAAGGGTTCGTGT	51	YKIGSPRRN+DNIKGSC	2
Y+RSCNLRKSILMKCAC	2	0.001		ATGAAGCAGAAGAATAAGGAGAATGGGGAGTGTGTGAAGGTGTGTATGTGT	51	YKQKNKENGECVKVCMC	2
Y+SLLKTMVDITKAQYC	2	0.001		ATGAAGCAGTTGACTTATTGTCGTAGGAAGATTGTTAAGAAGTTTAAGTGT	51	YKQLTYCRRKIVKKFKC	2
Y+SQRNFVNYMGSNCRC	2	0.001		ATGAAGCATAATATTTCTTGGACTTTGTCTAATACTGTGGGGGCTAGTTGT	51	YKHNISWTLSNTVGASC	2
Y+SRMHKIVTLVLLEMC	2	0.001		ATGAAGCCGACGCGGCTGACTGTGTGTACGGAGGATAATAGTAAGCTTTGT	51	YKPTRLTVCTEDNSKLC	2
Y+TKSVCVVFLQYANLC	2	0.001		ATGAAGCCTATGATGATTTCTACGTATTAGTTGACTATTTCTATTACTTGT	51	YKPMMISTY+LTISITC	2
Y+TLNRVVWIPCLGQKC	2	0.001		ATGAAGCCTATGATGTAGAGGTGTAATGATGCTTCGCAGGTTTGGAAGTGT	51	YKPMM+RCNDASQVWKC	2
Y+TNSKKYNIGPGYRVC	2	0.001		ATGAAGCCTCTTTGGCGTCGGAAGCATACTACTACGAGTAGTGAGGATTGT	51	YKPLWRRKHTTTSSEDC	2
Y+TVGNHMMFLHKGGPC	2	0.001		ATGAAGCGGATTAATCAGCAGGAGTTGTAGACTTTGCGTCAGTGTGAGTGT	51	YKRINQQEL+TLRQCEC	2
Y+VLNLYER+HKNITGC	2	0.001		ATGAAGCGGATTGCTTCGACTACGATTGGTCAGTAGTTGGCGAATATTTGT	51	YKRIASTTIGQ+LANIC	2
Y+WCRYTVVITFQTGYC	2	0.001		ATGAAGCGGTGGGCGTATAAGAGGAAGTATCGTGTTAGTATTACTCTTTGT	51	YKRWAYKRKYRVSITLC	2
Y+WIIGLSGYAEKTPCC	2	0.001		ATGAAGCGTAGGGTTGATAGGCCGTATTGGTCGTGTTTGGAGTGTAATTGT	51	YKRRVDRPYWSCLECNC	2
Y+WNHMPESHQNSEMSC	2	0.001		ATGAAGCGTTCGGGGAATTTGCTTTATACTACTGCGGTTCATAGGAGGTGT	51	YKRSGNLLYTTAVHRRC	2
Y+WWEWSPMMIKERAHC	2	0.001		ATGAAGCTGTAGATTTTTAGTTATACGAAGACGAATCAGAAGATTATGTGT	51	YKL+IFSYTKTNQKIMC	2
Y+YRLK+R+KTIRWHFC	2	0.001		ATGAAGCTTACTCATAAGCAGAATCTTTATCAGAAGAAGAGTAAGAATTGT	51	YKLTHKQNLYQKKSKNC	2
Y+YVGSKFPVGN+KFNC	2	0.001		ATGAAGCTTTTGAGTGTTATGCATACTGAGCATATTTAGAAGCCTCATTGT	51	YKLLSVMHTEHI+KPHC	2
YA++SQVM+AGV+NFAC	2	0.001		ATGAAGGAGAGTTGTGTTGGTAGGAATTGTCATGCTCATGATCTTGCTTGT	51	YKESCVGRNCHAHDLAC	2
YA+FSKTGIHPRNCQPC	2	0.001		ATGAAGGAGGGGTGGAGGACTAATCTTACGGCGTAGTGTCTGTGGATTTGT	51	YKEGWRTNLTA+CLWIC	2
YACMN+QITRCSN++SC	2	0.001		ATGAAGGAGGTTGATGTGGAGAATGGTGGGTGGCATGCGTAGGAGTTTTGT	51	YKEVDVENGGWHA+EFC	2
YAD+QRKCMDINDCYYC	2	0.001		ATGAAGGATAAGCATTCTAAGCAGTATTCGATGAATACTGGGCCGCATTGT	51	YKDKHSKQYSMNTGPHC	2
YADMVDWGRF+LIYMHC	2	0.001		ATGAAGGATACTGCTTTGGATATTAGGCCGGCGACGAGTAATCCTTCTTGT	51	YKDTALDIRPATSNPSC	2
YAEEWRSHWRRFSSSLC	2	0.001		ATGAAGGATATTGCGCCTAGTAATGCGCATAGGGTTTAGAGGAGTAAGTGT	51	YKDIAPSNAHRV+RSKC	2
YAEGEPSYGKAETMHEC	2	0.001		ATGAAGGATATTGTGACGTGTCATTGGCGGGTTAATAATCATTTGGATTGT	51	YKDIVTCHWRVNNHLDC	2
YAFGKHLQYQNELVLVC	2	0.001		ATGAAGGATGATATGAGTGAGAAGTGTTCGTAGAGGGTTTATGTTGTTTGT	51	YKDDMSEKCS+RVYVVC	2
YAGCKLMWRRKSKLKIC	2	0.001		ATGAAGGATTCTAGTAATGAGGATTAGAGGAGGTCTGAGATGCTGAAGTGT	51	YKDSSNED+RRSEMLKC	2
YAGWVQQMPNTTHVQTC	2	0.001		ATGAAGGATTGTGCTAATAAGTATAATTGGAGTTAGGCTATGTTTGCTTGT	51	YKDCANKYNWS+AMFAC	2
YAHY+SIS+HDIDHDTC	2	0.001		ATGAAGGCGGGTGATAGTTGTGTGACTTATAATGTGTCTAATGTTTATTGT	51	YKAGDSCVTYNVSNVYC	2
YAIGL+NNHKYVSSRVC	2	0.001		ATGAAGGCGTGTTGTTGTAAGGGGCGTTTTAGTAGGCCTTGTTGTACTTGT	51	YKACCCKGRFSRPCCTC	2
YAKRYRI+CLPRRLADC	2	0.001		ATGAAGGCTATTTTTAATTGGAATGCGCTGATGATGAATAGGATGCGTTGT	51	YKAIFNWNALMMNRMRC	2
YALKAG+EYRRPIREEC	2	0.001		ATGAAGGGGTAGTGTATTCTGATGCCTATTAGGGATGCTGCTTTGAATTGT	51	YKG+CILMPIRDAALNC	2
YALVTSKLGKNRMVYMC	2	0.001		ATGAAGGGGTCGACTTTTGAGACTAGGATTATGATGAGTTTTTTTCGGTGT	51	YKGSTFETRIMMSFFRC	2
YAMKRRCNNQFEFMPRC	2	0.001		ATGAAGGGTATTACGTGGAATAAGGATGCGCCTTTTAAGAATGCTAATTGT	51	YKGITWNKDAPFKNANC	2
YAMVNLQCGRRICTPAC	2	0.001		ATGAAGGGTCTTGATAGTAAGAGTAATGGGGATTTGGCTAAGAGGGAGTGT	51	YKGLDSKSNGDLAKREC	2
YAMWRVWVG+YLF+SIC	2	0.001		ATGAAGGGTGAGCTTTATCTTTGTAGGCATCATCGGAAGCGTACGCCGTGT	51	YKGELYLCRHHRKRTPC	2
YAQRIGAYYILFSKRTC	2	0.001		ATGAAGGTGAGGGCTAATATGACTATGATTGATTGGATGTGTAAGGTGTGT	51	YKVRANMTMIDWMCKVC	2
YAQSRNHRRN+DHYYFC	2	0.001		ATGAAGGTGAGGTATACTTCGAAGGATACTGAGAATCATTATTGTGTTTGT	51	YKVRYTSKDTENHYCVC	2
YARN+FKDCINWNQLCC	2	0.001		ATGAAGGTGTAGCTGTTGCATCTGTGGACGGTGAATATTCTTAGGCATTGT	51	YKV+LLHLWTVNILRHC	2
YARNTKKLSKHRKAQTC	2	0.001		ATGAAGGTTAGGTGTTAGGAGGTTACTGGGAGTAAGTATTTTAAGGATTGT	51	YKVRC+EVTGSKYFKDC	2
YARPAASWHIGWCNYRC	2	0.001		ATGAAGTAGAGTGATAGTGATAGGACTACTCGGACGACGTTTAAGGTTTGT	51	YK+SDSDRTTRTTFKVC	2
YARRIN+DISHGCSSTC	2	0.001		ATGAAGTAGCTGGGGAATTAGATGAATCAGCGGAATAGGAGGAGTAGTTGT	51	YK+LGN+MNQRNRRSSC	2
YASKKDQ+NFVTPQQRC	2	0.001		ATGAAGTAGGAGGTGCCTATTAATACGACGCGTCATAATGCGAGTACGTGT	51	YK+EVPINTTRHNASTC	2
YASPMKCMHCVYKKTTC	2	0.001		ATGAAGTAGGCTTCGAATCGTACGCAGATTGTGCCTACGCCTAATTGTTGT	51	YK+ASNRTQIVPTPNCC	2
YASWKDWIKT+SNNDNC	2	0.001		ATGAAGTATAGTTGGATGTGTCAGATGAAGCATTTTTGGCGGAGGAGTTGT	51	YKYSWMCQMKHFWRRSC	2
YATLNKEADEDIMNAQC	2	0.001		ATGAAGTATATGTTTGTTACGATTAGGATGTGGACTAATTTGTTTTATTGT	51	YKYMFVTIRMWTNLFYC	2
YAVDRTVQQMDMSIDFC	2	0.001		ATGAAGTATATTTAGATTTTGAATCAGACGGAGAAGAAGAAGGTTAATTGT	51	YKYI+ILNQTEKKKVNC	2
YAVESTGQ+RME+GLYC	2	0.001		ATGAAGTATATTTTGACTAGTCATGATGAGAAGCCTCCGGGTAATCGTTGT	51	YKYILTSHDEKPPGNRC	2
YAVPSMEGH+KMMACEC	2	0.001		ATGAAGTATTCGATTTATAATACGATGGTGCGTGTGAATAATGATACGTGT	51	YKYSIYNTMVRVNNDTC	2
YAWFSKNIVIGEDQVIC	2	0.001		ATGAAGTATTTTTATCATATTGTTGTGTATGTTGGGTATATGACGTTGTGT	51	YKYFYHIVVYVGYMTLC	2
YAY+YFNVGKSTT+NSC	2	0.001		ATGAAGTCGGGGTTGAAGGTGCTTAATGGGGAGAAGGTGAATTTTAATTGT	51	YKSGLKVLNGEKVNFNC	2
YAYAFARIEK+NASSAC	2	0.001		ATGAAGTGGCATAAGACTACTTCGTTTAATCTGCTTAGGTTTGATATTTGT	51	YKWHKTTSFNLLRFDIC	2
YAYNAPTTKCEATKIHC	2	0.001		ATGAAGTGGTGGATTGCTGGTTCTGAGAGTAGGAAGCATAGGCCGTTTTGT	51	YKWWIAGSESRKHRPFC	2
YC+DR+LNKWSMMDRQC	2	0.001		ATGAAGTGGTTTTGTACGAAGAGTGTGGTTAGGAATGGTTATACGAGTTGT	51	YKWFCTKSVVRNGYTSC	2
YCAGCLNMNVDKGDSWC	2	0.001		ATGAAGTGTGGTACTAAGGAGCAGAGTCTGTATTTGTTGTTGAGGACGTGT	51	YKCGTKEQSLYLLLRTC	2
YCAKNNTTTMWSVAMLC	2	0.001		ATGAAGTTGGTGTATTATGTGGAGTCGCAGTATGTTTGTGTGAGGCTGTGT	51	YKLVYYVESQYVCVRLC	2
YCAWTYSRGHECDVLTC	2	0.001		ATGAAGTTGGTTGATCCTGAGGATTAGGGGCCTGGTGAGCTGAGTTCGTGT	51	YKLVDPED+GPGELSSC	2
YCCCQMRTGE+YDKH+C	2	0.001		ATGAAGTTGTAGAATAGGAATAATGGTTTTAGTGTGGGGAATTGTTAGTGT	51	YKL+NRNNGFSVGNC+C	2
YCDGSPNGCWRALPYRC	2	0.001		ATGAAGTTTAAGCATGGTCTGGATGGGCGGTTGCGGAGTGGTAATAAGTGT	51	YKFKHGLDGRLRSGNKC	2
YCDHNIGQKEVWIVAWC	2	0.001		ATGAAGTTTAGGTGGTTGGAGTGGAATTGGTGGGGTGCGATTTCGGGTTGT	51	YKFRWLEWNWWGAISGC	2
YCDILTHVKDYAARKDC	2	0.001		ATGAAGTTTTTGGTTAAGGGGGTGAGGCTGGCTTTGCAGTAGGGTCTTTGT	51	YKFLVKGVRLALQ+GLC	2
YCDTSDVRLWKISGRKC	2	0.001		ATGAATAAGCATCATACGAGTTATAGGACGACGGGTAATCCTACGAAGTGT	51	YNKHHTSYRTTGNPTKC	2
YCEMISRNDAT+K+DPC	2	0.001		ATGAATAAGGATGATGATGATATTAATGATGAGTTTGTTGCGTTGCCTTGT	51	YNKDDDDINDEFVALPC	2
YCEQWYGC+ILLYLTWC	2	0.001		ATGAATAATAAGAATATGATGTAGCAGAGGGCGTATGATACTTCGGATTGT	51	YNNKNMM+QRAYDTSDC	2
YCFKFKAFVYPVVVVNC	2	0.001		ATGAATAATAGGTTTCGTCAGTGGGCGAGGTTTAATGATAGTGGGCAGTGT	51	YNNRFRQWARFNDSGQC	2
YCFVKTSDKRVARRSYC	2	0.001		ATGAATAATCCGAGTATGGGTAATGAGGAGGTTACGACGTTTCGTACTTGT	51	YNNPSMGNEEVTTFRTC	2
YCGTRM+YTEDKLVNVC	2	0.001		ATGAATAATGAGCATAAGAATAGTGATGAGATTCTTAGTGAGAATCATTGT	51	YNNEHKNSDEILSENHC	2
YCH+LGVNVSVNLIAKC	2	0.001		ATGAATAATTAGTAGATTGATCCTGATCCTGGTATGCGGTCGACGGCTTGT	51	YNN++IDPDPGMRSTAC	2
YCHDFKNYVEISGVKMC	2	0.001		ATGAATAATTCTCTGTGTGCTGCGTGTAAGAAGAATGAGCTTACTCTTTGT	51	YNNSLCAACKKNELTLC	2
YCHKALVFIVSNNQQKC	2	0.001		ATGAATAATTGGCGGTAGGGGACGAATGCTAAGAATTTGCATCGTGTGTGT	51	YNNWR+GTNAKNLHRVC	2
YCIKLCVVQKSNKHVNC	2	0.001		ATGAATACGTTGGTGTTGAATAAGAGTACGACGACGCTGCGGAGTTGGTGT	51	YNTLVLNKSTTTLRSWC	2
YCINVKGNAE+TIDKRC	2	0.001		ATGAATACTCAGTATACGAGGCCGCGGGTGTGTAAGAAGTATGTGTGTTGT	51	YNTQYTRPRVCKKYVCC	2
YCIYEEIRKYMFKIT+C	2	0.001		ATGAATAGGGTGGTTTATATTGCGTCGGTGAATTATTTTACGTTTATTTGT	51	YNRVVYIASVNYFTFIC	2
YCKANTVWHRKRARELC	2	0.001		ATGAATAGGTTGGGGAAGAGTAATTCTTGGTATAAGGAGTTTAGTACTTGT	51	YNRLGKSNSWYKEFSTC	2
YCKCENEVIDMQLERQC	2	0.001		ATGAATAGTGTGTTGGAGGAGTATCGGTGTGGGTATAGTGAGTATACTTGT	51	YNSVLEEYRCGYSEYTC	2
YCKFSHEQIMDDTKRFC	2	0.001		ATGAATAGTTATGAGGCGTGTAAGAATGATCTGCCTGAGTTTAGTTATTGT	51	YNSYEACKNDLPEFSYC	2
YCKPQQSAMRKRFKQ+C	2	0.001		ATGAATATGAAGACGTGTGATGTTTGGAGTTAGGAGGTTAGGAATAAGTGT	51	YNMKTCDVWS+EVRNKC	2
YCKQDVRSGAHENTHVC	2	0.001		ATGAATATGGAGCATTATATTAATTAGAAGCCTGGTTTTCGGTTTGTTTGT	51	YNMEHYIN+KPGFRFVC	2
YCKRFDTTTMEPSHMPC	2	0.001		ATGAATATGGATACGTATTCGTAGACGCGGAAGGTTGGTACGAGTAAGTGT	51	YNMDTYS+TRKVGTSKC	2
YCLCERFCLLSYELKIC	2	0.001		ATGAATATGGATCAGGTTGCGTATACGTGTCGGGCTAAGTAGGTGACGTGT	51	YNMDQVAYTCRAK+VTC	2
YCLTDEIKE++KDNVCC	2	0.001		ATGAATATGTAGAATGTGTTGGCGAATGAGCTTTGGAATATGCATGGTTGT	51	YNM+NVLANELWNMHGC	2
YCMLSVFTQKMKDYD+C	2	0.001		ATGAATATGTGTACGCATATTCTGTGGTATCAGTTGAGGAAGTGGTATTGT	51	YNMCTHILWYQLRKWYC	2
YCNGWQHNPSPLCMWLC	2	0.001		ATGAATATTTGGCAGAATCGGTAGTTTTGGAGGCTTGAGGGTGTGTATTGT	51	YNIWQNR+FWRLEGVYC	2
YCNHNNACPNSMVYGYC	2	0.001		ATGAATATTTGTAATCAGGTGCATGTGTGTCCGCATAGGAGGACGTTGTGT	51	YNICNQVHVCPHRRTLC	2
YCNSYREDKSTSTNQRC	2	0.001		ATGAATCAGCATGATACTAGTAATTGGACGTTGTATGTGATTACTACGTGT	51	YNQHDTSNWTLYVITTC	2
YCQKILTYDHLTISPIC	2	0.001		ATGAATCATAATGGTTTTGTTATGGGGCAGCCGCCTAGGCAGCGGCCGTGT	51	YNHNGFVMGQPPRQRPC	2
YCQNFMASDVRVLVWLC	2	0.001		ATGAATCATTCTTCGTATAGGACTGCGCTTCGGAATCATTTTATTTGTTGT	51	YNHSSYRTALRNHFICC	2
YCREIYIHSIHSRKCWC	2	0.001		ATGAATCCGAGTAGGATGTGGAAGGAGTTTGTTAATTAGTGGGAGAAGTGT	51	YNPSRMWKEFVN+WEKC	2
YCRKVLSLVFC+SSLLC	2	0.001		ATGAATCCGTTTTATCTGTTGACTTGGAAGAGTAAGTGTAATAGTACTTGT	51	YNPFYLLTWKSKCNSTC	2
YCRLDDCYGLWLIMMCC	2	0.001		ATGAATCCTCTGTGGGTGTTGGCGAATTCTATGCTTTCGGTGACGGGGTGT	51	YNPLWVLANSMLSVTGC	2
YCSAYSE+TDMINATAC	2	0.001		ATGAATCGGAATATGGATAATGATGTTTAGCAGCAGGGGAGGAAGTAGTGT	51	YNRNMDNDV+QQGRK+C	2
YCSCTEHYNARSQKESC	2	0.001		ATGAATCGGGATTTTAATATGGCTTTGTTGGTGCGGTGTGCTGGTTGTTGT	51	YNRDFNMALLVRCAGCC	2
YCSNGYRIANLRTYGWC	2	0.001		ATGAATCGTCTTAATCTTAGTAAGAGTGTGTAGACTCCTACGGGTGGGTGT	51	YNRLNLSKSV+TPTGGC	2
YCSNPGVLMSVFPFPFC	2	0.001		ATGAATCTGAAGAGTAGTTTTAAGCTGATTATTTGGCTTACTGTGTGGTGT	51	YNLKSSFKLIIWLTVWC	2
YCTTRGRY+DFFVHQ+C	2	0.001		ATGAATCTGTCGAGTTGGCGGCAGCTTTATATTTTGGCTGATTGTAATTGT	51	YNLSSWRQLYILADCNC	2
YCV+STAPIRCNIALLC	2	0.001		ATGAATCTTAGTATGAAGTCGCAGCCGCTTACTTGTTTGGTGCCTACTTGT	51	YNLSMKSQPLTCLVPTC	2
YCVRDSYVMNRDK+KLC	2	0.001		ATGAATCTTTAGGTGCTTGGGCATGAGGCGTGGAGTTTGAGGAAGCCGTGT	51	YNL+VLGHEAWSLRKPC	2
YCVSCAKNRICR+HVYC	2	0.001		ATGAATGAGCTGCTGAGGATGAGTTTGAATTTGGGTTGTTTTGATGAGTGT	51	YNELLRMSLNLGCFDEC	2
YCVYIE+IYWLIKYTRC	2	0.001		ATGAATGATAATACTGAGGGTGAGCATTGGAGGACTGCGATGCCGCCTTGT	51	YNDNTEGEHWRTAMPPC	2
YCYANLI+YG+KEMGNC	2	0.001		ATGAATGATATTAGGGCTACGGTTATGAAGAAGCAGAGTAATGATTTGTGT	51	YNDIRATVMKKQSNDLC	2
YCYIDYMVVTAKKCCVC	2	0.001		ATGAATGATTGGAAGCGTGTGAGTTTTGCTGAGAGTGAGGCGCGGCTGTGT	51	YNDWKRVSFAESEARLC	2
YCYRITHAKNRHDTQYC	2	0.001		ATGAATGCGAATGAGCTTCGGCAGGCGCAGGCGCTTAGTATTATGTCTTGT	51	YNANELRQAQALSIMSC	2
YD+GDRLADNGKIRYNC	2	0.001		ATGAATGCGTTTATGGCGAATATGGCTAGGCATGGTGGTAGGGAGCTGTGT	51	YNAFMANMARHGGRELC	2
YD+NNKNLMRSTHMSCC	2	0.001		ATGAATGGGAGGTTGGCTCGGTATTGGTATTCGTTTTTGCCGTAGTAGTGT	51	YNGRLARYWYSFLP++C	2
YDAVDTESWFPPKPHPC	2	0.001		ATGAATGGTAATCCTCTTCATAGGAGGTAGTATCAGTCGAGTTGTGAGTGT	51	YNGNPLHRR+YQSSCEC	2
YDCGYMEYERTGN+KKC	2	0.001		ATGAATGGTACGGATACTGGGGCTTAGAGGAAGAAGTCTCAGAAGCATTGT	51	YNGTDTGA+RKKSQKHC	2
YDCLHQNCDSAHGKWCC	2	0.001		ATGAATGGTATTAGTGCTAGGAGGGAGATGCCGGGGAGTTAGGATAAGTGT	51	YNGISARREMPGS+DKC	2
YDCRQKRRKS+DFTF+C	2	0.001		ATGAATGGTGATTGGCATAAGATGAATTAGAAGGGTCTTAATATTTGTTGT	51	YNGDWHKMN+KGLNICC	2
YDDGLRYSCMMGNVRRC	2	0.001		ATGAATGGTTAGTATGCGGATATGTATTGGTAGTCTAATAATTAGAATTGT	51	YNG+YADMYW+SNN+NC	2
YDDILMPNKAMG+EMNC	2	0.001		ATGAATGGTTCGGTGTTTGTGACGCGGACTCAGAAGATGGTGCATTAGTGT	51	YNGSVFVTRTQKMVH+C	2
YDFCQGHVFASLWLNHC	2	0.001		ATGAATGTGAAGAAGAAGAATCGGGATTGTCATATGAATTTGTCGGCGTGT	51	YNVKKKNRDCHMNLSAC	2
YDFGRWIETDQRSELRC	2	0.001		ATGAATGTTCTGGAGTGTTATATGATGAGGGATGTTTATTATAGGAATTGT	51	YNVLECYMMRDVYYRNC	2
YDFPKLYARLTGYCSAC	2	0.001		ATGAATTAGAAGCGGAGTAAGGTGACGCATCATATGAATCAGTCGTGTTGT	51	YN+KRSKVTHHMNQSCC	2
YDFSTKTTNEKWMRCLC	2	0.001		ATGAATTAGAGGGTTTATACGCGGAATATTTTGATTTGGTGTAGGTATTGT	51	YN+RVYTRNILIWCRYC	2
YDGRMINKRIFEWFITC	2	0.001		ATGAATTAGTATAATCATCTGCATCAGCTTGAGAGTAGTGCGAGTAATTGT	51	YN+YNHLHQLESSASNC	2
YDGSIKRETQMSWKNGC	2	0.001		ATGAATTATAATCAGAATGTTGAGGGTGTGATTAAGCTTATGGCGAATTGT	51	YNYNQNVEGVIKLMANC	2
YDGTIRCTLVRYVWYSC	2	0.001		ATGAATTATATTTGGAAGTATGAGTATAATTTTGTGATGAATGTTTGTTGT	51	YNYIWKYEYNFVMNVCC	2
YDH+LIGKLPSWWYMKC	2	0.001		ATGAATTATCGTCGTTGTTGGACTTATTTGCAGTCGACTTTGTCGATGTGT	51	YNYRRCWTYLQSTLSMC	2
YDHTCHMNIWSSRWLNC	2	0.001		ATGAATTATTATGGGAGGTTTAATGGTCAGTAGGAGAATGTGACGGTTTGT	51	YNYYGRFNGQ+ENVTVC	2
YDICKKRNGGSIMWMTC	2	0.001		ATGAATTATTTTTGGGGTAATTATAATTGTAAGAATATGATTTTGTTGTGT	51	YNYFWGNYNCKNMILLC	2
YDIH+DRNMESYDNRRC	2	0.001		ATGAATTCGACGTGTCTGAATCTTAATGGTCGGTTGACTTGTCCGGTTTGT	51	YNSTCLNLNGRLTCPVC	2
YDKEIMPDVMGRTRQHC	2	0.001		ATGAATTGGCTGCTTCTGCCGTATGGGGAGAATCTTACGTGTGAGAGTTGT	51	YNWLLLPYGENLTCESC	2
YDKHCIMMTRNRVTCMC	2	0.001		ATGAATTGT	9	YNC	2
YDKKGLILDRRVCSYLC	2	0.001		ATGAATTGTACTGAGTGTAAGTATTGTGCGACTGAGTCGGGGACTTCTTGT	51	YNCTECKYCATESGTSC	2
YDL+LNLSVRSVLI+TC	2	0.001		ATGAATTGTAGGCGGGAGTGGCGTTCTGTGAGGAATCGTGAGGTGGATTGT	51	YNCRREWRSVRNREVDC	2
YDMQIYG+TRLYGNTGC	2	0.001		ATGAATTGTCATACGTCTTTTGTGGTTCATTTTAATTGGATGGTTAAGTGT	51	YNCHTSFVVHFNWMVKC	2
YDNDLHNTPDMENDLHC	2	0.001		ATGAATTTGAGGTTGGGGAAGTTTTGGGTTCTGTTTGCGTGTGATAGGTGT	51	YNLRLGKFWVLFACDRC	2
YDNKHEVLH+MKNKEGC	2	0.001		ATGAATTTGCAGAAGGAGGGGGAGAGTCTTACTAAGAATGAGCTTAAGTGT	51	YNLQKEGESLTKNELKC	2
YDQHGYIALMSLPTLYC	2	0.001		ATGAATTTTAGGATGAGTGGGAGGGATTATAGTATGTGTAGTGGTATTTGT	51	YNFRMSGRDYSMCSGIC	2
YDQNSIVCRSTSYKIIC	2	0.001		ATGACGAAGCAGATGGCGTAGGCGCTTAATTATCGGAGTCGTCCGCATTGT	51	YTKQMA+ALNYRSRPHC	2
YDQSMGSK+LNKWKSWC	2	0.001		ATGACGAATAATAATTATTGGTAGCTTACGGGTCGTACTGATATTAGGTGT	51	YTNNNYW+LTGRTDIRC	2
YDQVLDVNSSSTCR+QC	2	0.001		ATGACGAATACTGCGCAGAAGATTTGTGATAGGAGTGCGCGTGGGCATTGT	51	YTNTAQKICDRSARGHC	2
YDRCFNLGMRINRTSIC	2	0.001		ATGACGAGGACTAATCAGTTGAGTAGGGCTAATATTCTGAATACGGATTGT	51	YTRTNQLSRANILNTDC	2
YDRVAESKIKVDWCRLC	2	0.001		ATGACGAGGGAGAGTATGAATGGGTAGCAGACTAATGAGAATTGTGTTTGT	51	YTRESMNG+QTNENCVC	2
YDS+NPNRVRTS+PTYC	2	0.001		ATGACGAGTATTAATTCGAGGACGAGGACTCTTTAGGGTCAGAAGAATTGT	51	YTSINSRTRTL+GQKNC	2
YDSATSGVQTVLSSLCC	2	0.001		ATGACGATGAATAATTGTTTTAAGTAGTAGAGGTGTGGGAATGGTGAGTGT	51	YTMNNCFK++RCGNGEC	2
YDSGNYVVLDVMLIMWC	2	0.001		ATGACGATGCGGACGGATAAGCGGTGGGTTCTGAAGCGGTATCATAATTGT	51	YTMRTDKRWVLKRYHNC	2
YDSGVYAEIIHDRVCAC	2	0.001		ATGACGATGTATGTGTTTAAGAGTGAGTTTTGTGTGGTGGTGCTTTTGTGT	51	YTMYVFKSEFCVVVLLC	2
YDSMDSGGRIWLCKNLC	2	0.001		ATGACGATGTCGTTGTGGATTTTTATTAAGTATATGCTTATGGAGAATTGT	51	YTMSLWIFIKYMLMENC	2
YDSRCVYY+KGTVCNMC	2	0.001		ATGACGATGTTGCAGTATGTTCATAATGCGAATTTGAAGAATTTTAGGTGT	51	YTMLQYVHNANLKNFRC	2
YDSTDTYNVYSKGKWIC	2	0.001		ATGACGATTAGTAATATGATGTATGAGTCTCTTGGGCCGTAGCAGAATTGT	51	YTISNMMYESLGP+QNC	2
YDTAVRRLDDYDHLRKC	2	0.001		ATGACGATTATGTCGCAGACGTAGAAGGTGATTAGTACGCGGCATGGTTGT	51	YTIMSQT+KVISTRHGC	2
YDTDLAVNPKSSRIEVC	2	0.001		ATGACGCAGCAGAGGGTGGTGAAGGAGATGCAGATTAGTGGGTAGGTTTGT	51	YTQQRVVKEMQISG+VC	2
YDVINMNLSVRWRDVPC	2	0.001		ATGACGCAGTTGGTGTGTCGGTTGCCGAAGTATATTTCGGGGATTCCGTGT	51	YTQLVCRLPKYISGIPC	2
YDVKVSLIEYEFEMAYC	2	0.001		ATGACGCATCATTAGATGTCGAATGGGCAGGATGAGAATAATTTGTTGTGT	51	YTHH+MSNGQDENNLLC	2
YDVNRQ++EDTYSKSNC	2	0.001		ATGACGCGTCCGCTGACGAGTTAGAGTCTGGATTATGCTTATCATTCTTGT	51	YTRPLTS+SLDYAYHSC	2
YDWRGTKICVS+NDD+C	2	0.001		ATGACGCTGAAGCATATGCGTAGGCTGGAGGATTCTAGTAATTGTGTTTGT	51	YTLKHMRRLEDSSNCVC	2
YDYKKP+MFNKCDRF+C	2	0.001		ATGACGCTGGATAATAATAATAAGCTGCATGATACGTGGCATCAGACGTGT	51	YTLDNNNKLHDTWHQTC	2
YDYRMANLELDRYTFYC	2	0.001		ATGACGCTGGGGCATCAGCAGATGAGTGGTTAGTCTACGAGGCGTACTTGT	51	YTLGHQQMSG+STRRTC	2
YE+IQLEVMVASFSMNC	2	0.001		ATGACGGAGGGTCTGAATATGCATCTGCAGGGGTCGAATTATCATTATTGT	51	YTEGLNMHLQGSNYHYC	2
YEAGKLRN+LRK+QWKC	2	0.001		ATGACGGATGTTGCTGGTGGGTTGGTTAATCTTAGTAGGAGTAAGTGTTGT	51	YTDVAGGLVNLSRSKCC	2
YEAIITRLMHNKCRIRC	2	0.001		ATGACGGATTGTTTGTTTCCGACGGAGGATAGGTTGTAGTGTGGGGAGTGT	51	YTDCLFPTEDRL+CGEC	2
YEAMTQVTSNDTECMVC	2	0.001		ATGACGGGTAATGAGCAGCGTATTACGCATAAGGTTCGTAAGGTTTATTGT	51	YTGNEQRITHKVRKVYC	2
YEASWPSWMKPSQMTWC	2	0.001		ATGACGGGTAGTCATAGTGCGTCGAATTAGGTTTATAGGTATGGTAATTGT	51	YTGSHSASN+VYRYGNC	2
YECKYNYLSVVVWSLKC	2	0.001		ATGACGGTGGTTACTGAGACTACGGTTTGGTGTATTACGAGTAATCAGTGT	51	YTVVTETTVWCITSNQC	2
YECRLM+LGTN+QYRPC	2	0.001		ATGACGTAGCCGCATCAGGCTAATCGTCGTAAGCCGATGTATCTGAGGTGT	51	YT+PHQANRRKPMYLRC	2
YECSNKGSQETLLQQQC	2	0.001		ATGACGTATGAGATTGTTGCTCATATGCCGCGTGCTCAGGTTCCTAAGTGT	51	YTYEIVAHMPRAQVPKC	2
YECVVVM+NIQMIRDCC	2	0.001		ATGACGTGGATTTTTTTGCTTCTGATTATTGCTGTGGCTAAGATTCCTTGT	51	YTWIFLLLIIAVAKIPC	2
YEFTMQEDQSKGISR+C	2	0.001		ATGACGTGGTAGCGGCTTAAGACTCGGATGTAGAGTTTTCAGACGTGTTGT	51	YTW+RLKTRM+SFQTCC	2
YEGDMEKYSD+LKSGNC	2	0.001		ATGACGTGGTATGATAGGCGTAGTAGTTCTGGTAAGAAGAGGGATAGGTGT	51	YTWYDRRSSSGKKRDRC	2
YEGGRRIRCGVRNCGC	2	0.001		ATGACGTGTCAGTGTCCGATGGCGACTATGCATATTCGGACTAAGAGGTGT	51	YTCQCPMATMHIRTKRC	2
YEHFYD+N+KHTFYDTC	2	0.001		ATGACGTTGTTTTCTCGTTTTGCGAATCGGAAGTTTTTGGGTTGGCCTTGT	51	YTLFSRFANRKFLGWPC	2
YEHNSMMRNNGRKNYRC	2	0.001		ATGACTAAGAAGTTGTTTATTGAGAATGTGATTTGTAGTATTTGGGTGTGT	51	YTKKLFIENVICSIWVC	2
YEICYL+LRSIRKSGCC	2	0.001		ATGACTAATAATAATATGAGTGGGACTCGGCAGACTCAGGATAGTAATTGT	51	YTNNNMSGTRQTQDSNC	2
YEIDIKEVKGFC+V+KC	2	0.001		ATGACTAATCAGCAGGGTTGGTGTCTGTGTGATAAGCATTTTGGGTGGTGT	51	YTNQQGWCLCDKHFGWC	2
YEIELSIGYFLERMIIC	2	0.001		ATGACTAATCAGGCTTATGGTACTCCTCTTGCTCTTGATGGTACTCAGTGT	51	YTNQAYGTPLALDGTQC	2
YEIGWPRFHTKMDAEQC	2	0.001		ATGACTAATTGGGAGCCGAGGGAGTGTAATAGTGGTTTGAAGCGTAAGTGT	51	YTNWEPRECNSGLKRKC	2
YEINRK+KQYSG+IMNC	2	0.001		ATGACTACGAAGGTGTATCGGGGTAAGGATCCTGGTGATATGTCGCGGTGT	51	YTTKVYRGKDPGDMSRC	2
YEIRSLAKEKLSGARSC	2	0.001		ATGACTACGCCGACGGATATTGCTCATGCTTAGTGTCAGTAGTTTTCTTGT	51	YTTPTDIAHA+CQ+FSC	2
YEKKDRRKQCPDLGDGC	2	0.001		ATGACTACGCTGTAGAGGGCTGAGGATCATCTTAAGGCGAGGACGTTGTGT	51	YTTL+RAEDHLKARTLC	2
YELFDS+KIGFYVCTRC	2	0.001		ATGACTACTCGTATTCAGTCTACGGTGTGTCAGTCGTCGTAGAGGGCTTGT	51	YTTRIQSTVCQSS+RAC	2
YELRL+RNMYRFMQHIC	2	0.001		ATGACTACTGAGAGTCCTTTTATGAGGCTGCTTATGCGTATTTATATGTGT	51	YTTESPFMRLLMRIYMC	2
YELSECLCEDLRHRLLC	2	0.001		ATGACTAGGTAGCTTAAGCCGGATTGGGAGTATATGAGGCATGCGCCTTGT	51	YTR+LKPDWEYMRHAPC	2
YEMGM+GYAQWEHSRRC	2	0.001		ATGACTAGTGTTGCGTTTCATAGGTGGAGGATTGTTTATGTTTAGGGTTGT	51	YTSVAFHRWRIVYV+GC	2
YENNNSPSTLLKFRRVC	2	0.001		ATGACTATGATGCAGGCGGATTAGCAGAGGAATCCTTCTGTTGGTACTTGT	51	YTMMQAD+QRNPSVGTC	2
YENTRTDLTSQYLRCHC	2	0.001		ATGACTATGGCGTTTCTTCCTCCGCCGAATTATTCTAATGAGAGGAATTGT	51	YTMAFLPPPNYSNERNC	2
YENVYKIVG+EKQNMLC	2	0.001		ATGACTATTAATAGTATGGATAATTAGCAGACGATGACGCATGCTCTTTGT	51	YTINSMDN+QTMTHALC	2
YENYAQIDT+NDFENNC	2	0.001		ATGACTATTCTGATTATTAATATTACGTTGAGGCATTTGAGTGATGCGTGT	51	YTILIINITLRHLSDAC	2
YENYLFNCGYKTCYWTC	2	0.001		ATGACTCAGATGTAGTGTGAGGATAATTATAAGTAGAGGGATATGCTGTGT	51	YTQM+CEDNYK+RDMLC	2
YEPVRGEHKVSLWPCLC	2	0.001		ATGACTCAGCATTCTGATGGGCAGATGAGTTAGGGTATTAGTACTCGTTGT	51	YTQHSDGQMS+GISTRC	2
YEQEHSMTYGDDCWQDC	2	0.001		ATGACTCATTTTTATTGTAATAAGCGGCATATGCTTTTTACTTTGACGTGT	51	YTHFYCNKRHMLFTLTC	2
YERFC+SYYKKHSNDSC	2	0.001		ATGACTCCGCATATGGGGGGGCGGCCTTCGATGCAGATGAGGAATTCGTGT	51	YTPHMGGRPSMQMRNSC	2
YERKEQ+SVNRLKGRRC	2	0.001		ATGACTCGGATGTGTTATGAGGATCGTAGGTGGGTTTTGAAGAGTTATTGT	51	YTRMCYEDRRWVLKSYC	2
YERYVGSFDIFGYCRKC	2	0.001		ATGACTGAGCATGATTGGCGGATTGAGCATGTTAAGAAGATTCCTACTTGT	51	YTEHDWRIEHVKKIPTC	2
YESCVIVYVQSLRKRCC	2	0.001		ATGACTGATCCTACTTGGCATACGAATACGAATCTTTAGACGGTGCAGTGT	51	YTDPTWHTNTNL+TVQC	2
YESMENKKNKHYMEDSC	2	0.001		ATGACTGCGTGGGATAAGAATCCTTGTCATATTAATTGTGCGTGTGAGTGT	51	YTAWDKNPCHINCACEC	2
YESRNRALGCPFKPQYC	2	0.001		ATGACTGCGTTGGCTTATCAGATGGAGAAGCGTGAGATGGCGCGTAATTGT	51	YTALAYQMEKREMARNC	2
YETCELEMSKSMSTDSC	2	0.001		ATGACTGGGTATCTGTATGCGTATAAGATTATTGTTCTGTGTAATCGGTGT	51	YTGYLYAYKIIVLCNRC	2
YETLGFKVIKFSMIPVC	2	0.001		ATGACTGTGCAGCATAATCATGCGAAGCTTAATAATACTCTGCATGTGTGT	51	YTVQHNHAKLNNTLHVC	2
YETVLNMNDPRRRSLIC	2	0.001		ATGACTGTGGCTTCGTTGCGTCCTGAGCATATTCATTGTGTGAAGAAGTGT	51	YTVASLRPEHIHCVKKC	2
YEVE*DSK+VQY+TVC	2	0.001		ATGACTGTTAAGCTTGAGTAGAAGAGGAAGGATAGTAGTAAGTCTGTTTGT	51	YTVKLE+KRKDSSKSVC	2
YEVMTDEQSNSKLDRVC	2	0.001		ATGACTGTTAATAAGAATGATAATTTTTGTTAGCATACTCTTCAGTAGTGT	51	YTVNKNDNFC+HTLQ+C	2
YEYGLDGFVDYHIHP+C	2	0.001		ATGACTGTTGTTTATCGGGATTCTAGTTATTATATGTCGTGTTGGTGGTGT	51	YTVVYRDSSYYMSCWWC	2
YEYKDE+MRDSSNFIGC	2	0.001		ATGACTTAGACTAATGATGGTAATTCTTAGCAGAGTTAGTATGTGACTTGT	51	YT+TNDGNS+QS+YVTC	2
YF+GEFDNR+SEME+TC	2	0.001		ATGACTTAGCCTACTTAGCAGAATCTTGTTATGAATGGTATGAAGGATTGT	51	YT+PT+QNLVMNGMKDC	2
YFAWLLDARYNGVTLYC	2	0.001		ATGACTTAGGGGACGATGCATGAGCATGATACTCTGAAGCGTTATACTTGT	51	YT+GTMHEHDTLKRYTC	2
YFC+WSGPGRGTSTSKC	2	0.001		ATGACTTAGTTGGCGTTGCTTACGTAGCCTCTTTTTACGCGGGAGAAGTGT	51	YT+LALLT+PLFTREKC	2
YFCFNIQELMHF+GTPC	2	0.001		ATGACTTATAGTTAGGGGAAGAAGCTGACGAATCATAAGCCGGATTCGTGT	51	YTYS+GKKLTNHKPDSC	2
YFDRCRDQRIRWKTRQC	2	0.001		ATGACTTCGATGTTTTAGACGCTGTGTCAGTGTAAGTTGAATTATTTGTGT	51	YTSMF+TLCQCKLNYLC	2
YFDVFGGLHVYREVTVC	2	0.001		ATGACTTCGTCGGTTGTGAAGCATCTGGTTGAGAATGGTTATGAGTAGTGT	51	YTSSVVKHLVENGYE+C	2
YFDWCTGVDSSRKNNGC	2	0.001		ATGACTTTGGTGTTTAGTGTGGCGGTTGTTGCGACTCGGTCTTCGTGTTGT	51	YTLVFSVAVVATRSSCC	2
YFDYWNRWEIINTILWC	2	0.001		ATGACTTTTTATATTTCTCTGCATGATGCTGATAAGCATACTATTTATTGT	51	YTFYISLHDADKHTIYC	2
YFEESKDFVSRVETTGC	2	0.001		ATGAGAGCTATTTTTAGGCGGTGTTGGTCTAGGCCTCGTAAGAGTAATTGT	51	YRAIFRRCWSRPRKSNC	2
YFEMNMGICWWVFCYVC	2	0.001		ATGAGGAAGAAGTTTAGTCTGATTATGGATATGTAGATGCGTTTGTTGTGT	51	YRKKFSLIMDM+MRLLC	2
YFFEVVNNLNKFCGRYC	2	0.001		ATGAGGAAGACTATGCCGTGTAATATGAAGATTCCTTCTAATGTTGGTTGT	51	YRKTMPCNMKIPSNVGC	2
YFFYRYAMWWNFIMMWC	2	0.001		ATGAGGAAGAGGTGTTCTAAGGATACGGAGTTTTTTAATAATGATGTTTGT	51	YRKRCSKDTEFFNNDVC	2
YFITITMANFCATSNSC	2	0.001		ATGAGGAAGCATACGGATCGGCGGAAGCAGTGGAAGCTGGTTAATCAGTGT	51	YRKHTDRRKQWKLVNQC	2
YFKDGVTSNRYVVESGC	2	0.001		ATGAGGAATAGGTATGGTCTGAATGTTGTTGAGAAGTCTGAGCAGTGTTGT	51	YRNRYGLNVVEKSEQCC	2
YFKRCCMVGKMLSQPAC	2	0.001		ATGAGGAATATGAATCAGAGTATTACGCATACGGTTAATGAGATGCATTGT	51	YRNMNQSITHTVNEMHC	2
YFLILGSYLDEIRGKPC	2	0.001		ATGAGGACGAAGACTAATAAGAATTGTACGACGGGTCGGTCTCAGTTTTGT	51	YRTKTNKNCTTGRSQFC	2
YFLKWLVLRISSVRPRC	2	0.001		ATGAGGACTTATGCGATTAATGATTATCATAAGTATACGTCTGAGTATTGT	51	YRTYAINDYHKYTSEYC	2
YFLLGCHV+RGWRGCPC	2	0.001		ATGAGGAGGAAGAGGTAGGATAAGGAGCATACGATTACGCGTATTGGGTGT	51	YRRKR+DKEHTITRIGC	2
YFLTWGSQTKS+NECHC	2	0.001		ATGAGGAGGGTTGATGTTCAGATGCTGTATGGGGAGACTTAGAGTCAGTGT	51	YRRVDVQMLYGET+SQC	2
YFLYYAPQNYLAIMLLC	2	0.001		ATGAGGATGAGGTATTCTTGGCATTATAAGTCTTTGCTGTGTGAGCTGTGT	51	YRMRYSWHYKSLLCELC	2
YFMD+MSNADPNGVTSC	2	0.001		ATGAGGATGGAGCAGCCGATTGAGTTGCAGACGTGGACTGTTCAGAAGTGT	51	YRMEQPIELQTWTVQKC	2
YFMHTASQLRKQMRRLC	2	0.001		ATGAGGATTACGAATCAGGAGTGGAGGGTGCCTGTTGTGTCTTTGAAGTGT	51	YRITNQEWRVPVVSLKC	2
YFMI+SPPWSENEMNGC	2	0.001		ATGAGGATTAGTAAGATGAAGATTCGTAGTATTGCTATGACGATTAGGTGT	51	YRISKMKIRSIAMTIRC	2
YFMMINVDWNRVFYKSC	2	0.001		ATGAGGATTTTTGGGAAGCAGTTTCATTGGGTTTGTTTGGAGTTTAAGTGT	51	YRIFGKQFHWVCLEFKC	2
YFNKTWMKWQKKTGNLC	2	0.001		ATGAGGCAGATGTGTAATGTGGGTCGGAAGTCGAGGCATGCGCCGTTGTGT	51	YRQMCNVGRKSRHAPLC	2
YFNQPTLRAAAKVLPYC	2	0.001		ATGAGGCCTTGGACGTCGGTTTGGAATGGTAATAATAATGCTTAGAAGTGT	51	YRPWTSVWNGNNNA+KC	2
YFPINAC+TFYFLWRRC	2	0.001		ATGAGGCGGCGGAGTTAGTAGAAGAGTACGGATAAGTTTAGGTTGGAGTGT	51	YRRRS++KSTDKFRLEC	2
YFPYEMYLITSQPPTNC	2	0.001		ATGAGGCGTGAGATTCGTCTTTGTATGGATAGTTATCATATGCTGAATTGT	51	YRREIRLCMDSYHMLNC	2
YFQHLR+KY+HLGSF+C	2	0.001		ATGAGGCTGAATTGTACTGATGAGAAGTTTAGTAAGTATAGGATTGATTGT	51	YRLNCTDEKFSKYRIDC	2
YFQQCLLMYRIYIHNMC	2	0.001		ATGAGGGAGCTTACGTAGGGGTCGAGTCTGACTACTGATAATACTCCGTGT	51	YRELT+GSSLTTDNTPC	2
YFQVSKREDEDSWYGRC	2	0.001		ATGAGGGATAAGCCGAATTTGGTGAGGGATAATATTAAGCCGATTTATTGT	51	YRDKPNLVRDNIKPIYC	2
YFRIIVLYKTKAMASTC	2	0.001		ATGAGGGATCATAGTCCGGATCAGCGGGAGTCTGATAATATGAAGGCTTGT	51	YRDHSPDQRESDNMKAC	2
YFSSSSPHKYRWQRLNC	2	0.001		ATGAGGGATCTTCAGAAGCATACGTTGTTGTGGAAGAATGAGTATGATTGT	51	YRDLQKHTLLWKNEYDC	2
YFTNEV*YTCAKEVTSC	2	0.001		ATGAGGGATTATAGTACTCAGAATATTTATGATCCGAATATGTGGCCTTGT	51	YRDYSTQNIYDPNMWPC	2
YFTRDCWYLG+VYYELC	2	0.001		ATGAGGGGGTGGTCTCAGAGTGGTCATAAGCTTAATTCTACGAATAATTGT	51	YRGWSQSGHKLNSTNNC	2
YFTRKNLMTMLSLVSLC	2	0.001		ATGAGGGGTACTGAGAGTCTGCGGGAGTGGTGTCATCCTGCTTATCTGTGT	51	YRGTESLREWCHPAYLC	2
YFVIGKNIHNICKDNMC	2	0.001		ATGAGGGTTAATAATCATTGGAGGAATTGGGTTTATTCGATTAATTTGTGT	51	YRVNNHWRNWVYSINLC	2
YFVIGLE+MVYNVDDAC	2	0.001		ATGAGGGTTAATACGTAGGTGCCGCCTACTAGGAGGCAGGATGCGAGTTGT	51	YRVNT+VPPTRRQDASC	2
YFVLNRKDNNRKCEHVC	2	0.001		ATGAGGGTTTAGGCTGCGGTGCGTCGGTGTCAGGATTGGGATAAGGATTGT	51	YRV+AAVRRCQDWDKDC	2
YFVMQCPSKRKQLKLKC	2	0.001		ATGAGGTAGAATTCTCCTGATGTGAGGAATGATTGTCTTGAGTAGTTGTGT	51	YR+NSPDVRNDCLE+LC	2
YFVMSIDSY+MRYVFLC	2	0.001		ATGAGGTAGGCGATGTAGGTTAATGGTGATGTGCTGTTTGATGATTATTGT	51	YR+AM+VNGDVLFDDYC	2
YFVSAR+FRNPSNMIKC	2	0.001		ATGAGGTAGGGTATTAAGGAGCGGCGGAAGTAGTGGCGTATTAAGTGGTGT	51	YR+GIKERRK+WRIKWC	2
YFWILECGMTILQSSYC	2	0.001		ATGAGGTATAATTAGTTTTAGAAGTGTGAGAATGCTCTTGAGTATACGTGT	51	YRYN+F+KCENALEYTC	2
YFYGITCMFKKQSVGLC	2	0.001		ATGAGGTATAGGTATATGGCGTTGATTTGTTAGAATACTCATTAGTAGTGT	51	YRYRYMALIC+NTH++C	2
YFYGTSYDHMFIANKLC	2	0.001		ATGAGGTATTGGAGGTGTGAGGTTAAGCCTGATGCGTCGTTTCATACTTGT	51	YRYWRCEVKPDASFHTC	2
YFYISKTVLKVVLLFSC	2	0.001		ATGAGGTATTGTGTTACTGAGCATTTGAGTGTGAATACTTCGAATCGTTGT	51	YRYCVTEHLSVNTSNRC	2
YFYNSWNTGHSNIKEDC	2	0.001		ATGAGGTATTTTGCTGATAAGTATTGGCGTAATGTGAGGAAGCAGTTGTGT	51	YRYFADKYWRNVRKQLC	2
YFYSGWSQVP+KVSKVC	2	0.001		ATGAGGTCGATTGCGGCTCATAGGAATCTGAGTACGAGTGGTCCGCGTTGT	51	YRSIAAHRNLSTSGPRC	2
YG+VVSDECRGNIGAVC	2	0.001		ATGAGGTGGATTATTGATTTGGATGTTATGCTGTGGAATTTGATGTTGTGT	51	YRWIIDLDVMLWNLMLC	2
YGADINMVLSGHFPGQC	2	0.001		ATGAGGTGGGGGAAGATTGATAAGACTATTGTGATTAGTGATCTTAATTGT	51	YRWGKIDKTIVISDLNC	2
YGANVRHVLVLGSSEVC	2	0.001		ATGAGGTGT	9	YRC	2
YGCIIMVLMKNWVWYPC	2	0.001		ATGAGGTTGCTTGTGCATAGTTATGTGTGGTTGTCTATGACGTTTAATTGT	51	YRLLVHSYVWLSMTFNC	2
YGCRMIGNNEVMLKKVC	2	0.001		ATGAGGTTGTATCTGCAGACGAAGCTGTATTTGTTGAGGGATAGGTGGTGT	51	YRLYLQTKLYLLRDRWC	2
YGDNDFAEHA+IPVTMC	2	0.001		ATGAGGTTGTTTCAGGTTAAGGGGAGGAGGATGTGGTTTATTGTTCTTTGT	51	YRLFQVKGRRMWFIVLC	2
YGDSTKRGYPNNR+NPC	2	0.001		ATGAGGTTTAGTTGGTTGTGTAATGAGCATATTCATACGAAGATTAATTGT	51	YRFSWLCNEHIHTKINC	2
YGENLTMSEDSTEAVYC	2	0.001		ATGAGGTTTGTGAGGGATGTTCGGACTATTATGTAGGTTACGACGAGTTGT	51	YRFVRDVRTIM+VTTSC	2
YGENYSNCHKRWVKYYC	2	0.001		ATGAGTAAGAGTAAGGAGCTGATTGAGGCGTAGGATAAGGAGGAGAGGTGT	51	YSKSKELIEA+DKEERC	2
YGEQV+SQLYYRNEE+C	2	0.001		ATGAGTAAGGAGATGTATTTGCTGATGGTGTGGAGTCGTATGGGTTGGTGT	51	YSKEMYLLMVWSRMGWC	2
YGFGYMSPWYNSNRMEC	2	0.001		ATGAGTAAGGCGGTTGCTTAGCGTCGGAGTAGTAGGCAGCGTTTGAAGTGT	51	YSKAVA+RRSSRQRLKC	2
YGFNKKKWYLESIMHDC	2	0.001		ATGAGTAATCAGAAGCGGCTGTATCCTAATTTGAAGCTGAAGTTGTATTGT	51	YSNQKRLYPNLKLKLYC	2
YGFNNRYDSSLNCVLSC	2	0.001		ATGAGTAATCGTTTGCCGTGTGATGTTAAGATGACTAATATGATGCGGTGT	51	YSNRLPCDVKMTNMMRC	2
YGFRLMRLVVKFDWQRC	2	0.001		ATGAGTAATTTTAATAAGCGGAGGGATTTGTCGTAGAATTAGGAGATGTGT	51	YSNFNKRRDLS+N+EMC	2
YGFTHETYDKQVSLIYC	2	0.001		ATGAGTACGCGTGGGCTGCCGGCTGATAATTCTGTGAGGACGAATTCTTGT	51	YSTRGLPADNSVRTNSC	2
YGGESSVN+TQRCIWKC	2	0.001		ATGAGTACGGTTGTGTTTTATTGGCGTAGGAATATGTATACGAAGGGTTGT	51	YSTVVFYWRRNMYTKGC	2
YGGFTNTSSENMNKPAC	2	0.001		ATGAGTACTACGTTGGTGCTTGTTCGTAAGCTTAATTCGAAGAGGACGTGT	51	YSTTLVLVRKLNSKRTC	2
YGGMKHECRRMIDGVSC	2	0.001		ATGAGTAGGAAGGCTTATGCTACTCTTAAGCATTTTCGTGTTTAGGCGTGT	51	YSRKAYATLKHFRV+AC	2
YGGSPSGSSSVIVMAYC	2	0.001		ATGAGTAGGAATAAGATTCTTTATTTTAGTATGCATTGGGCTGGTCAGTGT	51	YSRNKILYFSMHWAGQC	2
YGHQGNPENCHTRTMRC	2	0.001		ATGAGTAGGATTTAGAATGGTTTTAGGATGAAGCATGGGTTGAAGGAGTGT	51	YSRI+NGFRMKHGLKEC	2
YGIAMQMIVRWIKTTC	2	0.001		ATGAGTAGTGATAGTTCGAAGTAGCGTATTGAGAAGAAGTATTAGAATTGT	51	YSSDSSK+RIEKKY+NC	2
YGIMKYSL+PKN+VSTC	2	0.001		ATGAGTCAGATTAGTCGTCGTAAGTTGAATAAGCGGATTATTTATGATTGT	51	YSQISRRKLNKRIIYDC	2
YGKDKRDDVDVTSVTSC	2	0.001		ATGAGTCAGCTGGGTGAGAATGCTAATGTGAGTGCGTATAATTATAAGTGT	51	YSQLGENANVSAYNYKC	2
YGKIFVKKMCFGHHVNC	2	0.001		ATGAGTCAGTAGGTGTTTAAGTGGTATAGTAGGAAGAATTTGCAGAGTTGT	51	YSQ+VFKWYSRKNLQSC	2
YGKKIKIKVIFVNICPC	2	0.001		ATGAGTCCTTGTTAGAGGAATGCGTTTACGTATGAGTTGAATATTAGTTGT	51	YSPC+RNAFTYELNISC	2
YGKMWVADRNWGPLANC	2	0.001		ATGAGTCGTAATTGGTGTCCGGAGGCTTATCTTGTGTGGACTAATCCTTGT	51	YSRNWCPEAYLVWTNPC	2
YGKPKGMTEGCPSAGHC	2	0.001		ATGAGTCGTGTGACTAATACGCCGCTGGCTTGGATTAATGTGGCGGTGTGT	51	YSRVTNTPLAWINVAVC	2
YGKRCRDTGWERSQLKC	2	0.001		ATGAGTCTGTATAAGCGGGCTGATGAGTGGGCTAAGAATTAGCATGTGTGT	51	YSLYKRADEWAKN+HVC	2
YGKTWVIRHRLVLNLCC	2	0.001		ATGAGTCTGTCGGTGATTTATTTGATGCGTCGGTCTTATATGAAGACTTGT	51	YSLSVIYLMRRSYMKTC	2
YGLLMVTESLVTEKDSC	2	0.001		ATGAGTGAGAGTTGTACGAGTCATAGGTAGTCTACGAGGTTGACTCCTTGT	51	YSESCTSHR+STRLTPC	2
YGLLQTKRVKYRGDVKC	2	0.001		ATGAGTGAGCAGTGGTTGTGTGGGATTTCGGATGATCAGAGGATGTATTGT	51	YSEQWLCGISDDQRMYC	2
YGLPVNHHASICRIYTC	2	0.001		ATGAGTGAGGAGTTGCCGGGTGGTTTTGTTAAGGATAGGATTACGGTGTGT	51	YSEELPGGFVKDRITVC	2
YGMHSLTENWFKDINDC	2	0.001		ATGAGTGAGGGGATGCATACGAATAGTACTCAGGTTTCTGCTGAGTATTGT	51	YSEGMHTNSTQVSAEYC	2
YGMIRECEYF+RIYERC	2	0.001		ATGAGTGAGTGGTCGAGGTGGCATAGGTGTAATAGGGTTAGTACTTCTTGT	51	YSEWSRWHRCNRVSTSC	2
YGMIYV+KYQWL+P+HC	2	0.001		ATGAGTGAGTTTACTCGGTATTGTGGTTGTAATAGGGCGTTTAAGTGTTGT	51	YSEFTRYCGCNRAFKCC	2
YGMSKFTCPY+RLLFLC	2	0.001		ATGAGTGATAATTGTAGGACTAAGCGGCCTACGCTGTAGGCGAGTCGGTGT	51	YSDNCRTKRPTL+ASRC	2
YGNHVPWRTM+SQPYQC	2	0.001		ATGAGTGATATGTGTCGTCGGCAGCCGCAGTGTGAGAGTATGTTTGATTGT	51	YSDMCRRQPQCESMFDC	2
YGNKNHTNKVGFSENVC	2	0.001		ATGAGTGATTAGGCGTATAAGCATCGTCCTAAGAAGCAGCAGTATAAGTGT	51	YSD+AYKHRPKKQQYKC	2
YGNPASMKSL+IDRTRC	2	0.001		ATGAGTGATTCGTCGAATAATTGGGTTGATAAGTGGAATGCGTCTGAGTGT	51	YSDSSNNWVDKWNASEC	2
YGNWKDDFHWKKCYSNC	2	0.001		ATGAGTGCTATGGATAGGTATGAGTTTAGGTGGATTATTAGTGTGGTGTGT	51	YSAMDRYEFRWIISVVC	2
YGQLGNLARVNHWSPNC	2	0.001		ATGAGTGCTCATGTTTTTAATAGTCCTTATGCTCCGTATGATATGGTGTGT	51	YSAHVFNSPYAPYDMVC	2
YGRFKCIWINEFWACFC	2	0.001		ATGAGTGCTGATGGTTCGAATACGGAGATGATTTATGAGAATTATACTTGT	51	YSADGSNTEMIYENYTC	2
YGRGRMVNSHITL+KKC	2	0.001		ATGAGTGGGAGGAGTTGTATTTGTAAGAGTTATAGGTGTGATGAGTGGTGT	51	YSGRSCICKSYRCDEWC	2
YGRRNSKWAFCQTVAHC	2	0.001		ATGAGTGGGCAGATGGCTTTGCTGAGTGAGGAGGATAAGCTGTGTCTGTGT	51	YSGQMALLSEEDKLCLC	2
YGRTHMNKMPLILLPYC	2	0.001		ATGAGTGTGATTGATCTTTATAATGGTTCTAGTTATACTAATTGTTGGTGT	51	YSVIDLYNGSSYTNCWC	2
YGS+SEWKRVDPAKINC	2	0.001		ATGAGTGTGGGTATTTTTAAGTTGCTTATTATTATGAATGAGATTGATTGT	51	YSVGIFKLLIIMNEIDC	2
YGSDSRKKYE+SVNKVC	2	0.001		ATGAGTGTGTTGAAGAATTATCCTCCGTTTTTGCCGCTTAATAAGTATTGT	51	YSVLKNYPPFLPLNKYC	2
YGSGHNVRHSKWATTGC	2	0.001		ATGAGTTAGAATGCTTATCATTTTTAGCATGGTCATTGTCAGGATGGTTGT	51	YS+NAYHF+HGHCQDGC	2
YGSMMKKKTN+TVYLVC	2	0.001		ATGAGTTAGTCTCCTGGGTGGGTTATGGTTATGAATGTGCCGCCGATTTGT	51	YS+SPGWVMVMNVPPIC	2
YGSRKSTHVIYLDGNTC	2	0.001		ATGAGTTATAAGAGTCATAATGATATGCCGTATACGAAGAATGCGGATTGT	51	YSYKSHNDMPYTKNADC	2
YGSY+DLKKKARSWNQC	2	0.001		ATGAGTTATAATCAGCCGAAGAATACTATTAGGGGGGAGTTGAATGATTGT	51	YSYNQPKNTIRGELNDC	2
YGTDMSANKSSGSIYAC	2	0.001		ATGAGTTATGTGAATATTTGGATTGAGGTGAAGTTTGATAGGTTTCCGTGT	51	YSYVNIWIEVKFDRFPC	2
YGTIYVWMRGYWITVYC	2	0.001		ATGAGTTGGGTGAAGAATGATGATGTGACTTTTTTGGTTATGGTTGTTTGT	51	YSWVKNDDVTFLVMVVC	2
YGTKYSKDTYHSKFANC	2	0.001		ATGAGTTGTCATTAGGGGGATGAGTGGTGGTTGTTTAATATTAAGCAGTGT	51	YSCH+GDEWWLFNIKQC	2
YGTVAYSVNTVFAWMSC	2	0.001		ATGAGTTTGTCTTTGCATTATGTGGCGCATCCGTGTGCTAAGGCGGGTTGT	51	YSLSLHYVAHPCAKAGC	2
YGTVPAFRYFRHCWWVC	2	0.001		ATGAGTTTTGGGAAGTATATGGATATTGTTGAGGCTGTGTGGGAGCTTTGT	51	YSFGKYMDIVEAVWELC	2
YGVCRESRLRPKLSNYC	2	0.001		ATGAGTTTTGTTGCTATGAGTGAGCGTCAGCTGATGTATAAGTATGGTTGT	51	YSFVAMSERQLMYKYGC	2
YGVDEWNEFKHSVIDEC	2	0.001		ATGAGTTTTTGTATTTATACGGGGAATTTTAGGTGTGATATGAGGGCTTGT	51	YSFCIYTGNFRCDMRAC	2
YGVFKYSSFWISVGFVC	2	0.001		ATGATATTTAAGAAGAGGTGTACTTGGTATAGTTTGTCTGGTTATAAGTGT	51	YIFKKRCTWYSLSGYKC	2
YGVKLYNSELSEQFNVC	2	0.001		ATGATGAAGCAGACGAAGATGGGTCGTATGAAGAATAAGGTTCAGTCTTGT	51	YMKQTKMGRMKNKVQSC	2
YGW+YDHDDDTNQRGHC	2	0.001		ATGATGAAGCATATGTTTCGTAGGTGTTTTCGTTGGGCTCAGTGGTCGTGT	51	YMKHMFRRCFRWAQWSC	2
YGWDVKMMKHDSTVLKC	2	0.001		ATGATGAAGGTTAAGATGCTTGTTACTAAGAGTTGGTAGATTTCGAGGTGT	51	YMKVKMLVTKSW+ISRC	2
YGWLCLEMERMSIHLSC	2	0.001		ATGATGAATCCTGCGTCGGGGATGCATCAGAAGCTGTATAAGCATACGTGT	51	YMNPASGMHQKLYKHTC	2
YGWQLRLYLMSHVDSPC	2	0.001		ATGATGAATGCTGAGTATGCGTTTACTCAGACGTATTGGACTCTGTGTTGT	51	YMNAEYAFTQTYWTLCC	2
YGWTSDQKRNTRDMLWC	2	0.001		ATGATGAATGGTGCTGGGGATTGTAATTGGTAGAGGGCTTCGTCTTCTTGT	51	YMNGAGDCNW+RASSSC	2
YGY+HPNQLNWPPH+NC	2	0.001		ATGATGAATGTGAAGTGGAATTCGAGGCGTAATTTGAGGATTTTGAGTTGT	51	YMNVKWNSRRNLRILSC	2
YGYEMGVCGINSVRSCC	2	0.001		ATGATGAATTGGTATGGGTTGCATGAGGCGGAGCGTGATAATATTAATTGT	51	YMNWYGLHEAERDNINC	2
YGYLVRKVFSENATYNC	2	0.001		ATGATGACGAAGTGGATGGGTTATGATGCGACTACGGTGGGGAAGAATTGT	51	YMTKWMGYDATTVGKNC	2
YGYWRVVLE+YRVWHEC	2	0.001		ATGATGACGCAGAAGTTTAATGAGCGTTAGGAGTCGCAGGATATTTATTGT	51	YMTQKFNER+ESQDIYC	2
YH++GCLEAQRMGMRSC	2	0.001		ATGATGACGTTTAGGTGTCTTCGGTTGCATAAGGGTTTTGTGTTTCCTTGT	51	YMTFRCLRLHKGFVFPC	2
YH+F+NAMMKTTKTIFC	2	0.001		ATGATGACGTTTAGTTTGATGTAGTATGAGACGGTTAAGAGTGTTTCGTGT	51	YMTFSLM+YETVKSVSC	2
YH+GE+RFHKFPE+LTC	2	0.001		ATGATGACTAAGAATAATTGGTTTCGTAAGAAGTGGATGCATGCTAAGTGT	51	YMTKNNWFRKKWMHAKC	2
YH+HTYLNSRQNEKTSC	2	0.001		ATGATGACTTATAAGATTATTTGGTTTTATAATATTACTCATAATATTTGT	51	YMTYKIIWFYNITHNIC	2
YHACKIRLKDRQIATRC	2	0.001		ATGATGACTTGTGTGTATGTTAGGCATAATGTTGGGGCTGGTGGGTGGTGT	51	YMTCVYVRHNVGAGGWC	2
YHCAKKGCNMSSTGNKC	2	0.001		ATGATGAGGACTTGGCCGCGGGATAAGGTTAGGGTGAATGTGTAGCGTTGT	51	YMRTWPRDKVRVNV+RC	2
YHCSTTNTKMTCLKHRC	2	0.001		ATGATGAGGAGTGATAAGAATTCTCTTCATAAGACTAAGGCTCCTAAGTGT	51	YMRSDKNSLHKTKAPKC	2
YHEAAG+KKKYWLRGRC	2	0.001		ATGATGCAGTGTTATGCGAAGAATATGTTTACTTATGTTACGCAGACGTGT	51	YMQCYAKNMFTYVTQTC	2
YHENDWYDCTAELYLTC	2	0.001		ATGATGCATCATTCGACGTCGCTTCGTTTGTTGATTTAGTATCGTACGTGT	51	YMHHSTSLRLLI+YRTC	2
YHFEISRAYCNLYTY+C	2	0.001		ATGATGCATCCTCCGGGGCGGATGATGTGTAATAAGGTGTGGTCGAATTGT	51	YMHPPGRMMCNKVWSNC	2
YHFNTLHYQMFYSDMSC	2	0.001		ATGATGCATGAGCATAGGAAGAATGGTCAGAGGCATGCTAATCATGTGTGT	51	YMHEHRKNGQRHANHVC	2
YHFSDADNSHT++KNAC	2	0.001		ATGATGCATGCTTGGAATAATCTGGCTTTGTCGCCTCAGGTGGAGAATTGT	51	YMHAWNNLALSPQVENC	2
YHFSTRHRAVFDDEQDC	2	0.001		ATGATGCATTATGATCAGAAGGATCCTTATAAGTCGTCTTCGACTCGTTGT	51	YMHYDQKDPYKSSSTRC	2
YHGNLPDFAVKNIRKWC	2	0.001		ATGATGCGTGCTTAGAATACTCCTAATCGTTCTCATTCTGTGACTAATTGT	51	YMRA+NTPNRSHSVTNC	2
YHHGKTP+AKR+PQRPC	2	0.001		ATGATGCTGAATTGGGCTATGAGGTTGTGTAAGAGGTTGTGGCTGCAGTGT	51	YMLNWAMRLCKRLWLQC	2
YHIDMHSFHMWGMSRGC	2	0.001		ATGATGCTGACGATTTAGCATTGTAATTGTATGCTGAATAAGGGGAAGTGT	51	YMLTI+HCNCMLNKGKC	2
YHIHDRLENQMRVKTKC	2	0.001		ATGATGCTTTCTCGTAGTACTCAGTAGATGCTTTATTATTGGCGGATGTGT	51	YMLSRSTQ+MLYYWRMC	2
YHIKMEERCAMVNTNSC	2	0.001		ATGATGGAGACTTAGCTGTGGAGGAAGTAGCTTTAGTTTGATTCGACGTGT	51	YMET+LWRK+L+FDSTC	2
YHISVIWDRILMWTSGC	2	0.001		ATGATGGAGCATAATAGTGGTGATACGAATTATTGTATTAGTTGGACTTGT	51	YMEHNSGDTNYCISWTC	2
YHK+WQFRNGCSWVSWC	2	0.001		ATGATGGCTAAGCGGCCTAAGAGGATGACGCCTGAGTTTATGTTTAGGTGT	51	YMAKRPKRMTPEFMFRC	2
YHKRGRNRCPNAWYFAC	2	0.001		ATGATGGGGTAGATTAGTAATAGTTATCATACTTGGCTGATGATGCGGTGT	51	YMG+ISNSYHTWLMMRC	2
YHLDYDCNALVKHMRAC	2	0.001		ATGATGGGGTATCTTAATTCTATTAAGGTGGCTTTGAATTTTGATCTGTGT	51	YMGYLNSIKVALNFDLC	2
YHLHMTKPHSTDVDLLC	2	0.001		ATGATGGGTACGAATGTGTATCATAGGAGTGGTAAGCAGAAGCTTATTTGT	51	YMGTNVYHRSGKQKLIC	2
YHLYIVICKMVLEN+GC	2	0.001		ATGATGGGTCAGTTTATTTTGTTTAAGCGTTGTAGGCATAAGACGCAGTGT	51	YMGQFILFKRCRHKTQC	2
YHMGDPI+CATQHKPSC	2	0.001		ATGATGGGTTATCGGGTTGATGAGCGGAGTTTTGGGATGTATATGATTTGT	51	YMGYRVDERSFGMYMIC	2
YHMGTAMKEHEYGINSC	2	0.001		ATGATGGTGACTCAGAAGAATTTTGGTAGGATTGGGATTTGGATTGCTTGT	51	YMVTQKNFGRIGIWIAC	2
YHNKTVKY+TCWVSWRC	2	0.001		ATGATGGTGAGTCGGATTATTCGGCGGAAGTATACTAAGTAGTGTGATTGT	51	YMVSRIIRRKYTK+CDC	2
YHQALSERKPHWMDINC	2	0.001		ATGATGGTTATTGTTAATGTGTTTAGGGCTAGGGGTCCTGGGTATTTGTGT	51	YMVIVNVFRARGPGYLC	2
YHQNGFMKIKIDKRELC	2	0.001		ATGATGTATCAGCATAATACGAATTGGTGTTGGAATGTGGTTATGAAGTGT	51	YMYQHNTNWCWNVVMKC	2
YHRSATKYMSLRKTDKC	2	0.001		ATGATGTATCCGCTTTGGCGGCATAATAGGATTGCTAGTTTTAAGTTGTGT	51	YMYPLWRHNRIASFKLC	2
YHRSCTGMPSHTKMQLC	2	0.001		ATGATGTATTTGCCTGATAGTGAGAATAAGTGTGGGCGTCTGGCGTCTTGT	51	YMYLPDSENKCGRLASC	2
YHST+PYRWRNVCVPDC	2	0.001		ATGATGTCGGTGCATATTACGAATTATGAGAATACTAATCAGTCGAAGTGT	51	YMSVHITNYENTNQSKC	2
YHTCRRAWNETKTRNKC	2	0.001		ATGATGTCTAAGGATTAGACTGATAATCGGGATAAGCGTAATTGTTGTTGT	51	YMSKD+TDNRDKRNCCC	2
YHTETHDKEQSPEEAWC	2	0.001		ATGATGTGGAAGCATCAGCATGTTGAGTGTTTGTATCTGGCGCCGAAGTGT	51	YMWKHQHVECLYLAPKC	2
YHTGYNDRQITDDGNVC	2	0.001		ATGATGTGGAATGATTCGAATTGGCATACTGATAATTGGGATGAGGCGTGT	51	YMWNDSNWHTDNWDEAC	2
YHTHGGNS+YSRQKTPC	2	0.001		ATGATGTGGACGATTATGTATAGGCATCGGAGGGTGGAGCATGATGCGTGT	51	YMWTIMYRHRRVEHDAC	2
YHTRARKWVKRNDGWLC	2	0.001		ATGATGTGGACTGATGGGCAGGTTAAGTTTTTGAGGCATTTTAGGAAGTGT	51	YMWTDGQVKFLRHFRKC	2
YHTRVPTHSILYRQQRC	2	0.001		ATGATGTGGCCTAATGCTAATCATGGGGAGGATCCTTTGGCTGAGCAGTGT	51	YMWPNANHGEDPLAEQC	2
YHTWQILINVHRLVGVC	2	0.001		ATGATGTGTGGTAGGTGTAGGGATGGGGAGTAGGTGCTTAATTTGTTGTGT	51	YMCGRCRDGE+VLNLLC	2
YHVIIKIHRSIPWWKNC	2	0.001		ATGATGTGTTTGAGGACTAAGTATTAGAGTTTGAATAGTTATTCTACTTGT	51	YMCLRTKY+SLNSYSTC	2
YHVPTHRF+HAETKNWC	2	0.001		ATGATGTTGGATATGCATGTGCTGAGTATTATTAGTTAGCCGAAGGCGTGT	51	YMLDMHVLSIIS+PKAC	2
YHVQGVLRNYSCIGFLC	2	0.001		ATGATGTTTGATAAGACTCAGACGACTGCGGATATGCCGGTGGCTTGGTGT	51	YMFDKTQTTADMPVAWC	2
YHVWYCIKIVHQKLIPC	2	0.001		ATGATGTTTTTGCATAGTTATTTGGATTATTCTGTTATTATTAAGATGTGT	51	YMFLHSYLDYSVIIKMC	2
YHWMTQSDCLKWLSFGC	2	0.001		ATGATGTTTTTGGTGGCGATTGGGTATCAGAATGTGAAGAAGAGGAGGTGT	51	YMFLVAIGYQNVKKRRC	2
YHY+RS+DTMKHPG+YC	2	0.001		ATGATTAAGATTAGGATGCAGGTTGAGGTTGGTGTGTTTACGTTGAAGTGT	51	YIKIRMQVEVGVFTLKC	2
YHYDNATKCTVAVNSGC	2	0.001		ATGATTAAGTAGACTTGGAATGATATTTTGCGGACTCTTGGGTGGGAGTGT	51	YIK+TWNDILRTLGWEC	2
YHYLWGSIIVLNYFWLC	2	0.001		ATGATTAATGTGAGGTAGTGGGATGCTTGTAGGGTGATTTCGACGGAGTGT	51	YINVR+WDACRVISTEC	2
YI+LDRAQHT+CV+FVC	2	0.001		ATGATTAATTTTAGGCTTAGTGATTTGGTTTCTTGGATGCATGATGATTGT	51	YINFRLSDLVSWMHDDC	2
YI+RKF+LAGHDRRKEC	2	0.001		ATGATTACGATTGATGAGGTTCGGTATGCTCGGGAGTATGTGGATCAGTGT	51	YITIDEVRYAREYVDQC	2
YI+TERNGKRSSAPPQC	2	0.001		ATGATTACGTCGGGGCCTTGTTATCAGACGTATACTACGTAGTGGACTTGT	51	YITSGPCYQTYTT+WTC	2
YIAKGIRNGNNGTTKRC	2	0.001		ATGATTACTATGTCGTGGTCGAATTAGATTACTATTATTTCTAGGGTGTGT	51	YITMSWSN+ITIISRVC	2
YIALMPKSKD+WTHMCC	2	0.001		ATGATTACTTGTGTGTGTGATTGGGAGAATTGTTATTTTTGTTATGGGTGT	51	YITCVCDWENCYFCYGC	2
YIAMKQQAHNRNNHAWC	2	0.001		ATGATTAGGTATCTTTTTCAGGTGAATAGTCAGATTGCTAATGATTTGTGT	51	YIRYLFQVNSQIANDLC	2
YICACMHKYSVMQLKDC	2	0.001		ATGATTAGTATGAGGCGGATTGATACGTATGAGGGTGCGTTTTGTTGGTGT	51	YISMRRIDTYEGAFCWC	2
YICIWNKMMVFSRIVLC	2	0.001		ATGATTAGTTATAGGATTTATTATCGGGTTTATAATTGTAGGAGGCGTTGT	51	YISYRIYYRVYNCRRRC	2
YICLMGQATQLYWGLWC	2	0.001		ATGATTATTAATGCGTGGTCTGCTAGTGTGCATTTGAATATTAAGATGTGT	51	YIINAWSASVHLNIKMC	2
YICLVLL+ITHEKSRNC	2	0.001		ATGATTATTATTGGGCATCAGAAGGGGGTTTATGTTGTTGTGTATTTGTGT	51	YIIIGHQKGVYVVVYLC	2
YICWIRKVNWYWFFGKC	2	0.001		ATGATTATTCGTATTTTTCCGTTGACGTGGACTGGTGTTTGGATGAAGTGT	51	YIIRIFPLTWTGVWMKC	2
YICWKKWTDPSSWRQRC	2	0.001		ATGATTATTCTGAAGATTGCTTGGTCTCAGCATTATATTGTGTTGAATTGT	51	YIILKIAWSQHYIVLNC	2
YIDGTMQVSPTSIKAVC	2	0.001		ATGATTATTGCTTGGCAGAGTATTAATGCGAGTTTGCGTGGTAAGCTGTGT	51	YIIAWQSINASLRGKLC	2
YIDKVNEASWLSVKIIC	2	0.001		ATGATTATTGGGATGAATAGTGAGAAGGTGAGGCATTGGTCGTAGAAGTGT	51	YIIGMNSEKVRHWS+KC	2
YIDVVKDMRKKWG+AMC	2	0.001		ATGATTATTGTTAATTGGCCGATGAGGGTGACTAATGCGGGGTTTATGTGT	51	YIIVNWPMRVTNAGFMC	2
YIE+MVWSARSIISPHC	2	0.001		ATGATTATTTAGATTAATCCTTAGGAGTTTCAGAAGCGGACTGTGGTGTGT	51	YII+INP+EFQKRTVVC	2
YIERVSAKNWPTNTRNC	2	0.001		ATGATTATTTCTAAGCCGGAGAATAGTGGTCGTTGGAAGGATCATTCTTGT	51	YIISKPENSGRWKDHSC	2
YIFKKRCTWYSLSGYKC	2	0.001		ATGATTATTTGTAAGCTTACTAGGAATATTGTGCCTGAGCTGTTGCTGTGT	51	YIICKLTRNIVPELLLC	2
YIFLKVRIWKWSMIASC	2	0.001		ATGATTATTTGTTCGTATGATTTGCTGAATAGTATTACTCAGAGTGGTTGT	51	YIICSYDLLNSITQSGC	2
YIGFDNGYLLWRWQSDC	2	0.001		ATGATTCAGATTTGGGTTGGGAATAGGATTAAGATTAGTACTGTGTTTTGT	51	YIQIWVGNRIKISTVFC	2
YIGFKHPT+IKAGNAKC	2	0.001		ATGATTCGTATGCCTGTTGAGATTAGTGAGGTTGATGATCAGTTGGGTTGT	51	YIRMPVEISEVDDQLGC	2
YIGTILD+ELENNSNTC	2	0.001		ATGATTCTGCTGTTGATTTGTTTGAAGCGTTATGCTTGTCTGAGTGTTTGT	51	YILLLICLKRYACLSVC	2
YIGTNWKR+RWQAMATC	2	0.001		ATGATTCTTATTTCTCAGCATTCGACGAATGTGGATTCGCAGCGGCATTGT	51	YILISQHSTNVDSQRHC	2
YII+INP+EFQKRTVVC	2	0.001		ATGATTCTTTGTCATACGGTGGATAAGCGTAGTATGAATAATTGGTGTTGT	51	YILCHTVDKRSMNNWCC	2
YIIAWQSINASLRGKLC	2	0.001		ATGATTGAGCGTGTTTCTGCTAAGAATTGGCCGACTAATACTAGGAATTGT	51	YIERVSAKNWPTNTRNC	2
YIICKLTRNIVPELLLC	2	0.001		ATGATTGAGTAGATGGTGTGGTCTGCGAGGTCGATTATTTCTCCGCATTGT	51	YIE+MVWSARSIISPHC	2
YIICSYDLLNSITQSGC	2	0.001		ATGATTGATAAGGTGAATGAGGCTAGTTGGCTGTCGGTGAAGATTATTTGT	51	YIDKVNEASWLSVKIIC	2
YIIGMNSEKVRHWS+KC	2	0.001		ATGATTGATGGTACTATGCAGGTTTCGCCGACTAGTATTAAGGCGGTGTGT	51	YIDGTMQVSPTSIKAVC	2
YIIIGHQKGVYVVVYLC	2	0.001		ATGATTGATGTTGTTAAGGATATGAGGAAGAAGTGGGGTTAGGCGATGTGT	51	YIDVVKDMRKKWG+AMC	2
YIILKIAWSQHYIVLNC	2	0.001		ATGATTGCGCTTATGCCGAAGTCGAAGGATTAGTGGACGCATATGTGTTGT	51	YIALMPKSKD+WTHMCC	2
YIINAWSASVHLNIKMC	2	0.001		ATGATTGCTAAGGGTATTAGGAATGGGAATAATGGGACGACGAAGCGGTGT	51	YIAKGIRNGNNGTTKRC	2
YIIRIFPLTWTGVWMKC	2	0.001		ATGATTGCTATGAAGCAGCAGGCTCATAATCGGAATAATCATGCGTGGTGT	51	YIAMKQQAHNRNNHAWC	2
YIISKPENSGRWKDHSC	2	0.001		ATGATTGGGACGAATTGGAAGCGTTAGCGGTGGCAGGCGATGGCTACTTGT	51	YIGTNWKR+RWQAMATC	2
YIIVNWPMRVTNAGFMC	2	0.001		ATGATTGGGACGATTTTGGATTAGGAGCTTGAGAATAATTCTAATACTTGT	51	YIGTILD+ELENNSNTC	2
YIK+TWNDILRTLGWEC	2	0.001		ATGATTGGGTTTAAGCATCCTACTTAGATTAAGGCTGGGAATGCGAAGTGT	51	YIGFKHPT+IKAGNAKC	2
YIKIRMQVEVGVFTLKC	2	0.001		ATGATTGGGTTTGATAATGGTTATCTTTTGTGGAGGTGGCAGAGTGATTGT	51	YIGFDNGYLLWRWQSDC	2
YILCHTVDKRSMNNWCC	2	0.001		ATGATTGTGATTTAGGGTATTTTGCTGACTGATGCGTTTGTGCTTGATTGT	51	YIVI+GILLTDAFVLDC	2
YILGPHSYQMPNICAQC	2	0.001		ATGATTGTGCCGACGGAGAATGCGCTTTGTATTGCTGCGTGTATTTGGTGT	51	YIVPTENALCIAACIWC	2
YILISQHSTNVDSQRHC	2	0.001		ATGATTGTTAAGAGTGGTAAGATTACGTAGCAGACGCCGGATGATATGTGT	51	YIVKSGKIT+QTPDDMC	2
YILIY+RIEKTNKRKEC	2	0.001		ATGATTGTTAAGTAGTTGAATGAGAAGAATCGGTAGAAGAGGACTACTTGT	51	YIVK+LNEKNR+KRTTC	2
YILLLICLKRYACLSVC	2	0.001		ATGATTGTTCAGGTGAGTGGGAATGGGACTCAGTAGCGTAGTCATACTTGT	51	YIVQVSGNGTQ+RSHTC	2
YINFRLSDLVSWMHDDC	2	0.001		ATGATTGTTGTTGAGAATGAGTATAATTTTGCTGGGAATCCTTATAATTGT	51	YIVVENEYNFAGNPYNC	2
YINVR+WDACRVISTEC	2	0.001		ATGATTGTTTATATTGATTAGAATACTCTTCGTGTGTGGGTGACTGGGTGT	51	YIVYID+NTLRVWVTGC	2
YIQIWVGNRIKISTVFC	2	0.001		ATGATTGTTTCTGGGTGTTGGAAGGAGATTGAGTTGTTTCTGGTTGTGTGT	51	YIVSGCWKEIELFLVVC	2
YIRMPVEISEVDDQLGC	2	0.001		ATGATTTAGACTGAGCGTAATGGTAAGCGGTCGTCTGCGCCGCCGCAGTGT	51	YI+TERNGKRSSAPPQC	2
YIRYLFQVNSQIANDLC	2	0.001		ATGATTTAGAGGAAGTTTTAGCTGGCTGGGCATGATAGGCGTAAGGAGTGT	51	YI+RKF+LAGHDRRKEC	2
YISITEEKEIHNYG+MC	2	0.001		ATGATTTAGCTGGATCGGGCGCAGCATACTTAGTGTGTGTAGTTTGTTTGT	51	YI+LDRAQHT+CV+FVC	2
YISMRRIDTYEGAFCWC	2	0.001		ATGATTTATAATAATGCGTTGTAGTGGAGGCGTAAGCTGTATAAGAAGTGT	51	YIYNNAL+WRRKLYKKC	2
YISYRIYYRVYNCRRRC	2	0.001		ATGATTTATGTGTGTATTAAGCGGACGCTGAATCCGCGTTTTACTGTGTGT	51	YIYVCIKRTLNPRFTVC	2
YITCVCDWENCYFCYGC	2	0.001		ATGATTTCGATTACGGAGGAGAAGGAGATTCATAATTATGGTTAGATGTGT	51	YISITEEKEIHNYG+MC	2
YITIDEVRYAREYVDQC	2	0.001		ATGATTTGGCGTATTTATTGGAATTTGGGGTGGTGTGGTTATATGAGGTGT	51	YIWRIYWNLGWCGYMRC	2
YITMSWSN+ITIISRVC	2	0.001		ATGATTTGGGTGGCTATGAGGGTGCATAGTAAGGTTTTGTATTGTCCGTGT	51	YIWVAMRVHSKVLYCPC	2
YITSGPCYQTYTT+WTC	2	0.001		ATGATTTGTATTTGGAATAAGATGATGGTGTTTTCTAGGATTGTGCTTTGT	51	YICIWNKMMVFSRIVLC	2
YIVI+GILLTDAFVLDC	2	0.001		ATGATTTGTCTTATGGGGCAGGCTACTCAGTTGTATTGGGGGTTGTGGTGT	51	YICLMGQATQLYWGLWC	2
YIVK+LNEKNR+KRTTC	2	0.001		ATGATTTGTCTTGTGTTGCTTTAGATTACTCATGAGAAGAGTAGGAATTGT	51	YICLVLL+ITHEKSRNC	2
YIVKSGKIT+QTPDDMC	2	0.001		ATGATTTGTGCTTGTATGCATAAGTATTCGGTTATGCAGTTGAAGGATTGT	51	YICACMHKYSVMQLKDC	2
YIVPTENALCIAACIWC	2	0.001		ATGATTTGTTGGAAGAAGTGGACGGATCCTTCTAGTTGGCGGCAGAGGTGT	51	YICWKKWTDPSSWRQRC	2
YIVQVSGNGTQ+RSHTC	2	0.001		ATGATTTGTTGGATTAGGAAGGTGAATTGGTATTGGTTTTTTGGTAAGTGT	51	YICWIRKVNWYWFFGKC	2
YIVSGCWKEIELFLVVC	2	0.001		ATGATTTTGATTTATTAGCGTATTGAGAAGACGAATAAGCGTAAGGAGTGT	51	YILIY+RIEKTNKRKEC	2
YIVVENEYNFAGNPYNC	2	0.001		ATGATTTTGGGGCCTCATTCGTATCAGATGCCGAATATTTGTGCTCAGTGT	51	YILGPHSYQMPNICAQC	2
YIVYID+NTLRVWVTGC	2	0.001		ATGATTTTTCTGAAGGTGAGGATTTGGAAGTGGTCGATGATTGCTTCTTGT	51	YIFLKVRIWKWSMIASC	2
YIWRIYWNLGWCGYMRC	2	0.001		ATGCAGAAGAGTGCTAGTGGGCGGCGTCGGAGTTGTAATAATATTGTTTGT	51	YQKSASGRRRSCNNIVC	2
YIWVAMRVHSKVLYCPC	2	0.001		ATGCAGAAGTAGGCTCCGCCTATTAATGGTACTCAGATGGAGTAGCCTTGT	51	YQK+APPINGTQME+PC	2
YIYNNAL+WRRKLYKKC	2	0.001		ATGCAGAAGTTGCCTAATGGGCGGTGGTGGTTTTCTCCTTATACTTGTTGT	51	YQKLPNGRWWFSPYTCC	2
YIYVCIKRTLNPRFTVC	2	0.001		ATGCAGAGTTTGTTTATTGTGGGTGATTTTTCGTGGTATCGGTTTAAGTGT	51	YQSLFIVGDFSWYRFKC	2
YK+ASNRTQIVPTPNCC	2	0.001		ATGCAGATGAAGACGAATAGTATTTTTAAGGTGTATGATATGTATATTTGT	51	YQMKTNSIFKVYDMYIC	2
YK+EVPINTTRHNASTC	2	0.001		ATGCAGATTAAGAGTTAGTGTGGTGTTTTTCATGATACTACGGGTTATTGT	51	YQIKS+CGVFHDTTGYC	2
YK+LGN+MNQRNRRSSC	2	0.001		ATGCAGATTAATCTTTGGATGAATTAGATTAGGAAGTCGAAGCTGAAGTGT	51	YQINLWMN+IRKSKLKC	2
YK+SDSDRTTRTTFKVC	2	0.001		ATGCAGCAGGTTGTTACTGAGGCGAATTATATGCGTTTTACGTAGACTTGT	51	YQQVVTEANYMRFT+TC	2
YKACCCKGRFSRPCCTC	2	0.001		ATGCAGCATAAGGTGTGGCGTTTTAAGCAGTTGAGTAATCTGTTTAAGTGT	51	YQHKVWRFKQLSNLFKC	2
YKAGDSCVTYNVSNVYC	2	0.001		ATGCAGCCGACGTATAATAGTCATGATAAGCCTATGAGTCATGCTCTGTGT	51	YQPTYNSHDKPMSHALC	2
YKAIFNWNALMMNRMRC	2	0.001		ATGCAGCTGGTGATTTCGATGTTGCTGAAGTTGGTTAGTGTGACGCGTTGT	51	YQLVISMLLKLVSVTRC	2
YKCGTKEQSLYLLLRTC	2	0.001		ATGCAGGAGTAGAGGCATTATATGCAGAATAGGAAGACGGGTATTGTTTGT	51	YQE+RHYMQNRKTGIVC	2
YKDCANKYNWS+AMFAC	2	0.001		ATGCAGGATAGTTGTGATGATGGTCTGATTCCTCTGACGTGTCGTTGTTGT	51	YQDSCDDGLIPLTCRCC	2
YKDDMSEKCS+RVYVVC	2	0.001		ATGCAGTATACTACTGAGTTGGAGATTATGTCTGATTATGTGAAGCTTTGT	51	YQYTTELEIMSDYVKLC	2
YKDIAPSNAHRV+RSKC	2	0.001		ATGCAGTATATGAAGCAGTATTGGGCGACTAAGATGATTAGGCCGTATTGT	51	YQYMKQYWATKMIRPYC	2
YKDIVTCHWRVNNHLDC	2	0.001		ATGCAGTATGTTCCGCGTATGGGGAAGTCGTGGCTTCAGACGTCTGAGTGT	51	YQYVPRMGKSWLQTSEC	2
YKDKHSKQYSMNTGPHC	2	0.001		ATGCAGTATGTTTAGATGTGGTGGCCGAATCAGCGTTTTGCGCAGGAGTGT	51	YQYV+MWWPNQRFAQEC	2
YKDSSNED+RRSEMLKC	2	0.001		ATGCAGTGGTGGCTTCCGGAGCTTATGATGGCTTATCATAGTGTGTTTTGT	51	YQWWLPELMMAYHSVFC	2
YKDTALDIRPATSNPSC	2	0.001		ATGCAGTGTACGTGGACGGATTATACTGCTCAGATGGATTGTTATGAGTGT	51	YQCTWTDYTAQMDCYEC	2
YKEGWRTNLTA+CLWIC	2	0.001		ATGCAGTGTATTACGATGAGGAGTAATGGTTTGTATTATCCGGTTCCTTGT	51	YQCITMRSNGLYYPVPC	2
YKESCVGRNCHAHDLAC	2	0.001		ATGCAGTGTGTGCATCTGCTTGATGCTACGGTGAGGGAGATGATGCCTTGT	51	YQCVHLLDATVREMMPC	2
YKEVDVENGGWHA+EFC	2	0.001		ATGCAGTTGAATTTGATTCATGATAAGACGTGGGGTCGTACTAATAGGTGT	51	YQLNLIHDKTWGRTNRC	2
YKFKHGLDGRLRSGNKC	2	0.001		ATGCAGTTGACTACGAAGACGTTTGATATGCGGAAGATTCAGATGGATTGT	51	YQLTTKTFDMRKIQMDC	2
YKFLVKGVRLALQ+GLC	2	0.001		ATGCATAAGCGTGGTAGGAATCGTTGTCCTAATGCTTGGTATTTTGCTTGT	51	YHKRGRNRCPNAWYFAC	2
YKFRWLEWNWWGAISGC	2	0.001		ATGCATAAGTAGTGGCAGTTTCGGAATGGTTGTTCTTGGGTTAGTTGGTGT	51	YHK+WQFRNGCSWVSWC	2
YKG+CILMPIRDAALNC	2	0.001		ATGCATAATAAGACTGTTAAGTATTAGACTTGTTGGGTGAGTTGGAGGTGT	51	YHNKTVKY+TCWVSWRC	2
YKGELYLCRHHRKRTPC	2	0.001		ATGCATACGCGGGTTCCTACGCATAGTATTCTGTATCGTCAGCAGCGGTGT	51	YHTRVPTHSILYRQQRC	2
YKGITWNKDAPFKNANC	2	0.001		ATGCATACGGAGACGCATGATAAGGAGCAGTCTCCGGAGGAGGCGTGGTGT	51	YHTETHDKEQSPEEAWC	2
YKGLDSKSNGDLAKREC	2	0.001		ATGCATACGGGGTATAATGATCGTCAGATTACTGATGATGGGAATGTTTGT	51	YHTGYNDRQITDDGNVC	2
YKGSTFETRIMMSFFRC	2	0.001		ATGCATACTCATGGTGGGAATAGTTAGTATTCTCGTCAGAAGACTCCGTGT	51	YHTHGGNS+YSRQKTPC	2
YKHNISWTLSNTVGASC	2	0.001		ATGCATACTCGTGCGCGTAAGTGGGTGAAGCGGAATGATGGGTGGTTGTGT	51	YHTRARKWVKRNDGWLC	2
YKIEF+WEIRSYELMKC	2	0.001		ATGCATACTTGGCAGATTTTGATTAATGTTCATAGGCTGGTTGGTGTTTGT	51	YHTWQILINVHRLVGVC	2
YKIGSPRRN+DNIKGSC	2	0.001		ATGCATACTTGTCGGCGGGCTTGGAATGAGACTAAGACTAGGAATAAGTGT	51	YHTCRRAWNETKTRNKC	2
YKITWILNVRFCPWNQC	2	0.001		ATGCATAGGTCGGCGACGAAGTATATGAGTCTGCGGAAGACGGATAAGTGT	51	YHRSATKYMSLRKTDKC	2
YKKANWANVNDSKVDTC	2	0.001		ATGCATATGGGGACTGCTATGAAGGAGCATGAGTATGGTATTAATAGTTGT	51	YHMGTAMKEHEYGINSC	2
YKKCAMSWNPAMSAMTC	2	0.001		ATGCATATGGGTGATCCGATTTAGTGTGCTACTCAGCATAAGCCGAGTTGT	51	YHMGDPI+CATQHKPSC	2
YKKINSYDLLFFYRSEC	2	0.001		ATGCATATTAAGATGGAGGAGAGGTGTGCGATGGTGAATACGAATTCGTGT	51	YHIKMEERCAMVNTNSC	2
YKKKEVGQWNY+HDDSC	2	0.001		ATGCATATTAGTGTGATTTGGGATCGTATTCTGATGTGGACGTCTGGGTGT	51	YHISVIWDRILMWTSGC	2
YKKLHDSTYTILSYMNC	2	0.001		ATGCATATTCATGATCGTCTGGAGAATCAGATGAGGGTGAAGACTAAGTGT	51	YHIHDRLENQMRVKTKC	2
YKKLVLQKLWLYVVTTC	2	0.001		ATGCATATTGATATGCATAGTTTTCATATGTGGGGTATGTCGCGTGGGTGT	51	YHIDMHSFHMWGMSRGC	2
YKKNLLLGWLMQTMHGC	2	0.001		ATGCATCAGAATGGGTTTATGAAGATTAAGATTGATAAGCGGGAGTTGTGT	51	YHQNGFMKIKIDKRELC	2
YKKQGRHFYTVKNGG+C	2	0.001		ATGCATCAGGCGCTGTCGGAGAGGAAGCCTCATTGGATGGATATTAATTGT	51	YHQALSERKPHWMDINC	2
YKKQIRYDMSSNVKRKC	2	0.001		ATGCATCATGGTAAGACTCCGTAGGCGAAGCGGTAGCCGCAGAGGCCTTGT	51	YHHGKTP+AKR+PQRPC	2
YKKYEDL+KVESAVPHC	2	0.001		ATGCATCGTTCGTGTACTGGTATGCCGAGTCATACGAAGATGCAGCTTTGT	51	YHRSCTGMPSHTKMQLC	2
YKL+IFSYTKTNQKIMC	2	0.001		ATGCATCTTCATATGACGAAGCCGCATAGTACGGATGTTGATCTGCTTTGT	51	YHLHMTKPHSTDVDLLC	2
YKL+NRNNGFSVGNC+C	2	0.001		ATGCATCTTGATTATGATTGTAATGCTTTGGTGAAGCATATGAGGGCGTGT	51	YHLDYDCNALVKHMRAC	2
YKLLSVMHTEHI+KPHC	2	0.001		ATGCATGAGAATGATTGGTATGATTGTACGGCGGAGTTGTATTTGACGTGT	51	YHENDWYDCTAELYLTC	2
YKLTHKQNLYQKKSKNC	2	0.001		ATGCATGAGGCGGCTGGTTAGAAGAAGAAGTATTGGCTTCGGGGTCGGTGT	51	YHEAAG+KKKYWLRGRC	2
YKLVDPED+GPGELSSC	2	0.001		ATGCATGCTTGTAAGATTAGGTTGAAGGATCGTCAGATTGCGACGCGTTGT	51	YHACKIRLKDRQIATRC	2
YKLVYYVESQYVCVRLC	2	0.001		ATGCATGGGAATCTGCCTGATTTTGCGGTTAAGAATATTAGGAAGTGGTGT	51	YHGNLPDFAVKNIRKWC	2
YKMDRMRFAMNVHGFIC	2	0.001		ATGCATGTGATTATTAAGATTCATCGTTCTATTCCGTGGTGGAAGAATTGT	51	YHVIIKIHRSIPWWKNC	2
YKMR+GISSDRSCIRYC	2	0.001		ATGCATGTGCAGGGTGTTTTGCGTAATTATAGTTGTATTGGTTTTCTTTGT	51	YHVQGVLRNYSCIGFLC	2
YKMSAKWHPNW+IKDNC	2	0.001		ATGCATGTGTGGTATTGTATTAAGATTGTGCATCAGAAGCTTATTCCTTGT	51	YHVWYCIKIVHQKLIPC	2
YKMYESV+EWS+NGVSC	2	0.001		ATGCATGTTCCGACGCATAGGTTTTAGCATGCGGAGACGAAGAATTGGTGT	51	YHVPTHRF+HAETKNWC	2
YKNCWRLVTCLSTEANC	2	0.001		ATGCATTAGCATACGTATCTTAATAGTAGGCAGAATGAGAAGACGTCTTGT	51	YH+HTYLNSRQNEKTSC	2
YKNEMKSKKMCRMVQLC	2	0.001		ATGCATTAGGGTGAGTAGCGTTTTCATAAGTTTCCGGAGTAGCTGACGTGT	51	YH+GE+RFHKFPE+LTC	2
YKNFFIVTCRCRQCSLC	2	0.001		ATGCATTAGTAGGGGTGTCTTGAGGCGCAGCGTATGGGTATGCGGAGTTGT	51	YH++GCLEAQRMGMRSC	2
YKNFMIVGMIWWWRFLC	2	0.001		ATGCATTAGTTTTAGAATGCGATGATGAAGACGACGAAGACTATTTTTTGT	51	YH+F+NAMMKTTKTIFC	2
YKNKLLEKTWHQTCSRC	2	0.001		ATGCATTATGATAATGCGACTAAGTGTACTGTGGCTGTTAATTCTGGGTGT	51	YHYDNATKCTVAVNSGC	2
YKNR+NFCKEGKYQPGC	2	0.001		ATGCATTATTAGAGGTCTTAGGATACGATGAAGCATCCTGGGTAGTATTGT	51	YHY+RS+DTMKHPG+YC	2
YKNTRTPIRKTYPHLAC	2	0.001		ATGCATTATTTGTGGGGTTCTATTATTGTGTTGAATTATTTTTGGTTGTGT	51	YHYLWGSIIVLNYFWLC	2
YKPLWRRKHTTTSSEDC	2	0.001		ATGCATTCTACTTAGCCGTATAGGTGGCGTAATGTTTGTGTTCCGGATTGT	51	YHST+PYRWRNVCVPDC	2
YKPMM+RCNDASQVWKC	2	0.001		ATGCATTGGATGACTCAGAGTGATTGTTTGAAGTGGCTGTCTTTTGGTTGT	51	YHWMTQSDCLKWLSFGC	2
YKPMMISTY+LTISITC	2	0.001		ATGCATTGTGCTAAGAAGGGTTGTAATATGAGTAGTACGGGGAATAAGTGT	51	YHCAKKGCNMSSTGNKC	2
YKPTRLTVCTEDNSKLC	2	0.001		ATGCATTGTTCGACTACGAATACTAAGATGACGTGTTTGAAGCATCGGTGT	51	YHCSTTNTKMTCLKHRC	2
YKQKNKENGECVKVCMC	2	0.001		ATGCATTTGTATATTGTGATTTGTAAGATGGTGCTGGAGAATTAGGGTTGT	51	YHLYIVICKMVLEN+GC	2
YKQLTYCRRKIVKKFKC	2	0.001		ATGCATTTTAATACGCTTCATTATCAGATGTTTTATTCTGATATGAGTTGT	51	YHFNTLHYQMFYSDMSC	2
YKRACSNRRRDHYIYIC	2	0.001		ATGCATTTTAGTACTCGGCATCGTGCGGTTTTTGATGATGAGCAGGATTGT	51	YHFSTRHRAVFDDEQDC	2
YKRDN+KWFIRQRTLFC	2	0.001		ATGCATTTTAGTGATGCTGATAATAGTCATACTTAGTAGAAGAATGCGTGT	51	YHFSDADNSHT++KNAC	2
YKRESHVMCAW+GNVCC	2	0.001		ATGCATTTTGAGATTTCTCGGGCTTATTGTAATTTGTATACTTATTAGTGT	51	YHFEISRAYCNLYTY+C	2
YKRETWTKKYRAAKKGC	2	0.001		ATGCCGAAGATGTTTACGCCGTGGCAGGGGAAGGTTATTACTCATGCTTGT	51	YPKMFTPWQGKVITHAC	2
YKRIASTTIGQ+LANIC	2	0.001		ATGCCGAAGCATGAGAAGAGTATGAAGTGGCCGTGTTCTGTGGAGCATTGT	51	YPKHEKSMKWPCSVEHC	2
YKRINQQEL+TLRQCEC	2	0.001		ATGCCGATTAGGAGGAAGTTGAGTAGGGGTTTGCTTGTGAGTGTTTCGTGT	51	YPIRRKLSRGLLVSVSC	2
YKRKSWLAKIVYNVTKC	2	0.001		ATGCCGCAGTGTAATCGGGCTCAGGAGACGGTTAGGTCTTGGACTGTTTGT	51	YPQCNRAQETVRSWTVC	2
YKRRVDRPYWSCLECNC	2	0.001		ATGCCGCATGCGATTACTACTCTGCATCGTGCGTATGCGGAGTCTCAGTGT	51	YPHAITTLHRAYAESQC	2
YKRRVNFEI+VLFNYNC	2	0.001		ATGCCGCCGTTGATTTAGTCGACGACGGAGGATGGGATTCGGGTGGCGTGT	51	YPPLI+STTEDGIRVAC	2
YKRSGNLLYTTAVHRRC	2	0.001		ATGCCGCGTGCTACTATGACGGTTAATTAGGAGGATAGGACTTGTATTTGT	51	YPRATMTVN+EDRTCIC	2
YKRTEQMICCYRMLELC	2	0.001		ATGCCGCTTGGTATGTAGGGTTGTTGGAAGAGTAGGAAGCAGGAGAATTGT	51	YPLGM+GCWKSRKQENC	2
YKRWAYKRKYRVSITLC	2	0.001		ATGCCGGCGAATGTGAGGAAGGAGGAGTGTCAGGCGTATAGGCCTTTTTGT	51	YPANVRKEECQAYRPFC	2
YKSDRGN+DQTHLYKDC	2	0.001		ATGCCGGCGATGACGGAGGCGCCTAATTAGACTAGGAGGTAGCATAGTTGT	51	YPAMTEAPN+TRR+HSC	2
YKSGLKVLNGEKVNFNC	2	0.001		ATGCCGGGGTCTACTGATAATGGTAATCGTGGGACTAGTCCTGCGCGGTGT	51	YPGSTDNGNRGTSPARC	2
YKSKEW++YTRVSDTFC	2	0.001		ATGCCGTAGTCGCAGTTGGCGTAGAGTCAGCCTGTTGCGGATAAGAAGTGT	51	YP+SQLA+SQPVADKKC	2
YKSTKGMNSHRNMVRWC	2	0.001		ATGCCTAAGATGCTTTTGACTAGGGGTTTTGTGTGTTATACGTATGTTTGT	51	YPKMLLTRGFVCYTYVC	2
YKSVTPMKKFSNAVTEC	2	0.001		ATGCCTAAGTTGTATAATAAGCCGTCGTTTAGTCATCTTAGGCATTTTTGT	51	YPKLYNKPSFSHLRHFC	2
YKTKNFYSNLSVLD+KC	2	0.001		ATGCCTACGAATTATCAGAAGGCGAAGTGTCGTTGGCATAGGCCTACTTGT	51	YPTNYQKAKCRWHRPTC	2
YKTLNCYTQDLIWLAAC	2	0.001		ATGCCTAGGAGGAAGGGTCCTAGTAAGTATAAGACTAATAGTACTCATTGT	51	YPRRKGPSKYKTNSTHC	2
YKTMRVLRNKMFMIFSC	2	0.001		ATGCCTATGTGGTGGTATAAGAAGATTGTTAAGATGGTGATTGTTCTTTGT	51	YPMWWYKKIVKMVIVLC	2
YKTPCSQTKLNGPNTNC	2	0.001		ATGCCTCAGAAGTCGATGAATTAGATGCTTTATTAGATTGATTCGAATTGT	51	YPQKSMN+MLY+IDSNC	2
YKTSKRMRD+YNSSLLC	2	0.001		ATGCCTCGGGCGAGTGGGAAGTATACTTGGTCGCGTGTTCATACGAGTTGT	51	YPRASGKYTWSRVHTSC	2
YKV+LLHLWTVNILRHC	2	0.001		ATGCCTGTTAGTTGTGATTGTCCGAGTTGTGATCAGTTGAGTGAGGAGTGT	51	YPVSCDCPSCDQLSEEC	2
YKVRANMTMIDWMCKVC	2	0.001		ATGCCTTAGCAGAGTAGGGATAAGTATATGGGGCGGTATGTTAGTATTTGT	51	YP+QSRDKYMGRYVSIC	2
YKVRC+EVTGSKYFKDC	2	0.001		ATGCCTTGGACGACGTAGCTGACTGATATGCATATGAGGACTGTGAGTTGT	51	YPWTT+LTDMHMRTVSC	2
YKVRYTSKDTENHYCVC	2	0.001		ATGCCTTGTAAGAGGATGAAGTATCCGATGAGGCTTGATTGTGCTACGTGT	51	YPCKRMKYPMRLDCATC	2
YKWFCTKSVVRNGYTSC	2	0.001		ATGCCTTTGAGGACTAAGCATATTAATTGTACGCAGGGGCTTCAGACTTGT	51	YPLRTKHINCTQGLQTC	2
YKWHKTTSFNLLRFDIC	2	0.001		ATGCCTTTGGAGGATAGGAGGACTAAGATTAGTAGTGAGTATATGTTTTGT	51	YPLEDRRTKISSEYMFC	2
YKWWIAGSESRKHRPFC	2	0.001		ATGCGGAAGAAGGAGGGTGTTGTGTTGATTAAGTATTAGGCGTCGTATTGT	51	YRKKEGVVLIKY+ASYC	2
YKYFYHIVVYVGYMTLC	2	0.001		ATGCGGAGTAATCAGGTTTATAGGTGGCGTGAGTTTGAGGAGGCGGGGTGT	51	YRSNQVYRWREFEEAGC	2
YKYI+ILNQTEKKKVNC	2	0.001		ATGCGGAGTAATTTGTAGAATAGGTCGAGTTTGTAGTTGCGTGTGGATTGT	51	YRSNL+NRSSL+LRVDC	2
YKYILTSHDEKPPGNRC	2	0.001		ATGCGGATGGGGAAGATGTGTGAGGCGGGTAGGAGTGATGATGGGGCGTGT	51	YRMGKMCEAGRSDDGAC	2
YKYMFVTIRMWTNLFYC	2	0.001		ATGCGGATTTGTTAGGGTGCGACGGATATGAAGATGAGTGCGGGTAGTTGT	51	YRIC+GATDMKMSAGSC	2
YKYSIYNTMVRVNNDTC	2	0.001		ATGCGGCATTAGGTGACGAATATTTGTTCGTATAGTATTCAGCTGGGGTGT	51	YRH+VTNICSYSIQLGC	2
YKYSWMCQMKHFWRRSC	2	0.001		ATGCGGCGGGAGGGGGGGTAGGGGTAGGTTGGTAAGAATATGAAGTCTTGT	51	YRREGG+G+VGKNMKSC	2
YL+HGAGTSKSLIYISC	2	0.001		ATGCGGGAGACTAGTCGGACGGAGAATAGTTCTATGGCGAGTTTGCCGTGT	51	YRETSRTENSSMASLPC	2
YL+NYFNYY+VWHRNLC	2	0.001		ATGCGGGAGGGTCGTGAGATTGAGTAGTAGATGAGTTGGGATGGTCAGTGT	51	YREGREIE++MSWDGQC	2
YLAMRYFASMMTMQKPC	2	0.001		ATGCGGGTTGATTTTTCGCATTTTGGGAAGACGAAGATTAGTGAGTTGTGT	51	YRVDFSHFGKTKISELC	2
YLCNKKCV++KVKVETC	2	0.001		ATGCGGTATGTGCCTGGTAAGAGGTAGAAGTTGTATTATGATGCTGTTTGT	51	YRYVPGKR+KLYYDAVC	2
YLDCDNNAM+NIEKSYC	2	0.001		ATGCGGTGGCATAGGTATCTGCGTAATATGAAGTCGGAGTTTCGGTTTTGT	51	YRWHRYLRNMKSEFRFC	2
YLDEYTNSVKFTSRSLC	2	0.001		ATGCGTAAGAGTCGGGCGAGTACGGATCCGAAGAATACGCGTGCTCATTGT	51	YRKSRASTDPKNTRAHC	2
YLDLNYPLIHERWKDSC	2	0.001		ATGCGTAAGCGTAATTATCATGGTAAGATGATGTGTAAGGAGATTGGGTGT	51	YRKRNYHGKMMCKEIGC	2
YLEEGSSFHSRATDGDC	2	0.001		ATGCGTAATATTAAGTGTGTTGTGCAGGGGTATACTGATGAGCTTTGTTGT	51	YRNIKCVVQGYTDELCC	2
YLEFLKWARNKNMEFPC	2	0.001		ATGCGTACTCTTATTCTTCATATTGTGTCTGAGAATATGGTTGTGAGGTGT	51	YRTLILHIVSENMVVRC	2
YLEIRCARRRISDDVCC	2	0.001		ATGCGTACTGATTCTGGTGGTTGTAATATTGAGTAGCGTAAGCAGAATTGT	51	YRTDSGGCNIE+RKQNC	2
YLELQPWNLERYYKETC	2	0.001		ATGCGTAGTATTAGTAAGTGTATTTCTGAGATTAGTGTTTGGCATGGGTGT	51	YRSISKCISEISVWHGC	2
YLEMKDVQKKRSSQKRC	2	0.001		ATGCGTAGTGATCTGCTTATGTTGTAGATGGTGATGAATCGTGCGCATTGT	51	YRSDLLML+MVMNRAHC	2
YLETIGGVWTM+IRSDC	2	0.001		ATGCGTATGAATAGTTCGTGTAATACTCTTGAGCCGGCGTGGTATCAGTGT	51	YRMNSSCNTLEPAWYQC	2
YLEWREEASLKYKTRCC	2	0.001		ATGCGTGATGAGAAGTTTAGTTTTTCTTATGGGTGGTTGCTTTGGTATTGT	51	YRDEKFSFSYGWLLWYC	2
YLEYLCAYTIR+DRGIC	2	0.001		ATGCGTGCGTAGAGTTAGACTGAGTCTATTAAGCATGATACTTGGTGGTGT	51	YRA+S+TESIKHDTWWC	2
YLFCLIWHWLVRIRINC	2	0.001		ATGCGTGCTAAGACTGGGTGTTAGATGCGTAAGAATAGGCTTATGTATTGT	51	YRAKTGC+MRKNRLMYC	2
YLFFITWG+NPVWVEVC	2	0.001		ATGCGTGGTAATGATGTTATGAAGGCTTATAGTTGGAAGTATTGGTATTGT	51	YRGNDVMKAYSWKYWYC	2
YLGGK+LTSVTCMIASC	2	0.001		ATGCGTGGTACGGAGTGGGTGAAGAAGAAGACGAATCGGTATGATTATTGT	51	YRGTEWVKKKTNRYDYC	2
YLGMK+IDTTSDGWIDC	2	0.001		ATGCGTGTTAGTCATAATAATCATTATGTGAAGTTGCGTATTAATTTGTGT	51	YRVSHNNHYVKLRINLC	2
YLILVHIITAFTKDYSC	2	0.001		ATGCGTTAGAATAGTCAGCAGCTGCAGACTAGTGTTAAGGAGCAGAGTTGT	51	YR+NSQQLQTSVKEQSC	2
YLIRSFGAGLNNVIKCC	2	0.001		ATGCGTTAGTATGGTAGTGTGACTACGCTTCGGCAGAATACTATGCGGTGT	51	YR+YGSVTTLRQNTMRC	2
YLISVAMMSVMWWYKIC	2	0.001		ATGCGTTAGTGGAATCTGACGGTTTGGCGGCTTCGGTATTAGAAGGGTTGT	51	YR+WNLTVWRLRY+KGC	2
YLITKRLTLRVTWNGDC	2	0.001		ATGCGTTCGACTTCGCCGCTTTCGAATAGTTCGGAGAATAGGCGGCCTTGT	51	YRSTSPLSNSSENRRPC	2
YLK+YLAWPFTMMTRDC	2	0.001		ATGCGTTTGAAGTCTGGGATTTGGTAGCATCCGGGTGATATTGCTGTGTGT	51	YRLKSGIW+HPGDIAVC	2
YLKAWSAYPNAQDGARC	2	0.001		ATGCGTTTTGTGACTATGCTTACGAGTAATACTTGTGGGTGTTATAGTTGT	51	YRFVTMLTSNTCGCYSC	2
YLKINCKRCVYHIYLC	2	0.001		ATGCTGAAGGCTTGGTCGGCTTATCCGAATGCGCAGGATGGGGCGCGTTGT	51	YLKAWSAYPNAQDGARC	2
YLKLLLYSTYTHMGGYC	2	0.001		ATGCTGAAGTAGTATTTGGCTTGGCCGTTTACTATGATGACTCGGGATTGT	51	YLK+YLAWPFTMMTRDC	2
YLKLYMQYKEWENRNNC	2	0.001		ATGCTGAATTTTTGGATGAATTGGGTTCTTGTGAATCGTGGTGAGGATTGT	51	YLNFWMNWVLVNRGEDC	2
YLKMVLPRRYR+LTNRC	2	0.001		ATGCTGACGTTGTATTAGCATAAGAGTAAGTTTTATTTTCGGGTGATTTGT	51	YLTLY+HKSKFYFRVIC	2
YLKRLEHYTRSWFCEHC	2	0.001		ATGCTGACTCATACGCAGTTGAAGTTGAATGATACTTTTACTAAGGTTTGT	51	YLTHTQLKLNDTFTKVC	2
YLLFIIASTTF+KIFGC	2	0.001		ATGCTGACTGGGCATCAGGATGGTATTAGTAATTTTTCGCGTGATAAGTGT	51	YLTGHQDGISNFSRDKC	2
YLLLCSANMNIKGNLLC	2	0.001		ATGCTGAGGATTCCGTAGTGTGATCAGCCGATGGTGAATACTCATAGGTGT	51	YLRIP+CDQPMVNTHRC	2
YLLNWAEI+SNSDGLGC	2	0.001		ATGCTGAGTGTTAGGCTTTGTTCTGCTGTGAGTGTTGAGCTGAGGCCTTGT	51	YLSVRLCSAVSVELRPC	2
YLLVRVLRLPK+MGKRC	2	0.001		ATGCTGATGATGAAGATGGAGATTACGGAGAGGACGTGGAGTATGAATTGT	51	YLMMKMEITERTWSMNC	2
YLLVVMCSWTSLNR+VC	2	0.001		ATGCTGATGCATAAGGTTAGGGGGCATTAGCCTCTTATTATGGGTCCTTGT	51	YLMHKVRGH+PLIMGPC	2
YLLWGC+LLEHKRGNVC	2	0.001		ATGCTGATGGTTTTGCATTTGGTGAATTTTCTGTTGTATCCGCCTACTTGT	51	YLMVLHLVNFLLYPPTC	2
YLLWSWVMQHNWCHFGC	2	0.001		ATGCTGCGGACGACGTGTATGCCTTCGCGTAAGACGCCTTGGACGACTTGT	51	YLRTTCMPSRKTPWTTC	2
YLMHKVRGH+PLIMGPC	2	0.001		ATGCTGCGTAAGCATTGTAGGCTGAATGGTCTTGGTACGGCTATGTGGTGT	51	YLRKHCRLNGLGTAMWC	2
YLMMKMEITERTWSMNC	2	0.001		ATGCTGCGTTTGAAGTATACTCTTAATGAGCCTATGTCTTTTTCGGGTTGT	51	YLRLKYTLNEPMSFSGC	2
YLMSFIQYCVFY+ISRC	2	0.001		ATGCTGCTGGTTGTGATGTGTAGTTGGACGTCGTTGAATCGGTAGGTTTGT	51	YLLVVMCSWTSLNR+VC	2
YLMVLHLVNFLLYPPTC	2	0.001		ATGCTGGAGATGAAGGATGTGCAGAAGAAGCGTAGTTCTCAGAAGCGTTGT	51	YLEMKDVQKKRSSQKRC	2
YLN+YR+DVSVGKCYEC	2	0.001		ATGCTGGAGCTTCAGCCTTGGAATCTGGAGCGTTATTATAAGGAGACTTGT	51	YLELQPWNLERYYKETC	2
YLNFWMNWVLVNRGEDC	2	0.001		ATGCTGGAGGAGGGGAGTTCTTTTCATTCTCGTGCTACGGATGGTGATTGT	51	YLEEGSSFHSRATDGDC	2
YLNPYGVGRKWYAMRSC	2	0.001		ATGCTGGAGTGGAGGGAGGAGGCTAGTTTGAAGTATAAGACGCGGTGTTGT	51	YLEWREEASLKYKTRCC	2
YLNRETKSNEDGSVVQC	2	0.001		ATGCTGGATGAGTATACGAATTCGGTGAAGTTTACGAGTCGGTCGTTGTGT	51	YLDEYTNSVKFTSRSLC	2
YLNSNLAKGDYIKKIYC	2	0.001		ATGCTGTAGAATTATTTTAATTATTATTAGGTGTGGCATCGTAATCTTTGT	51	YL+NYFNYY+VWHRNLC	2
YLQCTQQWCHY+VPEGC	2	0.001		ATGCTGTATATTAGGTATATGTTTTAGTGGAATTAGAAGAGTTATAAGTGT	51	YLYIRYMF+WN+KSYKC	2
YLQKTHLFITIINELRC	2	0.001		ATGCTGTTGAATTGGGCTGAGATTTAGAGTAATAGTGATGGTTTGGGTTGT	51	YLLNWAEI+SNSDGLGC	2
YLQLLLRLTKNSSPNSC	2	0.001		ATGCTGTTGTGGGGTTGTTAGTTGCTTGAGCATAAGAGGGGTAATGTTTGT	51	YLLWGC+LLEHKRGNVC	2
YLQYHGQAYKLHRATWC	2	0.001		ATGCTGTTGTTGTGTAGTGCTAATATGAATATTAAGGGGAATCTTCTTTGT	51	YLLLCSANMNIKGNLLC	2
YLQYNLQVERGEINAWC	2	0.001		ATGCTTAAGTTGTTGCTTTATAGTACGTATACGCATATGGGGGGTTATTGT	51	YLKLLLYSTYTHMGGYC	2
YLRIP+CDQPMVNTHRC	2	0.001		ATGCTTAATAGGGAGACTAAGTCGAATGAGGATGGTTCGGTTGTGCAGTGT	51	YLNRETKSNEDGSVVQC	2
YLRKHCRLNGLGTAMWC	2	0.001		ATGCTTAATCCGTATGGTGTGGGTCGTAAGTGGTATGCGATGCGGAGTTGT	51	YLNPYGVGRKWYAMRSC	2
YLRLKYTLNEPMSFSGC	2	0.001		ATGCTTACTAGGCATTATATTTATGGGCGTAGTTTGAATGAGATTCCGTGT	51	YLTRHYIYGRSLNEIPC	2
YLRLLDRIHKYLYMLAC	2	0.001		ATGCTTACTGAGCGTACGGATATTGTGGTTAGTATTTTGAAGACTAGGTGT	51	YLTERTDIVVSILKTRC	2
YLRTTCMPSRKTPWTTC	2	0.001		ATGCTTAGTAATTGGGATACGAATAAGACGGATAGGACGAGGTTTCATTGT	51	YLSNWDTNKTDRTRFHC	2
YLSLYCIYVGNVNERRC	2	0.001		ATGCTTAGTATGTCTGTTGATATTAATACGAATGCTTTGCAGAGTATGTGT	51	YLSMSVDINTNALQSMC	2
YLSMSVDINTNALQSMC	2	0.001		ATGCTTATTTTGGTGCATATTATTACTGCGTTTACGAAGGATTATTCTTGT	51	YLILVHIITAFTKDYSC	2
YLSNWDTNKTDRTRFHC	2	0.001		ATGCTTCAGCTGTTGCTTCGGTTGACGAAGAATTCTAGTCCGAATAGTTGT	51	YLQLLLRLTKNSSPNSC	2
YLSSLFLHFDVLRAQWC	2	0.001		ATGCTTCAGTATCATGGTCAGGCGTATAAGCTGCATAGGGCGACGTGGTGT	51	YLQYHGQAYKLHRATWC	2
YLSVRLCSAVSVELRPC	2	0.001		ATGCTTGAGTATTTGTGTGCGTATACGATTCGTTAGGATCGTGGTATTTGT	51	YLEYLCAYTIR+DRGIC	2
YLTCTPGQASATSHKAC	2	0.001		ATGCTTGATTTGAATTATCCTCTTATTCATGAGCGTTGGAAGGATTCTTGT	51	YLDLNYPLIHERWKDSC	2
YLTERTDIVVSILKTRC	2	0.001		ATGCTTGGGATGAAGTAGATTGATACGACTAGTGATGGGTGGATTGATTGT	51	YLGMK+IDTTSDGWIDC	2
YLTGHQDGISNFSRDKC	2	0.001		ATGCTTGTTACGTCTGATTTGTATCCGTAGGCTAAGCATAATATGGGTTGT	51	YLVTSDLYP+AKHNMGC	2
YLTHTQLKLNDTFTKVC	2	0.001		ATGCTTTCTTCGCTTTTTTTGCATTTTGATGTGTTGAGGGCTCAGTGGTGT	51	YLSSLFLHFDVLRAQWC	2
YLTLY+HKSKFYFRVIC	2	0.001		ATGCTTTTTTGTCTTATTTGGCATTGGCTGGTTCGGATTCGGATTAATTGT	51	YLFCLIWHWLVRIRINC	2
YLTRHYIYGRSLNEIPC	2	0.001		ATGGAGAAGAAGGATAGGAGGAAGCAGTGTCCGGATCTGGGTGATGGGTGT	51	YEKKDRRKQCPDLGDGC	2
YLTVCLSYISLHEEMRC	2	0.001		ATGGAGAATAATAATAGTCCGTCTACTCTTTTGAAGTTTAGGAGGGTTTGT	51	YENNNSPSTLLKFRRVC	2
YLTYQYKLRGRRARLQC	2	0.001		ATGGAGAATACTCGGACGGATCTGACGTCGCAGTATTTGCGGTGTCATTGT	51	YENTRTDLTSQYLRCHC	2
YLVFDSRHNFIEWCVEC	2	0.001		ATGGAGAATGTGTATAAGATTGTTGGGTAGGAGAAGCAGAATATGCTGTGT	51	YENVYKIVG+EKQNMLC	2
YLVLRLRR*LI+KRC	2	0.001		ATGGAGAATTATGCGCAGATTGATACTTAGAATGATTTTGAGAATAATTGT	51	YENYAQIDT+NDFENNC	2
YLVTSDLYP+AKHNMGC	2	0.001		ATGGAGAATTATTTGTTTAATTGTGGGTATAAGACTTGTTATTGGACTTGT	51	YENYLFNCGYKTCYWTC	2
YLWRMKRF+LTISKHLC	2	0.001		ATGGAGACGCTTGGGTTTAAGGTTATTAAGTTTTCTATGATTCCGGTTTGT	51	YETLGFKVIKFSMIPVC	2
YLYIRYMF+WN+KSYKC	2	0.001		ATGGAGACGGTGCTTAATATGAATGATCCGCGGAGGAGGAGTTTGATTTGT	51	YETVLNMNDPRRRSLIC	2
YLYITRYPNKIWLINFC	2	0.001		ATGGAGACGTGTGAGCTTGAGATGTCTAAGAGTATGTCTACTGATTCTTGT	51	YETCELEMSKSMSTDSC	2
YMAKRPKRMTPEFMFRC	2	0.001		ATGGAGAGGTATGTTGGTAGTTTTGATATTTTTGGGTATTGTCGGAAGTGT	51	YERYVGSFDIFGYCRKC	2
YMCGRCRDGE+VLNLLC	2	0.001		ATGGAGAGGTTTTGTTAGAGTTATTATAAGAAGCATAGTAATGATAGTTGT	51	YERFC+SYYKKHSNDSC	2
YMCLRTKY+SLNSYSTC	2	0.001		ATGGAGAGTAGGAATCGGGCGCTGGGTTGTCCTTTTAAGCCGCAGTATTGT	51	YESRNRALGCPFKPQYC	2
YMEHNSGDTNYCISWTC	2	0.001		ATGGAGAGTATGGAGAATAAGAAGAATAAGCATTATATGGAGGATAGTTGT	51	YESMENKKNKHYMEDSC	2
YMET+LWRK+L+FDSTC	2	0.001		ATGGAGATGGGTATGTAGGGGTATGCTCAGTGGGAGCATTCGCGGAGGTGT	51	YEMGM+GYAQWEHSRRC	2
YMFDKTQTTADMPVAWC	2	0.001		ATGGAGATTAATAGGAAGTAGAAGCAGTATTCGGGGTAGATTATGAATTGT	51	YEINRK+KQYSG+IMNC	2
YMFLHSYLDYSVIIKMC	2	0.001		ATGGAGATTCGTAGTTTGGCTAAGGAGAAGCTTAGTGGGGCTAGGAGTTGT	51	YEIRSLAKEKLSGARSC	2
YMFLVAIGYQNVKKRRC	2	0.001		ATGGAGATTGAGCTTAGTATTGGTTATTTTTTGGAGCGGATGATTATTTGT	51	YEIELSIGYFLERMIIC	2
YMG+ISNSYHTWLMMRC	2	0.001		ATGGAGATTGATATTAAGGAGGTTAAGGGGTTTTGTTAGGTGTAGAAGTGT	51	YEIDIKEVKGFC+V+KC	2
YMGQFILFKRCRHKTQC	2	0.001		ATGGAGATTGGGTGGCCGAGGTTTCATACTAAGATGGATGCTGAGCAGTGT	51	YEIGWPRFHTKMDAEQC	2
YMGTNVYHRSGKQKLIC	2	0.001		ATGGAGATTTGTTATCTTTAGCTGAGGAGTATTAGGAAGTCGGGGTGTTGT	51	YEICYL+LRSIRKSGCC	2
YMGYLNSIKVALNFDLC	2	0.001		ATGGAGCAGGAGCATTCTATGACGTATGGGGATGATTGTTGGCAGGATTGT	51	YEQEHSMTYGDDCWQDC	2
YMGYRVDERSFGMYMIC	2	0.001		ATGGAGCATAATAGTATGATGAGGAATAATGGGCGTAAGAATTATAGGTGT	51	YEHNSMMRNNGRKNYRC	2
YMHAWNNLALSPQVENC	2	0.001		ATGGAGCATTTTTATGATTAGAATTAGAAGCATACTTTTTATGATACTTGT	51	YEHFYD+N+KHTFYDTC	2
YMHEHRKNGQRHANHVC	2	0.001		ATGGAGCCTGTGAGGGGTGAGCATAAGGTTAGTTTGTGGCCTTGTCTGTGT	51	YEPVRGEHKVSLWPCLC	2
YMHHSTSLRLLI+YRTC	2	0.001		ATGGAGCGTAAGGAGCAGTAGTCGGTTAATCGTTTGAAGGGTAGGCGTTGT	51	YERKEQ+SVNRLKGRRC	2
YMHPPGRMMCNKVWSNC	2	0.001		ATGGAGGCGAGTTGGCCTAGTTGGATGAAGCCGAGTCAGATGACTTGGTGT	51	YEASWPSWMKPSQMTWC	2
YMHYDQKDPYKSSSTRC	2	0.001		ATGGAGGCGATGACGCAGGTGACGAGTAATGATACTGAGTGTATGGTCTGT	51	YEAMTQVTSNDTECMVC	2
YMKHMFRRCFRWAQWSC	2	0.001		ATGGAGGCGGGGAAGCTTCGTAATTAGTTGAGGAAGTAGCAGTGGAAGTGT	51	YEAGKLRN+LRK+QWKC	2
YMKQTKMGRMKNKVQSC	2	0.001		ATGGAGGCTATTATTACGAGGCTTATGCATAATAAGTGTAGGATTAGGTGT	51	YEAIITRLMHNKCRIRC	2
YMKVKMLVTKSW+ISRC	2	0.001		ATGGAGGGTGATATGGAGAAGTATTCTGATTAGCTGAAGAGTGGTAATTGT	51	YEGDMEKYSD+LKSGNC	2
YMLDMHVLSIIS+PKAC	2	0.001		ATGGAGGGTGGGAGACGTATTCGTTGTGGTGTTCGTAATTGTGGTTGT	48	YEGGRRIRCGVRNCGC	2
YMLNWAMRLCKRLWLQC	2	0.001		ATGGAGGTGATGACGGATGAGCAGAGTAATAGTAAGCTGGATAGGGTTTGT	51	YEVMTDEQSNSKLDRVC	2
YMLSRSTQ+MLYYWRMC	2	0.001		ATGGAGGTGGAATGAGATAGTAAGTAGGTGCAGTATTAGACTGTGTGT	48	YEVE*DSK+VQY+TVC	2
YMLTI+HCNCMLNKGKC	2	0.001		ATGGAGTAGATTCAGTTGGAGGTGATGGTTGCGAGTTTTAGTATGAATTGT	51	YE+IQLEVMVASFSMNC	2
YMNAEYAFTQTYWTLCC	2	0.001		ATGGAGTATAAGGATGAGTAGATGCGTGATAGTTCTAATTTTATTGGTTGT	51	YEYKDE+MRDSSNFIGC	2
YMNGAGDCNW+RASSSC	2	0.001		ATGGAGTATGGTTTGGATGGTTTTGTTGATTATCATATTCATCCTTAGTGT	51	YEYGLDGFVDYHIHP+C	2
YMNPASGMHQKLYKHTC	2	0.001		ATGGAGTCGTGTGTGATTGTTTATGTTCAGAGTCTGAGGAAGCGGTGTTGT	51	YESCVIVYVQSLRKRCC	2
YMNVKWNSRRNLRILSC	2	0.001		ATGGAGTGTAAGTATAATTATTTGAGTGTGGTGGTTTGGAGTCTGAAGTGT	51	YECKYNYLSVVVWSLKC	2
YMNWYGLHEAERDNINC	2	0.001		ATGGAGTGTAGGTTGATGTAGTTGGGGACGAATTAGCAGTATAGGCCGTGT	51	YECRLM+LGTN+QYRPC	2
YMQCYAKNMFTYVTQTC	2	0.001		ATGGAGTGTAGTAATAAGGGTTCGCAGGAGACTCTGTTGCAGCAGCAGTGT	51	YECSNKGSQETLLQQQC	2
YMRA+NTPNRSHSVTNC	2	0.001		ATGGAGTGTGTGGTGGTTATGTAGAATATTCAGATGATTCGTGATTGTTGT	51	YECVVVM+NIQMIRDCC	2
YMRSDKNSLHKTKAPKC	2	0.001		ATGGAGTTGAGGTTGTAGCGGAATATGTATAGGTTTATGCAGCATATTTGT	51	YELRL+RNMYRFMQHIC	2
YMRTWPRDKVRVNV+RC	2	0.001		ATGGAGTTGAGTGAGTGTTTGTGTGAGGATTTGCGTCATCGTTTGCTGTGT	51	YELSECLCEDLRHRLLC	2
YMSKD+TDNRDKRNCCC	2	0.001		ATGGAGTTGTTTGATAGTTAGAAGATTGGGTTTTATGTGTGTACGCGGTGT	51	YELFDS+KIGFYVCTRC	2
YMSVHITNYENTNQSKC	2	0.001		ATGGAGTTTACGATGCAGGAGGATCAGTCTAAGGGGATTTCGCGTTAGTGT	51	YEFTMQEDQSKGISR+C	2
YMTCVYVRHNVGAGGWC	2	0.001		ATGGATAAGAAGGGTCTTATTTTGGATAGGAGGGTTTGTAGTTATCTGTGT	51	YDKKGLILDRRVCSYLC	2
YMTFRCLRLHKGFVFPC	2	0.001		ATGGATAAGCATTGTATTATGATGACGCGTAATAGGGTTACTTGTATGTGT	51	YDKHCIMMTRNRVTCMC	2
YMTFSLM+YETVKSVSC	2	0.001		ATGGATAAGGAGATTATGCCTGATGTGATGGGTCGTACTAGGCAGCATTGT	51	YDKEIMPDVMGRTRQHC	2
YMTKNNWFRKKWMHAKC	2	0.001		ATGGATAATAAGCATGAGGTGTTGCATTAGATGAAGAATAAGGAGGGGTGT	51	YDNKHEVLH+MKNKEGC	2
YMTKWMGYDATTVGKNC	2	0.001		ATGGATAATGATTTGCATAATACTCCTGATATGGAGAATGATCTGCATTGT	51	YDNDLHNTPDMENDLHC	2
YMTQKFNER+ESQDIYC	2	0.001		ATGGATACGGATCTTGCTGTGAATCCGAAGAGTTCTCGGATTGAGGTGTGT	51	YDTDLAVNPKSSRIEVC	2
YMTYKIIWFYNITHNIC	2	0.001		ATGGATACGGCTGTGAGGCGGTTGGATGATTATGATCATCTGCGGAAGTGT	51	YDTAVRRLDDYDHLRKC	2
YMVIVNVFRARGPGYLC	2	0.001		ATGGATAGTACGGATACTTATAATGTGTATTCGAAGGGGAAGTGGATTTGT	51	YDSTDTYNVYSKGKWIC	2
YMVSRIIRRKYTK+CDC	2	0.001		ATGGATAGTATGGATAGTGGTGGGAGGATTTGGTTGTGTAAGAATCTTTGT	51	YDSMDSGGRIWLCKNLC	2
YMVTQKNFGRIGIWIAC	2	0.001		ATGGATAGTGCGACTTCTGGTGTGCAGACTGTTTTGAGTTCGTTGTGTTGT	51	YDSATSGVQTVLSSLCC	2
YMWKHQHVECLYLAPKC	2	0.001		ATGGATAGTGGGGTGTATGCGGAGATTATTCATGATCGGGTGTGTGCGTGT	51	YDSGVYAEIIHDRVCAC	2
YMWNDSNWHTDNWDEAC	2	0.001		ATGGATAGTTAGAATCCGAATCGGGTTAGGACTTCTTAGCCTACTTATTGT	51	YDS+NPNRVRTS+PTYC	2
YMWPNANHGEDPLAEQC	2	0.001		ATGGATATGCAGATTTATGGGTAGACGAGGCTGTATGGGAATACTGGGTGT	51	YDMQIYG+TRLYGNTGC	2
YMWTDGQVKFLRHFRKC	2	0.001		ATGGATATTCATTAGGATAGGAATATGGAGAGTTATGATAATCGTAGGTGT	51	YDIH+DRNMESYDNRRC	2
YMWTIMYRHRRVEHDAC	2	0.001		ATGGATATTTGTAAGAAGAGGAATGGTGGGTCGATTATGTGGATGACGTGT	51	YDICKKRNGGSIMWMTC	2
YMYLPDSENKCGRLASC	2	0.001		ATGGATCAGAATTCTATTGTGTGTAGGTCTACGTCGTATAAGATTATTTGT	51	YDQNSIVCRSTSYKIIC	2
YMYPLWRHNRIASFKLC	2	0.001		ATGGATCAGCATGGGTATATTGCTCTGATGTCGCTTCCGACGTTGTATTGT	51	YDQHGYIALMSLPTLYC	2
YMYQHNTNWCWNVVMKC	2	0.001		ATGGATCAGGTTTTGGATGTTAATTCTTCGAGTACTTGTCGGTAGCAGTGT	51	YDQVLDVNSSSTCR+QC	2
YN+KRSKVTHHMNQSCC	2	0.001		ATGGATCAGTCTATGGGGAGTAAGTAGTTGAATAAGTGGAAGAGTTGGTGT	51	YDQSMGSK+LNKWKSWC	2
YN+RVYTRNILIWCRYC	2	0.001		ATGGATCATACGTGTCATATGAATATTTGGTCTTCGCGGTGGTTGAATTGT	51	YDHTCHMNIWSSRWLNC	2
YN+YNHLHQLESSASNC	2	0.001		ATGGATCATTAGTTGATTGGTAAGTTGCCTAGTTGGTGGTATATGAAGTGT	51	YDH+LIGKLPSWWYMKC	2
YNAFMANMARHGGRELC	2	0.001		ATGGATCGGGTGGCGGAGTCTAAGATTAAGGTGGATTGGTGTAGGTTGTGT	51	YDRVAESKIKVDWCRLC	2
YNANELRQAQALSIMSC	2	0.001		ATGGATCGTTGTTTTAATCTTGGGATGAGGATTAATCGGACTAGTATTTGT	51	YDRCFNLGMRINRTSIC	2
YNC	2	0.001		ATGGATCTTTAGCTGAATCTGAGTGTTCGGAGTGTTCTGATTTAGACGTGT	51	YDL+LNLSVRSVLI+TC	2
YNCHTSFVVHFNWMVKC	2	0.001		ATGGATGATATTTTGATGCCGAATAAGGCGATGGGTTAGGAGATGAATTGT	51	YDDILMPNKAMG+EMNC	2
YNCRREWRSVRNREVDC	2	0.001		ATGGATGATGGGCTTAGGTATTCGTGTATGATGGGTAATGTGCGTAGGTGT	51	YDDGLRYSCMMGNVRRC	2
YNCTECKYCATESGTSC	2	0.001		ATGGATGCGGTTGATACTGAGAGTTGGTTTCCTCCTAAGCCTCATCCGTGT	51	YDAVDTESWFPPKPHPC	2
YNDIRATVMKKQSNDLC	2	0.001		ATGGATGGGAGTATTAAGAGGGAGACTCAGATGAGTTGGAAGAATGGTTGT	51	YDGSIKRETQMSWKNGC	2
YNDNTEGEHWRTAMPPC	2	0.001		ATGGATGGGCGTATGATTAATAAGAGGATTTTTGAGTGGTTTATTACTTGT	51	YDGRMINKRIFEWFITC	2
YNDWKRVSFAESEARLC	2	0.001		ATGGATGGTACGATTAGGTGTACGTTGGTGAGGTATGTGTGGTATAGTTGT	51	YDGTIRCTLVRYVWYSC	2
YNELLRMSLNLGCFDEC	2	0.001		ATGGATGTGAAGGTGAGTCTGATTGAGTATGAGTTTGAGATGGCGTATTGT	51	YDVKVSLIEYEFEMAYC	2
YNFRMSGRDYSMCSGIC	2	0.001		ATGGATGTGAATCGGCAGTAGTAGGAGGATACTTATAGTAAGTCTAATTGT	51	YDVNRQ++EDTYSKSNC	2
YNG+YADMYW+SNN+NC	2	0.001		ATGGATGTGATTAATATGAATCTTAGTGTGAGGTGGAGGGATGTTCCTTGT	51	YDVINMNLSVRWRDVPC	2
YNGDWHKMN+KGLNICC	2	0.001		ATGGATTAGAATAATAAGAATCTGATGAGGAGTACTCATATGAGTTGTTGT	51	YD+NNKNLMRSTHMSCC	2
YNGISARREMPGS+DKC	2	0.001		ATGGATTAGGGGGATAGGCTTGCTGATAATGGGAAGATTAGGTATAATTGT	51	YD+GDRLADNGKIRYNC	2
YNGNPLHRR+YQSSCEC	2	0.001		ATGGATTATAAGAAGCCGTAGATGTTTAATAAGTGTGATCGGTTTTAGTGT	51	YDYKKP+MFNKCDRF+C	2
YNGRLARYWYSFLP++C	2	0.001		ATGGATTATAGGATGGCGAATCTGGAGCTTGATCGGTATACGTTTTATTGT	51	YDYRMANLELDRYTFYC	2
YNGSVFVTRTQKMVH+C	2	0.001		ATGGATTCTAGGTGTGTGTATTATTAGAAGGGTACTGTTTGTAATATGTGT	51	YDSRCVYY+KGTVCNMC	2
YNGTDTGA+RKKSQKHC	2	0.001		ATGGATTCTGGGAATTATGTTGTTCTTGATGTGATGCTGATTATGTGGTGT	51	YDSGNYVVLDVMLIMWC	2
YNHNGFVMGQPPRQRPC	2	0.001		ATGGATTGGAGGGGGACTAAGATTTGTGTTTCGTAGAATGATGATTAGTGT	51	YDWRGTKICVS+NDD+C	2
YNHSSYRTALRNHFICC	2	0.001		ATGGATTGTCGGCAGAAGAGGAGGAAGTCGTAGGATTTTACGTTTTAGTGT	51	YDCRQKRRKS+DFTF+C	2
YNICNQVHVCPHRRTLC	2	0.001		ATGGATTGTGGGTATATGGAGTATGAGAGGACTGGGAATTAGAAGAAGTGT	51	YDCGYMEYERTGN+KKC	2
YNIWQNR+FWRLEGVYC	2	0.001		ATGGATTGTTTGCATCAGAATTGTGATTCTGCGCATGGGAAGTGGTGTTGT	51	YDCLHQNCDSAHGKWCC	2
YNKDDDDINDEFVALPC	2	0.001		ATGGATTTTAGTACGAAGACGACGAATGAGAAGTGGATGCGGTGTTTGTGT	51	YDFSTKTTNEKWMRCLC	2
YNKHHTSYRTTGNPTKC	2	0.001		ATGGATTTTCCTAAGCTGTATGCTAGGTTGACTGGTTATTGTAGTGCTTGT	51	YDFPKLYARLTGYCSAC	2
YNL+VLGHEAWSLRKPC	2	0.001		ATGGATTTTGGGCGTTGGATTGAGACGGATCAGAGGAGTGAGTTGAGGTGT	51	YDFGRWIETDQRSELRC	2
YNLKSSFKLIIWLTVWC	2	0.001		ATGGATTTTTGTCAGGGTCATGTGTTTGCTAGTCTTTGGTTGAATCATTGT	51	YDFCQGHVFASLWLNHC	2
YNLQKEGESLTKNELKC	2	0.001		ATGGCGAAGCGGTATAGGATTTAGTGTTTGCCGAGGAGGCTTGCTGATTGT	51	YAKRYRI+CLPRRLADC	2
YNLRLGKFWVLFACDRC	2	0.001		ATGGCGAGTTGGAAGGATTGGATTAAGACTTAGAGTAATAATGATAATTGT	51	YASWKDWIKT+SNNDNC	2
YNLSMKSQPLTCLVPTC	2	0.001		ATGGCGATGGTTAATCTGCAGTGTGGGAGGCGTATTTGTACGCCTGCTTGT	51	YAMVNLQCGRRICTPAC	2
YNLSSWRQLYILADCNC	2	0.001		ATGGCGCAGAGGATTGGTGCTTATTATATTCTGTTTTCTAAGCGGACTTGT	51	YAQRIGAYYILFSKRTC	2
YNM+NVLANELWNMHGC	2	0.001		ATGGCGCAGAGTAGGAATCATCGTAGGAATTAGGATCATTATTATTTTTGT	51	YAQSRNHRRN+DHYYFC	2
YNMCTHILWYQLRKWYC	2	0.001		ATGGCGCGGAATACTAAGAAGCTGAGTAAGCATCGTAAGGCGCAGACTTGT	51	YARNTKKLSKHRKAQTC	2
YNMDQVAYTCRAK+VTC	2	0.001		ATGGCGCTGGTGACTAGTAAGTTGGGGAAGAATAGGATGGTGTATATGTGT	51	YALVTSKLGKNRMVYMC	2
YNMDTYS+TRKVGTSKC	2	0.001		ATGGCGGAGGAGTGGCGTTCGCATTGGAGGCGGTTTTCTAGTTCTCTGTGT	51	YAEEWRSHWRRFSSSLC	2
YNMEHYIN+KPGFRFVC	2	0.001		ATGGCGGAGGGGGAGCCTAGTTATGGTAAGGCGGAGACGATGCATGAGTGT	51	YAEGEPSYGKAETMHEC	2
YNMKTCDVWS+EVRNKC	2	0.001		ATGGCGGATTAGCAGAGGAAGTGTATGGATATTAATGATTGTTATTATTGT	51	YAD+QRKCMDINDCYYC	2
YNN++IDPDPGMRSTAC	2	0.001		ATGGCGGGTTGGGTTCAGCAGATGCCTAATACGACGCATGTGCAGACTTGT	51	YAGWVQQMPNTTHVQTC	2
YNNEHKNSDEILSENHC	2	0.001		ATGGCGGGTTGTAAGTTGATGTGGAGGAGGAAGTCTAAGCTTAAGATTTGT	51	YAGCKLMWRRKSKLKIC	2
YNNKNMM+QRAYDTSDC	2	0.001		ATGGCGGTGGATAGGACTGTTCAGCAGATGGATATGAGTATTGATTTTTGT	51	YAVDRTVQQMDMSIDFC	2
YNNPSMGNEEVTTFRTC	2	0.001		ATGGCGTAGTTTTCGAAGACGGGTATTCATCCTCGGAATTGTCAGCCTTGT	51	YA+FSKTGIHPRNCQPC	2
YNNRFRQWARFNDSGQC	2	0.001		ATGGCGTATAATGCGCCTACTACGAAGTGTGAGGCTACGAAGATTCATTGT	51	YAYNAPTTKCEATKIHC	2
YNNSLCAACKKNELTLC	2	0.001		ATGGCGTATGCTTTTGCGAGGATTGAGAAGTAGAATGCGAGTTCTGCGTGT	51	YAYAFARIEK+NASSAC	2
YNNWR+GTNAKNLHRVC	2	0.001		ATGGCGTCTCCTATGAAGTGTATGCATTGTGTGTATAAGAAGACTACGTGT	51	YASPMKCMHCVYKKTTC	2
YNPFYLLTWKSKCNSTC	2	0.001		ATGGCGTGGTTTTCGAAGAATATTGTTATTGGTGAGGATCAGGTTATTTGT	51	YAWFSKNIVIGEDQVIC	2
YNPLWVLANSMLSVTGC	2	0.001		ATGGCGTTGAAGGCTGGGTAGGAGTATCGTAGGCCTATTAGGGAGGAGTGT	51	YALKAG+EYRRPIREEC	2
YNPSRMWKEFVN+WEKC	2	0.001		ATGGCTACGCTGAATAAGGAGGCGGATGAGGATATTATGAATGCGCAGTGT	51	YATLNKEADEDIMNAQC	2
YNQHDTSNWTLYVITTC	2	0.001		ATGGCTAGGAATTAGTTTAAGGATTGTATTAATTGGAATCAGTTGTGTTGT	51	YARN+FKDCINWNQLCC	2
YNRDFNMALLVRCAGCC	2	0.001		ATGGCTAGGAGGATTAATTAGGATATTTCGCATGGTTGTAGTAGTACGTGT	51	YARRIN+DISHGCSSTC	2
YNRLGKSNSWYKEFSTC	2	0.001		ATGGCTAGTAAGAAGGATCAGTAGAATTTTGTTACTCCGCAGCAGCGTTGT	51	YASKKDQ+NFVTPQQRC	2
YNRLNLSKSV+TPTGGC	2	0.001		ATGGCTATGAAGCGTAGGTGTAATAATCAGTTTGAGTTTATGCCGAGGTGT	51	YAMKRRCNNQFEFMPRC	2
YNRNMDNDV+QQGRK+C	2	0.001		ATGGCTATGTGGCGGGTGTGGGTTGGGTAGTATTTGTTTTAGTCTATTTGT	51	YAMWRVWVG+YLF+SIC	2
YNRVVYIASVNYFTFIC	2	0.001		ATGGCTATTGGGTTGTAGAATAATCATAAGTATGTTAGTAGTAGGGTTTGT	51	YAIGL+NNHKYVSSRVC	2
YNSTCLNLNGRLTCPVC	2	0.001		ATGGCTCATTATTAGAGTATTAGTTAGCATGATATTGATCATGATACTTGT	51	YAHY+SIS+HDIDHDTC	2
YNSVLEEYRCGYSEYTC	2	0.001		ATGGCTCGTCCTGCTGCGAGTTGGCATATTGGGTGGTGTAATTATAGGTGT	51	YARPAASWHIGWCNYRC	2
YNSYEACKNDLPEFSYC	2	0.001		ATGGCTGATATGGTTGATTGGGGTAGGTTTTAGTTGATTTATATGCATTGT	51	YADMVDWGRF+LIYMHC	2
YNTLVLNKSTTTLRSWC	2	0.001		ATGGCTGTGGAGAGTACGGGGCAGTAGAGGATGGAGTAGGGTCTGTATTGT	51	YAVESTGQ+RME+GLYC	2
YNTQYTRPRVCKKYVCC	2	0.001		ATGGCTGTTCCTTCTATGGAGGGGCATTAGAAGATGATGGCTTGTGAGTGT	51	YAVPSMEGH+KMMACEC	2
YNVKKKNRDCHMNLSAC	2	0.001		ATGGCTTAGTAGTCTCAGGTGATGTAGGCTGGGGTTTAGAATTTTGCTTGT	51	YA++SQVM+AGV+NFAC	2
YNVLECYMMRDVYYRNC	2	0.001		ATGGCTTATTAGTATTTTAATGTTGGTAAGTCGACTACGTAGAATAGTTGT	51	YAY+YFNVGKSTT+NSC	2
YNWLLLPYGENLTCESC	2	0.001		ATGGCTTGTATGAATTAGCAGATTACGCGTTGTAGTAATTAGTAGAGTTGT	51	YACMN+QITRCSN++SC	2
YNYFWGNYNCKNMILLC	2	0.001		ATGGCTTTTGGGAAGCATTTGCAGTATCAGAATGAGTTGGTGTTGGTGTGT	51	YAFGKHLQYQNELVLVC	2
YNYIWKYEYNFVMNVCC	2	0.001		ATGGGAATCGCTATGCAGATGATTGTGAGGTGGATTAAGACGACGTGT	48	YGIAMQMIVRWIKTTC	2
YNYNQNVEGVIKLMANC	2	0.001		ATGGGGAAGACGTGGGTGATTAGGCATAGGTTGGTGTTGAATTTGTGTTGT	51	YGKTWVIRHRLVLNLCC	2
YNYRRCWTYLQSTLSMC	2	0.001		ATGGGGAAGAGGTGTAGGGATACGGGTTGGGAGCGTTCTCAGCTTAAGTGT	51	YGKRCRDTGWERSQLKC	2
YNYYGRFNGQ+ENVTVC	2	0.001		ATGGGGAAGATGTGGGTGGCGGATAGGAATTGGGGGCCTCTGGCGAATTGT	51	YGKMWVADRNWGPLANC	2
YP+QSRDKYMGRYVSIC	2	0.001		ATGGGGACTAAGTATAGTAAGGATACGTATCATAGTAAGTTTGCGAATTGT	51	YGTKYSKDTYHSKFANC	2
YP+SQLA+SQPVADKKC	2	0.001		ATGGGGACTGATATGTCGGCGAATAAGAGTAGTGGTTCTATTTATGCGTGT	51	YGTDMSANKSSGSIYAC	2
YPAMTEAPN+TRR+HSC	2	0.001		ATGGGGACTGTGCCGGCGTTTAGGTATTTTCGTCATTGTTGGTGGGTGTGT	51	YGTVPAFRYFRHCWWVC	2
YPANVRKEECQAYRPFC	2	0.001		ATGGGGAGGACGCATATGAATAAGATGCCGTTGATTTTGCTTCCGTATTGT	51	YGRTHMNKMPLILLPYC	2
YPCKRMKYPMRLDCATC	2	0.001		ATGGGGATGAGTAAGTTTACGTGTCCGTATTAGAGGTTGTTGTTTTTGTGT	51	YGMSKFTCPY+RLLFLC	2
YPGSTDNGNRGTSPARC	2	0.001		ATGGGGATTATGAAGTATAGTCTGTAGCCTAAGAATTAGGTGAGTACGTGT	51	YGIMKYSL+PKN+VSTC	2
YPHAITTLHRAYAESQC	2	0.001		ATGGGGCAGCTTGGGAATCTGGCGCGTGTGAATCATTGGTCTCCGAATTGT	51	YGQLGNLARVNHWSPNC	2
YPIRRKLSRGLLVSVSC	2	0.001		ATGGGGCGTGGGCGTATGGTTAATAGTCATATTACGCTGTAGAAGAAGTGT	51	YGRGRMVNSHITL+KKC	2
YPKHEKSMKWPCSVEHC	2	0.001		ATGGGGCTTTTGCAGACGAAGCGTGTGAAGTATAGGGGGGATGTTAAGTGT	51	YGLLQTKRVKYRGDVKC	2
YPKLYNKPSFSHLRHFC	2	0.001		ATGGGGGAGCAGGTTTAGTCTCAGCTTTATTATAGGAATGAGGAGTAGTGT	51	YGEQV+SQLYYRNEE+C	2
YPKMFTPWQGKVITHAC	2	0.001		ATGGGGGATAATGATTTTGCTGAGCATGCTTAGATTCCGGTGACTATGTGT	51	YGDNDFAEHA+IPVTMC	2
YPKMLLTRGFVCYTYVC	2	0.001		ATGGGGGCTGATATTAATATGGTGTTGAGTGGTCATTTTCCGGGGCAGTGT	51	YGADINMVLSGHFPGQC	2
YPLEDRRTKISSEYMFC	2	0.001		ATGGGGGGGAGTCCGTCTGGGAGTTCGAGTGTGATTGTTATGGCGTATTGT	51	YGGSPSGSSSVIVMAYC	2
YPLGM+GCWKSRKQENC	2	0.001		ATGGGGGGGTTTACTAATACTAGTAGTGAGAATATGAATAAGCCGGCTTGT	51	YGGFTNTSSENMNKPAC	2
YPLRTKHINCTQGLQTC	2	0.001		ATGGGGGTTTGTAGGGAGTCTAGGTTGAGGCCTAAGTTGAGTAATTATTGT	51	YGVCRESRLRPKLSNYC	2
YPMWWYKKIVKMVIVLC	2	0.001		ATGGGGTCGAGGAAGAGTACGCATGTTATTTATCTGGATGGTAATACTTGT	51	YGSRKSTHVIYLDGNTC	2
YPPLI+STTEDGIRVAC	2	0.001		ATGGGGTGGGATGTTAAGATGATGAAGCATGATTCTACGGTTTTGAAGTGT	51	YGWDVKMMKHDSTVLKC	2
YPQCNRAQETVRSWTVC	2	0.001		ATGGGGTGTATTATTATGGTTTTGATGAAGAATTGGGTTTGGTATCCTTGT	51	YGCIIMVLMKNWVWYPC	2
YPQKSMN+MLY+IDSNC	2	0.001		ATGGGGTGTCGGATGATTGGTAATAATGAGGTTATGCTTAAGAAGGTGTGT	51	YGCRMIGNNEVMLKKVC	2
YPRASGKYTWSRVHTSC	2	0.001		ATGGGGTTGCCGGTGAATCATCATGCGTCTATTTGTCGGATTTATACTTGT	51	YGLPVNHHASICRIYTC	2
YPRATMTVN+EDRTCIC	2	0.001		ATGGGGTTTAATAAGAAGAAGTGGTATTTGGAGTCTATTATGCATGATTGT	51	YGFNKKKWYLESIMHDC	2
YPRRKGPSKYKTNSTHC	2	0.001		ATGGGGTTTAATAATCGTTATGATAGTTCGCTTAATTGTGTTTTGTCGTGT	51	YGFNNRYDSSLNCVLSC	2
YPTNYQKAKCRWHRPTC	2	0.001		ATGGGGTTTACTCATGAGACGTATGATAAGCAGGTGTCGCTGATTTATTGT	51	YGFTHETYDKQVSLIYC	2
YPVSCDCPSCDQLSEEC	2	0.001		ATGGGGTTTGGGTATATGTCTCCTTGGTATAATAGTAATCGTATGGAGTGT	51	YGFGYMSPWYNSNRMEC	2
YPWTT+LTDMHMRTVSC	2	0.001		ATGGGTAAGAAGATTAAGATTAAGGTGATTTTTGTTAATATTTGTCCTTGT	51	YGKKIKIKVIFVNICPC	2
YQCITMRSNGLYYPVPC	2	0.001		ATGGGTAAGATTTTTGTTAAGAAGATGTGTTTTGGGCATCATGTTAATTGT	51	YGKIFVKKMCFGHHVNC	2
YQCTWTDYTAQMDCYEC	2	0.001		ATGGGTAAGCCTAAGGGTATGACGGAGGGTTGTCCGAGTGCGGGGCATTGT	51	YGKPKGMTEGCPSAGHC	2
YQCVHLLDATVREMMPC	2	0.001		ATGGGTAAGGATAAGCGTGATGATGTTGATGTGACTAGTGTTACTAGTTGT	51	YGKDKRDDVDVTSVTSC	2
YQDSCDDGLIPLTCRCC	2	0.001		ATGGGTAATAAGAATCATACGAATAAGGTTGGTTTTAGTGAGAATGTTTGT	51	YGNKNHTNKVGFSENVC	2
YQE+RHYMQNRKTGIVC	2	0.001		ATGGGTAATCATGTTCCGTGGAGGACTATGTAGTCGCAGCCGTATCAGTGT	51	YGNHVPWRTM+SQPYQC	2
YQHKVWRFKQLSNLFKC	2	0.001		ATGGGTAATCCTGCTTCGATGAAGAGTCTTTAGATTGATCGTACGAGGTGT	51	YGNPASMKSL+IDRTRC	2
YQIKS+CGVFHDTTGYC	2	0.001		ATGGGTAATTGGAAGGATGATTTTCATTGGAAGAAGTGTTATTCTAATTGT	51	YGNWKDDFHWKKCYSNC	2
YQINLWMN+IRKSKLKC	2	0.001		ATGGGTACGATTTATGTGTGGATGCGGGGGTATTGGATTACGGTTTATTGT	51	YGTIYVWMRGYWITVYC	2
YQK+APPINGTQME+PC	2	0.001		ATGGGTACTGTGGCTTATTCGGTGAATACGGTTTTTGCTTGGATGAGTTGT	51	YGTVAYSVNTVFAWMSC	2
YQKLPNGRWWFSPYTCC	2	0.001		ATGGGTAGTGATTCTCGGAAGAAGTATGAGTAGAGTGTGAATAAGGTTTGT	51	YGSDSRKKYE+SVNKVC	2
YQKSASGRRRSCNNIVC	2	0.001		ATGGGTAGTTAGTCGGAGTGGAAGCGGGTTGATCCTGCTAAGATTAATTGT	51	YGS+SEWKRVDPAKINC	2
YQLNLIHDKTWGRTNRC	2	0.001		ATGGGTATGATTAGGGAGTGTGAGTATTTTTAGAGGATTTATGAGAGGTGT	51	YGMIRECEYF+RIYERC	2
YQLTTKTFDMRKIQMDC	2	0.001		ATGGGTATGATTTATGTTTAGAAGTATCAGTGGTTGTAGCCTTAGCATTGT	51	YGMIYV+KYQWL+P+HC	2
YQLVISMLLKLVSVTRC	2	0.001		ATGGGTATGCATAGTCTTACGGAGAATTGGTTTAAGGATATTAATGATTGT	51	YGMHSLTENWFKDINDC	2
YQMKTNSIFKVYDMYIC	2	0.001		ATGGGTCATCAGGGTAATCCGGAGAATTGTCATACGCGGACTATGCGGTGT	51	YGHQGNPENCHTRTMRC	2
YQPTYNSHDKPMSHALC	2	0.001		ATGGGTCGTAGGAATAGTAAGTGGGCTTTTTGTCAGACGGTTGCGCATTGT	51	YGRRNSKWAFCQTVAHC	2
YQQVVTEANYMRFT+TC	2	0.001		ATGGGTCGTTTTAAGTGTATTTGGATTAATGAGTTTTGGGCGTGTTTTTGT	51	YGRFKCIWINEFWACFC	2
YQSLFIVGDFSWYRFKC	2	0.001		ATGGGTGAGAATTATAGTAATTGTCATAAGAGGTGGGTGAAGTATTATTGT	51	YGENYSNCHKRWVKYYC	2
YQWWLPELMMAYHSVFC	2	0.001		ATGGGTGAGAATTTGACTATGAGTGAGGATAGTACTGAGGCTGTGTATTGT	51	YGENLTMSEDSTEAVYC	2
YQYMKQYWATKMIRPYC	2	0.001		ATGGGTGATAGTACGAAGAGGGGGTATCCTAATAATAGGTAGAATCCGTGT	51	YGDSTKRGYPNNR+NPC	2
YQYTTELEIMSDYVKLC	2	0.001		ATGGGTGCTAATGTGCGTCATGTGCTGGTGCTTGGTAGTAGTGAGGTGTGT	51	YGANVRHVLVLGSSEVC	2
YQYV+MWWPNQRFAQEC	2	0.001		ATGGGTGGGATGAAGCATGAGTGTCGGCGTATGATTGATGGGGTGTCTTGT	51	YGGMKHECRRMIDGVSC	2
YQYVPRMGKSWLQTSEC	2	0.001		ATGGGTGGTGAGAGTAGTGTTAATTAGACGCAGCGTTGTATTTGGAAGTGT	51	YGGESSVN+TQRCIWKC	2
YR+AM+VNGDVLFDDYC	2	0.001		ATGGGTGTGAAGTTGTATAATTCGGAGTTGAGTGAGCAGTTTAATGTTTGT	51	YGVKLYNSELSEQFNVC	2
YR+GIKERRK+WRIKWC	2	0.001		ATGGGTGTGTTTAAGTATAGTAGTTTTTGGATTTCGGTGGGGTTTGTTTGT	51	YGVFKYSSFWISVGFVC	2
YR+NSPDVRNDCLE+LC	2	0.001		ATGGGTGTTGATGAGTGGAATGAGTTTAAGCATTCTGTTATTGATGAGTGT	51	YGVDEWNEFKHSVIDEC	2
YR+NSQQLQTSVKEQSC	2	0.001		ATGGGTTAGGTTGTTTCTGATGAGTGTAGGGGTAATATTGGTGCGGTTTGT	51	YG+VVSDECRGNIGAVC	2
YR+WNLTVWRLRY+KGC	2	0.001		ATGGGTTATGAGATGGGTGTTTGTGGTATTAATAGTGTGCGGAGTTGTTGT	51	YGYEMGVCGINSVRSCC	2
YR+YGSVTTLRQNTMRC	2	0.001		ATGGGTTATTAGCATCCGAATCAGCTGAATTGGCCTCCGCATTAGAATTGT	51	YGY+HPNQLNWPPH+NC	2
YRA+S+TESIKHDTWWC	2	0.001		ATGGGTTATTGGAGGGTGGTGCTTGAGTAGTATAGGGTTTGGCATGAGTGT	51	YGYWRVVLE+YRVWHEC	2
YRAIFRRCWSRPRKSNC	2	0.001		ATGGGTTATTTGGTGCGTAAGGTTTTTTCGGAGAATGCTACTTATAATTGT	51	YGYLVRKVFSENATYNC	2
YRAKTGC+MRKNRLMYC	2	0.001		ATGGGTTCGATGATGAAGAAGAAGACTAATTAGACTGTGTATCTGGTTTGT	51	YGSMMKKKTN+TVYLVC	2
YRC	2	0.001		ATGGGTTCGGGGCATAATGTTCGTCATTCGAAGTGGGCGACGACTGGTTGT	51	YGSGHNVRHSKWATTGC	2
YRDEKFSFSYGWLLWYC	2	0.001		ATGGGTTCTTATTAGGATTTGAAGAAGAAGGCTAGGAGTTGGAATCAGTGT	51	YGSY+DLKKKARSWNQC	2
YRDHSPDQRESDNMKAC	2	0.001		ATGGGTTGGACTAGTGATCAGAAGCGGAATACTAGGGATATGTTGTGGTGT	51	YGWTSDQKRNTRDMLWC	2
YRDKPNLVRDNIKPIYC	2	0.001		ATGGGTTGGCAGCTGCGTTTGTATCTTATGTCTCATGTGGATAGTCCTTGT	51	YGWQLRLYLMSHVDSPC	2
YRDLQKHTLLWKNEYDC	2	0.001		ATGGGTTGGCTGTGTTTGGAGATGGAGCGGATGAGTATTCATCTTTCTTGT	51	YGWLCLEMERMSIHLSC	2
YRDYSTQNIYDPNMWPC	2	0.001		ATGGGTTGGTAGTATGATCATGATGATGATACTAATCAGCGGGGTCATTGT	51	YGW+YDHDDDTNQRGHC	2
YREGREIE++MSWDGQC	2	0.001		ATGGGTTTGCTGATGGTGACGGAGTCGTTGGTGACGGAGAAGGATAGTTGT	51	YGLLMVTESLVTEKDSC	2
YRELT+GSSLTTDNTPC	2	0.001		ATGGGTTTTAGGCTTATGAGGCTGGTTGTTAAGTTTGATTGGCAGCGGTGT	51	YGFRLMRLVVKFDWQRC	2
YRETSRTENSSMASLPC	2	0.001		ATGGTGAAGAATTTTGTTATTGAGTGTCGTTTTTGTCGGTAGAGTAGGTGT	51	YVKNFVIECRFCR+SRC	2
YRFSWLCNEHIHTKINC	2	0.001		ATGGTGAAGATGAGGGAGTGGCGGATTTGTCTGTGTTATTTTAGGATTTGT	51	YVKMREWRICLCYFRIC	2
YRFVRDVRTIM+VTTSC	2	0.001		ATGGTGAAGGGGCAGTGGCCGAATGAGGCGATTAGTCGTCATCAGCAGTGT	51	YVKGQWPNEAISRHQQC	2
YRFVTMLTSNTCGCYSC	2	0.001		ATGGTGAAGTGGATGTTGTTGGCGTATTATTTTGCTTTTAAGATTAGGTGT	51	YVKWMLLAYYFAFKIRC	2
YRGNDVMKAYSWKYWYC	2	0.001		ATGGTGAATAAGGAGTCGTCGACGGCGACTGATGTGGAGCCTATTCATTGT	51	YVNKESSTATDVEPIHC	2
YRGTESLREWCHPAYLC	2	0.001		ATGGTGAATAATAATGTGACTGGTACGCATATTACTAATGGTGATCTTTGT	51	YVNNNVTGTHITNGDLC	2
YRGTEWVKKKTNRYDYC	2	0.001		ATGGTGACGAGGATGGGGTGGACGCGGGCGGTGCTGGAGGATACGTCTTGT	51	YVTRMGWTRAVLEDTSC	2
YRGWSQSGHKLNSTNNC	2	0.001		ATGGTGACTGATAATAATAAGATTAGTTGGTAGTTTGAGACGGAGAGTTGT	51	YVTDNNKISW+FETESC	2
YRH+VTNICSYSIQLGC	2	0.001		ATGGTGAGGACTAATACGACTCGTTCTAATGTGAAGTGTAGTTGTTAGTGT	51	YVRTNTTRSNVKCSC+C	2
YRIC+GATDMKMSAGSC	2	0.001		ATGGTGAGGTATAATTTTAGGATTCTTAATAAGAAGGTGTAGTTGACTTGT	51	YVRYNFRILNKKV+LTC	2
YRIFGKQFHWVCLEFKC	2	0.001		ATGGTGAGGTGGTTTACTAATACTGGGAAGCGGAAGATGTTTCGGTTGTGT	51	YVRWFTNTGKRKMFRLC	2
YRISKMKIRSIAMTIRC	2	0.001		ATGGTGAGTAATAATTCGATTGTGCTGGTGTGGAAGGAGAGGATGAGGTGT	51	YVSNNSIVLVWKERMRC	2
YRITNQEWRVPVVSLKC	2	0.001		ATGGTGAGTATGTGTGGGTATTAGAAGTGTGAGTCGACTAATACTTGTTGT	51	YVSMCGY+KCESTNTCC	2
YRKHTDRRKQWKLVNQC	2	0.001		ATGGTGAGTTATTATGAGCGTGGTACTCAGCTGGTGCATTTTATGTGTTGT	51	YVSYYERGTQLVHFMCC	2
YRKKEGVVLIKY+ASYC	2	0.001		ATGGTGATGAAGTTGGATGATGAGAATATGTTGGATAGTTGTTATACTTGT	51	YVMKLDDENMLDSCYTC	2
YRKKFSLIMDM+MRLLC	2	0.001		ATGGTGATTAGGTTGATTAGGCTTTATTGTTGGCCTGGGTGTGAGTTTTGT	51	YVIRLIRLYCWPGCEFC	2
YRKRCSKDTEFFNNDVC	2	0.001		ATGGTGATTAGTGGTAAGGCGGAGAAGCTTTTGCTGAGGTGGGTGAAGTGT	51	YVISGKAEKLLLRWVKC	2
YRKRNYHGKMMCKEIGC	2	0.001		ATGGTGATTGAGATTTATTGGTTGGGTTTTTCTATTAGTAATCGGAGTTGT	51	YVIEIYWLGFSISNRSC	2
YRKSRASTDPKNTRAHC	2	0.001		ATGGTGCAGTATAGTCAGTCTGCGAATAGGAAGCAGTTGCGGCAGAGTTGT	51	YVQYSQSANRKQLRQSC	2
YRKTMPCNMKIPSNVGC	2	0.001		ATGGTGCCGTAGTGTACTATTATGAAGAATTAGGAGACGTGGCAGCTTTGT	51	YVP+CTIMKN+ETWQLC	2
YRLFQVKGRRMWFIVLC	2	0.001		ATGGTGCGTTATAAGTGGATTGTTTTGTCTGAGGAGTGTATTTATAAGTGT	51	YVRYKWIVLSEECIYKC	2
YRLKSGIW+HPGDIAVC	2	0.001		ATGGTGCTGACTTTGGCGAATGGTCAGGCTGTGATTACGTTTTTTATGTGT	51	YVLTLANGQAVITFFMC	2
YRLLVHSYVWLSMTFNC	2	0.001		ATGGTGGAGAATCCTGATTTGGGTTATAAGAGTTATCAGAGGGATGTGTGT	51	YVENPDLGYKSYQRDVC	2
YRLNCTDEKFSKYRIDC	2	0.001		ATGGTGGAGGGGTATAATAGTTCTGTTATGATGCATGGTACGAAGGTTTGT	51	YVEGYNSSVMMHGTKVC	2
YRLYLQTKLYLLRDRWC	2	0.001		ATGGTGGATAATGAGGAGGGGCTTGAGTATTTGAGGGGGATGGGTTAGTGT	51	YVDNEEGLEYLRGMG+C	2
YRMEQPIELQTWTVQKC	2	0.001		ATGGTGGATGTTATGAAGCATAAGGGTGTTCTTCGTGATTATTGTTTTTGT	51	YVDVMKHKGVLRDYCFC	2
YRMGKMCEAGRSDDGAC	2	0.001		ATGGTGGCGGAGGGTAATCGGACGTCGAATTGTATTTGTCATAATATGTGT	51	YVAEGNRTSNCICHNMC	2
YRMNSSCNTLEPAWYQC	2	0.001		ATGGTGGCTAAGTATAAGTCGTAGGATGTTGTTTAGGAGTAGTGGCAGTGT	51	YVAKYKS+DVV+E+WQC	2
YRMRYSWHYKSLLCELC	2	0.001		ATGGTGGGTATTGTTCTGTATGATCCGGGTATTAAGCATCGTTGTAATTGT	51	YVGIVLYDPGIKHRCNC	2
YRNIKCVVQGYTDELCC	2	0.001		ATGGTGGGTGAGTAGTGTAAGGCGACTCATGCGGAGCATATTGGGGAGTGT	51	YVGE+CKATHAEHIGEC	2
YRNMNQSITHTVNEMHC	2	0.001		ATGGTGGTTTAGTTGAATTGTGTTGTTAGTTGGATTGGTGCGGTTTAGTGT	51	YVV+LNCVVSWIGAV+C	2
YRNRYGLNVVEKSEQCC	2	0.001		ATGGTGTAGTTTTAGACGTTGAATATTGTTATGTAGAATGGGTCGAATTGT	51	YV+F+TLNIVM+NGSNC	2
YRPWTSVWNGNNNA+KC	2	0.001		ATGGTGTATAATTGGTATGCTAAGCTTACTTTTTAGCCGGTGGGTCATTGT	51	YVYNWYAKLTF+PVGHC	2
YRQMCNVGRKSRHAPLC	2	0.001		ATGGTGTATGCGAAGATTAATAGGAATCTGACTGTTCTTGTGGAGTCTTGT	51	YVYAKINRNLTVLVESC	2
YRREGG+G+VGKNMKSC	2	0.001		ATGGTGTTGATTGTGTATTGGGATCAGCTTAGTAGGATGGAGAATAAGTGT	51	YVLIVYWDQLSRMENKC	2
YRREIRLCMDSYHMLNC	2	0.001		ATGGTGTTTAGGCAGGGGTTTTTGACTGTTTCGGTTTAGGTGAATGGGTGT	51	YVFRQGFLTVSV+VNGC	2
YRRKR+DKEHTITRIGC	2	0.001		ATGGTGTTTGTTTGTAAGTTTGGTAATCGGCAGTATTCTACTTTTGGGTGT	51	YVFVCKFGNRQYSTFGC	2
YRRRS++KSTDKFRLEC	2	0.001		ATGGTGTTTTGGAAGTATTTGATTCGTGATTGGGATAGGTATGATTTGTGT	51	YVFWKYLIRDWDRYDLC	2
YRRVDVQMLYGET+SQC	2	0.001		ATGGTTAAGACGTTTAGTATGAATCATTTTAATATTTTGAGGAAGTGGTGT	51	YVKTFSMNHFNILRKWC	2
YRSDLLML+MVMNRAHC	2	0.001		ATGGTTAAGAGGGAGTTGATTACGTGGGCGTTGCGGATTGTTGCGAGTTGT	51	YVKRELITWALRIVASC	2
YRSIAAHRNLSTSGPRC	2	0.001		ATGGTTAAGGAGAAGACGGGGACTCATGCTACTTAGTCGCATAATCCTTGT	51	YVKEKTGTHAT+SHNPC	2
YRSISKCISEISVWHGC	2	0.001		ATGGTTAAGTGGGAGTGTACTTTGCTTCTGATGACGGCGCAGACGATTTGT	51	YVKWECTLLLMTAQTIC	2
YRSNL+NRSSL+LRVDC	2	0.001		ATGGTTAAGTTGATTCCGAAGATGTAGGATCTGAATCCGAATTGGATGTGT	51	YVKLIPKM+DLNPNWMC	2
YRSNQVYRWREFEEAGC	2	0.001		ATGGTTAATACTTGTAGGGTGCCGAAGAAGAATGCGGGTTTTAGTGGTTGT	51	YVNTCRVPKKNAGFSGC	2
YRSTSPLSNSSENRRPC	2	0.001		ATGGTTAATAGTAAGAGGAGTCCTGGGCATCAGAAGGCTGATGCTATGTGT	51	YVNSKRSPGHQKADAMC	2
YRTDSGGCNIE+RKQNC	2	0.001		ATGGTTAATATGACTAGGACGAGGACTAGTAAGTAGCAGAGTCGGTATTGT	51	YVNMTRTRTSK+QSRYC	2
YRTKTNKNCTTGRSQFC	2	0.001		ATGGTTAATTGTACGGTTATTGATTGGTATGTTTTTGGGAGTACTGTGTGT	51	YVNCTVIDWYVFGSTVC	2
YRTLILHIVSENMVVRC	2	0.001		ATGGTTACGGGTAGGAATAGTGCGTGTAGTCTGACGATTCTTTTGGATTGT	51	YVTGRNSACSLTILLDC	2
YRTYAINDYHKYTSEYC	2	0.001		ATGGTTACGTATATTCCGACGCATGATAAGTAGGATTATCTTAAGTCGTGT	51	YVTYIPTHDK+DYLKSC	2
YRV+AAVRRCQDWDKDC	2	0.001		ATGGTTACGTTGTTGCCTGAGTGGAGTTTGAATCTTGCGTTGTGGATTTGT	51	YVTLLPEWSLNLALWIC	2
YRVDFSHFGKTKISELC	2	0.001		ATGGTTACTCAGATTGTGTCTCCGAGTAGTTAGCAGTAGGAGAGTGATTGT	51	YVTQIVSPSS+Q+ESDC	2
YRVNNHWRNWVYSINLC	2	0.001		ATGGTTAGGGAGGGTTATCATGTTGTGAGTATTTGTTTGATTACGAGTTGT	51	YVREGYHVVSICLITSC	2
YRVNT+VPPTRRQDASC	2	0.001		ATGGTTAGTTTGTGGTTTGCTGAGTATTTGAGTACGGTGAAGAGGCGGTGT	51	YVSLWFAEYLSTVKRRC	2
YRVSHNNHYVKLRINLC	2	0.001		ATGGTTATGAATAGGAGTTGGTATAAGACGCGTACGACGATGGGTAATTGT	51	YVMNRSWYKTRTTMGNC	2
YRWGKIDKTIVISDLNC	2	0.001		ATGGTTATGATGTAGATTCTTCTGAAGCATTATCGTTAGTTTAGGGATTGT	51	YVMM+ILLKHYR+FRDC	2
YRWHRYLRNMKSEFRFC	2	0.001		ATGGTTATGTAGATTGAGAAGAAGAGGAGTAGTATTAGTTCTAATTGGTGT	51	YVM+IEKKRSSISSNWC	2
YRWIIDLDVMLWNLMLC	2	0.001		ATGGTTATTAAGTAGTAGCATGAGGAGCTGGAGCATTGTATGCGGATGTGT	51	YVIK++HEELEHCMRMC	2
YRYCVTEHLSVNTSNRC	2	0.001		ATGGTTATTAATATTAAGATGCATGGTAGGGGGAAGTGTGCGTATGCGTGT	51	YVINIKMHGRGKCAYAC	2
YRYFADKYWRNVRKQLC	2	0.001		ATGGTTATTGCGAAGAAGATTAAGGAGCAGAATGGGAAGCATAGGACTTGT	51	YVIAKKIKEQNGKHRTC	2
YRYN+F+KCENALEYTC	2	0.001		ATGGTTATTTGGATGAGGAATATTCAGCATGCTGAGTTGAATTAGGATTGT	51	YVIWMRNIQHAELN+DC	2
YRYRYMALIC+NTH++C	2	0.001		ATGGTTCAGTGTGTTAGTCGTGAGTATAGGTCGTGTAGGAATATTGCGTGT	51	YVQCVSREYRSCRNIAC	2
YRYVPGKR+KLYYDAVC	2	0.001		ATGGTTCCTAATGTTGAGCAGCAGACGCATATTGCTTTGTAGGTGTTTTGT	51	YVPNVEQQTHIAL+VFC	2
YRYWRCEVKPDASFHTC	2	0.001		ATGGTTGAGTAGGATAAGCAGGGGTATTGTGATGCGCCGATTGAGTGGTGT	51	YVE+DKQGYCDAPIEWC	2
YS+NAYHF+HGHCQDGC	2	0.001		ATGGTTGAGTCTGCGGTTTATAATAAGGCGATGTAGGAGTTGGGGATGTGT	51	YVESAVYNKAM+ELGMC	2
YS+SPGWVMVMNVPPIC	2	0.001		ATGGTTGGTACTTAGCAGACTAGTAGTTATAATAGTATGATGCCTCATTGT	51	YVGT+QTSSYNSMMPHC	2
YS+VRPNS+GAFMQFHC	2	0.001		ATGGTTGGTGAGAGGAATCCGTAGGTGAAGAGGTATCATTGGAAGGGTTGT	51	YVGERNP+VKRYHWKGC	2
YS+YHYAMDYPPKIDNC	2	0.001		ATGGTTGGTGTGAGTTTTTTTGATTATCGTGTTTGGACTGAGTGGAATTGT	51	YVGVSFFDYRVWTEWNC	2
YSADGSNTEMIYENYTC	2	0.001		ATGGTTGTGCAGCTGAATAGTAAGTCGAAGATGATTGTTAGTGAGAAGTGT	51	YVVQLNSKSKMIVSEKC	2
YSAHVFNSPYAPYDMVC	2	0.001		ATGGTTGTTAATCAGAGGCTTGATAATTGTTATTCTTTTAAGAGTGGTTGT	51	YVVNQRLDNCYSFKSGC	2
YSAMDRYEFRWIISVVC	2	0.001		ATGGTTTAGAAGAAGAAGCAGTGTCGGGTTTCGATGCGTTGTTATGCGTGT	51	YV+KKKQCRVSMRCYAC	2
YSATKPIKVSRNEVNPC	2	0.001		ATGGTTTAGAAGCTGTATACTACGTATCGGCAGCATACTGAGGTGACGTGT	51	YV+KLYTTYRQHTEVTC	2
YSCFQHCVGHRTCAEHC	2	0.001		ATGGTTTAGCGGCTGTATATGGATCTTTATTAGGAGTGGATTGGTATTTGT	51	YV+RLYMDLY+EWIGIC	2
YSCGDRAVVPWLRNRWC	2	0.001		ATGGTTTAGTGGAAGTAGGTTGATGAGCTGAATGAGGTTTCGAAGTCGTGT	51	YV+WK+VDELNEVSKSC	2
YSCH+GDEWWLFNIKQC	2	0.001		ATGGTTTATGATAATAAGAAGTATCAGTCGCATCTTGCTTATGCGACTTGT	51	YVYDNKKYQSHLAYATC	2
YSCRNVSANSCHEKMTC	2	0.001		ATGGTTTATTTTAATCGTGAGAGTATGCAGTGTGAGAGGACTAATGCTTGT	51	YVYFNRESMQCERTNAC	2
YSCYIILIHLGDYSSCC	2	0.001		ATGGTTTGTAGGCAGGAGGGGCATATTAGGAATTTGTTTGCTACGCCTTGT	51	YVCRQEGHIRNLFATPC	2
YSD+AYKHRPKKQQYKC	2	0.001		ATGGTTTTGCAGTTGGTGTCTCATGCGGCGTCTTTGTTGCGGAATCGGTGT	51	YVLQLVSHAASLLRNRC	2
YSDAANCYALKNMLGDC	2	0.001		ATGGTTTTGGTGGGTAGTAATTGGAGGGAGGATAGGTAGTCGGCTGTTTGT	51	YVLVGSNWREDR+SAVC	2
YSDMCRRQPQCESMFDC	2	0.001		ATGTAGAAGCAGGATGCGCATACGGATACGCCGCTTAATTCGCTGCATTGT	51	Y+KQDAHTDTPLNSLHC	2
YSDNCRTKRPTL+ASRC	2	0.001		ATGTAGAAGTTTAGGGTTTGTACTATGGTGTGGGATAATTTTGGGTAGTGT	51	Y+KFRVCTMVWDNFG+C	2
YSDSSNNWVDKWNASEC	2	0.001		ATGTAGAATAAGTTGGTGAAGTGGAGGGATAATGAGAGTTTTAATATTTGT	51	Y+NKLVKWRDNESFNIC	2
YSEELPGGFVKDRITVC	2	0.001		ATGTAGACGAAGAGTGTGTGTGTTGTTTTTTTGCAGTATGCGAATCTTTGT	51	Y+TKSVCVVFLQYANLC	2
YSEFTRYCGCNRAFKCC	2	0.001		ATGTAGACGAATTCGAAGAAGTATAATATTGGTCCTGGGTATAGGGTGTGT	51	Y+TNSKKYNIGPGYRVC	2
YSEGEPLQSPEEDVLPC	2	0.001		ATGTAGACTGTGGGTAATCATATGATGTTTTTGCATAAGGGGGGGCCGTGT	51	Y+TVGNHMMFLHKGGPC	2
YSEGMHTNSTQVSAEYC	2	0.001		ATGTAGACTTTGAATAGGGTTGTGTGGATTCCGTGTTTGGGGCAGAAGTGT	51	Y+TLNRVVWIPCLGQKC	2
YSEQWLCGISDDQRMYC	2	0.001		ATGTAGAGGAGTTGTAATCTTAGGAAGAGTATTTTGATGAAGTGTGCTTGT	51	Y+RSCNLRKSILMKCAC	2
YSESCTSHR+STRLTPC	2	0.001		ATGTAGAGGATTGGGTGTTAGAGGCGTCATACGTGGAGTGTTATGGGGTGT	51	Y+RIGC+RRHTWSVMGC	2
YSEWSRWHRCNRVSTSC	2	0.001		ATGTAGAGGTTTAGGAAGGCTGAGGGTGATCAGAGGCATGATCAGTTGTGT	51	Y+RFRKAEGDQRHDQLC	2
YSFCIYTGNFRCDMRAC	2	0.001		ATGTAGAGTAGGATGCATAAGATTGTGACTCTTGTTCTGCTGGAGATGTGT	51	Y+SRMHKIVTLVLLEMC	2
YSFGKYMDIVEAVWELC	2	0.001		ATGTAGAGTCAGAGGAATTTTGTTAATTATATGGGTAGTAATTGTCGTTGT	51	Y+SQRNFVNYMGSNCRC	2
YSFVAMSERQLMYKYGC	2	0.001		ATGTAGAGTTTGCTTAAGACGATGGTTGATATTACGAAGGCGCAGTATTGT	51	Y+SLLKTMVDITKAQYC	2
YSGCGRRIMNVIGVCSC	2	0.001		ATGTAGATTAATAGGGGTGTTTCTACTATTGAGGTGAATAATCTGGGGTGT	51	Y+INRGVSTIEVNNLGC	2
YSGNMKDPKSAVPGS+C	2	0.001		ATGTAGATTACTAAGCTGTAGAGGATTGCGTAGGGGATGGATGTGAAGTGT	51	Y+ITKL+RIA+GMDVKC	2
YSGQMALLSEEDKLCLC	2	0.001		ATGTAGATTCAGATGAATGGTAAGGTTACGTAGTCGGGGATGGATTCTTGT	51	Y+IQMNGKVT+SGMDSC	2
YSGRSCICKSYRCDEWC	2	0.001		ATGTAGATTCATCGTATTTATAATAATAAGAAGAAGAAGGATCATAAGTGT	51	Y+IHRIYNNKKKKDHKC	2
YSIDKSRYSMKKTKCTC	2	0.001		ATGTAGATTTAGTTGGGTGCGCATGCGCATATTCATTATTAGGAGGTGTGT	51	Y+I+LGAHAHIHY+EVC	2
YSKAVA+RRSSRQRLKC	2	0.001		ATGTAGCAGAATCGGAATATGCGTATTTATTATACTCTTAAGAATCCGTGT	51	Y+QNRNMRIYYTLKNPC	2
YSKEMYLLMVWSRMGWC	2	0.001		ATGTAGCAGCTTAGGTTGATGTATTGTATTTAGACGCTGGTTTATGGTTGT	51	Y+QLRLMYCI+TLVYGC	2
YSKGRSMDVSGD+VSKC	2	0.001		ATGTAGCAGTGTAGGTAGTCTTATGCGAGTTGTGATGCGATTCGTAGGTGT	51	Y+QCR+SYASCDAIRRC	2
YSKNVMCNNWRMLNMEC	2	0.001		ATGTAGCATACTTATCTGATGGATAATCAGAGTAAGAATAATACGACTTGT	51	Y+HTYLMDNQSKNNTTC	2
YSKSKELIEA+DKEERC	2	0.001		ATGTAGCATTGGACGATGTGGTGTGGTTGTTGGTTGAATTGGTATAATTGT	51	Y+HWTMWCGCWLNWYNC	2
YSKYRMSTVRTSYFCSC	2	0.001		ATGTAGCCGAAGTCGAGTATTAAGCATACTTGTCAGTGTCAGGAGATGTGT	51	Y+PKSSIKHTCQCQEMC	2
YSLPRL+KDKSISMNNC	2	0.001		ATGTAGCCTCCGTCGGCTCAGATGTAGAAGTAGATTTTGCGTAGGGAGTGT	51	Y+PPSAQM+K+ILRREC	2
YSLSLHYVAHPCAKAGC	2	0.001		ATGTAGCGTAGTTAGACTCGTAAGCTGACGACTTAGTCTCCTAATAATTGT	51	Y+RS+TRKLTT+SPNNC	2
YSLSVIYLMRRSYMKTC	2	0.001		ATGTAGCTTAAGAAGGCGGAGCGTTGGTGGTGGAGTAATAATGATTTGTGT	51	Y+LKKAERWWWSNNDLC	2
YSLSYIFYVENLLVLEC	2	0.001		ATGTAGCTTTGTGTGCTGGGTACTAGGGCTGATGATATGTATTCGTATTGT	51	Y+LCVLGTRADDMYSYC	2
YSLYKRADEWAKN+HVC	2	0.001		ATGTAGGAGAAGATGCTGGTTAAGAGTGCTGTTTATAAGACGGCTGTGTGT	51	Y+EKMLVKSAVYKTAVC	2
YSLYLMKCSFLLVITYC	2	0.001		ATGTAGGAGAGTATTCCGTTTAGGGAGGAGCTGACGTTGAGGAATGTGTGT	51	Y+ESIPFREELTLRNVC	2
YSM+KQEKNNLCL+HTC	2	0.001		ATGTAGGAGGGTATGTATATGGTGAGGTCGAAGAATAAGTAGGCGGCTTGT	51	Y+EGMYMVRSKNK+AAC	2
YSMLYKNLRHVVVMYCC	2	0.001		ATGTAGGAGTTTGAGGGTGAGTAGCATAATATGTATACTTGTGTGATTTGT	51	Y+EFEGE+HNMYTCVIC	2
YSMWLTDWGHSEDMNKC	2	0.001		ATGTAGGATTCGCAGCGGATTATGAGTAATACTAATGAGAGGCAGGGGTGT	51	Y+DSQRIMSNTNERQGC	2
YSNFNKRRDLS+N+EMC	2	0.001		ATGTAGGCGAGTGATGGTAGTTATATTTGGAAGAAGGCGTATAATGATTGT	51	Y+ASDGSYIWKKAYNDC	2
YSNQKRLYPNLKLKLYC	2	0.001		ATGTAGGCGGAGGCGCTTAATAATAGGAAGTGGATGTGGGAGTATCATTGT	51	Y+AEALNNRKWMWEYHC	2
YSNRLPCDVKMTNMMRC	2	0.001		ATGTAGGCTTTTACGAAGGCGCGTGGGGATTCTAAGCCGCGGAATCTTTGT	51	Y+AFTKARGDSKPRNLC	2
YSP+D+IKSNPPPRILC	2	0.001		ATGTAGGGGCGTTATACTTATACTAAGATGGTGTAGCGGAATGAGTTTTGT	51	Y+GRYTYTKMV+RNEFC	2
YSPC+RNAFTYELNISC	2	0.001		ATGTAGGGGTCTGGGAATCAGTCTGTTCGTGATGATTTGATGTGGAATTGT	51	Y+GSGNQSVRDDLMWNC	2
YSQ+VFKWYSRKNLQSC	2	0.001		ATGTAGGTGCTTAATTTGTATGAGCGTTAGCATAAGAATATTACGGGTTGT	51	Y+VLNLYER+HKNITGC	2
YSQISRRKLNKRIIYDC	2	0.001		ATGTAGTAGAAGGCGAAGTGTTGGTTGCAGACGATTAAGTAGTTGCGTTGT	51	Y++KAKCWLQTIK+LRC	2
YSQLGENANVSAYNYKC	2	0.001		ATGTAGTAGTTGACGTTGGATTATTGTACTAAGCTGGATAGTAATTTGTGT	51	Y++LTLDYCTKLDSNLC	2
YSQNVWNKVTK+MCGNC	2	0.001		ATGTAGTATAGGCTGAAGTAGAGGTAGAAGACTATTCGTTGGCATTTTTGT	51	Y+YRLK+R+KTIRWHFC	2
YSQVEHLSAT+WNCS+C	2	0.001		ATGTAGTATGTTGGGAGTAAGTTTCCTGTGGGGAATTAGAAGTTTAATTGT	51	Y+YVGSKFPVGN+KFNC	2
YSRI+NGFRMKHGLKEC	2	0.001		ATGTAGTGGAATCATATGCCTGAGTCTCATCAGAATTCTGAGATGTCTTGT	51	Y+WNHMPESHQNSEMSC	2
YSRKAYATLKHFRV+AC	2	0.001		ATGTAGTGGATTATTGGGCTTTCTGGGTATGCTGAGAAGACGCCGTGTTGT	51	Y+WIIGLSGYAEKTPCC	2
YSRNKILYFSMHWAGQC	2	0.001		ATGTAGTGGTGGGAGTGGTCTCCGATGATGATTAAGGAGCGTGCGCATTGT	51	Y+WWEWSPMMIKERAHC	2
YSRNWCPEAYLVWTNPC	2	0.001		ATGTAGTGGTGTAGGTATACGGTGGTGATTACTTTTCAGACGGGGTATTGT	51	Y+WCRYTVVITFQTGYC	2
YSRPESCSAITKRFNSC	2	0.001		ATGTAGTGT	9	Y+C	2
YSRVTNTPLAWINVAVC	2	0.001		ATGTAGTGTCGGGATAATCGTTGTATTGATCAGTATGGTGATGAGCCTTGT	51	Y+CRDNRCIDQYGDEPC	2
YSSDSSK+RIEKKY+NC	2	0.001		ATGTAGTGTTGGGATTAGAGGAAGAATAGTACGGGTTTTGAGCATATGTGT	51	Y+CWD+RKNSTGFEHMC	2
YSSKEMAGKKATK+ENC	2	0.001		ATGTAGTGTTGTCAGAGTGAGAGTAGGGTGCATAATTCTGATGAGCATTGT	51	Y+CCQSESRVHNSDEHC	2
YSSSWHRRVRAMQDPSC	2	0.001		ATGTAGTTGAAGCGGGCTTGTAATGTTAATGGTAAGATTTGGTGTGATTGT	51	Y+LKRACNVNGKIWCDC	2
YSSTPQDCNLRQLVSFC	2	0.001		ATGTAGTTGCATCTTTAGCAGAATATGCTGGCTTTTGAGTTGCATCAGTGT	51	Y+LHL+QNMLAFELHQC	2
YSTRGLPADNSVRTNSC	2	0.001		ATGTAGTTTCATTGTAATGTTCTGTATGATACGATTATGCGTGAGCGTTGT	51	Y+FHCNVLYDTIMRERC	2
YSTSEKATVNKDTMRTC	2	0.001		ATGTAGTTTCGTGAGTTGTTGATGCGTTGTTGGTGGGCGTCTTAGACGTGT	51	Y+FRELLMRCWWAS+TC	2
YSTTLVLVRKLNSKRTC	2	0.001		ATGTATAAGACGGCTTAGTATATGAATTTTTATCCGTATTTTCTTAGTTGT	51	YYKTA+YMNFYPYFLSC	2
YSTVVFYWRRNMYTKGC	2	0.001		ATGTATAAGTAGTCGCTTCAGGCTAATAAGTTTACGAAGTCTAAGACTTGT	51	YYK+SLQANKFTKSKTC	2
YSV+EYEFLRGSTMNGC	2	0.001		ATGTATAATCAGGAGCAGCAGAATGGGAGTAATAAGCCGGGTGTGTCGTGT	51	YYNQEQQNGSNKPGVSC	2
YSVGIFKLLIIMNEIDC	2	0.001		ATGTATAATGCGATTTGGGAGAGTGATACGCGTCATCAGACTGATGTGTGT	51	YYNAIWESDTRHQTDVC	2
YSVIDLYNGSSYTNCWC	2	0.001		ATGTATAATGTGGAGCAGGCGGTGAAGGTGAGTGAGATTAATAAGTATTGT	51	YYNVEQAVKVSEINKYC	2
YSVLKNYPPFLPLNKYC	2	0.001		ATGTATAATTGTTATTATACGTTTCAGAATGTGTTTTGGGTTGGGTGGTGT	51	YYNCYYTFQNVFWVGWC	2
YSVMPGCRELRRSSLYC	2	0.001		ATGTATACGAGGGTTTTTGCGTATAGTAAGAGTACGAATGATCGGATGTGT	51	YYTRVFAYSKSTNDRMC	2
YSVTWKKCE+CYRDMKC	2	0.001		ATGTATACGATTTGGATTCGGACTCGGGGTGTTAATATTATTTGTAGTTGT	51	YYTIWIRTRGVNIICSC	2
YSW+RDSRSYVIL+SKC	2	0.001		ATGTATAGGAATTGTCAGCATATTTATCGGTATTGGTTTGTTCTGACTTGT	51	YYRNCQHIYRYWFVLTC	2
YSWALGKCRYDKRRVRC	2	0.001		ATGTATAGGCCGATTTTTGAGCTTATGTGTAGGGGTCAGAGGTGTAAGTGT	51	YYRPIFELMCRGQRCKC	2
YSWVKNDDVTFLVMVVC	2	0.001		ATGTATAGGTATGATTGGTCGCAGATGCATGAGCTTCGTATTCCTCTGTGT	51	YYRYDWSQMHELRIPLC	2
YSYKSHNDMPYTKNADC	2	0.001		ATGTATAGTGTGAAGGTTTATTGGTGTAAGTGTGGGCTGTCGAGGGAGTGT	51	YYSVKVYWCKCGLSREC	2
YSYNQPKNTIRGELNDC	2	0.001		ATGTATATGTGGAAGAAGGGGCATATTAATCATGAGAATTGTGATGGGTGT	51	YYMWKKGHINHENCDGC	2
YSYTMHSKNYTDK+CGC	2	0.001		ATGTATATTATTTTTATGAGGGAGAGGAAGGAGCAGCATCGGAAGGATTGT	51	YYIIFMRERKEQHRKDC	2
YSYVMTWEGNRRKISPC	2	0.001		ATGTATATTTATAGGAGTCATATGGGTCATTTGATGATGATTTCTTATTGT	51	YYIYRSHMGHLMMISYC	2
YSYVNIWIEVKFDRFPC	2	0.001		ATGTATCAGGGTTGTGCTGCGAGTTGGTAGAATTATGTTCCGACGTGGTGT	51	YYQGCAASW+NYVPTWC	2
YT+GTMHEHDTLKRYTC	2	0.001		ATGTATCATGAGTATCGTTAGGTGCGGTGTAAGTATGATGATGCTTCGTGT	51	YYHEYR+VRCKYDDASC	2
YT+LALLT+PLFTREKC	2	0.001		ATGTATCCTAAGAAGCAGAAGAGGAAGTTGCAGTATCGTAGGAGGTATTGT	51	YYPKKQKRKLQYRRRYC	2
YT+PHQANRRKPMYLRC	2	0.001		ATGTATCCTCATTCGCAGCATGTTAATCTGTAGTCTGCTGCTTTGTATTGT	51	YYPHSQHVNL+SAALYC	2
YT+PT+QNLVMNGMKDC	2	0.001		ATGTATCGTTTGCGTAAGGGTAATCCGATTCTTGGTTTGCTGCAGCAGTGT	51	YYRLRKGNPILGLLQQC	2
YT+TNDGNS+QS+YVTC	2	0.001		ATGTATCTGCAGTAGATGACGAAGACTTAGATTGAGTGTAAGCTGAGGTGT	51	YYLQ+MTKT+IECKLRC	2
YTALAYQMEKREMARNC	2	0.001		ATGTATCTTGTGGGGAATTTGTTTATTCAGGGGTCTCGTGATCTTAATTGT	51	YYLVGNLFIQGSRDLNC	2
YTAWDKNPCHINCACEC	2	0.001		ATGTATCTTGTTAAGCGGAGGGATGGGAGGTATTGGTTGAGTTTGGCTTGT	51	YYLVKRRDGRYWLSLAC	2
YTCQCPMATMHIRTKRC	2	0.001		ATGTATGAGATGACTGATACGCATGTTAAGATTTATTTGCTGACGTATTGT	51	YYEMTDTHVKIYLLTYC	2
YTDCLFPTEDRL+CGEC	2	0.001		ATGTATGATAAGTTGTTTTCGTGTTAGAGGTGTTGTTATAATAAGTATTGT	51	YYDKLFSC+RCCYNKYC	2
YTDPTWHTNTNL+TVQC	2	0.001		ATGTATGATATTTAGGTGTATTATGTGTGTGTGTGGACGAAGATGGATTGT	51	YYDI+VYYVCVWTKMDC	2
YTDVAGGLVNLSRSKCC	2	0.001		ATGTATGCTTAGGAGAAGATGGCTCTGGTGACGGATGATACTACGTCGTGT	51	YYA+EKMALVTDDTTSC	2
YTEGLNMHLQGSNYHYC	2	0.001		ATGTATGGGCGTGCTAGTCTTAGTGATATGTAGCAGAAGCTTGTTATTTGT	51	YYGRASLSDM+QKLVIC	2
YTEHDWRIEHVKKIPTC	2	0.001		ATGTATGGGGTTGAGAAGAGTAGGTGTGCTGATTATTTTGTTTTTCTGTGT	51	YYGVEKSRCADYFVFLC	2
YTFYISLHDADKHTIYC	2	0.001		ATGTATGGTCGTGTGAGTGCGATGCAGAGTTAGCGTAGTCTTGAGAGTTGT	51	YYGRVSAMQS+RSLESC	2
YTGNEQRITHKVRKVYC	2	0.001		ATGTATGTTCCGATGTAGTCTTGTTCGTGGTTTATGAATGGTGATAAGTGT	51	YYVPM+SCSWFMNGDKC	2
YTGSHSASN+VYRYGNC	2	0.001		ATGTATGTTGTGAAGTTTAGGATGGATACTCATCGGCTGCTTTTTTTGTGT	51	YYVVKFRMDTHRLLFLC	2
YTGYLYAYKIIVLCNRC	2	0.001		ATGTATGTTGTTTGGTAGATGGAGAAGAAGCAGTTGGAGTAGGATAAGTGT	51	YYVVW+MEKKQLE+DKC	2
YTHFYCNKRHMLFTLTC	2	0.001		ATGTATTAGACGATTAAGCCTGCTAGTAGTGTGCCGACTACTGCGAAGTGT	51	YY+TIKPASSVPTTAKC	2
YTHH+MSNGQDENNLLC	2	0.001		ATGTATTAGGAGCTTCGGCATGAGTCTCGGAGTGTTAAGAAGATTAGGTGT	51	YY+ELRHESRSVKKIRC	2
YTILIINITLRHLSDAC	2	0.001		ATGTATTATAATAGTGGTCGGATGAAGTCTTTTAGTGGTCAGCAGCAGTGT	51	YYYNSGRMKSFSGQQQC	2
YTIMSQT+KVISTRHGC	2	0.001		ATGTATTATAATAGTTGGAGGAATGGGCATTATATGATTTATCTTAAGTGT	51	YYYNSWRNGHYMIYLKC	2
YTINSMDN+QTMTHALC	2	0.001		ATGTATTATAGGATTTTGCAGATGTATGTGCTGCGGGGTACTTTTTATTGT	51	YYYRILQMYVLRGTFYC	2
YTISNMMYESLGP+QNC	2	0.001		ATGTATTATATTAATTATGGGCCGAATCTTCAGTTGATTTCTATTAATTGT	51	YYYINYGPNLQLISINC	2
YTKKLFIENVICSIWVC	2	0.001		ATGTATTATCATGTTGGGAATTGTTTTAAGCCGAAGTCTTATAGGATTTGT	51	YYYHVGNCFKPKSYRIC	2
YTKQMA+ALNYRSRPHC	2	0.001		ATGTATTATCGGAGGTCGCAGGGTTGTTAGTCGGCTATTAAGAAGAATTGT	51	YYYRRSQGC+SAIKKNC	2
YTLDNNNKLHDTWHQTC	2	0.001		ATGTATTATGATTAGTAGAGGTAGGATGGGTCTGCGTTTAATGTTTGGTGT	51	YYYD++R+DGSAFNVWC	2
YTLFSRFANRKFLGWPC	2	0.001		ATGTATTATTGTCTTACGGTGAGGATTACGATTCGTTTTCGTAATGATTGT	51	YYYCLTVRITIRFRNDC	2
YTLGHQQMSG+STRRTC	2	0.001		ATGTATTCGATTGGGAGGGGGGATAAGAGGATGAATGTTATGTGTAATTGT	51	YYSIGRGDKRMNVMCNC	2
YTLKHMRRLEDSSNCVC	2	0.001		ATGTATTCTTCGATGGATGCTGAGCGGAATAGTTGGGAGTGTCTTAGGTGT	51	YYSSMDAERNSWECLRC	2
YTLVFSVAVVATRSSCC	2	0.001		ATGTATTGGATGTATCATGTTTGTTGGAATAGTTAGAAGCCGTTGTCGTGT	51	YYWMYHVCWNS+KPLSC	2
YTMAFLPPPNYSNERNC	2	0.001		ATGTATTGGATTTTGGGTTGGCGGATTTGTAAGGGTGATAAGAGGAGTTGT	51	YYWILGWRICKGDKRSC	2
YTMLQYVHNANLKNFRC	2	0.001		ATGTATTGGTCTATGGGTGGGATGTTTATGTCGTCTTGTGGGTGTTCTTGT	51	YYWSMGGMFMSSCGCSC	2
YTMMQAD+QRNPSVGTC	2	0.001		ATGTATTGGTGTGAGAAGACTGATAGGTATTCTTATGTTATTATTGGTTGT	51	YYWCEKTDRYSYVIIGC	2
YTMNNCFK++RCGNGEC	2	0.001		ATGTATTGTACGGTGGGTAAGTAGCTTCGTCGGAAGAATATTTAGGGGTGT	51	YYCTVGK+LRRKNI+GC	2
YTMRTDKRWVLKRYHNC	2	0.001		ATGTATTGTATTCTGGGGCCTTGTCCGCATCTTGCTGGTTGTGTTGATTGT	51	YYCILGPCPHLAGCVDC	2
YTMSLWIFIKYMLMENC	2	0.001		ATGTATTGTATTTGGGAGCAGTAGTCTGATTGGAAGAAGTATTTGCGGTGT	51	YYCIWEQ+SDWKKYLRC	2
YTMYVFKSEFCVVVLLC	2	0.001		ATGTATTGTTATGGTAGTAAGAGGTAGAATGATGAGTGGCTGACGCTTTGT	51	YYCYGSKR+NDEWLTLC	2
YTNNNMSGTRQTQDSNC	2	0.001		ATGTATTTGTAGTATAGTTAGCAGAATCGGACTAGTTGGTGGCGGAGGTGT	51	YYL+YS+QNRTSWWRRC	2
YTNNNYW+LTGRTDIRC	2	0.001		ATGTATTTTAATATTCATTCGCGGAGGGCTTTTAAGATTGTGTGGAATTGT	51	YYFNIHSRRAFKIVWNC	2
YTNQAYGTPLALDGTQC	2	0.001		ATGTATTTTAGGGTTAATGTTTGTAATTGTGCGGCTGATTTTTCGAATTGT	51	YYFRVNVCNCAADFSNC	2
YTNQQGWCLCDKHFGWC	2	0.001		ATGTATTTTCTTTCGGTTATTTTGAATGATGATGCTATTGAGGTGACGTGT	51	YYFLSVILNDDAIEVTC	2
YTNTAQKICDRSARGHC	2	0.001		ATGTATTTTGCTGGTATTGTTGTGAGTTATAATGTGACTCAGTTGCGTTGT	51	YYFAGIVVSYNVTQLRC	2
YTNWEPRECNSGLKRKC	2	0.001		ATGTATTTTGCTTGTATGAAGTTTTAGTATAGTTATGAGTGTAATGAGTGT	51	YYFACMKF+YSYECNEC	2
YTPHMGGRPSMQMRNSC	2	0.001		ATGTATTTTTGGCATAGTATTGCTAAGGCGTGTAGGGTGAATTTGATTTGT	51	YYFWHSIAKACRVNLIC	2
YTQHSDGQMS+GISTRC	2	0.001		ATGTCGAGGCCGGAGTCTTGTTCTGCGATTACGAAGCGTTTTAATAGTTGT	51	YSRPESCSAITKRFNSC	2
YTQLVCRLPKYISGIPC	2	0.001		ATGTCGAGTAAGGAGATGGCTGGGAAGAAGGCTACGAAGTAGGAGAATTGT	51	YSSKEMAGKKATK+ENC	2
YTQM+CEDNYK+RDMLC	2	0.001		ATGTCGAGTACGCCTCAGGATTGTAATCTGCGTCAGCTTGTGTCTTTTTGT	51	YSSTPQDCNLRQLVSFC	2
YTQQRVVKEMQISG+VC	2	0.001		ATGTCGATGTAGAAGCAGGAGAAGAATAATTTGTGTTTGTAGCATACGTGT	51	YSM+KQEKNNLCL+HTC	2
YTR+LKPDWEYMRHAPC	2	0.001		ATGTCGATGTGGCTTACGGATTGGGGTCATTCGGAGGATATGAATAAGTGT	51	YSMWLTDWGHSEDMNKC	2
YTRESMNG+QTNENCVC	2	0.001		ATGTCGCAGGTTGAGCATTTGTCGGCGACGTAGTGGAATTGTTCGTAGTGT	51	YSQVEHLSAT+WNCS+C	2
YTRMCYEDRRWVLKSYC	2	0.001		ATGTCGCCTTAGGATTAGATTAAGAGTAATCCTCCGCCTCGGATTCTTTGT	51	YSP+D+IKSNPPPRILC	2
YTRPLTS+SLDYAYHSC	2	0.001		ATGTCGGCGACGAAGCCTATTAAGGTTAGTCGTAATGAGGTTAATCCTTGT	51	YSATKPIKVSRNEVNPC	2
YTRTNQLSRANILNTDC	2	0.001		ATGTCGGGTAATATGAAGGATCCTAAGTCTGCTGTTCCGGGGAGTTAGTGT	51	YSGNMKDPKSAVPGS+C	2
YTSINSRTRTL+GQKNC	2	0.001		ATGTCGGGTTGTGGGCGTAGGATTATGAATGTTATTGGGGTGTGTAGTTGT	51	YSGCGRRIMNVIGVCSC	2
YTSMF+TLCQCKLNYLC	2	0.001		ATGTCGGTGTAGGAGTATGAGTTTCTTAGGGGTAGTACTATGAATGGTTGT	51	YSV+EYEFLRGSTMNGC	2
YTSSVVKHLVENGYE+C	2	0.001		ATGTCGTAGGTGAGGCCTAATAGTTAGGGTGCGTTTATGCAGTTTCATTGT	51	YS+VRPNS+GAFMQFHC	2
YTSVAFHRWRIVYV+GC	2	0.001		ATGTCGTATGTTATGACGTGGGAGGGGAATCGTCGTAAGATTTCGCCGTGT	51	YSYVMTWEGNRRKISPC	2
YTTESPFMRLLMRIYMC	2	0.001		ATGTCGTGTCGGAATGTGTCGGCTAATAGTTGTCATGAGAAGATGACTTGT	51	YSCRNVSANSCHEKMTC	2
YTTKVYRGKDPGDMSRC	2	0.001		ATGTCGTTGAGTTATATTTTTTATGTGGAGAATCTGCTGGTGCTTGAGTGT	51	YSLSYIFYVENLLVLEC	2
YTTL+RAEDHLKARTLC	2	0.001		ATGTCGTTGCCTCGGCTGTAGAAGGATAAGAGTATTTCTATGAATAATTGT	51	YSLPRL+KDKSISMNNC	2
YTTPTDIAHA+CQ+FSC	2	0.001		ATGTCGTTGTATTTGATGAAGTGTTCTTTTCTGCTGGTGATTACTTATTGT	51	YSLYLMKCSFLLVITYC	2
YTTRIQSTVCQSS+RAC	2	0.001		ATGTCTAAGAATGTGATGTGTAATAATTGGAGGATGTTGAATATGGAGTGT	51	YSKNVMCNNWRMLNMEC	2
YTVASLRPEHIHCVKKC	2	0.001		ATGTCTAAGGGTAGGAGTATGGATGTGAGTGGTGATTAGGTGTCTAAGTGT	51	YSKGRSMDVSGD+VSKC	2
YTVKLE+KRKDSSKSVC	2	0.001		ATGTCTAAGTATAGGATGTCGACGGTGCGGACTAGTTATTTTTGTTCTTGT	51	YSKYRMSTVRTSYFCSC	2
YTVNKNDNFC+HTLQ+C	2	0.001		ATGTCTACGTCGGAGAAGGCTACTGTGAATAAGGATACTATGAGGACTTGT	51	YSTSEKATVNKDTMRTC	2
YTVQHNHAKLNNTLHVC	2	0.001		ATGTCTAGTTCTTGGCATAGGCGGGTTCGTGCTATGCAGGATCCTTCTTGT	51	YSSSWHRRVRAMQDPSC	2
YTVVTETTVWCITSNQC	2	0.001		ATGTCTATGTTGTATAAGAATTTGAGGCATGTTGTTGTTATGTATTGTTGT	51	YSMLYKNLRHVVVMYCC	2
YTVVYRDSSYYMSCWWC	2	0.001		ATGTCTATTGATAAGAGTCGTTATTCTATGAAGAAGACTAAGTGTACGTGT	51	YSIDKSRYSMKKTKCTC	2
YTW+RLKTRM+SFQTCC	2	0.001		ATGTCTCAGAATGTTTGGAATAAGGTTACGAAGTAGATGTGTGGTAATTGT	51	YSQNVWNKVTK+MCGNC	2
YTWIFLLLIIAVAKIPC	2	0.001		ATGTCTGAGGGTGAGCCGCTGCAGTCGCCGGAGGAGGATGTTCTGCCTTGT	51	YSEGEPLQSPEEDVLPC	2
YTWYDRRSSSGKKRDRC	2	0.001		ATGTCTGATGCTGCGAATTGTTATGCGTTGAAGAATATGCTTGGGGATTGT	51	YSDAANCYALKNMLGDC	2
YTYEIVAHMPRAQVPKC	2	0.001		ATGTCTGTGACTTGGAAGAAGTGTGAGTAGTGTTATAGGGATATGAAGTGT	51	YSVTWKKCE+CYRDMKC	2
YTYS+GKKLTNHKPDSC	2	0.001		ATGTCTGTGATGCCGGGGTGTAGGGAGTTGCGGAGGTCGAGTCTGTATTGT	51	YSVMPGCRELRRSSLYC	2
YV+F+TLNIVM+NGSNC	2	0.001		ATGTCTTAGTATCATTATGCGATGGATTATCCTCCGAAGATTGATAATTGT	51	YS+YHYAMDYPPKIDNC	2
YV+KKKQCRVSMRCYAC	2	0.001		ATGTCTTATACTATGCATAGTAAGAATTATACGGATAAGTAGTGTGGGTGT	51	YSYTMHSKNYTDK+CGC	2
YV+KLYTTYRQHTEVTC	2	0.001		ATGTCTTGGGCTTTGGGGAAGTGTAGGTATGATAAGCGTCGTGTGAGGTGT	51	YSWALGKCRYDKRRVRC	2
YV+RLYMDLY+EWIGIC	2	0.001		ATGTCTTGGTAGAGGGATTCGCGTTCTTATGTGATTTTGTAGAGTAAGTGT	51	YSW+RDSRSYVIL+SKC	2
YV+WK+VDELNEVSKSC	2	0.001		ATGTCTTGTGGTGATCGGGCTGTGGTGCCGTGGTTGAGGAATAGGTGGTGT	51	YSCGDRAVVPWLRNRWC	2
YVAEGNRTSNCICHNMC	2	0.001		ATGTCTTGTTATATTATTTTGATTCATTTGGGTGATTATAGTTCTTGTTGT	51	YSCYIILIHLGDYSSCC	2
YVAKYKS+DVV+E+WQC	2	0.001		ATGTCTTGTTTTCAGCATTGTGTTGGTCATCGTACTTGTGCGGAGCATTGT	51	YSCFQHCVGHRTCAEHC	2
YVC	2	0.001		ATGTGGAAGATTTATTGGAGTTCTGTTGTTCGTAGTATTACGTATGATTGT	51	YWKIYWSSVVRSITYDC	2
YVCRQEGHIRNLFATPC	2	0.001		ATGTGGAAGTGTTTTAGTGGGAATGCTGTGACGGTTATTTCGTGGAATTGT	51	YWKCFSGNAVTVISWNC	2
YVDNEEGLEYLRGMG+C	2	0.001		ATGTGGAATAATATTCGGAATATTACGTGGTAGGTTTTGCTGGTTCCTTGT	51	YWNNIRNITW+VLLVPC	2
YVDVMKHKGVLRDYCFC	2	0.001		ATGTGGAATGGTCAGTTGGCTGAGTTGGATTCGTCGTCGAGTGTGAGTTGT	51	YWNGQLAELDSSSSVSC	2
YVE+DKQGYCDAPIEWC	2	0.001		ATGTGGAGGTAGTTTCAGTAGACGCCTGGGTTTAATTTGAATACTGAGTGT	51	YWR+FQ+TPGFNLNTEC	2
YVEGYNSSVMMHGTKVC	2	0.001		ATGTGGATGAAGTATCTGTATTGTGGGAATAGGAGGCGGGGTTCTGCTTGT	51	YWMKYLYCGNRRRGSAC	2
YVENPDLGYKSYQRDVC	2	0.001		ATGTGGATGAATTATTTGACGGTGAGTAAGCAGTAGTTGGCTGTTCTGTGT	51	YWMNYLTVSKQ+LAVLC	2
YVESAVYNKAM+ELGMC	2	0.001		ATGTGGATGGATAATAGTCTTTCTGAGGATAGTGGTAAGAAGCATAAGTGT	51	YWMDNSLSEDSGKKHKC	2
YVFRQGFLTVSV+VNGC	2	0.001		ATGTGGATTACTAAGAATCTGGTTGGTTATATTTGTGTGGTTTCGAAGTGT	51	YWITKNLVGYICVVSKC	2
YVFVCKFGNRQYSTFGC	2	0.001		ATGTGGATTAGTGCTGTGTTGAATAATTATGAGATGAAGAGTTGGACGTGT	51	YWISAVLNNYEMKSWTC	2
YVFWKYLIRDWDRYDLC	2	0.001		ATGTGGATTGAGATTAGGAATGAGTAGCCTAATTCTGGGTTGCAGTAGTGT	51	YWIEIRNE+PNSGLQ+C	2
YVGE+CKATHAEHIGEC	2	0.001		ATGTGGCAGGTGTTGCAGAAGACGTTGTTGTGTATTTTGGATGAGCGTTGT	51	YWQVLQKTLLCILDERC	2
YVGERNP+VKRYHWKGC	2	0.001		ATGTGGCATACTGATCGTGTTAGTTATAATTGGCCGCTGATTGTTTGTTGT	51	YWHTDRVSYNWPLIVCC	2
YVGIVLYDPGIKHRCNC	2	0.001		ATGTGGCATATTGAGGATTATAAGATGAGTAATATTGATTCTATGTGGTGT	51	YWHIEDYKMSNIDSMWC	2
YVGT+QTSSYNSMMPHC	2	0.001		ATGTGGCATCATGTTACGGAGTTTAGGTTGTTGGTTCTGAGTTGTCCGTGT	51	YWHHVTEFRLLVLSCPC	2
YVGVSFFDYRVWTEWNC	2	0.001		ATGTGGCATCGGACGCATATGATTCCGTGGCTGTATCATAGTGGTAATTGT	51	YWHRTHMIPWLYHSGNC	2
YVIAKKIKEQNGKHRTC	2	0.001		ATGTGGCGTATTTAGTATATTAGGGGTACTTGGCTTCGTTTTGCGCCTTGT	51	YWRI+YIRGTWLRFAPC	2
YVIEIYWLGFSISNRSC	2	0.001		ATGTGGCTGAATTGGAGTGGTAATGATAATGTTAATTCTACGTCGGATTGT	51	YWLNWSGNDNVNSTSDC	2
YVIK++HEELEHCMRMC	2	0.001		ATGTGGCTGAGGCATATTTATTTTGCTTGGATTATGTGTGGGGCGGATTGT	51	YWLRHIYFAWIMCGADC	2
YVINIKMHGRGKCAYAC	2	0.001		ATGTGGCTTCATTGTGATATTTATCGTCCGATTGTGTTGTTGACGCAGTGT	51	YWLHCDIYRPIVLLTQC	2
YVIRLIRLYCWPGCEFC	2	0.001		ATGTGGCTTGAGGAGTCGAATATTTGTGATAGGCATGATTGGGCTGGTTGT	51	YWLEESNICDRHDWAGC	2
YVISGKAEKLLLRWVKC	2	0.001		ATGTGGGATAAGTAGTAGAGTAATACGGCTCATTATAGGAATCTGGATTGT	51	YWDK++SNTAHYRNLDC	2
YVIWMRNIQHAELN+DC	2	0.001		ATGTGGGATATTATTGATACGAATAATAGGGGGGTGATTCGTGGGAATTGT	51	YWDIIDTNNRGVIRGNC	2
YVKEKTGTHAT+SHNPC	2	0.001		ATGTGGGATTTTAGTTTTGGGAATTTGGTGAAGCGTAGGCCGTTGGATTGT	51	YWDFSFGNLVKRRPLDC	2
YVKGQWPNEAISRHQQC	2	0.001		ATGTGGGCGACTAGGAGTCTTTAGCAGACGCAGGATGGGCGTAGGAGTTGT	51	YWATRSL+QTQDGRRSC	2
YVKLIPKM+DLNPNWMC	2	0.001		ATGTGGGGGTATATTACTGCGGATAGGATTATTGAGCATGTTAATAAGTGT	51	YWGYITADRIIEHVNKC	2
YVKMREWRICLCYFRIC	2	0.001		ATGTGGGGTGTTATTGGTCGGGTTAGGCAGCTTACTGTGCAGAGGTGTTGT	51	YWGVIGRVRQLTVQRCC	2
YVKNFVIECRFCR+SRC	2	0.001		ATGTGGGGTTTTATTGGTGATACTATGGCGACTGAGGCTACTCGTCATTGT	51	YWGFIGDTMATEATRHC	2
YVKRELITWALRIVASC	2	0.001		ATGTGGGTGCCTACGCCGGGTGATAGTAATGATAGTTCGCGTTAGCAGTGT	51	YWVPTPGDSNDSSR+QC	2
YVKTFSMNHFNILRKWC	2	0.001		ATGTGGGTGCTTAATATTGTTGTTTGTGCGGTTAATGTGAATGTGAGGTGT	51	YWVLNIVVCAVNVNVRC	2
YVKWECTLLLMTAQTIC	2	0.001		ATGTGGGTGGGGTGGTTGACTCCTTATGCGCAGTGTCTTATGAATATGTGT	51	YWVGWLTPYAQCLMNMC	2
YVKWMLLAYYFAFKIRC	2	0.001		ATGTGGTAGAGTACTTTGAATGTGGATGCTAGGGGTCAGATTTATCTTTGT	51	YW+STLNVDARGQIYLC	2
YVLIVYWDQLSRMENKC	2	0.001		ATGTGGTAGGCTAGGTATCTTGGGCTGTTGAGGATGATGGTTATTTAGTGT	51	YW+ARYLGLLRMMVI+C	2
YVLQLVSHAASLLRNRC	2	0.001		ATGTGGTAGGGTACTTTTAATGATGAGATGGTTTTTAAGGATAATATGTGT	51	YW+GTFNDEMVFKDNMC	2
YVLTLANGQAVITFFMC	2	0.001		ATGTGGTATAAGACTAGGCGTGGTCATGGGAAGAGGAGGAATCTGCTTTGT	51	YWYKTRRGHGKRRNLLC	2
YVLVGSNWREDR+SAVC	2	0.001		ATGTGGTATAAGTAGCATACGACTGATCGTTTGAGTAGTAGTGAGAATTGT	51	YWYK+HTTDRLSSSENC	2
YVM+IEKKRSSISSNWC	2	0.001		ATGTGGTCTTTTACTTAGAGGGCGAGGCAGGATTATTGGCTTTTTGAGTGT	51	YWSFT+RARQDYWLFEC	2
YVMKLDDENMLDSCYTC	2	0.001		ATGTGGTGGACTATTTAGCATATGAGTAGGAGTGAGTTTGTGGTTTGTTGT	51	YWWTI+HMSRSEFVVCC	2
YVMM+ILLKHYR+FRDC	2	0.001		ATGTGGTGGCTGAATAGGAGGGAGCGTGAGCAGTTGTGTTCTACTACGTGT	51	YWWLNRREREQLCSTTC	2
YVMNRSWYKTRTTMGNC	2	0.001		ATGTGGTGGGGTAAGCCTAATAATAGGTTTAAGAAGAGTAGGGATCAGTGT	51	YWWGKPNNRFKKSRDQC	2
YVNCTVIDWYVFGSTVC	2	0.001		ATGTGTAAGCAGGATGTTAGGAGTGGTGCTCATGAGAATACGCATGTTTGT	51	YCKQDVRSGAHENTHVC	2
YVNKESSTATDVEPIHC	2	0.001		ATGTGTAAGCCTCAGCAGAGTGCTATGCGTAAGAGGTTTAAGCAGTAGTGT	51	YCKPQQSAMRKRFKQ+C	2
YVNMTRTRTSK+QSRYC	2	0.001		ATGTGTAAGCGTTTTGATACTACTACTATGGAGCCGTCGCATATGCCTTGT	51	YCKRFDTTTMEPSHMPC	2
YVNNNVTGTHITNGDLC	2	0.001		ATGTGTAAGGCTAATACGGTGTGGCATAGGAAGAGGGCTCGTGAGTTGTGT	51	YCKANTVWHRKRARELC	2
YVNSKRSPGHQKADAMC	2	0.001		ATGTGTAAGTGTGAGAATGAGGTGATTGATATGCAGCTTGAGCGGCAGTGT	51	YCKCENEVIDMQLERQC	2
YVNTCRVPKKNAGFSGC	2	0.001		ATGTGTAAGTTTTCGCATGAGCAGATTATGGATGATACGAAGAGGTTTTGT	51	YCKFSHEQIMDDTKRFC	2
YVP+CTIMKN+ETWQLC	2	0.001		ATGTGTAATCATAATAATGCTTGTCCTAATAGTATGGTTTATGGTTATTGT	51	YCNHNNACPNSMVYGYC	2
YVPNVEQQTHIAL+VFC	2	0.001		ATGTGTAATGGGTGGCAGCATAATCCGTCTCCGCTGTGTATGTGGCTGTGT	51	YCNGWQHNPSPLCMWLC	2
YVQCVSREYRSCRNIAC	2	0.001		ATGTGTAATTCGTATCGTGAGGATAAGAGTACGTCTACTAATCAGAGGTGT	51	YCNSYREDKSTSTNQRC	2
YVQYSQSANRKQLRQSC	2	0.001		ATGTGTACTACTCGTGGGAGGTATTAGGATTTTTTTGTTCATCAGTAGTGT	51	YCTTRGRY+DFFVHQ+C	2
YVREGYHVVSICLITSC	2	0.001		ATGTGTAGGGAGATTTATATTCATTCGATTCATAGTCGGAAGTGTTGGTGT	51	YCREIYIHSIHSRKCWC	2
YVRTNTTRSNVKCSC+C	2	0.001		ATGTGTAGGTTGGATGATTGTTATGGGCTTTGGTTGATTATGATGTGTTGT	51	YCRLDDCYGLWLIMMCC	2
YVRWFTNTGKRKMFRLC	2	0.001		ATGTGTAGTAATGGTTATAGAATTGCTAATTTGAGGACGTATGGTTGGTGT	51	YCSNGYRIANLRTYGWC	2
YVRYKWIVLSEECIYKC	2	0.001		ATGTGTAGTGCGTATAGTGAGTAGACGGATATGATTAATGCGACGGCGTGT	51	YCSAYSE+TDMINATAC	2
YVRYNFRILNKKV+LTC	2	0.001		ATGTGTATGTTGAGTGTTTTTACGCAGAAGATGAAGGATTATGATTAGTGT	51	YCMLSVFTQKMKDYD+C	2
YVSLWFAEYLSTVKRRC	2	0.001		ATGTGTATTAAGCTGTGTGTTGTTCAGAAGTCTAATAAGCATGTTAATTGT	51	YCIKLCVVQKSNKHVNC	2
YVSMCGY+KCESTNTCC	2	0.001		ATGTGTATTAATGTTAAGGGGAATGCTGAGTAGACGATTGATAAGAGGTGT	51	YCINVKGNAE+TIDKRC	2
YVSNNSIVLVWKERMRC	2	0.001		ATGTGTATTTATGAGGAGATTAGGAAGTATATGTTTAAGATTACGTAGTGT	51	YCIYEEIRKYMFKIT+C	2
YVSYYERGTQLVHFMCC	2	0.001		ATGTGTCAGAAGATTCTTACGTATGATCATCTTACGATTTCTCCGATTTGT	51	YCQKILTYDHLTISPIC	2
YVTDNNKISW+FETESC	2	0.001		ATGTGTCAGAATTTTATGGCTTCGGATGTGAGGGTTCTTGTGTGGTTGTGT	51	YCQNFMASDVRVLVWLC	2
YVTGRNSACSLTILLDC	2	0.001		ATGTGTCATAAGGCGCTTGTGTTTATTGTGAGTAATAATCAGCAGAAGTGT	51	YCHKALVFIVSNNQQKC	2
YVTLLPEWSLNLALWIC	2	0.001		ATGTGTCATGATTTTAAGAATTATGTTGAGATTAGTGGTGTGAAGATGTGT	51	YCHDFKNYVEISGVKMC	2
YVTQIVSPSS+Q+ESDC	2	0.001		ATGTGTCATTAGTTGGGTGTGAATGTTAGTGTTAATTTGATTGCTAAGTGT	51	YCH+LGVNVSVNLIAKC	2
YVTRMGWTRAVLEDTSC	2	0.001		ATGTGTCGTAAGGTTTTGAGTCTGGTGTTTTGTTAGTCGAGTTTGCTTTGT	51	YCRKVLSLVFC+SSLLC	2
YVTYIPTHDK+DYLKSC	2	0.001		ATGTGTGAGATGATTAGTAGGAATGATGCTACTTAGAAGTAGGATCCGTGT	51	YCEMISRNDAT+K+DPC	2
YVV+LNCVVSWIGAV+C	2	0.001		ATGTGTGAGCAGTGGTATGGGTGTTAGATTTTGTTGTATTTGACGTGGTGT	51	YCEQWYGC+ILLYLTWC	2
YVVNQRLDNCYSFKSGC	2	0.001		ATGTGTGATACGAGTGATGTGAGGCTTTGGAAGATTAGTGGGCGTAAGTGT	51	YCDTSDVRLWKISGRKC	2
YVVQLNSKSKMIVSEKC	2	0.001		ATGTGTGATATTCTGACGCATGTGAAGGATTATGCTGCGAGGAAGGATTGT	51	YCDILTHVKDYAARKDC	2
YVYAKINRNLTVLVESC	2	0.001		ATGTGTGATCATAATATTGGGCAGAAGGAGGTGTGGATTGTGGCTTGGTGT	51	YCDHNIGQKEVWIVAWC	2
YVYDNKKYQSHLAYATC	2	0.001		ATGTGTGATGGTAGTCCGAATGGTTGTTGGCGTGCGCTTCCTTATAGGTGT	51	YCDGSPNGCWRALPYRC	2
YVYFNRESMQCERTNAC	2	0.001		ATGTGTGCTAAGAATAATACTACTACTATGTGGAGTGTGGCTATGCTTTGT	51	YCAKNNTTTMWSVAMLC	2
YVYNWYAKLTF+PVGHC	2	0.001		ATGTGTGCTGGTTGTTTGAATATGAATGTTGATAAGGGTGATAGTTGGTGT	51	YCAGCLNMNVDKGDSWC	2
YW+ARYLGLLRMMVI+C	2	0.001		ATGTGTGCTTGGACTTATTCGAGGGGTCATGAGTGTGATGTTCTGACGTGT	51	YCAWTYSRGHECDVLTC	2
YW+GTFNDEMVFKDNMC	2	0.001		ATGTGTGGTACGAGGATGTAGTATACGGAGGATAAGTTGGTGAATGTTTGT	51	YCGTRM+YTEDKLVNVC	2
YW+STLNVDARGQIYLC	2	0.001		ATGTGTGTGTAGTCTACTGCGCCTATTCGGTGTAATATTGCGTTGCTGTGT	51	YCV+STAPIRCNIALLC	2
YWATRSL+QTQDGRRSC	2	0.001		ATGTGTGTGTATATTGAGTAGATTTATTGGCTTATTAAGTATACGCGGTGT	51	YCVYIE+IYWLIKYTRC	2
YWDFSFGNLVKRRPLDC	2	0.001		ATGTGTGTTAGGGATAGTTATGTGATGAATAGGGATAAGTAGAAGTTGTGT	51	YCVRDSYVMNRDK+KLC	2
YWDIIDTNNRGVIRGNC	2	0.001		ATGTGTGTTTCTTGTGCTAAGAATAGGATTTGTCGGTAGCATGTGTATTGT	51	YCVSCAKNRICR+HVYC	2
YWDK++SNTAHYRNLDC	2	0.001		ATGTGTTAGGATAGGTAGCTTAATAAGTGGAGTATGATGGATCGGCAGTGT	51	YC+DR+LNKWSMMDRQC	2
YWGFIGDTMATEATRHC	2	0.001		ATGTGTTATAGGATTACGCATGCTAAGAATAGGCATGATACGCAGTATTGT	51	YCYRITHAKNRHDTQYC	2
YWGVIGRVRQLTVQRCC	2	0.001		ATGTGTTATATTGATTATATGGTTGTTACGGCTAAGAAGTGTTGTGTGTGT	51	YCYIDYMVVTAKKCCVC	2
YWGYITADRIIEHVNKC	2	0.001		ATGTGTTATGCTAATTTGATTTAGTATGGTTAGAAGGAGATGGGGAATTGT	51	YCYANLI+YG+KEMGNC	2
YWHHVTEFRLLVLSCPC	2	0.001		ATGTGTTCGAATCCGGGGGTGCTTATGAGTGTTTTTCCTTTTCCGTTTTGT	51	YCSNPGVLMSVFPFPFC	2
YWHIEDYKMSNIDSMWC	2	0.001		ATGTGTTCGTGTACTGAGCATTATAATGCTAGGAGTCAGAAGGAGAGTTGT	51	YCSCTEHYNARSQKESC	2
YWHRTHMIPWLYHSGNC	2	0.001		ATGTGTTGTTGTCAGATGCGGACTGGTGAGTAGTATGATAAGCATTAGTGT	51	YCCCQMRTGE+YDKH+C	2
YWHTDRVSYNWPLIVCC	2	0.001		ATGTGTTTGACGGATGAGATTAAGGAGTAGTAGAAGGATAATGTGTGTTGT	51	YCLTDEIKE++KDNVCC	2
YWIEIRNE+PNSGLQ+C	2	0.001		ATGTGTTTGTGTGAGAGGTTTTGTTTGCTTAGTTATGAGCTGAAGATTTGT	51	YCLCERFCLLSYELKIC	2
YWISAVLNNYEMKSWTC	2	0.001		ATGTGTTTTAAGTTTAAGGCTTTTGTGTATCCGGTTGTGGTGGTGAATTGT	51	YCFKFKAFVYPVVVVNC	2
YWITKNLVGYICVVSKC	2	0.001		ATGTGTTTTGTGAAGACGTCGGATAAGAGGGTTGCGCGTAGGAGTTATTGT	51	YCFVKTSDKRVARRSYC	2
YWKCFSGNAVTVISWNC	2	0.001		ATGTTGAAGAGGTTGGAGCATTATACGAGGAGTTGGTTTTGTGAGCATTGT	51	YLKRLEHYTRSWFCEHC	2
YWKIYWSSVVRSITYDC	2	0.001		ATGTTGAAGATGGTTCTGCCGAGGCGTTATCGGTAGTTGACTAATCGTTGT	51	YLKMVLPRRYR+LTNRC	2
YWLEESNICDRHDWAGC	2	0.001		ATGTTGAAGATTAATTGTAAGAGGTGTGTGTATCATATTTATTTGTGT	48	YLKINCKRCVYHIYLC	2
YWLHCDIYRPIVLLTQC	2	0.001		ATGTTGAAGCTGTATATGCAGTATAAGGAGTGGGAGAATCGTAATAATTGT	51	YLKLYMQYKEWENRNNC	2
YWLNWSGNDNVNSTSDC	2	0.001		ATGTTGAATTAGTATAGGTAGGATGTTTCTGTTGGGAAGTGTTATGAGTGT	51	YLN+YR+DVSVGKCYEC	2
YWLRHIYFAWIMCGADC	2	0.001		ATGTTGAATTCTAATCTGGCTAAGGGGGATTATATTAAGAAGATTTATTGT	51	YLNSNLAKGDYIKKIYC	2
YWMDNSLSEDSGKKHKC	2	0.001		ATGTTGACGGTTTGTCTGTCTTATATTTCTTTGCATGAGGAGATGAGGTGT	51	YLTVCLSYISLHEEMRC	2
YWMKYLYCGNRRRGSAC	2	0.001		ATGTTGACGTATCAGTATAAGCTGCGGGGTCGGAGGGCGAGGTTGCAGTGT	51	YLTYQYKLRGRRARLQC	2
YWMNYLTVSKQ+LAVLC	2	0.001		ATGTTGACGTGTACTCCGGGTCAGGCTAGTGCTACTAGTCATAAGGCGTGT	51	YLTCTPGQASATSHKAC	2
YWNGQLAELDSSSSVSC	2	0.001		ATGTTGATGAGTTTTATTCAGTATTGTGTGTTTTATTAGATTAGTCGGTGT	51	YLMSFIQYCVFY+ISRC	2
YWNNIRNITW+VLLVPC	2	0.001		ATGTTGATTACGAAGCGTTTGACGCTTAGGGTGACTTGGAATGGTGATTGT	51	YLITKRLTLRVTWNGDC	2
YWQVLQKTLLCILDERC	2	0.001		ATGTTGATTAGTGTGGCTATGATGAGTGTGATGTGGTGGTATAAGATTTGT	51	YLISVAMMSVMWWYKIC	2
YWR+FQ+TPGFNLNTEC	2	0.001		ATGTTGATTCGGAGTTTTGGGGCGGGGCTGAATAATGTGATTAAGTGTTGT	51	YLIRSFGAGLNNVIKCC	2
YWRI+YIRGTWLRFAPC	2	0.001		ATGTTGCAGAAGACTCATTTGTTTATTACTATTATTAATGAGCTGCGGTGT	51	YLQKTHLFITIINELRC	2
YWSFT+RARQDYWLFEC	2	0.001		ATGTTGCAGTATAATTTGCAGGTTGAGCGTGGGGAGATTAATGCGTGGTGT	51	YLQYNLQVERGEINAWC	2
YWVGWLTPYAQCLMNMC	2	0.001		ATGTTGCAGTGTACTCAGCAGTGGTGTCATTATTAGGTTCCTGAGGGTTGT	51	YLQCTQQWCHY+VPEGC	2
YWVLNIVVCAVNVNVRC	2	0.001		ATGTTGCGGCTTCTTGATCGGATTCATAAGTATCTTTATATGTTGGCTTGT	51	YLRLLDRIHKYLYMLAC	2
YWVPTPGDSNDSSR+QC	2	0.001		ATGTTGCTGTTTATTATTGCGTCGACGACTTTTTAGAAGATTTTTGGGTGT	51	YLLFIIASTTF+KIFGC	2
YWWGKPNNRFKKSRDQC	2	0.001		ATGTTGGAGACGATTGGGGGTGTGTGGACGATGTAGATTCGTTCTGATTGT	51	YLETIGGVWTM+IRSDC	2
YWWLNRREREQLCSTTC	2	0.001		ATGTTGGAGATTCGTTGTGCTAGGAGGAGGATTAGTGATGATGTTTGTTGT	51	YLEIRCARRRISDDVCC	2
YWWTI+HMSRSEFVVCC	2	0.001		ATGTTGGAGTTTTTGAAGTGGGCTCGGAATAAGAATATGGAGTTTCCGTGT	51	YLEFLKWARNKNMEFPC	2
YWYK+HTTDRLSSSENC	2	0.001		ATGTTGGATTGTGATAATAATGCTATGTAGAATATTGAGAAGAGTTATTGT	51	YLDCDNNAM+NIEKSYC	2
YWYKTRRGHGKRRNLLC	2	0.001		ATGTTGGCGATGAGGTATTTTGCTTCGATGATGACGATGCAGAAGCCGTGT	51	YLAMRYFASMMTMQKPC	2
YY+ELRHESRSVKKIRC	2	0.001		ATGTTGGGGGGGAAGTAGCTGACTTCTGTGACTTGTATGATTGCTAGTTGT	51	YLGGK+LTSVTCMIASC	2
YY+TIKPASSVPTTAKC	2	0.001		ATGTTGGTATTAAGATTACGAAGGTGATTGATTTAGAAGCGTTGT	45	YLVLRLRR*LI+KRC	2
YYA+EKMALVTDDTTSC	2	0.001		ATGTTGGTTTTTGATTCTAGGCATAATTTTATTGAGTGGTGTGTTGAGTGT	51	YLVFDSRHNFIEWCVEC	2
YYCILGPCPHLAGCVDC	2	0.001		ATGTTGTAGCATGGTGCTGGGACTAGTAAGAGTCTTATTTATATTTCTTGT	51	YL+HGAGTSKSLIYISC	2
YYCIWEQ+SDWKKYLRC	2	0.001		ATGTTGTATATTACTCGGTATCCGAATAAGATTTGGTTGATTAATTTTTGT	51	YLYITRYPNKIWLINFC	2
YYCTVGK+LRRKNI+GC	2	0.001		ATGTTGTCTCTGTATTGTATTTATGTTGGTAATGTTAATGAGCGTCGTTGT	51	YLSLYCIYVGNVNERRC	2
YYCYGSKR+NDEWLTLC	2	0.001		ATGTTGTGGAGGATGAAGCGTTTTTAGCTTACGATTAGTAAGCATCTGTGT	51	YLWRMKRF+LTISKHLC	2
YYDI+VYYVCVWTKMDC	2	0.001		ATGTTGTGTAATAAGAAGTGTGTTTAGTAGAAGGTTAAGGTTGAGACTTGT	51	YLCNKKCV++KVKVETC	2
YYDKLFSC+RCCYNKYC	2	0.001		ATGTTGTTGGTTAGGGTTTTGCGGCTTCCGAAGTAGATGGGTAAGCGGTGT	51	YLLVRVLRLPK+MGKRC	2
YYEMTDTHVKIYLLTYC	2	0.001		ATGTTGTTGTGGAGTTGGGTGATGCAGCATAATTGGTGTCATTTTGGGTGT	51	YLLWSWVMQHNWCHFGC	2
YYFACMKF+YSYECNEC	2	0.001		ATGTTGTTTTTTATTACTTGGGGTTAGAATCCTGTTTGGGTTGAGGTGTGT	51	YLFFITWG+NPVWVEVC	2
YYFAGIVVSYNVTQLRC	2	0.001		ATGTTTAAGAGGTGTTGTATGGTTGGTAAGATGCTGTCGCAGCCGGCGTGT	51	YFKRCCMVGKMLSQPAC	2
YYFLSVILNDDAIEVTC	2	0.001		ATGTTTAAGGATGGTGTTACTAGTAATCGTTATGTGGTTGAGAGTGGGTGT	51	YFKDGVTSNRYVVESGC	2
YYFNIHSRRAFKIVWNC	2	0.001		ATGTTTAATAAGACTTGGATGAAGTGGCAGAAGAAGACGGGTAATCTTTGT	51	YFNKTWMKWQKKTGNLC	2
YYFRVNVCNCAADFSNC	2	0.001		ATGTTTAATCAGCCGACGCTTAGGGCTGCTGCTAAGGTGCTGCCGTATTGT	51	YFNQPTLRAAAKVLPYC	2
YYFWHSIAKACRVNLIC	2	0.001		ATGTTTACGAATGAGGTGTAATATACGTGTGCTAAGGAGGTTACTTCTTGT	51	YFTNEV*YTCAKEVTSC	2
YYGRASLSDM+QKLVIC	2	0.001		ATGTTTACGAGGAAGAATTTGATGACGATGTTGAGTCTTGTTAGTCTTTGT	51	YFTRKNLMTMLSLVSLC	2
YYGRVSAMQS+RSLESC	2	0.001		ATGTTTACTCGTGATTGTTGGTATCTGGGGTAGGTGTATTATGAGTTGTGT	51	YFTRDCWYLG+VYYELC	2
YYGVEKSRCADYFVFLC	2	0.001		ATGTTTAGGATTATTGTTTTGTATAAGACTAAGGCGATGGCGTCTACTTGT	51	YFRIIVLYKTKAMASTC	2
YYHEYR+VRCKYDDASC	2	0.001		ATGTTTAGTAGTAGTAGTCCGCATAAGTATCGTTGGCAGCGTCTTAATTGT	51	YFSSSSPHKYRWQRLNC	2
YYIIFMRERKEQHRKDC	2	0.001		ATGTTTATGATGATTAATGTGGATTGGAATAGGGTGTTTTATAAGTCGTGT	51	YFMMINVDWNRVFYKSC	2
YYIYRSHMGHLMMISYC	2	0.001		ATGTTTATGATTTAGTCTCCTCCGTGGAGTGAGAATGAGATGAATGGGTGT	51	YFMI+SPPWSENEMNGC	2
YYK+SLQANKFTKSKTC	2	0.001		ATGTTTATGCATACTGCGAGTCAGCTTCGGAAGCAGATGCGTCGTCTTTGT	51	YFMHTASQLRKQMRRLC	2
YYKTA+YMNFYPYFLSC	2	0.001		ATGTTTATGGATTAGATGAGTAATGCTGATCCTAATGGTGTGACGAGTTGT	51	YFMD+MSNADPNGVTSC	2
YYL+YS+QNRTSWWRRC	2	0.001		ATGTTTATTACGATTACGATGGCTAATTTTTGTGCGACGTCGAATTCTTGT	51	YFITITMANFCATSNSC	2
YYLQ+MTKT+IECKLRC	2	0.001		ATGTTTCAGCAGTGTCTTCTTATGTATAGGATTTATATTCATAATATGTGT	51	YFQQCLLMYRIYIHNMC	2
YYLVGNLFIQGSRDLNC	2	0.001		ATGTTTCAGCATCTGAGGTAGAAGTATTAGCATCTTGGTAGTTTTTAGTGT	51	YFQHLR+KY+HLGSF+C	2
YYLVKRRDGRYWLSLAC	2	0.001		ATGTTTCAGGTTTCTAAGAGGGAGGATGAGGATAGTTGGTATGGTAGGTGT	51	YFQVSKREDEDSWYGRC	2
YYMWKKGHINHENCDGC	2	0.001		ATGTTTCCGATTAATGCGTGTTAGACGTTTTATTTTCTGTGGCGGCGTTGT	51	YFPINAC+TFYFLWRRC	2
YYNAIWESDTRHQTDVC	2	0.001		ATGTTTCCGTATGAGATGTATTTGATTACTTCTCAGCCGCCTACTAATTGT	51	YFPYEMYLITSQPPTNC	2
YYNCYYTFQNVFWVGWC	2	0.001		ATGTTTCTGAAGTGGCTGGTGCTTAGGATTAGTTCTGTGCGTCCTCGTTGT	51	YFLKWLVLRISSVRPRC	2
YYNQEQQNGSNKPGVSC	2	0.001		ATGTTTCTGTATTATGCGCCGCAGAATTATCTGGCGATTATGCTGTTGTGT	51	YFLYYAPQNYLAIMLLC	2
YYNVEQAVKVSEINKYC	2	0.001		ATGTTTGAGATGAATATGGGTATTTGTTGGTGGGTTTTTTGTTATGTGTGT	51	YFEMNMGICWWVFCYVC	2
YYPHSQHVNL+SAALYC	2	0.001		ATGTTTGAGGAGAGTAAGGATTTTGTTAGTAGGGTTGAGACTACTGGGTGT	51	YFEESKDFVSRVETTGC	2
YYPKKQKRKLQYRRRYC	2	0.001		ATGTTTGATAGGTGTAGGGATCAGAGGATTAGGTGGAAGACGAGGCAGTGT	51	YFDRCRDQRIRWKTRQC	2
YYQGCAASW+NYVPTWC	2	0.001		ATGTTTGATGTTTTTGGGGGTCTGCATGTGTATCGGGAGGTGACTGTGTGT	51	YFDVFGGLHVYREVTVC	2
YYRLRKGNPILGLLQQC	2	0.001		ATGTTTGATTATTGGAATCGGTGGGAGATTATTAATACGATTTTGTGGTGT	51	YFDYWNRWEIINTILWC	2
YYRNCQHIYRYWFVLTC	2	0.001		ATGTTTGATTGGTGTACGGGTGTGGATTCGAGTAGGAAGAATAATGGGTGT	51	YFDWCTGVDSSRKNNGC	2
YYRPIFELMCRGQRCKC	2	0.001		ATGTTTGCGTGGTTGCTGGATGCTAGGTATAATGGGGTTACGCTGTATTGT	51	YFAWLLDARYNGVTLYC	2
YYRYDWSQMHELRIPLC	2	0.001		ATGTTTGTGATGCAGTGTCCTTCGAAGCGGAAGCAGCTTAAGTTGAAGTGT	51	YFVMQCPSKRKQLKLKC	2
YYSIGRGDKRMNVMCNC	2	0.001		ATGTTTGTGATGTCTATTGATTCGTATTAGATGAGGTATGTGTTTCTTTGT	51	YFVMSIDSY+MRYVFLC	2
YYSSMDAERNSWECLRC	2	0.001		ATGTTTGTGCTGAATAGGAAGGATAATAATAGGAAGTGTGAGCATGTTTGT	51	YFVLNRKDNNRKCEHVC	2
YYSVKVYWCKCGLSREC	2	0.001		ATGTTTGTTATTGGGAAGAATATTCATAATATTTGTAAGGATAATATGTGT	51	YFVIGKNIHNICKDNMC	2
YYTIWIRTRGVNIICSC	2	0.001		ATGTTTGTTATTGGGCTGGAGTAGATGGTGTATAATGTGGATGATGCGTGT	51	YFVIGLE+MVYNVDDAC	2
YYTRVFAYSKSTNDRMC	2	0.001		ATGTTTGTTTCTGCTCGGTAGTTTCGGAATCCTAGTAATATGATTAAGTGT	51	YFVSAR+FRNPSNMIKC	2
YYVPM+SCSWFMNGDKC	2	0.001		ATGTTTTAGGGGGAGTTTGATAATCGGTAGTCTGAGATGGAGTAGACGTGT	51	YF+GEFDNR+SEME+TC	2
YYVVKFRMDTHRLLFLC	2	0.001		ATGTTTTATAATAGTTGGAATACGGGTCATAGTAATATTAAGGAGGATTGT	51	YFYNSWNTGHSNIKEDC	2
YYVVW+MEKKQLE+DKC	2	0.001		ATGTTTTATAGTGGTTGGTCTCAGGTTCCTTAGAAGGTGAGTAAGGTGTGT	51	YFYSGWSQVP+KVSKVC	2
YYWCEKTDRYSYVIIGC	2	0.001		ATGTTTTATATTTCTAAGACTGTTTTGAAGGTGGTGTTGTTGTTTAGTTGT	51	YFYISKTVLKVVLLFSC	2
YYWILGWRICKGDKRSC	2	0.001		ATGTTTTATGGGACTAGTTATGATCATATGTTTATTGCTAATAAGTTGTGT	51	YFYGTSYDHMFIANKLC	2
YYWMYHVCWNS+KPLSC	2	0.001		ATGTTTTATGGGATTACGTGTATGTTTAAGAAGCAGAGTGTGGGTTTGTGT	51	YFYGITCMFKKQSVGLC	2
YYWSMGGMFMSSCGCSC	2	0.001		ATGTTTTGGATTTTGGAGTGTGGTATGACTATTTTGCAGAGTTCTTATTGT	51	YFWILECGMTILQSSYC	2
YYYCLTVRITIRFRNDC	2	0.001		ATGTTTTGTTAGTGGTCTGGTCCGGGGAGGGGGACTTCTACGAGTAAGTGT	51	YFC+WSGPGRGTSTSKC	2
YYYD++R+DGSAFNVWC	2	0.001		ATGTTTTGTTTTAATATTCAGGAGTTGATGCATTTTTAGGGTACTCCGTGT	51	YFCFNIQELMHF+GTPC	2
YYYHVGNCFKPKSYRIC	2	0.001		ATGTTTTTGACTTGGGGTAGTCAGACTAAGAGTTAGAATGAGTGTCATTGT	51	YFLTWGSQTKS+NECHC	2
YYYINYGPNLQLISINC	2	0.001		ATGTTTTTGATTCTGGGGAGTTATCTTGATGAGATTCGGGGTAAGCCGTGT	51	YFLILGSYLDEIRGKPC	2
YYYNSGRMKSFSGQQQC	2	0.001		ATGTTTTTGCTGGGTTGTCATGTTTAGCGTGGTTGGCGGGGTTGTCCGTGT	51	YFLLGCHV+RGWRGCPC	2
YYYNSWRNGHYMIYLKC	2	0.001		ATGTTTTTTGAGGTGGTTAATAATTTGAATAAGTTTTGTGGGAGGTATTGT	51	YFFEVVNNLNKFCGRYC	2
YYYRILQMYVLRGTFYC	2	0.001		ATGTTTTTTTATAGGTATGCGATGTGGTGGAATTTTATTATGATGTGGTGT	51	YFFYRYAMWWNFIMMWC	2
YYYRRSQGC+SAIKKNC	2	0.001		AACGGTGCGAGTCCGGGTAATCAGTAGATTACGAAGAGTTATGCTTGT	48	NGASPGNQ+ITKSYAC	1
I*HENSMDWMLLLKEC	1	0.001		AAGAAGTTTAATCTTAAGATTGGGTGTCATAAGGTTGGTTCTAATCCGTGT	51	KKFNLKIGCHKVGSNPC	1
I+INPTADLTDTNMRLC	1	0.001		AAGATGTTTATTAAGAGTTGGAATCAGAATGTGTATTATAGGAGTAAGTGT	51	KMFIKSWNQNVYYRSKC	1
IANRLKWKRLSVNKVLC	1	0.001		AAGCAGTAGCAGCATACTTTGCGTGCTTAGACTTAGTCTACTCAGACTTGT	51	KQ+QHTLRA+T+STQTC	1
IAVGKLWVT+PPLREIC	1	0.001		AAGCGTATTACTAAGACGGCTAGGAAGATTATTGCTTATCGTGCGACTTGT	51	KRITKTARKIIAYRATC	1
ICLISHLAWTPKLPTPC	1	0.001		AAGGCTGTGCAGTATCAGTTGAAGTGTATTTTGTGGAAGTTTGGGAGGTGT	51	KAVQYQLKCILWKFGRC	1
ICSRWIHISCMMGHWAC	1	0.001		AAGGCTTGTATTTGGGAGAAGCTGATTAGTATGAAGATTCGTTGGCGTTGT	51	KACIWEKLISMKIRWRC	1
ICVADG+EC*+EFTMC	1	0.001		AAGGGGTTTTTTAAGTATTAGATTTATATGAAGCTGAAGATGACTGTTTGT	51	KGFFKY+IYMKLKMTVC	1
ID+YTAMRLQYRFQSTC	1	0.001		AAGGTGTTGTCGATTATTAGGATGTTTCAGGATGGGAATATTTTTCGTTGT	51	KVLSIIRMFQDGNIFRC	1
IDWSMESVVHVLVLRRC	1	0.001		AAGTAGCTGAGTACGGGTTATAATAAGAGGAGTGCTAGGAAGTGTGTGTGT	51	K+LSTGYNKRSARKCVC	1
IEMELHISYTLDLSTSC	1	0.001		AAGTAGTTGCATTATGAGACTCCTGATGTTGGGCAGCGGAATCATAGTTGT	51	K+LHYETPDVGQRNHSC	1
IENSTFHS+SEKLIPYC	1	0.001		ACGAAGAGTCGTGATGCGATTAGGCAGATGATGAAGTTTTATTCGTTGTGT	51	TKSRDAIRQMMKFYSLC	1
IEY+LDYDNRGKQ+SYC	1	0.001		ACGACGCATCGTAAGCATGGGTATTATTTGAAGAGTGATAATGCTGGTTGT	51	TTHRKHGYYLKSDNAGC	1
IFEAN+NHRDN+CSITC	1	0.001		ACGACTCATCCTAAGCAGAATCCGACGCAGCGTGTTCGGGCTATTAAGTGT	51	TTHPKQNPTQRVRAIKC	1
IFKLWMLLTMQYEVVSC	1	0.001		ACGAGGAAGAAGGATAGGACGTCTGATACTCGGTTGGGTTTGAGGGATTGT	51	TRKKDRTSDTRLGLRDC	1
IFMNEWNV+ST+PSMRC	1	0.001		ACGAGGGATTATAGTCAGAGTTAGGTTTTGGGGTGGGTGAGGAGTTGTTGT	51	TRDYSQS+VLGWVRSCC	1
IFY+FYTWT+SVVLALC	1	0.001		ACGATGACGGGTAGTATGAGTGAGAATTGGATTAATAAGCCGCAGCCTTGT	51	TMTGSMSENWINKPQPC	1
IGDDVCSMPGWVVIGAC	1	0.001		ACGATTAATGCTATGTGTAATATTTTGAAGCATATGAATATTATTGAGTGT	51	TINAMCNILKHMNIIEC	1
IGGDSKQSMAWSEWDLC	1	0.001		ACGCATACTCTTAAGATTCATTTGGAGGGGTTGCCTGCTAATACTAGGTGT	51	THTLKIHLEGLPANTRC	1
IGLQSHRASEELGQKC	1	0.001		ACGCATAGTTATAGGACGGAGCCTGAGGTTATTGAGCAGCTGTGGAAGTGT	51	THSYRTEPEVIEQLWKC	1
IGQINFTNRRVCLVWAC	1	0.001		ACGCATTTTGAGGTGATTACGCTGTGTGAGAGTTGGGAGTATCTTCATTGT	51	THFEVITLCESWEYLHC	1
IGRV*RRCWGFPTQTTC	1	0.001		ACGCCTCATCATAGGAAGGGTTGGATTGTGTATACTGTTGTGCAGTAGTGT	51	TPHHRKGWIVYTVVQ+C	1
IGV+LRSYGKEPAPVTC	1	0.001		ACGGATAGGAAGAAGGATATGATTAGGCGTATTAGTGGTGATAGGCGTTGT	51	TDRKKDMIRRISGDRRC	1
IHESVRYNRNKAVRCRC	1	0.001		ACGGCTGATGCGTATATTTCGAGGGCGATTTGTAAGCATACGCTGGATTGT	51	TADAYISRAICKHTLDC	1
IICRYISVHHR+NC	1	0.001		ACGGGGAGTAAGAGGCGTGGTGGTGTTAATGCTGAGGGGGAGAGTCAGTGT	51	TGSKRRGGVNAEGESQC	1
IIGMKMGNSFANLLAEC	1	0.001		ACGTATAAGTCGCGTATTCTTATGTAGACTTAGTATAGGAGGATTACGTGT	51	TYKSRILM+T+YRRITC	1
IIIILFMSGVVFFLRLC	1	0.001		ACGTGGATTGCGAGTAATAAGGCTATGGAGGGTTGGGTTGGTTTTATTTGT	51	TWIASNKAMEGWVGFIC	1
IIITNYR+GRMRDNRAC	1	0.001		ACGTGTAGGGGTGAGAATGAGTTTAGTACGACTACGTATTGGTATTGTTGT	51	TCRGENEFSTTTYWYCC	1
IIKINAYRLQKGRGCTC	1	0.001		ACGTGTGCTTATGGTACGGAGACGTGGGGGGATGCGACTGTTCAGAATTGT	51	TCAYGTETWGDATVQNC	1
IIKQSIMCDASLL+QPC	1	0.001		ACGTTTGATAAGGAGGTTACTGAGATTAGTGTTAAGTCGATGGTTTAGTGT	51	TFDKEVTEISVKSMV+C	1
IIN+GSRAYPDAGPNYC	1	0.001		ACTAATTGTGATTAGAAGACGTGTTTGAATAAGGAGCGTACTCTGTGT	48	TNCD+KTCLNKERTLC	1
IIVYRSKQRLTLTHVGC	1	0.001		AGCGGTATGAGAGTTGTGCGGATAATCAGGGGATTTTTACTTGTTTTGTGT	51	SGMRVVRIIRGFLLVLC	1
IKHWCFRNSE+WEENVC	1	0.001		AGGAAGCGTGCGGTGTTGTAGTTGTAGAGGTTGTGTGAGACGGTGACGTGT	51	RKRAVL+L+RLCETVTC	1
IKLSGMSWGYSTRPPKC	1	0.001		AGGAATGTGTATAAGGCGAGTCTGAAGGCGCGTTAGATTTATAAGCAGTGT	51	RNVYKASLKAR+IYKQC	1
IKNDCKAR+ENSSNPQC	1	0.001		AGGACTTGGTGGGCTAGGCATGATTCGATGTTTTTGCGGTCTTATGAGTGT	51	RTWWARHDSMFLRSYEC	1
IKTFRYSRDACPTQERC	1	0.001		AGGAGCAGACGTTAGCATAATCATGCGATGCAGCAGTCTAGTTTTTGT	48	RSRR+HNHAMQQSSFC	1
ILENKTGTRET+PSLEC	1	0.001		AGGAGTCATGTTAATGTTCATGGGGATAAGTTGATTCGTGGGTATCAGTGT	51	RSHVNVHGDKLIRGYQC	1
ILIMCIIRVTKKNILC	1	0.001		AGGATAATGGTGATTATTCTTAGGAGTAATGTTATTGGTCTGATTTGT	48	RIMVIILRSNVIGLIC	1
ILKRE+ASLNAGTEYLC	1	0.001		AGGCAGTATGGGAAGAAGAGTTCGCCGAGGCGTTGTAATGAGAGGAATTGT	51	RQYGKKSSPRRCNERNC	1
ILNRRTS+FCEYVSMYC	1	0.001		AGGGCGCAGCGTGCGACTAATAAGTGTAGGAATGATGCTCATCTGTCTTGT	51	RAQRATNKCRNDAHLSC	1
IN+LIW+STSAFRRTAC	1	0.001		AGGGGTGAGTGGCATGGTAGTACTTGTGAGCGGGAGAATAATGTGCTTTGT	51	RGEWHGSTCERENNVLC	1
INERRDNDHWMGVLEHC	1	0.001		AGGGTGAAGAAGATTCAGAATACGAGTGCGAATACGAGTCAGAATACGTGT	51	RVKKIQNTSANTSQNTC	1
INNVNL+RYNERSAFTC	1	0.001		AGGGTGCAGGATGATTATACTAAGAGTCCGTTTTATAATAGGACTGATTGT	51	RVQDDYTKSPFYNRTDC	1
INW+GSRYEKVCFAIDC	1	0.001		AGGGTTGGTTTTGTTAGGTAGACGCGGAATTTGTGGTGTTATGGGGGGTGT	51	RVGFVR+TRNLWCYGGC	1
INYPDEQCRNVMRCP+C	1	0.001		AGGTAGAGGAGTAAGAAGAAGATTTGGGGGCATCATTCTCTTTAGTTGTGT	51	R+RSKKKIWGHHSL+LC	1
IPICAFMQKGFIPIAWC	1	0.001		AGGTGACTGCTTATACTTAGTTTAATCAGGCGTCTCTGTTTTTAGCTTTGT	51	R*LLILSLIRRLCF+LC	1
IPLMSVMYG+IK+TRRC	1	0.001		AGGTGGAAGGGTACGGATATTCTTAATAATGTTGATATTGTGACTAGGTGT	51	RWKGTDILNNVDIVTRC	1
IRDESEIVHRAERNHFC	1	0.001		AGTGAAGCCTTAGGATAAGAAGAGGTATAGGAGTAAGCATATTTGTGT	48	SEALG*EEV+E*AYLC	1
IRGYSVDEWEYNVQR+C	1	0.001		AGTTATCGGAAGCGGAGTAGGCATGGTAGGGATGTGGATGATAGGTGT	48	SYRKRSRHGRDVDDRC	1
IRNEWLNCMSILGD+VC	1	0.001		ATAAAGAATGATTGTAAGGCTCGTTAGGAGAATTCTAGTAATCCTCAGTGT	51	IKNDCKAR+ENSSNPQC	1
ISFHIQSRTLCYTTNYC	1	0.001		ATAAAGACGTTTAGGTATAGTCGGGATGCTTGTCCTACGCAGGAGAGGTGT	51	IKTFRYSRDACPTQERC	1
ISFN+RTWTMGRDAYMC	1	0.001		ATAAAGCATTGGTGTTTTCGTAATTCGGAGTAGTGGGAGGAGAATGTTTGT	51	IKHWCFRNSE+WEENVC	1
ISTYWKEPG+SNNKIAC	1	0.001		ATAAATTGGTAGGGGTCGAGGTATGAGAAGGTTTGTTTTGCTATTGATTGT	51	INW+GSRYEKVCFAIDC	1
ITKI+SLHRRNCNYKPC	1	0.001		ATAAGGAATGAGTGGCTTAATTGTATGAGTATTTTGGGTGATTAGGTTTGT	51	IRNEWLNCMSILGD+VC	1
ITLFEWICM+GDDQK+C	1	0.001		ATAATTAAGATTAATGCGTATAGGTTGCAGAAGGGGAGGGGTTGTACGTGT	51	IIKINAYRLQKGRGCTC	1
ITTLQSKSRINAYMPNC	1	0.001		ATAATTAATTAGGGTTCGCGGGCGTATCCTGATGCTGGGCCTAATTATTGT	51	IIN+GSRAYPDAGPNYC	1
ITYQ+TSRILTSRLVEC	1	0.001		ATACTGAATCGTCGGACTAGTTAGTTTTGTGAGTATGTGAGTATGTATTGT	51	ILNRRTS+FCEYVSMYC	1
IVDCLGTPLDYGWYKC	1	0.001		ATAGAGATGGAGCTTCATATTAGTTATACGTTGGATCTTTCGACTTCGTGT	51	IEMELHISYTLDLSTSC	1
IVFLVGMRIFNSCVSVC	1	0.001		ATAGATTAGTATACTGCGATGAGGCTGCAGTATAGGTTTCAGTCTACGTGT	51	ID+YTAMRLQYRFQSTC	1
IVKGCVVEFASVKVAGC	1	0.001		ATAGCTAATAGGTTGAAGTGGAAGCGTCTTAGTGTGAATAAGGTGCTGTGT	51	IANRLKWKRLSVNKVLC	1
IVNYRTDKDDIRFMLLC	1	0.001		ATAGGTAGAGTATGACGCAGGTGCTGGGGGTTCCCGACTCAGACTACTTGT	51	IGRV*RRCWGFPTQTTC	1
IVRH+CGIHKESFKAGC	1	0.001		ATAGGTCAGATTAATTTTACGAATCGTCGTGTGTGTCTGGTGTGGGCTTGT	51	IGQINFTNRRVCLVWAC	1
IWRVFAWLC+NMWVAAC	1	0.001		ATAGGTGGGGATAGTAAGCAGTCTATGGCTTGGAGTGAGTGGGATTTGTGT	51	IGGDSKQSMAWSEWDLC	1
IWSYQSTPIESH+LLCC	1	0.001		ATAGGTGTGTAGCTGAGGTCGTATGGTAAGGAGCCTGCTCCTGTGACTTGT	51	IGV+LRSYGKEPAPVTC	1
IYKTGWRGVMCTYSSGC	1	0.001		ATAGTAGATTGTCTGGGTACGCCTCTGGATTATGGTTGGTATAAGTGT	48	IVDCLGTPLDYGWYKC	1
IYNAECDSCCYSSIRHC	1	0.001		ATAGTGAATTATAGGACTGATAAGGATGATATTAGGTTTATGCTGCTTTGT	51	IVNYRTDKDDIRFMLLC	1
K+LHYETPDVGQRNHSC	1	0.001		ATAGTTAAGGGGTGTGTTGTGGAGTTTGCGAGTGTGAAGGTGGCTGGGTGT	51	IVKGCVVEFASVKVAGC	1
K+LSTGYNKRSARKCVC	1	0.001		ATATATAAGACTGGTTGGAGGGGGGTTATGTGTACGTATAGTAGTGGTTGT	51	IYKTGWRGVMCTYSSGC	1
KACIWEKLISMKIRWRC	1	0.001		ATATATAATGCGGAGTGTGATTCTTGTTGTTATAGTAGTATTAGGCATTGT	51	IYNAECDSCCYSSIRHC	1
KAVQYQLKCILWKFGRC	1	0.001		ATATGACATGAGAATTCGATGGATTGGATGCTGCTTTTGAAGGAGTGT	48	I*HENSMDWMLLLKEC	1
KGFFKY+IYMKLKMTVC	1	0.001		ATATGGAGGGTGTTTGCGTGGCTTTGTTAGAATATGTGGGTTGCTGCGTGT	51	IWRVFAWLC+NMWVAAC	1
KKFNLKIGCHKVGSNPC	1	0.001		ATATGTAGTAGGTGGATTCATATTAGTTGTATGATGGGGCATTGGGCGTGT	51	ICSRWIHISCMMGHWAC	1
KMFIKSWNQNVYYRSKC	1	0.001		ATATGTCTGATTAGTCATCTGGCTTGGACGCCTAAGCTGCCTACGCCTTGT	51	ICLISHLAWTPKLPTPC	1
KQ+QHTLRA+T+STQTC	1	0.001		ATATGTGTCGCGGATGGCTAGGAGTGTTGATAGGAATTTACTATGTGT	48	ICVADG+EC*+EFTMC	1
KRITKTARKIIAYRATC	1	0.001		ATATTGGAGAATAAGACTGGTACGAGGGAGACTTAGCCTAGTTTGGAGTGT	51	ILENKTGTRET+PSLEC	1
KVLSIIRMFQDGNIFRC	1	0.001		ATATTTTATTAGTTTTATACGTGGACGTAGAGTGTGGTGCTTGCGCTGTGT	51	IFY+FYTWT+SVVLALC	1
NGASPGNQ+ITKSYAC	1	0.001		ATCAATTAGTTGATTTGGTAGAGTACGAGTGCGTTTCGGAGGACGGCTTGT	51	IN+LIW+STSAFRRTAC	1
R*LLILSLIRRLCF+LC	1	0.001		ATCACTTATCAGTAGACGTCGCGGATTCTGACTAGTCGGTTGGTTGAGTGT	51	ITYQ+TSRILTSRLVEC	1
R+RSKKKIWGHHSL+LC	1	0.001		ATCATTATAATCTTGTTTATGAGCGGAGTTGTATTTTTTTTGAGGCTTTGT	51	IIIILFMSGVVFFLRLC	1
RAQRATNKCRNDAHLSC	1	0.001		ATCCTAATCATGTGTATAATAAGGGTAACTAAGAAGAATATTCTGTGT	48	ILIMCIIRVTKKNILC	1
RGEWHGSTCERENNVLC	1	0.001		ATCGTTTTCTTGGTTGGAATGAGAATTTTTAATAGTTGTGTTAGTGTTTGT	51	IVFLVGMRIFNSCVSVC	1
RIMVIILRSNVIGLIC	1	0.001		ATCTGGAGTTATCAGAGTACGCCGATTGAGAGTCATTAGTTGCTTTGTTGT	51	IWSYQSTPIESH+LLCC	1
RKRAVL+L+RLCETVTC	1	0.001		ATGAAAAATGAGGATCGGATGCAGCAGAATATTAGTAATTTGGGTAATTGT	51	YKNEDRMQQNISNLGNC	1
RNVYKASLKAR+IYKQC	1	0.001		ATGAAAATGTGTTATTCTTGGGGTAATAAGATTGAGAAGTTTCATAAGTGT	51	YKMCYSWGNKIEKFHKC	1
RQYGKKSSPRRCNERNC	1	0.001		ATGAAAGCCTCGGTAGAATGATTCGAATATAGTAATATTTCGAGTTGT	48	YKASVE*FEYSNISSC	1
RSHVNVHGDKLIRGYQC	1	0.001		ATGAAATAGTATAAGGAGACTGATATGAGGATTCAGATTAATTATTGT	48	YK+YKETDMRIQINYC	1
RSRR+HNHAMQQSSFC	1	0.001		ATGAAATGAATAATAGTCCTTATAGGAGGTGTGATAATAATAAGGCTTTGT	51	YK*IIVLIGGVIIIRLC	1
RTWWARHDSMFLRSYEC	1	0.001		ATGAACAAGACTACTGTTAGGATGATGCGTTTGCCGACGTCTGAGGTTTGT	51	YNKTTVRMMRLPTSEVC	1
RVGFVR+TRNLWCYGGC	1	0.001		ATGAACATACGCTTCATAAGAAGACCGCGTGTTTATATGTAGGTGATTTGT	51	YNIRFIRRPRVYM+VIC	1
RVKKIQNTSANTSQNTC	1	0.001		ATGAACCCTGTTAAGGTTTGTGCGAATGCTAATAAGAATAGGCCTAAGTGT	51	YNPVKVCANANKNRPKC	1
RVQDDYTKSPFYNRTDC	1	0.001		ATGAACGGAATTGTGATAGTTAGTATGTGCGGATGGAGGCGATTATTTTGT	51	YNGIVIVSMCGWRRLFC	1
RWKGTDILNNVDIVTRC	1	0.001		ATGAAGAAGAAGAAGATGACGCCGCTGACGTCGGCTAATTAGAGGAAGTGT	51	YKKKKMTPLTSAN+RKC	1
SEALG*EEV+E*AYLC	1	0.001		ATGAAGAAGAAGAAGGTTGAGAATTCTTATTAGCGGGCGGGGAGTGGTTGT	51	YKKKKVENSY+RAGSGC	1
SGMRVVRIIRGFLLVLC	1	0.001		ATGAAGAAGAAGAAGTCGCCTGCGCCTCTGCATGGTAATAGTAGTATGTGT	51	YKKKKSPAPLHGNSSMC	1
SYRKRSRHGRDVDDRC	1	0.001		ATGAAGAAGAAGAATACTGTGCATAATTGTTTTACTCTTGTGCATGTTTGT	51	YKKKNTVHNCFTLVHVC	1
TADAYISRAICKHTLDC	1	0.001		ATGAAGAAGAAGAATGATAATAATAAGCAGAGGTAGCGGTATGAGGTTTGT	51	YKKKNDNNKQR+RYEVC	1
TCAYGTETWGDATVQNC	1	0.001		ATGAAGAAGAAGAATGATTAGTTGAATGAGTGTAGTAAGGAGGATAATTGT	51	YKKKND+LNECSKEDNC	1
TCRGENEFSTTTYWYCC	1	0.001		ATGAAGAAGAAGACGTTGATTTAGATGAATTGGTAGGATTATGGTTCGTGT	51	YKKKTLI+MNW+DYGSC	1
TDRKKDMIRRISGDRRC	1	0.001		ATGAAGAAGAAGACTCCTCTTGGGCCTGTTCCTCTTGGGAAGTAGCCTTGT	51	YKKKTPLGPVPLGK+PC	1
TFDKEVTEISVKSMV+C	1	0.001		ATGAAGAAGAAGAGGAGTATGTATACTAAGTAGAATTGGGAGGAGGAGTGT	51	YKKKRSMYTK+NWEEEC	1
TGSKRRGGVNAEGESQC	1	0.001		ATGAAGAAGAAGAGTAGGGCTAATATGACGAGTTGGACGTTGTAGATGTGT	51	YKKKSRANMTSWTL+MC	1
THFEVITLCESWEYLHC	1	0.001		ATGAAGAAGAAGAGTCATGTTGATGCTAAGCGTATTGGTTGTTTGCTGTGT	51	YKKKSHVDAKRIGCLLC	1
THSYRTEPEVIEQLWKC	1	0.001		ATGAAGAAGAAGAGTCTTCAGTTTTGGAGGCCTTAGTATGAGGTTTTTTGT	51	YKKKSLQFWRP+YEVFC	1
THTLKIHLEGLPANTRC	1	0.001		ATGAAGAAGAAGAGTGAGCAGCATAGTACTGTGTAGATTGTTAGGGCGTGT	51	YKKKSEQHSTV+IVRAC	1
TINAMCNILKHMNIIEC	1	0.001		ATGAAGAAGAAGAGTTTGCTTGCGAAGCATTGGGATGGTATGTGTGAGTGT	51	YKKKSLLAKHWDGMCEC	1
TKSRDAIRQMMKFYSLC	1	0.001		ATGAAGAAGAAGATGAAGTATGGGAATCAGTGGTATGGGTAGGAGAGGTGT	51	YKKKMKYGNQWYG+ERC	1
TMTGSMSENWINKPQPC	1	0.001		ATGAAGAAGAAGATGCGGGTGATGGAGATTAAGTAGGATATTTGTTATTGT	51	YKKKMRVMEIK+DICYC	1
TNCD+KTCLNKERTLC	1	0.001		ATGAAGAAGAAGATGGTTTATAGGCCGGGTACGAGTCAGTCTACGTGTTGT	51	YKKKMVYRPGTSQSTCC	1
TPHHRKGWIVYTVVQ+C	1	0.001		ATGAAGAAGAAGATGTGGATGGCTTAGCTTTGTAGTGGGTATGGTTGTTGT	51	YKKKMWMA+LCSGYGCC	1
TRDYSQS+VLGWVRSCC	1	0.001		ATGAAGAAGAAGATTGAGTAGGGGAAGTTTAATTAGTAGGCTGAGGAGTGT	51	YKKKIE+GKFN++AEEC	1
TRKKDRTSDTRLGLRDC	1	0.001		ATGAAGAAGAAGCAGTATTCTGTGCATATGAATCATGGGGGTTAGGTTTGT	51	YKKKQYSVHMNHGG+VC	1
TTHPKQNPTQRVRAIKC	1	0.001		ATGAAGAAGAAGCCTACGGTGTGGAGGTTTGGGTATAGTGAGGGGAATTGT	51	YKKKPTVWRFGYSEGNC	1
TTHRKHGYYLKSDNAGC	1	0.001		ATGAAGAAGAAGCCTATGGGGTAGCCTGTTACGCGGAATAAGAAGCCGTGT	51	YKKKPMG+PVTRNKKPC	1
TWIASNKAMEGWVGFIC	1	0.001		ATGAAGAAGAAGCGGAAGCCTGCTTGTCGGCGGCTTCGTCAGCCGACGTGT	51	YKKKRKPACRRLRQPTC	1
TYKSRILM+T+YRRITC	1	0.001		ATGAAGAAGAAGCTTAAGATTGTGCATTATATGAAGTATATTTGTATTTGT	51	YKKKLKIVHYMKYICIC	1
Y*ITFCREAHRTSYWPC	1	0.001		ATGAAGAAGAAGCTTAATTGGTTTATTAATGTGTAGCCTGAGGTTTAGTGT	51	YKKKLNWFINV+PEV+C	1
Y*IVRFISISVGIFLDC	1	0.001		ATGAAGAAGAAGCTTGAGAAGAGGACGAGGGGGTATAATCGTACTGATTGT	51	YKKKLEKRTRGYNRTDC	1
Y*IWKNYNYTHGLMERC	1	0.001		ATGAAGAAGAAGGAGATTGAGCTTTAGCAGAAGGCGGTTCATAAGGATTGT	51	YKKKEIEL+QKAVHKDC	1
Y*MLTGKKSMCR+KQC	1	0.001		ATGAAGAAGAAGGAGGTGAATAGTCGTCCTAGTACGAATACGGGTAAGTGT	51	YKKKEVNSRPSTNTGKC	1
Y*RSFRIGGLGSGWGC	1	0.001		ATGAAGAAGAAGGCGAAGCAGGAGTCTAGTGATTGGATTAATTATTCTTGT	51	YKKKAKQESSDWINYSC	1
Y*SMAHTELGENKRVAC	1	0.001		ATGAAGAAGAAGGGGGTGATGAGTGATAAGATGGATTATGTTTATATTTGT	51	YKKKGVMSDKMDYVYIC	1
Y++++NARRRRTDYQNC	1	0.001		ATGAAGAAGAAGGGTACGTATGATAATGCTCCTTTGGTGTATTGTTTGTGT	51	YKKKGTYDNAPLVYCLC	1
Y+++ATRK+PYIKLIQC	1	0.001		ATGAAGAAGAAGGTGATTTGGCTTAATTATACTAATCATTGGCCGATGTGT	51	YKKKVIWLNYTNHWPMC	1
Y+++CTMWIF+MHGSKC	1	0.001		ATGAAGAAGAAGGTGCGTGTTGTTTTTGTTGTTAAATGGGATTCTGGTTGT	51	YKKKVRVVFVVKWDSGC	1
Y+++ENSMGSMNNEKNC	1	0.001		ATGAAGAAGAAGTAGCGGCCGCGGAGGCGGGGTCAGAAGTAGCCGGAGTGT	51	YKKK+RPRRRGQK+PEC	1
Y+++LE+GGNVKTICGC	1	0.001		ATGAAGAAGAAGTAGGATTCTCATTCGTATAATACGAGGACGGGTGCTTGT	51	YKKK+DSHSYNTRTGAC	1
Y+++LKICNNS+YKVLC	1	0.001		ATGAAGAAGAAGTATATTTGTTTGGCTAAGGTGAGGTAGGAGGTTCATTGT	51	YKKKYICLAKVR+EVHC	1
Y+++LLCLLQNKSVSRC	1	0.001		ATGAAGAAGAAGTATCAGGAGTATACTGAGCAGGAGACGTTTTTGGATTGT	51	YKKKYQEYTEQETFLDC	1
Y+++LSPVTAQ+TSLPC	1	0.001		ATGAAGAAGAAGTATGATAATAGTAGGTATCGTATTCATTATGATGTTTGT	51	YKKKYDNSRYRIHYDVC	1
Y+++NCMRDAKFKYCKC	1	0.001		ATGAAGAAGAAGTATGATTTGTATTCTATTATTATTTGTACTACGGATTGT	51	YKKKYDLYSIIICTTDC	1
Y+++PESTNSDH+A+YC	1	0.001		ATGAAGAAGAAGTATTAGTGGTATTATTGTGTGGTTAAGTAGAATGATTGT	51	YKKKY+WYYCVVK+NDC	1
Y+++RKKNSSSKNIPFC	1	0.001		ATGAAGAAGAAGTCGAATCCTCTTTATGATTTGTATAATGAGACGACGTGT	51	YKKKSNPLYDLYNETTC	1
Y+++RNKGKMMRVQLAC	1	0.001		ATGAAGAAGAAGTCGACTATGATTGGGAATAAGCGTATTGGTACGGGGTGT	51	YKKKSTMIGNKRIGTGC	1
Y+++SKKFRLAGSTWYC	1	0.001		ATGAAGAAGAAGTGGAAGGTGAATCTGGTTCTGGTTAAGCGGAGGCATTGT	51	YKKKWKVNLVLVKRRHC	1
Y+++YHALSRKHNKYSC	1	0.001		ATGAAGAAGAAGTGGTTGTGGTTGCAGGGTTTGGGGTTTATTATTTATTGT	51	YKKKWLWLQGLGFIIYC	1
Y+++YTKLKPTFYTTLC	1	0.001		ATGAAGAAGAAGTGTATGGAGAAGTCTAGGGATCTTTATAGGTCTGGGTGT	51	YKKKCMEKSRDLYRSGC	1
Y++AESERGAGDSHFTC	1	0.001		ATGAAGAAGAAGTGTGAGCAGCCGCGGATGTCGTCTAGGCCGAGTATTTGT	51	YKKKCEQPRMSSRPSIC	1
Y++AGFSKYLTHGCGVC	1	0.001		ATGAAGAAGAAGTGTGGGGATAATAAGGAGTGTCAGATGTTTACTGATTGT	51	YKKKCGDNKECQMFTDC	1
Y++AGKERGAFFGTKWC	1	0.001		ATGAAGAAGAAGTTGAAGGCGTGTCTGCTGAGGATTTTTGGGCGTTATTGT	51	YKKKLKACLLRIFGRYC	1
Y++AGYTGNYNNAGANC	1	0.001		ATGAAGAAGAAGTTGCTTGTGTTGGCTTGTACTCTTTGTGAGTCGAAGTGT	51	YKKKLLVLACTLCESKC	1
Y++AIKPMYMIFGLAQC	1	0.001		ATGAAGAAGAAGTTGTATTTTACGAATAAGTGGATGTTTACGCCTTGTTGT	51	YKKKLYFTNKWMFTPCC	1
Y++AIVPLKMKNWVLTC	1	0.001		ATGAAGAAGAATAAGCATAGTAGGGATTTGACTTATAGTCAGAAGGATTGT	51	YKKNKHSRDLTYSQKDC	1
Y++AKAKIVSMGPALQC	1	0.001		ATGAAGAAGAATAAGCATTGGTAGTTTATGGGTCCGATGATTACGAATTGT	51	YKKNKHW+FMGPMITNC	1
Y++AKSDFEVVEQSRKC	1	0.001		ATGAAGAAGAATAAGCCGTCGAAGAATGTTAGTAAGGTGCCTATTAATTGT	51	YKKNKPSKNVSKVPINC	1
Y++ALLKD+RSRTLAWC	1	0.001		ATGAAGAAGAATAAGCCTACGCCTCATATGATGACTACGCGGAATCCGTGT	51	YKKNKPTPHMMTTRNPC	1
Y++ALVKVFCAAQGAGC	1	0.001		ATGAAGAAGAATAAGGTGTTTCATAGGATGTCGCGGAATGGTGAGGGTTGT	51	YKKNKVFHRMSRNGEGC	1
Y++ANR+NLDNVTS+RC	1	0.001		ATGAAGAAGAATAATAGTGAGTCTACTCAGACGTGTGGTACGAGGAATTGT	51	YKKNNSESTQTCGTRNC	1
Y++APVVYIS+PLTGTC	1	0.001		ATGAAGAAGAATAATATTATTTGTACGCGGTATGGGACTATTTCGAAGTGT	51	YKKNNIICTRYGTISKC	1
Y++ARDVAKQRKNFFQC	1	0.001		ATGAAGAAGAATAATGATGGGTGGAGTGAGAATGTGATTGAGGCTATGTGT	51	YKKNNDGWSENVIEAMC	1
Y++ARRNEEKCKGMSPC	1	0.001		ATGAAGAAGAATAATTGTCTGGCGATTATTTTGATTGGTATTAATAAGTGT	51	YKKNNCLAIILIGINKC	1
Y++ARTECNTKKEKILC	1	0.001		ATGAAGAAGAATACGAATTCGATTTAGGAGCGGTATTGGGGTTAGTATTGT	51	YKKNTNSI+ERYWG+YC	1
Y++ATI+YNERISWHLC	1	0.001		ATGAAGAAGAATACGCATAAGTATAGTCCGCTTTATGGGGAGACGTGTTGT	51	YKKNTHKYSPLYGETCC	1
Y++AVSLAREN+ES+DC	1	0.001		ATGAAGAAGAATACGTATATTACTTAGCTGCGTGCGGCGATGACGAGTTGT	51	YKKNTYIT+LRAAMTSC	1
Y++AWKRYGWTEDKRTC	1	0.001		ATGAAGAAGAATACTAATGAGAATTGTGTTCAGCCGTATGATACTTCTTGT	51	YKKNTNENCVQPYDTSC	1
Y++AYDKRLGCMDQMLC	1	0.001		ATGAAGAAGAATAGGAGGCTGCCGAAGTCTAGTGTTTGGAGTATGAAGTGT	51	YKKNRRLPKSSVWSMKC	1
Y++CDSDRTWHGNLPMC	1	0.001		ATGAAGAAGAATAGGGTGGTTGAGGTGATTAATTTTGATATGACGTATTGT	51	YKKNRVVEVINFDMTYC	1
Y++CIGGMSEGPGMQQC	1	0.001		ATGAAGAAGAATAGGTAGGGGATTTTGTCTGGTATGAGTGATAGTATTTGT	51	YKKNR+GILSGMSDSIC	1
Y++CRAIGIEKKMDPSC	1	0.001		ATGAAGAAGAATAGTAAGTATTTTTAGCTGAGGGGTCCTGTTACGGATTGT	51	YKKNSKYF+LRGPVTDC	1
Y++CWVFNMSHWFEDAC	1	0.001		ATGAAGAAGAATAGTACGCAGTGGTATGTTTATTGGAGGGTTGTGGGTTGT	51	YKKNSTQWYVYWRVVGC	1
Y++DAICHSVNPVRSRC	1	0.001		ATGAAGAAGAATAGTTTTTGTTTGGGTCAGAAGCAGATTATGCATTCGTGT	51	YKKNSFCLGQKQIMHSC	1
Y++DCKGLGWSNNYFEC	1	0.001		ATGAAGAAGAATATTAAGATTGGGAATTCTGGGTCTGAGGATACGATGTGT	51	YKKNIKIGNSGSEDTMC	1
Y++DEQ+NVWAESFERC	1	0.001		ATGAAGAAGAATATTAATAAGATTGTTATTCATGCTTAGGTTTTGTGTTGT	51	YKKNINKIVIHA+VLCC	1
Y++DESYVSEQAWLLSC	1	0.001		ATGAAGAAGAATATTACGATGTAGATTCTTGGTTGGAAGAAGGCGGGTTGT	51	YKKNITM+ILGWKKAGC	1
Y++DEVRRDTGVFDSLC	1	0.001		ATGAAGAAGAATATTCGTTATTAGATTCCTCCGTAGTCTATTCCTAGTTGT	51	YKKNIRY+IPP+SIPSC	1
Y++DFWKNTYVANWLSC	1	0.001		ATGAAGAAGAATATTGGGTGTAATTATATGGCTGCTTCTACGCCTTTGTGT	51	YKKNIGCNYMAASTPLC	1
Y++DGVRFLTSMKNTEC	1	0.001		ATGAAGAAGAATCAGGCTGTGTTGCCTGTTAAGGTGTCGATTCAGATTTGT	51	YKKNQAVLPVKVSIQIC	1
Y++DGWTKSNYTNQRSC	1	0.001		ATGAAGAAGAATCATTAGAATTCGCAGTGTCGTAAGCCGTCTAGTTATTGT	51	YKKNH+NSQCRKPSSYC	1
Y++DHEWRN+WALCSKC	1	0.001		ATGAAGAAGAATCCTCAGATGACGGATATGACGAGGATTGAGAGGAAGTGT	51	YKKNPQMTDMTRIERKC	1
Y++DI+GGLKGRNNINC	1	0.001		ATGAAGAAGAATCGGAATGTGATGCCTACGACGAATGCTTATAATGCGTGT	51	YKKNRNVMPTTNAYNAC	1
Y++DKSKIVPLMTAKKC	1	0.001		ATGAAGAAGAATCGGTTGTTGTGGTAGGCGATTGCGTTTGGGAATTGTTGT	51	YKKNRLLW+AIAFGNCC	1
Y++DNLSFLNWWYVRCC	1	0.001		ATGAAGAAGAATCGTAATTTTGGGAATAGGGATAATGAGAGTATGAAGTGT	51	YKKNRNFGNRDNESMKC	1
Y++DRLWEYLGYQCGVC	1	0.001		ATGAAGAAGAATCTGAATATTCTTTGTTTTTATGATGGTGTTTTTGGTTGT	51	YKKNLNILCFYDGVFGC	1
Y++DRNIMSSGFNMMFC	1	0.001		ATGAAGAAGAATCTGAGTGAGAAGGTTAGGGATAATTAGGGGCTTTAGTGT	51	YKKNLSEKVRDN+GL+C	1
Y++DRRSNVVWKFGMHC	1	0.001		ATGAAGAAGAATCTGCATCATAATCTTGGTAAGCAGGATGCTGGTAGTTGT	51	YKKNLHHNLGKQDAGSC	1
Y++DTKHV+WNIKV+TC	1	0.001		ATGAAGAAGAATGAGGCGAGGCCGTTTGTGACTAATAAGACGATTCATTGT	51	YKKNEARPFVTNKTIHC	1
Y++DTMWLATKNRGMSC	1	0.001		ATGAAGAAGAATGAGTATTTTACTAATGATATGGAGGATCCTTAGATGTGT	51	YKKNEYFTNDMEDP+MC	1
Y++DWVAVVDED+LY+C	1	0.001		ATGAAGAAGAATGATGAGATGAATTTGGGTATGGAGTTTTCTAGGTTTTGT	51	YKKNDEMNLGMEFSRFC	1
Y++E+TTHFVYIR+SNC	1	0.001		ATGAAGAAGAATGATGAGGATAGTAGTGTTGATATGTCGGAGAAGCATTGT	51	YKKNDEDSSVDMSEKHC	1
Y++EDFFVSNDRET+LC	1	0.001		ATGAAGAAGAATGATGTGAATGATACTTATCGGTTTGTTGTGAAGACGTGT	51	YKKNDVNDTYRFVVKTC	1
Y++EDLAGSRTNWNFSC	1	0.001		ATGAAGAAGAATGCGATGGTGGATCCTCATGGTCTTCATATGGAGCAGTGT	51	YKKNAMVDPHGLHMEQC	1
Y++EDYRQLINSVSRLC	1	0.001		ATGAAGAAGAATGGGCTGCGGTGGAAGCCGCTTCAGGTTAAGCTTTGTTGT	51	YKKNGLRWKPLQVKLCC	1
Y++EF+LYTGMRCSSVC	1	0.001		ATGAAGAAGAATGGTTAGCATACGTTGTATAAGCATAGTATTTATAGTTGT	51	YKKNG+HTLYKHSIYSC	1
Y++EGGAWNWFFDGGVC	1	0.001		ATGAAGAAGAATGTGGCGGATTGTGCGGCGCAGAAGCAGAGTTGTTTGTGT	51	YKKNVADCAAQKQSCLC	1
Y++EN+TSIKAMSVMGC	1	0.001		ATGAAGAAGAATGTTAGTAGTGTTACGGATCGTAATGCGCATACGCATTGT	51	YKKNVSSVTDRNAHTHC	1
Y++EPLSLIKKEVEKGC	1	0.001		ATGAAGAAGAATGTTATGAAGGGTGTTCCTTGTAATCCGACGACGTATTGT	51	YKKNVMKGVPCNPTTYC	1
Y++ERNWKTMAYLTHWC	1	0.001		ATGAAGAAGAATGTTGAGATTAATGGGTAGAATGGTCATAATAAGCATTGT	51	YKKNVEING+NGHNKHC	1
Y++ESIVTYKSKAPIMC	1	0.001		ATGAAGAAGAATTATAGGAATCGGATTTCGACTAGGTGTGTTACTAGTTGT	51	YKKNYRNRISTRCVTSC	1
Y++ESKLHMMVMSTSNC	1	0.001		ATGAAGAAGAATTATGTGTGGTGTCCTAAGACTGAGGCGGTGATGACGTGT	51	YKKNYVWCPKTEAVMTC	1
Y++EVKNVDNVV+MRRC	1	0.001		ATGAAGAAGAATTCTCGGAGTGCTGTGAAGACGCCTAAGGAGATGTGGTGT	51	YKKNSRSAVKTPKEMWC	1
Y++FAGPWTLVGLLLEC	1	0.001		ATGAAGAAGAATTGGGATGCGGAGGTGTATGGTTTGGTTGCTAGTTTTTGT	51	YKKNWDAEVYGLVASFC	1
Y++FANSNPHR+NRGSC	1	0.001		ATGAAGAAGAATTGTACGAGTAAGAGTAGTAGGAAGTATCGTTGTCTGTGT	51	YKKNCTSKSSRKYRCLC	1
Y++FENEWRGMLKQCVC	1	0.001		ATGAAGAAGAATTGTACGGTGTAGGTGTCTGGGTCGCGTGATGATGGGTGT	51	YKKNCTV+VSGSRDDGC	1
Y++FMM++QAPIVMTVC	1	0.001		ATGAAGAAGAATTGTTATAAGAAGCAGATTAAGTAGAAGTATGAGCATTGT	51	YKKNCYKKQIK+KYEHC	1
Y++FPHQTKQRSLCNRC	1	0.001		ATGAAGAAGAATTTGAGTGCGGATCATCAGGTTTAGACTGGGCATAAGTGT	51	YKKNLSADHQV+TGHKC	1
Y++FPLAGCNQVNVIPC	1	0.001		ATGAAGAAGAATTTGATTTGGGGGTTTAGTAGTAAGATTAATAAGCTGTGT	51	YKKNLIWGFSSKINKLC	1
Y++FRAHKMGIS+VIVC	1	0.001		ATGAAGAAGAATTTGCAGGCTCCTAAGCATATTTATTATAAGATGAAGTGT	51	YKKNLQAPKHIYYKMKC	1
Y++FVTKDV+LRMAHQC	1	0.001		ATGAAGAAGAATTTGGAGCCGCCGGAGAATCAGAGTAGTTCGCCTGTGTGT	51	YKKNLEPPENQSSSPVC	1
Y++G+K+TD+QSRYYSC	1	0.001		ATGAAGAAGAATTTTAAGGAGGGTATGGAGATTTTGAGGAATTTGATGTGT	51	YKKNFKEGMEILRNLMC	1
Y++GADD+GSFEDVPEC	1	0.001		ATGAAGAAGACGAATAGTAATAATTTTGAGTCTATTTATGTTAGTGGTTGT	51	YKKTNSNNFESIYVSGC	1
Y++GAFGYGECVIN+VC	1	0.001		ATGAAGAAGACGAATGATAATATTAAGAGGGATGTTGCGAAGAGTAGTTGT	51	YKKTNDNIKRDVAKSSC	1
Y++GAKTYFRWHKLPKC	1	0.001		ATGAAGAAGACGAATTTGGATCATCATTATTCTGTTACTAGTAATGATTGT	51	YKKTNLDHHYSVTSNDC	1
Y++GEYIH++SPYVCIC	1	0.001		ATGAAGAAGACGACGGATTCTACTATGATGCAGAAGCTTCCGATGTATTGT	51	YKKTTDSTMMQKLPMYC	1
Y++GIYLYNLMMREVKC	1	0.001		ATGAAGAAGACGAGGACGTTTTTTCCGGGTGGGTTGAAGCTTTTTGTGTGT	51	YKKTRTFFPGGLKLFVC	1
Y++GKTMEANRNINAFC	1	0.001		ATGAAGAAGACGAGTAGTAATAGTGCTCAGGTTACTTAGACGAGGTATTGT	51	YKKTSSNSAQVT+TRYC	1
Y++GKVELWESKNNRDC	1	0.001		ATGAAGAAGACGAGTGCTGGGATGCGGTATCTTATGAGTCATCAGGCTTGT	51	YKKTSAGMRYLMSHQAC	1
Y++GMNR+RFNNVYGQC	1	0.001		ATGAAGAAGACGATGCGTAGTCCGATTGTTAAGAATAAGATTAGTCATTGT	51	YKKTMRSPIVKNKISHC	1
Y++GNNWHVPVLMHRSC	1	0.001		ATGAAGAAGACGCAGGAGGCGGGTCCGAATCTTGTTACTACGACTTATTGT	51	YKKTQEAGPNLVTTTYC	1
Y++GPKGEGRNNDGYRC	1	0.001		ATGAAGAAGACGCAGGAGTGTGCGAAGAAGCGTACGCGGACGTGTATGTGT	51	YKKTQECAKKRTRTCMC	1
Y++GRH+D+PGVQWLEC	1	0.001		ATGAAGAAGACGCATCATCCTATGCATGATAAGTTTAAGTTTACTATGTGT	51	YKKTHHPMHDKFKFTMC	1
Y++GSNSKGQQVEQGNC	1	0.001		ATGAAGAAGACGCATCGGAAGAATCAGCGTAGTATGGCTTAGACGAAGTGT	51	YKKTHRKNQRSMA+TKC	1
Y++GTEFVHANQR++CC	1	0.001		ATGAAGAAGACGCATGCGGGTCCGCCGAAGAATTAGATGCATCTGAGTTGT	51	YKKTHAGPPKN+MHLSC	1
Y++HGTKGSKDTACAHC	1	0.001		ATGAAGAAGACGCCGGTTCCTTTGTCGGCGCAGCCTCATTCGAGTACGTGT	51	YKKTPVPLSAQPHSSTC	1
Y++HNIKDVLWRIMMKC	1	0.001		ATGAAGAAGACGCGGTAGGATATTGCTAAGCCGTGGGAGACGAATAGGTGT	51	YKKTR+DIAKPWETNRC	1
Y++HTTRWTGRHDKNKC	1	0.001		ATGAAGAAGACGCTTGAGAAGTTGTGTGAGATTGCTAGGTTGAAGTTTTGT	51	YKKTLEKLCEIARLKFC	1
Y++HYQRKQTSRTALRC	1	0.001		ATGAAGAAGACGGAGTATTATATTATGTTTCAGTATTATACGCAGTATTGT	51	YKKTEYYIMFQYYTQYC	1
Y++IDFYYDEAWKRWKC	1	0.001		ATGAAGAAGACGGATCAGGGGTAGGGTAGGGAGAATGATTAGGAGATGTGT	51	YKKTDQG+GREND+EMC	1
Y++IDMSRNYLR+FNVC	1	0.001		ATGAAGAAGACGGTGGTTTATTGGACGCTTTAGAATCAGTAGTGGTCTTGT	51	YKKTVVYWTL+NQ+WSC	1
Y++IKDMHKRKNECQSC	1	0.001		ATGAAGAAGACGTAGAAGAATTATGAGAGTTAGTCTTCTGAGCCGAGTTGT	51	YKKT+KNYES+SSEPSC	1
Y++ILQS+YMHKTGLIC	1	0.001		ATGAAGAAGACGTATAAGAAGTGGGGGAAGACGATGGGTATGGATAGGTGT	51	YKKTYKKWGKTMGMDRC	1
Y++INQISDNCSPKANC	1	0.001		ATGAAGAAGACGTATAAGTGGACTCATACTGGGGGGCTTACGAATATTTGT	51	YKKTYKWTHTGGLTNIC	1
Y++IR+TTRFVRTT+VC	1	0.001		ATGAAGAAGACGTATCGTAATGAGAATATTGGGAATAAGATTTTTCTGTGT	51	YKKTYRNENIGNKIFLC	1
Y++IRGAFEVNGMGKLC	1	0.001		ATGAAGAAGACGTGGGAGGATTATGTGTATACGTATGTTCATAGTTTTTGT	51	YKKTWEDYVYTYVHSFC	1
Y++IRRSLG+SPKNDDC	1	0.001		ATGAAGAAGACGTGTAATCATGATGTGGATAAGAGTAGTAGTGGGGTGTGT	51	YKKTCNHDVDKSSSGVC	1
Y++IVTVGKY+DK+REC	1	0.001		ATGAAGAAGACGTGTTAGAGGTATGGTCATTCGCCTTCGCAGCCTTAGTGT	51	YKKTC+RYGHSPSQP+C	1
Y++IWFFTYAMKWKSLC	1	0.001		ATGAAGAAGACTAAGGGTAGTATGGCTAATCTGCATAAGTATAATGTGTGT	51	YKKTKGSMANLHKYNVC	1
Y++IY+VIFWLFCNVVC	1	0.001		ATGAAGAAGACTAATCGGTTGAGGGAGAAGAGTAATGATTGGTGGGATTGT	51	YKKTNRLREKSNDWWDC	1
Y++K+LMDRRKGRDTCC	1	0.001		ATGAAGAAGACTACTGTGCGTTAGTTGTAGAATGGGAAGGAGAGGTCGTGT	51	YKKTTVR+L+NGKERSC	1
Y++KAMKNSN+SVAMHC	1	0.001		ATGAAGAAGACTAGGAATCGTCTGAGTTGGTGGCCGCCGCTTACGCCTTGT	51	YKKTRNRLSWWPPLTPC	1
Y++KARDSMRSGLGM+C	1	0.001		ATGAAGAAGACTAGTCAGACGCATTATCCTATTTCGAATGATTTGAAGTGT	51	YKKTSQTHYPISNDLKC	1
Y++KATLGTGTHLNSWC	1	0.001		ATGAAGAAGACTAGTGTTGCGGGGAATTTTGTGAAGAAGATTGCGTGTTGT	51	YKKTSVAGNFVKKIACC	1
Y++KCICKYIRTCHIDC	1	0.001		ATGAAGAAGACTATTCCGCATGAGTGGACGCAGGCGTCGCAGACTAATTGT	51	YKKTIPHEWTQASQTNC	1
Y++KCTF++YI+SVKCC	1	0.001		ATGAAGAAGACTATTTATATGAATTGTGATACGGATTTGGTTGGGGTGTGT	51	YKKTIYMNCDTDLVGVC	1
Y++KDVRDINACHSKHC	1	0.001		ATGAAGAAGACTCCGCAGCATATTGAGTATACGTAGTATTAGCCTCGTTGT	51	YKKTPQHIEYT+Y+PRC	1
Y++KEKG+QATLQAMRC	1	0.001		ATGAAGAAGACTCTTAGGATGTTGCAGAAGGTGAAGGTTAAGTGGGATTGT	51	YKKTLRMLQKVKVKWDC	1
Y++KEVW+RFKWNIYGC	1	0.001		ATGAAGAAGACTGAGTTTAGGACTGATGTTCAGCATTATGTGTGGCATTGT	51	YKKTEFRTDVQHYVWHC	1
Y++KFGNRRVHFLWILC	1	0.001		ATGAAGAAGACTGATCGTATTGCGTCTATTAAGAAGAATTTGGGTAATTGT	51	YKKTDRIASIKKNLGNC	1
Y++KGKYSDSKLNNQNC	1	0.001		ATGAAGAAGACTGGTATGTCGTCGACGTCTGATAGGGCTTTTCCTCCTTGT	51	YKKTGMSSTSDRAFPPC	1
Y++KIIFTMCREMA+EC	1	0.001		ATGAAGAAGACTGGTTCGTTGACTAAGCGGATTTCGGTTGATCCTAGGTGT	51	YKKTGSLTKRISVDPRC	1
Y++KIQKYRTYGKRIEC	1	0.001		ATGAAGAAGACTGTTGGTCGGTTTGAGCAGAATTGTAAGAATAGTTTTTGT	51	YKKTVGRFEQNCKNSFC	1
Y++KKVYAPGSMDRH+C	1	0.001		ATGAAGAAGACTTAGAAGAAGGCTCTTTATGCTGAGCAGCCTAAGTATTGT	51	YKKT+KKALYAEQPKYC	1
Y++KLE+NYNDFTQVIC	1	0.001		ATGAAGAAGACTTAGAAGAATTTGTGTTGGTTTATTCCGATTCCGTATTGT	51	YKKT+KNLCWFIPIPYC	1
Y++KNKLSAQMIRRNLC	1	0.001		ATGAAGAAGACTTAGCCTCATACTCATGTTCAGCAGCAGCGTCCGAATTGT	51	YKKT+PHTHVQQQRPNC	1
Y++KRMRLPMFSVPVSC	1	0.001		ATGAAGAAGACTTAGGATATGAATTAGTGGTGTATGTAGTGGGTGGTGTGT	51	YKKT+DMN+WCM+WVVC	1
Y++KRSENGKPYVRVIC	1	0.001		ATGAAGAAGACTTATAAGATGCAGGCGAGGTGTTCGATGCATTTGACGTGT	51	YKKTYKMQARCSMHLTC	1
Y++KTHAACAKESLGGC	1	0.001		ATGAAGAAGACTTATGAGAATAAGAAGAGGTGTTATACGGAGCTTAAGTGT	51	YKKTYENKKRCYTELKC	1
Y++KWMWWSELSDYHGC	1	0.001		ATGAAGAAGACTTATGGGATTATGTAGTCTTCGAAGATGTAGCCGGGTTGT	51	YKKTYGIM+SSKM+PGC	1
Y++KWQR++RPSRVCSC	1	0.001		ATGAAGAAGACTTCTAATCCGAATAAGACTTAGACGGTGGCGCCTATGTGT	51	YKKTSNPNKT+TVAPMC	1
Y++KWSHICLGTYDGSC	1	0.001		ATGAAGAAGACTTGGGATCAGTGGTATGCGAGGACGTATATGATTTGTTGT	51	YKKTWDQWYARTYMICC	1
Y++KYNRRNTTLRLCNC	1	0.001		ATGAAGAAGACTTTTAAGGGTTATAGGAAGGTTAGTGATGAGAGTCGGTGT	51	YKKTFKGYRKVSDESRC	1
Y++L+SDSWAITGVKFC	1	0.001		ATGAAGAAGAGGAATGAGTAGGCGATTTTGAATATGACGGAGCTGCGGTGT	51	YKKRNE+AILNMTELRC	1
Y++LDCKYLLTSDASVC	1	0.001		ATGAAGAAGAGGAATTAGCGTAATCGTAATGATGTTGGGTCGAGGGATTGT	51	YKKRN+RNRNDVGSRDC	1
Y++LDTIWKVSVVTSTC	1	0.001		ATGAAGAAGAGGACTAGGCCGAGGTATGATGCTTTTGCTAATGATCATTGT	51	YKKRTRPRYDAFANDHC	1
Y++LEILFDMEEIDFDC	1	0.001		ATGAAGAAGAGGAGGTGTATTGATGGGCATTGTAATGGGAAGTATATGTGT	51	YKKRRCIDGHCNGKYMC	1
Y++LFIKDSIAPKYLSC	1	0.001		ATGAAGAAGAGGCAGGGTTCTTTGCTTGGGACTTTGAGGCCGTCGCAGTGT	51	YKKRQGSLLGTLRPSQC	1
Y++LGK+ASMQLQSERC	1	0.001		ATGAAGAAGAGGCATACTAGGTAGACGAAGCCGATTAATGCTGTTTATTGT	51	YKKRHTR+TKPINAVYC	1
Y++LH+YTCRHMKQWAC	1	0.001		ATGAAGAAGAGGCATGTGCATATGGTTAAGGTTAGGATTTTGATTAAGTGT	51	YKKRHVHMVKVRILIKC	1
Y++LHGHTWKYLTMSMC	1	0.001		ATGAAGAAGAGGCCTAATAGTTATTCGGGGCCTAGGTGTAGGTCGAAGTGT	51	YKKRPNSYSGPRCRSKC	1
Y++LHGKNYDMTGRMMC	1	0.001		ATGAAGAAGAGGCTGAGTGTGGTGTGTTATCGGAATTATACTTCTAAGTGT	51	YKKRLSVVCYRNYTSKC	1
Y++LHKDHGNSVDGTSC	1	0.001		ATGAAGAAGAGGCTTTATGCGAAGGTGGGGCATTTGGATAAGTATACGTGT	51	YKKRLYAKVGHLDKYTC	1
Y++LHLYASLIRDKETC	1	0.001		ATGAAGAAGAGGGATCCGATGACTTATGGGTTGGCGAATTAGTAGAATTGT	51	YKKRDPMTYGLAN++NC	1
Y++LMFKHDTLMSSHAC	1	0.001		ATGAAGAAGAGGGATGCTTGGTAGACTTGGGATTTTTTTAATTCTTTGTGT	51	YKKRDAW+TWDFFNSLC	1
Y++LNTYHYAAKRDDGC	1	0.001		ATGAAGAAGAGGGCTAATTGTACGCGTGGTGCGAATACGGTTTGGTTGTGT	51	YKKRANCTRGANTVWLC	1
Y++LQKNTSICRKDS+C	1	0.001		ATGAAGAAGAGGGGGAGTTGGAGGAAGCTTAGGGATGATTGGATTCATTGT	51	YKKRGSWRKLRDDWIHC	1
Y++LRIDWIIRRKSLVC	1	0.001		ATGAAGAAGAGGGGTGTTTAGAAGATTATGCATGAGAATTGTGCGCCTTGT	51	YKKRGV+KIMHENCAPC	1
Y++LRRQTRTLHYVCYC	1	0.001		ATGAAGAAGAGGGGTTGTGTTAAGTCTAAGAATCGTGATGATGCGATGTGT	51	YKKRGCVKSKNRDDAMC	1
Y++LSFLWVSTCAQVMC	1	0.001		ATGAAGAAGAGGGTTACGATTACGCATGCTGCGTCTGGGATGTTGCATTGT	51	YKKRVTITHAASGMLHC	1
Y++LSVN+VVFFVFGEC	1	0.001		ATGAAGAAGAGGTAGTAGGGTGTGTGGAGTGATATTTTTGTGAAGTCGTGT	51	YKKR++GVWSDIFVKSC	1
Y++LTNVVEHAVSRMDC	1	0.001		ATGAAGAAGAGGTATAATGAGGTGCAGTGTGTTAAGAAGAGGATTGATTGT	51	YKKRYNEVQCVKKRIDC	1
Y++LVMSRRVLW+DHEC	1	0.001		ATGAAGAAGAGGTATCATGCGCCTAATAGGTCTTCGCATGCTATGCCTTGT	51	YKKRYHAPNRSSHAMPC	1
Y++LVSTKDKPHQMEDC	1	0.001		ATGAAGAAGAGGTATGAGCATACGACTCATCCGATTAATTAGGCTCAGTGT	51	YKKRYEHTTHPIN+AQC	1
Y++MARSVSNYVPKWSC	1	0.001		ATGAAGAAGAGGTATTCGACGCGGAAGACTTAGCAGTATTGTAAGGAGTGT	51	YKKRYSTRKT+QYCKEC	1
Y++MGKNTLNDHSQDGC	1	0.001		ATGAAGAAGAGGTCTAATCAGGTGGCGGATACTCTTAATAATACGATGTGT	51	YKKRSNQVADTLNNTMC	1
Y++MLNSGEQSGRWSTC	1	0.001		ATGAAGAAGAGGTGGCCTCTGTTGAAGCATTTTTTTATTGTGCAGATTTGT	51	YKKRWPLLKHFFIVQIC	1
Y++MMKFLNTLNMYFVC	1	0.001		ATGAAGAAGAGGTGTAATGGGTTGTCTGAGATTTTGAATGATTAGAAGTGT	51	YKKRCNGLSEILND+KC	1
Y++MMKGRFNLMTW++C	1	0.001		ATGAAGAAGAGGTGTAGTACTAAGACTAGTTCGTAGATGGAGGAGGAGTGT	51	YKKRCSTKTSS+MEEEC	1
Y++MMKNMDGMRVNRYC	1	0.001		ATGAAGAAGAGGTGTTAGTATAATGGGTCGAAGGGTTGGCGTGTGAGGTGT	51	YKKRC+YNGSKGWRVRC	1
Y++MPCMNPDAFDHDCC	1	0.001		ATGAAGAAGAGGTTGAGTATTAATATTATGACGGATTGGTGGCATATTTGT	51	YKKRLSINIMTDWWHIC	1
Y++MRKDMDCMVMLVTC	1	0.001		ATGAAGAAGAGTAAGACGTAGCCGTGGATGCATCGGAGGTTTGTGACGTGT	51	YKKSKT+PWMHRRFVTC	1
Y++MRRQYNNTVVGCIC	1	0.001		ATGAAGAAGAGTAAGAGGCGTTCGGATATTATTGTGACTGGTAGGTTGTGT	51	YKKSKRRSDIIVTGRLC	1
Y++MSRAVWQYGGFLMC	1	0.001		ATGAAGAAGAGTAAGGAGTAGGGGGAGATGTTGCTTATTCGGATTGCGTGT	51	YKKSKE+GEMLLIRIAC	1
Y++MYITECTYMNERYC	1	0.001		ATGAAGAAGAGTAATCCTTAGGCGCTGGAGACGATGGATATTCTGCTGTGT	51	YKKSNP+ALETMDILLC	1
Y++MYSRYEYQKQYAEC	1	0.001		ATGAAGAAGAGTAATGATAATAGTTGGGTGGATACTATTTTTATGCATTGT	51	YKKSNDNSWVDTIFMHC	1
Y++N+WPDYIFS+PTPC	1	0.001		ATGAAGAAGAGTACTCTGAAGGATAATACGATTCATGAGCCTAGTCCGTGT	51	YKKSTLKDNTIHEPSPC	1
Y++ND+YKGATSPMTSC	1	0.001		ATGAAGAAGAGTACTCTGTCTGCTGAGCATTTTCGGGCTCTTCAGCTTTGT	51	YKKSTLSAEHFRALQLC	1
Y++NDAHDQIPRVA+LC	1	0.001		ATGAAGAAGAGTACTGAGCTTAGGCAGAAGTATACGCATACGTTGACTTGT	51	YKKSTELRQKYTHTLTC	1
Y++NEHEH+RYNVRKDC	1	0.001		ATGAAGAAGAGTAGGAAGCTGCCGCGGGGGTGTAGTTTGCATATTAATTGT	51	YKKSRKLPRGCSLHINC	1
Y++NERNSSNPMSECMC	1	0.001		ATGAAGAAGAGTAGTCTTATTGCTTTGCTGGGGCGGTATATTAGGTGGTGT	51	YKKSSLIALLGRYIRWC	1
Y++NEVKP+VQHKWQ+C	1	0.001		ATGAAGAAGAGTAGTGCTAAGGTGGTGCAGTGTGATAAGAAGTAGAGGTGT	51	YKKSSAKVVQCDKK+RC	1
Y++NFGVTVNNYLGTVC	1	0.001		ATGAAGAAGAGTAGTTGTTTTAGGTGTTCGCCGAGTATTATGGATTGGTGT	51	YKKSSCFRCSPSIMDWC	1
Y++NGELSSGDTSFGLC	1	0.001		ATGAAGAAGAGTATGATTGATCTTAATAGTTCGTATGGTGATCGGGCGTGT	51	YKKSMIDLNSSYGDRAC	1
Y++NHLQIKRVYN+RTC	1	0.001		ATGAAGAAGAGTATTAATCATTTGGAGCATGTGTTTCGGGGGAGTGTTTGT	51	YKKSINHLEHVFRGSVC	1
Y++NIEPTREMMPFIMC	1	0.001		ATGAAGAAGAGTATTCCGCATAAGTTGCTGTAGGAGAAGACGTAGGGGTGT	51	YKKSIPHKLL+EKT+GC	1
Y++NLDAAACLDWEETC	1	0.001		ATGAAGAAGAGTATTTATGATACTCTGGCGTGTACGGCTATTCCGCCTTGT	51	YKKSIYDTLACTAIPPC	1
Y++NLRLNASKFKNRGC	1	0.001		ATGAAGAAGAGTCATTTTTCTGCTTGGGCTAGGAGGTATTTTTGTTTTTGT	51	YKKSHFSAWARRYFCFC	1
Y++NMAHKTYNHVF+HC	1	0.001		ATGAAGAAGAGTCTGAATTCGTTTATTTCTATTTGGGGTTATAGTTGTTGT	51	YKKSLNSFISIWGYSCC	1
Y++NMCEINRMPSRP+C	1	0.001		ATGAAGAAGAGTGAGATGGTGATTGAGTCGACGGATGAGGAGAAGGTTTGT	51	YKKSEMVIESTDEEKVC	1
Y++NMNTNMANTRMK+C	1	0.001		ATGAAGAAGAGTGATTAGCAGAAGCTTACGCGTAGTTGTGATAAGAAGTGT	51	YKKSD+QKLTRSCDKKC	1
Y++NNGHKKRLAPQHDC	1	0.001		ATGAAGAAGAGTGCGATTGTGGAGAAGAATAGTATGGAGTATTATGGTTGT	51	YKKSAIVEKNSMEYYGC	1
Y++NNKCDHGYCTAWNC	1	0.001		ATGAAGAAGAGTGCGTAGTTTTGTATTAAGAGTCATATGGGGTTGTAGTGT	51	YKKSA+FCIKSHMGL+C	1
Y++NNWAI+LNLKMHAC	1	0.001		ATGAAGAAGAGTGGGAATGTTCTTAAGTAGATTGTTCTTAAGACGCATTGT	51	YKKSGNVLK+IVLKTHC	1
Y++NQSSFNVLSTLN+C	1	0.001		ATGAAGAAGAGTGGGCATTTTACTTCTAAGAGGGATAGGCAGTCTAATTGT	51	YKKSGHFTSKRDRQSNC	1
Y++NRAHQWRWDNVTYC	1	0.001		ATGAAGAAGAGTGGGGGGAAGATGATGTTGGCTTGTGATTCTGGGAGGTGT	51	YKKSGGKMMLACDSGRC	1
Y++NRTRVHE+SALGMC	1	0.001		ATGAAGAAGAGTGTTAGGATTTGGAGTATTAGGAATGTTAATGTTAATTGT	51	YKKSVRIWSIRNVNVNC	1
Y++NSNTTSLILKYAKC	1	0.001		ATGAAGAAGAGTGTTCGTATTAATAGTTGGTGTAATTATTATATGGGGTGT	51	YKKSVRINSWCNYYMGC	1
Y++NTAYRRLPTNFKLC	1	0.001		ATGAAGAAGAGTTAGAAGGATACTCTTCAGGATGATACTGGGTTTATTTGT	51	YKKS+KDTLQDDTGFIC	1
Y++NTMRLPPFPRRYPC	1	0.001		ATGAAGAAGAGTTAGAATACGAATTATATTTCTTATTGGAGGTATTCGTGT	51	YKKS+NTNYISYWRYSC	1
Y++NY+LREYHSVN+CC	1	0.001		ATGAAGAAGAGTTATGGTTCGACTATTCAGACGTCGGAGTAGAGTGTTTGT	51	YKKSYGSTIQTSE+SVC	1
Y++PETCLSHYVEKTFC	1	0.001		ATGAAGAAGAGTTCGATTATTTGGCGTCAGATGGAGGTGAATGTTAATTGT	51	YKKSSIIWRQMEVNVNC	1
Y++PKANGKRGMPIALC	1	0.001		ATGAAGAAGAGTTTTCGTTATGGGACGGATCCTTTGTGGCAGTATAAGTGT	51	YKKSFRYGTDPLWQYKC	1
Y++PL+ETASNTETKYC	1	0.001		ATGAAGAAGATGAAGAATAATATTGAGCTGCCGTTTAGGGTTGCTTAGTGT	51	YKKMKNNIELPFRVA+C	1
Y++PPLGKSRIRLVY+C	1	0.001		ATGAAGAAGATGAAGAATTAGATGAGGTAGGGGTATGTGTAGTAGCATTGT	51	YKKMKN+MR+GYV++HC	1
Y++PRVDQYRFVHDSEC	1	0.001		ATGAAGAAGATGAAGACGAGTAGTACTAATAGTAATATTGTGCGTTTTTGT	51	YKKMKTSSTNSNIVRFC	1
Y++PSSDRDGHVNVGMC	1	0.001		ATGAAGAAGATGAAGCTTACTCATAATTGTAGTAATATTAATTTGGCGTGT	51	YKKMKLTHNCSNINLAC	1
Y++PTCHQNNA+QSENC	1	0.001		ATGAAGAAGATGAAGGGGATTGATAGTATGGGTCCGCATTTTATTAATTGT	51	YKKMKGIDSMGPHFINC	1
Y++PTKHNYWRWAMKTC	1	0.001		ATGAAGAAGATGAATCATAAGCAGAAGGGTGATGTGTTTATTGTTCAGTGT	51	YKKMNHKQKGDVFIVQC	1
Y++QDSTECGESTTIAC	1	0.001		ATGAAGAAGATGAATGGTATTATTCGGATGAAGAGGACGTTTCATAATTGT	51	YKKMNGIIRMKRTFHNC	1
Y++QEGPKKCFMWWRNC	1	0.001		ATGAAGAAGATGAATTGTATGATGAAGGTGTTGTGTCCTTGGGCTAGTTGT	51	YKKMNCMMKVLCPWASC	1
Y++QFCMYYNDGVDPEC	1	0.001		ATGAAGAAGATGAATTGTGGGAGTAGTCGTCATGGGCATCGGATGAAGTGT	51	YKKMNCGSSRHGHRMKC	1
Y++QIKVTVE+IRPVLC	1	0.001		ATGAAGAAGATGACTGAGAAGATGCAGATTTATTATTGTGAGTGGGGTTGT	51	YKKMTEKMQIYYCEWGC	1
Y++QKYQPTGMTD+KLC	1	0.001		ATGAAGAAGATGAGGGGGAATCTTGTTAATTAGGATAATATGAGTAAGTGT	51	YKKMRGNLVN+DNMSKC	1
Y++QLQKTQLQSAHCTC	1	0.001		ATGAAGAAGATGAGTACTTTGATGAATAATTAGAAGGAGGAGCGTCAGTGT	51	YKKMSTLMNN+KEERQC	1
Y++QMSIYRHYKCQDAC	1	0.001		ATGAAGAAGATGAGTGAGAATAATTAGAATATGATTCATTATAATAAGTGT	51	YKKMSENN+NMIHYNKC	1
Y++QNNRDKCTGKTMMC	1	0.001		ATGAAGAAGATGAGTGTGTTTTGTTCTGAGTGGACGAAGCATGTTGCTTGT	51	YKKMSVFCSEWTKHVAC	1
Y++QRVAKLENRLY+TC	1	0.001		ATGAAGAAGATGAGTGTTGCTACTTTTAAGAATACGTGTCTGACTGCTTGT	51	YKKMSVATFKNTCLTAC	1
Y++QVDDMVIRHLDSVC	1	0.001		ATGAAGAAGATGATTAATTTTGCGTCGGGGAAGATTAGTAAGGATTGTTGT	51	YKKMINFASGKISKDCC	1
Y++QVFRLRNTP+DAYC	1	0.001		ATGAAGAAGATGATTGAGGATGGGACGATTACTAGTATGTTGGGGGGTTGT	51	YKKMIEDGTITSMLGGC	1
Y++R+KDWMLK+KVDRC	1	0.001		ATGAAGAAGATGCAGAGGGTGGGTTAGACTCTTAGGAAGATGGATAGGTGT	51	YKKMQRVG+TLRKMDRC	1
Y++R+KQRGFQTCYFIC	1	0.001		ATGAAGAAGATGCAGCTGGGGCATTCTGGTGATCTGGATACGAGGAAGTGT	51	YKKMQLGHSGDLDTRKC	1
Y++RADNPSIDRMIPIC	1	0.001		ATGAAGAAGATGCATAATTGTTGGAAGAATGTTAATAGGAGGAAGCCGTGT	51	YKKMHNCWKNVNRRKPC	1
Y++RCLGGAWLLITSVC	1	0.001		ATGAAGAAGATGCGGGAGTGTGCGCATCAGGTTGAGGATGAGAGTGCTTGT	51	YKKMRECAHQVEDESAC	1
Y++RCRTLNSGY+KGLC	1	0.001		ATGAAGAAGATGCTGCATAAGGCTACTCTTGAGGCGTCGCCGACGGAGTGT	51	YKKMLHKATLEASPTEC	1
Y++RDHIFWVQRDDTHC	1	0.001		ATGAAGAAGATGCTGGGGAAGAAGTGTAAGAAGGGGAGGATTACTATGTGT	51	YKKMLGKKCKKGRITMC	1
Y++RDIK+YDYRQSARC	1	0.001		ATGAAGAAGATGGAGAATAAGAAGAAGAGTGTGTGTTAGAAGTTTCTGTGT	51	YKKMENKKKSVC+KFLC	1
Y++RDNTLMDNFDIGSC	1	0.001		ATGAAGAAGATGGAGGGTAATCATAGTAATTTTATTATGTCTTAGTCTTGT	51	YKKMEGNHSNFIMS+SC	1
Y++RDSWPDSTHGRMMC	1	0.001		ATGAAGAAGATGGAGTTTTGGCGTTCGTATATTGGGACTTGTCGTGTGTGT	51	YKKMEFWRSYIGTCRVC	1
Y++RDVKDLL+FNTSIC	1	0.001		ATGAAGAAGATGGATACTGTGATGAGTAATCCTAAGCTTGCTGGTCTGTGT	51	YKKMDTVMSNPKLAGLC	1
Y++RESI+SPNWKSKYC	1	0.001		ATGAAGAAGATGGATGCGTTTGAGACTAAGTGGATTGTGTCTGCGTCGTGT	51	YKKMDAFETKWIVSASC	1
Y++REVEEVMDLQTEAC	1	0.001		ATGAAGAAGATGGCGATGCCTTATAAGACGTATACGCTGCGGAATTAGTGT	51	YKKMAMPYKTYTLRN+C	1
Y++RGEQADNDIASGLC	1	0.001		ATGAAGAAGATGGCGCATAGTTATAAGAAGAGGTCTACTGGTGGGAGTTGT	51	YKKMAHSYKKRSTGGSC	1
Y++RGSYTGKRKKKKEC	1	0.001		ATGAAGAAGATGGGGCTGCTTGAGCAGTTTCGTATTAATAGGGCTACGTGT	51	YKKMGLLEQFRINRATC	1
Y++RHRKSRLAYYKEVC	1	0.001		ATGAAGAAGATGGGTAGGGAGAAGACGTATAATAATTGGTATTATTTTTGT	51	YKKMGREKTYNNWYYFC	1
Y++RILGYQKVGKYTRC	1	0.001		ATGAAGAAGATGGGTGATAGGACTATGAATCTGGATAGTAGTAAGGTTTGT	51	YKKMGDRTMNLDSSKVC	1
Y++RISERYKLNWKEAC	1	0.001		ATGAAGAAGATGGTGCAGATGGGGCGGAAGAATTTGTGGTTGGCTAGGTGT	51	YKKMVQMGRKNLWLARC	1
Y++RLGKLYYAEASGPC	1	0.001		ATGAAGAAGATGGTGGTGATTAATAGGATGACGAATTTGATTAGGGCGTGT	51	YKKMVVINRMTNLIRAC	1
Y++RLSRHKMDTHVREC	1	0.001		ATGAAGAAGATGGTGTTTAGTGGGTATCATTAGAGGATTAGTTATCATTGT	51	YKKMVFSGYH+RISYHC	1
Y++RMDTTGSQTTGSLC	1	0.001		ATGAAGAAGATGGTTAAGGCTTAGATTGATCAGTAGATGAGTTTTGATTGT	51	YKKMVKA+IDQ+MSFDC	1
Y++RMFRNS+YMHILMC	1	0.001		ATGAAGAAGATGGTTTTTGTGATTACTATTGTTAGGAATGGTATGGCGTGT	51	YKKMVFVITIVRNGMAC	1
Y++RMLSKLDYEVLMC	1	0.001		ATGAAGAAGATGTAGATTTTTAATATTCTGGGGATTAATATTGTTTGTTGT	51	YKKM+IFNILGINIVCC	1
Y++RMQNVGSS+ASVVC	1	0.001		ATGAAGAAGATGTATCAGGAGAATACGTTGCTTATGCATGTTACGCTGTGT	51	YKKMYQENTLLMHVTLC	1
Y++RQIFFDGKLAVELC	1	0.001		ATGAAGAAGATGTATGCGAAGGGGGGTTGTCAGAGTGAGAGTCCGCGTTGT	51	YKKMYAKGGCQSESPRC	1
Y++RQLLQGHMARLYDC	1	0.001		ATGAAGAAGATGTCGAAGTATAGTGTGACGACGTATTGTGTGTTGGTTTGT	51	YKKMSKYSVTTYCVLVC	1
Y++RQWRTHKAS+RKCC	1	0.001		ATGAAGAAGATGTCGAGTACGCAGCCTCTGAATTCTATGGATATTCGGTGT	51	YKKMSSTQPLNSMDIRC	1
Y++RRRGHEDQSNEAVC	1	0.001		ATGAAGAAGATGTCGGCTAAGTGGTAGAAGTCTGGTCGGGTGAAGGCTTGT	51	YKKMSAKW+KSGRVKAC	1
Y++RRSGCDCGLCGTIC	1	0.001		ATGAAGAAGATGTGGATGCGGAAGTATGCGCGGGAGACGATTCATACTTGT	51	YKKMWMRKYARETIHTC	1
Y++RRWIKLRPT+RSTC	1	0.001		ATGAAGAAGATGTTGAATGCTGCTTAGGGGTTGACTCAGTAGAATGAGTGT	51	YKKMLNAA+GLTQ+NEC	1
Y++RSDINNSWVVDKVC	1	0.001		ATGAAGAAGATGTTGATGAATATGGCGGAGTTGAATGAGGTTCAGGCGTGT	51	YKKMLMNMAELNEVQAC	1
Y++RSLLWTLVPVRQKC	1	0.001		ATGAAGAAGATGTTTGCGTTTGTTGATTTTGTTTCTGTGCTGGTTGCGTGT	51	YKKMFAFVDFVSVLVAC	1
Y++RSSDYGRVPDA+TC	1	0.001		ATGAAGAAGATTAAGAATAAGATTAAGAGGTTGAGGTAGAGGAAGGATTGT	51	YKKIKNKIKRLR+RKDC	1
Y++RT+PRTRMP+ITLC	1	0.001		ATGAAGAAGATTAATGCGAAGCAGGTGTATCATACGTAGCTTTAGCCGTGT	51	YKKINAKQVYHT+L+PC	1
Y++RTEKSANHCKYFVC	1	0.001		ATGAAGAAGATTAATGTTGAGATGGCGCATTCTAGTAAGGTGGGGTAGTGT	51	YKKINVEMAHSSKVG+C	1
Y++RTWFKLKHLDTRRC	1	0.001		ATGAAGAAGATTACGGTGTCGAAGCCTTGTTTGCGGTTTGTTATTTCGTGT	51	YKKITVSKPCLRFVISC	1
Y++RVHREVFLGM+RLC	1	0.001		ATGAAGAAGATTACTAGTTTTCGTTTGTATGGTAGTAAGAGTCATACGTGT	51	YKKITSFRLYGSKSHTC	1
Y++RYASEHTALNNNSC	1	0.001		ATGAAGAAGATTAGGTTGTGGCTGGGGAAGACTGAGGATAAGGTGACTTGT	51	YKKIRLWLGKTEDKVTC	1
Y++RYWNWSEGTYIQLC	1	0.001		ATGAAGAAGATTAGTGAGTAGTAGAGTGTGAAGGAGAGTCCGGCGAGTTGT	51	YKKISE++SVKESPASC	1
Y++S+IET+G+VELQVC	1	0.001		ATGAAGAAGATTATGAAGGTTGATGGTGTTATTAAGTAGCCTATTTTTTGT	51	YKKIMKVDGVIK+PIFC	1
Y++S+IGATNAYENSKC	1	0.001		ATGAAGAAGATTATGATTTATACGCATTATGATCCGAATATGCAGGTGTGT	51	YKKIMIYTHYDPNMQVC	1
Y++S+RKSFIRSYAN+C	1	0.001		ATGAAGAAGATTATGGGTACTTATGTGGAGAGTATTTGTAAGTCGCTTTGT	51	YKKIMGTYVESICKSLC	1
Y++SAFSEDPKAMLSRC	1	0.001		ATGAAGAAGATTATGTTGTGTGGGCGGGGTTTTGTGGCGATTATGAGGTGT	51	YKKIMLCGRGFVAIMRC	1
Y++SALRYKLGDLT+TC	1	0.001		ATGAAGAAGATTATTACTGAGATTAATAGTCATACGGCGTAGCAGCTGTGT	51	YKKIITEINSHTA+QLC	1
Y++SC+EDCAI+GPMSC	1	0.001		ATGAAGAAGATTATTTAGCTGAATAATCGTGAGGCGACTAAGGATTGGTGT	51	YKKII+LNNREATKDWC	1
Y++SDAN+SETGPGHEC	1	0.001		ATGAAGAAGATTATTTGGCTGGTGGTTTGGGGGTCGATGCATAGGATTTGT	51	YKKIIWLVVWGSMHRIC	1
Y++SGAPDIIDLSTRDC	1	0.001		ATGAAGAAGATTCAGGGGTTTAGTGCGGTTCTTCTTAGGAAGAGTATGTGT	51	YKKIQGFSAVLLRKSMC	1
Y++SLGHSKYDMIERTC	1	0.001		ATGAAGAAGATTCGTAGTATGAATGCGTATATGGTGACGCATAAGAATTGT	51	YKKIRSMNAYMVTHKNC	1
Y++SLK+AAGKQIEHKC	1	0.001		ATGAAGAAGATTCGTGGTGAGAAGTATAGGAGGATGACTTTGGATGAGTGT	51	YKKIRGEKYRRMTLDEC	1
Y++SLNWKVGKIETDEC	1	0.001		ATGAAGAAGATTCTGACGCGTTTGAGTCTTAATTCTAGTTGGTGGTGTTGT	51	YKKILTRLSLNSSWWCC	1
Y++SLTAAGRIANPRQC	1	0.001		ATGAAGAAGATTCTGTGTAGGGTGAGGTGTGTTGAGAAGTTGGTGAATTGT	51	YKKILCRVRCVEKLVNC	1
Y++SMFGSYYCLKHRGC	1	0.001		ATGAAGAAGATTGAGCGGAATAAGAAGCAGTATGCTGATAATGCGACTTGT	51	YKKIERNKKQYADNATC	1
Y++SMQTMCDQAVGDKC	1	0.001		ATGAAGAAGATTGAGGCTATTAAGGGTGAGCGGCGGTTTTCGTATCGGTGT	51	YKKIEAIKGERRFSYRC	1
Y++SMYRDR+ELASFMC	1	0.001		ATGAAGAAGATTGCTCGTTGGATTGAGAGGTGGTGTAGTTTTTCGTTTTGT	51	YKKIARWIERWCSFSFC	1
Y++SNGPNN+CRGRINC	1	0.001		ATGAAGAAGATTGGGCAGTCTACTACGACGGCGAATTAGAAGGTGGCGTGT	51	YKKIGQSTTTAN+KVAC	1
Y++SRWLGNDSNGC	1	0.001		ATGAAGAAGATTGGGGTGATGGAGGGTGTTGTTGAGGGTGATATGCTGTGT	51	YKKIGVMEGVVEGDMLC	1
Y++SS+NVDVVVVSKLC	1	0.001		ATGAAGAAGATTGGTTAGAGGGAGCCTAGTAGTAAGAAGAGGTTTTAGTGT	51	YKKIG+REPSSKKRF+C	1
Y++SSDMAQYCQDTSRC	1	0.001		ATGAAGAAGATTTATCTGTCTTAGTGTGATATGCTGACTCCGAGTATGTGT	51	YKKIYLS+CDMLTPSMC	1
Y++SSFLNCTWCVYPDC	1	0.001		ATGAAGAAGATTTGGCTTATTATGAGTAGTAATCAGCGGTTTGATATGTGT	51	YKKIWLIMSSNQRFDMC	1
Y++SSYRNVNEGERG+C	1	0.001		ATGAAGAAGATTTGGTATGGGAAGAATGGGACGATGGATATTGGGTCGTGT	51	YKKIWYGKNGTMDIGSC	1
Y++SWNIKKELSMDLDC	1	0.001		ATGAAGAAGCAGAAGAAGTCTATGCCTACGGATGCTACGCTTATGAAGTGT	51	YKKQKKSMPTDATLMKC	1
Y++SYQKHVSMKLHTGC	1	0.001		ATGAAGAAGCAGAAGCAGGTGCGTGTGTTTCCTCCGTATTATTAGCTGTGT	51	YKKQKQVRVFPPYY+LC	1
Y++T+GGERVTLYAPQC	1	0.001		ATGAAGAAGCAGAAGTGGAATAATAATGTGAGGACTTCTGGGCCTGAGTGT	51	YKKQKWNNNVRTSGPEC	1
Y++T+ILLVYKSAK+IC	1	0.001		ATGAAGAAGCAGAATAGGGGTAGTCTGCGTTGGAAGAGGATTACTTGTTGT	51	YKKQNRGSLRWKRITCC	1
Y++TCGMRWPAVEHVNC	1	0.001		ATGAAGAAGCAGAATGATTGTTGGGTGGTTCGTGTTATTTATTCTCTGTGT	51	YKKQNDCWVVRVIYSLC	1
Y++TDCVMKGRGYKEPC	1	0.001		ATGAAGAAGCAGAATTTGCTTTGGTGGCTGGATAGGAGTTAGAGGATTTGT	51	YKKQNLLWWLDRS+RIC	1
Y++TDTGNNQGKL+DLC	1	0.001		ATGAAGAAGCAGACTAGTTAGTTTCGGGTTTAGTGGGATGTGCTGGTTTGT	51	YKKQTS+FRV+WDVLVC	1
Y++TEDYAVGGLMDVIC	1	0.001		ATGAAGAAGCAGACTCTTATTGTGTCGACTAATCAGCTGACTGAGAAGTGT	51	YKKQTLIVSTNQLTEKC	1
Y++TEGWRCQLQMVSAC	1	0.001		ATGAAGAAGCAGAGTGGTCGGTGGATGGGTTTTTGGTAGGAGGAGACTTGT	51	YKKQSGRWMGFW+EETC	1
Y++TK+TILHLTKRHYC	1	0.001		ATGAAGAAGCAGAGTTGGAGTATGGCGCCTTAGTCGCGTGTTAGGCCGTGT	51	YKKQSWSMAP+SRVRPC	1
Y++TNCGL+MVDDCD+C	1	0.001		ATGAAGAAGCAGATTATGTAGAGTAGGAATATGATTATTTGTTTGGGTTGT	51	YKKQIM+SRNMIICLGC	1
Y++TNSLYGESYGLCIC	1	0.001		ATGAAGAAGCAGCAGTATAGGAGGGAGTGTACGGATGGTAGTAGGAATTGT	51	YKKQQYRRECTDGSRNC	1
Y++TPLRDSQ+TIHA+C	1	0.001		ATGAAGAAGCAGCGGTCTGTGAGGGTGCGTAATAAGATTGTTTCGACGTGT	51	YKKQRSVRVRNKIVSTC	1
Y++TVLILVMCLHCKKC	1	0.001		ATGAAGAAGCAGGAGAATGATACGCGTACTACTAAGAGGCTTCCTGTGTGT	51	YKKQENDTRTTKRLPVC	1
Y++TWYSSYTRNRTDCC	1	0.001		ATGAAGAAGCAGGAGAGTTGTACGTTTAGGAATATGAAGGGGAAGAAGTGT	51	YKKQESCTFRNMKGKKC	1
Y++TYRWVFYGQLSSVC	1	0.001		ATGAAGAAGCAGGATGATATTCCGAGTTGGTGGCAGGGGATGGAGGAGTGT	51	YKKQDDIPSWWQGMEEC	1
Y++V+DCCM+VGYVVIC	1	0.001		ATGAAGAAGCAGGATGTGATTTTTGCGCTGGTGGTGTTTTTTACTATGTGT	51	YKKQDVIFALVVFFTMC	1
Y++VAVCIINRFTRLGC	1	0.001		ATGAAGAAGCAGGTTCAGGCGACTTAGTATCGTAAGAATTTTGGGAGTTGT	51	YKKQVQAT+YRKNFGSC	1
Y++VDSTANESHDDAAC	1	0.001		ATGAAGAAGCAGGTTGCTCGTGCGTTTGCGATGAAGTTGACTAAGCTTTGT	51	YKKQVARAFAMKLTKLC	1
Y++VETSSSISEKNVWC	1	0.001		ATGAAGAAGCAGGTTGTTCCGCAGGGGAAGACGATTAATCGTGTGAGGTGT	51	YKKQVVPQGKTINRVRC	1
Y++VGINNRMYVLIDYC	1	0.001		ATGAAGAAGCAGTAGACGGAGCAGTAGAAGCGGACTGATATGCGGAATTGT	51	YKKQ+TEQ+KRTDMRNC	1
Y++VGTYSYQVTVWKKC	1	0.001		ATGAAGAAGCAGTCGGGTGATCCTAAGCATCTTTCTGCGGATGTTTGTTGT	51	YKKQSGDPKHLSADVCC	1
Y++VGVYIKWMHDNAFC	1	0.001		ATGAAGAAGCAGTCTAAGAAGTTTAAGTCTCTTCAGGGTGAGCATCATTGT	51	YKKQSKKFKSLQGEHHC	1
Y++VKKVN+RKNCMDCC	1	0.001		ATGAAGAAGCAGTGGATGTGTACGATTAATGGTCAGTCGAGGTCTGTTTGT	51	YKKQWMCTINGQSRSVC	1
Y++VLSSGKQHVHDRAC	1	0.001		ATGAAGAAGCAGTGTGGTAGTTATTATTTTTTTCCTAGTTATGTGCATTGT	51	YKKQCGSYYFFPSYVHC	1
Y++VNCSPWKLCF+RKC	1	0.001		ATGAAGAAGCATAAGGGGTATAATTTGCGGAATAATGTTACGAGTCGGTGT	51	YKKHKGYNLRNNVTSRC	1
Y++VRRRAQRMIIIGVC	1	0.001		ATGAAGAAGCATAATCATATGCTTAAGACTAATAAGAGTGTTTAGAATTGT	51	YKKHNHMLKTNKSV+NC	1
Y++VSLSFVQETSNKLC	1	0.001		ATGAAGAAGCATAATCATGAGAATCTTGTTTCTGTGCTGAGGCCGAGGTGT	51	YKKHNHENLVSVLRPRC	1
Y++VTARTSQLARNTPC	1	0.001		ATGAAGAAGCATACGCTGGAGTAGAAGTAGCCTTCTTAGCGGTAGATTTGT	51	YKKHTLE+K+PS+R+IC	1
Y++W+TVTSQNVNSQVC	1	0.001		ATGAAGAAGCATAGTAAGATGAAGAATTAGAATGTGTGTTTGCATCTGTGT	51	YKKHSKMKN+NVCLHLC	1
Y++WDSIRGHFSGHYTC	1	0.001		ATGAAGAAGCATAGTATTAATATTCTTCTTATTTATTCTGCTAGGGATTGT	51	YKKHSINILLIYSARDC	1
Y++WKKDRNCNIG+SLC	1	0.001		ATGAAGAAGCATATGATTTGTTGTTGTTGGATTTTTGCGTGGAGGCTGTGT	51	YKKHMICCCWIFAWRLC	1
Y++WLLWLMLCSLNQWC	1	0.001		ATGAAGAAGCATATGTGGGTGTGGAATTGGTTGTGGGTGAGTACTATGTGT	51	YKKHMWVWNWLWVSTMC	1
Y++WLMSCRNN+TRNYC	1	0.001		ATGAAGAAGCATATTCATCAGGGTAAGATTGTGATGATTCTTGAGAATTGT	51	YKKHIHQGKIVMILENC	1
Y++WM+KLLNNFLRVNC	1	0.001		ATGAAGAAGCATATTTATTATCATCCTTATAATCTGATTTGGAGGCCGTGT	51	YKKHIYYHPYNLIWRPC	1
Y++WMTVVIKYKKVSVC	1	0.001		ATGAAGAAGCATCAGCTTGTGTATCAGGGTAGGTGGACTACTACGCATTGT	51	YKKHQLVYQGRWTTTHC	1
Y++WTDWMLSFTERTGC	1	0.001		ATGAAGAAGCATCCGAAGACGTAGCGGAAGAGTCAGAGGAAGCTTGTTTGT	51	YKKHPKT+RKSQRKLVC	1
Y++WYQQCTNTGSRLAC	1	0.001		ATGAAGAAGCATCGTAGTTTGTAGGTTAGGTTTCTTGGTGCTGCGATGTGT	51	YKKHRSL+VRFLGAAMC	1
Y++YETGDNNRGMRRGC	1	0.001		ATGAAGAAGCATGAGATTAATACGAGGATGGTGATGACTAAGAAGGGTTGT	51	YKKHEINTRMVMTKKGC	1
Y++YFCDN+RRIIYTRC	1	0.001		ATGAAGAAGCATGATGCTAGTTTGTATGCTAGTTATATTGTGTAGGAGTGT	51	YKKHDASLYASYIV+EC	1
Y++YHIVVRLNPQTGTC	1	0.001		ATGAAGAAGCATGCGATGCAGTAGTGTAATAAGAATCAGATTGAGTGGTGT	51	YKKHAMQ+CNKNQIEWC	1
Y++YIDTSNRVQPTTMC	1	0.001		ATGAAGAAGCATGGGCATAATCTTCATTTTAGTGTGGGGAAGAGGCCTTGT	51	YKKHGHNLHFSVGKRPC	1
Y++YKGDWLVPW+NIKC	1	0.001		ATGAAGAAGCATGGGGATAGTTGTCGGGATCGGAATGCTAGGAATGTGTGT	51	YKKHGDSCRDRNARNVC	1
Y++YKNTSLLTEMSAPC	1	0.001		ATGAAGAAGCATGGGGATCTTGTTTTTAATCCTAGTTGGTATAAGCGTTGT	51	YKKHGDLVFNPSWYKRC	1
Y++YNTNTSHHATDKRC	1	0.001		ATGAAGAAGCATTAGCATCCGACGGGGGAGCCGATTCATTGTAAGTGGTGT	51	YKKH+HPTGEPIHCKWC	1
Y++YQGTRTYVSYG+MC	1	0.001		ATGAAGAAGCATTCTTGTATTCCGTATCGGAGGATTTTGTATAATAAGTGT	51	YKKHSCIPYRRILYNKC	1
Y++YRDELQNYSGLYWC	1	0.001		ATGAAGAAGCATTGGCGTCGGGTTGAGTCGCCTACGAAGTCGATTCTGTGT	51	YKKHWRRVESPTKSILC	1
Y++YSTISL+PRSS+KC	1	0.001		ATGAAGAAGCATTTTCTGTCGAGGTGGCTTTAGGCGTGGCTGGCGGTGTGT	51	YKKHFLSRWL+AWLAVC	1
Y++YTIYRMRSTMETKC	1	0.001		ATGAAGAAGCCGAATATTATTCCTAATAATCTGTTGTTTCAGCAGAGGTGT	51	YKKPNIIPNNLLFQQRC	1
Y++YTTPVGVHGEWPGC	1	0.001		ATGAAGAAGCCGAATCATAAGCTGTATAGGAGTGATGGTACGATGGTTTGT	51	YKKPNHKLYRSDGTMVC	1
Y++YWKIIHNGYDHLLC	1	0.001		ATGAAGAAGCCGACTCCTAGTGGGAATGCTGCTACTTATCAGCATGAGTGT	51	YKKPTPSGNAATYQHEC	1
Y+A+ACAGNTNINETAC	1	0.001		ATGAAGAAGCCGCGGCGTTGGGAGTATGGGCTGCCTTATTTGAAGGTTTGT	51	YKKPRRWEYGLPYLKVC	1
Y+A+AFYLSAEMVLTVC	1	0.001		ATGAAGAAGCCGCGGGAGGTTTGTATTAATAGTAAGGAGGTTCCTCAGTGT	51	YKKPREVCINSKEVPQC	1
Y+A+E+TL++NNRNQLC	1	0.001		ATGAAGAAGCCGCTTGAGCCTAGTATTGAGTATGATACGGCTACGCATTGT	51	YKKPLEPSIEYDTATHC	1
Y+A+IRSMQLNNMK+NC	1	0.001		ATGAAGAAGCCGGCTATTACGTAGAGTCAGCGTAAGGTTTAGCAGCATTGT	51	YKKPAIT+SQRKV+QHC	1
Y+A+IRVVHL+LSCTNC	1	0.001		ATGAAGAAGCCGGGTTGTGATGCGACTGGGAGGAAGTCGTTGCAGGAGTGT	51	YKKPGCDATGRKSLQEC	1
Y+A+LKLSDEYGGTYCC	1	0.001		ATGAAGAAGCCGTAGGTGGTGAGGATTAGGATTTTTAGTTCGCAGCGTTGT	51	YKKP+VVRIRIFSSQRC	1
Y+A+LNLTGVDSICTEC	1	0.001		ATGAAGAAGCCGTAGTTTAATTGTAATCAGCGTGATATTAGTTTTAGTTGT	51	YKKP+FNCNQRDISFSC	1
Y+A+RDVVWEYEKLQAC	1	0.001		ATGAAGAAGCCGTTGAATAGGCAGTGGGTGACTTAGGCTAATCCTGTTTGT	51	YKKPLNRQWVT+ANPVC	1
Y+A+TGR+K+RTIKKYC	1	0.001		ATGAAGAAGCCGTTTCATCCGCTGAAGCTGGGGCCTACTCGTAAGGGTTGT	51	YKKPFHPLKLGPTRKGC	1
Y+AAAT+RDE+ENSVCC	1	0.001		ATGAAGAAGCCTAGTGCGGCGGTGCAGTTGTGGTTGTTGATGAATGCTTGT	51	YKKPSAAVQLWLLMNAC	1
Y+AAEGF+EVTCRLIQC	1	0.001		ATGAAGAAGCCTAGTTAGGAGAAGCATGAGGAGTTGTATTAGTTGAGGTGT	51	YKKPS+EKHEELY+LRC	1
Y+AAGICVQWNT+HEFC	1	0.001		ATGAAGAAGCCTATGATGCCTGCGCGTGCGACGTATTGGAGGACTGCTTGT	51	YKKPMMPARATYWRTAC	1
Y+AAGQSGTLAIMGKRC	1	0.001		ATGAAGAAGCCTATTAAGAAGATGTGGTATATGAATTCTTCTAATGATTGT	51	YKKPIKKMWYMNSSNDC	1
Y+AAGYGMNLTYYINMC	1	0.001		ATGAAGAAGCCTCAGCATCATGATGAGATTATTCAGTATCATAAGAATTGT	51	YKKPQHHDEIIQYHKNC	1
Y+AAKKNRTNTKYRRTC	1	0.001		ATGAAGAAGCCTGATCAGACGAAGGTTATGAAGTCTTAGAAGATTAAGTGT	51	YKKPDQTKVMKS+KIKC	1
Y+AALNAAQCY+DLSFC	1	0.001		ATGAAGAAGCCTGCGCTGTTTATGAGGCAGTGTACTAAGTGTAAGAATTGT	51	YKKPALFMRQCTKCKNC	1
Y+AAPTDATKTYPEMEC	1	0.001		ATGAAGAAGCCTGGGCTGCAGGATAGGCAGCAGGCGATTTTGAGTTAGTGT	51	YKKPGLQDRQQAILS+C	1
Y+AARDAMGNWRQYIQC	1	0.001		ATGAAGAAGCCTGGTGGTATTAAGCATTTTGGGTAGACGGAGGATTCGTGT	51	YKKPGGIKHFG+TEDSC	1
Y+AATLCRKPTTSGFNC	1	0.001		ATGAAGAAGCCTTCTGTGACTGGTGGGGATAGGAGTCGTTTTCGTCAGTGT	51	YKKPSVTGGDRSRFRQC	1
Y+ACAEQQNVRWANAEC	1	0.001		ATGAAGAAGCGGACGAAGAATAAGAGTAATCCTGCGTAGCTTTAGGCGTGT	51	YKKRTKNKSNPA+L+AC	1
Y+ACCSHHKNQV+GVQC	1	0.001		ATGAAGAAGCGGACGCAGAAGCATGAGCAGAATTATCATCAGCTTACTTGT	51	YKKRTQKHEQNYHQLTC	1
Y+ACDMGGRTSRSVRHC	1	0.001		ATGAAGAAGCGGACGTAGTGTTGTATGCAGCAGATTAGGCTGAAGAATTGT	51	YKKRT+CCMQQIRLKNC	1
Y+ACKLAEVGVLVDYKC	1	0.001		ATGAAGAAGCGGACTCCTTATCTTAGGGATTCTGTGAAGCTGAATGAGTGT	51	YKKRTPYLRDSVKLNEC	1
Y+ACNLMTCAGIARVRC	1	0.001		ATGAAGAAGCGGAGGCGTGATGGGTATATTTATTAGCAGGTGCAGATGTGT	51	YKKRRRDGYIY+QVQMC	1
Y+ACNN+QS+NKRRDCC	1	0.001		ATGAAGAAGCGGAGTAAGACTCTGTAGAAGATGATGTGTTTTTCGTATTGT	51	YKKRSKTL+KMMCFSYC	1
Y+ACNSDVGEAGSMYTC	1	0.001		ATGAAGAAGCGGATGAAGAATCCTGCGAGTCATAAGTATAGGTTTTATTGT	51	YKKRMKNPASHKYRFYC	1
Y+ACNYCDVRKNQLASC	1	0.001		ATGAAGAAGCGGATGAATAATCTGAGGTGGAATATGATTATGATTGAGTGT	51	YKKRMNNLRWNMIMIEC	1
Y+ACTRLYTTTWGQDSC	1	0.001		ATGAAGAAGCGGATGATTTGGTGTAGGTTTGTGGGTTTTAAGGTTAGTTGT	51	YKKRMIWCRFVGFKVSC	1
Y+ADDRCARAKNYTWEC	1	0.001		ATGAAGAAGCGGCGTTGGATTATTTATTGGTTTCGTAAGTATATTTTTTGT	51	YKKRRWIIYWFRKYIFC	1
Y+ADDRK+GYYFDIDSC	1	0.001		ATGAAGAAGCGGCTGGATTGGTTTCGGAAGCATGCGAGTTAGAAGAATTGT	51	YKKRLDWFRKHAS+KNC	1
Y+ADDSTNMQKCKFLYC	1	0.001		ATGAAGAAGCGGCTTGTTGCGACTCAGTGTTATTGGTTTTCTATTAGTTGT	51	YKKRLVATQCYWFSISC	1
Y+ADIRS+NVHLL+IAC	1	0.001		ATGAAGAAGCGGGCGATTGCTACGTATAATACTCGTGTGATGTGGCTTTGT	51	YKKRAIATYNTRVMWLC	1
Y+ADKPRLV+PTP+QLC	1	0.001		ATGAAGAAGCGGGGTAATGCTGTGAAGTTTTCTAATAGGGTGTATGTTTGT	51	YKKRGNAVKFSNRVYVC	1
Y+ADKSLNCNSLTHFNC	1	0.001		ATGAAGAAGCGGGGTGCTAAGATGTTTATTAGGAGTAGTAGTCTGGTGTGT	51	YKKRGAKMFIRSSSLVC	1
Y+ADLLMPQDDCVLSEC	1	0.001		ATGAAGAAGCGGTAGCATAATACGGCGGTGTGGGAGCAGTCTATGATTTGT	51	YKKR+HNTAVWEQSMIC	1
Y+ADRAYQAFIGKNSYC	1	0.001		ATGAAGAAGCGGTATGGTTGTATGATTACTAGTAGGTCGTAGTAGGATTGT	51	YKKRYGCMITSRS++DC	1
Y+ADRNNDMTPPMFISC	1	0.001		ATGAAGAAGCGGTGGCAGCCTGTTAATAAGATGTGGTGTAGTGATTAGTGT	51	YKKRWQPVNKMWCSD+C	1
Y+ADTHSEHKSCVPKNC	1	0.001		ATGAAGAAGCGGTGTTTGGTTGTGATGTGGCAGAAGGATCTGAAGCATTGT	51	YKKRCLVVMWQKDLKHC	1
Y+ADTYDMI+I+E+RCC	1	0.001		ATGAAGAAGCGGTTGATTGGTTCGCGTGTGGAGCAGCCTGTGGAGAGGTGT	51	YKKRLIGSRVEQPVERC	1
Y+ADVDMLYTMGWMTGC	1	0.001		ATGAAGAAGCGGTTTGGGCATCAGCTTATTGTGCCTCGGTGTAGGAATTGT	51	YKKRFGHQLIVPRCRNC	1
Y+ADVEESAGCMETPSC	1	0.001		ATGAAGAAGCGTAGGAATGTGAATTCGAATTAGCGTTAGTATGTTTAGTGT	51	YKKRRNVNSN+R+YV+C	1
Y+ADWACTYHMVAKKRC	1	0.001		ATGAAGAAGCGTAGGTTGCATTCTTCGGTTTATGAGGGTTGTAATGTGTGT	51	YKKRRLHSSVYEGCNVC	1
Y+ADY+QKRGDI+YLHC	1	0.001		ATGAAGAAGCGTAGTATGTATCATATGCTTTTGTGTCCTGATTATACGTGT	51	YKKRSMYHMLLCPDYTC	1
Y+ADYMAEWVITCKKWC	1	0.001		ATGAAGAAGCGTATGTATCTGCCGAGGAATCAGAATTATCAGAGTCATTGT	51	YKKRMYLPRNQNYQSHC	1
Y+ADYSQIKGI+EKYYC	1	0.001		ATGAAGAAGCGTATTGAGGATACGGTGGGGAAGACTATTTAGCCGAAGTGT	51	YKKRIEDTVGKTI+PKC	1
Y+AEAGHTVYDHDRSKC	1	0.001		ATGAAGAAGCGTCGGATTAGGATTCAGTTTACGGATTAGCTTGTGAAGTGT	51	YKKRRIRIQFTD+LVKC	1
Y+AECVFLKYAWAWEHC	1	0.001		ATGAAGAAGCGTGATAAGAATATTATTAAGAAGAATATGGTTATGTCTTGT	51	YKKRDKNIIKKNMVMSC	1
Y+AEDMNSEFSSL+IVC	1	0.001		ATGAAGAAGCGTGCGTAGGAGATTATTGAGACTCTTCGTAGTATTTTTTGT	51	YKKRA+EIIETLRSIFC	1
Y+AEKENTFDSNR+FWC	1	0.001		ATGAAGAAGCGTGTTAATGGTGATTATCAGTAGAAGCATGGTAGGGTTTGT	51	YKKRVNGDYQ+KHGRVC	1
Y+AELLIMN+SSNHTNC	1	0.001		ATGAAGAAGCGTGTTTGGCATTTGGGTTGGCGGTATAGGGATGGGATGTGT	51	YKKRVWHLGWRYRDGMC	1
Y+AEQK+RGKRTMVKRC	1	0.001		ATGAAGAAGCGTTAGCCTTCGAGGACTGTGTTGAGGATGCTTGAGCCTTGT	51	YKKR+PSRTVLRMLEPC	1
Y+AERMINLKYNMIITC	1	0.001		ATGAAGAAGCGTTCGTTGCCGAAGCATTAGAGTACGAATCTTAGTCAGTGT	51	YKKRSLPKH+STNLSQC	1
Y+AERRLNYKEPA+LGC	1	0.001		ATGAAGAAGCGTTGGTGTAAGTAGGCTTATAATGTGAGTAAGTGGCGGTGT	51	YKKRWCK+AYNVSKWRC	1
Y+AERVQHGSTKLVNLC	1	0.001		ATGAAGAAGCTGAAGAAGCATGTGGATCAGTATGAGTGGAGGACTACTTGT	51	YKKLKKHVDQYEWRTTC	1
Y+AETMYRSGIAKGYHC	1	0.001		ATGAAGAAGCTGACGACTGATAAGTGGGGTGGTAATTTGGATTCTAAGTGT	51	YKKLTTDKWGGNLDSKC	1
Y+AFAWYNIVIRARFAC	1	0.001		ATGAAGAAGCTGGCGCTGAATGAGGAGCATGCGCGTCGGTCGAGGGAGTGT	51	YKKLALNEEHARRSREC	1
Y+AFETQ+DRSNTQMIC	1	0.001		ATGAAGAAGCTGGTTAATGGTAAGTCGACGAATGATAGTATTTATACTTGT	51	YKKLVNGKSTNDSIYTC	1
Y+AFEVDDDCGKIMQKC	1	0.001		ATGAAGAAGCTGTATCGGGCGTCGAATAATCAGATTGTGCAGACGAGTTGT	51	YKKLYRASNNQIVQTSC	1
Y+AFSPLRNTTWSNLFC	1	0.001		ATGAAGAAGCTGTATTGGTAGGAGAAGATTGTTATTGCTAATAGGAATTGT	51	YKKLYW+EKIVIANRNC	1
Y+AGCRPGMKVRQGDRC	1	0.001		ATGAAGAAGCTGTGTACGTCGATGTGGGAGTATTCTTTTTCTACGGAGTGT	51	YKKLCTSMWEYSFSTEC	1
Y+AGCTLGTFAKAKCKC	1	0.001		ATGAAGAAGCTTACTATTAGGGCGACTTATACGGGGCCGTGGAATCATTGT	51	YKKLTIRATYTGPWNHC	1
Y+AGGSS+TGIFVGKTC	1	0.001		ATGAAGAAGCTTCTGGGTTTTAGTGCGCGTTATAAGACTGCTACGGGTTGT	51	YKKLLGFSARYKTATGC	1
Y+AGKMRLL+YDVFNFC	1	0.001		ATGAAGAAGCTTCTTGAGAAGGAGATGAATTATTGTGGGAGTACTCTTTGT	51	YKKLLEKEMNYCGSTLC	1
Y+AGKTRDNATLYGLYC	1	0.001		ATGAAGAAGCTTGAGTGGTATTAGGAGTGTTCGAGTAATCTGACGCCGTGT	51	YKKLEWY+ECSSNLTPC	1
Y+AGN+WDYKQD+KEDC	1	0.001		ATGAAGAAGCTTGATAAGATGAAGGTGTGTGTTCGTTATTGGAATACTTGT	51	YKKLDKMKVCVRYWNTC	1
Y+AGSNNSCKKENETSC	1	0.001		ATGAAGAAGCTTGATTTGTTGGCGTGGTATTTGGAGTATGTTTGGAATTGT	51	YKKLDLLAWYLEYVWNC	1
Y+AGTHTACGAEHICRC	1	0.001		ATGAAGAAGCTTGGTCATTGGCATTGGGTTTCGACGGTTGTGGAGTGGTGT	51	YKKLGHWHWVSTVVEWC	1
Y+AGVRQLITDVKPTNC	1	0.001		ATGAAGAAGCTTGTGATTCTTGAGAATTTGAGTATGGGTACGTTTATTTGT	51	YKKLVILENLSMGTFIC	1
Y+AGWQQHDQSMTFCRC	1	0.001		ATGAAGAAGCTTGTGTGGTGGGAGTTTCAGACTGTTTGTTGGCAGTATTGT	51	YKKLVWWEFQTVCWQYC	1
Y+AGYYTIGRVRDQSVC	1	0.001		ATGAAGAAGCTTGTTTGGCATAAGGAGTTTTATATTATTTATATTAGTTGT	51	YKKLVWHKEFYIIYISC	1
Y+AHEYSTNSSYNKFWC	1	0.001		ATGAAGAAGCTTTATAATAGTGATGTTCGGGATATTTTGTAGATTCTGTGT	51	YKKLYNSDVRDIL+ILC	1
Y+AHNERAPLATLVNSC	1	0.001		ATGAAGAAGCTTTGTACTGAGAATAATAGTTTTCTTTATTATGCGATGTGT	51	YKKLCTENNSFLYYAMC	1
Y+AHSMRHC+E+RNVPC	1	0.001		ATGAAGAAGGAGAAGGATTAGCAGTTGGGTTTGATGTTTGGGAATGTGTGT	51	YKKEKD+QLGLMFGNVC	1
Y+AHTNTTSNSRFPEMC	1	0.001		ATGAAGAAGGAGAAGGTTATGAGTATGGCGCGGAAGAATTGGAATCGTTGT	51	YKKEKVMSMARKNWNRC	1
Y+AICMTRTTFCGWTLC	1	0.001		ATGAAGAAGGAGAATAAGGATGGTAGGCAGCCGGTTGGGAAGAGGCTTTGT	51	YKKENKDGRQPVGKRLC	1
Y+AIDIRNCCTTTCVTC	1	0.001		ATGAAGAAGGAGACGATTGGTATGACGTGGTTGCGTTTGACGAGTTATTGT	51	YKKETIGMTWLRLTSYC	1
Y+AIKRLYKNIDSGHHC	1	0.001		ATGAAGAAGGAGACTAAGCCGCATGCGGAGCAGGTTTGGGATGGGACGTGT	51	YKKETKPHAEQVWDGTC	1
Y+AILTSKCWHYAVDWC	1	0.001		ATGAAGAAGGAGAGTGGTCCTATGTTGGTGACGCTGTGGTTTTTGCATTGT	51	YKKESGPMLVTLWFLHC	1
Y+AILVWCRR+APVYVC	1	0.001		ATGAAGAAGGAGAGTTGTGATTTTTCTTTTTTTAATTCTCCTACTTAGTGT	51	YKKESCDFSFFNSPT+C	1
Y+AISLKMCNVNYLTLC	1	0.001		ATGAAGAAGGAGATGGATTATAGTATGAGTTCGAAGCTTGATACGTATTGT	51	YKKEMDYSMSSKLDTYC	1
Y+AITRRMEYGMNRRRC	1	0.001		ATGAAGAAGGAGATGTCTCAGCCGATTATTCCTATTTTTCAGGCGATGTGT	51	YKKEMSQPIIPIFQAMC	1
Y+AIWSSEMVYLNGSRC	1	0.001		ATGAAGAAGGAGATTATTAGGTTTTATGTTGTGTTTTGGATGTAGAGTTGT	51	YKKEIIRFYVVFWM+SC	1
Y+AK++RAMQTAMEIKC	1	0.001		ATGAAGAAGGAGATTATTGTTTATTTTATTTTGCGGGTGCCGGTGCTGTGT	51	YKKEIIVYFILRVPVLC	1
Y+AKA+TVQWKRLLCVC	1	0.001		ATGAAGAAGGAGATTCGGTTTGAGATTATTGGTAGTAGTTGTTTTGTTTGT	51	YKKEIRFEIIGSSCFVC	1
Y+AKAQKKLQS+PLTCC	1	0.001		ATGAAGAAGGAGATTGAGTTGACTATGCTTAGGTAGGATGCGGATTATTGT	51	YKKEIELTMLR+DADYC	1
Y+AKDLIGRRPDWSMLC	1	0.001		ATGAAGAAGGAGCATAGTGATGAGGTTGGTAATGCTACTATTACGGGTTGT	51	YKKEHSDEVGNATITGC	1
Y+AKESPLRLTHCTAMC	1	0.001		ATGAAGAAGGAGGATAATTATAGGTCGGCGGAGGATCGTGGGCTGTAGTGT	51	YKKEDNYRSAEDRGL+C	1
Y+AKHMVLHGS+SRAKC	1	0.001		ATGAAGAAGGAGGATAGGTTGGAGAATTCTGCGACGGTGGATTGTTTGTGT	51	YKKEDRLENSATVDCLC	1
Y+AKIMKWNIVVGMRCC	1	0.001		ATGAAGAAGGAGGATCGTGAGTTGAATAATGTTGGGCAGAATTGGTAGTGT	51	YKKEDRELNNVGQNW+C	1
Y+AKK++KQY+DSGFWC	1	0.001		ATGAAGAAGGAGGATCGTTCTAAGATTCTTTTGCTTTGTCTGAGGAATTGT	51	YKKEDRSKILLLCLRNC	1
Y+AKKIFLDTSLEATMC	1	0.001		ATGAAGAAGGAGGGGAATAGTGATGAGGTTATTGTGGAGAGGTATTATTGT	51	YKKEGNSDEVIVERYYC	1
Y+AKLRMRGQRKSNPRC	1	0.001		ATGAAGAAGGAGGGGGCTCTTGGTAATAGTGGGATTTGTTGGCTTCATTGT	51	YKKEGALGNSGICWLHC	1
Y+AKNFNYDNYQCWLNC	1	0.001		ATGAAGAAGGAGGTTCATAGTTAGGCGCTGCAGTATTTTTTGGTTGGGTGT	51	YKKEVHS+ALQYFLVGC	1
Y+AKPRANDRSHDPSSC	1	0.001		ATGAAGAAGGAGTAGAAGTATGTTACTTCGAAGTTGGGTGATATGTGGTGT	51	YKKE+KYVTSKLGDMWC	1
Y+AKQMLSGCGYTYERC	1	0.001		ATGAAGAAGGAGTATAATTAGATTCGTAAGAATTTTAGTAATGCGAGGTGT	51	YKKEYN+IRKNFSNARC	1
Y+AKRHDNFRPSEATYC	1	0.001		ATGAAGAAGGAGTATATTAAGCATGGTAAGACTGAGGAGAAGTCTAGTTGT	51	YKKEYIKHGKTEEKSSC	1
Y+AKRIKSS+VMNV+CC	1	0.001		ATGAAGAAGGAGTCTAATGATAGTAGTACTATGAGGGATGGTAATACTTGT	51	YKKESNDSSTMRDGNTC	1
Y+AKSHM+EEPTLERYC	1	0.001		ATGAAGAAGGAGTGTTCTATGGTGAGTGAGAAGAGTGAGGTTCCTGAGTGT	51	YKKECSMVSEKSEVPEC	1
Y+AKTDASAKGDSHLTC	1	0.001		ATGAAGAAGGAGTTTAGGAAGGCTTTTATTAATATTGTTATGACTGTTTGT	51	YKKEFRKAFINIVMTVC	1
Y+AKVKEESKNACRNNC	1	0.001		ATGAAGAAGGAGTTTTCGCATTAGGCGTGGACGAAGAATTAGTAGCATTGT	51	YKKEFSH+AWTKN++HC	1
Y+ALCK+QQGKGRSFSC	1	0.001		ATGAAGAAGGATAAGAGTATGTAGTATTAGATGATGGTTTGTACTAATTGT	51	YKKDKSM+Y+MMVCTNC	1
Y+ALCTEHATLSPLT+C	1	0.001		ATGAAGAAGGATAAGGAGTCGATTGTTTATAAGAAGTTTCGTCATTTGTGT	51	YKKDKESIVYKKFRHLC	1
Y+ALFVYKGMLFRYARC	1	0.001		ATGAAGAAGGATAATACGAATAGGAGGCTGATTACGCTGGAGACGTGTTGT	51	YKKDNTNRRLITLETCC	1
Y+ALIVTTMPDS+KAKC	1	0.001		ATGAAGAAGGATAATTATATTTGGTATTAGTCTAATCATAATCTTGATTGT	51	YKKDNYIWY+SNHNLDC	1
Y+ALMARDVPMPVQDVC	1	0.001		ATGAAGAAGGATACTTATCATATTTCGTATTAGAATGAGGCGAGGACTTGT	51	YKKDTYHISY+NEARTC	1
Y+ALMTIDRDNFSRMGC	1	0.001		ATGAAGAAGGATACTTATGATAGGCGTTCTGATTATGGGTTGTGGGGTTGT	51	YKKDTYDRRSDYGLWGC	1
Y+ALSGRKMMKH+DNNC	1	0.001		ATGAAGAAGGATAGGTGGTGTCATAAGCTGAATATGAGTGCTGCGACTTGT	51	YKKDRWCHKLNMSAATC	1
Y+ALTEMIKVVGATI+C	1	0.001		ATGAAGAAGGATAGTAGGAGGCAGGATGATGGTGTGGATTAGATGCGGTGT	51	YKKDSRRQDDGVD+MRC	1
Y+ALTWKSSRNQRKMEC	1	0.001		ATGAAGAAGGATAGTGTTACTAATTGTTAGGATAGTAATGATAATGAGTGT	51	YKKDSVTNC+DSNDNEC	1
Y+ALVS+QF+RISWNPC	1	0.001		ATGAAGAAGGATATGATGGAGGCGAATGCTAATAAGTCTTAGGGGCTTTGT	51	YKKDMMEANANKS+GLC	1
Y+ALVSLMKI+KACSMC	1	0.001		ATGAAGAAGGATATGTATTAGCCTTATTTTGTGCGTATTAATATTCAGTGT	51	YKKDMY+PYFVRINIQC	1
Y+AMCTIQYRAWRKENC	1	0.001		ATGAAGAAGGATATTGGGTGTTGTTATTAGAATGGGCATATGGTGACGTGT	51	YKKDIGCCY+NGHMVTC	1
Y+AMGTAFELPTEMEKC	1	0.001		ATGAAGAAGGATCAGGATAAGGTTTTTAAGATTACGAGTAAGGAGTTGTGT	51	YKKDQDKVFKITSKELC	1
Y+AMHRLKKGMFSEGWC	1	0.001		ATGAAGAAGGATCAGTCTCTGAGTATGTAGCTTGCGCGGAGGCTTTAGTGT	51	YKKDQSLSM+LARRL+C	1
Y+AMIALRNSNSVFVSC	1	0.001		ATGAAGAAGGATCGTTTTCAGAGGGAGTTTGCTATTGCGTATCATATGTGT	51	YKKDRFQREFAIAYHMC	1
Y+AMIKLGPVVSSTNDC	1	0.001		ATGAAGAAGGATGAGAAGACTCAGGTGAAGAATGAGAGGATTGCTAATTGT	51	YKKDEKTQVKNERIANC	1
Y+AMKLRRDCREVDFGC	1	0.001		ATGAAGAAGGATGAGATTTGGAGGTTTGGGCTGGTGAAGAAGATGACGTGT	51	YKKDEIWRFGLVKKMTC	1
Y+AMNFYWYRRSVREIC	1	0.001		ATGAAGAAGGATGAGTTTTGGCTTGGGCTTGCGATTTATGTGGGTACGTGT	51	YKKDEFWLGLAIYVGTC	1
Y+AMPG+NINHKPQERC	1	0.001		ATGAAGAAGGATGATAAGCTGGCGCATCATATGGGTTAGTGTACGTATTGT	51	YKKDDKLAHHMG+CTYC	1
Y+AMRQIVYGLLMRNKC	1	0.001		ATGAAGAAGGATGATGTGTTGAGGTATTATAAGACTGCTACGTGGTTTTGT	51	YKKDDVLRYYKTATWFC	1
Y+AMSH+RRQLRPYDAC	1	0.001		ATGAAGAAGGATGCGAGGGATCGTTAGCCGTCGTTGATGAAGAGGCGGTGT	51	YKKDARDR+PSLMKRRC	1
Y+AMVGLRCWVGAIECC	1	0.001		ATGAAGAAGGATGGTAGGTTGGATATGGTGACGCTGCTGAATATGAGGTGT	51	YKKDGRLDMVTLLNMRC	1
Y+AMVLPRGLLWQICAC	1	0.001		ATGAAGAAGGATGTGTAGAATTATATTAATAAGCCGAGTGGTAAGGAGTGT	51	YKKDV+NYINKPSGKEC	1
Y+AMYRKVTEARSR+AC	1	0.001		ATGAAGAAGGATGTGTTGGAGAAGCAGGTTTGTTAGTATCTGACGGGTTGT	51	YKKDVLEKQVC+YLTGC	1
Y+AN+WMGNMIGNTTKC	1	0.001		ATGAAGAAGGATGTTGATAAGTCGTGGTGTTTTTGGACTTTGCCGGTGTGT	51	YKKDVDKSWCFWTLPVC	1
Y+ANAKTTQKYCELYEC	1	0.001		ATGAAGAAGGATTATAAGACGATTATTAATATGAGGATTGGGGAGGATTGT	51	YKKDYKTIINMRIGEDC	1
Y+ANALMIG+HCWNVDC	1	0.001		ATGAAGAAGGATTATTATAGGGCTTCGTAGTATCGTGAGAATGAGTATTGT	51	YKKDYYRAS+YRENEYC	1
Y+ANENERINNNEYVCC	1	0.001		ATGAAGAAGGATTGTAATTGTGATCATGTGAAGACGAGGACTTGTACTTGT	51	YKKDCNCDHVKTRTCTC	1
Y+ANG+MNHYVWLMSAC	1	0.001		ATGAAGAAGGATTGTGAGCATGCTGATGAGCCGTCGCTGGGTGAGGCTTGT	51	YKKDCEHADEPSLGEAC	1
Y+ANGNHRSLNYDSLHC	1	0.001		ATGAAGAAGGATTTGTTGGGTAGTTAGAGTGTTAGTTAGAAGAGTTCTTGT	51	YKKDLLGS+SVS+KSSC	1
Y+ANGYDSAACFESNFC	1	0.001		ATGAAGAAGGATTTTAGGAAGAATTATACGAAGCGTAGGTGTCCGGAGTGT	51	YKKDFRKNYTKRRCPEC	1
Y+ANKVAMIQEIPML+C	1	0.001		ATGAAGAAGGATTTTGATTGGTTGGTGGAGATTAATAGTAGTATTATTTGT	51	YKKDFDWLVEINSSIIC	1
Y+ANL+PGD+KHMSDSC	1	0.001		ATGAAGAAGGATTTTGCGAAGAATTATTTGAATCGTCCTCCGCATTCTTGT	51	YKKDFAKNYLNRPPHSC	1
Y+ANNHERKKYSFNQNC	1	0.001		ATGAAGAAGGCGAAGAAGAATAATTGGTGGGAGTGGAAGGTGGGGAATTGT	51	YKKAKKNNWWEWKVGNC	1
Y+ANPDQWTC+PGGRYC	1	0.001		ATGAAGAAGGCGAAGAATGGGTATTGGGATAATCTGGCGGAGAGGTCTTGT	51	YKKAKNGYWDNLAERSC	1
Y+ANQRDYKGHYNVHLC	1	0.001		ATGAAGAAGGCGAATTCGTGTCTGAATAAGCCGCAGTAGAGTTATACGTGT	51	YKKANSCLNKPQ+SYTC	1
Y+ANSKCRQNTRDPSWC	1	0.001		ATGAAGAAGGCGATTCAGAATGGTCCGGGTGGTTTTGGTATTAAGCAGTGT	51	YKKAIQNGPGGFGIKQC	1
Y+ANTMTAPAVRETRHC	1	0.001		ATGAAGAAGGCGATTCTGCTTCGGGGTACTGAGGGTTGGGATAATAAGTGT	51	YKKAILLRGTEGWDNKC	1
Y+ANVSMWASHQLKCLC	1	0.001		ATGAAGAAGGCGCAGACGGAGGGTGAGGGTAGTACTGCGAGGATGCATTGT	51	YKKAQTEGEGSTARMHC	1
Y+ANVYKCAQWRRNDWC	1	0.001		ATGAAGAAGGCGCATTAGAATAGTCGTAGGAAGCATTATGTTCTTTTGTGT	51	YKKAH+NSRRKHYVLLC	1
Y+APAPTKYLRSQRPIC	1	0.001		ATGAAGAAGGCGCGTCTGAGTAAGATTCTGGATGATCCGACGAATACGTGT	51	YKKARLSKILDDPTNTC	1
Y+APHPSEVDSTNARYC	1	0.001		ATGAAGAAGGCGGAGGTTTGTGAGCTTGTGGTTCTTGTGTATAAGCGTTGT	51	YKKAEVCELVVLVYKRC	1
Y+APHTMTIMPGAHSSC	1	0.001		ATGAAGAAGGCGGATGGTTATTATATGGCTAAGGGTATGGTTCCTAAGTGT	51	YKKADGYYMAKGMVPKC	1
Y+AQDGNTRPTLFQDTC	1	0.001		ATGAAGAAGGCGGGGCATCATAAGATTCATAGTACTATTGCGCCGTGTTGT	51	YKKAGHHKIHSTIAPCC	1
Y+AQHCMSLM++NEPNC	1	0.001		ATGAAGAAGGCGGGTGCTAAGTTGAAGGGGGGTTAGCGTTATGCGGTTTGT	51	YKKAGAKLKGG+RYAVC	1
Y+AQKIEIRKKGIWISC	1	0.001		ATGAAGAAGGCGTAGAAGAAGGCGACTACTACGATTGAGGAGCCTTATTGT	51	YKKA+KKATTTIEEPYC	1
Y+AQLREDSEGTR+LLC	1	0.001		ATGAAGAAGGCGTAGACTTAGTGTGTGAGTCGGAGTATTAGTCATGTGTGT	51	YKKA+T+CVSRSISHVC	1
Y+AQSINRTSRSRDDAC	1	0.001		ATGAAGAAGGCGTATTGGAGTTCTATTGCGCCGAGGGAGCAGAAGGATTGT	51	YKKAYWSSIAPREQKDC	1
Y+AQSRGIRIWNDNSDC	1	0.001		ATGAAGAAGGCGTGGTTGCGTTTTCTTATTCATCATGCGCTTAATTTGTGT	51	YKKAWLRFLIHHALNLC	1
Y+AQSRPWQSVVRKIKC	1	0.001		ATGAAGAAGGCTAAGTAGGGTCTGGATCGTCATCGGATGCTGTAGGCGTGT	51	YKKAK+GLDRHRML+AC	1
Y+AQTDSVGVLWVKTYC	1	0.001		ATGAAGAAGGCTAATGTGCCGACTCTGAATTTTCTGCATTGTAAGTATTGT	51	YKKANVPTLNFLHCKYC	1
Y+AQTSNYHEY+QAMQC	1	0.001		ATGAAGAAGGCTACGCGGAAGTGGTTGTTTATGCCGTGGATTTCTGCTTGT	51	YKKATRKWLFMPWISAC	1
Y+AQWCVR+ISSVSIGC	1	0.001		ATGAAGAAGGCTAGTAAGTGTGATAGTGGGTCGCGGTTGCATAAGATGTGT	51	YKKASKCDSGSRLHKMC	1
Y+AR+NKLYFGG+LTKC	1	0.001		ATGAAGAAGGCTATTAAGTGGCCTAGGTTGCATGAGCCTCAGCCTGATTGT	51	YKKAIKWPRLHEPQPDC	1
Y+ARCLRSWLYRNER+C	1	0.001		ATGAAGAAGGCTATTAATCTTAGGTATAAGGCTTATGTGCCTAGGAAGTGT	51	YKKAINLRYKAYVPRKC	1
Y+ARCVLAR+VTNQTFC	1	0.001		ATGAAGAAGGCTCCGGGGTGTCAGATTTATTAGCCGAGTACTTATTTTTGT	51	YKKAPGCQIY+PSTYFC	1
Y+AREAADNSVYMWLRC	1	0.001		ATGAAGAAGGCTCCTAGGGATAAGGAGGCGGCTGTTTAGGGGATTCGGTGT	51	YKKAPRDKEAAV+GIRC	1
Y+AREKPSDGKHGY+FC	1	0.001		ATGAAGAAGGCTCGGGAGCGGTTGAGGAGGGCGTTGAATATGTTGGGGTGT	51	YKKARERLRRALNMLGC	1
Y+ARFSGDNNSHTQAGC	1	0.001		ATGAAGAAGGCTGCGCCGACTAATCTTAGGAAGAGGCATTATCTTAAGTGT	51	YKKAAPTNLRKRHYLKC	1
Y+ARFVI+FHITGEKNC	1	0.001		ATGAAGAAGGCTGCGTCGCGGCTTTCGCATCCGAGTTTTCGGCCGTCTTGT	51	YKKAASRLSHPSFRPSC	1
Y+ARFVSKVSNNPVRLC	1	0.001		ATGAAGAAGGCTGTGGATGAGAATGCGCATCGGATTTTGGTGGGGTTTTGT	51	YKKAVDENAHRILVGFC	1
Y+ARKN+CKNKSDKVYC	1	0.001		ATGAAGAAGGCTGTTTATTAGGATATGGAGTTTTAGTAGAGTTATATGTGT	51	YKKAVY+DMEF++SYMC	1
Y+ARKSRNVYSNGKIMC	1	0.001		ATGAAGAAGGCTTATGGGCGGACTAATAGGAATTCTTAGATGTGGTGGTGT	51	YKKAYGRTNRNS+MWWC	1
Y+ARLWNSRISMRNPCC	1	0.001		ATGAAGAAGGCTTATTAGAAGTAGATGGTGAGTGTTTTGATTGCGTTTTGT	51	YKKAY+K+MVSVLIAFC	1
Y+ARNKPA+KSEVTR+C	1	0.001		ATGAAGAAGGCTTGGTGTAATTCGAGTATTTCGAGGAGTTATATTTCGTGT	51	YKKAWCNSSISRSYISC	1
Y+ARQKLVNYSWCLENC	1	0.001		ATGAAGAAGGGGAATCGTCGTGATCGTAATTAGTGTACGCCTCCGTATTGT	51	YKKGNRRDRN+CTPPYC	1
Y+ARQSGKNEPSGRYKC	1	0.001		ATGAAGAAGGGGACGTTGCCGCTTGATCGTGAGACGAATCCTATGTTGTGT	51	YKKGTLPLDRETNPMLC	1
Y+ARRAFTCIVCGR+YC	1	0.001		ATGAAGAAGGGGAGGCTGAAGGTGAATGTTAATGTTGTGGTGAAGTATTGT	51	YKKGRLKVNVNVVVKYC	1
Y+ARYGKSIIVTRTMSC	1	0.001		ATGAAGAAGGGGATTAGGTGGGCGTTGCATCAGAAGCCTAAGCTGAGGTGT	51	YKKGIRWALHQKPKLRC	1
Y+ARYRMVP+AWVRIRC	1	0.001		ATGAAGAAGGGGCAGATGTAGCATATGCATTGGTGTTGTTAGAAGGCTTGT	51	YKKGQM+HMHWCC+KAC	1
Y+ASASWTQKRS+GVEC	1	0.001		ATGAAGAAGGGGCCTGAGAGGGTGAGTTTGTATAATTGTGAGACGACGTGT	51	YKKGPERVSLYNCETTC	1
Y+ASCSGTPTRYTRSKC	1	0.001		ATGAAGAAGGGGGAGTGTTATAATGTGGTTGGGTATATGAGTTAGAATTGT	51	YKKGECYNVVGYMS+NC	1
Y+ASCTKHDDCNPSFTC	1	0.001		ATGAAGAAGGGGTATAAGGCGTCTTATGCGCAGCTTAAGTGTATTACTTGT	51	YKKGYKASYAQLKCITC	1
Y+ASDEWRRVSVEKCKC	1	0.001		ATGAAGAAGGGGTATATGAATAGTATTGATTAGGAGTGGCAGATTGTGTGT	51	YKKGYMNSID+EWQIVC	1
Y+ASDKKGVEMFKYESC	1	0.001		ATGAAGAAGGGGTATCGTATTTTGAATTGGGATATTTGTGATAGTTGTTGT	51	YKKGYRILNWDICDSCC	1
Y+ASG+CCYK+PAGSMC	1	0.001		ATGAAGAAGGGGTCGTATAGGCATACGGATTAGATTAATTATGGTAGTTGT	51	YKKGSYRHTD+INYGSC	1
Y+ASGSNNKPNMQKNNC	1	0.001		ATGAAGAAGGGGTTGCATTGGGAGCAGAGTTGTAAGAGTTGGATGTGGTGT	51	YKKGLHWEQSCKSWMWC	1
Y+ASHCAEWKLYWIIKC	1	0.001		ATGAAGAAGGGGTTGTATAATGATCATCCGCAGTATCTTGATGGTAGTTGT	51	YKKGLYNDHPQYLDGSC	1
Y+ASICVIRVKICGRFC	1	0.001		ATGAAGAAGGGTAAGTAGGGTAGTAAGAATTATTGTTGGTTGTTGTGTTGT	51	YKKGK+GSKNYCWLLCC	1
Y+ASIYLSHQLHGLYAC	1	0.001		ATGAAGAAGGGTAATAAGGGTTATACGATGAATCCTAATAAGATTCTGTGT	51	YKKGNKGYTMNPNKILC	1
Y+ASKDLLSDNWWRREC	1	0.001		ATGAAGAAGGGTAATAGTGATACGTAGGTTAGGAATAGGGCGCGTAATTGT	51	YKKGNSDT+VRNRARNC	1
Y+ASMCGRQADNSDRLC	1	0.001		ATGAAGAAGGGTAATCTTCCGAGTGCGAATTATGCTAGTAGTGAGCGGTGT	51	YKKGNLPSANYASSERC	1
Y+ASNHVRTIDRLELRC	1	0.001		ATGAAGAAGGGTAATGCTGTGAAGACGAAGGAGGTTAATTCTATGAATTGT	51	YKKGNAVKTKEVNSMNC	1
Y+ASNLMKKYKKPVSMC	1	0.001		ATGAAGAAGGGTAGGCATACTAAGAATTAGAATAGGGCTTATACGTAGTGT	51	YKKGRHTKN+NRAYT+C	1
Y+ASPGMNSTASTSHIC	1	0.001		ATGAAGAAGGGTAGTAATGCTTTGCGTAGGTAGGCTCAGCCTAGTTAGTGT	51	YKKGSNALRR+AQPS+C	1
Y+ASPKTQFRY+DRK+C	1	0.001		ATGAAGAAGGGTAGTATTGTGATGCCTCCGAATCCGAAGCAGAAGAGTTGT	51	YKKGSIVMPPNPKQKSC	1
Y+ASR+IKELSLSRDSC	1	0.001		ATGAAGAAGGGTATTCAGTTGGGTGCGTATGTGATTCTGTTTGAGTATTGT	51	YKKGIQLGAYVILFEYC	1
Y+ASTNIGQIEKHS+SC	1	0.001		ATGAAGAAGGGTCCTGCGCCGCGTGCGTATCATGAGCAGAAGATGACGTGT	51	YKKGPAPRAYHEQKMTC	1
Y+ASTYNW+FGMPPICC	1	0.001		ATGAAGAAGGGTGAGAAGAGGTATAATTTTAGTAGGGCTAGTCCGGCTTGT	51	YKKGEKRYNFSRASPAC	1
Y+ASYKTTRSNRR+QKC	1	0.001		ATGAAGAAGGGTGAGTATGTGGGTAATGTGTGT	33	YKKGEYVGNVC	1
Y+ASYRREQFGLKWGSC	1	0.001		ATGAAGAAGGGTGAGTGGCCTACGAATAATATGCGTAATAATTGTGCGTGT	51	YKKGEWPTNNMRNNCAC	1
Y+ASYTCLWVVWGC+YC	1	0.001		ATGAAGAAGGGTGATTAGACTGAGATTGAGGAGAAGACGGTGGATGAGTGT	51	YKKGD+TEIEEKTVDEC	1
Y+AT+DNAKQTDGMYRC	1	0.001		ATGAAGAAGGGTGCGATGTATGCTAGTACGATGCCGGAGCTGTGGCATTGT	51	YKKGAMYASTMPELWHC	1
Y+ATAKSDDKTAPPKKC	1	0.001		ATGAAGAAGGGTTAGAAGTTTGGTAGGATTAATTTGAGTAAGAGGGATTGT	51	YKKG+KFGRINLSKRDC	1
Y+ATASMCLLNRPINDC	1	0.001		ATGAAGAAGGGTTGTAGTATTGTGTGGCGTAAGCAGGAGTATTTTAATTGT	51	YKKGCSIVWRKQEYFNC	1
Y+ATATSLMGTSGFREC	1	0.001		ATGAAGAAGGGTTGTCCGAAGCAGGAGAGTGGTAGTACGTTGTATTAGTGT	51	YKKGCPKQESGSTLY+C	1
Y+ATCWTIVGLKLELDC	1	0.001		ATGAAGAAGGGTTGTGATGTTACTGAGTTGTAGACGTTTGTGTGTTATTGT	51	YKKGCDVTEL+TFVCYC	1
Y+ATGCLGY+YPELVKC	1	0.001		ATGAAGAAGGGTTTGTGGAGGTCTACGCTTATTGAGTGTATGAGTTAGTGT	51	YKKGLWRSTLIECMS+C	1
Y+ATGN+TCDGDDTI+C	1	0.001		ATGAAGAAGGGTTTTAGTGTGCCGCTGCTGAAGGGGACTCATTCTGGGTGT	51	YKKGFSVPLLKGTHSGC	1
Y+ATGPCGGLRSNWTVC	1	0.001		ATGAAGAAGGGTTTTATTAATGGGTATAATAGGCAGGTTTATAATTATTGT	51	YKKGFINGYNRQVYNYC	1
Y+ATHCMVPTVNNALKC	1	0.001		ATGAAGAAGGTGAAGACGATTCTGGATCCGGATGAGGGGATGCCGCTTTGT	51	YKKVKTILDPDEGMPLC	1
Y+ATMTQHENDYDRETC	1	0.001		ATGAAGAAGGTGAATGAGTAGAAGATGAAGAAGTAGAAGTGGCTTCCGTGT	51	YKKVNE+KMKK+KWLPC	1
Y+ATNGTTRQ+RNAWTC	1	0.001		ATGAAGAAGGTGACTGTGTATGCGAGTTATGAGTATCGGAAGCTGAGTTGT	51	YKKVTVYASYEYRKLSC	1
Y+ATQEKWYWHLLTGMC	1	0.001		ATGAAGAAGGTGAGGTGGTGGATGTCGTTTTAGGATAAGATTTCGCTGTGT	51	YKKVRWWMSF+DKISLC	1
Y+ATQTGAVCAKNKPNC	1	0.001		ATGAAGAAGGTGATGCGGCATATGTAGGTGAATCATAGTGAGCGTTATTGT	51	YKKVMRHM+VNHSERYC	1
Y+AV+VRQSESIKGWEC	1	0.001		ATGAAGAAGGTGATGTAGTAGGTGGGTGGTTTTCTTATGAGTGGTAAGTGT	51	YKKVM++VGGFLMSGKC	1
Y+AVAASWTTVRVKFCC	1	0.001		ATGAAGAAGGTGCAGGTGATGTGTCTGAATTATGATTATATGAATCCGTGT	51	YKKVQVMCLNYDYMNPC	1
Y+AVCYSVWSWEKFHNC	1	0.001		ATGAAGAAGGTGCGTAATCTTATTGATGGGAGTTTTTGGCTGTCGTGTTGT	51	YKKVRNLIDGSFWLSCC	1
Y+AVD+VIL+RI+CMRC	1	0.001		ATGAAGAAGGTGGATGCTGGTTATGCGATTAATACTATGAAGAGGAATTGT	51	YKKVDAGYAINTMKRNC	1
Y+AVDARYMRH+WGIMC	1	0.001		ATGAAGAAGGTGGCGGGGCCGAGGGAGTATGCGCTGACGGAGATTCCGTGT	51	YKKVAGPREYALTEIPC	1
Y+AVGKCKGSDNSRYNC	1	0.001		ATGAAGAAGGTGGCTAGGCATATTAGGTATCATTTGTTGCTGCTGACTTGT	51	YKKVARHIRYHLLLLTC	1
Y+AVGKCNNVGSVKCVC	1	0.001		ATGAAGAAGGTGGCTGAGAGGTGGCTGCAGAGGCATATTCAGCGGCAGTGT	51	YKKVAERWLQRHIQRQC	1
Y+AVKT+DSGLTGL+GC	1	0.001		ATGAAGAAGGTGTAGGTTCGTTCTGTGGTGCAGGAGAAGTGTAGTAGGTGT	51	YKKV+VRSVVQEKCSRC	1
Y+AVL+TVRY+ICSSVC	1	0.001		ATGAAGAAGGTGTATTGGGATCAGAGGGTGTAGTAGATTCTGCGGTCGTGT	51	YKKVYWDQRV++ILRSC	1
Y+AVLRLTTVFRALIQC	1	0.001		ATGAAGAAGGTGTATTTGTTGTTTAGTTTGGAGTCTTATAATAATATGTGT	51	YKKVYLLFSLESYNNMC	1
Y+AVLRSKSKPSRANVC	1	0.001		ATGAAGAAGGTGTGGAATTTGAGGACTCTGATTTTTTGTGGTTTTTTGTGT	51	YKKVWNLRTLIFCGFLC	1
Y+AVP+YMAREWST+MC	1	0.001		ATGAAGAAGGTGTGGCATTGTTGGTATATGAGGATTAGTATTAAGCTTTGT	51	YKKVWHCWYMRISIKLC	1
Y+AVPHGKYINMKNGLC	1	0.001		ATGAAGAAGGTGTGGTAGAATACTCGTTGAGATAGTAATTATAAGAAGTGT	51	YKKVW+NTR*DSNYKKC	1
Y+AVSKKTCDKYWDQDC	1	0.001		ATGAAGAAGGTGTGTGCTCTGTTGTATTATAGTGCTGTTCGGACGATTTGT	51	YKKVCALLYYSAVRTIC	1
Y+AVSRNARDNNYHCDC	1	0.001		ATGAAGAAGGTTAAGAAGAAGGGTAAGAAGTGTTGTATTAATATTCTGTGT	51	YKKVKKKGKKCCINILC	1
Y+AVVMRCLPVAWNKKC	1	0.001		ATGAAGAAGGTTAAGAAGGTTTCTATGGAGCGTGAGAAGCATAATGAGTGT	51	YKKVKKVSMEREKHNEC	1
Y+AVYNSRLDHYSYRNC	1	0.001		ATGAAGAAGGTTAAGGGGAAGAATAATAAGGAGACTATGTTGAATTGGTGT	51	YKKVKGKNNKETMLNWC	1
Y+AWSGPRSQFYGRDRC	1	0.001		ATGAAGAAGGTTAAGGGGAGTGAGCTTAATATTAAGATTGTGGTGTGTTGT	51	YKKVKGSELNIKIVVCC	1
Y+AWYVST+PKLPSREC	1	0.001		ATGAAGAAGGTTAAGTAGAATTTTGAGAATTGTGATCAGGTGTGTATTTGT	51	YKKVK+NFENCDQVCIC	1
Y+AYCQNLKDTFRKYIC	1	0.001		ATGAAGAAGGTTAAGTGGAATCATTATGATCTTCATTATATGCGTAGGTGT	51	YKKVKWNHYDLHYMRRC	1
Y+AYDRNV+LPPHRVMC	1	0.001		ATGAAGAAGGTTAGTACTTTTGCTTATGAGAGTTATCTGAAGAAGGTTTGT	51	YKKVSTFAYESYLKKVC	1
Y+AYHMPWAREPK+ACC	1	0.001		ATGAAGAAGGTTATTACGCTGCAGATTTTGGTGTTGGCGGCTTTGAAGTGT	51	YKKVITLQILVLAALKC	1
Y+AYLGNRHILVFYYQC	1	0.001		ATGAAGAAGGTTCCGAATAGGGCTTAGCGTCCGGATTCGCATTAGTTTTGT	51	YKKVPNRA+RPDSH+FC	1
Y+AYN+YGEIDASIYGC	1	0.001		ATGAAGAAGGTTCCGAGGGCTGCGATGGCGCGGAAGCATGAGATGTCTTGT	51	YKKVPRAAMARKHEMSC	1
Y+AYQNPTMNPALTR+C	1	0.001		ATGAAGAAGGTTCCTACGAAGCCTAAGCTGTATAGGCGGACGAAGTATTGT	51	YKKVPTKPKLYRRTKYC	1
Y+AYRF+RPADAA+ELC	1	0.001		ATGAAGAAGGTTCCTATGGGGCTTTGTTATAGGGAGGCTTATGAGAGTTGT	51	YKKVPMGLCYREAYESC	1
Y+AYRLCKFSVLYKHVC	1	0.001		ATGAAGAAGGTTCGTATTGTTCAGGGGTAGATTGGGAATAAGCCGTATTGT	51	YKKVRIVQG+IGNKPYC	1
Y+AYYWPRARRFIIIIRC	1	0.001		ATGAAGAAGGTTCGTTGGATTACGAGGTGTTGGTATTTTAATCATATGTGT	51	YKKVRWITRCWYFNHMC	1
Y+C+AVLTSSAIMHNKC	1	0.001		ATGAAGAAGGTTCGTTGGCAGAGTAAGTGTGTGGAGAATTATAGGAATTGT	51	YKKVRWQSKCVENYRNC	1
Y+C+EDVGIMLVNDCSC	1	0.001		ATGAAGAAGGTTGATAAGCAGAATAGTTCGCCGAAGAATTAGAAGACGTGT	51	YKKVDKQNSSPKN+KTC	1
Y+C+ICVIRHLMIKMDC	1	0.001		ATGAAGAAGGTTGATGAGTCGAATGATAGGCTTAAGTATACTAGGCCGTGT	51	YKKVDESNDRLKYTRPC	1
Y+C+KVVQSEFVDCRSC	1	0.001		ATGAAGAAGGTTGTGAAGAGGTTGTATGGTAGTCGTGGGAAGGGGAGGTGT	51	YKKVVKRLYGSRGKGRC	1
Y+C+LARGSERNFKLVC	1	0.001		ATGAAGAAGGTTGTTTATCATTAGTATATGACTAATAGTACGCCGAAGTGT	51	YKKVVYH+YMTNSTPKC	1
Y+C+NRNGVKWRRVNSC	1	0.001		ATGAAGAAGGTTTAGAGGACTAATTATAGGAAGCGTGGGATGTATCTTTGT	51	YKKV+RTNYRKRGMYLC	1
Y+C+RYGVRYVVCHWKC	1	0.001		ATGAAGAAGGTTTCGCAGCCGTCGAATGCTTGGAGTAATAAGTAGCAGTGT	51	YKKVSQPSNAWSNK+QC	1
Y+C+YRNVRLN+PIHLC	1	0.001		ATGAAGAAGGTTTCTAGTGTTATTAGTACGGAGCGGAAGGTTAGGAGTTGT	51	YKKVSSVISTERKVRSC	1
Y+CAGGPCSSCP+DNNC	1	0.001		ATGAAGAAGGTTTGGGATAGGTGTGCGTTTTATCTGTCGTTGCAGGAGTGT	51	YKKVWDRCAFYLSLQEC	1
Y+CAKYKRRYVNCI+RC	1	0.001		ATGAAGAAGGTTTGGTTGCGTAAGAGGGGGAAGGTGGAGTGGCGTGGGTGT	51	YKKVWLRKRGKVEWRGC	1
Y+CARQRTLQHAMDAQC	1	0.001		ATGAAGAAGGTTTGTCGTGGGCAGACTTTGATGCGTAATCATCGTTATTGT	51	YKKVCRGQTLMRNHRYC	1
Y+CCDNNMA+WQQCEAC	1	0.001		ATGAAGAAGGTTTTGATTAAGAGTGATTGGAGTAATGAGAATGTGCGTTGT	51	YKKVLIKSDWSNENVRC	1
Y+CCIYES+AKR+MGVC	1	0.001		ATGAAGAAGTAGAAGACTAAGGCTAATATGGTGTATGATATTCTGAGTTGT	51	YKK+KTKANMVYDILSC	1
Y+CCLKRLS+AKDSTHC	1	0.001		ATGAAGAAGTAGAAGGGTCAGTGTACTAATTTTTGGTTTAGTCGTGAGTGT	51	YKK+KGQCTNFWFSREC	1
Y+CCNISMMFSLYNHLC	1	0.001		ATGAAGAAGTAGAATAAGAATTCTAAGCTGATGTAGACGGTGGATGTGTGT	51	YKK+NKNSKLM+TVDVC	1
Y+CCQDYWKKLSIKDIC	1	0.001		ATGAAGAAGTAGAATAAGATGGATTCTTATATGCTTACGAAGAATGTTTGT	51	YKK+NKMDSYMLTKNVC	1
Y+CCSAVMNQRLNEVSC	1	0.001		ATGAAGAAGTAGAATATTGGGAGTAAGAGGCAGTGTAATAGTTCGGATTGT	51	YKK+NIGSKRQCNSSDC	1
Y+CCVGIMKI+DTLCRC	1	0.001		ATGAAGAAGTAGAATGGTTAGTGGGATCCTTGTGCGCAGGATATTAGTTGT	51	YKK+NG+WDPCAQDISC	1
Y+CDKYGRNTVSRDRCC	1	0.001		ATGAAGAAGTAGACGCGTGATAGGAGTTTGGTGGCGGGTAGTAATTATTGT	51	YKK+TRDRSLVAGSNYC	1
Y+CDKYVKVID+++DIC	1	0.001		ATGAAGAAGTAGACGGTTAAGTATTAGCATGATAATTATTAGAAGCTGTGT	51	YKK+TVKY+HDNY+KLC	1
Y+CDNKTRITKAYAYQC	1	0.001		ATGAAGAAGTAGAGGCAGACTTGTACGCTGAATCTGCCTACTGGTTTGTGT	51	YKK+RQTCTLNLPTGLC	1
Y+CDRKIKINMIVIVTC	1	0.001		ATGAAGAAGTAGAGGTTGAAGATTAAGGGGCGTTGGAAGAGTTATCAGTGT	51	YKK+RLKIKGRWKSYQC	1
Y+CDTYNCNGKPPMSRC	1	0.001		ATGAAGAAGTAGAGTATGAAGAGTGGTAATGATCATAATCATGCGATGTGT	51	YKK+SMKSGNDHNHAMC	1
Y+CDYGYENRSFRYTGC	1	0.001		ATGAAGAAGTAGAGTGAGAAGCCGTAGATTTCTGAGAGGGATTTTAGGTGT	51	YKK+SEKP+ISERDFRC	1
Y+CE+EECWNVSLLDTC	1	0.001		ATGAAGAAGTAGAGTGGGTGGAAGTCTCGTTATGAGTAGGGTCATGGGTGT	51	YKK+SGWKSRYE+GHGC	1
Y+CE+KMFWET+VDRMC	1	0.001		ATGAAGAAGTAGATTACTGGGGAGGAGAGGGATGTTAAGATGAAGCGGTGT	51	YKK+ITGEERDVKMKRC	1
Y+CEEHNMNLATRHCKC	1	0.001		ATGAAGAAGTAGATTGGGAGTTTTATTCTTGTGTTTAATGGTTATTTTTGT	51	YKK+IGSFILVFNGYFC	1
Y+CEKDGMGCNVIMDSC	1	0.001		ATGAAGAAGTAGATTTATTAGGCGGCTAGGTATTATTTGAGTGGGTATTGT	51	YKK+IY+AARYYLSGYC	1
Y+CEMNVSEHSKIMGDC	1	0.001		ATGAAGAAGTAGATTTGTTGGAATGGTTGGTAGAAGGAGCTGAGTCCGTGT	51	YKK+ICWNGW+KELSPC	1
Y+CERLDQRQLAWDIHC	1	0.001		ATGAAGAAGTAGCCGTTGCATCGGGCTCTGACGAAGTCGGATTATGCTTGT	51	YKK+PLHRALTKSDYAC	1
Y+CETKVNCM+PTLLGC	1	0.001		ATGAAGAAGTAGCTTGATCAGATTAAGCATAATTTTTATGAGACGGAGTGT	51	YKK+LDQIKHNFYETEC	1
Y+CEYKQKFMFSIGRAC	1	0.001		ATGAAGAAGTAGGAGGGTGTGCAGCCGGATTATAGGGATAAGACGCATTGT	51	YKK+EGVQPDYRDKTHC	1
Y+CFCHIICTNTSFRCC	1	0.001		ATGAAGAAGTAGGATAGTATGTAGCATATGCCGTGGAAGTCTCAGCGTTGT	51	YKK+DSM+HMPWKSQRC	1
Y+CFDYQLMRACREPMC	1	0.001		ATGAAGAAGTAGGATATGCTGGAGGTTGTTTCTTGTAAGATTTTGTGGTGT	51	YKK+DMLEVVSCKILWC	1
Y+CFLSK+CLLNMRSSC	1	0.001		ATGAAGAAGTAGGCGAATAATGGTAGTATTTATTTGAAGGTTGTGAAGTGT	51	YKK+ANNGSIYLKVVKC	1
Y+CFRMERIV+VVVTMC	1	0.001		ATGAAGAAGTAGGCGATGGAGGTTACTTTTTATTTTTGTAGGGTTAATTGT	51	YKK+AMEVTFYFCRVNC	1
Y+CFTARQ+WNH+YDIC	1	0.001		ATGAAGAAGTAGGTGAGTTAGTCGATGTAGTAGACTCATGATATTAAGTGT	51	YKK+VS+SM++THDIKC	1
Y+CGA+MSEGSLDSQDC	1	0.001		ATGAAGAAGTAGTAGAGGATGAATTTTTATAAGAAGTCTACGCCGCATTGT	51	YKK++RMNFYKKSTPHC	1
Y+CGAVLGVRHE+WQWC	1	0.001		ATGAAGAAGTAGTAGGCTAAGGCTCTGAAGATTATTGTGTTGTATCATTGT	51	YKK++AKALKIIVLYHC	1
Y+CGDKDGRMDLNSKEC	1	0.001		ATGAAGAAGTAGTATAATAATGGGCTTAAGGATGAGTCGAGGTGTAATTGT	51	YKK+YNNGLKDESRCNC	1
Y+CGIVHKSQFEYRCDC	1	0.001		ATGAAGAAGTAGTGGATTTTTATGTTGTAGAATACGAGTAGTATGAATTGT	51	YKK+WIFML+NTSSMNC	1
Y+CGKLEGKERCRNDKC	1	0.001		ATGAAGAAGTAGTGGGTTAATCTGCCGTGGTGTCATCATCAGTCGTGTTGT	51	YKK+WVNLPWCHHQSCC	1
Y+CGNSQRPGVRADIKC	1	0.001		ATGAAGAAGTAGTGTAGGTATAATAAGGGGATTTGTGGTTTTAAGAATTGT	51	YKK+CRYNKGICGFKNC	1
Y+CGRQKCFWRLWASPC	1	0.001		ATGAAGAAGTAGTGTCAGACGGCTTGGAAGAGTAAGGCTACTAAGGAGTGT	51	YKK+CQTAWKSKATKEC	1
Y+CGSIEHDNY+SMEMC	1	0.001		ATGAAGAAGTAGTGTGGTGTGCATGGTTAGGTTAAGTGGACTTATATGTGT	51	YKK+CGVHG+VKWTYMC	1
Y+CGVCCTCRFTDGAWC	1	0.001		ATGAAGAAGTATAAGAGGAATACGTTGGTGAGTAGTAAGACGGTGTATTGT	51	YKKYKRNTLVSSKTVYC	1
Y+CGVIKSEANYKWCFC	1	0.001		ATGAAGAAGTATAAGAGGAGTTAGAAGGAGCTGAGGGATGAGCCTGATTGT	51	YKKYKRS+KELRDEPDC	1
Y+CGWIVWLRLRWRMDC	1	0.001		ATGAAGAAGTATAATAGTGTGTTGTGTGCTAATGATACGGGGAGGTCTTGT	51	YKKYNSVLCANDTGRSC	1
Y+CGWKKIERPWSTLQC	1	0.001		ATGAAGAAGTATAATAGTTATAGGGCGGAGGAGGTGACTGGGAAGTATTGT	51	YKKYNSYRAEEVTGKYC	1
Y+CGWNLNKTDGWY+HC	1	0.001		ATGAAGAAGTATAATCATAATAAGAGGCTGGATAAGTGGCTGAGTATTTGT	51	YKKYNHNKRLDKWLSIC	1
Y+CHEL+LRLNKCNMSC	1	0.001		ATGAAGAAGTATAATCTTATTGTGGAGAATATGTGGCTGGAGTTTGCTTGT	51	YKKYNLIVENMWLEFAC	1
Y+CHMCTS+RVEMHNDC	1	0.001		ATGAAGAAGTATACGGAGAATTGTAATTGTACTAATCATGAGTGTAAGTGT	51	YKKYTENCNCTNHECKC	1
Y+CHNFKTALRTKQRSC	1	0.001		ATGAAGAAGTATACTACGCTGCATATGTGGAATGTGACTGATTTGCGGTGT	51	YKKYTTLHMWNVTDLRC	1
Y+CHRNTNRAVQRRRYC	1	0.001		ATGAAGAAGTATAGTGGTGAGATTGATGCTTTTATTACGCAGCCGCAGTGT	51	YKKYSGEIDAFITQPQC	1
Y+CHVFVWNVPENMVRC	1	0.001		ATGAAGAAGTATATGTGTCCTATTACGCGTGATTATAGGTATGCTGTTTGT	51	YKKYMCPITRDYRYAVC	1
Y+CIGQDRGKRDM+L+C	1	0.001		ATGAAGAAGTATATTGATAAGCAGACTCATTGGATGAGTCATATTAGTTGT	51	YKKYIDKQTHWMSHISC	1
Y+CIGSFPRNPNCAGRC	1	0.001		ATGAAGAAGTATATTGGTAAGAAGAGTTGGCGTATTGGTGCGAATCGGTGT	51	YKKYIGKKSWRIGANRC	1
Y+CIHKKMGKALYSIGC	1	0.001		ATGAAGAAGTATCAGAAGGAGAGGTTTGAGCTTGTGGGGAGTACTGCTTGT	51	YKKYQKERFELVGSTAC	1
Y+CIHQSDGMPLTNLIC	1	0.001		ATGAAGAAGTATCCTAGTTCTGAGAAGGAGTAGAATAATAGTAATAATTGT	51	YKKYPSSEKE+NNSNNC	1
Y+CIS+VVYKWIYYENC	1	0.001		ATGAAGAAGTATCTGAAGGATTGTATTGAGAAGTATAAGGGTTCGAATTGT	51	YKKYLKDCIEKYKGSNC	1
Y+CIVIMKIHVFGRRHC	1	0.001		ATGAAGAAGTATGATAATTGTTATTATTGTTGGAAGTTGGTGTTGTCTTGT	51	YKKYDNCYYCWKLVLSC	1
Y+CIWMFKSR+TMQQNC	1	0.001		ATGAAGAAGTATGCTATGTGGGTTGTTATGTATTGGACTAGGCAGGCTTGT	51	YKKYAMWVVMYWTRQAC	1
Y+CIYEKNMESLYKSVC	1	0.001		ATGAAGAAGTATGGGACGAGTGTGATGAGTGATTGTCATTTGATTATGTGT	51	YKKYGTSVMSDCHLIMC	1
Y+CK+FNLHHGNWDAFC	1	0.001		ATGAAGAAGTATGGGGTTCATAGTGTGATTATGCTGGTTTTTCGGATTTGT	51	YKKYGVHSVIMLVFRIC	1
Y+CKA+GA+RRRYQQRC	1	0.001		ATGAAGAAGTATGTGTGGGAGGAGAAGTAGATGAATGCGTAGGTTGATTGT	51	YKKYVWEEK+MNA+VDC	1
Y+CKCV+NVEAMNDDLC	1	0.001		ATGAAGAAGTATGTTGCTTGTTTGTGGTCTGAGGATTCTTGGTTGTTTTGT	51	YKKYVACLWSEDSWLFC	1
Y+CKF++NNQGRV+SEC	1	0.001		ATGAAGAAGTATGTTTATTTGAGGCTTCCGATTGCGATGAAGGATTTGTGT	51	YKKYVYLRLPIAMKDLC	1
Y+CKGTRKWEPFDNVVC	1	0.001		ATGAAGAAGTATGTTTGTTGGACTATGAGTTGTTGTTTTAATCATCGGTGT	51	YKKYVCWTMSCCFNHRC	1
Y+CKIRHVCRGGQRWYC	1	0.001		ATGAAGAAGTATTAGAGTTGGAAGCGGTCGAGGTAGAATGAGCATAGGTGT	51	YKKY+SWKRSR+NEHRC	1
Y+CKIVSRRLIMCRAEC	1	0.001		ATGAAGAAGTATTATTCGAGTTATCTTACTACTCGTGATAATCCTGCGTGT	51	YKKYYSSYLTTRDNPAC	1
Y+CKKSWCM+KWTMNWC	1	0.001		ATGAAGAAGTATTCTAGGAAGAGGTTTACGTGGCAGTTGTATATTATTTGT	51	YKKYSRKRFTWQLYIIC	1
Y+CKMRTIRCSDGPENC	1	0.001		ATGAAGAAGTATTGGGGTAAGGTTATGAAGGTGCTGTTGGGGAAGTTGTGT	51	YKKYWGKVMKVLLGKLC	1
Y+CKNGNNRTCRSPRTC	1	0.001		ATGAAGAAGTATTGGTTGATTGAGGATTAGGATATTCTGCGTTGGAAGTGT	51	YKKYWLIED+DILRWKC	1
Y+CKNPKFIT+TANYMC	1	0.001		ATGAAGAAGTATTGTTATCATTGGAATTTTGAGAGGTGTCGGAAGGGGTGT	51	YKKYCYHWNFERCRKGC	1
Y+CKNVVRVKKNRNGQC	1	0.001		ATGAAGAAGTATTTTTGGCTGAATTTTTTTTGGATGAGGCGTTATTTGTGT	51	YKKYFWLNFFWMRRYLC	1
Y+CKTGKHNGTLGFIPC	1	0.001		ATGAAGAAGTCGAAGAAGTTGCAGATTTGGCTGAGTATGGGGAGTTGTTGT	51	YKKSKKLQIWLSMGSCC	1
Y+CKTRMHMCERHFPTC	1	0.001		ATGAAGAAGTCGAAGCAGGTTGCGGTGCAGGATTGTGCTCATTGTTCTTGT	51	YKKSKQVAVQDCAHCSC	1
Y+CKTTNVVSRYMMEFC	1	0.001		ATGAAGAAGTCGAATAGTACTATGTAGATTACGACTGAGATGCCGAGGTGT	51	YKKSNSTM+ITTEMPRC	1
Y+CLCFKWHFVVIKNYC	1	0.001		ATGAAGAAGTCGAATTCTGATGTGGAGTATAATTTGAATAATTAGGATTGT	51	YKKSNSDVEYNLNN+DC	1
Y+CLEHNRMKFRKRN+C	1	0.001		ATGAAGAAGTCGACGCGGGAGAAGATTCTTGATCTTACGGGGTGTAATTGT	51	YKKSTREKILDLTGCNC	1
Y+CLGGFGQLTPQEKIC	1	0.001		ATGAAGAAGTCGAGGCAGCAGGCGACGGATCCGTAGTGTCATCGGAAGTGT	51	YKKSRQQATDP+CHRKC	1
Y+CLGLDTSNNLKNFLC	1	0.001		ATGAAGAAGTCGAGTCTTTGTATGGATGTGCCTAGTGGTCATGTTAATTGT	51	YKKSSLCMDVPSGHVNC	1
Y+CLGNMEFSA+SIPVC	1	0.001		ATGAAGAAGTCGAGTTATAAGACGGGGCAGGCGCATGCTCGGACGTGGTGT	51	YKKSSYKTGQAHARTWC	1
Y+CLMMDNTGDERLSTC	1	0.001		ATGAAGAAGTCGCATCGTGGGTGTTGTTCGCTGAAGTAGACTCTGATTTGT	51	YKKSHRGCCSLK+TLIC	1
Y+CMGTNWDSLRSRPKC	1	0.001		ATGAAGAAGTCGCCGAGGATTAGTATTAAGCTTTGGTATACTCTGATTTGT	51	YKKSPRISIKLWYTLIC	1
Y+CMHHEQARLSNHH+C	1	0.001		ATGAAGAAGTCGCGGGGGACGTTTGTTTCGGAGTAAGTTGAGAAGGTTTGT	51	YKKSRGTFVSE*VEKVC	1
Y+CMLSGD+IQVFFYRC	1	0.001		ATGAAGAAGTCGCTGTGTAATGTGTTTTAGGAGTATATGCAGAAGAAGTGT	51	YKKSLCNVF+EYMQKKC	1
Y+CMMKRCCKNNSERCC	1	0.001		ATGAAGAAGTCGGTGAGGGATAATCCGCGTTTTTCGCGGAATAGTATGTGT	51	YKKSVRDNPRFSRNSMC	1
Y+CMQTDGPCTVRKELC	1	0.001		ATGAAGAAGTCGGTGGCTGTTAAGTATTATACGAGTAGTTGGACTATTTGT	51	YKKSVAVKYYTSSWTIC	1
Y+CMQTRLATWVVEKYC	1	0.001		ATGAAGAAGTCGGTGGGGAAGATGACTAAGTGGGCTGATAGGAAGAGGTGT	51	YKKSVGKMTKWADRKRC	1
Y+CMSKFTTFLMWKS+C	1	0.001		ATGAAGAAGTCGTAGTGTACGTGGAATCATATGACTTATGCTTTTCTGTGT	51	YKKS+CTWNHMTYAFLC	1
Y+CMSLLYKKSQHNMPC	1	0.001		ATGAAGAAGTCGTGTTCTTGGATGTGGATGAAGATTGTGTGTAGTCATTGT	51	YKKSCSWMWMKIVCSHC	1
Y+CMSTTIHGVRTCPCC	1	0.001		ATGAAGAAGTCTAAGATTGCGAAGGGGAGGATGAAGAGGGTGGTGTTTTGT	51	YKKSKIAKGRMKRVVFC	1
Y+CMVGQS+CSRMTRQC	1	0.001		ATGAAGAAGTCTAATGCTACTAATACTGTTACTGCTAGTCAGCGGCATTGT	51	YKKSNATNTVTASQRHC	1
Y+CMVSGPNVDTRGEYC	1	0.001		ATGAAGAAGTCTACTGATTTTACTGTTTGGCATCTTAATAAGCATAATTGT	51	YKKSTDFTVWHLNKHNC	1
Y+CMYVDLFIVISARMC	1	0.001		ATGAAGAAGTCTAGGCTGAGTCTTAGGACGCCGTTGTGGATTATTTTGTGT	51	YKKSRLSLRTPLWIILC	1
Y+CNGSADFFHICMEIC	1	0.001		ATGAAGAAGTCTAGTGGGATTTGTCGGTTGATGGGTAAGTTTATTCATTGT	51	YKKSSGICRLMGKFIHC	1
Y+CNINF+GYMYRYDRC	1	0.001		ATGAAGAAGTCTATGATTTAGCAGGCGTCGAAGTGTAATTAGACGAGGTGT	51	YKKSMI+QASKCN+TRC	1
Y+CNKGTWDQSHQEHGC	1	0.001		ATGAAGAAGTCTATGTGTAAGAGTAATGTTAATGTGCGTGTGCGTAAGTGT	51	YKKSMCKSNVNVRVRKC	1
Y+CNKRSPAIVMDIQRC	1	0.001		ATGAAGAAGTCTCAGAAGCCTCCGACGACTTCGCGTTCTTAGCCGACGTGT	51	YKKSQKPPTTSRS+PTC	1
Y+CNLGHELK+CFIP+C	1	0.001		ATGAAGAAGTCTCCGTATATGTTTGCGGGTAAGGTTTTTAGTCGTGTGTGT	51	YKKSPYMFAGKVFSRVC	1
Y+CNMSRLEYVNGSKAC	1	0.001		ATGAAGAAGTCTGATTGGAGGGGTAGGAGGATTAGGGATAGGCATAATTGT	51	YKKSDWRGRRIRDRHNC	1
Y+CNMVNVRIVTRCYFC	1	0.001		ATGAAGAAGTCTGCGCATGAGATGTATTATCGTAGGAAGCCTGTTGCGTGT	51	YKKSAHEMYYRRKPVAC	1
Y+CNNDVNDGER+SHKC	1	0.001		ATGAAGAAGTCTTATCTTACTTGGTATTTTAATGAGTGTTATGTTGGTTGT	51	YKKSYLTWYFNECYVGC	1
Y+CNNNNSQTSEPAQPC	1	0.001		ATGAAGAAGTGGAAGCATAGTTAGAGTGGGCCTGCGAGTAGTGCGATTTGT	51	YKKWKHS+SGPASSAIC	1
Y+CNNYFSLTSWKSKSC	1	0.001		ATGAAGAAGTGGAAGGATTGGAGGTTGAAGGCTTTTGGGGAGAATTTTTGT	51	YKKWKDWRLKAFGENFC	1
[truncated: 182,462 more rows]

## Sheet: E14_Rd2
Peptide sequence	read	%		DNA sequence	length	Peptide sequece	read
YYSWSGSVSESVKWNSC	884	0.57		ATGTATAGTTGGAGTGGTAGTGTGAGTGAGTCGGTGAAGTGGAATAGTTGT	51	YYSWSGSVSESVKWNSC	879
YYSWSGNVSESVKWNSC	103	0.07		ATGTATAGTTGGAGTGGTAATGTGAGTGAGTCGGTGAAGTGGAATAGTTGT	51	YYSWSGNVSESVKWNSC	103
YWYYTFDRRWVPFC	102	0.07		ATGTGGTATTATACGTTTGATCGGCGTTGGGTGCCGTTTTGT	42	YWYYTFDRRWVPFC	102
YISWFAYASKDWFVRPC	61	0.04		ATGATTAGTTGGTTTGCTTATGCGAGTAAGGATTGGTTTGTTCGTCCGTGT	51	YISWFAYASKDWFVRPC	60
YYSWSGNVYEDVNWKEC	59	0.04		ATGTATTCTTGGTCTGGTAATGTTTATGAGGATGTTAATTGGAAGGAGTGT	51	YYSWSGNVYEDVNWKEC	59
YYSYWTVNGKWYFVWHC	57	0.04		ATGTATAGTTATTGGACTGTTAATGGTAAGTGGTATTTTGTGTGGCATTGT	51	YYSYWTVNGKWYFVWHC	57
YLLWHKYDNKDWVYVDC	55	0.04		ATGCTGTTGTGGCATAAGTATGATAATAAGGATTGGGTTTATGTTGATTGT	51	YLLWHKYDNKDWVYVDC	54
YLQWKNYDDKNWNIINC	53	0.03		ATGTTGCAGTGGAAGAATTATGATGATAAGAATTGGAATATTATTAATTGT	51	YLQWKNYDDKNWNIINC	53
YFTYRITKSGDRKWKHC	47	0.03		ATGTTTACGTATCGGATTACGAAGAGTGGTGATAGGAAGTGGAAGCATTGT	51	YFTYRITKSGDRKWKHC	47
YIKWHNYDSKLWTVSDC	41	0.03		ATGATTAAGTGGCATAATTATGATTCGAAGCTTTGGACTGTTTCTGATTGT	51	YIKWHNYDSKLWTVSDC	41
YIGWKRFDSQEWYITNC	39	0.03		ATGATTGGTTGGAAGAGGTTTGATTCGCAGGAGTGGTATATTACTAATTGT	51	YIGWKRFDSQEWYITNC	39
YSTIYDDSWQVWSWNWC	35	0.02		ATGAGTACGATTTATGATGATTCGTGGCAGGTTTGGAGTTGGAATTGGTGT	51	YSTIYDDSWQVWSWNWC	35
YIKWTAYDSKQWFFVQC	34	0.02		ATGATTAAGTGGACGGCGTATGATAGTAAGCAGTGGTTTTTTGTTCAGTGT	51	YIKWTAYDSKQWFFVQC	34
YWWYKCISECVWSWTKC	34	0.02		ATGTGGTGGTATAAGTGTATTAGTGAGTGTGTGTGGAGTTGGACGAAGTGT	51	YWWYKCISECVWSWTKC	34
YWILHIDGYSWKNYANC	31	0.02		ATGTGGATTCTGCATATTGATGGTTATAGTTGGAAGAATTATGCGAATTGT	51	YWILHIDGYSWKNYANC	31
YNCLWVECKIVLPNGRC	29	0.02		ATGTATAATTGGAATGGTAATATTAATCATGCTGTTCATTGGAATGAGTGT	51	YYNWNGNINHAVHWNEC	29
YYNWNGNINHAVHWNEC	29	0.02		ATGAATTGTCTGTGGGTTGAGTGTAAGATTGTTCTGCCGAATGGTAGGTGT	51	YNCLWVECKIVLPNGRC	28
YWYYNIIRLQYVRFSNC	28	0.02		ATGTGGTATTATAATATTATTCGTCTTCAGTATGTTCGTTTTTCGAATTGT	51	YWYYNIIRLQYVRFSNC	28
YINIARSPLFTVVYYDC	27	0.02		ATGATTAGTTGGGCTGATTATGATAGTTTGAATTGGTATATTACGCGGTGT	51	YISWADYDSLNWYITRC	27
YISWADYDSLNWYITRC	27	0.02		ATGTATTATTTGAATCTGTTGGGTAATAAGTATGTTTGGTTTTCGCAGTGT	51	YYYLNLLGNKYVWFSQC	27
YWYYTFDGRWKEYGAAC	27	0.02		ATGTGGTATTATACGTTTGATGGGCGTTGGAAGGAGTATGGTGCGGCTTGT	51	YWYYTFDGRWKEYGAAC	27
YYYLNLLGNKYVWFSQC	27	0.02		ATGATTAATATTGCTCGTAGTCCTCTGTTTACGGTTGTTTATTATGATTGT	51	YINIARSPLFTVVYYDC	26
YIHVYGKPEFIVQQYRC	26	0.02		ATGATTCATGTTTATGGGAAGCCGGAGTTTATTGTGCAGCAGTATCGTTGT	51	YIHVYGKPEFIVQQYRC	26
YYQWSGRDDDNVHWCTC	26	0.02		ATGTATCAGTGGAGTGGTCGTGATGATGATAATGTGCATTGGTGTACGTGT	51	YYQWSGRDDDNVHWCTC	26
YSCYWVYCQKVRPDGVC	25	0.02		ATGAGTTGTTATTGGGTTTATTGTCAGAAGGTTAGGCCGGATGGTGTTTGT	51	YSCYWVYCQKVRPDGVC	24
YYYWSGKTNEEIKWFDC	23	0.01		ATGTATTACTGGAGTGGTAAGACGAATGAGGAGATTAAGTGGTTTGATTGT	51	YYYWSGKTNEEIKWFDC	23
YSCYWIHCVKVSKDGIC	22	0.01		ATGAGTTGTTATTGGATTCATTGTGTGAAGGTTTCTAAGGATGGTATTTGT	51	YSCYWIHCVKVSKDGIC	22
YYYYSWNRIWKIIRCCC	21	0.01		ATGTATTATTATAGTTGGAATCGTATTTGGAAGATTATTAGGTGTTGTTGT	51	YYYYSWNRIWKIIRCCC	21
YFIHHGHPTFAITEFSC	20	0.01		ATGTTTATTCATCATGGTCATCCGACGTTTGCGATTACTGAGTTTTCTTGT	51	YFIHHGHPTFAITEFSC	20
YC	19	0.01		ATGTGT	6	YC	19
YLGWHSYNSKKWIFYFC	19	0.01		ATGTTGCATTGGTCGCATTTTAATTCTAAGCAGTGGCAGGTTAGGGTTTGT	51	YLHWSHFNSKQWQVRVC	19
YLHWSHFNSKQWQVRVC	19	0.01		ATGTTGGGTTGGCATAGTTATAATAGTAAGAAGTGGATTTTTTATTTTTGT	51	YLGWHSYNSKKWIFYFC	19
YFYLHCINECEWKRQPC	18	0.01		ATGACGATTAAGCATGGTAAGCCGAGTTTTTCTGTGTATAATATTGTGTGT	51	YTIKHGKPSFSVYNIVC	18
YLSYRVHKDGRSEFGPC	18	0.01		ATGTTGTCGTATCGGGTTCATAAGGATGGTCGTAGTGAGTTTGGGCCGTGT	51	YLSYRVHKDGRSEFGPC	18
YTIKHGKPSFSVYNIVC	18	0.01		ATGTTTTATTTGCATTGTATTAATGAGTGTGAGTGGAAGAGGCAGCCGTGT	51	YFYLHCINECEWKRQPC	18
YGLLFSGWRNTEVWQPC	17	0.01		ATGGGTCTGTTGTTTTCTGGTTGGCGGAATACTGAGGTTTGGCAGCCTTGT	51	YGLLFSGWRNTEVWQPC	16
YYEWNGKDEQLVYWRRC	16	0.01		ATGTATGAGTGGAATGGTAAGGATGAGCAGTTGGTGTATTGGCGGCGGTGT	51	YYEWNGKDEQLVYWRRC	16
YYYWDGSNDNDVVWKGC	16	0.01		ATGTATTATTGGGATGGTTCGAATGATAATGATGTTGTGTGGAAGGGTTGT	51	YYYWDGSNDNDVVWKGC	16
YDGDYWIIDVKSGWWVC	14	0.01		ATGAGTTATAAGAATACTACGTTGATTTGGCTTACGGAGTATACGCCTTGT	51	YSYKNTTLIWLTEYTPC	14
YIEWSRYDTSTWHISPC	14	0.01		ATGATTAGTTGGAGGTTGTTTGGTAGTAAGGAGTGGTATCTTGTTGCTTGT	51	YISWRLFGSKEWYLVAC	14
YISWRLFGSKEWYLVAC	14	0.01		ATGATTGAGTGGTCTAGGTATGATACTAGTACGTGGCATATTAGTCCGTGT	51	YIEWSRYDTSTWHISPC	14
YSYKNTTLIWLTEYTPC	14	0.01		ATGGATGGTGATTATTGGATTATTGATGTGAAGAGTGGTTGGTGGGTTTGT	51	YDGDYWIIDVKSGWWVC	14
YIEWENYDSFKWKFILC	13	0.01		ATGATTGAGTGGGAGAATTATGATTCGTTTAAGTGGAAGTTTATTTTGTGT	51	YIEWENYDSFKWKFILC	13
YIFWIHYDSVNWRFVKC	13	0.01		ATGATTTTTTGGATTCATTATGATAGTGTGAATTGGCGTTTTGTGAAGTGT	51	YIFWIHYDSVNWRFVKC	13
YLGWDKYQSKNWYVSDC	13	0.01		ATGCTGACTTGGGATAATTTTGGTAGTAAGACGTGGAGTATGGTTAGTTGT	51	YLTWDNFGSKTWSMVSC	13
YLTWDNFGSKTWSMVSC	13	0.01		ATGTATAAGTGGAGTGGTTTGGATACTGAGCATCTTATTTGGTATGATTGT	51	YYKWSGLDTEHLIWYDC	13
YYKWSGLDTEHLIWYDC	13	0.01		ATGTATTGGAAGAATAGTAAGACGCTGGAGGTGTATGTGTCTAGTGATTGT	51	YYWKNSKTLEVYVSSDC	13
YYWKNSKTLEVYVSSDC	13	0.01		ATGTTGGGTTGGGATAAGTATCAGAGTAAGAATTGGTATGTTAGTGATTGT	51	YLGWDKYQSKNWYVSDC	13
YDCSWYYTFDNRWRHVC	12	0.01		ATGCTGTATTATAATGTGACGAGGTTGGATTATGTGTGGTTTGTGCATTGT	51	YLYYNVTRLDYVWFVHC	12
YEWYKWDIVSTWIKLPC	12	0.01		ATGGAGTATTATTATACGTGGGATAGGAAGTGGTCTAGGCTTAAGAATTGT	51	YEYYYTWDRKWSRLKNC	12
YEYYYTWDRKWSRLKNC	12	0.01		ATGGAGTGGTATAAGTGGGATATTGTGAGTACGTGGATTAAGTTGCCGTGT	51	YEWYKWDIVSTWIKLPC	12
YLDIKKSVDFAVVRYRC	12	0.01		ATGGATTGTAGTTGGTATTATACGTTTGATAATCGTTGGAGGCATGTTTGT	51	YDCSWYYTFDNRWRHVC	12
YLEWSEYESNTWQAIAC	12	0.01		ATGTATGTGAATGGGCGTAGTGATGATAGTTTTTTTTATTATTGGAAGTGT	51	YYVNGRSDDSFFYYWKC	12
YLSWQNYESKDWILYNC	12	0.01		ATGTGGCATTATTGGACGAAGTATGGTGTTTGGAATTATGCGAATCGTTGT	51	YWHYWTKYGVWNYANRC	12
YLTWSNYQSKIWRIQKC	12	0.01		ATGTTGACGTGGAGTAATTATCAGTCGAAGATTTGGCGTATTCAGAAGTGT	51	YLTWSNYQSKIWRIQKC	12
YLVWHEYDSKKWYFSLC	12	0.01		ATGTTGAGTTGGCAGAATTATGAGAGTAAGGATTGGATTTTGTATAATTGT	51	YLSWQNYESKDWILYNC	12
YLYYNVTRLDYVWFVHC	12	0.01		ATGTTGGAGTGGAGTGAGTATGAGTCTAATACGTGGCAGGCTATTGCTTGT	51	YLEWSEYESNTWQAIAC	12
YWHYWTKYGVWNYANRC	12	0.01		ATGTTGGATATTAAGAAGAGTGTTGATTTTGCTGTGGTGAGGTATAGGTGT	51	YLDIKKSVDFAVVRYRC	12
YYVNGRSDDSFFYYWKC	12	0.01		ATGTTGGTGTGGCATGAGTATGATAGTAAGAAGTGGTATTTTAGTTTGTGT	51	YLVWHEYDSKKWYFSLC	12
YEDYWYYNYKNVWISFC	11	0.01		ATGATTGTGTGGACGAGTTTTAGTAGTAAGAAGTGGTCTGTTGTGAGGTGT	51	YIVWTSFSSKKWSVVRC	11
YFEKLSYRWIGLSFPYC	11	0.01		ATGGAGGATTATTGGTATTATAATTATAAGAATGTGTGGATTAGTTTTTGT	51	YEDYWYYNYKNVWISFC	11
YFRYDGVRLFWKSLKIC	11	0.01		ATGTATCATTGGAATGGTCGTGATGGTGATAAGGTGGAGTGGGTTGTGTGT	51	YYHWNGRDGDKVEWVVC	11
YIVWTSFSSKKWSVVRC	11	0.01		ATGTATGTTAAGTGGGCTGGTAGTGATAGGTGGACTTATTATTGGAATTGT	51	YYVKWAGSDRWTYYWNC	11
YWLGNVYNDEWFYYWHC	11	0.01		ATGTATTTTTATTATGGGCTGAGTGGTTGGGTTCCTCTGGGGCGGTATTGT	51	YYFYYGLSGWVPLGRYC	11
YYFWDGKDLHLVNWRSC	11	0.01		ATGTATTTTTGGGATGGTAAGGATCTGCATTTGGTGAATTGGAGGAGTTGT	51	YYFWDGKDLHLVNWRSC	11
YYFYYGLSGWVPLGRYC	11	0.01		ATGTGGCTTGGTAATGTGTATAATGATGAGTGGTTTTATTATTGGCATTGT	51	YWLGNVYNDEWFYYWHC	11
YYHWNGRDGDKVEWVVC	11	0.01		ATGTTTAGGTATGATGGGGTTCGTCTGTTTTGGAAGAGTTTGAAGATTTGT	51	YFRYDGVRLFWKSLKIC	11
YYVKWAGSDRWTYYWNC	11	0.01		ATGTTTGAGAAGCTGAGTTATAGGTGGATTGGGTTGTCGTTTCCGTATTGT	51	YFEKLSYRWIGLSFPYC	11
YFYLNCVNWCYWKGVTC	10	0.01		ATGATTAGGTGGGATAATTTTGATTCGTCGAATTGGTTTATTTTTACGTGT	51	YIRWDNFDSSNWFIFTC	10
YIRWDNFDSSNWFIFTC	10	0.01		ATGATTGTTTGGGCGGAGTATAATAGTAAGAATTGGCATATTACGTCTTGT	51	YIVWAEYNSKNWHITSC	10
YIVWAEYNSKNWHITSC	10	0.01		ATGATTTATTGGAAGAATTTTGATAGTGCGAGGTGGCAGGTGAATGATTGT	51	YIYWKNFDSARWQVNDC	10
YIYWKNFDSARWQVNDC	10	0.01		ATGATTTATTGGTATGAGTATAATTCGCGTTATTGGTATATTAGGGAGTGT	51	YIYWYEYNSRYWYIREC	10
YIYWYEYNSRYWYIREC	10	0.01		ATGGTTGTGCATGTGAATAGGAATACTTTTGAGGTTACTAAGTATGTGTGT	51	YVVHVNRNTFEVTKYVC	10
YLEWSTYESSLWNFVMC	10	0.01		ATGTATATGTGGTATTATACTTTTGATCAGTATTGGAAGCGGTATGGTTGT	51	YYMWYYTFDQYWKRYGC	10
YLFWKEFNSAQWVVVKC	10	0.01		ATGTATGAGAGGTGGTTGTATGAGCGGGATGGGTCGCTGTGGTTTTGGTGT	51	YYERWLYERDGSLWFWC	10
YLVIYGWPTHAVVNYEC	10	0.01		ATGTATTATTTGGTGGTGAAGAATGGTTCTGGGATTGGTGTTGTGTTGTGT	51	YYYLVVKNGSGIGVVLC	10
YLYWESFDTKRWNVGYC	10	0.01		ATGTATTCTTGGAATGGTAATGATCTGGCGCAGATTTTTTGGAATCAGTGT	51	YYSWNGNDLAQIFWNQC	10
YVVHVNRNTFEVTKYVC	10	0.01		ATGTGGATTGTGTATTGGAAGACTGGTAGGTTTCGTGAGATTGAGGAGTGT	51	YWIVYWKTGRFREIEEC	10
YWIVYWKTGRFREIEEC	10	0.01		ATGTTGGAGTGGAGTACGTATGAGAGTAGTCTTTGGAATTTTGTGATGTGT	51	YLEWSTYESSLWNFVMC	10
YYERWLYERDGSLWFWC	10	0.01		ATGTTGGTTATTTATGGTTGGCCGACTCATGCTGTTGTGAATTATGAGTGT	51	YLVIYGWPTHAVVNYEC	10
YYMWYYTFDQYWKRYGC	10	0.01		ATGTTGTATTGGGAGTCGTTTGATACGAAGAGGTGGAATGTTGGTTATTGT	51	YLYWESFDTKRWNVGYC	10
YYSWNGNDLAQIFWNQC	10	0.01		ATGTTGTTTTGGAAGGAGTTTAATAGTGCGCAGTGGGTTGTTGTGAAGTGT	51	YLFWKEFNSAQWVVVKC	10
YYYLVVKNGSGIGVVLC	10	0.01		ATGTTTTATTTGAATTGTGTGAATTGGTGTTATTGGAAGGGTGTTACTTGT	51	YFYLNCVNWCYWKGVTC	10
YIIYKGEPSFEVEHWYC	9	0.01		ATGATTATTTATAAGGGGGAGCCTAGTTTTGAGGTTGAGCATTGGTATTGT	51	YIIYKGEPSFEVEHWYC	9
YIQLYGWPAFAVIRWTC	9	0.01		ATGATTCAGTTGTATGGTTGGCCGGCGTTTGCTGTTATTAGGTGGACGTGT	51	YIQLYGWPAFAVIRWTC	9
YLIWYAYNNKDWNYIVC	9	0.01		ATGCTGATTTGGTATGCTTATAATAATAAGGATTGGAATTATATTGTTTGT	51	YLIWYAYNNKDWNYIVC	9
YLQWASFNSRDWRYTLC	9	0.01		ATGTATTGGTTTCATTGTATTAATGAGTGTCAGTATTTGACTGTTGATTGT	51	YYWFHCINECQYLTVDC	9
YSIDYWNTYEVWYWYEC	9	0.01		ATGTATTGTTATTATTATAGTTGGGATAATAAGTATAGGAGGATTTATTGT	51	YYCYYYSWDNKYRRIYC	9
YYCYYYSWDNKYRRIYC	9	0.01		ATGTCTATTGATTATTGGAATACTTATGAGGTGTGGTATTGGTATGAGTGT	51	YSIDYWNTYEVWYWYEC	9
YYWFHCINECQYLTVDC	9	0.01		ATGTTGCAGTGGGCTAGTTTTAATTCGAGGGATTGGCGTTATACGCTGTGT	51	YLQWASFNSRDWRYTLC	9
YDVWWYYNYNRRWTKVC	8	0.01		ATGAGGACTATTCATACTAAGCTGGCTTGGTTTAGTACTTATACGCCTTGT	51	YRTIHTKLAWFSTYTPC	8
YITWNRYNSSVWYVASC	8	0.01		ATGATTACGTGGAATAGGTATAATAGTAGTGTTTGGTATGTGGCGAGTTGT	51	YITWNRYNSSVWYVASC	8
YLFWSQFESSEWRIHYC	8	0.01		ATGCGTTTTTTTTATTATTGGTTTCGTGGGAAGTATGTTAAGTTGGCTTGT	51	YRFFYYWFRGKYVKLAC	8
YRFFYYWFRGKYVKLAC	8	0.01		ATGCTTTTTTGGTCTCAGTTTGAGAGTAGTGAGTGGCGGATTCATTATTGT	51	YLFWSQFESSEWRIHYC	8
YRTIHTKLAWFSTYTPC	8	0.01		ATGGATGTGTGGTGGTATTATAATTATAATCGGCGGTGGACGAAGGTGTGT	51	YDVWWYYNYNRRWTKVC	8
YVSWNKWDSKEWYISQC	8	0.01		ATGGTTTCGTGGAATAAGTGGGATAGTAAGGAGTGGTATATTAGTCAGTGT	51	YVSWNKWDSKEWYISQC	8
YWVTLHTTRVSTWAFWC	8	0.01		ATGTATATTTTTAATCATGTTAGGTTGCGGTGGGATAAGATTAATGAGTGT	51	YYIFNHVRLRWDKINEC	8
YYIFNHVRLRWDKINEC	8	0.01		ATGTATTATTGGTATTATACTTATGCTGGTAGGTGGAAGAAGGTGCGTTGT	51	YYYWYYTYAGRWKKVRC	8
YYYWYYTYAGRWKKVRC	8	0.01		ATGTGGGTGACTTTGCATACTACTAGGGTTAGTACGTGGGCGTTTTGGTGT	51	YWVTLHTTRVSTWAFWC	8
YCGKIEWTSYNSKIWFC	7	0		ATGAAGTGTGAGTTTTATTATAGTTGGGATGGTCAGTGGAAGGTGGTGTGT	51	YKCEFYYSWDGQWKVVC	7
YDGWYYTYLGIYEYYRC	7	0		ATGAATACGAATTATGTTAGGACGTGGTGGGGGTGGTATAAGAGGATTTGT	51	YNTNYVRTWWGWYKRIC	7
YFRHPNSWEIWLVSYPC	7	0		ATGACGAAGATTGGGAGTTATCCGTGGTTTGAGGTTTGGAATTGGAATTGT	51	YTKIGSYPWFEVWNWNC	7
YFVRQGWRGTEIQNIVC	7	0		ATGACTTGGATTAATAAGCGTAATAGTTTTGAGGTTTATAATATTCGTTGT	51	YTWINKRNSFEVYNIRC	7
YFYCNGVPWFECISYIC	7	0		ATGAGGACGAAGCATACGTATTTGAGTTGGTTGACTCAGTATTATCAGTGT	51	YRTKHTYLSWLTQYYQC	7
YIFNARTHEVWGVSRIC	7	0		ATGAGGCATGAGTATTATTATGCTTGGAATAATAAGTGGCGTAGTGCGTGT	51	YRHEYYYAWNNKWRSAC	7
YIVWQSYNSNNWKFYAC	7	0		ATGATGAGTTGGAATCAGAGGACGTTTGAGGTGATTAAGTGGAGTAATTGT	51	YMSWNQRTFEVIKWSNC	7
YIYWVQYESKAWEFARC	7	0		ATGATTGTGTGGCAGTCTTATAATAGTAATAATTGGAAGTTTTATGCTTGT	51	YIVWQSYNSNNWKFYAC	7
YKCEFYYSWDGQWKVVC	7	0		ATGATTTTTAATGCTAGGACTCATGAGGTGTGGGGTGTGTCGCGTATTTGT	51	YIFNARTHEVWGVSRIC	7
YLRWNTFDSKDWKCNCC	7	0		ATGCTGAGGTGGAATACGTTTGATAGTAAGGATTGGAAGTGTAATTGTTGT	51	YLRWNTFDSKDWKCNCC	7
YLTWNFYDSRLWKIMTC	7	0		ATGGATGGTTGGTATTATACTTATTTGGGTATTTATGAGTATTATCGGTGT	51	YDGWYYTYLGIYEYYRC	7
YMSWNQRTFEVIKWSNC	7	0		ATGGTGCTTTTTTGGGGTCCTAAGACTCATTTTATTGTTAATGTGCTGTGT	51	YVLFWGPKTHFIVNVLC	7
YNTNYVRTWWGWYKRIC	7	0		ATGTATCATTATTGGACGCTTGAGGGGGTTTGGTTTTCGAGTTGGAGGTGT	51	YYHYWTLEGVWFSSWRC	7
YRHEYYYAWNNKWRSAC	7	0		ATGTATTTTTGGAGTGGTCATGATTGGGCGGAGCTGACTTGGAGGGTGTGT	51	YYFWSGHDWAELTWRVC	7
YRTKHTYLSWLTQYYQC	7	0		ATGTGGATTCTGAGGTCGAAGCCGAGTTTTGCGGTGTTGCATATTTGGTGT	51	YWILRSKPSFAVLHIWC	7
YTKIGSYPWFEVWNWNC	7	0		ATGTGGCATTTGGATCCGTATCCGTGGTTTACGGTGGTTCCGTATATTTGT	51	YWHLDPYPWFTVVPYIC	7
YTWINKRNSFEVYNIRC	7	0		ATGTGTGGGAAGATTGAGTGGACGTCGTATAATAGTAAGATTTGGTTTTGT	51	YCGKIEWTSYNSKIWFC	7
YVLFWGPKTHFIVNVLC	7	0		ATGTTGACGTGGAATTTTTATGATAGTAGGCTGTGGAAGATTATGACTTGT	51	YLTWNFYDSRLWKIMTC	7
YWHLDPYPWFTVVPYIC	7	0		ATGTTTCGTCATCCTAATTCGTGGGAGATTTGGCTTGTTAGTTATCCTTGT	51	YFRHPNSWEIWLVSYPC	7
YWILRSKPSFAVLHIWC	7	0		ATGTTTGTGCGTCAGGGGTGGAGGGGTACGGAGATTCAGAATATTGTTTGT	51	YFVRQGWRGTEIQNIVC	7
YYFWSGHDWAELTWRVC	7	0		ATGTTTTATTGTAATGGTGTTCCGTGGTTTGAGTGTATTAGTTATATTTGT	51	YFYCNGVPWFECISYIC	7
YYHYWTLEGVWFSSWRC	7	0		ATGACGCTGAATCGTAATACTTTTGAGGTGGTGAGGTTTTCTGGTTGTTGT	51	YTLNRNTFEVVRFSGCC	6
YFRNSGWPTFYIVNYEC	6	0		ATGAGGAATGCGTGGTCGTATATTGATGATGTGTATTTGAATCGTAGTTGT	51	YRNAWSYIDDVYLNRSC	6
YFVYHFVNYARWKRLWC	6	0		ATGAGTTATTATTATTATCGGTTTGATTTGTTGTGGGAGCATATTCAGTGT	51	YSYYYYRFDLLWEHIQC	6
YFYYSWVSKAGWIGRVC	6	0		ATGATGTTTTATTATAATATTTTTAAGAGTGATTATGTTAAGTATACGTGT	51	YMFYYNIFKSDYVKYTC	6
YGDGFWYYWKSSTYERC	6	0		ATGGGTGATGGTTTTTGGTATTATTGGAAGAGTAGTACTTATGAGCGTTGT	51	YGDGFWYYWKSSTYERC	6
YLNWKTYNSSEWNSVRC	6	0		ATGTATAAGTGGGATGGGAATATTCATAGTGGTGTGTATTGGATTGCGTGT	51	YYKWDGNIHSGVYWIAC	6
YLNWNSFDNKCWTFFAC	6	0		ATGTATAAGTGGGATGGTCATCAGAATAGTGAGATTTCGTGGGTTTTTTGT	51	YYKWDGHQNSEISWVFC	6
YMFYYNIFKSDYVKYTC	6	0		ATGTATAGGACTGATTGGGGTTGGTTTCGGCCGTTGCATAAGATTTGTTGT	51	YYRTDWGWFRPLHKICC	6
YRNAWSYIDDVYLNRSC	6	0		ATGTATATTAATCATAATACGTTTGAGGTGTGGCGGTTGAATAGGAAGTGT	51	YYINHNTFEVWRLNRKC	6
YSYYYYRFDLLWEHIQC	6	0		ATGTATGTGCATAATTGGAGTCATAGGACTTGGTTTTGGTATTGGCGGTGT	51	YYVHNWSHRTWFWYWRC	6
YTLNRNTFEVVRFSGCC	6	0		ATGTATGTGTGGGATGGGCAGGATGCTAATCCGGTGCAGTTTTATAGGTGT	51	YYVWDGQDANPVQFYRC	6
YWIVNYLGKWWNFSGAC	6	0		ATGTATTATTGGAATGGTAATGTGAATAGTCAGGTGAATTATATTAAGTGT	51	YYYWNGNVNSQVNYIKC	6
YWLRNRNHLTYFWYWNC	6	0		ATGTATTATTGGTCTGGGAAGAGTGATGTTCTGGTTCAGTGGAGGGCGTGT	51	YYYWSGKSDVLVQWRAC	6
YWYYHWVKKNYWRNYGC	6	0		ATGTGGATTGTTAATTATCTTGGGAAGTGGTGGAATTTTTCGGGTGCTTGT	51	YWIVNYLGKWWNFSGAC	6
YWYYTYAREWKYLEDEC	6	0		ATGTGGCTTCGTAATAGGAATCATTTGACTTATTTTTGGTATTGGAATTGT	51	YWLRNRNHLTYFWYWNC	6
YYINHNTFEVWRLNRKC	6	0		ATGTGGTATTATACGTATGCGCGTGAGTGGAAGTATCTGGAGGATGAGTGT	51	YWYYTYAREWKYLEDEC	6
YYKWDGHQNSEISWVFC	6	0		ATGTGGTATTATCATTGGGTTAAGAAGAATTATTGGCGTAATTATGGGTGT	51	YWYYHWVKKNYWRNYGC	6
YYKWDGNIHSGVYWIAC	6	0		ATGTTGAATTGGAAGACGTATAATAGTAGTGAGTGGAATAGTGTGAGGTGT	51	YLNWKTYNSSEWNSVRC	6
YYRTDWGWFRPLHKICC	6	0		ATGTTGAATTGGAATTCTTTTGATAATAAGTGTTGGACTTTTTTTGCTTGT	51	YLNWNSFDNKCWTFFAC	6
YYVHNWSHRTWFWYWRC	6	0		ATGTTTCGGAATAGTGGTTGGCCGACTTTTTATATTGTGAATTATGAGTGT	51	YFRNSGWPTFYIVNYEC	6
YYVWDGQDANPVQFYRC	6	0		ATGTTTGTGTATCATTTTGTGAATTATGCGAGGTGGAAGAGGCTGTGGTGT	51	YFVYHFVNYARWKRLWC	6
YYYWNGNVNSQVNYIKC	6	0		ATGTTTTATTATAGTTGGGTTTCTAAGGCTGGTTGGATTGGTCGTGTGTGT	51	YFYYSWVSKAGWIGRVC	6
YYYWSGKSDVLVQWRAC	6	0		ATGAATGTGAGGTGGAAGTATTTGAATTATAATGTGCTTTGGAGTACTTGT	51	YNVRWKYLNYNVLWSTC	5
YEFEKTSHAVMWTWPSC	5	0		ATGACGCATGTGTATACTGTTAAGGGTGTGTGGTATTGGCATTGGTTGTGT	51	YTHVYTVKGVWYWHWLC	5
YFHVSGKYQFAVVYYSC	5	0		ATGATGTCTATTAGTACGCGGACGTTTGAGGTTTATACGTGGACGTGGTGT	51	YMSISTRTFEVYTWTWC	5
YFYYDYQNKWVWLPQAC	5	0		ATGATTAATAAGCATACGCTGTTGGTTTGGTTTGGTCAGTATTATCGTTGT	51	YINKHTLLVWFGQYYRC	5
YFYYKCIAKCHYEHLYC	5	0		ATGATTACTTGGAATGCGTATCATTCGTCTGATTGGCGGTTTATGGATTGT	51	YITWNAYHSSDWRFMDC	5
YFYYWCLSKCRWIRLNC	5	0		ATGATTAGTATTGAGAAGAGGAATACTTTTACGGTGGTTAAGTATTATTGT	51	YISIEKRNTFTVVKYYC	5
YIEWRVFDSKIWRVSDC	5	0		ATGATTGAGTGGCGGGTGTTTGATTCTAAGATTTGGCGGGTTAGTGATTGT	51	YIEWRVFDSKIWRVSDC	5
YINKHTLLVWFGQYYRC	5	0		ATGCTGTTTTATTATTGGTATAGTTTGAGTTATGTTAAGAGGAAGGATTGT	51	YLFYYWYSLSYVKRKDC	5
YISIEKRNTFTVVKYYC	5	0		ATGGAGTTTGAGAAGACTAGTCATGCGGTTATGTGGACTTGGCCGAGTTGT	51	YEFEKTSHAVMWTWPSC	5
YITWNAYHSSDWRFMDC	5	0		ATGTATACGTTGTATGGGAGTCCTGAGCATGTGGTTCATAAGTATGCTTGT	51	YYTLYGSPEHVVHKYAC	5
YLEWQNYDSNSWRHKKC	5	0		ATGTATAGTTGGCTTGGTAGGGCTGATACGGATTTGTTGTGGCATGATTGT	51	YYSWLGRADTDLLWHDC	5
YLFYYWYSLSYVKRKDC	5	0		ATGTATTTTTGGTATAATTGGAAGAATCAGTGGGTTGCGGAGTCTAATTGT	51	YYFWYNWKNQWVAESNC	5
YLILNLSGRGYSWVYGC	5	0		ATGTGGAATCATAAGGGTTGGCCGAGTTTTGAGGTGGGGTTTATGGTTTGT	51	YWNHKGWPSFEVGFMVC	5
YLIWNRYESSQWNFVNC	5	0		ATGTGGTATTTGAATTGTATTGGGTTTTGTTTGTGGGTTAATCATAGGTGT	51	YWYLNCIGFCLWVNHRC	5
YLSWAEFHS+AWYFHRC	5			ATGTTGATTTGGAATAGGTATGAGTCTAGTCAGTGGAATTTTGTTAATTGT	51	YLIWNRYESSQWNFVNC	5
YMSISTRTFEVYTWTWC	5	0		ATGTTGATTTTGAATCTGAGTGGGCGTGGTTATAGTTGGGTTTATGGTTGT	51	YLILNLSGRGYSWVYGC	5
YNVRWKYLNYNVLWSTC	5	0		ATGTTGGAGTGGCAGAATTATGATAGTAATTCTTGGCGGCATAAGAAGTGT	51	YLEWQNYDSNSWRHKKC	5
YTHVYTVKGVWYWHWLC	5	0		ATGTTGTCTTGGGCTGAGTTTCATAGTTAGGCGTGGTATTTTCATAGGTGT	51	YLSWAEFHS+AWYFHRC	5
YWNHKGWPSFEVGFMVC	5	0		ATGTTTCATGTGAGTGGGAAGTATCAGTTTGCGGTGGTTTATTATAGTTGT	51	YFHVSGKYQFAVVYYSC	5
YWYLNCIGFCLWVNHRC	5	0		ATGTTTTATTATAAGTGTATTGCGAAGTGTCATTATGAGCATTTGTATTGT	51	YFYYKCIAKCHYEHLYC	5
YWYNWLNVSGWKLASAC	5	0		ATGTTTTATTATGATTATCAGAATAAGTGGGTGTGGCTTCCGCAGGCTTGT	51	YFYYDYQNKWVWLPQAC	5
YYFWYNWKNQWVAESNC	5	0		ATGTTTTATTATTGGTGTTTGTCGAAGTGTAGGTGGATTCGGCTGAATTGT	51	YFYYWCLSKCRWIRLNC	5
YYSWLGRADTDLLWHDC	5	0		ATGAAGCGGTATTGGTATTATACGTTTGATGGTAGGTGGACTAGGTGGTGT	51	YKRYWYYTFDGRWTRWC	4
YYTLYGSPEHVVHKYAC	5	0		ATGAATATGTGGTTTTATAATTTTCAGAATAAGTGGAAGAGTATTGTGTGT	51	YNMWFYNFQNKWKSIVC	4
YDYWYYTYLGRYAFIKC	4	0		ATGAATGGGTGGTGTAGGTGTACTATTTGGCGGCCGGAGCTTGAGTGGTGT	51	YNGWCRCTIWRPELEWC	4
YEEWTFYWYWKRQEYIC	4	0		ATGAATTTTACTTTTTATTTTGATTCTTATGCTTGGAAAAGGTTTCCGTGT	51	YNFTFYFDSYAWKRFPC	4
YFGYVITRGGHRRWNGC	4	0		ATGATGAAGATTTATTATTATGATTATAAGAATAGGTGGAAGTGTTTTTGT	51	YMKIYYYDYKNRWKCFC	4
YFIYYCVIRCKWTEHRC	4	0		ATGATGAAGGTGTATTTTGAGAGGGATCATAGTGTTCAGTGGCAGATTTGT	51	YMKVYFERDHSVQWQIC	4
YFQINDKPAHSITAYVC	4	0		ATGATGTATTGGTATTCGTATAGGCAGACTTGGAATTATAGGAATAATTGT	51	YMYWYSYRQTWNYRNNC	4
YFVIRKKLTFEVIYYSC	4	0		ATGATTTATTGGAGTACTTATGAGAGTAAGAATTGGATTCTTGTTGATTGT	51	YIYWSTYESKNWILVDC	4
YFYYSYHNKWTVWPFKC	4	0		ATGATTTATTGGGTGCAGTATGAGTCGAAGGCGTGGGAGTTTGCGAGGTGT	51	YIYWVQYESKAWEFARC	4
YIYFWYYWRKGEYIARC	4	0		ATGATTTATTTTTGGTATTATTGGCGGAAGGGTGAGTATATTGCTCGTTGT	51	YIYFWYYWRKGEYIARC	4
YIYWSTYESKNWILVDC	4	0		ATGCTTGAGTGGCAGAATTTTGATAGTGATACTTGGAGGTATGTTGATTGT	51	YLEWQNFDSDTWRYVDC	4
YKRYWYYTFDGRWTRWC	4	0		ATGGAGGAGTGGACGTTTTATTGGTATTGGAAGAGGCAGGAGTATATTTGT	51	YEEWTFYWYWKRQEYIC	4
YLDWDFYDSKIWKLERC	4	0		ATGGATTATTGGTATTATACTTATCTGGGGAGGTATGCTTTTATTAAGTGT	51	YDYWYYTYLGRYAFIKC	4
YLEWAAHSSKLWSVVGC	4	0		ATGGTGTCTATTGAGAATAAGATTAATAGGTCGTTTGTTGTGTCTTATTGT	51	YVSIENKINRSFVVSYC	4
YLEWQNFDSDTWRYVDC	4	0		ATGTATACTTTGGGTAGTGTGCCGTATTTTACTGTTATGTATTATAATTGT	51	YYTLGSVPYFTVMYYNC	4
YLFNKRTFEVIWSVFRC	4	0		ATGTATATTTGTTGGAAGGTTGATAGGACTGGTTTTTGTAGGTCGGGTTGT	51	YYICWKVDRTGFCRSGC	4
YLNWDNYESRIWHIEFC	4	0		ATGTATCAGTTGTGGACTGTGAATAATCATTGGAAGAGTCGTTGGAAGTGT	51	YYQLWTVNNHWKSRWKC	4
YLSW+TFESKHWKFRHC	4			ATGTATCTTTGGAATGGTAGTGTTAATAGTAATGTGCTTTGGAAGGAGTGT	51	YYLWNGSVNSNVLWKEC	4
YLSWHSFNSREWTVFYC	4	0		ATGTATTATTGGAATGGGAATAGTTATAGTTGGCCGCTTTGGGTTGGGTGT	51	YYYWNGNSYSWPLWVGC	4
YMKIYYYDYKNRWKCFC	4	0		ATGTATTATTTGAATTATGTTAGTGAGTGGAAGGAGATTTGTTGTATTTGT	51	YYYLNYVSEWKEICCIC	4
YMKVYFERDHSVQWQIC	4	0		ATGTATTGGATTTTTACTAATCTTGGGCTGTGGAATTATAGGTGGCAGTGT	51	YYWIFTNLGLWNYRWQC	4
YMYWYSYRQTWNYRNNC	4	0		ATGTATTTTTATTATACGATTAATAATCATTATCAGAAGGTTTGGTCGTGT	51	YYFYYTINNHYQKVWSC	4
YNFTFYFDSYAWKRFPC	4	0		ATGTGGACTCAGTCGAGTGGGAAGACTTTTACGATTTGGCATTGGCATTGT	51	YWTQSSGKTFTIWHWHC	4
YNGWCRCTIWRPELEWC	4	0		ATGTGGATGTTTTGGGATATTTGTTTGAAGATTAAGCGGGATGGGCATTGT	51	YWMFWDICLKIKRDGHC	4
YNMWFYNFQNKWKSIVC	4	0		ATGTGGGTTTATAGTTGTTATTATAGTTATGATGGGAAGTGGAGGAAGTGT	51	YWVYSCYYSYDGKWRKC	4
YVSIENKINRSFVVSYC	4	0		ATGTGGTATAATTGGTTGAATGTGAGTGGTTGGAAGCTTGCGTCTGCTTGT	51	YWYNWLNVSGWKLASAC	4
YWMFWDICLKIKRDGHC	4	0		ATGTGGTATTATAATTTTAGGTCTAAGTGGGTGAATTTTAAGGAGTGTTGT	51	YWYYNFRSKWVNFKECC	4
YWTQSSGKTFTIWHWHC	4	0		ATGTGGTATTATACGTTTGATGGGCGTTGGGAGGAGTATGGTGCGGCTTGT	51	YWYYTFDGRWEEYGAAC	4
YWVYSCYYSYDGKWRKC	4	0		ATGTTGAATTGGGATAATTATGAGAGTCGGATTTGGCATATTGAGTTTTGT	51	YLNWDNYESRIWHIEFC	4
YWYYNFRSKWVNFKECC	4	0		ATGTTGAGTTGGCATTCTTTTAATAGTAGGGAGTGGACTGTTTTTTATTGT	51	YLSWHSFNSREWTVFYC	4
YWYYTFDGRWEEYGAAC	4	0		ATGTTGGAGTGGGCTGCGCATTCGAGTAAGCTGTGGAGTGTGGTTGGGTGT	51	YLEWAAHSSKLWSVVGC	4
YYFYYTINNHYQKVWSC	4	0		ATGTTGGATTGGGATTTTTATGATAGTAAGATTTGGAAGCTGGAGAGGTGT	51	YLDWDFYDSKIWKLERC	4
YYICWKVDRTGFCRSGC	4	0		ATGTTGTCTTGGTAGACGTTTGAGTCGAAGCATTGGAAGTTTAGGCATTGT	51	YLSW+TFESKHWKFRHC	4
YYLWNGSVNSNVLWKEC	4	0		ATGTTGTTTAATAAGAGGACTTTTGAGGTGATTTGGAGTGTTTTTAGGTGT	51	YLFNKRTFEVIWSVFRC	4
YYQLWTVNNHWKSRWKC	4	0		ATGTTTATTTATTATTGTGTTATTCGTTGTAAGTGGACTGAGCATAGGTGT	51	YFIYYCVIRCKWTEHRC	4
YYTLGSVPYFTVMYYNC	4	0		ATGTTTCAGATTAATGATAAGCCGGCTCATTCTATTACGGCGTATGTGTGT	51	YFQINDKPAHSITAYVC	4
YYWIFTNLGLWNYRWQC	4	0		ATGTTTGGTTATGTGATTACGAGGGGTGGTCATAGGCGGTGGAATGGGTGT	51	YFGYVITRGGHRRWNGC	4
YYYLNYVSEWKEICCIC	4	0		ATGTTTGTTATTAGGAAGAAGTTGACTTTTGAGGTGATTTATTATAGTTGT	51	YFVIRKKLTFEVIYYSC	4
YYYWNGNSYSWPLWVGC	4	0		ATGTTTTATTATAGTTATCATAATAAGTGGACGGTGTGGCCGTTTAAGTGT	51	YFYYSYHNKWTVWPFKC	4
YALIKRKPTFEVYKYWC	3	0		ATGAAGATGTTTTATTATACGTATGCGTTTGTTTGGAAGACGTATGAGTGT	51	YKMFYYTYAFVWKTYEC	3
YCAVHNSLGTMQYGWNC	3	0		ATGAAGATTGAGCATGAGTTGGTGATGATTTTTTCTTATTTTTGTCATTGT	51	YKIEHELVMIFSYFCHC	3
YCCTKK+MRDENWLILC	3			ATGAAGGTGAATTGGACTTGGAAGGAGTATTATGTTGCGTGGAATTCTTGT	51	YKVNWTWKEYYVAWNSC	3
YCHSPCGRTNIGATEPC	3	0		ATGAATAAGAATAGTCGGTGGCTTTATACTACTATTCCGCATACTGTTTGT	51	YNKNSRWLYTTIPHTVC	3
YCVIWKKTTLEVWTYFC	3	0		ATGAATATTACGATTTATCAGTCGAGGCAGACGAAGCCGCGTACGATGTGT	51	YNITIYQSRQTKPRTMC	3
YDIDMYYTFRNRWIDWC	3	0		ATGACTAATGCGTGGAAGTATGGGGAGCGGGATGCTAAGTGGCGGAATTGT	51	YTNAWKYGERDAKWRNC	3
YELRNVMGKDFEK+DDC	3			ATGAGGAAGGGTCGTCTTAAGCGTAGTGATGATTGTATGTTTTATGATTGT	51	YRKGRLKRSDDCMFYDC	3
YEPQTL+HSVILCLNVC	3			ATGAGGCTGATTTATATTGAGAAGTATTGTGTTATTTCGTGTGTTACTTGT	51	YRLIYIEKYCVISCVTC	3
YFGHRILNDGRSKWHAC	3	0		ATGAGTACTACTTCTTGGTATGTGATGTCGATTAAGAGGAGGTATGTTTGT	51	YSTTSWYVMSIKRRYVC	3
YFKLEPWPTFAVHKWEC	3	0		ATGAGTATGTGGGTGTTTAAGAATACGCATGAGGTGGAGCATTATGATTGT	51	YSMWVFKNTHEVEHYDC	3
YFTGTENIVEYKKVNGC	3	0		ATGAGTATTCTGAATTATTGTTGGTTTATGTGTCCGGTGTGTAGTCGTTGT	51	YSILNYCWFMCPVCSRC	3
YFYFYYSYNGEWRRLSC	3	0		ATGAGTATTTTGAAGGTTTGGAATAATAGGCTTTGGATTGTTTATTTGTGT	51	YSILKVWNNRLWIVYLC	3
YFYYSWRKQKWFWIGPC	3	0		ATGAGTTGGTATCTTAATTGGCAGGCGCAGTGGAAGAAGTTTGAGTTTTGT	51	YSWYLNWQAQWKKFEFC	3
YFYYTHDQRWQYTNSGC	3	0		ATGAGTTTGTATAGGGTGATGCAGATGTATAAGAATGGGTATGATTCTTGT	51	YSLYRVMQMYKNGYDSC	3
YGYYYSFAGKWVKLNWC	3	0		ATGATGACGTGGTAGTTGTGGTATAATTATTTGACGAGTTTGGATTGGTGT	51	YMTW+LWYNYLTSLDWC	3
YHEWYLNWKAMWTRASC	3	0		ATGATGATGCGTAAGAGTCCTATGGCTAAGATTCATGATACGTAGCAGTGT	51	YMMRKSPMAKIHDT+QC	3
YICEIWYYIVYAGYTAC	3	0		ATGATGGATAGGACTGCTAAGGATCGTGATCAGGATCGGTATAAGATTTGT	51	YMDRTAKDRDQDRYKIC	3
YIEFAKN+SFEVWQYYC	3			ATGATGTTTGTGATTAATAGGAGGACGTTGGAGACTACTCATTATTATTGT	51	YMFVINRRTLETTHYYC	3
YIEWKTFDSPKWSFMLC	3	0		ATGATGTTTTGGTATGATTGGAATAATATTTGGCAGTGGAATAGGCAGTGT	51	YMFWYDWNNIWQWNRQC	3
YIEWRYYESNVWYYVSC	3	0		ATGATTAAGTATTGGACGATGAATAGTCAGTGGAAGTTTAAGGATTTTTGT	51	YIKYWTMNSQWKFKDFC	3
YIFNHKTLELIWQNAGC	3	0		ATGATTACTTGGGTTAATTTTAATACTAAGAGGTGGTATATTAGGGATTGT	51	YITWVNFNTKRWYIRDC	3
YIFWKSWNSKCWYVSGC	3	0		ATGATTATTAGGTTGATTTATATTGATTGGCAGACGACTTATACGATTTGT	51	YIIRLIYIDWQTTYTIC	3
YIILWFSRTDVKLFNIC	3	0		ATGATTATTCTTTGGTTTAGTCGTACTGATGTTAAGCTTTTTAATATTTGT	51	YIILWFSRTDVKLFNIC	3
YIIRLIYIDWQTTYTIC	3	0		ATGATTCAGTGGAGTGATTATAATAGTAAGCAGTGGGCGATTCTTGGTTGT	51	YIQWSDYNSKQWAILGC	3
YIKYWTMNSQWKFKDFC	3	0		ATGATTCTGAATAGGCGGACGTTTGAGGTGATTAATGTTTATACGAAGTGT	51	YILNRRTFEVINVYTKC	3
YILNRRTFEVINVYTKC	3	0		ATGATTGAGTGGAAGACGTTTGATAGTCCGAAGTGGAGTTTTATGTTGTGT	51	YIEWKTFDSPKWSFMLC	3
YIQWSDYNSKQWAILGC	3	0		ATGATTGAGTGGCGGTATTATGAGAGTAATGTGTGGTATTATGTGTCTTGT	51	YIEWRYYESNVWYYVSC	3
YITWVNFNTKRWYIRDC	3	0		ATGATTGAGTTTGCTAAGAATTAGAGTTTTGAGGTGTGGCAGTATTATTGT	51	YIEFAKN+SFEVWQYYC	3
YIVNLKINKVNIVLLLC	3	0		ATGATTGTGAATCTGAAGATTAATAAGGTTAATATTGTGCTGCTGCTTTGT	51	YIVNLKINKVNIVLLLC	3
YIVWSNYDSKNWLLTSC	3	0		ATGATTGTGTGGAGTAATTATGATAGTAAGAATTGGCTGCTTACTTCTTGT	51	YIVWSNYDSKNWLLTSC	3
YIVWWNDYKLVVNRVNC	3	0		ATGATTGTTTGGTGGAATGATTATAAGTTGGTTGTTAATCGTGTGAATTGT	51	YIVWWNDYKLVVNRVNC	3
YIYWWSYNCKNWRFETC	3	0		ATGATTTATTGGGTGCAGTATGAGTCGAAGGCATGGGAGTTTGCGAGGTGT	51	YIYWVQYESKAWEFARC	3
YKIEHELVMIFSYFCHC	3	0		ATGATTTATTGGTGGAGTTATAATTGTAAGAATTGGCGTTTTGAGACGTGT	51	YIYWWSYNCKNWRFETC	3
YKMFYYTYAFVWKTYEC	3	0		ATGATTTGTGAGATTTGGTATTATATTGTTTATGCTGGGTATACGGCGTGT	51	YICEIWYYIVYAGYTAC	3
YKVNWTWKEYYVAWNSC	3	0		ATGATTTTTAATCATAAGACTCTTGAGCTGATTTGGCAGAATGCGGGGTGT	51	YIFNHKTLELIWQNAGC	3
YLCFVLQKNGQCRWGRC	3	0		ATGATTTTTTGGAAGTCTTGGAATAGTAAGTGTTGGTATGTGTCGGGTTGT	51	YIFWKSWNSKCWYVSGC	3
YLEWSTINSKNWNIVKC	3	0		ATGCAGATTTATGTTGGTAATCAGCAGAAGAATATGGTTAATGGGAATTGT	51	YQIYVGNQQKNMVNGNC	3
YLFMRSGPFFTVYKIVC	3	0		ATGCAGCATTTTTGGTATTATAATTATGATTAGAAGTGGATTTTGGTGTGT	51	YQHFWYYNYD+KWILVC	3
YLGWFNYDSKVWYSVNC	3	0		ATGCATGAGTGGTATTTGAATTGGAAGGCTATGTGGACTAGGGCGTCTTGT	51	YHEWYLNWKAMWTRASC	3
YLIYHKRHISFVILRVC	3	0		ATGCGGAAGGAGTATCGGAATTCGAATAATCGTAGGAAGGAGAGTTATTGT	51	YRKEYRNSNNRRKESYC	3
YLNWIKYDSSEWHSVSC	3	0		ATGCGGTTTATTAATAGGAGGACGCATGAGGTTGTTCATTATAGGCATTGT	51	YRFINRRTHEVVHYRHC	3
YLWPPSTKLDDDRCILC	3	0		ATGCGTATTGTGACGTATAATTGTACGATTCTGATTAGGTCTATTGTGTGT	51	YRIVTYNCTILIRSIVC	3
YLYWNQYASSRWNVFEC	3	0		ATGCGTTGGACTTATACGAGTTGGCCGTATGTTTTTCATACTAATACGTGT	51	YRWTYTSWPYVFHTNTC	3
YMDRTAKDRDQDRYKIC	3	0		ATGCTGGGTTGGTTTAATTATGATAGTAAGGTGTGGTATAGTGTTAATTGT	51	YLGWFNYDSKVWYSVNC	3
YMFVINRRTLETTHYYC	3	0		ATGCTGTATTGGAATCAGTATGCGTCGAGTAGGTGGAATGTTTTTGAGTGT	51	YLYWNQYASSRWNVFEC	3
YMFWYDWNNIWQWNRQC	3	0		ATGCTGTTTATGCGGAGTGGGCCGTTTTTTACGGTTTATAAGATTGTGTGT	51	YLFMRSGPFFTVYKIVC	3
YMMRKSPMAKIHDT+QC	3			ATGCTTTGGCCTCCTTCGACTAAGCTGGATGATGATAGGTGTATTCTGTGT	51	YLWPPSTKLDDDRCILC	3
YMTW+LWYNYLTSLDWC	3			ATGGAGCTTAGGAATGTGATGGGGAAGGATTTTGAGAAGTAGGATGATTGT	51	YELRNVMGKDFEK+DDC	3
YNITIYQSRQTKPRTMC	3	0		ATGGATATTGATATGTATTATACGTTTAGGAATAGGTGGATTGATTGGTGT	51	YDIDMYYTFRNRWIDWC	3
YNKNSRWLYTTIPHTVC	3	0		ATGGCGCTGATTAAGCGGAAGCCGACGTTTGAGGTTTATAAGTATTGGTGT	51	YALIKRKPTFEVYKYWC	3
YQHFWYYNYD+KWILVC	3			ATGGGTTATTATTATTCGTTTGCTGGTAAGTGGGTGAAGCTGAATTGGTGT	51	YGYYYSFAGKWVKLNWC	3
YQIYVGNQQKNMVNGNC	3	0		ATGGTGAAGTATAATGGGTGGACGCATGAGGTTTATGTGTATGAGGGTTGT	51	YVKYNGWTHEVYVYEGC	3
YRFINRRTHEVVHYRHC	3	0		ATGGTGCTTTGGAGTGGGAAGGATGAGCAGGCGGTTGAGTGGGTGGAGTGT	51	YVLWSGKDEQAVEWVEC	3
YRIVTYNCTILIRSIVC	3	0		ATGGTGTGGTATTATGCTATTAATAGTTGGAAGGTGGTTTATAAGTATTGT	51	YVWYYAINSWKVVYKYC	3
YRKEYRNSNNRRKESYC	3	0		ATGGTGTGTTCGTTTACGATGAATCAGAATGATAGTAGTGAGAATCATTGT	51	YVCSFTMNQNDSSENHC	3
YRKGRLKRSDDCMFYDC	3	0		ATGGTTAATTATTCGCAGGTGAAGGTGTTGCCGGGGAGGTTTTGTACGTGT	51	YVNYSQVKVLPGRFCTC	3
YRLIYIEKYCVISCVTC	3	0		ATGGTTAGTTTGTTTTATTATACTTTTAATCGTGTGTGGAAGCGTTTGTGT	51	YVSLFYYTFNRVWKRLC	3
YRWTYTSWPYVFHTNTC	3	0		ATGGTTATGTCGCGGTTGTAGAATCTTAAGAAGTATGTGCATGCTATTTGT	51	YVMSRL+NLKKYVHAIC	3
YSCDSKFMNDNWFRKMC	3	0		ATGGTTGAGTTGATGAATTGGCCTGAGTTTATTGCGCGGGTGTATGATTGT	51	YVELMNWPEFIARVYDC	3
YSILKVWNNRLWIVYLC	3	0		ATGTATAAGATTAGTGGGTGGCCGTCGTTTGTTGTGGATTGGTTTGAGTGT	51	YYKISGWPSFVVDWFEC	3
YSILNYCWFMCPVCSRC	3	0		ATGTATATTTATAGTTATAAGCATGCGAAGCATTTTTATTATTGGCTTTGT	51	YYIYSYKHAKHFYYWLC	3
YSLYRVMQMYKNGYDSC	3	0		ATGTATATTTGGCATGGGGATCCGCGGAGGCATGTGATTTGGGTGAGGTGT	51	YYIWHGDPRRHVIWVRC	3
YSMWVFKNTHEVEHYDC	3	0		ATGTATCATTTTTGGACGGATGTTGTGTGGCATTCTTTGTGGAGGGTTTGT	51	YYHFWTDVVWHSLWRVC	3
YSRMRKFSACQSYGKDC	3	0		ATGTATCTGTGGAGTGGGAAGACTAATGATAAGGTGATTTGGCAGTTGTGT	51	YYLWSGKTNDKVIWQLC	3
YSTTSWYVMSIKRRYVC	3	0		ATGTATCTTAGTGATGTTTCTGAGCTGCGTTTTATTTATTATTGGAAGTGT	51	YYLSDVSELRFIYYWKC	3
YSWYLNWQAQWKKFEFC	3	0		ATGTATGCGAGGACGCAGCTGCGGGCTAATATGATGCATTGTACTGATTGT	51	YYARTQLRANMMHCTDC	3
YTNAWKYGERDAKWRNC	3	0		ATGTATGGTCTTTATTGGAAGGTGGAGCAGCGTTGGACTAAGGTGAATTGT	51	YYGLYWKVEQRWTKVNC	3
YTRLIGAQMISWKVDIC	3	0		ATGTATGTGACGTGGGCTTGGAAGTCGTATAGTGTTCTGTGGACTTCGTGT	51	YYVTWAWKSYSVLWTSC	3
YVCSFTMNQNDSSENHC	3	0		ATGTATTATTATAGTTGGGTGAATATGTCGGAGTGGAAGACGCTGTGGTGT	51	YYYYSWVNMSEWKTLWC	3
YVELMNWPEFIARVYDC	3	0		ATGTATTGGTGGTCTGGGTCGTCTGTTTCGCTGGTTGTGTGGCAGCATTGT	51	YYWWSGSSVSLVVWQHC	3
YVKYNGWTHEVYVYEGC	3	0		ATGTATTGGTTTTATTGGAAGAAGGGGGAGTATATTAAGGTGGGTGAGTGT	51	YYWFYWKKGEYIKVGEC	3
YVLWSGKDEQAVEWVEC	3	0		ATGTATTTTTGGAATGGGTAGGATTTGGCTGATTTGCAGTGGCGTATTTGT	51	YYFWNG+DLADLQWRIC	3
YVMSRL+NLKKYVHAIC	3			ATGTCTAGGATGAGGAAGTTTAGTGCTTGTCAGTCTTATGGTAAGGATTGT	51	YSRMRKFSACQSYGKDC	3
YVNYSQVKVLPGRFCTC	3	0		ATGTCTTGTGATAGTAAGTTTATGAATGATAATTGGTTTAGGAAGATGTGT	51	YSCDSKFMNDNWFRKMC	3
YVSLFYYTFNRVWKRLC	3	0		ATGTGGTATTATACTTATTCGAATAGGTATAAGTGGGTTCCGTATCAGTGT	51	YWYYTYSNRYKWVPYQC	3
YVWYYAINSWKVVYKYC	3	0		ATGTGGTATTATACTTTTCGGAATAAGTGGCATAGGCTTAGGAGGTTGTGT	51	YWYYTFRNKWHRLRRLC	3
YWSYNDLTHEVIWWSDC	3	0		ATGTGGTCTTATAATGATCTTACGCATGAGGTGATTTGGTGGAGTGATTGT	51	YWSYNDLTHEVIWWSDC	3
YWWYYWKSSEYKILLTC	3	0		ATGTGGTGGTATTATTGGAAGAGTAGTGAGTATAAGATTTTGCTGACGTGT	51	YWWYYWKSSEYKILLTC	3
YWYYTFRNKWHRLRRLC	3	0		ATGTGTCATAGTCCTTGTGGTCGGACTAATATTGGGGCTACGGAGCCTTGT	51	YCHSPCGRTNIGATEPC	3
YWYYTYSNRYKWVPYQC	3	0		ATGTGTGCGGTTCATAATTCGCTGGGTACGATGCAGTATGGGTGGAATTGT	51	YCAVHNSLGTMQYGWNC	3
YYARTQLRANMMHCTDC	3	0		ATGTGTGTGATTTGGAAGAAGACTACGCTGGAGGTTTGGACTTATTTTTGT	51	YCVIWKKTTLEVWTYFC	3
YYFWNG+DLADLQWRIC	3			ATGTGTTGTACTAAGAAGTAGATGCGTGATGAGAATTGGCTTATTTTGTGT	51	YCCTKK+MRDENWLILC	3
YYGLYWKVEQRWTKVNC	3	0		ATGTTGAATTGGATTAAGTATGATAGTAGTGAGTGGCATTCTGTGAGTTGT	51	YLNWIKYDSSEWHSVSC	3
YYHFWTDVVWHSLWRVC	3	0		ATGTTGATTTATCATAAGAGGCATATTAGTTTTGTTATTCTTCGGGTGTGT	51	YLIYHKRHISFVILRVC	3
YYIWHGDPRRHVIWVRC	3	0		ATGTTGGAGTGGAGTACGATTAATAGTAAGAATTGGAATATTGTTAAGTGT	51	YLEWSTINSKNWNIVKC	3
YYIYSYKHAKHFYYWLC	3	0		ATGTTGTGTTTTGTGTTGCAGAAGAATGGGCAGTGTAGGTGGGGTAGGTGT	51	YLCFVLQKNGQCRWGRC	3
YYKISGWPSFVVDWFEC	3	0		ATGTTTAAGTTGGAGCCGTGGCCTACTTTTGCGGTGCATAAGTGGGAGTGT	51	YFKLEPWPTFAVHKWEC	3
YYLSDVSELRFIYYWKC	3	0		ATGTTTACTGGTACGGAGAATATTGTGGAGTATAAGAAGGTGAATGGTTGT	51	YFTGTENIVEYKKVNGC	3
YYLWSGKTNDKVIWQLC	3	0		ATGTTTGGTCATAGGATTCTTAATGATGGGAGGTCGAAGTGGCATGCTTGT	51	YFGHRILNDGRSKWHAC	3
YYVTWAWKSYSVLWTSC	3	0		ATGTTTTATTATACTCATGATCAGAGGTGGCAGTATACGAATAGTGGGTGT	51	YFYYTHDQRWQYTNSGC	3
YYWFYWKKGEYIKVGEC	3	0		ATGTTTTATTATAGTTGGAGGAAGCAGAAGTGGTTTTGGATTGGTCCGTGT	51	YFYYSWRKQKWFWIGPC	3
YYWWSGSSVSLVVWQHC	3	0		ATGTTTTATTTTTATTATAGTTATAATGGTGAGTGGAGGAGGTTGAGTTGT	51	YFYFYYSYNGEWRRLSC	3
YYYYSWVNMSEWKTLWC	3	0		ATAGCGGCTTAGACGAGTAGGTAGTGGCTGGATGTGGATGTGAATACGTGT	51	IAA+TSR+WLDVDVNTC	2
IAA+TSR+WLDVDVNTC	2			ATGAAGAAGAAGAATTTTAAGGAGATTTATTTTTGTCATACTGAGTTTTGT	51	YKKKNFKEIYFCHTEFC	2
Y+++TRIRMDQQACSGC	2			ATGAAGAAGAAGGAGTATGATGGTAGTATGCATGATAGTTATGAGTGTTGT	51	YKKKEYDGSMHDSYECC	2
Y++MVSGDALSSS+ALC	2			ATGAAGAAGAGGCATTTTACGATTAGTTGGTCGAAGAATAAGCATGGGTGT	51	YKKRHFTISWSKNKHGC	2
Y++P+H+SSSPLSDPSC	2			ATGAAGAAGAGGGCTAAGATGTATTAGATTACTGGTTGTTGTGTGCAGTGT	51	YKKRAKMY+ITGCCVQC	2
Y++TKPGE+QPACPHLC	2			ATGAAGAAGAGTGTTAATTAGAATAATTATAGTTTTATTGGGTATGAGTGT	51	YKKSVN+NNYSFIGYEC	2
Y++TNNTPRKATKRWKC	2			ATGAAGAAGCTTAGTATGATGGAGTTGAATTATGTTCCGAGGAAGAGTTGT	51	YKKLSMMELNYVPRKSC	2
Y+AGQLCKMME+NRYPC	2			ATGAAGAAGCTTCCGTCTATTGCGGATACTGATGATCGTTTTTAGCCGTGT	51	YKKLPSIADTDDRF+PC	2
Y+AHFSNNAYKMCNMTC	2			ATGAAGAAGGAGTTTTATAATAAGACTGGTCATATTGAGACTACGTGGTGT	51	YKKEFYNKTGHIETTWC	2
Y+AIRTDCWMIVVRWQC	2			ATGAAGAAGGATCATTTGCGGCCGTCTATTGAGACGGAGCGGACTTAGTGT	51	YKKDHLRPSIETERT+C	2
Y+ANDIVLHLLSEHVEC	2			ATGAAGAAGGTTGATAAGTCGGTTTTTATTCAGTTTAGGAGTTTGTTGTGT	51	YKKVDKSVFIQFRSLLC	2
Y+ANLSNYYSYSDVGIC	2			ATGAAGAAGTCGGGTACGTCGTCGATGAATTTGTAGTATCAGAGGGATTGT	51	YKKSGTSSMNL+YQRDC	2
Y+CCMAT+SVCRLWRNC	2			ATGAAGAAGTGGTGTAGGCTTGAGTGGTATTCTTGTTTGATTTATAGGTGT	51	YKKWCRLEWYSCLIYRC	2
Y+DGDKEI+RSAG+LGC	2			ATGAAGAAGTGTAATGTGAGGATTAATACGAATGGGAATGTGAGGTGTTGT	51	YKKCNVRINTNGNVRCC	2
Y+DKDVNVGTLLKSWYC	2			ATGAAGAATAATTGTGTTCTGGTTTGTTTTTGGTATACTAGGAGTTGGTGT	51	YKNNCVLVCFWYTRSWC	2
Y+DRAFGTG+TDLQFRC	2			ATGAAGAATAGGCAGAATTATGAGATTTCTAGTCCTGAGGATGATAGTTGT	51	YKNRQNYEISSPEDDSC	2
Y+DTTGVPIHKGRQEEC	2			ATGAAGAATAGGGCGGGTGAGAGTTATTGGTATCTGATGATGTTTGATTGT	51	YKNRAGESYWYLMMFDC	2
Y+DWQQTWL+MEPVKHC	2			ATGAAGAATAGTGCTGCGAGTTGTCCGAATAGTGAGTGTAATAGGTAGTGT	51	YKNSAASCPNSECNR+C	2
Y+EGIAMKMQHANIRGC	2			ATGAAGAATAGTTAGAATCCGTATCATTATATGTATATGATGCGTCTGTGT	51	YKNS+NPYHYMYMMRLC	2
Y+EMNQRYRDTELK+EC	2			ATGAAGAATATTAGTACGGTGAAGACTTCGACTATGACGACGGATTAGTGT	51	YKNISTVKTSTMTTD+C	2
Y+ENSVT+VQVNVSHRC	2			ATGAAGAATATTGCGATGACTAAGCTGTTTGGTATGAAGAATGAGAAGTGT	51	YKNIAMTKLFGMKNEKC	2
Y+ESYVFASNWNVTWSC	2			ATGAAGAATCTTTAGACTGATACGTAGTATAGTCTGGTGACGAAGGATTGT	51	YKNL+TDT+YSLVTKDC	2
Y+GTNEHAH+SIHHWDC	2			ATGAAGAATGAGGTGTCGGCTTATAGGCTTGATTGTACTCTTTAGGCTTGT	51	YKNEVSAYRLDCTL+AC	2
Y+HHYTPKHNNRRYKVC	2			ATGAAGAATGATAAGCTTCCGGTTCTGCAGGAGACTTAGCGTATTATTTGT	51	YKNDKLPVLQET+RIIC	2
Y+HNDNGTASCSSGV+C	2			ATGAAGAATGATGGTAGGAAGGATGGTAAGTTTCGTTTTCGTTGGATTTGT	51	YKNDGRKDGKFRFRWIC	2
Y+IADFHKMLDWIWTTC	2			ATGAAGAATTAGAAGAATTATAGTGGGCTGTATCCTTAGAGTAATAAGTGT	51	YKN+KNYSGLYP+SNKC	2
Y+IGL+TTYLTNTAVMC	2			ATGAAGAATTCTTTTTATAAGAGTACGAATGAGAGGCTTGATAGTCGTTGT	51	YKNSFYKSTNERLDSRC	2
Y+ILSTET+TDGTYPIC	2			ATGAAGAATTGTTATATTTTGCGTTATAAGTATCAGAAGATTTTTTGGTGT	51	YKNCYILRYKYQKIFWC	2
Y+KANDEISGTNQKLMC	2			ATGAAGAATTTTGGTAGGAAGATGCATTTGTCGGATAGGGTTCTTACGTGT	51	YKNFGRKMHLSDRVLTC	2
Y+KDAI+VYMGRSIDRC	2			ATGAAGACGAGTGGTCGTAATAATAGTGTGAATGTGAATAGTTATCTGTGT	51	YKTSGRNNSVNVNSYLC	2
Y+KKEMPIRYEFV+TCC	2			ATGAAGACGCAGAAGGATGATAAGAGTCTTAAGGATGGGCATATGTTTTGT	51	YKTQKDDKSLKDGHMFC	2
Y+KLSVMLKRIVCYPSC	2			ATGAAGACGCGTAAGGCTAAGTATTTTAGGTCGAGGCTGTGGGAGTGGTGT	51	YKTRKAKYFRSRLWEWC	2
Y+KRRYDRTHAAK+TYC	2			ATGAAGACGGAGAAGTGGTATAGGAGTAATTTTTTGATTAGGGTGCTGTGT	51	YKTEKWYRSNFLIRVLC	2
Y+KRYHCNSTSGHMERC	2			ATGAAGACGGGTGATTGGGAGAATATGTGTCCTATGTTTAGTGCGGAGTGT	51	YKTGDWENMCPMFSAEC	2
Y+LEYFVVNQSGWNSKC	2			ATGAAGACGTCGGGTTGTAAGTTGTAGAGTCTTAAGGAGACGACGAATTGT	51	YKTSGCKL+SLKETTNC	2
Y+LIALTTHMNNLVTLC	2			ATGAAGACTATGTGGACGTAGGTTGATCGTGCTGGGATTGGTAGTCTGTGT	51	YKTMWT+VDRAGIGSLC	2
Y+LIYVYDYTVMKCMCC	2			ATGAAGACTGAGCCTGCGTATGAGTCTTATCAGCGTGGTAGGAGGCCGTGT	51	YKTEPAYESYQRGRRPC	2
Y+LKRDMPE+IKTCE+C	2			ATGAAGACTGTTACGATTAATGAGATTACTGGGGCTAATTGTATTTGGTGT	51	YKTVTINEITGANCIWC	2
Y+LREKDKYLYT+PFVC	2			ATGAAGACTGTTGTTAATGCGAATGTGGTTATTTGTTCGCGGGCGGTGTGT	51	YKTVVNANVVICSRAVC	2
Y+MLY+G+VGR+LNATC	2			ATGAAGAGGAAGATGTTTAATTGTAAGCCGAGGGCTACGGGTATGATTTGT	51	YKRKMFNCKPRATGMIC	2
Y+MRGNTSDGLNKPKDC	2			ATGAAGAGGGAGGTGCGTAAGTGTCCTAAGAATGAGTATCGTGATACTTGT	51	YKREVRKCPKNEYRDTC	2
Y+MSYVASL+AKMYKSC	2			ATGAAGAGGGGTTGTCAGAATACGAAGCTGAAGTCGAGTGTGACGTCTTGT	51	YKRGCQNTKLKSSVTSC	2
Y+NCKK+SHL+KDYMRC	2			ATGAAGAGTAATAAGGTTGATATGCATAGGACGTTTGATACTAATATTTGT	51	YKSNKVDMHRTFDTNIC	2
Y+NINPETSVTRLAHKC	2			ATGAAGAGTACGAAGTAGAAGCCTTATGAGACGATTGCGCAGATGAATTGT	51	YKSTK+KPYETIAQMNC	2
Y+NLF+YGKDDDGEPRC	2			ATGAAGAGTACTATTGCTAAGATGCCTGAGGTTAGGGCGCCTACTATTTGT	51	YKSTIAKMPEVRAPTIC	2
Y+NSALKQ+NNEKTSLC	2			ATGAAGAGTAGGATGATGCGGTCTAGGAAGCAGACTTCGAAGAATCCTTGT	51	YKSRMMRSRKQTSKNPC	2
Y+NSGPNVIEDK+HRDC	2			ATGAAGAGTAGTATTGTGTATAATGAGTATGTGTGTCGGTGTGGGCATTGT	51	YKSSIVYNEYVCRCGHC	2
Y+NSVRKLQTEVGNKNC	2			ATGAAGAGTATGAGGAGTAATATGAATAGTACGTGGAATATGAGGAATTGT	51	YKSMRSNMNSTWNMRNC	2
Y+PYLSNLHYSTSGIMC	2			ATGAAGAGTATTACTATTGTTGTGAAGAATGGTGAGATTTATTTGTATTGT	51	YKSITIVVKNGEIYLYC	2
Y+QNVQDAFVINARSHC	2			ATGAAGAGTGAGACTAGGAATCCTCATAAGGTGCATCTGATGAGTAAGTGT	51	YKSETRNPHKVHLMSKC	2
Y+R+PEAVRTMHIER+C	2			ATGAAGAGTTATATGGTGAGTGAGTAGTAGGTTTGGATTTTGCAGATTTGT	51	YKSYMVSE++VWILQIC	2
Y+RDSQTLIPLSEMCIC	2			ATGAAGAGTTGTAATTGTGTGGATTGTAGGACGGTTCGTAGGAGTAAGTGT	51	YKSCNCVDCRTVRRSKC	2
Y+RGDS+YATRSSHGVC	2			ATGAAGAGTTTGATTAATGATAATGAGAGTATGAATTCGTATTATCTTTGT	51	YKSLINDNESMNSYYLC	2
Y+RK+KRSNYVNR+WDC	2			ATGAAGATGAAGAATAATTGTCCGTGGGTGCAGTCTAGTGATAAGACGTGT	51	YKMKNNCPWVQSSDKTC	2
Y+RMSELIKQEKSVQIC	2			ATGAAGATGAAGATGGATCTGAGTAATAATGTTTAGATGGTTAATCAGTGT	51	YKMKMDLSNNV+MVNQC	2
Y+RNLRQKFMHRRFDTC	2			ATGAAGATGAATAGTAATATGAATGCTTTTGAGCCGGGTCTGGTTTGTTGT	51	YKMNSNMNAFEPGLVCC	2
Y+RTGINTC+RLETKHC	2			ATGAAGATGAATGAGCAGCCGCATCTGAAGCATATGCCTGAGGCTCTTTGT	51	YKMNEQPHLKHMPEALC	2
Y+RVDIDKDRC	2			ATGAAGATGAGGAATAGGTAGAGTAGTAAGCATACTATGTATAATGCGTGT	51	YKMRNR+SSKHTMYNAC	2
Y+RWPR+TDKCDICAIC	2			ATGAAGATGCATGGTACGTATCATGTTTAGGATCAGTAGGCGCAGAGTTGT	51	YKMHGTYHV+DQ+AQSC	2
Y+SLPGPRMVYWNYPKC	2			ATGAAGATGCTGCGTCGTAAGTATTTTTTTAAGCGGCGTACTAATACTTGT	51	YKMLRRKYFFKRRTNTC	2
Y+SNSAHME+TGHDSDC	2			ATGAAGATTAATGATCATAAGATGTCGGATGAGAATTCTTTTTTGAATTGT	51	YKINDHKMSDENSFLNC	2
Y+SNSNSKWSWEYNTEC	2			ATGAAGATTACTTTGCGGTTTACTACGAGGACGGGTACTCTGGATCTGTGT	51	YKITLRFTTRTGTLDLC	2
Y+SSNFILIRFLKTHTC	2			ATGAAGATTAGTAAGAAGCTTGTTGCTGAGAATATTAATGATCATCAGTGT	51	YKISKKLVAENINDHQC	2
Y+TIMTVNINVDTKDCC	2			ATGAAGATTCCGTCGCAGCGTGGTACGGGGACGTGGGCTCGGGGTACGTGT	51	YKIPSQRGTGTWARGTC	2
Y+TLFCRNKLKYLHIEC	2			ATGAAGATTCCTTAGTATAATCGTAGTAGGAGGAATATGTTGGCGAATTGT	51	YKIP+YNRSRRNMLANC	2
Y+TN+++NYWMHSVIMC	2			ATGAAGATTGATCATGTGGTGTGGACGTGGCCGAATCAGACTGCGGTGTGT	51	YKIDHVVWTWPNQTAVC	2
Y+VDSSEQRRSED+LIC	2			ATGAAGATTGCGAGTTAGGATACGATTGGGTGTGGGATTTGGAAGTAGTGT	51	YKIAS+DTIGCGIWK+C	2
Y+VKDYLDEGANDEEQC	2			ATGAAGATTGTGTTTTTTTGGAATACGCGTGTGTTGACTATGTTTCGGTGT	51	YKIVFFWNTRVLTMFRC	2
Y+VKINYSSKLVPATQC	2			ATGAAGATTTATCTTTTTAATGATAATATGGTTATTACTGTGAGGTTGTGT	51	YKIYLFNDNMVITVRLC	2
Y+VKNNSRQETKN+DAC	2			ATGAAGATTTATTATAGTAATTGGTATCTTTGGATTTATTTGTGGAGGTGT	51	YKIYYSNWYLWIYLWRC	2
Y+VSHTWPCNTKH+CTC	2			ATGAAGCAGACGAGGTTTATGTGTCGGTCGTGTCCTTGTTATTGGAAGTGT	51	YKQTRFMCRSCPCYWKC	2
Y+VTLSKMSDAEMENDC	2			ATGAAGCAGAGTCATAATATGGATAGTATGACGCATTATTTGCAGTGTTGT	51	YKQSHNMDSMTHYLQCC	2
Y+WQKGEKISPSNVYVC	2			ATGAAGCAGTATAATGTGGCGCCTAAGCGGCTTGCGCGTAATAAGGATTGT	51	YKQYNVAPKRLARNKDC	2
Y+YMARKVCNSLRL+RC	2			ATGAAGCAGTTTGATTTGACGAAGTTGACTAAGCGGTCGGAGTAGGTGTGT	51	YKQFDLTKLTKRSE+VC	2
Y+YRAHMDKGSNLRRNC	2			ATGAAGCATATTGATAAGCTGTGGCTGTATAGGATTTGGATTTATGATTGT	51	YKHIDKLWLYRIWIYDC	2
Y+YVR+SSGTYSILAAC	2			ATGAAGCATGATAAGATGACGAGTTCGGCGCCTCGTAAGTCTCCGGCGTGT	51	YKHDKMTSSAPRKSPAC	2
YA+DMAMCI+GSRSD+C	2			ATGAAGCATGATAATTGGACGAGTGATTATAATGATAAGACGCAGCCTTGT	51	YKHDNWTSDYNDKTQPC	2
YA+LYHGNNQCSLKLHC	2			ATGAAGCATGTGTGTCTGACGGATGATGATGAGTGTGTGCGTAGTTGTTGT	51	YKHVCLTDDDECVRSCC	2
YA+NMRC+MKEIDSGSC	2			ATGAAGCATTAGAGGAGGGTTTTTAAGGTGATGACGTGGGAGTTTCATTGT	51	YKH+RRVFKVMTWEFHC	2
YA+WNDWALMHPSQKFC	2			ATGAAGCATTGTGAGAAGAATCTGACTGTTGTTTATGTTTGTGTTGATTGT	51	YKHCEKNLTVVYVCVDC	2
YA+YKMHINGIGQKVDC	2			ATGAAGCCGCAGTAGATGCTGAATACTTAGAGGGTTGAGTGGACGCTTTGT	51	YKPQ+MLNT+RVEWTLC	2
YAAQEESAFKHPVGQVC	2	0		ATGAAGCCGGGTACGCATAATAAGTTGTAGACGCGGACGTGTTGTTGGTGT	51	YKPGTHNKL+TRTCCWC	2
YAAWCNDNRAFLTDKSC	2	0		ATGAAGCCGTATGCGAAGTAGCATAATGAGGTTAGGACGGTGCCGCAGTGT	51	YKPYAK+HNEVRTVPQC	2
YACTFKR+FFTC+LSNC	2			ATGAAGCCTGCTAGGCATTATAGTTATATTTCTAGTAATCTTAGTCAGTGT	51	YKPARHYSYISSNLSQC	2
YACVTKY+FYVVIWNVC	2			ATGAAGCCTTATTGTGGTAATTATCAGTGTTGGATTATTAGGACTCTTTGT	51	YKPYCGNYQCWIIRTLC	2
YAD+K+HK+LMWSCQSC	2			ATGAAGCGGAAGTCTTGTTGGAAGATGTTGGTTGTTTTTAGTAGGGATTGT	51	YKRKSCWKMLVVFSRDC	2
YADTVKWPNHYKKN+AC	2			ATGAAGCGGCAGCATGTTTATAATACTAATAAGGCTAGTTGGGCTGCTTGT	51	YKRQHVYNTNKASWAAC	2
YADVKCKFWIRWVVLRC	2	0		ATGAAGCGGTAGGAGGGTCATATGTATTTGTGGACTCTTTGTCCGGGTTGT	51	YKR+EGHMYLWTLCPGC	2
YAECVVCVYIDGWYWAC	2	0		ATGAAGCGTACTAGGTAGACTAGTTAGAATAAGCTTTAGAGGTATAAGTGT	51	YKRTR+TS+NKL+RYKC	2
YAEFPAT+WDIKH+SYC	2			ATGAAGCGTGAGAGGCGTTGTGTTCTGAATTCGAATGCGAAGCCGCAGTGT	51	YKRERRCVLNSNAKPQC	2
YAEGRKTGESR+WMISC	2			ATGAAGCTGACTGAGCGGCTTCTTGATGTTTATTATATTACTGTTAATTGT	51	YKLTERLLDVYYITVNC	2
YAESCRNSISD+NDDGC	2			ATGAAGCTGATTATTTATATTTCTAGTAATGGTGATCTTGTGATTAGTTGT	51	YKLIIYISSNGDLVISC	2
YAFNARGNGVSCYPQMC	2	0		ATGAAGCTGATTGGGTAGGAGAATTCTAATAGTTGTTTGATGCCGTATTGT	51	YKLIG+ENSNSCLMPYC	2
YAGP+DAIWHNSSVTEC	2			ATGAAGCTGCAGGTTGTTTATGATGATGTTATGCAGAATCCGTGTTTGTGT	51	YKLQVVYDDVMQNPCLC	2
YAGRGNNDAPLVWI+TC	2			ATGAAGCTGCCGGAGAATACTAAGTCGAGGCGTGCGAATGGTCTGGATTGT	51	YKLPENTKSRRANGLDC	2
YAHDMIKYKMQMQWK+C	2			ATGAAGCTGGGTAAGCTGCGTAAGCGGAAGCGGCAGGTGACTTAGCAGTGT	51	YKLGKLRKRKRQVT+QC	2
YAHKAYETDTRPSMPVC	2	0		ATGAAGCTGGTGAGGACTGTGAAGAGGCCTCATTGGACGGAGGGGATGTGT	51	YKLVRTVKRPHWTEGMC	2
YAHYTVCYMTTMRMTIC	2	0		ATGAAGCTGGTGGATTGTAAGTATTTTTCGAAGGCGAAGCGTGATGCGTGT	51	YKLVDCKYFSKAKRDAC	2
YAILVLAEQIFLILAEC	2	0		ATGAAGCTTAAGAAGTGTAATCATGAGCTGAATAAGCAGGTTTAGGATTGT	51	YKLKKCNHELNKQV+DC	2
YAIN++MRSVERWRKAC	2			ATGAAGCTTATTGCTTGGAATTCGGGTGTTGTGATTATTGTGCGGACGTGT	51	YKLIAWNSGVVIIVRTC	2
YAINYATYPSETRQDPC	2	0		ATGAAGGAGATTACTGAGAATGTGGAGAGGATTGTGAATCGGACGTAGTGT	51	YKEITENVERIVNRT+C	2
YAIWYLVYGCLKKANIC	2	0		ATGAAGGAGATTGTTTATAATGATCGTTTGAGGCATAGTTGTTTGAAGTGT	51	YKEIVYNDRLRHSCLKC	2
YAKCDQQLAYIQMSWKC	2	0		ATGAAGGAGATTTGGTGTCATAATTCTAAGGCTCGGAGGAAGGAGTATTGT	51	YKEIWCHNSKARRKEYC	2
YAKDVWCVALPIGNRQC	2	0		ATGAAGGAGCGTAGGAGTAATCATCAGTTTAAGCTGTATTGGATGAAGTGT	51	YKERRSNHQFKLYWMKC	2
YAKMLGPGKLFSFEKKC	2	0		ATGAAGGAGGATCCGGAGGATCTTTTGGAGTGTACGCAGAAGCTTATGTGT	51	YKEDPEDLLECTQKLMC	2
YAKNCCQSVRFSHERFC	2	0		ATGAAGGAGGTTTCGGCTGTGAGGTTTTAGATGCTTTAGTGTCAGCTTTGT	51	YKEVSAVRF+ML+CQLC	2
YAKNHSIADYIWLRNCC	2	0		ATGAAGGATAAGCGGAGTGAGAAGGTGGATTCGTTTAATAAGGAGCCGTGT	51	YKDKRSEKVDSFNKEPC	2
YAKRLSDGKFMFRNLNC	2	0		ATGAAGGATGATATGCAGTGTAATACTAAGTAGCGTTCGATGAAGAAGTGT	51	YKDDMQCNTK+RSMKKC	2
YAKTNQQSAT+KSEHKC	2			ATGAAGGATGCGGTTAAGATGCAGCGTACGGTTAATGGGGGGAGTAATTGT	51	YKDAVKMQRTVNGGSNC	2
YALH+RHMVVERNLVIC	2			ATGAAGGATGCTGGGCTGGCGAGTTTGAGTGCGACTAGTAAGCTTTTGTGT	51	YKDAGLASLSATSKLLC	2
YALHTQIN+TISMHRLC	2			ATGAAGGATGGGAGGACTAAGAATACGTTGAATATGGGTCCGAAGTGGTGT	51	YKDGRTKNTLNMGPKWC	2
YALKKSSNGLNLSMSMC	2	0		ATGAAGGATTATACTTCGATGAATGAGACTACTCAGGCGGGTAGTAATTGT	51	YKDYTSMNETTQAGSNC	2
YALLYNWQKTCRRLRKC	2	0		ATGAAGGATTATGAGGAGTCTCGTGTGAGTCATGTTTATACTCCTTGGTGT	51	YKDYEESRVSHVYTPWC	2
YALNSGLNQNDYNTIWC	2	0		ATGAAGGATTCGAAGGGGTGTCAGTCTTGGACTCCTACGTTTATGGAGTGT	51	YKDSKGCQSWTPTFMEC	2
YAMLM+SRGVKHRSRLC	2			ATGAAGGATTGTGAGATTTAGATTTGGCTGGTGCAGTGGCTTAATGTGTGT	51	YKDCEI+IWLVQWLNVC	2
YANPMWNNVKMPWKVVC	2	0		ATGAAGGATTTTTGTAGTTAGAATATTTAGTATGCTAAGGCGAAGCTGTGT	51	YKDFCS+NI+YAKAKLC	2
YANQVSSVNTAKK+NPC	2			ATGAAGGCGGATTAGTGTAATTAGCAGGGTTATGCGCCGAGTGAGAGGTGT	51	YKAD+CN+QGYAPSERC	2
YANVNRFK+TA+EQRTC	2			ATGAAGGCTAGTTTGATTTATGTGAGGAAGGTTCGTATGACGTTGAGGTGT	51	YKASLIYVRKVRMTLRC	2
YANWKDDKVHLNCITNC	2	0		ATGAAGGCTCGGAGGACTCCTACGCGTGATTGGAGTTCTTGTGGGCCGTGT	51	YKARRTPTRDWSSCGPC	2
YAPGT+PLNRN+QTWEC	2			ATGAAGGCTGCGATGCAGGTTGGTCTGAGTTGGATGTCGCCGATGAATTGT	51	YKAAMQVGLSWMSPMNC	2
YAQHNKTTEFEF+SR+C	2			ATGAAGGCTTGTACGTATAGGACTAATGTGTCGGTGAAGGATTTTGATTGT	51	YKACTYRTNVSVKDFDC	2
YAQNP+RNFSPQ+TWTC	2			ATGAAGGGGACGCGTGTGTTGAGTTATTATCAGACGCTGCTTGATTGGTGT	51	YKGTRVLSYYQTLLDWC	2
YAQWYSRKYMIRRLTSC	2	0		ATGAAGGGGATTTATGGTTCTATTCAGATTACGTTTAAGAATAAGGAGTGT	51	YKGIYGSIQITFKNKEC	2
YARIMLCDATLLND+KC	2			ATGAAGGGGTAGATTGTTAAGTTTTTGATTATTGTGAATCAGGTGAGTTGT	51	YKG+IVKFLIIVNQVSC	2
YARKELEKSVETRSWDC	2	0		ATGAAGGGGTGTTGGGCTCGTAAGCTGACTCTGATTAAGTAGTATCTGTGT	51	YKGCWARKLTLIK+YLC	2
YARKLDKNNVVKAMINC	2	0		ATGAAGGGTATTACGAAGTATCTTGGTGTGTGTGGGGGTTATTGTTATTGT	51	YKGITKYLGVCGGYCYC	2
YARLDYLVGDTPRRGIC	2	0		ATGAAGGGTCATTTTAAGAAGAATAATTATCGGGATCAGGGTAAGATTTGT	51	YKGHFKKNNYRDQGKIC	2
YARNIVT+LSIRQCG+C	2			ATGAAGGGTGATGATTTTTCTTATTGGATGACTACGAATTCTAATGATTGT	51	YKGDDFSYWMTTNSNDC	2
YARTTC+RYRRTNQTNC	2			ATGAAGGGTTGTAATACTGAGTGTTCTCTGACTAATCCTAGGCAGGCGTGT	51	YKGCNTECSLTNPRQAC	2
YARVMLFDRKGHTTYKC	2	0		ATGAAGGTGAATTATATTTGGATGCATAATCTTGTGAAGCATAAGTTGTGT	51	YKVNYIWMHNLVKHKLC	2
YARWWFICDLNPKHVLC	2	0		ATGAAGGTGATGTAGGAGCAGTGGCTTTATGGGCAGAAGATTGCGCCTTGT	51	YKVM+EQWLYGQKIAPC	2
YASVVW+KPRMPLLYEC	2			ATGAAGGTGATTGATAAGAATAAGTGTGTGGATCGTCGGTTGGAGAAGTGT	51	YKVIDKNKCVDRRLEKC	2
YATALWQSARDDNQYMC	2	0		ATGAAGGTGTATAGTGTGCCTAGGAGTAGTATGATTGATGATGTGCAGTGT	51	YKVYSVPRSSMIDDVQC	2
YATCNTPDKLLVNVRRC	2	0		ATGAAGGTGTTGATTTATTCTAATAAGGTGGTTGTGTATAATTGGGGGTGT	51	YKVLIYSNKVVVYNWGC	2
YATDCNNTIVMLPRKAC	2	0		ATGAAGGTTATTGATCAGGGTATGATTAGTACGCGGACGAAGCATGTTTGT	51	YKVIDQGMISTRTKHVC	2
YATEECDSKANLIME+C	2			ATGAAGGTTGTTATTTAGGAGGAGTATTGTATGAAGCTTTGGACTCAGTGT	51	YKVVI+EEYCMKLWTQC	2
YATHQEKFNLKDKVKDC	2	0		ATGAAGTAGAAGAGTCAGCTTTATCATATGGAGAATCTTCTTCATACGTGT	51	YK+KSQLYHMENLLHTC	2
YATLKTPAHMTRLVHWC	2	0		ATGAAGTAGATGAAGTCGGGGTAGCAGAATTGGATGTCTAATTGGAAGTGT	51	YK+MKSG+QNWMSNWKC	2
YATMLNVNAHNSHTSLC	2	0		ATGAAGTAGCAGGATCAGTATGAGAAGTTTATTCATAATAGGATGAATTGT	51	YK+QDQYEKFIHNRMNC	2
YATNECH+RYVRIRDQC	2			ATGAAGTAGCAGTAGAGTGTTGAGATGCAGTCGTGGGAGAAGACTCATTGT	51	YK+Q+SVEMQSWEKTHC	2
YATRRPSALAHRKD+RC	2			ATGAAGTAGCGTGTGCCTTGGTATGGTAGGAATAGTCGGTGTACGATTTGT	51	YK+RVPWYGRNSRCTIC	2
YAV+NFE+VIKNSVMPC	2			ATGAAGTAGGCGAAGGATTCGAATAATGGTACGAGGCTTAGGACGAATTGT	51	YK+AKDSNNGTRLRTNC	2
YAVDRLIQVKCTPRVYC	2	0		ATGAAGTAGTCTCAGGATAAGTATGGTAATTGGTGTAAGCATATGATTTGT	51	YK+SQDKYGNWCKHMIC	2
YAVSGKSPAWSYVAEWC	2	0		ATGAAGTAGTTGTGGGATAATCCGTTGTCGAAGCAGTATGCTATGAATTGT	51	YK+LWDNPLSKQYAMNC	2
YAVYIGIRCRKSYLIEC	2	0		ATGAAGTATAAGTTTGAGATTCTTATTTTTAGTGTGTATGTTGTTAATTGT	51	YKYKFEILIFSVYVVNC	2
YAWLRGYVYVYVLRRVC	2	0		ATGAAGTATGTGATGAGTATTGTTGATGGGTATCTTGATTAGGTGGTGTGT	51	YKYVMSIVDGYLD+VVC	2
YAWYVINGCIEDLNK+C	2			ATGAAGTATGTGTTGAAGTATCAGTTTAGTATGCGGATGCCGGAGACGTGT	51	YKYVLKYQFSMRMPETC	2
YAYKTI+ETKCKDED+C	2			ATGAAGTATTCGGCTGCTTAGGAGGGGATGACTGCTCTTACTCAGAAGTGT	51	YKYSAA+EGMTALTQKC	2
YAYRMSTMVETTFWPGC	2	0		ATGAAGTATTGGAATCGGCAGAAGAGGAATGATAGGTGTGTTGATTTGTGT	51	YKYWNRQKRNDRCVDLC	2
YAYRMVSREHYQYLAYC	2	0		ATGAAGTATTGTGTGTGGAGTAAGATGTATCCGATTTATGCTAATTTGTGT	51	YKYCVWSKMYPIYANLC	2
YAYTLLDASYDSETWTC	2	0		ATGAAGTCGCATATGTTGCCGAGGATGAATCATAAGCATTAGGGGTAGTGT	51	YKSHMLPRMNHKH+G+C	2
YC+IKRQVYLTVVNCKC	2			ATGAAGTCGGAGAAGCCTTAGAATAAGCATAGTATGGGGATTTCTAAGTGT	51	YKSEKP+NKHSMGISKC	2
YC+NGVNNTMANKTSMC	2			ATGAAGTCGGTGAAGCTGTAGAAGCCTCATAAGGTGAATCATTTTGTGTGT	51	YKSVKL+KPHKVNHFVC	2
YC+SVDLKAKMWYPTKC	2			ATGAAGTCGGTGCAGAAGTTTAAGACGAGTAGTCTGGCTGAGTTGTCTTGT	51	YKSVQKFKTSSLAELSC	2
YC+SVECYLNTAN+AFC	2			ATGAAGTCGTTGGATTCGCATGCTCCGTGGACGATGGAGTTGATGAAGTGT	51	YKSLDSHAPWTMELMKC	2
YCCNCKFAVLCWSRDLC	2	0		ATGAAGTGGAAGATTATTTTTAAGTTTGGTATTGCGAAGGTGCTGACGTGT	51	YKWKIIFKFGIAKVLTC	2
YCCQGLTCIELGEAYLC	2	0		ATGAAGTGGAAGATTTATTGGTGGGATTGTCGGCATAAGTCTTGGAATTGT	51	YKWKIYWWDCRHKSWNC	2
YCDQCLN+EDSHYRYHC	2			ATGAAGTGGACGGCGAAGAAGAAGACTAGGAAGTAGTTTTATTCTTGGTGT	51	YKWTAKKKTRK+FYSWC	2
YCEGKLNDCTAG+RDQC	2			ATGAAGTGGAGGCAGATTTGTAGGCTGGATGTTATGCTGAATTATACGTGT	51	YKWRQICRLDVMLNYTC	2
YCEIVLSRLVIVSYIAC	2	0		ATGAAGTGGATTATGTCTTTTGGTAAGTTTAAGTGTAGTTTTAAGAAGTGT	51	YKWIMSFGKFKCSFKKC	2
YCEKICEYQSKAEH+RC	2			ATGAAGTGGCAGAAGATTATTATTCAGTAGGAGATTATGATGGCGGAGTGT	51	YKWQKIIIQ+EIMMAEC	2
YCELSINDNWTVKYWSC	2	0		ATGAAGTGGCTGGGTGAGGTGACTAGTTATCCTTGGCGGTGGATGGATTGT	51	YKWLGEVTSYPWRWMDC	2
YCEYVYTVFSIYNMRMC	2	0		ATGAAGTGGGTGTATACGAGGGTGATGAGGTGGTTGTATAGGACGATTTGT	51	YKWVYTRVMRWLYRTIC	2
YCFLVIIRGLVHWSFRC	2	0		ATGAAGTGGTGTCTTTATATTACGCCTATGTATCATAATCGGACGTATTGT	51	YKWCLYITPMYHNRTYC	2
YCFYFKMGLNWFLYHCC	2	0		ATGAAGTGTATTAGTGTGGGTCATTGGGTTAAGACGAGTATTACTGTGTGT	51	YKCISVGHWVKTSITVC	2
YCGESWLQGCNDRRSRC	2	0		ATGAAGTGTCTGCAGCATTATAATGATAATATGTATAAGCAGAAGCTTTGT	51	YKCLQHYNDNMYKQKLC	2
YCGSNGSYRAYMSWRVC	2	0		ATGAAGTGTCTTCGGAGGCGTGCTTATAATGAGAGGAAGCGGAATTTTTGT	51	YKCLRRRAYNERKRNFC	2
YCHECKAYGMCF+KYFC	2			ATGAAGTGTGAGGATGTGCGGTATTAGCTGGCGCATGATTATTATCTGTGT	51	YKCEDVRY+LAHDYYLC	2
YCIEWTEQVVWIIKQAC	2	0		ATGAAGTGTGAGTGTGCTTGTTAGGGGATTGAGAGGGATTGTAAGGTGTGT	51	YKCECAC+GIERDCKVC	2
YCIIFMHFGNGIIRVNC	2	0		ATGAAGTGTGCGTGGTGGATTGATAGTAATAGTAGTACGGAGATGGAGTGT	51	YKCAWWIDSNSSTEMEC	2
YCILIDFKIGVWLKQKC	2	0		ATGAAGTGTGTGTTGATTCATAATTGGTATAATGATGTTAGGTTTGAGTGT	51	YKCVLIHNWYNDVRFEC	2
YCILMGEIQKR+RNLKC	2			ATGAAGTGTTAGTATGTGTAGCAGACGAGGTAGTCTGGGAAGATTTATTGT	51	YKC+YV+QTR+SGKIYC	2
YCILYVRKQYKGGVVLC	2	0		ATGAAGTGTTCGTATATGCATCGGGCGCAGGGGCGTAAGATGTGTAATTGT	51	YKCSYMHRAQGRKMCNC	2
YCIMWYQYIEQKLRVKC	2	0		ATGAAGTGTTCTTGGGTGTTTGGTTGGTATATTACGGCTGTGTCTAGGTGT	51	YKCSWVFGWYITAVSRC	2
YCINCNGYMMLLK+RMC	2			ATGAAGTGTTTGATTTATACGGAGAAGGTGGATAGTAAGCCGACGAGTTGT	51	YKCLIYTEKVDSKPTSC	2
YCINFAAFVVSISNYKC	2	0		ATGAAGTTGAATAAGCAGGCGGATCCGCCGCAGCCTGAGTATCGGACGTGT	51	YKLNKQADPPQPEYRTC	2
YCIPQNVCRNEFNIQVC	2	0		ATGAAGTTGAATGTGAATACTAAGCTTGAGTGGATTCAGAATCCGATGTGT	51	YKLNVNTKLEWIQNPMC	2
YCIQKNEIGYSEDDNYC	2	0		ATGAAGTTGAGTAATGATTATCTTGCGCGGCAGATGCATAATTATGATTGT	51	YKLSNDYLARQMHNYDC	2
YCIRCNRIMGNRQTKCC	2	0		ATGAAGTTGTTTTATAAGACTCATAATATTAATAGGTAGCTTTATGGTTGT	51	YKLFYKTHNINR+LYGC	2
YCKCVRNWLDDENRYVC	2	0		ATGAAGTTTATGAATATTATGGATGTGAAGAAGATTATTAAGTGTAGTTGT	51	YKFMNIMDVKKIIKCSC	2
YCKESNNSKPNDRPKLC	2	0		ATGAAGTTTATGATGACTATTAGTGTGAAGATTATGTAGTGTGGTAAGTGT	51	YKFMMTISVKIM+CGKC	2
YCKHDWPNMMTDKTTNC	2	0		ATGAAGTTTCATCATGCGGAGCAGCCTTTGAGGAATATGCGTCATAGGTGT	51	YKFHHAEQPLRNMRHRC	2
YCKRNDGE+SKCTRSVC	2			ATGAAGTTTGTGAATTGTCATCCTTGTTATTATACTGGGGATGATGCTTGT	51	YKFVNCHPCYYTGDDAC	2
YCKRSCEKLNSWRLSCC	2	0		ATGAATAAGACGAGTCTTTTGAGTATGATTCGTAATGAGTTGCTTAGGTGT	51	YNKTSLLSMIRNELLRC	2
YCKSVTLGQKPRVASNC	2	0		ATGAATAAGACGATGAGTTTGAAGATTAAGATTAGGTCTTGTGGTAATTGT	51	YNKTMSLKIKIRSCGNC	2
YCKTTYELIYRFKEKWC	2	0		ATGAATAAGACGTTTATGGAGACGCGGCATGATGATAAGGCGGATAATTGT	51	YNKTFMETRHDDKADNC	2
YCKVFIHNGKLWWKLIC	2	0		ATGAATAAGACTTTGAGTGATATTCTTGTTAATGTTGGTACGGATTGTTGT	51	YNKTLSDILVNVGTDCC	2
YCKYIVITTLQNKLGVC	2	0		ATGAATAAGAGGATGCAGAGTGAGGAGGGTACGAATCAGATTCGTGTTTGT	51	YNKRMQSEEGTNQIRVC	2
YCLIKITKNAISRWNFC	2	0		ATGAATAAGAGTACTTAGTAGCAGGGGTATAATAGTCAGGCTACTAAGTGT	51	YNKST++QGYNSQATKC	2
YCLPRMR+L+RFSAQMC	2			ATGAATAAGCTGTAGAGTCCTACGGGGCAGTAGGATACGTATCTTATTTGT	51	YNKL+SPTGQ+DTYLIC	2
YCMKAEKRDCTNSSIPC	2	0		ATGAATAAGCTTAAGGCGAGGAATAATAAGCATCAGCAGATGAGGCTTTGT	51	YNKLKARNNKHQQMRLC	2
YCMKESRESGYVLMEEC	2	0		ATGAATAAGCTTTTGATGATGAAGGATAATGAGAGGATTAATATTATTTGT	51	YNKLLMMKDNERINIIC	2
YCMVE+KWTK+YRIQKC	2			ATGAATAAGGATCTTTATTATACTCCGAATACGCTGAGTAGTTTTATTTGT	51	YNKDLYYTPNTLSSFIC	2
YCN+NLNYMFVD+SRSC	2			ATGAATAAGGATGCTTATCTGACGGCTATGCCTGTGCCTTAGAATTCTTGT	51	YNKDAYLTAMPVP+NSC	2
YCNDGTNKSKMEF+CMC	2			ATGAATAAGGGTAGGAATACGGAGAAGACTAGTAATGTTGAGCTGCATTGT	51	YNKGRNTEKTSNVELHC	2
YCNFVGSVCFIMIYKFC	2	0		ATGAATAAGTCGGGGAAGTTGATTGTGAGTTATATGAATAATTGTCGTTGT	51	YNKSGKLIVSYMNNCRC	2
YCNGRRKKLPLLEFTGC	2	0		ATGAATAAGTCTTCGTATCAGCGGAAGAGTCCGTATGCGAGGTCTATGTGT	51	YNKSSYQRKSPYARSMC	2
YCNNAVTDRVKKKYALC	2	0		ATGAATAAGTGGACTCAGATGAGTTTGGGTGGTGAGAATTATGATTGGTGT	51	YNKWTQMSLGGENYDWC	2
YCNQWMPSQAWFVEINC	2	0		ATGAATAATAAGTGGGGGCAGAAGAGGTTTACGCTGAATTAGTATCTTTGT	51	YNNKWGQKRFTLN+YLC	2
YCPEKRENCNDVFHRRC	2	0		ATGAATAATAATAAGAATCAGAGGCCGGTGAGTACTAGTTATTGTTATTGT	51	YNNNKNQRPVSTSYCYC	2
YCQKIMVGLFMLMINSC	2	0		ATGAATAATAATGAGGTGGTTGAGCAGAGTTTTGAGACGAATCCTAAGTGT	51	YNNNEVVEQSFETNPKC	2
YCQTAVRLDTCAEPTQC	2	0		ATGAATAATACGAAGAATACTTTTAAGACGTAGGATGGTCGTCAGCGTTGT	51	YNNTKNTFKT+DGRQRC	2
YCR+FEVDRKI+EGSLC	2			ATGAATAATACTAGTAAGATTTATATGTTGAGGACGCGGCATACGGCTTGT	51	YNNTSKIYMLRTRHTAC	2
YCRCIYTDLNDQNSNGC	2	0		ATGAATAATACTTCTGAGATGAGGAATGGTAAGTGTTGGAAGTAGGATTGT	51	YNNTSEMRNGKCWK+DC	2
YCRECNSFPRLDTPDHC	2	0		ATGAATAATCATGATGAGACTAATATTATTGTGCTGCAGGTGGTGGTGTGT	51	YNNHDETNIIVLQVVVC	2
YCRERRLFTSKSQCENC	2	0		ATGAATAATGATGGGGGTAGGATTCTTCGGCTGTGTTATTATACGAGTTGT	51	YNNDGGRILRLCYYTSC	2
YCREYTWFTNLSHGSEC	2	0		ATGAATAATGCTGCTGCGCTGCGGAATTGGCAGAATAGGTTGATGGCGTGT	51	YNNAAALRNWQNRLMAC	2
YCRISGRSFCYNHS+CC	2			ATGAATAATGTTCGTAAGGAGCATGTGGAGGATGATAGTAAGGATGGTTGT	51	YNNVRKEHVEDDSKDGC	2
YCRMVRY+MVYIKN+MC	2			ATGAATAATTATACTTTTACGGTTAATATTTTGTTTCGGCATAATGAGTGT	51	YNNYTFTVNILFRHNEC	2
YCRNDVVKNGDKQRNSC	2	0		ATGAATAATTATGATTATTAGTATGAGAGGAGTACTATGTGTAGTAAGTGT	51	YNNYDY+YERSTMCSKC	2
YCRRSIDIKDIYHHYQC	2	0		ATGAATAATTCGTGTTTTAATAATTGGACTCGGCAGTGGTTTGGGTCTTGT	51	YNNSCFNNWTRQWFGSC	2
YCRTKRIRKGI+YW+VC	2			ATGAATAATTGTCCGCGGAGGCATACTATGAAGGTGAATAGTACGAATTGT	51	YNNCPRRHTMKVNSTNC	2
YCSDEYMKNMELWGHCC	2	0		ATGAATAATTTGGTGTGTGATTGTATGATGAAGTTGGTTAAGCTTATTTGT	51	YNNLVCDCMMKLVKLIC	2
YCSEDDWSMRF+TYGIC	2			ATGAATAATTTTATGAGTAAGTCGATGAGTGAGTCGAATATGTGTTTTTGT	51	YNNFMSKSMSESNMCFC	2
YCSETDMVLNYTQSSTC	2	0		ATGAATACGCTTACGAAGGGTGTTCGTCCTTTTACGGCTTTTTGGAGGTGT	51	YNTLTKGVRPFTAFWRC	2
YCSFNSVNDRRTE+QTC	2			ATGAATACGGAGAATACGCATGATATTGATTGGTATAATAAGACTATTTGT	51	YNTENTHDIDWYNKTIC	2
YCSGYLLNICWINLCGC	2	0		ATGAATACGTATGCTAAGTGTGATGATGTGTGTGGTTATTGGTATCATTGT	51	YNTYAKCDDVCGYWYHC	2
YCSLQTVVDVMPRRTIC	2	0		ATGAATACGTTTGATGTGTAGGATTATAAGTTGTGGCGGAGGAAGAAGTGT	51	YNTFDV+DYKLWRRKKC	2
YCSVYLYYH+IDDKSLC	2			ATGAATACTATGATTAGGGAGGATGGTAATTTTAAGAATGAGTAGTATTGT	51	YNTMIREDGNFKNE+YC	2
YCTGRSE+LSGWRNWVC	2			ATGAATACTGATCAGTATTTTGAGCTGACGCCTCTGCAGCGGATTACGTGT	51	YNTDQYFELTPLQRITC	2
YCTHYATEASKKTR+QC	2			ATGAATACTTATCTGAGGAAGAAGTTTTTGGTTCTGAAGCTTTGGCGGTGT	51	YNTYLRKKFLVLKLWRC	2
YCTLYRYVHRTTP+SAC	2			ATGAATAGGAAGAAGATGGCTAAGGCTAATCTTTATGCTAAGTAGAAGTGT	51	YNRKKMAKANLYAK+KC	2
YCTNNYL+DYDTQPMRC	2			ATGAATAGGACTAAGAAGAAGAAGAATAGTGCTTTGGAGTATGGGTTGTGT	51	YNRTKKKKNSALEYGLC	2
YCTPVSKKTQMYNSSDC	2	0		ATGAATAGGCGTGGTTATAAGTCTTCTGATAAGAATGTGCGGAAGCCTTGT	51	YNRRGYKSSDKNVRKPC	2
YCTRRECYPGLRGERSC	2	0		ATGAATAGGGTGTTTCATATGAGGATGATTGTGAATGTTACTAGTAAGTGT	51	YNRVFHMRMIVNVTSKC	2
YCTRTSRRFTPPAHRSC	2	0		ATGAATAGGGTTATTAGGTATTTGATTGATAATATTAGGAGTGCTCCGTGT	51	YNRVIRYLIDNIRSAPC	2
YCTSGHGFPCH+QKDEC	2			ATGAATAGGGTTCAGGAGGATTTGGGGTATGAGATGCCGAAGCATTTGTGT	51	YNRVQEDLGYEMPKHLC	2
YCTW+DQMNVNSL+M+C	2			ATGAATAGGTAGAATATTATTTGTGTGAGTGTTAATGTGTTGTATTTTTGT	51	YNR+NIICVSVNVLYFC	2
YCVCDCAMVFCVTINFC	2	0		ATGAATAGGTCGGTGACTGGGGTGTAGCAGTCTAAGGTTCCGCTTAAGTGT	51	YNRSVTGV+QSKVPLKC	2
YCVDVFWWFSNEWWTRC	2	0		ATGAATAGGTTTACTACGATTGTTGATGAGCGTTATGTGTGTAGGTTTTGT	51	YNRFTTIVDERYVCRFC	2
YCVECRLNTNTNFLFLC	2	0		ATGAATAGTAATAAGTGTTATATTTGGTTGGGGTGGAATTTTAATGAGTGT	51	YNSNKCYIWLGWNFNEC	2
YCVESNCLVA+TEVIYC	2			ATGAATAGTAATACGAAGCAGCGTCAGACTAAGATTAAGAAGAGGGATTGT	51	YNSNTKQRQTKIKKRDC	2
YCVLFDFHLGLLKITHC	2	0		ATGAATAGTACTTGTTATATTGAGGAGTTGAGGTATCCGCATTATTGTTGT	51	YNSTCYIEELRYPHYCC	2
YCVLIAAG+IIWWTQKC	2			ATGAATAGTAGGTAGAGTTTGCTTGAGTGTTTGTATAAGGGTATGTCTTGT	51	YNSR+SLLECLYKGMSC	2
YCVNRDVYWFLHRYSTC	2	0		ATGAATAGTATTAAGAGGAAGGATTGGTTGAAGGTGTGTATTGATCATTGT	51	YNSIKRKDWLKVCIDHC	2
YCVNYVFDLLMVKYNKC	2	0		ATGAATAGTCAGGTGACTCAGATGCTGTAGGGTTTGTTTTGTCCGTAGTGT	51	YNSQVTQML+GLFCP+C	2
YCVSICVVKTISVCVYC	2	0		ATGAATAGTGCGAAGGTTAAGAATCGGAATCAGTCGAAGAAGCTGCAGTGT	51	YNSAKVKNRNQSKKLQC	2
YCVTKCMRP+RHAMNLC	2			ATGAATAGTGCGTTGATGAGTAATGTGAATAAGACTACGTGTCATATGTGT	51	YNSALMSNVNKTTCHMC	2
YCVVIWLEIWVDKKNDC	2	0		ATGAATAGTTCGAAGAAGCAGCCGGCGAGTACTAAGGTGTTTGTTGATTGT	51	YNSSKKQPASTKVFVDC	2
YCVVLLWRSAKYKIDCC	2	0		ATGAATAGTTGTAGGACTCTTAATCATAGGAATGCTGGGAATAGGAAGTGT	51	YNSCRTLNHRNAGNRKC	2
YCVVVKWNKSMRDGGIC	2	0		ATGAATAGTTTTAAGTGTAGTTCTTATCAGAAGTATGGTACGCTGTGTTGT	51	YNSFKCSSYQKYGTLCC	2
YCVVWVNISITRCCCKC	2	0		ATGAATATGAAGAATGTGCATCAGTTGACGAGTCCGGAGGCGAGGCATTGT	51	YNMKNVHQLTSPEARHC	2
YCWCETGNLRYDVERTC	2	0		ATGAATATGATTACGAGGGATAATAGGAAGAAGGATGTTAATTCGGATTGT	51	YNMITRDNRKKDVNSDC	2
YCWILIYPQSEKVSFRC	2	0		ATGAATATGATTTGTTCGGTTATTATTAGGTGTGTTTATTCGTGGCGTTGT	51	YNMICSVIIRCVYSWRC	2
YCWINDNSKYMNNKACC	2	0		ATGAATATGGAGTATGTGAATAGGTTGTGTGATGATGCTAGTTATAATTGT	51	YNMEYVNRLCDDASYNC	2
YCWPICNWSCRACL+SC	2			ATGAATATGTATAAGCTTAAGGCTTATAAGTGTAAGTTGTTTTTGTGGTGT	51	YNMYKLKAYKCKLFLWC	2
YCWTARYRNWFMRATRC	2	0		ATGAATATGTTGAAGAATATTGGTGCGAAGTATAGTAAGTCTAAGGCTTGT	51	YNMLKNIGAKYSKSKAC	2
YCYDENREPYNKMPGTC	2	0		ATGAATATTAATCATACGTATACGAATTATTGGGTGTGTACTGTGCATTGT	51	YNINHTYTNYWVCTVHC	2
YCYRI+QRSTRKMRWWC	2			ATGAATATTACGATTGTTAATTATTTTGGTTTGAGTCGGGTTAGGGTGTGT	51	YNITIVNYFGLSRVRVC	2
YCYRKVWKVLWLRQVVC	2	0		ATGAATATTACGCGGAAGTGGTATAGGCGGAGTTGTGGTCCTCATATGTGT	51	YNITRKWYRRSCGPHMC	2
YCYVSDLKQRYVTVQIC	2	0		ATGAATATTAGGAATACTATTGTGCAGCTGACGATTCAGTTTGTGCGTTGT	51	YNIRNTIVQLTIQFVRC	2
YD+KA+KIKQNLQKFKC	2			ATGAATATTAGGTGTAAGGAGTATTAGGAGTTTCTGCGTAATTTTATTTGT	51	YNIRCKEY+EFLRNFIC	2
YD+N+GDMKGGDGVQVC	2			ATGAATATTATTTATTGGACTAGTGTGAATGTTTTTGTTATTAGGAAGTGT	51	YNIIYWTSVNVFVIRKC	2
YD+VYARIDRPAWKPCC	2			ATGAATATTCATTTGGCTTCGTTTAATATTGATTGGTTTCTGTGTGCTTGT	51	YNIHLASFNIDWFLCAC	2
YDAAQVLSEGV+EMSDC	2			ATGAATATTCTGTAGGGTGAGTTGATGACTGTGAGGTAGAGTAAGAATTGT	51	YNIL+GELMTVR+SKNC	2
YDAVDQTIGTNWHKTSC	2	0		ATGAATATTGCGGTGGTGATGAATTAGGTGAATCCGTATTTTGAGGGGTGT	51	YNIAVVMN+VNPYFEGC	2
YDC	2	0		ATGAATATTGGGATGAGTATTTGTAGTCGTCGTATTGTTATTCGGTTTTGT	51	YNIGMSICSRRIVIRFC	2
YDCRLNVYYQLLKTYAC	2	0		ATGAATATTGTGATGACTGCTAAGAAGAATAGGAATACTGTGTTGCTTTGT	51	YNIVMTAKKNRNTVLLC	2
YDCSSWDVYVCNDSSFC	2	0		ATGAATATTTATCATAATTAGCGGGATCATAAGAGTGGTGAGATTACGTGT	51	YNIYHN+RDHKSGEITC	2
YDDCDRPKPNQDGC+KC	2			ATGAATATTTCTGTGAGTTGGGGGACGCAGATTTATATTGTGAAGGTGTGT	51	YNISVSWGTQIYIVKVC	2
YDDIHLQIYTCDYYIKC	2	0		ATGAATCAGAAGGTGATGTTTATTTCTAATGTGACGTCTGGGAGGTAGTGT	51	YNQKVMFISNVTSGR+C	2
YDDKKSCQMGKFYNR+C	2			ATGAATCAGACGGATTTTCTGCGGATTACGCAGATGAAGAATAATGATTGT	51	YNQTDFLRITQMKNNDC	2
YDDLDWKAERQVCNMHC	2	0		ATGAATCAGGCGCGGGATCAGACGAGTCAGGTTCTGTGTAGTCAGGCTTGT	51	YNQARDQTSQVLCSQAC	2
YDDLVFWHNFNGCHLMC	2	0		ATGAATCAGGTGTAGCGTGGTTGTACGCATTTTATTTTGAAGGCGGTGTGT	51	YNQV+RGCTHFILKAVC	2
YDDT+IKRRVLVKDNNC	2			ATGAATCATCCGAGGGTTATTCAGTGTAAGGCTAATATGTATCCTGTTTGT	51	YNHPRVIQCKANMYPVC	2
YDEKRDYMWDSGDNSRC	2	0		ATGAATCATGCTCGTCATGATACGTAGCATCGTAGTATGTAGGATTATTGT	51	YNHARHDT+HRSM+DYC	2
YDEKRNSLNIAKHTMLC	2	0		ATGAATCATGGGAATTCGAGGCCGCGTATTGCGCATCGTCAGATTAGGTGT	51	YNHGNSRPRIAHRQIRC	2
YDELMLGMRNLRTLRTC	2	0		ATGAATCATGGGGATCATACGAGGATGTATTCTACTCATTTGACGCAGTGT	51	YNHGDHTRMYSTHLTQC	2
YDESCMVYAQ++KNYDC	2			ATGAATCATTGGTGTAGTGCGAAGATTCAGAATCCGTGTACGGAGAGTTGT	51	YNHWCSAKIQNPCTESC	2
YDEVESQKVLKAVVISC	2	0		ATGAATCCGCTTACTAATGTTATGCCTATTCATAGTTAGGAGAGTAAGTGT	51	YNPLTNVMPIHS+ESKC	2
YDFNRNIQVLANNGLSC	2	0		ATGAATCCTCATAAGTGGGTGTCGAGGGTGCTTCGGGATTATGGTTGTTGT	51	YNPHKWVSRVLRDYGCC	2
YDGVCRANPRLHTWTQC	2	0		ATGAATCGGATGATTAATTTGTGTTTGTGGTTTAGGCAGTGGGATGTTTGT	51	YNRMINLCLWFRQWDVC	2
YDHCPQCSANPNKVRPC	2	0		ATGAATCGGCATAATATGACTGCGATGGGTTATACGAGTAGGACTCAGTGT	51	YNRHNMTAMGYTSRTQC	2
YDHRSMEIKWIAVMNWC	2	0		ATGAATCGTAGGCGTAGTTTGGCGAAGAATAATATTCATAGGCTGAAGTGT	51	YNRRRSLAKNNIHRLKC	2
YDIC+RYMLKMT+VHCC	2			ATGAATCGTCAGAGGATGAATCCGTAGGTGAAGCTGAATGCGGATAATTGT	51	YNRQRMNP+VKLNADNC	2
YDIRDPR+LPGKKVISC	2			ATGAATCGTCAGATGCATATTATTGCGAGGGATACGCGTAAGATGTCGTGT	51	YNRQMHIIARDTRKMSC	2
YDIRNVGMMCHMKSSRC	2	0		ATGAATCGTCGTAGGACGTCGAAGTAGAGGATTGCGATGATTAGTTGTTGT	51	YNRRRTSK+RIAMISCC	2
YDISM+KDPADTVV+QC	2			ATGAATCGTGGTAAGCATGATTGTATGCCGTCGCTTTATGATCATGAGTGT	51	YNRGKHDCMPSLYDHEC	2
YDK+RDTK+MKTKQTTC	2			ATGAATCTGAAGATGACTGAGAATATTAAGTGTTATATGTAGAATGTTTGT	51	YNLKMTENIKCYM+NVC	2
YDKENPRGNDSGQQNRC	2	0		ATGAATCTGAGGCTGCCGTTTGGGCCTCCGTTGATTCATATTTTTTATTGT	51	YNLRLPFGPPLIHIFYC	2
YDKYVVTMTTHNSHMRC	2	0		ATGAATCTGAGTAGGAAGCGTACTACTCTTACTTGTACGTCTAAGAATTGT	51	YNLSRKRTTLTCTSKNC	2
YDL+NWDGLFSLI+RHC	2			ATGAATCTGGTTGATTTGAGGCGTCATGGTGTGCTGATGCTGGCTGATTGT	51	YNLVDLRRHGVLMLADC	2
YDLLSLMRMNHCRQRMC	2	0		ATGAATCTTTATCGTGATAATAAGATTCAGGCTGATCGGAATAGGGTGTGT	51	YNLYRDNKIQADRNRVC	2
YDLSMLNV+GQKLLIVC	2			ATGAATCTTTTGGTGACGAAGGCGGAGTCGAGTGGTCAGTGTCATCAGTGT	51	YNLLVTKAESSGQCHQC	2
YDLSVASDDIHSMLWSC	2	0		ATGAATGAGAAGGAGAGGTATAATAAGCATATTATGCGGTTGAATCATTGT	51	YNEKERYNKHIMRLNHC	2
YDLVNELITYFVYASHC	2	0		ATGAATGAGAAGTATGCGACGTAGAATTTGACTGTTATGGTGGCGACTTGT	51	YNEKYAT+NLTVMVATC	2
YDLWFLVVINRSVDTSC	2	0		ATGAATGAGACTGTGAGGTCGAATACTTGTTATAGTGATACTTAGAATTGT	51	YNETVRSNTCYSDT+NC	2
YDMCGANVESLGDNNEC	2	0		ATGAATGAGAGGATGGGTCTTAAGTTGAAGAGGAATTTGGTTAGGTGTTGT	51	YNERMGLKLKRNLVRCC	2
YDMTPAEGGGTEGRMEC	2	0		ATGAATGAGAGTGTGGGTACGAATGGGAATTGGCATAGTTATGAGTAGTGT	51	YNESVGTNGNWHSYE+C	2
YDMTRLEQNTRPTLEAC	2	0		ATGAATGAGATGAAGACTACGAAGTAGGCTAGTGTGAGTGAGGTTGGTTGT	51	YNEMKTTK+ASVSEVGC	2
YDMTSEAINCLMKR+TC	2			ATGAATGAGCGTTAGAATGTTATGAAGCGTTATATTATTAAGTAGCCGTGT	51	YNER+NVMKRYIIK+PC	2
YDMYFYNWDSRWKLTAC	2	0		ATGAATGAGTGGGAGAAGTCTGGTTATGTTAAGTATCTTGCGATTTTTTGT	51	YNEWEKSGYVKYLAIFC	2
YDNDHTRESSISLANRC	2	0		ATGAATGAGTGTGATAAGGTTCAGCGGGCTGAGAATTAGGAGACTCAGTGT	51	YNECDKVQRAEN+ETQC	2
YDNFIRNWYQTFRCKSC	2	0		ATGAATGATAAGGGTGATAAGAATAATAAGCGGGATCATATTTGTACGTGT	51	YNDKGDKNNKRDHICTC	2
YDNINSCKSNHSVHEIC	2	0		ATGAATGATACTGATAGGACGAGGCATTGTAGTCTGTGTGCGTATGGGTGT	51	YNDTDRTRHCSLCAYGC	2
YDNN+HNRNFLSYCIYC	2			ATGAATGATAGTTAGGTTGTGATGACGCGGTATTTGCATCGTGTGAGTTGT	51	YNDS+VVMTRYLHRVSC	2
YDNRKEFLPYTQILCNC	2	0		ATGAATGATTTGCTTAATGTGAAGACGATGATTGGTTTTGCTAGTTAGTGT	51	YNDLLNVKTMIGFAS+C	2
YDNVRIMSTPNMPWSQC	2	0		ATGAATGCGATGAAGTGGACGGATTGTCCTAGTCCTAATTCTTAGTGT	48	YNAMKWTDCPSPNS+C	2
YDNWFRLMHYM+REMKC	2			ATGAATGCGCGGCCGGATCAGTATCATGTTGTTCCTAAGCATCGTTATTGT	51	YNARPDQYHVVPKHRYC	2
YDNY+VTLSQNKQRIGC	2			ATGAATGCGTATTATTGGGCTAATGAGGTGATTTTGCAGAAGGTGTGTTGT	51	YNAYYWANEVILQKVCC	2
YDNYKIRTSNKSSSSLC	2	0		ATGAATGCGTGGAAGAATCAGGAGCTTTATCGTATTATGGTGTGTGATTGT	51	YNAWKNQELYRIMVCDC	2
YDPRANWTNSTRRLKCC	2	0		ATGAATGCGTTGGTTCTGAGGCATAATAAGAGGATTTGGGTTATTTTGTGT	51	YNALVLRHNKRIWVILC	2
YDQ+SGSCL+SALYSHC	2			ATGAATGCTAGGTGTGGTTTTCAGCAGATGTGTGGTCAGTAGAAGACTTGT	51	YNARCGFQQMCGQ+KTC	2
YDQKCVKRLTDKSDLIC	2	0		ATGAATGCTAGTATTCAGTTTGTTTGTTAGACTAATTAGAATATGCGGTGT	51	YNASIQFVC+TN+NMRC	2
YDR+TWSNIKRKPGNHC	2			ATGAATGCTGATGGTACGAATCTTCATGTGTTGGATGTTGGGGTGCTTTGT	51	YNADGTNLHVLDVGVLC	2
YDRCM+VQDENCTLKPC	2			ATGAATGCTGCGAATAAGATGCGGGCGCGTAAGAAGCAGGATGTGAATTGT	51	YNAANKMRARKKQDVNC	2
YDRHKSMWVEMCRYIYC	2	0		ATGAATGCTGTGTGGTTTAAGAAGGGGTAGAAGACGTCGGATTTGCGTTGT	51	YNAVWFKKG+KTSDLRC	2
YDRIRETLMVRNWCIQC	2	0		ATGAATGCTTGTGGTCTGCAGCCGCGTTGTGGTAGGTTTGTTGCTACGTGT	51	YNACGLQPRCGRFVATC	2
YDRKRFRSRNDMANRGC	2	0		ATGAATGGGAAGGATAAGATGAAGCTTGTTGTTTAGGGTAAGACGAAGTGT	51	YNGKDKMKLVV+GKTKC	2
YDRTTSLISQY+MASSC	2			ATGAATGGGATTGAGTATTAGGAGTGTTGGAATGAGTAGTGGAAGCTTTGT	51	YNGIEY+ECWNE+WKLC	2
YDRYRRRCNKKPSN+RC	2			ATGAATGGGGAGCTGAAGCTGAGGTGTTCTGGGTATACTTGTCAGATGTGT	51	YNGELKLRCSGYTCQMC	2
YDS+NWNHCKSRNRRLC	2			ATGAATGGGTATATGTATGATGATCGGAAGATGTGGTCGGAGGCTGGGTGT	51	YNGYMYDDRKMWSEAGC	2
YDS+TRTTAVGRLTPTC	2			ATGAATGGGTATGATAGGAATTGTGATACTGTGTTTCATAAGACTTATTGT	51	YNGYDRNCDTVFHKTYC	2
YDSLYPVKVHVEYKRSC	2	0		ATGAATGGGTATTTTAATCCTTGTAGTAAGGAGACGCATAATGGGCTTTGT	51	YNGYFNPCSKETHNGLC	2
YDSNAAGKCYGWVHVTC	2	0		ATGAATGGTAGGCTGATGAATATGCTGTAGCATGTGGATACGCCGTGTTGT	51	YNGRLMNML+HVDTPCC	2
YDSSLMNENY+ETTQEC	2			ATGAATGGTGATCGTAGTCGGGTGATGCATGGTCATTGTCCGCAGAGGTGT	51	YNGDRSRVMHGHCPQRC	2
YDTDDLMSFQGYLVFKC	2	0		ATGAATGGTGGTTTGACTAATGATGATATGTTGGCTTAGAGGATTCATTGT	51	YNGGLTNDDMLA+RIHC	2
YDTKGSNNVLAEKSVDC	2	0		ATGAATGTGAGTATGAATGCTTAGTGGAAGGAGTGGTTGCCTGTTAAGTGT	51	YNVSMNA+WKEWLPVKC	2
YDTKVHY+K+QLDNNDC	2			ATGAATGTGAGTTTGTTGTAGGCGAATAATGTGTGTTCGAAGTGGCGTTGT	51	YNVSLL+ANNVCSKWRC	2
YDTNVWNCYVIGFNCRC	2	0		ATGAATGTGATGTAGCAGCCTATGCAGCTTGCTTGTAATCGGATGTCTTGT	51	YNVM+QPMQLACNRMSC	2
YDTQSTNYA+TKFNMDC	2			ATGAATGTGGTTAAGGAGGATAAGATGAAGAAGGTGATTGTGTGGCTGTGT	51	YNVVKEDKMKKVIVWLC	2
YDTRTISMFLTDTLGTC	2	0		ATGAATGTGTCGGTTGTTAGGCATGAGTATAGTGTTATGGATTCGAATTGT	51	YNVSVVRHEYSVMDSNC	2
YDTTATISDT+LGQPTC	2			ATGAATGTGTTTTGGTATGGTAATTGGACGTATAAGTGTGAGCATACGTGT	51	YNVFWYGNWTYKCEHTC	2
YDTWVI+TTTLSSRQQC	2			ATGAATGTTAAGATGAAGGCGAAGGATCGTTATAGTAATAAGATGTAGTGT	51	YNVKMKAKDRYSNKM+C	2
YDVG+H+H+LIVVTETC	2			ATGAATGTTGTTATTATGAATTGTGTTATTTGGAAGTTTAATTTTAATTGT	51	YNVVIMNCVIWKFNFNC	2
YDVQSVLITCQCRENSC	2	0		ATGAATGTTGTTTGTATTGTGTGTAGTCTTTCGGATTTGTTGCGTTTGTGT	51	YNVVCIVCSLSDLLRLC	2
YDVSANVNFKF+RQYYC	2			ATGAATGTTTAGACTGTTATTCCTCCTCGTACTAATGCGGATGAGCTGTGT	51	YNV+TVIPPRTNADELC	2
YDVYLIKPDIWTTMSNC	2	0		ATGAATGTTTATTTGTTGACTCAGCGGAAGAGGAATGTTCGTACGCGTTGT	51	YNVYLLTQRKRNVRTRC	2
YDWAAR+PKQKSQIRFC	2			ATGAATGTTTGGCGTTATAGTACGTGTAATAGGTATATTTTGGTTTATTGT	51	YNVWRYSTCNRYILVYC	2
YDWFLYSDQCNHICWKC	2	0		ATGAATGTTTGGTGGAATTGTATTAGTAGTTTTAGGCAGTTTAATGGGTGT	51	YNVWWNCISSFRQFNGC	2
YDWFYL+MNSWVMQSIC	2			ATGAATGTTTGTAAGATTTCGGCTGTGTTGTATAATTGTAGGTTTTGGTGT	51	YNVCKISAVLYNCRFWC	2
YDWNGERWYWLTICLKC	2	0		ATGAATTAGAAGACTATTTGGTATAATTGTCCTTAGGTGAATTTTTGTTGT	51	YN+KTIWYNCP+VNFCC	2
YDWSMCQQYSYPSTFPC	2	0		ATGAATTAGAATAGTGTTGAGACGCAGGCTAAGCTTCCGGCGAGTAATTGT	51	YN+NSVETQAKLPASNC	2
YDWWKCVEIMKNVKKDC	2	0		ATGAATTAGACGGTGTTTTTGCCGAATACGGAGATTCAGAAGAGGCTGTGT	51	YN+TVFLPNTEIQKRLC	2
YDY+ANMIKVSMKSHIC	2			ATGAATTAGACTAAGCTTTCGTCGTTGGATGAGGCGAAGAGGATGATGTGT	51	YN+TKLSSLDEAKRMMC	2
YDYCIWVSIKNFRWLGC	2	0		ATGAATTAGAGGGGTATGGGTTGTGCGCGTTTTGCGATGGGTTTGATGTGT	51	YN+RGMGCARFAMGLMC	2
YDYCPSDYGYNMISTIC	2	0		ATGAATTAGATGAGGAAGGCTAATGAGGTTATGAAGTATCGTCATGATTGT	51	YN+MRKANEVMKYRHDC	2
YE+A+NVVWLNFHTMKC	2			ATGAATTAGGAGTAGGATCATAGTGCGAATGTTACTCATGGTGCGCCGTGT	51	YN+E+DHSANVTHGAPC	2
YE+HDKPTWMSRALRAC	2			ATGAATTAGTAGCTGACGTGGAATCAGCGTCCTCGGCAGTGGACTATTTGT	51	YN++LTWNQRPRQWTIC	2
YE+RTRCIPISDEGNSC	2			ATGAATTAGTATACGAAGTTTTGGCCGGTGGAGGCTGATAATGAGTTTTGT	51	YN+YTKFWPVEADNEFC	2
YEAGNPVGFVTEHVRDC	2	0		ATGAATTAGTATTCTTATGAGCATGAGAAGAATAATTGTAGGAAGATGTGT	51	YN+YSYEHEKNNCRKMC	2
YEANYCS+GLLSDTTHC	2			ATGAATTATAATTCTGATCGGCGTTATCTGAAGGGGTATGAGGTGGTGTGT	51	YNYNSDRRYLKGYEVVC	2
YEARCLYRSPRSRKMYC	2	0		ATGAATTATACGCAGAATTTGATTTATATTGGGATTGTTGTGATTATTTGT	51	YNYTQNLIYIGIVVIIC	2
YEC	2	0		ATGAATTATAGGCATAATTGGGAGAAGCAGTATTATATTGTTCTGATTTGT	51	YNYRHNWEKQYYIVLIC	2
YECNKRYLDGTSTDSLC	2	0		ATGAATTATAGTATGTAGAGTATGCCTGCGCAGAGTTAGTCTAGTAAGTGT	51	YNYSM+SMPAQS+SSKC	2
YEDFLSYRKCLVLLYEC	2	0		ATGAATTATATTTTTGGGCGGGATGGTTATGTGTATGTGTTTAGTAATTGT	51	YNYIFGRDGYVYVFSNC	2
YEDNWIEKK+WMRKEYC	2			ATGAATTATCAGAAGCAGGATCATCGGCTGGATGTTAAGTCTGGGCAGTGT	51	YNYQKQDHRLDVKSGQC	2
YEELMLKSIVSYRRCNC	2	0		ATGAATTATCCGGAGGGTAAGTTGAATTGTTTTAAGTTGAAGTGGTTGTGT	51	YNYPEGKLNCFKLKWLC	2
YEEMMKLYAVVRSRWGC	2	0		ATGAATTATCTGTGTTGGAGGTTGAGTGATTATGATGAGTCTAGTAGTTGT	51	YNYLCWRLSDYDESSSC	2
YEENV+PME+LENERKC	2			ATGAATTATGATTGGTATCTTGTTCTTTTTGATTCTGGGAAGACTACTTGT	51	YNYDWYLVLFDSGKTTC	2
YEESCRMRPHISSQSAC	2	0		ATGAATTATGCGTATGATTGTCTTTGGATGGTGTATGTTAATAATTGTTGT	51	YNYAYDCLWMVYVNNCC	2
YEGKHWYWWSGPNNLVC	2	0		ATGAATTATTGTCTGATGTGGAATAGTAGTAGGGGTTGGAAGAGTAGGTGT	51	YNYCLMWNSSRGWKSRC	2
YEGNKESPGETQKKAMC	2	0		ATGAATTCGAATAAGGTGCATGTGAGTAGTCATCGGCCGGAGGTTGCTTGT	51	YNSNKVHVSSHRPEVAC	2
YEGNNLQSDNTVTV+DC	2			ATGAATTCGATGTCGCATGCGAATCGGTGGCTGACTATGCCGCGGACTTGT	51	YNSMSHANRWLTMPRTC	2
YEGVNRREKICREIWMC	2	0		ATGAATTCGCATAATAAGGCGAGTTTGGAGGGTACGAATTTTACGTATTGT	51	YNSHNKASLEGTNFTYC	2
YEHNLAVFNNCYIL+KC	2			ATGAATTCGTATAAGCATTCTAATATTGTTTGTCGTAATGTTTTTAAGTGT	51	YNSYKHSNIVCRNVFKC	2
YEHRCEIRFTLWSIDAC	2	0		ATGAATTCTAAGGTGAAGTGTGATTGTTAGTTTGATGCGAATCAGACGTGT	51	YNSKVKCDC+FDANQTC	2
YEHTTSIVNPQNVMICC	2	0		ATGAATTCTAATGGTGATCTGCCGCGTCGGTGTCCGTGTGATACTGATTGT	51	YNSNGDLPRRCPCDTDC	2
YEIDVDVVGIYWSHTTC	2	0		ATGAATTCTCTGATGACGGAGTATGAGTATGGTCAGCCGGGTATTTTTTGT	51	YNSLMTEYEYGQPGIFC	2
YEIGDVVILGEECDCTC	2	0		ATGAATTCTGATAAGGAGTTTATTTGTAATATTTGTACGTATAGTAAGTGT	51	YNSDKEFICNICTYSKC	2
YEISSQATGTINKNHNC	2	0		ATGAATTCTGTTGCGGCTAGTGATTTTGATTTGTATACGAAGAATTGTTGT	51	YNSVAASDFDLYTKNCC	2
YEIYKHKYKSESETWNC	2	0		ATGAATTGGAATTTGGCGTTGTATAAGTTTAGGAATGTTAGGGAGTGGTGT	51	YNWNLALYKFRNVREWC	2
YEK+KKSMKHENDMVYC	2			ATGAATTGGATGGTTTGGATTTATACGAATTGTAGTGTGATTGCTATTTGT	51	YNWMVWIYTNCSVIAIC	2
YEKDVCL+IYTKEE+MC	2			ATGAATTGGCAGATTCTTTTGATGAATGGGGGTTTTAATTCGGCGAATTGT	51	YNWQILLMNGGFNSANC	2
YEKGVSLETVYKENYWC	2	0		ATGAATTGGCCTGGTTGTATGAATGTGCATTGTCCTTGGCTTAATCAGTGT	51	YNWPGCMNVHCPWLNQC	2
YEKHDCLDILEIIIYIC	2	0		ATGAATTGGTGTTGTAGGATTATTAGTCTTAATTGGGTTAGGACGAAGTGT	51	YNWCCRIISLNWVRTKC	2
YEKKYNNDGDAQHATPC	2	0		ATGAATTGTACGTGTATTAGTATTCTGTTTCAGTGTATTGGTCGGTATTGT	51	YNCTCISILFQCIGRYC	2
YEKMDG+AERSCDTDKC	2			ATGAATTGTAGTTGGACGTTGGGGTAGCATGAGCTGGGTATTTAGCTGTGT	51	YNCSWTLG+HELGI+LC	2
YEKRRQHYIDNNRTNRC	2	0		ATGAATTGTATTAATACTAAGTATAAGTAGGCTGATAGGGAGCAGCAGTGT	51	YNCINTKYK+ADREQQC	2
YEKTCPHASTRMMRTKC	2	0		ATGAATTGTATTCGTTTTGCTGTGGTGTGGAAGTCGCAGTGGTTGCATTGT	51	YNCIRFAVVWKSQWLHC	2
YEL+MMRCVKRRARGIC	2			ATGAATTGTCAGTTGCATGATCCTAAGTCGTAGAATACTGAGAGGACGTGT	51	YNCQLHDPKS+NTERTC	2
YELLWYYDFKQCWRLWC	2	0		ATGAATTGTCTGTGGTGGATTTGTAAGAAGATGAATAAGTTGGGGAAGTGT	51	YNCLWWICKKMNKLGKC	2
YELTLMFGEQDTKTWPC	2	0		ATGAATTGTCTTAATACGTTTGGGACGGCTACGAGTAATGAGTATACGTGT	51	YNCLNTFGTATSNEYTC	2
YELY+QNMCTFNNITMC	2			ATGAATTGTGAGTCGCGTTTTCTTGTTAGTTATTATGGGTTGGTTAGGTGT	51	YNCESRFLVSYYGLVRC	2
YELYQKHTSRNS+IGVC	2			ATGAATTGTGATGGTCGGCATCATATGTGGAGTAAGTTGAATTAGCTTTGT	51	YNCDGRHHMWSKLN+LC	2
YEMKHSQTTWNDWVNLC	2	0		ATGAATTGTGCTTATGTTACTAATCAGGGTAAGCCTGGTCTTTATAGGTGT	51	YNCAYVTNQGKPGLYRC	2
YEMKVQDTDMWASTLTC	2	0		ATGAATTGTGGGATGATGGGGTATCGGGAGGCTATTTATTCGGGTCAGTGT	51	YNCGMMGYREAIYSGQC	2
YEMPYTLDGIRQYMNVC	2	0		ATGAATTGTGTTAATTATAATTATAGGGTGTTGTTTTGTGAGATTAATTGT	51	YNCVNYNYRVLFCEINC	2
YEMTHNKVSCTEWTQMC	2	0		ATGAATTTGAAGATTGGTATGGCGATTAGTTTTACGGGGTGGAAGTATTGT	51	YNLKIGMAISFTGWKYC	2
YENCTERFRSNTFWSAC	2	0		ATGAATTTGAGTTAGATGGCTTAGAATGATAAGCTGAATTGGAAGTAGTGT	51	YNLS+MA+NDKLNWK+C	2
YENDMVILFRTRILFLC	2	0		ATGAATTTGCATTTGTGGGCTTATTGGTGTACGCTGCCGAAGTTTCAGTGT	51	YNLHLWAYWCTLPKFQC	2
YENEDKLYLEDNVMTKC	2	0		ATGAATTTGCGGAGGAATCTGAAGGCTACTAATAATATGACGTAGGCGTGT	51	YNLRRNLKATNNMT+AC	2
YENGLCHQIPEKSTSPC	2	0		ATGAATTTGTTTCTGATTCGTAGTGTGTATATGCATCGGAAGAGTATGTGT	51	YNLFLIRSVYMHRKSMC	2
YENLWSCTPCKKQAKMC	2	0		ATGAATTTTAAGATGATTGGTTTTATTCCTTCTAAGGATTAGGGTAAGTGT	51	YNFKMIGFIPSKD+GKC	2
YENSCNKATNEKRPILC	2	0		ATGAATTTTAAGGTGATGTATAAGAGGAATATGAGTGTTGGGTATCAGTGT	51	YNFKVMYKRNMSVGYQC	2
YENTQDDQWCTHIQRCC	2	0		ATGAATTTTAAGTATCGTATTGAGAATTGGAATATTACTGTTGGTATTTGT	51	YNFKYRIENWNITVGIC	2
YENTVRYLMKKNDSEFC	2	0		ATGAATTTTATGAGGATTGGGATTGAGCATGGGCAGTATATTATTCATTGT	51	YNFMRIGIEHGQYIIHC	2
YENVNN+MQSIGDAL+C	2			ATGAATTTTATGGTTGTGAGGAGTGGTTATAGTACTGTGTATTATTTTTGT	51	YNFMVVRSGYSTVYYFC	2
YENWGSMMFNI+FYVIC	2			ATGAATTTTCCTATTGTGATTATTGTTCCTGATAAGAATAGTCCGAAGTGT	51	YNFPIVIIVPDKNSPKC	2
YEP+ITKGLFQLTIEKC	2			ATGAATTTTGAGTATAAGAAGTCTATTGAGTATTGGTATAAGAAGGAGTGT	51	YNFEYKKSIEYWYKKEC	2
YEPHSW+AMKDEMAYTC	2			ATGAATTTTGTTTGGAGGTTGAATGGTTTGGTGCATCTTTAGTCTTCGTGT	51	YNFVWRLNGLVHL+SSC	2
YEPISLQNT+CVAAEMC	2			ATGAATTTTTTTAAGCTGAAGTATAGGTTGAGTAAGAATAAGTTGGAGTGT	51	YNFFKLKYRLSKNKLEC	2
YEPYPRCNGYLMKITSC	2	0		ATGACAATTATTATTTGGAGGAATACGTTGAATATTCTTTGTAGTTGTTGT	51	YTIIIWRNTLNILCSCC	2
YEQCACDRFDENVSTQC	2	0		ATGACGAAGAAGAATAATGCGTGGAAGATGTCTAAGTTGTTTAAGTATTGT	51	YTKKNNAWKMSKLFKYC	2
YEQDVRVMWIDRE+TSC	2			ATGACGAAGATGTGTCAGACTACGTTGAATGATAAGATGGAGAAGGATTGT	51	YTKMCQTTLNDKMEKDC	2
YEQEAMSNNAKEIY+EC	2			ATGACGAAGATTTTTTGGAGGTATATTTGGCTGGGGTGTAAGTTGAGGTGT	51	YTKIFWRYIWLGCKLRC	2
YEQSETLRLKLKHMSNC	2	0		ATGACGAATAAGACGGAGTAGATTCGGTGGCCTGAGCGTTCTAGTCAGTGT	51	YTNKTE+IRWPERSSQC	2
YERHCLYWD+RSYCNIC	2			ATGACGAATATGATGAAGGATATGTTTGGGCTGCGTATGAAGAGGAAGTGT	51	YTNMMKDMFGLRMKRKC	2
YERKAQMYAVPVYETHC	2	0		ATGACGAATGCTTGGACGGAGGATAGTGATTTTAATGCGATGTGTCATTGT	51	YTNAWTEDSDFNAMCHC	2
YERMWIKMDTWSGK+QC	2			ATGACGAATGGTAGTAGTGAGGTGTATCCTGGGAGTATTTGGATTTATTGT	51	YTNGSSEVYPGSIWIYC	2
YERVEL+RRTAEHMIPC	2			ATGACGACGGCGAGGCGTACGTAGTATTAGAATTTGGCTGAGGGGTAGTGT	51	YTTARRT+Y+NLAEG+C	2
YERYKGTINLQSSIICC	2	0		ATGACGACGGTGTTGGTGAGGGATCGTATTTAGCGGAATGCTATTGGTTGT	51	YTTVLVRDRI+RNAIGC	2
YESAMHKYNMIEIKSNC	2	0		ATGACGACTGGTGTGCCTTGTCTGTAGAATCATCTGATTACTATTAAGTGT	51	YTTGVPCL+NHLITIKC	2
YESGQLI+TGTSMLNSC	2			ATGACGACTTAGATTTGGCGGGTGCCGCTGCCGCATAGTAAGTTGAATTGT	51	YTT+IWRVPLPHSKLNC	2
YESKMCIWDGKNWLTLC	2	0		ATGACGAGGAAGTTGAGTGATATGTCGATTATGATGAAGCGTGATAAGTGT	51	YTRKLSDMSIMMKRDKC	2
YESN+AGKFRSRR+SNC	2			ATGACGAGGCATTTTCATTGTCTTCTTCCGTTGATTCATCGGTCGAAGTGT	51	YTRHFHCLLPLIHRSKC	2
YESNDTKNSVCTYVSDC	2	0		ATGACGAGGTATAAGCTGAAGTGTACTGCGCCTAAGAAGTATACGTGTTGT	51	YTRYKLKCTAPKKYTCC	2
YESNLEYNCLKMMRNTC	2	0		ATGACGAGGTGGACGAAGGTTCAGAATTAGTATAAGCGTACTGCGTATTGT	51	YTRWTKVQN+YKRTAYC	2
YESQQQHKRWYWNTLNC	2	0		ATGACGAGGTTGATTGGTGCTCAGATGATTTCGTGGAAGGTTGATATTTGT	51	YTRLIGAQMISWKVDIC	2
YESTNQCVHIVPRYMHC	2	0		ATGACGAGTAAGTCGCAGATGATGAATATGAGGCATCATTAGTCTATGTGT	51	YTSKSQMMNMRHH+SMC	2
YESWYNVNWIIRWRYIC	2	0		ATGACGAGTTGTTGTAATCGGCTGAGGTTTTAGCTTAGGCATACGACTTGT	51	YTSCCNRLRF+LRHTTC	2
YETGLLLEEQRIDHVSC	2	0		ATGACGATGGATACTAAGAGGCAGGAGAATAATACTTCTGTGCTGCCTTGT	51	YTMDTKRQENNTSVLPC	2
YETNDASGKEVPCSTHC	2	0		ATGACGATGTATGGGAAGGGTATTTGGTAGATTTTTTATCGGTTTGAGTGT	51	YTMYGKGIW+IFYRFEC	2
YETPKNAMANVACYHQC	2	0		ATGACGATGTCGTTTAGGTATGATAATGTTAGTTAGAAGAAGCTGGCGTGT	51	YTMSFRYDNVS+KKLAC	2
YETTWCIQIERKILCKC	2	0		ATGACGATGTTTTGGTATAGTTATGCTAGGAAGTGGATTTATAAGAAGTGT	51	YTMFWYSYARKWIYKKC	2
YEVLKYNGVDHHVYTWC	2	0		ATGACGATTAGGATGATGTCTGAGCTTGAGACGTTTTCGCTTTCGCAGTGT	51	YTIRMMSELETFSLSQC	2
YEVMNVLEKVSEMNCVC	2	0		ATGACGATTAGTGATTGGATTAGGCAGGTGGTGAGGATTGCTAAGCGTTGT	51	YTISDWIRQVVRIAKRC	2
YEVMSQVLCDEGMNLVC	2	0		ATGACGATTGTGTATGCTGTTATTCTGCAGCCTAATCTGTGTACGTTGTGT	51	YTIVYAVILQPNLCTLC	2
YEVTWKYCIRDKHTITC	2	0		ATGACGATTTTTATTTGGGGGAGGAAGTTGTGGGTACGTAGGATTACGTGT	51	YTIFIWGRKLWVRRITC	2
YEWFSDRYCCSQRTKKC	2	0		ATGACGCAGAGTCAGGGGCGGAATATGCTTCATTTGACTACGTTGTTTTGT	51	YTQSQGRNMLHLTTLFC	2
YEWYRKAPYKD+LMKKC	2			ATGACGCAGGAGCATCATAAGCGTAGGCATTCTATGCATACTGAGTCGTGT	51	YTQEHHKRRHSMHTESC	2
YEYGVKSKSYYARLDVC	2	0		ATGACGCAGTGGACTATTACTACGTGGTTTAATATGATTTCTCAGCATTGT	51	YTQWTITTWFNMISQHC	2
YEYHNTITNAYNCDWQC	2	0		ATGACGCATACGACGGGTTATAGTGTGACGAATAGTATGTCTCAGAATTGT	51	YTHTTGYSVTNSMSQNC	2
YEYKGDSLIMYYVNNWC	2	0		ATGACGCATAGTAAGTGGCGTAATATTACGTCTCAGAGGCGTGTTATGTGT	51	YTHSKWRNITSQRRVMC	2
YEYKNCAKTYNTVQ+RC	2			ATGACGCATATTTATCCGGAGAAGGCGTATCTGTCGTGTGCTCTGACGTGT	51	YTHIYPEKAYLSCALTC	2
YEYSHLNQSKYKDNN+C	2			ATGACGCATATTTCTCCGGAGAAGAAGCATACTACGCATTATAATCATTGT	51	YTHISPEKKHTTHYNHC	2
YEYWKSRCSFCEHMQIC	2	0		ATGACGCATTATAATGTGTATTTGGGTTCTACTGGTGCGACGAAGGCTTGT	51	YTHYNVYLGSTGATKAC	2
YEYWYEGERVSNKRFEC	2	0		ATGACGCATTATACTTATTGTGATGAGCAGGCGCATTATAAGGTTAGTTGT	51	YTHYTYCDEQAHYKVSC	2
YF+DMLERSHHGVHNNC	2			ATGACGCATTCTCTGGTTACGTCGTATCGGCGGCTGCTTTTGAATCATTGT	51	YTHSLVTSYRRLLLNHC	2
YFAHICYDQIEEYNSGC	2	0		ATGACGCATTTGTTGCTTTATCGTCTGACGGTTTCGATTTGTTTTCTTTGT	51	YTHLLLYRLTVSICFLC	2
YFAMWFDDMYLGRHASC	2	0		ATGACGCGGTAGCATGGGTAGACTGAGATGGTGTCTACTAGTAAGTGGTGT	51	YTR+HG+TEMVSTSKWC	2
YFAPNRKHKSMKGITQC	2	0		ATGACGCGGTTGTTGCATAAGTATTGTGCTAGGGAGAGGAGTGCGTTGTGT	51	YTRLLHKYCARERSALC	2
YFAT+RTEHDAHRTPGC	2			ATGACGCGTGTGCTGTATGAGTCTTAGATTCCTAGTTAGTGGTCTAAGTGT	51	YTRVLYES+IPS+WSKC	2
YFCFTRVYSTLLHRKTC	2	0		ATGACGCTGATTAGTATTCCGCTGATGCTTGCTTTTAGTCCTCAGAGGTGT	51	YTLISIPLMLAFSPQRC	2
YFCLWEGGPSHEIRNTC	2	0		ATGACGGAGAAGCTGACGACGACTGATCGGGCTGAGGGTGCGATTTATTGT	51	YTEKLTTTDRAEGAIYC	2
YFCLWLGTLCDTRLRNC	2	0		ATGACGGAGACTGGTGCGTAGAATCGGATGATGAAGATGCAGAAGAGGTGT	51	YTETGA+NRMMKMQKRC	2
YFCRAAKDGMAGSPNRC	2	0		ATGACGGAGCGTTAGCAGATTATTTGTAGTATGCTGGTTAGGCCGTAGTGT	51	YTER+QIICSMLVRP+C	2
YFCRFLIVTILG+EAEC	2			ATGACGGAGGGGAAGTAGTTGAATATTGGTATGGGTTTGAATGAGTTGTGT	51	YTEGK+LNIGMGLNELC	2
YFDRNVKSYFVLTRYSC	2	0		ATGACGGAGTATATTCGTGCGGGTAATGCTATTCGGAAGGATACGAGGTGT	51	YTEYIRAGNAIRKDTRC	2
YFDS+SWIMCMLKKKLC	2			ATGACGGAGTCTACGAAGCATTAGATTTTTGCGGATGCTATGTATAATTGT	51	YTESTKH+IFADAMYNC	2
YFDSSVILRIVGFTLKC	2	0		ATGACGGAGTGGTCTGTGCGTAGTGCGCATTATGTGCATGGGCCGAGGTGT	51	YTEWSVRSAHYVHGPRC	2
YFEKVWLILSKVWLWPC	2	0		ATGACGGATCGTTAGCATAATAGGCTTAGGAATCCGACGACGGTGATTTGT	51	YTDR+HNRLRNPTTVIC	2
YFENNYSSTVYMVIEKC	2	0		ATGACGGCGACGAATAGGAAGACGCGTAATAAGGAGGTGATTAGTGCTTGT	51	YTATNRKTRNKEVISAC	2
YFEYIIILNSAAFIFRC	2	0		ATGACGGCTAGGTAGTCTACTGGTTCTGCGAATGCGAAGCATAAGTGTTGT	51	YTAR+STGSANAKHKCC	2
YFGALNKYTVDRLRRRC	2	0		ATGACGGTGAATCTGAATAATTTGATGAATTATACTTTGAAGCTGGCTTGT	51	YTVNLNNLMNYTLKLAC	2
YFGARHVNRTMLSPTDC	2	0		ATGACGGTGATGCGGCTTGAGGTTAATATGTCTATGACGATGACTACTTGT	51	YTVMRLEVNMSMTMTTC	2
YFGNKMV+GMITLWEFC	2			ATGACGGTTTTTAGTTTTAGTGTTATGTTGAATGTGCATGAGTCTATTTGT	51	YTVFSFSVMLNVHESIC	2
YFGTHCPTANTHMRIEC	2	0		ATGACGTAGGAGCCTAATGAGCCTTTGAATGGTAATTGTTGGGCTTCGTGT	51	YT+EPNEPLNGNCWASC	2
YFGVYWLCIQSRTSSKC	2	0		ATGACGTAGGCTGTGAAGATTAGTAAGGTGTGTTATCGGAAGAGTTGGTGT	51	YT+AVKISKVCYRKSWC	2
YFHFKSKYYEQEKIEVC	2	0		ATGACGTAGTAGAGTACGATGGAGAATGCTAATAAGGATAATTAGGATTGT	51	YT++STMENANKDN+DC	2
YFHNVRLQVFEYYTFSC	2	0		ATGACGTATAGGATGAATGTGAGTTTTTCTTGGGAGTATTCGAAGAGGTGT	51	YTYRMNVSFSWEYSKRC	2
YFHRRDHGNATNTTGSC	2	0		ATGACGTATAGGTATCATACGATTGGTAATACGCATACTAATAATGAGTGT	51	YTYRYHTIGNTHTNNEC	2
YFHRTE+LGYQTRSEPC	2			ATGACGTATCATAATATGAATAAGGTTTGGCGGATTAATAATTGTGGGTGT	51	YTYHNMNKVWRINNCGC	2
YFICARGYIIVKCWKLC	2	0		ATGACGTATGCTAATCTTCCGCGGAAGATGGCGCAGTATCAGGGTTTGTGT	51	YTYANLPRKMAQYQGLC	2
YFIIVWSADSYVKSDKC	2	0		ATGACGTATTAGGAGGAGATGAATGAGGTTTATAGGAATTTGTATACGTGT	51	YTY+EEMNEVYRNLYTC	2
YFILIRSRKNLKIINLC	2	0		ATGACGTATTAGGAGTATACTTGGCATAGTCCGCTGTTTTGTATTGTGTGT	51	YTY+EYTWHSPLFCIVC	2
YFILKGIGENDDRSTIC	2	0		ATGACGTCGAGTAGTGAGGAGACTTAGAAGGATACGATGCGTAATGTGTGT	51	YTSSSEET+KDTMRNVC	2
YFILLMLLAERYNWLVC	2	0		ATGACGTCTACGTCGGGTAATCCGAATTTTCGTGTTGAGACGAGTATGTGT	51	YTSTSGNPNFRVETSMC	2
YFISSDPQGIYFYDGLC	2	0		ATGACGTCTATTCAGAGTAATTCGTAGCGGGGTAATAGTGAGGTGGATTGT	51	YTSIQSNS+RGNSEVDC	2
YFIWFHRWREYHCCDLC	2	0		ATGACGTGGAATTGGGTTCAGCTGTGGTGTGAGCAGAGTGGTTTGATTTGT	51	YTWNWVQLWCEQSGLIC	2
YFKSNVHLHCDDIMTMC	2	0		ATGACGTGTAGTACGACTACGATTGCGTCTGGGTCTATTAATATTAAGTGT	51	YTCSTTTIASGSINIKC	2
YFLCHLNRIFWYKRKNC	2	0		ATGACGTGTCAGTGGTATCAGGAGATTGTTAGGCGTAGGATTACGAGGTGT	51	YTCQWYQEIVRRRITRC	2
YFLDKAKHANYAKMRRC	2	0		ATGACGTGTGTGGTGAGGCTTCGTTGGAAGTTTTTTAGTAATTTGAAGTGT	51	YTCVVRLRWKFFSNLKC	2
YFLIYWNDTKMEYCRQC	2	0		ATGACGTGTTCGGATCAGTGTAATAAGAATGATAATTCTGCGAATACGTGT	51	YTCSDQCNKNDNSANTC	2
YFLRYWNSCGQDYSCGC	2	0		ATGACGTGTTCGTTGCAGGAGATGAAGGTGCGGTTGCGTATGAATGATTGT	51	YTCSLQEMKVRLRMNDC	2
YFLSGPEAFIAYHLWSC	2	0		ATGACGTTGCTTATGGTTAATAAGTTTTTGTTTATTAGTCGTTGGAGGTGT	51	YTLLMVNKFLFISRWRC	2
YFLVVMNSQGRWKVRYC	2	0		ATGACGTTGTATAGGAGTATGTGTATGGAGAGTTATGTGTTTGAGATTTGT	51	YTLYRSMCMESYVFEIC	2
YFMCVMGHEYNLRKLLC	2	0		ATGACGTTTATGACGGCGAGGGTGCCGCTGGGTCGGAATGAGCAGGAGTGT	51	YTFMTARVPLGRNEQEC	2
YFMIYIKLKRTASRPTC	2	0		ATGACGTTTATGCCGACTTTGGATTGGAGGCGTTCGACGGAGAGGGTGTGT	51	YTFMPTLDWRRSTERVC	2
YFMKKPCE+RLPRDGIC	2			ATGACGTTTGATAATCAGTATAAGAGGGCGGATCGTGTTCTGAGGTGTTGT	51	YTFDNQYKRADRVLRCC	2
YFMRSHMYNWKLTISLC	2	0		ATGACGTTTGGTTGTTGTGATCGTCGTAATTTTGTTGTGTTTTTGCGTTGT	51	YTFGCCDRRNFVVFLRC	2
YFNESTTSNVRYVSWVC	2	0		ATGACGTTTGTTTCTTGGTGTGGTGTTAAGAATCTGTTGGTTAATGTTTGT	51	YTFVSWCGVKNLLVNVC	2
YFNHNRVEIG+YGAWAC	2			ATGACTAAGACTACTATGAGGACTATGCATAATGAGCCTATGGCTCCGTGT	51	YTKTTMRTMHNEPMAPC	2
YFNRRNCSK+KIHYP+C	2			ATGACTAAGCTGATTATTAGGAAGCAGCGGTGTCTGGAGACGTTGGGTTGT	51	YTKLIIRKQRCLETLGC	2
YFNVIGSPYFITYIYHC	2	0		ATGACTAAGTGGAATATTTATAGTATGAATGTTAGTATTGGGTAGGGTTGT	51	YTKWNIYSMNVSIG+GC	2
YFNVRTARCDVL+SVCC	2			ATGACTAATCAGTTTCGGAGGACGAATTCTGATAAGCGTGATGATGTTTGT	51	YTNQFRRTNSDKRDDVC	2
YFNWRRFYCRYEKIAHC	2	0		ATGACTACGAAGGTTGCGACGTTTGGTAGGAGGAAGAAGACTACGAAGTGT	51	YTTKVATFGRRKKTTKC	2
YFPDRLNNNLM+KGIHC	2			ATGACTACTGTTAAGCTGTGTCCGAATCGGAGTCTTGGGGCTAAGACTTGT	51	YTTVKLCPNRSLGAKTC	2
YFPNEMYIYTPGN+DVC	2			ATGACTACTTAGACGCGTTCGATGGGTGCGTTGATGTATGCTAGTGAGTGT	51	YTT+TRSMGALMYASEC	2
YFQNDRESCDAEPLNHC	2	0		ATGACTAGGACTGGTATGAATAGTAGGACGTGGCATGAGAAGATTTATTGT	51	YTRTGMNSRTWHEKIYC	2
YFQQCIGKNYQMYRYNC	2	0		ATGACTAGGCATTTTAATAATTTGAATTAGATGATGTGGAGGGATGAGTGT	51	YTRHFNNLN+MMWRDEC	2
YFRKSIGTKKRNSLKFC	2	0		ATGACTAGTGCGCTGAATTTTAGTGAGGTTTGTATGTGGAAGATTAATTGT	51	YTSALNFSEVCMWKINC	2
YFRNCSSVAGKCSSKSC	2	0		ATGACTATGCTGATTACGCAGGAGAATTATTCGCATTCTACGAGTTTGTGT	51	YTMLITQENYSHSTSLC	2
YFSIKIKREAQYHLVFC	2	0		ATGACTATGGTTATGATGATTCCTCTGTTGATGCAGCATGGTAAGGATTGT	51	YTMVMMIPLLMQHGKDC	2
YFSK+CQWRLRVDVGIC	2			ATGACTATTCTGCAGCTGTATTAGCCGTATGTTACGTGTTATAATGGTTGT	51	YTILQLY+PYVTCYNGC	2
YFSNNWWDCLGMYWNLC	2	0		ATGACTATTGAGAAGTATTGGAATTAGAGTTTTTATAGTTATGTTAGGTGT	51	YTIEKYWN+SFYSYVRC	2
YFSR+KSSHWANMPFFC	2			ATGACTCAGATTTATTGGATGAGGAAGATGCATAGTAAGACTTATACGTGT	51	YTQIYWMRKMHSKTYTC	2
YFSRHD+HSSKYAR+DC	2			ATGACTCATTATTGGACTAAGAATAATCTTTGGCATTGGAAGCATAGGTGT	51	YTHYWTKNNLWHWKHRC	2
YFT+LEYVYGQEKNNRC	2			ATGACTCATTGTTCGATGAATGGTACTTTGAATGATATTATGTCGACGTGT	51	YTHCSMNGTLNDIMSTC	2
YFTNVMNSKENKYNMNC	2	0		ATGACTCCGGTTGGGCATGGTCCGTATAAGGGTCAGAGTGATGCTAATTGT	51	YTPVGHGPYKGQSDANC	2
YFTSSVSMF+TNQCTTC	2			ATGACTCGTTATGCGATGCAGGCTATTACGGTGAAGGTTTGTTTGGATTGT	51	YTRYAMQAITVKVCLDC	2
YFTTERTQANNIKSHKC	2	0		ATGACTCTTGTTTGGATTGTTGGTGCTGATGCTTGGTGGGTGATTAAGTGT	51	YTLVWIVGADAWWVIKC	2
YFTVYWHTSPVCTSDTC	2	0		ATGACTGAGAAGGTTAATGAGAATTGTGGTAATAAGTGGCCGAAGGTTTGT	51	YTEKVNENCGNKWPKVC	2
YFVCMCDWVSDWLLIGC	2	0		ATGACTGAGAATAATCAGAAGAAGATGAGTTGGTGTAGTCAGGAGCCTTGT	51	YTENNQKKMSWCSQEPC	2
YFVCSCNYGTTGLSCIC	2	0		ATGACTGAGTGTGCTAGGAATTTTGTTTGTTTGATGACTCTTACGCATTGT	51	YTECARNFVCLMTLTHC	2
YFVFRRFNGKVIVWKLC	2	0		ATGACTGATACTGGTAGTATGACGCTTGTGCGGAGGATGTATTAGAAGTGT	51	YTDTGSMTLVRRMY+KC	2
YFVWTKTQTVKRELLIC	2	0		ATGACTGATAGTGATCCGAAGCTGACGATGTTTACTAGTATGATGCGGTGT	51	YTDSDPKLTMFTSMMRC	2
YFWEHNGMIGIICINLC	2	0		ATGACTGATAGTTTGAGGACGGCTAAGTGTAGGTGGGTTTGTTTGTCGTGT	51	YTDSLRTAKCRWVCLSC	2
YFWFHFNLGYVWRGSSC	2	0		ATGACTGATGATAAGCCGCAGTAGGGTAGGATGACTATGATGGATATGTGT	51	YTDDKPQ+GRMTMMDMC	2
YFWLKKDRECTRLNSYC	2	0		ATGACTGATGTTATGAAGGATACGTATATGAGTACGAGTTTGAATGCTTGT	51	YTDVMKDTYMSTSLNAC	2
YFWTGNQDYTKKELKNC	2	0		ATGACTGATTATGCGCAGTATGATTCGGGTAATTGGACTTAGCGTAAGTGT	51	YTDYAQYDSGNWT+RKC	2
YFWVQN+NDCVKLNCNC	2			ATGACTGATTCTAGTTGGCCTATGAATACTTTTCATAATGATTGGTAGTGT	51	YTDSSWPMNTFHNDW+C	2
YFWYSYKREWAFVQDCC	2	0		ATGACTGATTGGCGGGCTAAGAATCGGGTGAATGCTGTGCGTAAGGATTGT	51	YTDWRAKNRVNAVRKDC	2
YFYIAKWVKNCVIIVVC	2	0		ATGACTGCGAAGAGGTAGTAGAAGAAGTAGTTGAATATGAATCATATTTGT	51	YTAKR++KK+LNMNHIC	2
YFYVLRSVNKEWYLFYC	2	0		ATGACTGCGAATGTGCTTGTGATGCCGCATAAGGTTTATAATAAGGTGTGT	51	YTANVLVMPHKVYNKVC	2
YFYVREPINSKVDSNTC	2	0		ATGACTGCGGAGTATGAGGATACTTATTCGGGTCCGTGGCCTGTGTATTGT	51	YTAEYEDTYSGPWPVYC	2
YFYYNVRCGNWVYILNC	2	0		ATGACTGCGGTTGATGTGACGAATAATGATACGCCTTGTTGTAATAGGTGT	51	YTAVDVTNNDTPCCNRC	2
YFYYNWRNSWIKLCQGC	2	0		ATGACTGCTACTATTACGACTCCGCAGACTCATGATATTACGTATCATTGT	51	YTATITTPQTHDITYHC	2
YFYYQWTNMTKWHKLPC	2	0		ATGACTGCTAGGAAGTCGAGGTGGTTGCGGTTGAAGTATCTGTTGTATTGT	51	YTARKSRWLRLKYLLYC	2
YG+PVNSFALWKHNHNC	2			ATGACTGCTATTGTGTGGCTTGAGAGTTATGTGATTTTGCAGGCGATTTGT	51	YTAIVWLESYVILQAIC	2
YGA+INTMETWHAWKTC	2			ATGACTGCTCCGCGGCATCTGCATCTTATTAGTCAGAATACTTAGTTTTGT	51	YTAPRHLHLISQNT+FC	2
YGAGYSLVTLLPK+AAC	2			ATGACTGCTGAGTGGATGATTAAGACGAGGAATTTGAAGGTTATTTATTGT	51	YTAEWMIKTRNLKVIYC	2
YGDPMFSDRTHMVAWWC	2	0		ATGACTGGTTATTCGGAGACTAAGAAGTGTGAGACTTGTAATGAGAAGTGT	51	YTGYSETKKCETCNEKC	2
YGDRVLSHKNYQHHAEC	2	0		ATGACTGTGCAGTATAAGGCGGCTAATAAGCATCGGACTACTGAGCCTTGT	51	YTVQYKAANKHRTTEPC	2
YGECKHLNETMNSTTNC	2	0		ATGACTGTGCGGGAGCATGGTTGGAGGGTTTATATGAATATTAATAGGTGT	51	YTVREHGWRVYMNINRC	2
YGEHELKG+NETRNSYC	2			ATGACTGTTATTTGGTTTTCTGATAGGAAGATTGTGCTGGTTTGGCGGTGT	51	YTVIWFSDRKIVLVWRC	2
YGEHKYLKSKKGSYTNC	2	0		ATGACTGTTGAGAAGAAGTCTGCGTGGACTTTTTGGATTTTGATTTATTGT	51	YTVEKKSAWTFWILIYC	2
YGEIYKYLPQKGMNTSC	2	0		ATGACTTAGCAGTGGTGTAATACGAATACTTAGCCTACTACTAAGTGGTGT	51	YT+QWCNTNT+PTTKWC	2
YGEVKSCAKGILIQ+LC	2			ATGACTTAGGGTTGTAGGATTCATAATGATATGGCTAAGGATGTGAATTGT	51	YT+GCRIHNDMAKDVNC	2
YGEYWKHAFMTV+WNKC	2			ATGACTTAGGTTGATTTTCTGAAGGGGTATGGGAGTATTAATACGTATTGT	51	YT+VDFLKGYGSINTYC	2
YGFKNHSINQDTNMNDC	2	0		ATGACTTAGTATTTTCATGCTGCGTGGTAGAGTATGGATTGTACGAAGTGT	51	YT+YFHAAW+SMDCTKC	2
YGFVVTREDAVKRYLVC	2	0		ATGACTTAGTGTGTTGCGAATAGTAATCATACGAGGTTTACGAATAAGTGT	51	YT+CVANSNHTRFTNKC	2
YGG+MYNQCNFFNLVEC	2			ATGACTTATGATGTTACGTGTAATACGTCGTGTTATCGTATGGCGAATTGT	51	YTYDVTCNTSCYRMANC	2
YGGLQNNS++MKSYGFC	2			ATGACTTGGAAGATTCTGATTTATAATGGTCATATTGAGATTCGTTTTTGT	51	YTWKILIYNGHIEIRFC	2
YGHHGRHWN+SNN+WHC	2			ATGACTTGGCTGCAGCCTACGACGAATCCTACGTCGGATAATACGTTTTGT	51	YTWLQPTTNPTSDNTFC	2
YGHLMVYIYSRSVWVVC	2	0		ATGACTTGTTATAAGCGGAGTACTGGTCCTATGGATTTTTTTCATAGTTGT	51	YTCYKRSTGPMDFFHSC	2
YGICVKNEIRDNIRYIC	2	0		ATGACTTGTTCTACGAATCGGCCGAGGCCTTCGACGAGGTATCATTAGTGT	51	YTCSTNRPRPSTRYH+C	2
YGISVFMLHNGRLHKLC	2	0		ATGACTTTGAATATTGTTTAGAAGTAGAAGCGGAGTATTGATTGTGCTTGT	51	YTLNIV+K+KRSIDCAC	2
YGITETIMGGS+TECYC	2			ATGACTTTGATTTATTATATTAGGATTAATGGGAAGCGGAATCGTTTGTGT	51	YTLIYYIRINGKRNRLC	2
YGIVVPRQAVVCFLGYC	2	0		ATGACTTTGTGTTAGGATACTGATGATTATAGTGGTCTGCGGGGTACTTGT	51	YTLC+DTDDYSGLRGTC	2
YGIYILTLPSDTRNDDC	2	0		ATGAGAAATATGGAGCATCAGTTGACTGCGAATCGTCGGCATCGTAGGTGT	51	YRNMEHQLTANRRHRRC	2
YGKELEVYRHWIDHA+C	2			ATGAGGAAGAAGCTGTCGTATTTTTAGAGTACTTATGATGGGTAGATTTGT	51	YRKKLSYF+STYDG+IC	2
YGKIKNLWMYVFVYVQC	2	0		ATGAGGAAGAAGGTGGTGAAGTTGTAGCGGGCGATGTAGATGTTTGCGTGT	51	YRKKVVKL+RAM+MFAC	2
YGKKKMWKLVQVSITIC	2	0		ATGAGGAAGAAGGTGTATGGTGATAAGTCTTTGCTTATGTTGTGTCTGTGT	51	YRKKVYGDKSLLMLCLC	2
YGKRALAPVKQMNRSKC	2	0		ATGAGGAAGAATGTGAAGTCGCGTGAGATTAATACTTTGTGTAATTTTTGT	51	YRKNVKSREINTLCNFC	2
YGKRNKKT+YWDTNHHC	2			ATGAGGAAGAATTATCTGACGAGTGATACTAATATGAGGAGGTAGGTTTGT	51	YRKNYLTSDTNMRR+VC	2
YGKSVEKIYNR+QYNDC	2			ATGAGGAAGAGTAAGAATCCGCCTGTTCATTTGAGTTATAAGGATGTTTGT	51	YRKSKNPPVHLSYKDVC	2
YGLESILNNNVNYRFMC	2	0		ATGAGGAAGATTATTGTTGATTATGATTGGAGGTTGACGTTTTATTGGTGT	51	YRKIIVDYDWRLTFYWC	2
YGLIWFYHFRLYRLLPC	2	0		ATGAGGAAGCAGAATTATGCTGCTCATAGTGTTCATGAGATTACGATGTGT	51	YRKQNYAAHSVHEITMC	2
YGLMKWNMSFPMNQNCC	2	0		ATGAGGAAGCTTTGGAATAGGCATAAGGCGCTTAATTCTAAGAAGCTGTGT	51	YRKLWNRHKALNSKKLC	2
YGMKRILTNNMSHG+CC	2			ATGAGGAAGGAGGAGTATGTTATGACTCGTGTGAGTATTTTGAAGATTTGT	51	YRKEEYVMTRVSILKIC	2
YGMKWYLILVRNVVEMC	2	0		ATGAGGAAGGAGTAGGTTAATAATACTTCGGATATTCTGAGGATGTGTTGT	51	YRKE+VNNTSDILRMCC	2
YGMMEK+ILSDQWRNLC	2			ATGAGGAAGTAGAAGATGAGTATGTAGGCTACGTGGAATAATATTAAGTGT	51	YRK+KMSM+ATWNNIKC	2
YGMNRRP+SVNFMYSRC	2			ATGAGGAAGTATGTTAAGTTGGCTTTTATGAATGGGGCGATGATTGAGTGT	51	YRKYVKLAFMNGAMIEC	2
YGNCYDMTDGDSS+WQC	2			ATGAGGAAGTGGAAGCGTAATCAGGATGTGACTTCGTTGCTTGGGAATTGT	51	YRKWKRNQDVTSLLGNC	2
YGNDDRYRKI+YMWTSC	2			ATGAGGAAGTGGTTTATGAGTAGTGGGAGGCCTATTATGAAGTAGATGTGT	51	YRKWFMSSGRPIMK+MC	2
YGNMDQRYMKDRGDYRC	2	0		ATGAGGAAGTGTAAGTCGAATCGGAATGATAGGTTGATTTATCTTGCGTGT	51	YRKCKSNRNDRLIYLAC	2
YGNRNNSSAWCMTWDYC	2	0		ATGAGGAAGTTGAAGAATCATAAGTAGGATCAGAATAGTAAGGGTAAGTGT	51	YRKLKNHK+DQNSKGKC	2
YGNVVNEVLCVWVNLYC	2	0		ATGAGGAATAAGCGGCTTCTGAAGGATTATTTGAGGAGGAGTATGCAGTGT	51	YRNKRLLKDYLRRSMQC	2
YGPDESRLRHTNGCMWC	2	0		ATGAGGAATAATTGTAAGTATCGGCGGAGTTTGTTTATTCAGTTTTTGTGT	51	YRNNCKYRRSLFIQFLC	2
YGPLTSNNSTHGRAAIC	2	0		ATGAGGAATACGAGTGAGTATATTAATTGTAAGTATAATATTAGTGAGTGT	51	YRNTSEYINCKYNISEC	2
YGPSALSMMCR+QKHTC	2			ATGAGGAATACGCAGAATGCGAGGAATCAGCCGCCGTGGTTGGATAAGTGT	51	YRNTQNARNQPPWLDKC	2
YGPYITEW+GHSVRIMC	2			ATGAGGAATACTGTTGATATGAGGTGTGCTTGGATTTTTTATTGGATTTGT	51	YRNTVDMRCAWIFYWIC	2
YGQRQHLEWDRRKKSDC	2	0		ATGAGGAATAGGTATAATTTGCATGATTAGATTGGGAAGTATAGTCATTGT	51	YRNRYNLHD+IGKYSHC	2
YGRCMWRQYDQLVDNQC	2	0		ATGAGGAATATTCAGTCGCATAGTAGTAGGGATACTGGTTAGATGAAGTGT	51	YRNIQSHSSRDTG+MKC	2
YGRDRMKC+G+TATIAC	2			ATGAGGAATCATCGGAGGAGGACGACGTTTCGTTGTTGGAATAGGAATTGT	51	YRNHRRRTTFRCWNRNC	2
YGRGWCKWWTLKAKFVC	2	0		ATGAGGAATGGGCATACTAGTATGCTTAGGTGGGATTGTGTTCGTTATTGT	51	YRNGHTSMLRWDCVRYC	2
YGRKC	2	0		ATGAGGAATGGGGTTCGGATTACTTATTTGATTAAGTCTATGACTCAGTGT	51	YRNGVRITYLIKSMTQC	2
YGRYMHGHDVNSITMRC	2	0		ATGAGGAATTAGACTGGTAGTTTGTAGACTAAGAAGTATAAGAGGATGTGT	51	YRN+TGSL+TKKYKRMC	2
YGS+DSMQDGLNKDNDC	2			ATGAGGAATTATAATATGAGGGCTTCTAAGAAGTGTATTAAGTGTCGTTGT	51	YRNYNMRASKKCIKCRC	2
YGSEIESYSMICRQQSC	2	0		ATGAGGAATTATTGGATGCTGGAGCGTACGAATATGTGGAAGTGGAAGTGT	51	YRNYWMLERTNMWKWKC	2
YGSNKR+E+CNFDENGC	2			ATGAGGAATTCGCCGATGTATTGTAATAATCTGCTGCCTAATAGGGCGTGT	51	YRNSPMYCNNLLPNRAC	2
YGSRDGAFASRCHSPQC	2	0		ATGAGGAATTGTAATTAGAATTGGCTGTATGTGAAGACGCGTAAGCAGTGT	51	YRNCN+NWLYVKTRKQC	2
YGT+RNLVTKVQINKTC	2			ATGAGGACGTATGGTCATTGTGCGTATACGATTATTGAGCGTGATAAGTGT	51	YRTYGHCAYTIIERDKC	2
YGTHMSDCLIEQAVRHC	2	0		ATGAGGACTATGGGGAGGTATGGTCGTAAGTGGCGGAATTATACGCGGTGT	51	YRTMGRYGRKWRNYTRC	2
YGTI+N+SNPCQLSESC	2			ATGAGGACTTGTATTAAGATTAGGAAGACGGTGCCTTATGATCGTAAGTGT	51	YRTCIKIRKTVPYDRKC	2
YGTL+LKILTKVRLTHC	2			ATGAGGACTTTTAGTAATACGAGGAAGACTGGTAGTTAGTATTTGGATTGT	51	YRTFSNTRKTGS+YLDC	2
YGTMMKMRR+SKSTHTC	2			ATGAGGAGGAAGCTTATGCAGGATACGTAGTTGCTTTAGTGTGTGTGTTGT	51	YRRKLMQDT+LL+CVCC	2
YGTNAFPKPNCRSSHRC	2	0		ATGAGGAGGAATACTGGGAAGACTGGGTATGCTGAGACTGTTAATATTTGT	51	YRRNTGKTGYAETVNIC	2
YGTRKLNKINNYSNRCC	2	0		ATGAGGAGGATTGAGGAGTTGATTTATCATGAGTCGTTGTGGTTTTCTTGT	51	YRRIEELIYHESLWFSC	2
YGTTKNSVRYNEGIIEC	2	0		ATGAGGAGGGTGTGGTATGCGAATTCGGATAGTATGAATAGTTTGGGTTGT	51	YRRVWYANSDSMNSLGC	2
YGVMIVTTCMVLNTKSC	2	0		ATGAGGAGGTCGTGTTGTAAGGATTTGGTGAATATTAAGGAGCTGGAGTGT	51	YRRSCCKDLVNIKELEC	2
YGVSLMEQSAGRATDTC	2	0		ATGAGGAGTATGAATGCGAGTTAGGAGAATGATCCGTAGAGTATTCTGTGT	51	YRSMNAS+ENDP+SILC	2
YGWWIVHDVCCVVVIKC	2	0		ATGAGGAGTATGCTGAGGGCGTGGAATAGGGAGGAGCATGCTAAGTGGTGT	51	YRSMLRAWNREEHAKWC	2
YGY+C+MNY+LDHTNTC	2			ATGAGGATGATGAATATGGTTTTTTGGTAGCAGAATGGTCTGCGGTTGTGT	51	YRMMNMVFW+QNGLRLC	2
YGYETRFSNWFLSYRFC	2	0		ATGAGGATGATGTGTTAGAATCATGTGAAGACGCGGCAGCAGTAGAATTGT	51	YRMMC+NHVKTRQQ+NC	2
YGYNKYRNWNAESHNYC	2	0		ATGAGGATGATTTATGTGATTAGGTATCCGATTATGTTGTGTGTGAGTTGT	51	YRMIYVIRYPIMLCVSC	2
YGYSLTEMDTFRRAWNC	2	0		ATGAGGATGCATTGGCGTGTTATGGGTTAGAGTATTAAGTCGAGTCTGTGT	51	YRMHWRVMG+SIKSSLC	2
YGYTMKENWQRKDSMLC	2	0		ATGAGGATGGAGATTAATGATAGTACTCAGGATGAGAGTTTGTTTAATTGT	51	YRMEINDSTQDESLFNC	2
YGYVVLVNSYIIIKINC	2	0		ATGAGGATGTTGATGCGGAAGTATTTTGTGAATGGGTTGAAGATTCATTGT	51	YRMLMRKYFVNGLKIHC	2
YHAHKNGMIISTVVKGC	2	0		ATGAGGATGTTGTATGCGGAGACGTAGGATCTTAAGCATGATATTTTGTGT	51	YRMLYAET+DLKHDILC	2
YHAHMSKLTK+TVMNRC	2			ATGAGGATTAATTTGAAGCAGAGTAGGTTGACGTTGGTTAGGGCGCAGTGT	51	YRINLKQSRLTLVRAQC	2
YHASQHKVPRVNVVKYC	2	0		ATGAGGATTACGCATATGCATACTCGTACTATGGAGGTGAATGTTTAGTGT	51	YRITHMHTRTMEVNV+C	2
YHDTHTPNWAPNVVPMC	2	0		ATGAGGATTAGGAATAATTGTAAGTGTAGGCATAAGACGAATGTGCAGTGT	51	YRIRNNCKCRHKTNVQC	2
YHEDDVKTPCITVFNSC	2	0		ATGAGGATTAGGTTTTGTTTGATTGTTAAGTTTGATAATGTTATTTCGTGT	51	YRIRFCLIVKFDNVISC	2
YHEERRRKQSRKHKDTC	2	0		ATGAGGATTAGTTGGCTTATTCATATTTGTCGTGTGACTAATAGGCCTTGT	51	YRISWLIHICRVTNRPC	2
YHEWMSFVCAVELGICC	2	0		ATGAGGATTATTAAGGTTTATTATGGTATTTGGTTGTTGGATCATGTTTGT	51	YRIIKVYYGIWLLDHVC	2
YHEYKI+QGYTAVMKDC	2			ATGAGGATTATTAATTATATTTAGTCGATTTATTGTATGGTTAATGTGTGT	51	YRIINYI+SIYCMVNVC	2
YHGIRIGSYWTLIKYNC	2	0		ATGAGGATTATTAGGATTTGTAATAAGTGGGGTTGGTGGAATTTGAATTGT	51	YRIIRICNKWGWWNLNC	2
YHGRLNNCRWMMCCNHC	2	0		ATGAGGATTGAGAAGATTTATGCTGATGATAGTAGTATGACTGGTGCGTGT	51	YRIEKIYADDSSMTGAC	2
YHIHIRWLRTESSFTCC	2	0		ATGAGGATTGATGGTATTAGTTGGTCGGTGTATATTCTTGTTGAGGTGTGT	51	YRIDGISWSVYILVEVC	2
YHIIRTKPYHSVYVITC	2	0		ATGAGGATTGTTATTAATGTTGCTTTGAAGAGTTGGCATTTTGCGTTGTGT	51	YRIVINVALKSWHFALC	2
YHIRQTNSMQWKRGKRC	2	0		ATGAGGATTTGTTTTAGGTGTAAGTGTGGTCATTGTTTGTTGTGGCTTTGT	51	YRICFRCKCGHCLLWLC	2
YHISVIISSQFADGVVC	2	0		ATGAGGATTTTTATGTTGAATTTTACGAAGTTGATTATTAAGCCTGAGTGT	51	YRIFMLNFTKLIIKPEC	2
YHIYEDSSQLQYKWCIC	2	0		ATGAGGCAGAAGATGAGTAATAAGAATATTAATTATCATAGGAATAAGTGT	51	YRQKMSNKNINYHRNKC	2
YHKLMHNDWSPTGKHSC	2	0		ATGAGGCAGCAGAAGGATTTGGCGTCTGTTACTTGGAATTAGTCTGGTTGT	51	YRQQKDLASVTWN+SGC	2
YHKQKNRNDRTYPYGKC	2	0		ATGAGGCAGCATTCGGGTGAGGGTTAGTTTTATGCGATGTATAAGGAGTGT	51	YRQHSGEG+FYAMYKEC	2
YHKYHREDKNVAQ+HYC	2			ATGAGGCAGGTGTATATGATTTGGAGGCAGCGTTATTGGCGTGATCCGTGT	51	YRQVYMIWRQRYWRDPC	2
YHLARLSREKR+QIAEC	2			ATGAGGCAGTATAAGCGGAATCCTAATAGGAGGAAGGAGTATCATTAGTGT	51	YRQYKRNPNRRKEYH+C	2
YHLDA+VKVITVPY+MC	2			ATGAGGCATACTCGTTAGTCGCAGAGGCGGATTGCGCGTGATTAGTGGTGT	51	YRHTR+SQRRIARD+WC	2
YHLKSRATQEVQLSNRC	2	0		ATGAGGCATAGTAATTGTCAGCAGGTGCGGATTAATCGTCTGTGGAAGTGT	51	YRHSNCQQVRINRLWKC	2
YHLPLMSKLLKKMNTRC	2	0		ATGAGGCATATTATGGTTGTGAATAAGGTTAAGAAGTGTAAGACTGGGTGT	51	YRHIMVVNKVKKCKTGC	2
YHLRKHEFKSCLLSWLC	2	0		ATGAGGCATTATGATAGGACTATGGCGAAGCCGGATTTGTATTAGCCTTGT	51	YRHYDRTMAKPDLY+PC	2
YHLTEVASNEWSSSCLC	2	0		ATGAGGCATTCGACGAGGATGTGTACGATTGAGTGTGTGGAGTTGTTGTGT	51	YRHSTRMCTIECVELLC	2
YHMDCVTNQHRKRIHLC	2	0		ATGAGGCATTCGCCGGTTTAGGGTACTACTTAGCATGAGTGTGATGAGTGT	51	YRHSPV+GTT+HECDEC	2
YHMHVKAITYQKPN+NC	2			ATGAGGCCGTATTAGCAGCCTGATCGTTGTGATAATAGTATGCAGGTGTGT	51	YRPY+QPDRCDNSMQVC	2
YHMMRNG+YNGRWRKSC	2			ATGAGGCCGTCTGCTGTGGTTACGGGTCTTCCTCGGTGGGATATGACTTGT	51	YRPSAVVTGLPRWDMTC	2
YHMNSPKLPLLLMTVRC	2	0		ATGAGGCGTATTTATAAGTTGAAGGCGGATACGGTGAGTTGTTTTGAGTGT	51	YRRIYKLKADTVSCFEC	2
YHMSNMQCGNTNTNMKC	2	0		ATGAGGCGTGGTTGTTTGATTAGTGCGGGGTTTCCGGAGAGGTTGATGTGT	51	YRRGCLISAGFPERLMC	2
YHNERTLRRRKKALRKC	2	0		ATGAGGCTGAATTCTGCTAGTATGGCTGCTGAGCATTGTCAGGTTGTGTGT	51	YRLNSASMAAEHCQVVC	2
YHNIARIAL+SRGCKNC	2			ATGAGGCTGCGTAGGATGATGGATTGGTGTCTGAAGATTGGGCCGAGGTGT	51	YRLRRMMDWCLKIGPRC	2
YHNSAHGKQITV+GP+C	2			ATGAGGGAGAATGGTAATACGTATAAGATTCGTGGGTCGACTAAGGTGTGT	51	YRENGNTYKIRGSTKVC	2
YHNYKT+NRIVVMDIRC	2			ATGAGGGAGAATTATACGGAGCGTGTTCGTGAGGTTTGTTGGCAGCGTTGT	51	YRENYTERVREVCWQRC	2
YHPE+VVASQTMIANDC	2			ATGAGGGAGCATACGTTTTCTTGTACGTATTATTGGAATATGTGGAATTGT	51	YREHTFSCTYYWNMWNC	2
YHPEFSPH+MYHKNWMC	2			ATGAGGGATACTGTTTTTGCGTTTAAGATTATTAGTATGGTGCTGGAGTGT	51	YRDTVFAFKIISMVLEC	2
YHQFGWMMNILNANWSC	2	0		ATGAGGGATAGTTATTGTAGTTCGGCTACTGATAAGAGTAGGAATGGTTGT	51	YRDSYCSSATDKSRNGC	2
YHQMDRMKFGMMY+YAC	2			ATGAGGGATATTAAGATGAGGACTTAGTATCAGAATACGATTCTGTGGTGT	51	YRDIKMRT+YQNTILWC	2
YHRAAML+NWRQILI+C	2			ATGAGGGATGTGCTTCGTTAGTTGTAGACGACGTCTATTGTGTTTAGTTGT	51	YRDVLR+L+TTSIVFSC	2
YHRANVRELVMRTLSTC	2	0		ATGAGGGCGGTTAAGGCGGCTCATGCGGAGTTGAGGCAGAGTAGTATTTGT	51	YRAVKAAHAELRQSSIC	2
YHRDHRDIYVCACKKLC	2	0		ATGAGGGCTGAGGATAGTGTGGAGCATTATTGGTTGCATTATACGTCTTGT	51	YRAEDSVEHYWLHYTSC	2
YHRKA+ETYWVTCYMKC	2			ATGAGGGGTTTTGTTTATATGAGTCCTCCTGATAAGGTGAAGGTGTATTGT	51	YRGFVYMSPPDKVKVYC	2
YHRMGYTKRTRNHTHCC	2	0		ATGAGGGTGAGTGAGAAGCATAGGACGAAGCATATTGATGGGTGTAATTGT	51	YRVSEKHRTKHIDGCNC	2
YHRMMWKSMKDQM+CFC	2			ATGAGGGTGATTTATATTATTGGGCTTCATTGGTTTGTTGTGCGTGCTTGT	51	YRVIYIIGLHWFVVRAC	2
YHRMRLIGKWIGKKRKC	2	0		ATGAGGGTGATTTATTGGAGTTTTGATATGGCGTTGATTATTTCGTGTTGT	51	YRVIYWSFDMALIISCC	2
YHRQGVVNRHLV+LEIC	2			ATGAGGGTGCATAGGAAGGATATTTTTTATACTTCGGATAATTCGGCGTGT	51	YRVHRKDIFYTSDNSAC	2
YHSI+SSLTGSKLSWSC	2			ATGAGGGTGCGTGATTGTAATGATCAGTCTAGTGAGTAGTAGGGTAAGTGT	51	YRVRDCNDQSSE++GKC	2
YHSKGKYSFEISYYRSC	2	0		ATGAGGGTTAAGATGTATTATTTGAATACTTGTGAGGATTGGAGTCATTGT	51	YRVKMYYLNTCEDWSHC	2
YHSNCKSRSGLAFPNTC	2	0		ATGAGGGTTGTGTTGTGTTATGTTAATGGTGATCGTGCGAATGTTGCGTGT	51	YRVVLCYVNGDRANVAC	2
YHTIYTFYLTVLYIKVC	2	0		ATGAGGTAGGATGCTAAGGAGGAGATTCATAATCTTACGAATAAGCATTGT	51	YR+DAKEEIHNLTNKHC	2
YHTKTIGG+INTYLMSC	2			ATGAGGTAGGCGATTATGAGGAATATGGATAGGTTTCAGAGTTCGATTTGT	51	YR+AIMRNMDRFQSSIC	2
YHTNGTHCVMTKISS+C	2			ATGAGGTAGGCTAAGAATTTTAAGTGGATGATTTGTAAGATTGAGTCGTGT	51	YR+AKNFKWMICKIESC	2
YHTTMMANIANAP+TLC	2			ATGAGGTATAAGGTTAAGGTTAGTGTGGGTCTGTGGCTTGTTCAGAAGTGT	51	YRYKVKVSVGLWLVQKC	2
YHVEDDYFYTRCWFRQC	2	0		ATGAGGTATAATGATAGGTATAGTGTTACTTTGAAGAATATTATTGGGTGT	51	YRYNDRYSVTLKNIIGC	2
YHVFEYNWLKNLCAASC	2	0		ATGAGGTATATTGTGTGTTTGGGGAAGTATGGTTTGTTGCAGATTAAGTGT	51	YRYIVCLGKYGLLQIKC	2
YHVFMHIAVLKYFRLWC	2	0		ATGAGGTATCGTTAGAGTAGGCGTTTTCATGCGCCGCTTAATTTTGCTTGT	51	YRYR+SRRFHAPLNFAC	2
YHVFSCVHLVIRVMTVC	2	0		ATGAGGTATGATGTTTATTAGGGGAATAGTAATTGTTTTTGGAATGGGTGT	51	YRYDVY+GNSNCFWNGC	2
YHVMRCWDNNLCTYYQC	2	0		ATGAGGTATTAGGAGTAGAAGACGAGTTGTGATTGGCGGGAGCTTGCGTGT	51	YRY+E+KTSCDWRELAC	2
YHVRILILQSPSIGTVC	2	0		ATGAGGTCGTAGGATATTGAGACGAGGTTTTCGCTGGAGTATTAGAGGTGT	51	YRS+DIETRFSLEY+RC	2
YHWAIVKIEMKRY+LYC	2			ATGAGGTCTTGGACGAGTTGGCGTACTGAGGAGCTGAATGAGAGTATGTGT	51	YRSWTSWRTEELNESMC	2
YHWVLWLVEACFRPSNC	2	0		ATGAGGTGGTTGTTTTCTGTGCATTATGAGGGTATTTGTCGGATTGTTTGT	51	YRWLFSVHYEGICRIVC	2
YHYARKNNRIRGNKPRC	2	0		ATGAGGTGTATTGTTTGTCAGTGGATTGGTATTAGGAGTTGGCTGTGGTGT	51	YRCIVCQWIGIRSWLWC	2
YHYDGHYVKNVTMPRMC	2	0		ATGAGGTGTGCTTTGCGTAAGGCGAAGTCTCGTCAGCATGAGCCGAGGTGT	51	YRCALRKAKSRQHEPRC	2
YHYRL+IMLN+NADCRC	2			ATGAGGTGTGTTATTTTTGGTGTTAGTTATGAGTGGAAGTTTTCTATTTGT	51	YRCVIFGVSYEWKFSIC	2
YI+PA+HNWMNTPERKC	2			ATGAGGTGTTATATTATTGTGGGGATTGATAGTAAGCTTTTTTGTATTTGT	51	YRCYIIVGIDSKLFCIC	2
YI+RRSMVGKHSTG+YC	2			ATGAGGTGTTTGCTGAGTTTTACGACGCTGCAGCAGTATTAGCTGTATTGT	51	YRCLLSFTTLQQY+LYC	2
YI+SGAVSNEHARASWC	2			ATGAGGTTGAAGAATCTGATTTCGGCGTTGACTTCGAGGAGGAATAGTTGT	51	YRLKNLISALTSRRNSC	2
YIAFTLESILLSCDWNC	2	0		ATGAGGTTGATGACTTAGTCGGTGAATACGCCTACGATGCATTTGACGTGT	51	YRLMT+SVNTPTMHLTC	2
YIALDDTKIWKTDANKC	2	0		ATGAGGTTTATTATTTATCGTTATAATTATGTGATTATTATTTTGCATTGT	51	YRFIIYRYNYVIIILHC	2
YIAWWTENEVWSYKTFC	2	0		ATGAGGTTTCAGAGTGTTATGTCTGAGCTGAGTAGTAATACTGCGGTGTGT	51	YRFQSVMSELSSNTAVC	2
YICFYKAELTNQNRWSC	2	0		ATGAGGTTTGCGACTGGTATTGCGCATGATCGTATTAATGTGAATGTGTGT	51	YRFATGIAHDRINVNVC	2
YICLVDRQNEYNKAVSC	2	0		ATGAGTAAGAATATGATGTAGCTTGTTAGTTGTATGAGTATGTGGGTGTGT	51	YSKNMM+LVSCMSMWVC	2
YICSCLNGAMDYAFRTC	2	0		ATGAGTAAGAGTAATAATGTTTATGAGAATAGTATGTTTGCTTGTATGTGT	51	YSKSNNVYENSMFACMC	2
YICVAHVMFVIISTEMC	2	0		ATGAGTAAGATGGTTGAGATGCATAAGATTTATAATAATAGTTATCATTGT	51	YSKMVEMHKIYNNSYHC	2
YICVFRFKFIRISKVWC	2	0		ATGAGTAAGCATTATAAGCATATGAGGATTAAGCATATTACGGTGTATTGT	51	YSKHYKHMRIKHITVYC	2
YICVNWLTAYCEKHLKC	2	0		ATGAGTAAGGATTGTTGGTTGACGACGTGGGGGTGGCATAGGTTGAATTGT	51	YSKDCWLTTWGWHRLNC	2
YICYFRVQWSSISVRVC	2	0		ATGAGTAAGTATAAGGAGCTGATGACGGATCGTGGGAAGATTGTTTATTGT	51	YSKYKELMTDRGKIVYC	2
YID+YMTGEHLRLEMHC	2			ATGAGTAAGTCTAGGGAGCGTCGGATGCCTTATGCGCTGTGGCAGAATTGT	51	YSKSRERRMPYALWQNC	2
YIDCKNM+RARRVLKNC	2			ATGAGTAATAAGAGGAAGTTTTGGATTATTTATATTGGTTTGTGTAATTGT	51	YSNKRKFWIIYIGLCNC	2
YIDNVKMVHLSSPSTQC	2	0		ATGAGTAATACGATGTCGTGTCGTGAGGATTCGATGAAGCCGAAGAGGTGT	51	YSNTMSCREDSMKPKRC	2
YIDYL+KMNIWSFVRSC	2			ATGAGTAATACGATTAGGATTTCGCTTGTGTTGTAGTGTGATAAGGGTTGT	51	YSNTIRISLVL+CDKGC	2
YIDYMSWSLALKLVSAC	2	0		ATGAGTAATCAGCAGATGACGCCGAGTACGAGTGGTACGACTTGGACGTGT	51	YSNQQMTPSTSGTTWTC	2
YIDYNGTCKLIYLYPRC	2	0		ATGAGTAATCATTGGAGTGTTGGTTCTTGTACTATGATTGGTACTGATTGT	51	YSNHWSVGSCTMIGTDC	2
YIDYTYDNATGNLDDC	2	0		ATGAGTAATCTGAATCAGATTTGTCGGGAGGCGAGGACTGATAAGACTTGT	51	YSNLNQICREARTDKTC	2
YIEEQIDDVSLCWVRHC	2	0		ATGAGTAATCTTAAGGTGACTGCGAATATGTATATGGATAGGAATAGGTGT	51	YSNLKVTANMYMDRNRC	2
YIEQTKKMDSHKGGFNC	2	0		ATGAGTAATTAGGATAGGCATAAGAAGTGGCTTTGGATTGATGGGTATTGT	51	YSN+DRHKKWLWIDGYC	2
YIESMFRRKAFNTTSSC	2	0		ATGAGTACGATTCAGCATATGAAGTTTGGGAGTCAGCAGAGGCAGGATTGT	51	YSTIQHMKFGSQQRQDC	2
YIEWYTYGSNDWWVRSC	2	0		ATGAGTACGCATAAGCCGACTAATATTTATTGGAGGATTCTTAATGTGTGT	51	YSTHKPTNIYWRILNVC	2
YIFGC+GWHELISIVIC	2			ATGAGTACGCTTAAGAAGAGTGGTACTCTGCGGTAGGCGGCTGCGCCTTGT	51	YSTLKKSGTLR+AAAPC	2
YIFGYVYRSYVRVLCHC	2	0		ATGAGTACGTCTGATTAGTTTACTACGGATCGGCATAAGGCTACTCAGTGT	51	YSTSD+FTTDRHKATQC	2
YIFKFKVWLCDW+KIIC	2			ATGAGTACGTGTAAGGAGAAGTTTGGGTATGTGAATCTGAGGAAGCAGTGT	51	YSTCKEKFGYVNLRKQC	2
YIFNKRTYEIIGLKWVC	2	0		ATGAGTACGTTGGGTAGGAGGGTTCAGTATGTTCAGATGTATCAGAGTTGT	51	YSTLGRRVQYVQMYQSC	2
YIFVVKSNGKLLLTVSC	2	0		ATGAGTACTTATAAGAGTAATGTTTCGCATGCTACTCAGACGGCTGTGTGT	51	YSTYKSNVSHATQTAVC	2
YIFYYTWDNTWRCISSC	2	0		ATGAGTAGGGATTGGCATGGTATTAAGCTTCAGACGTTGGGGAGTCATTGT	51	YSRDWHGIKLQTLGSHC	2
YIGIIWHSHVVYFAGNC	2	0		ATGAGTAGGGTGTGTCCTACGAATCGGATTTCTAAGTGGATGGATAGGTGT	51	YSRVCPTNRISKWMDRC	2
YIGSRIKMGRMKLVEMC	2	0		ATGAGTAGTCTTGGTATTTATTGGAAGAATGATAATTGGTATATGTATTGT	51	YSSLGIYWKNDNWYMYC	2
YIHDDIFYRVWQKKGWC	2	0		ATGAGTAGTGAGAAGAATAGGATGGAGTGTGCGATGAAGTATGATAATTGT	51	YSSEKNRMECAMKYDNC	2
YIHNANTLRAITECRYC	2	0		ATGAGTAGTGAGAATTTTGGGAATGAGGTTTGTAATAATCAGCCGTGTTGT	51	YSSENFGNEVCNNQPCC	2
YIHQIVRQQHNLTYRMC	2	0		ATGAGTAGTGAGAGTACTACGAAGATGAATACTCAGTCTGATAGGATGTGT	51	YSSESTTKMNTQSDRMC	2
YIHVLICNKIPKCIRTC	2	0		ATGAGTAGTTGGACGTGTACTTATTCTTTTCTTTTTATTGCTGCTGTGTGT	51	YSSWTCTYSFLFIAAVC	2
YIHVLVCVAYCKWHRLC	2	0		ATGAGTATGACGATGATTGCGAAGTAGGAGTATTTTGAGCTGTGTTATTGT	51	YSMTMIAK+EYFELCYC	2
YIHWYIKCRLVALLWGC	2	0		ATGAGTATGACGGCGATGTCTTGGACTTAGAAGGCTGATTGTTTGTATTGT	51	YSMTAMSWT+KADCLYC	2
YIHYLKYWEYTTFCSVC	2	0		ATGAGTATGAGTTGTGGTTGGAGGTATAAGCCGGTGCTGTGGCTGGAGTGT	51	YSMSCGWRYKPVLWLEC	2
YIIERSFEGIVMVQFRC	2	0		ATGAGTATGGAGGAGTGGTAGGCGTAGGTTTCGTGTAATGAGAAGAATTGT	51	YSMEEW+A+VSCNEKNC	2
YIIFSYYFRNSIQCFPC	2	0		ATGAGTATGTATAAGACTCGTGTGACTGCTGAGTAGCAGAATCATCCGTGT	51	YSMYKTRVTAE+QNHPC	2
YIIFWIVKNGWLWIRGC	2	0		ATGAGTATTAGGAATATGTGGACGATGTATAATCGGGGGTTGATTATGTGT	51	YSIRNMWTMYNRGLIMC	2
YIIGAKYGFAVYWLAKC	2	0		ATGAGTATTAGTGCGTTGTTGCATAGTTGTCGGTGGTGTAGGATTACGTGT	51	YSISALLHSCRWCRITC	2
YIIIFVSQTSAKIYKTC	2	0		ATGAGTATTGTGATTAATTTTCGGACGAAGCTTTGGTGGTTTGAGCATTGT	51	YSIVINFRTKLWWFEHC	2
YIIILRSVIWSECANEC	2	0		ATGAGTATTTGTGTGAATACGATGTTTAGTGTGTATATGGCGAATACTTGT	51	YSICVNTMFSVYMANTC	2
YIIKLLGKKVWRVIRYC	2	0		ATGAGTCAGGAGCTTTAGAAGACGGTTATGAGTACTAATCAGCGGATGTGT	51	YSQEL+KTVMSTNQRMC	2
YIILIN+LDWKVMTVNC	2			ATGAGTCAGGCTGAGTGGGTGAATCCTTTGTATATTATTGATCATGATTGT	51	YSQAEWVNPLYIIDHDC	2
YIISYLINGMVSAVILC	2	0		ATGAGTCAGTTTTTGAAGGAGAGTCAGGATTCGAAGCGGACTCTGCGGTGT	51	YSQFLKESQDSKRTLRC	2
YIITEYPGFMHKKVLRC	2	0		ATGAGTCATCAGTATTGTATGAGGCCGAATAAGAATAGGAAGGTGGTGTGT	51	YSHQYCMRPNKNRKVVC	2
YIITWFFKTLYVLKLDC	2	0		ATGAGTCATCCTAGGGCTGGGCATAATAGTGATAATTAGATTGCTTGGTGT	51	YSHPRAGHNSDN+IAWC	2
YIIVLKFRVNPQTYWTC	2	0		ATGAGTCATGGTCTGAAGCTGATGAAGTTTATTCTGTTTCTGAGTAGGTGT	51	YSHGLKLMKFILFLSRC	2
YIIVRPNGHGHECFCLC	2	0		ATGAGTCATTTTAATAATCGGATTAGTCATATGAGTAAGGGTCATAGGTGT	51	YSHFNNRISHMSKGHRC	2
YIKDDRKTKP+TTVNNC	2			ATGAGTCCTGTGCGGGCTGAGACGAGTTATAATAGTATTACGTCGATGTGT	51	YSPVRAETSYNSITSMC	2
YIKGSVQGICFN+AKDC	2			ATGAGTCGGAATGCGTCTCCGACGACTATGAGGGGTGAGGAGAATCGGTGT	51	YSRNASPTTMRGEENRC	2
YIKIYLRLQYELRPGIC	2	0		ATGAGTCGGCCTTAGGCTATGCTGAGGAATACGATGCAGTAGTGTGATTGT	51	YSRP+AMLRNTMQ+CDC	2
YIKK+SKVENE+LYSIC	2			ATGAGTCGTGGTGAGGTTATGGCGATTGAGAGGAATGCTGTTTATGTTTGT	51	YSRGEVMAIERNAVYVC	2
YIKKTVSMFIRKMMRNC	2	0		ATGAGTCTGAGTTCGAAGAGGCCGGGGGCGATGAGGTTTGGGCCGAAGTGT	51	YSLSSKRPGAMRFGPKC	2
YIKMKTYKNMSNS+EKC	2			ATGAGTCTGGCTACGTGGGCGTGTAAGCGTTAGCAGGCGCAGGCTAGGTGT	51	YSLATWACKR+QAQARC	2
YIKRHQFKQLDNWNPMC	2	0		ATGAGTCTTAATTTTATTTTGAAGTCGAATTGTCGTAGGAAGCGGTTGTGT	51	YSLNFILKSNCRRKRLC	2
YIKRMKYVVLRARNKMC	2	0		ATGAGTCTTTTGAATAAGCTGTGGAGGAATTTGTTGTGGTGTATGGTTTGT	51	YSLLNKLWRNLLWCMVC	2
YIKSYEDRLEL++ILCC	2			ATGAGTGAGCAGCATAGTAGTAATTAGCTTAAGGGTACGAATATTAAGTGT	51	YSEQHSSN+LKGTNIKC	2
YIKYSSNCNESSVHWWC	2	0		ATGAGTGAGCATGTGGGGCCGAAGAAGGATGAGAATGGGCTGTGGCATTGT	51	YSEHVGPKKDENGLWHC	2
YILIWKRYKVKFGNYPC	2	0		ATGAGTGAGCTGAATAGTTTTGTGATGCGGTAGGATAGTAATGGGACTTGT	51	YSELNSFVMR+DSNGTC	2
YILLMTNQYYCFISAQC	2	0		ATGAGTGAGGATGAGAAGCGGCTGAGTGCGGCTGATCTTTGTAATTCTTGT	51	YSEDEKRLSAADLCNSC	2
YILLVWLKKLRLNETHC	2	0		ATGAGTGAGTGTCTTAATTGTGGGATGGAGAATTGGTTGATGAGTGCGTGT	51	YSECLNCGMENWLMSAC	2
YILPKILVFSTKNPTMC	2	0		ATGAGTGATAGTCATGAGCAGCATCCTATGGCTTGGTGTGCGAGGTAGTGT	51	YSDSHEQHPMAWCAR+C	2
YILSLNNEAWFDVRSNC	2	0		ATGAGTGATATGGGGAAGCTTAATGAGAAGTCGAATAGTGTTCGGCATTGT	51	YSDMGKLNEKSNSVRHC	2
YILVIQRRRSWWFTVPC	2	0		ATGAGTGATCAGAGGTCGATGAATATTGAGAAGAGTAATAAGTATGTTTGT	51	YSDQRSMNIEKSNKYVC	2
YILVNWNSKELLIRVVC	2	0		ATGAGTGATCTGTGTAAGTCGTGTTGTTCTATTAATGTTCTTGTTTGGTGT	51	YSDLCKSCCSINVLVWC	2
YILWNTGDWNVWFAPQC	2	0		ATGAGTGATGGGATGAAGAAGAATAATCATATTATGTATTGGAATCATTGT	51	YSDGMKKNNHIMYWNHC	2
YILWYLTQSRRIIWRKC	2	0		ATGAGTGATGTGCATATGTATTCTACTAATGATAGGCTGGTGTTGTTGTGT	51	YSDVHMYSTNDRLVLLC	2
YILYTNGETWRIIRLLC	2	0		ATGAGTGATTATAAGTGTTAGCAGCTTAAGTATAAGTATTAGAAGCAGTGT	51	YSDYKC+QLKYKY+KQC	2
YILYYHCSYISQSRKNC	2	0		ATGAGTGATTTTGAGAGTATTATTTATAAGAATTTGCATATGAAGAATTGT	51	YSDFESIIYKNLHMKNC	2
YIMCPLKE+MGPTGSSC	2			ATGAGTGCTAGTATGAATATGCTGCTGTAGCGGTGTGCGCGTTCTACTTGT	51	YSASMNMLL+RCARSTC	2
YIMGVIAQNYTKQCSNC	2	0		ATGAGTGGGCAGGATAAGCATGAGGAGGTTCTGTGGATGACTCGGATGTGT	51	YSGQDKHEEVLWMTRMC	2
YIMQQKSANLMNLDATC	2	0		ATGAGTGGGTCTGAGGATAATATTGCTGGTCAGTGTGTTGAGAGGAGTTGT	51	YSGSEDNIAGQCVERSC	2
YIMQTKSMYTESVQYCC	2	0		ATGAGTGGGTCTGATAGGCCTTTGGCTGAGGTGTGTCGTCAGGATAGGTGT	51	YSGSDRPLAEVCRQDRC	2
YIMWRYIWKLVIFSQGC	2	0		ATGAGTGGTAAGCATCTTGTGGAGAAGGTGAGGTGTAATTTGGCGGATTGT	51	YSGKHLVEKVRCNLADC	2
YIN++IMQEKPPDTPRC	2			ATGAGTGTGAATAAGTATAAGTGGTATCGGGTTCAGTGTGCGTATAGGTGT	51	YSVNKYKWYRVQCAYRC	2
YINFVVIP+KPMQRRTC	2			ATGAGTGTGGTTCTGCGGATGGCTGATCCGTCGAAGGATAGTCGGATGTGT	51	YSVVLRMADPSKDSRMC	2
YINHCFWVGMNVACCFC	2	0		ATGAGTGTGTAGCAGCATGGGAGGAATACTGAGATGAAGAATAAGGCTTGT	51	YSV+QHGRNTEMKNKAC	2
YINKSYRCHNDGKNDPC	2	0		ATGAGTGTGTATGTTCTTTATAATAGGGAGTGGTATAGGTGGTTGTCGTGT	51	YSVYVLYNREWYRWLSC	2
YINKYYNSWLSAYPTDC	2	0		ATGAGTGTTATGACTATTAAGTATAAGTTTCATGCTAGGTAGACTATTTGT	51	YSVMTIKYKFHAR+TIC	2
YINSADFKHTICLRFAC	2	0		ATGAGTGTTCATACGAAGGCTCGTAGGACTGAGACTTCTACGTCGGCTTGT	51	YSVHTKARRTETSTSAC	2
YINTWHYRPTN+FPQMC	2			ATGAGTGTTCGTAAGTAGCATAAGGAGCTTATTGGGAATAAGAAGACTTGT	51	YSVRK+HKELIGNKKTC	2
YINVMSGRLANDTSSRC	2	0		ATGAGTGTTTATACTCGTGTTGTTGCGTGGTGTTTGTGTGTGTGGTATTGT	51	YSVYTRVVAWCLCVWYC	2
YINWNNFDSINWFWVKC	2	0		ATGAGTTAGAAGCAGTGTACTTGTAATAGGCATATGTTTCAGGTGTAGTGT	51	YS+KQCTCNRHMFQV+C	2
YINWVVFDSVAWHLKTC	2	0		ATGAGTTAGAGGAAGATTAGTTGTTAGTAGACTAATGGGTAGAATCGGTGT	51	YS+RKISC++TNG+NRC	2
YIP+WKINLHSAAKDDC	2			ATGAGTTAGGAGTGGTGGTATATTATGATTGTGAAGGTTAAGTTTTGGTGT	51	YS+EWWYIMIVKVKFWC	2
YIPTKMTVGNWVILPPC	2	0		ATGAGTTATAATTATTTTTATTATCGTTTTGATGGGGTGTGGATTCTTTGT	51	YSYNYFYYRFDGVWILC	2
YIQKKCSTKH+RE+KEC	2			ATGAGTTATATTCATGATCATTGGAGGCGGATTATTCGGCAGAGGCTGTGT	51	YSYIHDHWRRIIRQRLC	2
YIQRWLVRHFYTVTMCC	2	0		ATGAGTTATGAGAATGATCTTTTTGAGGATGAGGTTAGGAGTTATTCGTGT	51	YSYENDLFEDEVRSYSC	2
YIQSMTRSK+VTQSRSC	2			ATGAGTTATTATGTGAGGGAGTGGCAGAATGCTGCTTAGTAGCTGGTGTGT	51	YSYYVREWQNAA++LVC	2
YIQSQ+SNEKMMNTRKC	2			ATGAGTTCTAATGTTTGGAGTATGTTTATGCTGAGTACTATGGCTAAGTGT	51	YSSNVWSMFMLSTMAKC	2
YIQSYTVCRMEANM+EC	2			ATGAGTTCTGAGCGGGATGGTCCGCGGTCGCCTTCGATGATTCATCCTTGT	51	YSSERDGPRSPSMIHPC	2
YIQWRTDISSAVKTAKC	2	0		ATGAGTTCTTGTAATGATCTGCAGAATGGGTTTCTGACGAGTAGGCCTTGT	51	YSSCNDLQNGFLTSRPC	2
YIRMCD+QV+RECCQIC	2			ATGAGTTGGAAGGAGATTGAGAATTGTTTGTTTTGTCCGATGAGTAATTGT	51	YSWKEIENCLFCPMSNC	2
YIRN++ASSISKTQNYC	2			ATGAGTTGTAAGAATCGTGTGATTGTGGTGTTTAAGCTGGTGTAGGTTTGT	51	YSCKNRVIVVFKLV+VC	2
YIRSKKAGNSD+IK+HC	2			ATGAGTTGTCGGTGGGCGCCGGGGACGACGCGGTCTACGGAGATGAATTGT	51	YSCRWAPGTTRSTEMNC	2
YIRVTQVHRIVSMEDWC	2	0		ATGAGTTGTGATTTGTTGTTTGTTAGGACTTTTGAGCGTGTTAAGACGTGT	51	YSCDLLFVRTFERVKTC	2
YIRYARWSMRTMHRHDC	2	0		ATGAGTTGTTGGTTTATTATTCTTGGGGCGAATTATAGTTATATTGAGTGT	51	YSCWFIILGANYSYIEC	2
YIRYR+SVSTSKDHKMC	2			ATGAGTTTGATGGAGCATTCTGATTGGATGATGAAGACGGAGCATTGTTGT	51	YSLMEHSDWMMKTEHCC	2
YISASTSNRVREIRKYC	2	0		ATGAGTTTGATGGTGAGTCCGTTTTGTTTGTTTTTGTGTCGTACTATTTGT	51	YSLMVSPFCLFLCRTIC	2
YISGNTHKSDEHHIKSC	2	0		ATGAGTTTTAATTATAAGAGTGTGTGGTTTTGTAATAGTGTGTATGTTTGT	51	YSFNYKSVWFCNSVYVC	2
YISMNDVRGTCAMMHEC	2	0		ATGAGTTTTATTGTTAGGATTTCTTTTTCGAATTATTTTGGTACTCATTGT	51	YSFIVRISFSNYFGTHC	2
YISNAIALKHCLSAFCC	2	0		ATGAGTTTTCAGTTTTATAGTATTACGAATGTGCAGCTGGTTTTTTTGTGT	51	YSFQFYSITNVQLVFLC	2
YISNKCDGKKSTTRWIC	2	0		ATGATAGATTATACGTATGATAATGCGACTGGGAATCTTGATGATTGT	48	YIDYTYDNATGNLDDC	2
YISQILMAYPLT+KAMC	2			ATGATGAAGAATGTGAATTATCTTGAGAATACTAGTATGTAGTGTATGTGT	51	YMKNVNYLENTSM+CMC	2
YISVC+ECRNKNVDFSC	2			ATGATGAAGACGCATAATAATACGTTGAATAGTTATATGTTGTTTGTGTGT	51	YMKTHNNTLNSYMLFVC	2
YISVRFDIEGSKTRAFC	2	0		ATGATGAAGACTCATTGTTAGATGGTTACTTATGCTAGGGATACGTAGTGT	51	YMKTHC+MVTYARDT+C	2
YISWDVLARKMMKWLCC	2	0		ATGATGAAGCAGAATTTGATGAGTAAGAGGCTGCATCATTCGGAGACGTGT	51	YMKQNLMSKRLHHSETC	2
YISWHIIIEADPDGICC	2	0		ATGATGAAGTAGAATAAGATTATTTATAATCTTAAGACTGATATGGATTGT	51	YMK+NKIIYNLKTDMDC	2
YISWRFWDSKNWSVATC	2	0		ATGATGAAGTAGAATTCGCAGTATAATGATACTAATTTGGATACTGTGTGT	51	YMK+NSQYNDTNLDTVC	2
YITNIGDPKNKITSEVC	2	0		ATGATGAAGTTTTGTTGGACGGAGATTTTTTGTGGGACGGCTGAGTCGTGT	51	YMKFCWTEIFCGTAESC	2
YITNLTETMD+MFKVDC	2			ATGATGAATAAGGATTAGTCTGGGGAGAGGTTGGAGTATAAGAATGGTTGT	51	YMNKD+SGERLEYKNGC	2
YITWDRKIFKRANLSRC	2	0		ATGATGAATAATGATAATCATACGCTGAGGTATAATGTGACGGCGAAGTGT	51	YMNNDNHTLRYNVTAKC	2
YITWLKYESTSWYLLEC	2	0		ATGATGAATAGTGTGTTGGCGGCGGAGCAGTTGAAGAGTACTGATGCGTGT	51	YMNSVLAAEQLKSTDAC	2
YIVFRFVAAAVIYIVRC	2	0		ATGATGAATATTTATCTTTTGAATAGGAAGCTTTTTATTATTGATGTTTGT	51	YMNIYLLNRKLFIIDVC	2
YIVFTLIAGIRINMSLC	2	0		ATGATGAATATTTGGGAGCTGCATAAGTGTTATCGGAATCATATTGTTTGT	51	YMNIWELHKCYRNHIVC	2
YIVIEFLPKAVVIRVTC	2	0		ATGATGAATCGGCCGACGAATAGTGCTTTGCCGAGTTTTAATAATTGTTGT	51	YMNRPTNSALPSFNNCC	2
YIVLCSGLYVLCCLPDC	2	0		ATGATGAATGAGATTACGCATAGTCCGATGCTTAAGAGGGCGAATCTTTGT	51	YMNEITHSPMLKRANLC	2
YIVLYNRWTVVSFINVC	2	0		ATGATGAATGCTAGTCGGAAGGTGGAGTGTTGTGCTGCTGAGAATGAGTGT	51	YMNASRKVECCAAENEC	2
YIVMISV+YSFQVCSSC	2			ATGATGAATTAGGGTGGGACTAAGAATACGATTCAGAATAATAGGAGTTGT	51	YMN+GGTKNTIQNNRSC	2
YIVMVHNEDEVAGSSSC	2	0		ATGATGAATTGTGATACTAATAAGAGTAAGACGGAGAATTTTGTGATGTGT	51	YMNCDTNKSKTENFVMC	2
YIVNGVPKGRSDD+LPC	2			ATGATGACGAATTATGTTGGTTATCATAGTTGTGGGCAGGCGATGACGTGT	51	YMTNYVGYHSCGQAMTC	2
YIVRV+TKRQQSEICKC	2			ATGATGACGAGGAAGTAGTAGAATTAGAGTTTTATGAGGAATAAGAGGTGT	51	YMTRK++N+SFMRNKRC	2
YIVRWKIK+LVGEEDQC	2			ATGATGACGATTTATTATATGATGCATAATGATAGTTATAAGTTTAGTTGT	51	YMTIYYMMHNDSYKFSC	2
YIVSNKLRKLRRTIHAC	2	0		ATGATGACGCGGCTTAATTATGTTGGTAATAGGAGGTGTTAGTCGAAGTGT	51	YMTRLNYVGNRRC+SKC	2
YIVSVFGVKYRSWILRC	2	0		ATGATGACGTTGTAGATGGGGATGAAGATGAAGAATGTTCTGGTGCCTTGT	51	YMTL+MGMKMKNVLVPC	2
YIVVFCISAIRKILLTC	2	0		ATGATGACTCGGTATCTGTATATGTCGTAGTTTAGGCGTCCGGCTTGTTGT	51	YMTRYLYMS+FRRPACC	2
YIVWRGEDLRSARIMDC	2	0		ATGATGACTGCTATTAATAGTAAGACGTTGGAGGTGTATTTGTTTGTGTGT	51	YMTAINSKTLEVYLFVC	2
YIVWTNGQSEYKLLRIC	2	0		ATGATGACTGCTCATAATAATTGTCGTAGTAGGCAGGGGTATATTACTTGT	51	YMTAHNNCRSRQGYITC	2
YIVYVFVIVYNLQNNEC	2	0		ATGATGAGGACGATTTGGTCTCTTGTTAAGTGTTTGGTGAATAAGCGTTGT	51	YMRTIWSLVKCLVNKRC	2
YIWGEPLWCENHGRRKC	2	0		ATGATGAGGAGGGTGAGGATGCTTAGTTATTATTAGAGTAATACGAATTGT	51	YMRRVRMLSYY+SNTNC	2
YIWIAIWLRRTTETRLC	2	0		ATGATGAGGAGTAATAGGTGGAGTGCTCAGGATTCTAATTTTGGGTATTGT	51	YMRSNRWSAQDSNFGYC	2
YIWILRNAGIKIFYAGC	2	0		ATGATGAGGATTAGGCCGATGTGGCGTCTTCATTATGTTCATACTCAGTGT	51	YMRIRPMWRLHYVHTQC	2
YIWIRIESGIKGIRCHC	2	0		ATGATGAGGTCTCTTTAGACTGCTTTGCGGGTTGAGTATCTGGGGTCTTGT	51	YMRSL+TALRVEYLGSC	2
YIWSKQYGNYHFKVILC	2	0		ATGATGAGGTGGCGTTGGATTTCGCATGCGGATCGGCTGCGTGAGAAGTGT	51	YMRWRWISHADRLREKC	2
YIWSV+STGSVQEEPRC	2			ATGATGAGGTGTACGTATGATCTGTATTATTCTAGGACGGCTACGTAGTGT	51	YMRCTYDLYYSRTAT+C	2
YIWTNSNVFRDNKSHYC	2	0		ATGATGAGTACTCTTAATAAGCAGGTGCGGTGTCGGTAGGATGATATTTGT	51	YMSTLNKQVRCR+DDIC	2
YIWVPVAVHLYRLLKVC	2	0		ATGATGAGTAGGAATTGGATTTTGTGTTGGGGTAAGAAGTAGGTGTGTTGT	51	YMSRNWILCWGKK+VCC	2
YIWWFKNGFFGTFNLGC	2	0		ATGATGAGTTATTTTTCTGTTATTTCTGTGGTTGTGTTGATTTATCGTTGT	51	YMSYFSVISVVVLIYRC	2
YIWWKHFLNSWNILVWC	2	0		ATGATGATGAATGAGTAGCGGAATTAGCGTATTTGTAGTATTCGTAATTGT	51	YMMNE+RN+RICSIRNC	2
YIWYNYRYRYVIISVFC	2	0		ATGATGATGAATTAGAGTGATAATGATCTTTGTATTAATTAGATGCGTTGT	51	YMMN+SDNDLCIN+MRC	2
YIYINYSLRSTPIKIVC	2	0		ATGATGATGAGTTGTAGTCATACGTATTGTTCTACGAATAATGCGTAGTGT	51	YMMSCSHTYCSTNNA+C	2
YIYRSYKTSESSLKQKC	2	0		ATGATGATGCATATTAAGATTTATGAGGAGTGGTAGAGGGTGGCTGGGTGT	51	YMMHIKIYEEW+RVAGC	2
YIYT+NIRPQVDKRLTC	2			ATGATGATGCGTAAGATTTAGATTGTTGATAGGCGTGTTAGGACTTTTTGT	51	YMMRKI+IVDRRVRTFC	2
YIYTI++MR+VNPEKTC	2			ATGATGATGGTGAAGGGGGATCATTGGAAGACGTGGGATAGTCATACTTGT	51	YMMVKGDHWKTWDSHTC	2
YIYTITWLPPCVSKLIC	2	0		ATGATGATGGTTCGGAATGATGGGATTAAGCAGAATTCGACGGGTAATTGT	51	YMMVRNDGIKQNSTGNC	2
YIYVLKRWWSITKKEVC	2	0		ATGATGATGTGTGTGATGGTTCATGTTTTTCCGAATTATGTGGATATTTGT	51	YMMCVMVHVFPNYVDIC	2
YIYWRNFDSASWLLIRC	2	0		ATGATGATTAGTTTGAGGTTTAGGTTGGTGCTTTATTGGAATCTGTTTTGT	51	YMISLRFRLVLYWNLFC	2
YIYYRVIWNYVFSLSEC	2	0		ATGATGATTATTATTTATGGTACTTCGTATGTGAAGTGGCTGCGTGTTTGT	51	YMIIIYGTSYVKWLRVC	2
YIYYVYWKNKTLIFKCC	2	0		ATGATGATTATTGCTGCTCTGAAGCGGAATTAGAATGATATTAGGTTTTGT	51	YMIIAALKRN+NDIRFC	2
YIYYYSFDQKWEPMESC	2	0		ATGATGATTCAGATTTGGAGGTTTGCTATGCGTAATTCGTGTAATTCTTGT	51	YMIQIWRFAMRNSCNSC	2
YK+AKDSNNGTRLRTNC	2			ATGATGATTGCGAATTGTCATCGGGTTGATATTAAGATGTCGAGGATGTGT	51	YMIANCHRVDIKMSRMC	2
YK+KSQLYHMENLLHTC	2			ATGATGATTTAGGCTGGTAATAATGATCGGGTGTAGAATAATATGGATTGT	51	YMI+AGNNDRV+NNMDC	2
YK+LWDNPLSKQYAMNC	2			ATGATGATTTATGGTAAGACTAGGCGTGGGGTGTAGAAGCATACGCGATGT	51	YMIYGKTRRGV+KHTRC	2
YK+MKSG+QNWMSNWKC	2			ATGATGATTTTGTAGTAGGTGAAGCTGAAGAGTCATGGGATGAATGATTGT	51	YMIL++VKLKSHGMNDC	2
YK+Q+SVEMQSWEKTHC	2			ATGATGCAGGATACGAAGTATGGTTTGAAGAAGCAGCATAGGAATCTTTGT	51	YMQDTKYGLKKQHRNLC	2
YK+QDQYEKFIHNRMNC	2			ATGATGCAGTGGCGGCAGAAGGATAATACGGTTGGGAGGTATATTGATTGT	51	YMQWRQKDNTVGRYIDC	2
YK+RVPWYGRNSRCTIC	2			ATGATGCATAGGCAGATGCATGATGAGGATAAGGTTACTGGTAGTAAGTGT	51	YMHRQMHDEDKVTGSKC	2
YK+SQDKYGNWCKHMIC	2			ATGATGCATTTGCAGTTGAATACTGGGCATAGGAGTGAGCAGGATGTGTGT	51	YMHLQLNTGHRSEQDVC	2
YKAAMQVGLSWMSPMNC	2	0		ATGATGCCGTATCTTTGGTGGATTTATATTAATGATTTTTTTGGGAAGTGT	51	YMPYLWWIYINDFFGKC	2
YKACTYRTNVSVKDFDC	2	0		ATGATGCCTGGTCATGAGTAGTATTCGTCGACTCGGAAGCTGAATATGTGT	51	YMPGHE+YSSTRKLNMC	2
YKAD+CN+QGYAPSERC	2			ATGATGCGGGAGGGTTTTGATCGGCAGGAGATGCCTTATAAGCAGACTTGT	51	YMREGFDRQEMPYKQTC	2
YKARRTPTRDWSSCGPC	2	0		ATGATGCGTAATTGGTGTCCGGCTAAGAGGAATTTGAATCGGGGTCAGTGT	51	YMRNWCPAKRNLNRGQC	2
YKASLIYVRKVRMTLRC	2	0		ATGATGCGTGGTAATCGGGTTAGGCTTTCTGTTGCTCGGATGTAGAAGTGT	51	YMRGNRVRLSVARM+KC	2
YKC+YV+QTR+SGKIYC	2			ATGATGCTGAATATTTAGAGGACGCTGTAGCTTCCTGCGTATGATCATTGT	51	YMLNI+RTL+LPAYDHC	2
YKCAWWIDSNSSTEMEC	2	0		ATGATGCTGTCTGAGAAGACGATGGATATGATGGATGCTAGGCTGCATTGT	51	YMLSEKTMDMMDARLHC	2
YKCECAC+GIERDCKVC	2			ATGATGGAGACTAGTAAGCAGAGTTGTACGCCGCTGATGGTGATTGTGTGT	51	YMETSKQSCTPLMVIVC	2
YKCEDVRY+LAHDYYLC	2			ATGATGGAGCGGTGTACGTGTGAGAGTAATCATATTTATAAGAATCTGTGT	51	YMERCTCESNHIYKNLC	2
YKCISVGHWVKTSITVC	2	0		ATGATGGAGCTTGAGTAGGGGCAGATGTTGTGGAAGCAGGTTATTTCGTGT	51	YMELE+GQMLWKQVISC	2
YKCLIYTEKVDSKPTSC	2	0		ATGATGGAGGATTTGAATAGGCGGAGGAATTTTCCGAAGACTACGACGTGT	51	YMEDLNRRRNFPKTTTC	2
YKCLQHYNDNMYKQKLC	2	0		ATGATGGAGTGTAATACGGATACGGGTTATGTGTAGAAGAGGAATATGTGT	51	YMECNTDTGYV+KRNMC	2
YKCLRRRAYNERKRNFC	2	0		ATGATGGAGTTGAAGATGAGGTATAATACTGAGCTGAGTAAGATTGTTTGT	51	YMELKMRYNTELSKIVC	2
YKCSWVFGWYITAVSRC	2	0		ATGATGGATAAGGCTAATCAGCGGCGTATGTTTAAGAGTTTTCATAAGTGT	51	YMDKANQRRMFKSFHKC	2
YKCSYMHRAQGRKMCNC	2	0		ATGATGGATACTCTGAAGATGGTGCCGGATCTGAAGACGAATCGTGTTTGT	51	YMDTLKMVPDLKTNRVC	2
YKCVLIHNWYNDVRFEC	2	0		ATGATGGATCATTATGAGCCGAAGGATTAGCGGCATATGATGGTTGCTTGT	51	YMDHYEPKD+RHMMVAC	2
YKDAGLASLSATSKLLC	2	0		ATGATGGATCTTCGGTGGGATTCGTATATTAAGAGGGCGAGGAATTATTGT	51	YMDLRWDSYIKRARNYC	2
YKDAVKMQRTVNGGSNC	2	0		ATGATGGATGCGATGGATTGGACGCATCGGAATGATAATGTTGTTACTTGT	51	YMDAMDWTHRNDNVVTC	2
YKDCEI+IWLVQWLNVC	2			ATGATGGATGTTACGACGACGTATCTGACGCCTAAGAATTATTAGATGTGT	51	YMDVTTTYLTPKNY+MC	2
YKDDMQCNTK+RSMKKC	2			ATGATGGATTAGTGTATGAAGCCTGTGAGGTGGAATTATTAGGCGTAGTGT	51	YMD+CMKPVRWNY+A+C	2
YKDFCS+NI+YAKAKLC	2			ATGATGGCGTCTACGAATGCGAAGCTTTTTGGTCATCATAATCGTTAGTGT	51	YMASTNAKLFGHHNR+C	2
YKDGRTKNTLNMGPKWC	2	0		ATGATGGCGTCTTATAAGAAGAATAAGAGGCAGAGGAGTTCGAATTGTTGT	51	YMASYKKNKRQRSSNCC	2
YKDKRSEKVDSFNKEPC	2	0		ATGATGGCTAATAATGGTTCTTATTGGGTGGTTTATTGTTTGAATACGTGT	51	YMANNGSYWVVYCLNTC	2
YKDSKGCQSWTPTFMEC	2	0		ATGATGGCTAATTCGAGTTTGCTTAAGTATGTTTCTCGGTCTGCGTGGTGT	51	YMANSSLLKYVSRSAWC	2
YKDYEESRVSHVYTPWC	2	0		ATGATGGCTAGTGTTAATTGTAGTCAGTGGGAGTGTAATTCTATGAATTGT	51	YMASVNCSQWECNSMNC	2
YKDYTSMNETTQAGSNC	2	0		ATGATGGCTCGGTCGAATCTGTTTCGTCAGACGTGTCCGAGGTGGTCGTGT	51	YMARSNLFRQTCPRWSC	2
YKEDPEDLLECTQKLMC	2	0		ATGATGGTGAAGTGTCATAGGTTTGGTATGATTACTGAGGAGGATCGGTGT	51	YMVKCHRFGMITEEDRC	2
YKEITENVERIVNRT+C	2			ATGATGGTTGAGGCTCAGTGTAAGCAGGCGTATATGAGGGTTAAGAATTGT	51	YMVEAQCKQAYMRVKNC	2
YKEIVYNDRLRHSCLKC	2	0		ATGATGGTTGAGTGTAGGCAGATTTTTACTACGTTGTAGACTTGGATGTGT	51	YMVECRQIFTTL+TWMC	2
YKEIWCHNSKARRKEYC	2	0		ATGATGGTTTGTAAGGTGCGTTGTGAGCGTACTAGGATGATTTTGAGTTGT	51	YMVCKVRCERTRMILSC	2
YKERRSNHQFKLYWMKC	2	0		ATGATGTAGAAGTATGGTGGTATTAGTAATGCTTGTGCGACTAATCCTTGT	51	YM+KYGGISNACATNPC	2
YKEVSAVRF+ML+CQLC	2			ATGATGTAGACGACTTGTTAGATGGCTGTGAAGAATGTGTGTTGTTGGTGT	51	YM+TTC+MAVKNVCCWC	2
YKFHHAEQPLRNMRHRC	2	0		ATGATGTAGGGTAGTTCTGATTATGGGACGTATGATTATAGGAGTCAGTGT	51	YM+GSSDYGTYDYRSQC	2
YKFMMTISVKIM+CGKC	2			ATGATGTAGTTGAATTATGTTTGT	24	YM+LNYVC	2
YKFMNIMDVKKIIKCSC	2	0		ATGATGTAGTTGTAGGAGCGGATTATTAATATGAAGTTGTATACGGATTGT	51	YM+L+ERIINMKLYTDC	2
YKFVNCHPCYYTGDDAC	2	0		ATGATGTATAATAATTATAGGAGGTCGCATAAGAGGGCTTATGTTGGGTGT	51	YMYNNYRRSHKRAYVGC	2
YKG+IVKFLIIVNQVSC	2			ATGATGTATATGGTTATGACTGTTTTGCCGCATGATTGTGAGGAGTATTGT	51	YMYMVMTVLPHDCEEYC	2
YKGCNTECSLTNPRQAC	2	0		ATGATGTATGCGGATTATATTAATGGGTGTGAGACTAGTACGCCTATGTGT	51	YMYADYINGCETSTPMC	2
YKGCWARKLTLIK+YLC	2			ATGATGTATGTTAATAAGAATCGGTGTATTGTTGATTAGCAGCTTGATTGT	51	YMYVNKNRCIVD+QLDC	2
YKGDDFSYWMTTNSNDC	2	0		ATGATGTATTATGTGGCTTCGGCTAAGGAGCATGCGAGTTATATGAGTTGT	51	YMYYVASAKEHASYMSC	2
YKGHFKKNNYRDQGKIC	2	0		ATGATGTCGATTTGGAAGAGTCTGTGTAATCAGATTAAGGGTGTTAATTGT	51	YMSIWKSLCNQIKGVNC	2
YKGITKYLGVCGGYCYC	2	0		ATGATGTGGAAGTGTTTTGGGCATCGGGTTCTGAATAATAATATGAATTGT	51	YMWKCFGHRVLNNNMNC	2
YKGIYGSIQITFKNKEC	2	0		ATGATGTGGAATCCGGTTGGGCAGGAGGATCAGACGAAGTGGACTGCGTGT	51	YMWNPVGQEDQTKWTAC	2
YKGTRVLSYYQTLLDWC	2	0		ATGATGTGGGAGCATATTATGGGTGAGCAGAAGCCTGATGATGAGCGTTGT	51	YMWEHIMGEQKPDDERC	2
YKH+RRVFKVMTWEFHC	2			ATGATGTGGGTTAGTTGGCATGCGTATAAGATTGGTTTTACGGCTAATTGT	51	YMWVSWHAYKIGFTANC	2
YKHCEKNLTVVYVCVDC	2	0		ATGATGTGGTGGTATAGTTTTGATAGGCAGTGGATTAGGAGGTCGCTGTGT	51	YMWWYSFDRQWIRRSLC	2
YKHDKMTSSAPRKSPAC	2	0		ATGATGTGGTTTTGTGTTTATGGGTCGAATAAGAAGTATGCGAATCAGTGT	51	YMWFCVYGSNKKYANQC	2
YKHDNWTSDYNDKTQPC	2	0		ATGATGTGTACGCTGAATATGAATTCTATTATGTAGATGTGGCCTGGTTGT	51	YMCTLNMNSIM+MWPGC	2
YKHIDKLWLYRIWIYDC	2	0		ATGATGTGTGATGTGGAGCTGGTTCCGTTGAATAATTAGATGTAGGAGTGT	51	YMCDVELVPLNN+M+EC	2
YKHVCLTDDDECVRSCC	2	0		ATGATGTTGAATAATTATACTTTGATGATGAATATTAAGTTGGTGGTGTGT	51	YMLNNYTLMMNIKLVVC	2
YKIAS+DTIGCGIWK+C	2			ATGATGTTGAATTGGAAGACTAATTAGCTGATGCCGTGTGAGAATAGTTGT	51	YMLNWKTN+LMPCENSC	2
YKIDHVVWTWPNQTAVC	2	0		ATGATGTTGAGTGAGCATAAGGAGAAGAAGATGATGTGGACGATGTTGTGT	51	YMLSEHKEKKMMWTMLC	2
YKINDHKMSDENSFLNC	2	0		ATGATGTTGGAGGAGCTTAGTATTAATAAGCGTTTGCTTCGGTAGTGGTGT	51	YMLEELSINKRLLR+WC	2
YKIP+YNRSRRNMLANC	2			ATGATGTTGTATTTGCATCCTATGCAGTATAAGGATACGAAGTGGATTTGT	51	YMLYLHPMQYKDTKWIC	2
YKIPSQRGTGTWARGTC	2	0		ATGATGTTTAAGGGTCAGTATAGGAATTGGAGGGCTATGAGTCCTTGGTGT	51	YMFKGQYRNWRAMSPWC	2
YKISKKLVAENINDHQC	2	0		ATGATGTTTAGGTGGTGTACTTTGAATGTGTGTACGACGTTGAATATTTGT	51	YMFRWCTLNVCTTLNIC	2
YKITLRFTTRTGTLDLC	2	0		ATGATGTTTAGTTCTCTGACGAGTGTTTAGGTTGATACTCATGTGATGTGT	51	YMFSSLTSV+VDTHVMC	2
YKIVFFWNTRVLTMFRC	2	0		ATGATGTTTCATAATGGTCTGGATGCTACTGATGATTAGCAGTGTAATTGT	51	YMFHNGLDATDD+QCNC	2
YKIYLFNDNMVITVRLC	2	0		ATGATGTTTGTGATTATTGGTAAGTGGACTTATGAGTGTTATGGTCTTTGT	51	YMFVIIGKWTYECYGLC	2
YKIYYSNWYLWIYLWRC	2	0		ATGATGTTTTTTAAGACTATTAATGGTGATGTGAGTTAGGATACTGTGTGT	51	YMFFKTINGDVS+DTVC	2
YKKCNVRINTNGNVRCC	2	0		ATGATTAAGAAGACTGTTAGTATGTTTATTAGGAAGATGATGAGGAATTGT	51	YIKKTVSMFIRKMMRNC	2
YKKDHLRPSIETERT+C	2			ATGATTAAGAAGTAGTCTAAGGTTGAGAATGAGTAGCTTTATAGTATTTGT	51	YIKK+SKVENE+LYSIC	2
YKKEFYNKTGHIETTWC	2	0		ATGATTAAGAGGCATCAGTTTAAGCAGCTGGATAATTGGAATCCTATGTGT	51	YIKRHQFKQLDNWNPMC	2
YKKKEYDGSMHDSYECC	2	0		ATGATTAAGAGTTATGAGGATAGGCTGGAGTTGTAGTAGATTTTGTGTTGT	51	YIKSYEDRLEL++ILCC	2
YKKKNFKEIYFCHTEFC	2	0		ATGATTAAGATGAAGACGTATAAGAATATGTCGAATTCGTAGGAGAAGTGT	51	YIKMKTYKNMSNS+EKC	2
YKKLPSIADTDDRF+PC	2			ATGATTAAGATTTATTTGCGTCTTCAGTATGAGCTTAGGCCTGGGATTTGT	51	YIKIYLRLQYELRPGIC	2
YKKLSMMELNYVPRKSC	2	0		ATGATTAAGCGTATGAAGTATGTTGTTCTTCGGGCTAGGAATAAGATGTGT	51	YIKRMKYVVLRARNKMC	2
YKKRAKMY+ITGCCVQC	2			ATGATTAAGGATGATCGTAAGACTAAGCCTTAGACTACGGTTAATAATTGT	51	YIKDDRKTKP+TTVNNC	2
YKKRHFTISWSKNKHGC	2	0		ATGATTAAGGGTTCTGTGCAGGGTATTTGTTTTAATTAGGCTAAGGATTGT	51	YIKGSVQGICFN+AKDC	2
YKKSGTSSMNL+YQRDC	2			ATGATTAAGTATAGTAGTAATTGTAATGAGAGTAGTGTTCATTGGTGGTGT	51	YIKYSSNCNESSVHWWC	2
YKKSVN+NNYSFIGYEC	2			ATGATTAATAAGAGTTATAGGTGTCATAATGATGGTAAGAATGATCCGTGT	51	YINKSYRCHNDGKNDPC	2
YKKVDKSVFIQFRSLLC	2	0		ATGATTAATAAGTATTATAATTCGTGGTTGAGTGCTTATCCTACGGATTGT	51	YINKYYNSWLSAYPTDC	2
YKKWCRLEWYSCLIYRC	2	0		ATGATTAATACTTGGCATTATCGGCCGACGAATTAGTTTCCTCAGATGTGT	51	YINTWHYRPTN+FPQMC	2
YKLFYKTHNINR+LYGC	2			ATGATTAATCATTGTTTTTGGGTTGGTATGAATGTTGCGTGTTGTTTTTGT	51	YINHCFWVGMNVACCFC	2
YKLGKLRKRKRQVT+QC	2			ATGATTAATGTGATGAGTGGTAGGTTGGCTAATGATACTAGTTCTCGTTGT	51	YINVMSGRLANDTSSRC	2
YKLIAWNSGVVIIVRTC	2	0		ATGATTAATTAGTAGATTATGCAGGAGAAGCCGCCTGATACTCCGCGGTGT	51	YIN++IMQEKPPDTPRC	2
YKLIG+ENSNSCLMPYC	2			ATGATTAATTCTGCTGATTTTAAGCATACTATTTGTTTGCGTTTTGCGTGT	51	YINSADFKHTICLRFAC	2
YKLIIYISSNGDLVISC	2	0		ATGATTAATTGGAATAATTTTGATAGTATTAATTGGTTTTGGGTGAAGTGT	51	YINWNNFDSINWFWVKC	2
YKLKKCNHELNKQV+DC	2			ATGATTAATTGGGTTGTTTTTGATTCTGTTGCGTGGCATTTGAAGACGTGT	51	YINWVVFDSVAWHLKTC	2
YKLNKQADPPQPEYRTC	2	0		ATGATTAATTTTGTTGTTATTCCTTAGAAGCCTATGCAGCGTAGGACTTGT	51	YINFVVIP+KPMQRRTC	2
YKLNVNTKLEWIQNPMC	2	0		ATGATTACGAATATTGGTGATCCGAAGAATAAGATTACGAGTGAGGTGTGT	51	YITNIGDPKNKITSEVC	2
YKLPENTKSRRANGLDC	2	0		ATGATTACGAATCTTACTGAGACGATGGATTAGATGTTTAAGGTGGATTGT	51	YITNLTETMD+MFKVDC	2
YKLQVVYDDVMQNPCLC	2	0		ATGATTACGTGGGATCGGAAGATTTTTAAGCGTGCTAATTTGTCGCGTTGT	51	YITWDRKIFKRANLSRC	2
YKLSNDYLARQMHNYDC	2	0		ATGATTACGTGGTTGAAGTATGAGTCGACGAGTTGGTATCTGCTGGAGTGT	51	YITWLKYESTSWYLLEC	2
YKLTERLLDVYYITVNC	2	0		ATGATTAGGAATTAGTAGGCTAGTTCTATTAGTAAGACTCAGAATTATTGT	51	YIRN++ASSISKTQNYC	2
YKLVDCKYFSKAKRDAC	2	0		ATGATTAGGATGTGTGATTAGCAGGTTTAGCGTGAGTGTTGTCAGATTTGT	51	YIRMCD+QV+RECCQIC	2
YKLVRTVKRPHWTEGMC	2	0		ATGATTAGGGTGACGCAGGTGCATAGGATTGTGTCTATGGAGGATTGGTGT	51	YIRVTQVHRIVSMEDWC	2
YKMHGTYHV+DQ+AQSC	2			ATGATTAGGTATAGGTAGAGTGTGTCGACGAGTAAGGATCATAAGATGTGT	51	YIRYR+SVSTSKDHKMC	2
YKMKMDLSNNV+MVNQC	2			ATGATTAGGTATGCTAGGTGGAGTATGCGTACGATGCATCGGCATGATTGT	51	YIRYARWSMRTMHRHDC	2
YKMKNNCPWVQSSDKTC	2	0		ATGATTAGTAATAAGTGTGATGGGAAGAAGTCGACGACGAGGTGGATTTGT	51	YISNKCDGKKSTTRWIC	2
YKMLRRKYFFKRRTNTC	2	0		ATGATTAGTATGAATGATGTTAGGGGGACGTGTGCGATGATGCATGAGTGT	51	YISMNDVRGTCAMMHEC	2
YKMNEQPHLKHMPEALC	2	0		ATGATTAGTCAGATTCTTATGGCGTATCCGCTTACTTAGAAGGCTATGTGT	51	YISQILMAYPLT+KAMC	2
YKMNSNMNAFEPGLVCC	2	0		ATGATTAGTGGTAATACGCATAAGTCGGATGAGCATCATATTAAGTCGTGT	51	YISGNTHKSDEHHIKSC	2
YKMRNR+SSKHTMYNAC	2			ATGATTAGTGTTAGGTTTGATATTGAGGGGTCTAAGACGAGGGCGTTTTGT	51	YISVRFDIEGSKTRAFC	2
YKN+KNYSGLYP+SNKC	2			ATGATTAGTTGGGATGTTTTGGCGAGGAAGATGATGAAGTGGCTTTGTTGT	51	YISWDVLARKMMKWLCC	2
YKNCYILRYKYQKIFWC	2	0		ATGATTATGCAGACGAAGTCTATGTATACTGAGAGTGTGCAGTATTGTTGT	51	YIMQTKSMYTESVQYCC	2
YKNDGRKDGKFRFRWIC	2	0		ATGATTATGCAGCAGAAGTCGGCGAATCTTATGAATCTTGATGCGACGTGT	51	YIMQQKSANLMNLDATC	2
YKNDKLPVLQET+RIIC	2			ATGATTATGGGTGTTATTGCTCAGAATTATACGAAGCAGTGTAGTAATTGT	51	YIMGVIAQNYTKQCSNC	2
YKNEVSAYRLDCTL+AC	2			ATGATTATGTGGAGGTATATTTGGAAGTTGGTTATTTTTAGTCAGGGGTGT	51	YIMWRYIWKLVIFSQGC	2
YKNFGRKMHLSDRVLTC	2	0		ATGATTATGTGTCCTTTGAAGGAGTAGATGGGGCCTACGGGTAGTAGTTGT	51	YIMCPLKE+MGPTGSSC	2
YKNIAMTKLFGMKNEKC	2	0		ATGATTATTAAGTTGTTGGGTAAGAAGGTGTGGCGTGTTATTAGGTATTGT	51	YIIKLLGKKVWRVIRYC	2
YKNISTVKTSTMTTD+C	2			ATGATTATTACGTGGTTTTTTAAGACTCTTTATGTTCTGAAGTTGGATTGT	51	YIITWFFKTLYVLKLDC	2
YKNL+TDT+YSLVTKDC	2			ATGATTATTACTGAGTATCCTGGGTTTATGCATAAGAAGGTTTTGAGGTGT	51	YIITEYPGFMHKKVLRC	2
YKNNCVLVCFWYTRSWC	2	0		ATGATTATTAGTTATTTGATTAATGGTATGGTTTCTGCTGTGATTTTGTGT	51	YIISYLINGMVSAVILC	2
YKNRAGESYWYLMMFDC	2	0		ATGATTATTATTCTTCGGAGTGTGATTTGGTCTGAGTGTGCTAATGAGTGT	51	YIIILRSVIWSECANEC	2
YKNRQNYEISSPEDDSC	2	0		ATGATTATTATTTTTGTTAGTCAGACGAGTGCTAAGATTTATAAGACGTGT	51	YIIIFVSQTSAKIYKTC	2
YKNS+NPYHYMYMMRLC	2			ATGATTATTGAGAGGAGTTTTGAGGGTATTGTTATGGTGCAGTTTAGGTGT	51	YIIERSFEGIVMVQFRC	2
YKNSAASCPNSECNR+C	2			ATGATTATTGGTGCTAAGTATGGTTTTGCGGTGTATTGGCTGGCTAAGTGT	51	YIIGAKYGFAVYWLAKC	2
YKNSFYKSTNERLDSRC	2	0		ATGATTATTGTTCGTCCGAATGGTCATGGGCATGAGTGTTTTTGTTTGTGT	51	YIIVRPNGHGHECFCLC	2
YKPARHYSYISSNLSQC	2	0		ATGATTATTGTTTTGAAGTTTAGGGTGAATCCGCAGACTTATTGGACGTGT	51	YIIVLKFRVNPQTYWTC	2
YKPGTHNKL+TRTCCWC	2			ATGATTATTTTGATTAATTAGCTTGATTGGAAGGTTATGACTGTTAATTGT	51	YIILIN+LDWKVMTVNC	2
YKPQ+MLNT+RVEWTLC	2			ATGATTATTTTTAGTTATTATTTTCGTAATTCGATTCAGTGTTTTCCGTGT	51	YIIFSYYFRNSIQCFPC	2
YKPYAK+HNEVRTVPQC	2			ATGATTATTTTTTGGATTGTGAAGAATGGTTGGTTGTGGATTCGTGGTTGT	51	YIIFWIVKNGWLWIRGC	2
YKPYCGNYQCWIIRTLC	2	0		ATGATTCAGAAGAAGTGTAGTACGAAGCATTAGCGGGAGTAGAAGGAGTGT	51	YIQKKCSTKH+RE+KEC	2
YKQFDLTKLTKRSE+VC	2			ATGATTCAGAGGTGGCTGGTTAGGCATTTTTATACTGTGACTATGTGTTGT	51	YIQRWLVRHFYTVTMCC	2
YKQSHNMDSMTHYLQCC	2	0		ATGATTCAGAGTATGACTAGGAGTAAGTAGGTGACGCAGAGTAGGAGTTGT	51	YIQSMTRSK+VTQSRSC	2
YKQTRFMCRSCPCYWKC	2	0		ATGATTCAGAGTCAGTAGAGTAATGAGAAGATGATGAATACTAGGAAGTGT	51	YIQSQ+SNEKMMNTRKC	2
YKQYNVAPKRLARNKDC	2	0		ATGATTCAGAGTTATACTGTGTGTAGGATGGAGGCGAATATGTAGGAGTGT	51	YIQSYTVCRMEANM+EC	2
YKR+EGHMYLWTLCPGC	2			ATGATTCAGTGGCGTACTGATATTTCGAGTGCTGTTAAGACTGCTAAGTGT	51	YIQWRTDISSAVKTAKC	2
YKRERRCVLNSNAKPQC	2	0		ATGATTCATAATGCTAATACGCTTCGGGCTATTACTGAGTGTCGGTATTGT	51	YIHNANTLRAITECRYC	2
YKREVRKCPKNEYRDTC	2	0		ATGATTCATCAGATTGTGAGGCAGCAGCATAATCTTACGTATCGTATGTGT	51	YIHQIVRQQHNLTYRMC	2
YKRGCQNTKLKSSVTSC	2	0		ATGATTCATGATGATATTTTTTATAGGGTTTGGCAGAAGAAGGGTTGGTGT	51	YIHDDIFYRVWQKKGWC	2
YKRKMFNCKPRATGMIC	2	0		ATGATTCATGTGTTGATTTGTAATAAGATTCCTAAGTGTATTAGGACGTGT	51	YIHVLICNKIPKCIRTC	2
YKRKSCWKMLVVFSRDC	2	0		ATGATTCATGTGTTGGTTTGTGTGGCTTATTGTAAGTGGCATAGGCTGTGT	51	YIHVLVCVAYCKWHRLC	2
YKRQHVYNTNKASWAAC	2	0		ATGATTCATTATCTTAAGTATTGGGAGTATACTACGTTTTGTAGTGTGTGT	51	YIHYLKYWEYTTFCSVC	2
YKRTR+TS+NKL+RYKC	2			ATGATTCATTGGTATATTAAGTGTAGGTTGGTGGCGTTGCTTTGGGGGTGT	51	YIHWYIKCRLVALLWGC	2
YKSCNCVDCRTVRRSKC	2	0		ATGATTCCTACGAAGATGACTGTGGGTAATTGGGTTATTCTTCCTCCTTGT	51	YIPTKMTVGNWVILPPC	2
YKSEKP+NKHSMGISKC	2			ATGATTCCTTAGTGGAAGATTAATTTGCATTCTGCGGCTAAGGATGATTGT	51	YIP+WKINLHSAAKDDC	2
YKSETRNPHKVHLMSKC	2	0		ATGATTCGGAGTAAGAAGGCTGGTAATAGTGATTAGATTAAGTAGCATTGT	51	YIRSKKAGNSD+IK+HC	2
YKSHMLPRMNHKH+G+C	2			ATGATTCTGGTGATTCAGAGGCGGAGGTCTTGGTGGTTTACTGTTCCTTGT	51	YILVIQRRRSWWFTVPC	2
YKSITIVVKNGEIYLYC	2	0		ATGATTCTTGTTAATTGGAATTCGAAGGAGTTGTTGATTAGGGTGGTGTGT	51	YILVNWNSKELLIRVVC	2
YKSLDSHAPWTMELMKC	2	0		ATGATTCTTTGGTATTTGACGCAGTCTCGGCGGATTATTTGGAGGAAGTGT	51	YILWYLTQSRRIIWRKC	2
YKSLINDNESMNSYYLC	2	0		ATGATTGAGCAGACTAAGAAGATGGATTCGCATAAGGGTGGGTTTAATTGT	51	YIEQTKKMDSHKGGFNC	2
YKSMRSNMNSTWNMRNC	2	0		ATGATTGAGGAGCAGATTGATGATGTTAGTTTGTGTTGGGTTCGGCATTGT	51	YIEEQIDDVSLCWVRHC	2
YKSNKVDMHRTFDTNIC	2	0		ATGATTGAGTCGATGTTTAGGAGGAAGGCTTTTAATACGACGTCGAGTTGT	51	YIESMFRRKAFNTTSSC	2
YKSRMMRSRKQTSKNPC	2	0		ATGATTGAGTGGTATACGTATGGGAGTAATGATTGGTGGGTTAGGTCGTGT	51	YIEWYTYGSNDWWVRSC	2
YKSSIVYNEYVCRCGHC	2	0		ATGATTGATAATGTGAAGATGGTTCATTTGTCGAGTCCGAGTACTCAGTGT	51	YIDNVKMVHLSSPSTQC	2
YKSTIAKMPEVRAPTIC	2	0		ATGATTGATTAGTATATGACTGGTGAGCATCTGAGGTTGGAGATGCATTGT	51	YID+YMTGEHLRLEMHC	2
YKSTK+KPYETIAQMNC	2			ATGATTGATTATAATGGGACTTGTAAGCTTATTTATCTGTATCCTCGTTGT	51	YIDYNGTCKLIYLYPRC	2
YKSVKL+KPHKVNHFVC	2			ATGATTGATTATATGAGTTGGAGTTTGGCGCTGAAGTTGGTGAGTGCTTGT	51	YIDYMSWSLALKLVSAC	2
YKSVQKFKTSSLAELSC	2	0		ATGATTGATTATCTGTAGAAGATGAATATTTGGAGTTTTGTGAGGAGTTGT	51	YIDYL+KMNIWSFVRSC	2
YKSYMVSE++VWILQIC	2			ATGATTGATTGTAAGAATATGTAGAGGGCTCGGCGTGTGCTGAAGAATTGT	51	YIDCKNM+RARRVLKNC	2
YKTEKWYRSNFLIRVLC	2	0		ATGATTGCATTTACTTTGGAGAGTATTTTGCTGAGTTGTGATTGGAATTGT	51	YIAFTLESILLSCDWNC	2
YKTEPAYESYQRGRRPC	2	0		ATGATTGCGCTGGATGATACTAAGATTTGGAAGACGGATGCGAATAAGTGT	51	YIALDDTKIWKTDANKC	2
YKTGDWENMCPMFSAEC	2	0		ATGATTGCTTGGTGGACGGAGAATGAGGTTTGGTCGTATAAGACTTTTTGT	51	YIAWWTENEVWSYKTFC	2
YKTMWT+VDRAGIGSLC	2			ATGATTGGTATTATTTGGCATAGTCATGTGGTTTATTTTGCTGGTAATTGT	51	YIGIIWHSHVVYFAGNC	2
YKTQKDDKSLKDGHMFC	2	0		ATGATTGGTTCGCGTATTAAGATGGGTCGTATGAAGCTTGTTGAGATGTGT	51	YIGSRIKMGRMKLVEMC	2
YKTRKAKYFRSRLWEWC	2	0		ATGATTGTGAGTAATAAGCTGAGGAAGTTGAGGCGTACTATTCATGCGTGT	51	YIVSNKLRKLRRTIHAC	2
YKTSGCKL+SLKETTNC	2			ATGATTGTGAGTGTGTTTGGTGTGAAGTATAGGAGTTGGATTCTGCGGTGT	51	YIVSVFGVKYRSWILRC	2
YKTSGRNNSVNVNSYLC	2	0		ATGATTGTGATGATTAGTGTTTAGTATTCGTTTCAGGTTTGTAGTTCTTGT	51	YIVMISV+YSFQVCSSC	2
YKTVTINEITGANCIWC	2	0		ATGATTGTGCGTTGGAAGATTAAGTAGCTTGTGGGTGAGGAGGATCAGTGT	51	YIVRWKIK+LVGEEDQC	2
YKTVVNANVVICSRAVC	2	0		ATGATTGTGCTGTATAATCGTTGGACGGTGGTGAGTTTTATTAATGTTTGT	51	YIVLYNRWTVVSFINVC	2
YKVIDKNKCVDRRLEKC	2	0		ATGATTGTGGTGTTTTGTATTAGTGCGATTCGGAAGATTCTTCTGACTTGT	51	YIVVFCISAIRKILLTC	2
YKVIDQGMISTRTKHVC	2	0		ATGATTGTGTATGTGTTTGTTATTGTTTATAATCTGCAGAATAATGAGTGT	51	YIVYVFVIVYNLQNNEC	2
YKVLIYSNKVVVYNWGC	2	0		ATGATTGTGTGGACTAATGGTCAGAGTGAGTATAAGCTGCTGAGGATTTGT	51	YIVWTNGQSEYKLLRIC	2
YKVM+EQWLYGQKIAPC	2			ATGATTGTGTGGCGTGGTGAGGATTTGAGGTCTGCTCGGATTATGGATTGT	51	YIVWRGEDLRSARIMDC	2
YKVNYIWMHNLVKHKLC	2	0		ATGATTGTGTTGTGTAGTGGTCTTTATGTTTTGTGTTGTCTGCCTGATTGT	51	YIVLCSGLYVLCCLPDC	2
YKVVI+EEYCMKLWTQC	2			ATGATTGTGTTTAGGTTTGTGGCTGCGGCTGTGATTTATATTGTTAGGTGT	51	YIVFRFVAAAVIYIVRC	2
YKVYSVPRSSMIDDVQC	2	0		ATGATTGTTAATGGTGTTCCGAAGGGTAGGTCTGATGATTAGCTGCCGTGT	51	YIVNGVPKGRSDD+LPC	2
YKWCLYITPMYHNRTYC	2	0		ATGATTGTTAGGGTGTAGACGAAGCGTCAGCAGAGTGAGATTTGTAAGTGT	51	YIVRV+TKRQQSEICKC	2
YKWIMSFGKFKCSFKKC	2	0		ATGATTGTTATGGTGCATAATGAGGATGAGGTGGCTGGTAGTAGTTCTTGT	51	YIVMVHNEDEVAGSSSC	2
YKWKIIFKFGIAKVLTC	2	0		ATGATTGTTATTGAGTTTCTGCCGAAGGCTGTTGTTATTCGGGTGACTTGT	51	YIVIEFLPKAVVIRVTC	2
YKWKIYWWDCRHKSWNC	2	0		ATGATTGTTTTTACGCTTATTGCGGGGATTCGTATTAATATGAGTCTTTGT	51	YIVFTLIAGIRINMSLC	2
YKWLGEVTSYPWRWMDC	2	0		ATGATTTAGAGGAGGTCGATGGTGGGTAAGCATTCGACTGGGTAGTATTGT	51	YI+RRSMVGKHSTG+YC	2
YKWQKIIIQ+EIMMAEC	2			ATGATTTAGCCTGCTTAGCATAATTGGATGAATACTCCTGAGCGTAAGTGT	51	YI+PA+HNWMNTPERKC	2
YKWRQICRLDVMLNYTC	2	0		ATGATTTAGTCTGGTGCTGTTAGTAATGAGCATGCTCGGGCGTCGTGGTGT	51	YI+SGAVSNEHARASWC	2
YKWTAKKKTRK+FYSWC	2			ATGATTTATACGATTACTTGGTTGCCGCCGTGTGTGAGTAAGCTGATTTGT	51	YIYTITWLPPCVSKLIC	2
YKWVYTRVMRWLYRTIC	2	0		ATGATTTATACTATTTAGTAGATGAGGTAGGTGAATCCTGAGAAGACTTGT	51	YIYTI++MR+VNPEKTC	2
YKYCVWSKMYPIYANLC	2	0		ATGATTTATACTTAGAATATTAGGCCGCAGGTGGATAAGAGGTTGACTTGT	51	YIYT+NIRPQVDKRLTC	2
YKYKFEILIFSVYVVNC	2	0		ATGATTTATATTAATTATTCGCTGCGGTCTACGCCGATTAAGATTGTTTGT	51	YIYINYSLRSTPIKIVC	2
YKYSAA+EGMTALTQKC	2			ATGATTTATCGGTCTTATAAGACTTCTGAGTCTTCTCTGAAGCAGAAGTGT	51	YIYRSYKTSESSLKQKC	2
YKYVLKYQFSMRMPETC	2	0		ATGATTTATGTGTTGAAGAGGTGGTGGTCGATTACTAAGAAGGAGGTTTGT	51	YIYVLKRWWSITKKEVC	2
YKYVMSIVDGYLD+VVC	2			ATGATTTATTATCGTGTTATTTGGAATTATGTGTTTTCTTTGTCGGAGTGT	51	YIYYRVIWNYVFSLSEC	2
YKYWNRQKRNDRCVDLC	2	0		ATGATTTATTATGTGTATTGGAAGAATAAGACGTTGATTTTTAAGTGTTGT	51	YIYYVYWKNKTLIFKCC	2
YL+MVRRNRRGCMYKIC	2			ATGATTTATTATTATAGTTTTGATCAGAAGTGGGAGCCGATGGAGTCTTGT	51	YIYYYSFDQKWEPMESC	2
YLAGRYNRREFEECQEC	2	0		ATGATTTATTGGAGGAATTTTGATAGTGCGTCGTGGTTGTTGATTAGGTGT	51	YIYWRNFDSASWLLIRC	2
YLAMWTNICVMVSLRHC	2	0		ATGATTTCGGCGTCGACTTCTAATAGGGTGAGGGAGATTCGGAAGTATTGT	51	YISASTSNRVREIRKYC	2
YLAYWKDSERYKEKRNC	2	0		ATGATTTCGGTGTGTTAGGAGTGTCGGAATAAGAATGTGGATTTTTCGTGT	51	YISVC+ECRNKNVDFSC	2
YLCDKAEMMDKVLDWCC	2	0		ATGATTTCGTGGCATATTATTATTGAGGCTGATCCTGATGGTATTTGTTGT	51	YISWHIIIEADPDGICC	2
YLCFCHNCCFRVPRFSC	2	0		ATGATTTCTAATGCTATTGCTTTGAAGCATTGTCTTAGTGCTTTTTGTTGT	51	YISNAIALKHCLSAFCC	2
YLCIVEVESCSITCCKC	2	0		ATGATTTCTTGGCGGTTTTGGGATTCGAAGAATTGGAGTGTGGCTACGTGT	51	YISWRFWDSKNWSVATC	2
YLDGMRNVMTQCRNLSC	2	0		ATGATTTGGACTAATAGTAATGTGTTTCGGGATAATAAGAGTCATTATTGT	51	YIWTNSNVFRDNKSHYC	2
YLDIVNGGTDHTDNDVC	2	0		ATGATTTGGAGTAAGCAGTATGGTAATTATCATTTTAAGGTGATTCTGTGT	51	YIWSKQYGNYHFKVILC	2
YLDKADC+KMNSSRKVC	2			ATGATTTGGAGTGTTTAGTCGACGGGTAGTGTTCAGGAGGAGCCTCGGTGT	51	YIWSV+STGSVQEEPRC	2
YLDMSNKDDGMDCTFIC	2	0		ATGATTTGGATTAGGATTGAGTCTGGTATTAAGGGGATTCGTTGTCATTGT	51	YIWIRIESGIKGIRCHC	2
YLDNFVDGCGCTLYMSC	2	0		ATGATTTGGATTCTTAGGAATGCTGGTATTAAGATTTTTTATGCTGGGTGT	51	YIWILRNAGIKIFYAGC	2
YLDNNKRNYDKTHLLTC	2	0		ATGATTTGGATTGCGATTTGGCTTCGTAGGACTACTGAGACTCGGTTGTGT	51	YIWIAIWLRRTTETRLC	2
YLDRCMKWCTMQDSEDC	2	0		ATGATTTGGGGTGAGCCTCTGTGGTGTGAGAATCATGGTAGGCGGAAGTGT	51	YIWGEPLWCENHGRRKC	2
YLDRIWLYEA+NLEPWC	2			ATGATTTGGGTGCCTGTTGCGGTGCATTTGTATCGTTTGTTGAAGGTTTGT	51	YIWVPVAVHLYRLLKVC	2
YLDRVSVHQMY+TFHSC	2			ATGATTTGGTATAATTATCGTTATAGGTATGTGATTATTAGTGTGTTTTGT	51	YIWYNYRYRYVIISVFC	2
YLDVLKCNAASAQYYVC	2	0		ATGATTTGGTGGAAGCATTTTTTGAATAGTTGGAATATTTTGGTGTGGTGT	51	YIWWKHFLNSWNILVWC	2
YLEIDIVTERHAW+IHC	2			ATGATTTGGTGGTTTAAGAATGGTTTTTTTGGTACGTTTAATTTGGGTTGT	51	YIWWFKNGFFGTFNLGC	2
YLEKVKR+KCHRALRPC	2			ATGATTTGTAGTTGTTTGAATGGTGCTATGGATTATGCGTTTCGGACTTGT	51	YICSCLNGAMDYAFRTC	2
YLELVSIRHCSTGEEDC	2	0		ATGATTTGTGTTAATTGGCTGACTGCGTATTGTGAGAAGCATTTGAAGTGT	51	YICVNWLTAYCEKHLKC	2
YLENEVKSANK+NVYYC	2			ATGATTTGTGTTGCGCATGTTATGTTTGTTATTATTAGTACGGAGATGTGT	51	YICVAHVMFVIISTEMC	2
YLEPREFFDLMAFKRTC	2	0		ATGATTTGTGTTTTTAGGTTTAAGTTTATTCGTATTTCTAAGGTGTGGTGT	51	YICVFRFKFIRISKVWC	2
YLERMRLKMSKYENSYC	2	0		ATGATTTGTTATTTTCGTGTTCAGTGGTCGTCGATTTCGGTTCGGGTGTGT	51	YICYFRVQWSSISVRVC	2
YLETRYNHTPHAQPWDC	2	0		ATGATTTGTTTGGTGGATAGGCAGAATGAGTATAATAAGGCGGTGAGTTGT	51	YICLVDRQNEYNKAVSC	2
YLEYFKNHTRLASVYSC	2	0		ATGATTTGTTTTTATAAGGCGGAGCTGACGAATCAGAATAGGTGGTCGTGT	51	YICFYKAELTNQNRWSC	2
YLEYGKILWISFCRKKC	2	0		ATGATTTTGAGTCTTAATAATGAGGCTTGGTTTGATGTTCGTTCGAATTGT	51	YILSLNNEAWFDVRSNC	2
YLFCVLNKNKVTIKWRC	2	0		ATGATTTTGATTTGGAAGAGGTATAAGGTTAAGTTTGGGAATTATCCGTGT	51	YILIWKRYKVKFGNYPC	2
YLFDNKKTLSVLWLAHC	2	0		ATGATTTTGCCTAAGATTCTTGTTTTTAGTACTAAGAATCCGACGATGTGT	51	YILPKILVFSTKNPTMC	2
YLFIDDYLVDQWLFQRC	2	0		ATGATTTTGCTTATGACTAATCAGTATTATTGTTTTATTAGTGCGCAGTGT	51	YILLMTNQYYCFISAQC	2
YLFKGRYSFSVIWLLGC	2	0		ATGATTTTGTATACTAATGGTGAGACGTGGAGGATTATTCGTTTGCTGTGT	51	YILYTNGETWRIIRLLC	2
YLFLLHNKVFWVVSPIC	2	0		ATGATTTTGTATTATCATTGTAGTTATATTAGTCAGAGTAGGAAGAATTGT	51	YILYYHCSYISQSRKNC	2
YLFMYKWNPANTMFVQC	2	0		ATGATTTTGTGGAATACTGGTGATTGGAATGTTTGGTTTGCTCCGCAGTGT	51	YILWNTGDWNVWFAPQC	2
YLFRKNHAQLSAVTTKC	2	0		ATGATTTTGTTGGTGTGGTTGAAGAAGTTGAGGTTGAATGAGACTCATTGT	51	YILLVWLKKLRLNETHC	2
YLFRVFWCYWEHNFVLC	2	0		ATGATTTTTAAGTTTAAGGTGTGGTTGTGTGATTGGTAGAAGATTATTTGT	51	YIFKFKVWLCDW+KIIC	2
YLFYIKNWRPRIVVIRC	2	0		ATGATTTTTAATAAGCGTACTTATGAGATTATTGGTCTTAAGTGGGTGTGT	51	YIFNKRTYEIIGLKWVC	2
YLGEHKARDPIAKPDGC	2	0		ATGATTTTTGGGTGTTAGGGGTGGCATGAGCTGATTTCGATTGTGATTTGT	51	YIFGC+GWHELISIVIC	2
YLGGLAI+ALLMKRNYC	2			ATGATTTTTGGTTATGTTTATCGGAGTTATGTGCGTGTGCTGTGTCATTGT	51	YIFGYVYRSYVRVLCHC	2
YLGGMRITKIKYDEDNC	2	0		ATGATTTTTGTGGTGAAGAGTAATGGTAAGCTGTTGTTGACGGTGTCTTGT	51	YIFVVKSNGKLLLTVSC	2
YLGRM+WLSTSYAYMAC	2			ATGATTTTTTATTATACTTGGGATAATACGTGGAGGTGTATTTCGTCTTGT	51	YIFYYTWDNTWRCISSC	2
YLGWTLFESKKWYVTNC	2	0		ATGCAGAAGAATAAGAGGAGTTTGCGTTATAAGCGGTTTTGTTTTTTTTGT	51	YQKNKRSLRYKRFCFFC	2
YLHGLSKKPLRARVNEC	2	0		ATGCAGAAGAATGCTCTGAATCTTAATCAGCGTTTTAAGTTTGCTTTGTGT	51	YQKNALNLNQRFKFALC	2
YLHISARRNKIGMFKSC	2	0		ATGCAGAAGAGGAAGTGGAAGAAGCATCTGACTTCGATGAATAGGGATTGT	51	YQKRKWKKHLTSMNRDC	2
YLHKWLGPPYMTSNNQC	2	0		ATGCAGAATAAGCATAGTTAGTTTGAGAGTAAGACTCTGCGGCTTCCTTGT	51	YQNKHS+FESKTLRLPC	2
YLHRVNVAKKMNSLCEC	2	0		ATGCAGAATAATATGCAGGATAATGCTTATCCTACGAAGAAGGTGTATTGT	51	YQNNMQDNAYPTKKVYC	2
YLHWTQEKVERRKMSYC	2	0		ATGCAGAATGATGTGAAGAGTCAGCTGATTGCGGTTGATGATATTCATTGT	51	YQNDVKSQLIAVDDIHC	2
YLHYLA+INMNKDVSLC	2			ATGCAGAATTGTCAGAATAGTAATCATAAGCAGTGTAATAATTTTGGTTGT	51	YQNCQNSNHKQCNNFGC	2
YLI++RFMLEVKNLCSC	2			ATGCAGACGAAGTATTTGATGTAGTAGTAGGAGGAGAGGAAGTATGCGTGT	51	YQTKYLM+++EERKYAC	2
YLIDSPRQRYNW+LC+C	2			ATGCAGACGCATCATCAGAATGTTTGGGATGATTGTGCGTTGTAGGTGTGT	51	YQTHHQNVWDDCAL+VC	2
YLIDVKIVEHKIRLWYC	2	0		ATGCAGACGGAGAGGAGTGGGGTGGATTTTTGTGTGTTTATTGCGGTGTGT	51	YQTERSGVDFCVFIAVC	2
YLIHDWSIISKRWLDTC	2	0		ATGCAGACTGTGAGTTGTGTTAATGTGAATGGGAAGATTATTAATTGTTGT	51	YQTVSCVNVNGKIINCC	2
YLIIKVSTYEIWINKGC	2	0		ATGCAGAGGAAGACGCTTAAGCGTATGCATTGTGCTTGGCATGCTCATTGT	51	YQRKTLKRMHCAWHAHC	2
YLIIVYFERALRLYRPC	2	0		ATGCAGATGAAGCTTAAGTAGCCGGAGGTTGAGCAGCGGAATGATAGTTGT	51	YQMKLK+PEVEQRNDSC	2
YLIIYHTHEIIPTGHSC	2	0		ATGCAGATGATTTGTACTTTGTTGATTACGTTGCGGTTGAATTGTGGTTGT	51	YQMICTLLITLRLNCGC	2
YLIKTEHSEQGTYAFTC	2	0		ATGCAGATGTATGTTAGGAGTAGTAAGTGTCAGCCGCGGATTATTTGTTGT	51	YQMYVRSSKCQPRIICC	2
YLILKYTIYALYPERPC	2	0		ATGCAGATGTGTAATGTGCAGTAGAATGTGAATGCGAGGGATTATCCTTGT	51	YQMCNVQ+NVNARDYPC	2
YLILSKNGFFILRCMKC	2	0		ATGCAGATTAGGATTTGTGCTAATAAGCTGTGTCTGCAGTGGCAGGTGTGT	51	YQIRICANKLCLQWQVC	2
YLILVFGYRNVIHIGPC	2	0		ATGCAGATTCTGAAGATGTCGGTGTTTGGTATTAATTATGAGCATCCGTGT	51	YQILKMSVFGINYEHPC	2
YLINFHAWYNVEVYVTC	2	0		ATGCAGATTGTGGATTTGTCTGGTATGTTGTATGTGGAGCTGCTGTATTGT	51	YQIVDLSGMLYVELLYC	2
YLISNTKNNDFSMDESC	2	0		ATGCAGATTTCGACGTTTACTGCGTAGTATAGGAGTACGCAGGAGCATTGT	51	YQISTFTA+YRSTQEHC	2
YLIVNAGVGWTVLIVVC	2	0		ATGCAGCAGAGTTAGAAGTTTGATACGTATTTTAATTTGTTTACTTATTGT	51	YQQS+KFDTYFNLFTYC	2
YLIVYSAFLYSKRIRQC	2	0		ATGCAGCATTATTGTATGAGGTCTATTCCTGAGTTTGGTCGTCGGAAGTGT	51	YQHYCMRSIPEFGRRKC	2
YLIWKTSDGKIHIVVVC	2	0		ATGCAGCATTGGAGTCATTCTTAGACTAGGCTTAGGCCTTAGGTTGTTTGT	51	YQHWSHS+TRLRP+VVC	2
YLIYNVILDEKNRKKCC	2	0		ATGCAGCGGTTGCGTGAGCATGATAGGTAGTAGTATGAGCTTCGTTCTTGT	51	YQRLREHDR++YELRSC	2
YLK+LERPTFTNPMYVC	2			ATGCAGCGTACGTGGTGGGGTTGGTTTCGTGTGCTGGTTACTGATACGTGT	51	YQRTWWGWFRVLVTDTC	2
YLKAWIEFYERARNRRC	2	0		ATGCAGCGTATGTAGAAGGTTGGTATTGAGCTGTCGCGTAAGAGTAATTGT	51	YQRM+KVGIELSRKSNC	2
YLKCTNKIGTKTARVTC	2	0		ATGCAGCGTGATTATAGGAGTCTTACTTATAGTACGTTGACTAGTACGTGT	51	YQRDYRSLTYSTLTSTC	2
YLKENVKMLQRHPWRHC	2	0		ATGCAGGATAGTCAGCTTGGTAGTTGTAGTTTGGATACTAAGTATGGTTGT	51	YQDSQLGSCSLDTKYGC	2
YLKHKKKHHPSIDAYQC	2	0		ATGCAGGATCGTTCTTATCAGATTATGACGCAGTGTAAGAAGATGCATTGT	51	YQDRSYQIMTQCKKMHC	2
YLKIYLISDTTTRV+SC	2			ATGCAGGCGAATGCTAATCTGAATGAGAATGATAGGTATACGTCTTCTTGT	51	YQANANLNENDRYTSSC	2
YLKKTVLD+MLRRNSEC	2			ATGCAGGCGTTTAGTACGATGCAGAATGATGATGTTCGGAAGAATAAGTGT	51	YQAFSTMQNDDVRKNKC	2
YLKNENGDLKFGSSCGC	2	0		ATGCAGGCTTCTCATATTTTGAATCGGATGTATCTGAAGGATACGTAGTGT	51	YQASHILNRMYLKDT+C	2
YLKQ+K+YDASS+RWPC	2			ATGCAGGGGAATCAGTCGGAGGATAGTAGTGGTATTCCGATTCTTTGGTGT	51	YQGNQSEDSSGIPILWC	2
YLKRYPDNLHSLLDMSC	2	0		ATGCAGGTGTCTGTTGCTAGTGAGGTGGCGCATGCGCTGGCGAGTGATTGT	51	YQVSVASEVAHALASDC	2
YLKSYRYSKWNSRAV+C	2			ATGCAGGTTAAGTATACTAGTAGGTTGTGGAATTTGAAGATTTGGTATTGT	51	YQVKYTSRLWNLKIWYC	2
YLKTKTTYIVVLRAIYC	2	0		ATGCAGGTTGGGCAGCATATGATTAAGAGTGAGAGTAAGACGTGTAATTGT	51	YQVGQHMIKSESKTCNC	2
YLKWKSGYWMQLANMYC	2	0		ATGCAGTAGACGAATGGTAGTAATCATAATCTGAATATTCATAATCAGTGT	51	YQ+TNGSNHNLNIHNQC	2
YLLAWVDAIVLLVICFC	2	0		ATGCAGTAGCGTTTGACTCTGGAGACGAATAAGACGGTGATTGATTCTTGT	51	YQ+RLTLETNKTVIDSC	2
YLLDFFDQYAKMVWFKC	2	0		ATGCAGTATATTTATTAGACTGTGACGTTTGATATGGCTAGGAGGTGTTGT	51	YQYIY+TVTFDMARRCC	2
YLLFNFYRFRYSRNHNC	2	0		ATGCAGTATGATCAGTGTGCTTTTCATAGTGGTATGACGAAGAAGAGTTGT	51	YQYDQCAFHSGMTKKSC	2
YLLIAIICCANLKVTNC	2	0		ATGCAGTATGATGTTATTTATTTTGTGAATGCGAAGACGTGGAATGAGTGT	51	YQYDVIYFVNAKTWNEC	2
YLLIIWNGTVWSRLLYC	2	0		ATGCAGTATTAGAAGACGATTTAGTTGATGGAGAGTAGTTTGTATTATTGT	51	YQY+KTI+LMESSLYYC	2
YLLIWIQYLRRPSVYIC	2	0		ATGCAGTGGCCGTGGTAGATGTAGAATGCTAATAAGAATACTGGTCTTTGT	51	YQWPW+M+NANKNTGLC	2
YLLIWTLDGRILVLYPC	2	0		ATGCAGTGGTATACGCCGATGAATGATGAGCATAAGGATAATAGGTGGTGT	51	YQWYTPMNDEHKDNRWC	2
YLLNENGLDCRMSNMIC	2	0		ATGCAGTGGTATTAGACGATGACTACTAGGGGGAGGAATAGGTAGAAGTGT	51	YQWY+TMTTRGRNR+KC	2
YLLQCWDWGHAEKRNNC	2	0		ATGCAGTGTAATTAGGATATGAAGCGTGCTGATGAGTAGGATTATACGTGT	51	YQCN+DMKRADE+DYTC	2
YLLQTATIDNHKVTTLC	2	0		ATGCAGTGTGTTTATAAGAGGGATAGTAGTCATCCGCATCCGACGACTTGT	51	YQCVYKRDSSHPHPTTC	2
YLLRKLRHSHMDATNRC	2	0		ATGCAGTTGAATATTGGGAAGGGGTGTATTAATCGTATGTGGACGGTTTGT	51	YQLNIGKGCINRMWTVC	2
YLLRRVGIYYIYALCYC	2	0		ATGCAGTTGGAGATTACTGATAAGAAGTAGTAGAGGCGGTTGATTATGTGT	51	YQLEITDKK++RRLIMC	2
YLLYDEARYKQQVELCC	2	0		ATGCAGTTGTGGCTTTTTACGTTGAGGTATATTGTTTTGAGGAGGCGGTGT	51	YQLWLFTLRYIVLRRRC	2
YLMCTIVKHTRYHPPNC	2	0		ATGCAGTTGTGTTATTTGATTGCTCGTAATTGGGTGTTTGGGGCGCGTTGT	51	YQLCYLIARNWVFGARC	2
YLMESRTERNQGKNVHC	2	0		ATGCATAAGCAGAAGAATCGGAATGATAGGACTTATCCGTATGGGAAGTGT	51	YHKQKNRNDRTYPYGKC	2
YLMIIKASRSSCRASIC	2	0		ATGCATAAGCTGATGCATAATGATTGGTCTCCGACGGGGAAGCATAGTTGT	51	YHKLMHNDWSPTGKHSC	2
YLMVEHCS+ALEIIKWC	2			ATGCATAAGTATCATCGTGAGGATAAGAATGTGGCTCAGTAGCATTATTGT	51	YHKYHREDKNVAQ+HYC	2
YLNCFKRWPYHYNRTFC	2	0		ATGCATAATATTGCTCGGATTGCGTTGTAGAGTCGTGGGTGTAAGAATTGT	51	YHNIARIAL+SRGCKNC	2
YLNDGRMVLITWNVESC	2	0		ATGCATAATGAGCGGACGTTGAGGCGTCGGAAGAAGGCTTTGCGTAAGTGT	51	YHNERTLRRRKKALRKC	2
YLNDVRLQDV+RCKYTC	2			ATGCATAATTATAAGACGTAGAATCGTATTGTGGTTATGGATATTAGGTGT	51	YHNYKT+NRIVVMDIRC	2
YLNEMKQNITISRRW+C	2			ATGCATAATTCGGCGCATGGTAAGCAGATTACTGTGTAGGGTCCGTAGTGT	51	YHNSAHGKQITV+GP+C	2
YLNGTQDNATTMSRRSC	2	0		ATGCATACGAAGACTATTGGTGGTTAGATTAATACTTATCTGATGAGTTGT	51	YHTKTIGG+INTYLMSC	2
YLNHCYILGKFSYDFSC	2	0		ATGCATACGAATGGGACGCATTGTGTGATGACTAAGATTAGTTCGTAGTGT	51	YHTNGTHCVMTKISS+C	2
YLNINDAMNQPRQVTVC	2	0		ATGCATACGATTTATACGTTTTATCTGACTGTTCTGTATATTAAGGTGTGT	51	YHTIYTFYLTVLYIKVC	2
YLNINRWYWTRVCRMIC	2	0		ATGCATACTACGATGATGGCTAATATTGCGAATGCTCCTTAGACGCTGTGT	51	YHTTMMANIANAP+TLC	2
YLNKYFCYTVTYYGNVC	2	0		ATGCATAGGATGATGTGGAAGTCGATGAAGGATCAGATGTAGTGTTTTTGT	51	YHRMMWKSMKDQM+CFC	2
YLNQKDTRDHVEPGDTC	2	0		ATGCATAGGGATCATCGTGATATTTATGTGTGTGCTTGTAAGAAGTTGTGT	51	YHRDHRDIYVCACKKLC	2
YLNSNNANKLMV+LVTC	2			ATGCATAGTAAGGGTAAGTATAGTTTTGAGATTAGTTATTATAGGAGTTGT	51	YHSKGKYSFEISYYRSC	2
YLNTKVLHSYFWGYYRC	2	0		ATGCATAGTATTTAGTCGTCGCTGACGGGGTCGAAGCTTTCTTGGAGTTGT	51	YHSI+SSLTGSKLSWSC	2
YLNTVLSNTRHKCRKQC	2	0		ATGCATATGAATTCGCCTAAGCTTCCTCTTTTGCTGATGACTGTGCGGTGT	51	YHMNSPKLPLLLMTVRC	2
YLNVK+LVEFCKMMDQC	2			ATGCATATGAGTAATATGCAGTGTGGTAATACTAATACTAATATGAAGTGT	51	YHMSNMQCGNTNTNMKC	2
YLNWRTYESRLWTIMRC	2	0		ATGCATATGATGCGTAATGGGTAGTATAATGGGCGGTGGCGGAAGTCTTGT	51	YHMMRNG+YNGRWRKSC	2
YLNWSINQSLEEGQNGC	2	0		ATGCATATGCATGTTAAGGCTATTACTTATCAGAAGCCTAATTAGAATTGT	51	YHMHVKAITYQKPN+NC	2
YLNYCYRTEVNAYSMHC	2	0		ATGCATATGGATTGTGTTACTAATCAGCATCGGAAGCGGATTCATCTTTGT	51	YHMDCVTNQHRKRIHLC	2
YLNYIYIMNYVLLSTGC	2	0		ATGCATATTAGTGTTATTATTAGTAGTCAGTTTGCTGATGGTGTTGTTTGT	51	YHISVIISSQFADGVVC	2
YLPERTVYKLKFNKTCC	2	0		ATGCATATTATTCGTACTAAGCCGTATCATTCTGTTTATGTTATTACGTGT	51	YHIIRTKPYHSVYVITC	2
YLPMKRHFKMTHNTKKC	2	0		ATGCATATTCATATTAGGTGGCTTCGGACGGAGAGTAGTTTTACTTGTTGT	51	YHIHIRWLRTESSFTCC	2
YLQDMQPHERYTTHPDC	2	0		ATGCATATTCGTCAGACGAATTCGATGCAGTGGAAGAGGGGTAAGAGGTGT	51	YHIRQTNSMQWKRGKRC	2
YLQKSVLESCRMTSIEC	2	0		ATGCATATTTATGAGGATAGTAGTCAGTTGCAGTATAAGTGGTGTATTTGT	51	YHIYEDSSQLQYKWCIC	2
YLQQKHVYRQTPF+WLC	2			ATGCATCAGATGGATAGGATGAAGTTTGGGATGATGTATTAGTATGCGTGT	51	YHQMDRMKFGMMY+YAC	2
YLQRRSGTARHKICCKC	2	0		ATGCATCAGTTTGGGTGGATGATGAATATTCTGAATGCTAATTGGTCGTGT	51	YHQFGWMMNILNANWSC	2
YLR+EAIAKHVWHSTKC	2			ATGCATCCTGAGTAGGTTGTGGCTTCTCAGACGATGATTGCTAATGATTGT	51	YHPE+VVASQTMIANDC	2
YLREWWRTVN+DREDMC	2			ATGCATCCTGAGTTTTCGCCTCATTAGATGTATCATAAGAATTGGATGTGT	51	YHPEFSPH+MYHKNWMC	2
YLRG+LSATWRPHHRNC	2			ATGCATCGGCAGGGTGTTGTGAATAGGCATCTGGTTTAGCTGGAGATTTGT	51	YHRQGVVNRHLV+LEIC	2
YLRIMIRIVIKSKFTTC	2	0		ATGCATCGTAAGGCTTAGGAGACGTATTGGGTGACGTGTTATATGAAGTGT	51	YHRKA+ETYWVTCYMKC	2
YLRKPDSLNVESDQNYC	2	0		ATGCATCGTATGAGGTTGATTGGGAAGTGGATTGGGAAGAAGCGGAAGTGT	51	YHRMRLIGKWIGKKRKC	2
YLRLGNVQRRYQSTIIC	2	0		ATGCATCGTATGGGTTATACGAAGCGGACGCGGAATCATACTCATTGTTGT	51	YHRMGYTKRTRNHTHCC	2
YLRNMKSCTYKNDRCVC	2	0		ATGCATCGTGCGAATGTTCGTGAGCTGGTTATGCGGACTCTGTCGACTTGT	51	YHRANVRELVMRTLSTC	2
YLRSDRSWRTSQHNFTC	2	0		ATGCATCGTGCTGCGATGCTTTAGAATTGGAGGCAGATTCTGATTTAGTGT	51	YHRAAML+NWRQILI+C	2
YLRTITLKLKTHGADLC	2	0		ATGCATCTGACTGAGGTTGCGAGTAATGAGTGGTCGAGTTCTTGTTTGTGT	51	YHLTEVASNEWSSSCLC	2
YLRTLRIPEIGNVRNKC	2	0		ATGCATCTGCCGTTGATGAGTAAGCTGCTTAAGAAGATGAATACGCGTTGT	51	YHLPLMSKLLKKMNTRC	2
YLRVPVPLAFLLKHMDC	2	0		ATGCATCTTAAGAGTAGGGCTACGCAGGAGGTTCAGTTGTCTAATCGTTGT	51	YHLKSRATQEVQLSNRC	2
YLRVRSTKFILMRKTQC	2	0		ATGCATCTTGCGCGGCTTTCTCGTGAGAAGCGTTAGCAGATTGCGGAGTGT	51	YHLARLSREKR+QIAEC	2
YLRWCKCGNTKSCNYRC	2	0		ATGCATGAGGAGCGTAGGCGTAAGCAGTCGAGGAAGCATAAGGATACTTGT	51	YHEERRRKQSRKHKDTC	2
YLRWLKT+L+KRTSMDC	2			ATGCATGAGGATGATGTGAAGACGCCTTGTATTACTGTGTTTAATAGTTGT	51	YHEDDVKTPCITVFNSC	2
YLRWQKMECSTCKNTRC	2	0		ATGCATGAGTATAAGATTTAGCAGGGGTATACGGCGGTGATGAAGGATTGT	51	YHEYKI+QGYTAVMKDC	2
YLSCHSSNETIYRMMAC	2	0		ATGCATGAGTGGATGTCGTTTGTGTGTGCTGTTGAGCTGGGTATTTGTTGT	51	YHEWMSFVCAVELGICC	2
YLSEVNLLRYKD+LNRC	2			ATGCATGATACTCATACGCCGAATTGGGCTCCGAATGTGGTTCCGATGTGT	51	YHDTHTPNWAPNVVPMC	2
YLSMQNTLSRVV+LLKC	2			ATGCATGCGAGTCAGCATAAGGTGCCGCGTGTGAATGTGGTGAAGTATTGT	51	YHASQHKVPRVNVVKYC	2
YLSQSETITRNSTLLIC	2	0		ATGCATGCGCATAAGAATGGTATGATTATTAGTACTGTGGTGAAGGGGTGT	51	YHAHKNGMIISTVVKGC	2
YLSRFDGCYVEMNSLLC	2	0		ATGCATGCGCATATGAGTAAGCTGACGAAGTAGACGGTGATGAATCGGTGT	51	YHAHMSKLTK+TVMNRC	2
YLSSDGLIKRYQFQRMC	2	0		ATGCATGGGATTAGGATTGGTAGTTATTGGACTCTGATTAAGTATAATTGT	51	YHGIRIGSYWTLIKYNC	2
YLSSLILPSGPKSDPDC	2	0		ATGCATGGGCGTTTGAATAATTGTAGGTGGATGATGTGTTGTAATCATTGT	51	YHGRLNNCRWMMCCNHC	2
YLSTDVVAGTNYALFRC	2	0		ATGCATGTGATGCGGTGTTGGGATAATAATTTGTGTACTTATTATCAGTGT	51	YHVMRCWDNNLCTYYQC	2
YLSVLVGVDVVGWTLNC	2	0		ATGCATGTGTTTAGTTGTGTTCATTTGGTTATTCGGGTGATGACTGTGTGT	51	YHVFSCVHLVIRVMTVC	2
YLSWQCYNDKKWFYVPC	2	0		ATGCATGTGTTTATGCATATTGCGGTTCTGAAGTATTTTCGTCTTTGGTGT	51	YHVFMHIAVLKYFRLWC	2
YLSWVDYSSHFWYVVSC	2	0		ATGCATGTTAGGATTTTGATTTTGCAGAGTCCGTCGATTGGTACTGTGTGT	51	YHVRILILQSPSIGTVC	2
YLTACVFYFWQTNFWTC	2	0		ATGCATGTTGAGGATGATTATTTTTATACTAGGTGTTGGTTTAGGCAGTGT	51	YHVEDDYFYTRCWFRQC	2
YLTGLNTYMSRDGFKTC	2	0		ATGCATGTTTTTGAGTATAATTGGCTGAAGAATTTGTGTGCGGCGTCGTGT	51	YHVFEYNWLKNLCAASC	2
YLTKISEKYGCITHSNC	2	0		ATGCATTATCGGTTGTAGATTATGTTGAATTAGAATGCGGATTGTAGGTGT	51	YHYRL+IMLN+NADCRC	2
YLTKKLKTVHRNRDTTC	2	0		ATGCATTATGATGGGCATTATGTGAAGAATGTTACTATGCCGCGTATGTGT	51	YHYDGHYVKNVTMPRMC	2
YLTKRNVSEPQYVFQRC	2	0		ATGCATTATGCTCGGAAGAATAATCGGATTAGGGGGAATAAGCCTAGGTGT	51	YHYARKNNRIRGNKPRC	2
YLTKSSMYNRRSKMGCC	2	0		ATGCATTCTAATTGTAAGAGTAGGTCTGGGTTGGCGTTTCCGAATACTTGT	51	YHSNCKSRSGLAFPNTC	2
YLTLQHQLWN+HRSCVC	2			ATGCATTGGGCTATTGTTAAGATTGAGATGAAGCGTTATTAGCTGTATTGT	51	YHWAIVKIEMKRY+LYC	2
YLTRNHESRVVLDPARC	2	0		ATGCATTGGGTGCTGTGGTTGGTTGAGGCGTGTTTTCGTCCGTCTAATTGT	51	YHWVLWLVEACFRPSNC	2
YLTRNNCNDMTDPLRSC	2	0		ATGCATTTGAGGAAGCATGAGTTTAAGAGTTGTCTGTTGAGTTGGTTGTGT	51	YHLRKHEFKSCLLSWLC	2
YLTWHKVNSNQWTVTKC	2	0		ATGCATTTGGATGCTTAGGTTAAGGTGATTACTGTTCCGTATTAGATGTGT	51	YHLDA+VKVITVPY+MC	2
YLTYDSDRRGCWAVGIC	2	0		ATGCCGAAGAATGTTCGTAGGAAGCAGTGGTAGTAGAAGTCGCATGCTTGT	51	YPKNVRRKQW++KSHAC	2
YLVEACLLALKERRYNC	2	0		ATGCCGAAGCTTGCTAAGATTGATTGGAGGTCGCCGAGTTTGAATCGGTGT	51	YPKLAKIDWRSPSLNRC	2
YLVEVNS+DNWDYRKSC	2			ATGCCGAATATTGGGTTGCAGGCTAAGAATGCGTTGTGTTTGTCTAAGTGT	51	YPNIGLQAKNALCLSKC	2
YLVFRLNNNRVCVSRKC	2	0		ATGCCGAATGTGAATATGGAGATGGTGATGATTGATAGTCATATGGAGTGT	51	YPNVNMEMVMIDSHMEC	2
YLVFSKLFRPKVIYVRC	2	0		ATGCCGACTGATACGAATAATTATAAGGGGAAGGATATGGATCCTGATTGT	51	YPTDTNNYKGKDMDPDC	2
YLVGLHTMLYYN+SMVC	2			ATGCCGAGGACGATGGAGGCTATGAAGTGGTTTGCGCTGGATAAGAAGTGT	51	YPRTMEAMKWFALDKKC	2
YLVHTA+GLSYYTMPMC	2			ATGCCGAGTAGTGGGTATGGGGATATGGTGCTGCGTACTTCGGATGAGTGT	51	YPSSGYGDMVLRTSDEC	2
YLVIHKIRSRLIVLVRC	2	0		ATGCCGAGTTTTAGTGTTATGTATTATGAGAATTATTGGACTTTGCAGTGT	51	YPSFSVMYYENYWTLQC	2
YLVISWDSLYVRVNVRC	2	0		ATGCCGATTAAGAGGTGTATTTCTGTTATTCGGTAGGAGACGGGTCGTTGT	51	YPIKRCISVIR+ETGRC	2
YLVIVELNYAVLIRLEC	2	0		ATGCCGATTGTTAATCGTCATAAGAATGATGGTTTTTATATTCCGGTGTGT	51	YPIVNRHKNDGFYIPVC	2
YLVKFKSTIHLVTNMDC	2	0		ATGCCGCAGAAGAAGAAGGAGGCGATGAAGGCGAAGTAGGATCGTAAGTGT	51	YPQKKKEAMKAK+DRKC	2
YLVLWYAVGYKVWSGIC	2	0		ATGCCGGAGAATGATCGTGCTTTGGCTATTGTTTGTTGGGTGACGGATTGT	51	YPENDRALAIVCWVTDC	2
YLVPNTRKQVRFGDRTC	2	0		ATGCCGGAGCATCCTCGTTCTGGGATTCAGGCGGTGTTGAGTGCGCAGTGT	51	YPEHPRSGIQAVLSAQC	2
YLVQNSANMNEMGIMLC	2	0		ATGCCGTAGTATATTTCTACTATGAAGAATGATTATCTTGGGTCGATGTGT	51	YP+YISTMKNDYLGSMC	2
YLVSINMNLVVRAHVDC	2	0		ATGCCGTATACGTTTCGGAGTGTGTGTACTGTGTATATTATGAGGAAGTGT	51	YPYTFRSVCTVYIMRKC	2
YLVWCLHKKLDLSLWEC	2	0		ATGCCGTATGTGGCGATTACGACTGTGACGCAGATGAAGACTGAGTTTTGT	51	YPYVAITTVTQMKTEFC	2
YLVWYRFDSPRWHFTVC	2	0		ATGCCGTGGACGAAGCGGCCTAATTGGTAGAAGGGGCCGAGGCCTCCGTGT	51	YPWTKRPNW+KGPRPPC	2
YLVYIAKNGGV+IIYLC	2			ATGCCGTGGCGGAAGATGCCTCAGGAGACGAATTATACGTATACGCTGTGT	51	YPWRKMPQETNYTYTLC	2
YLVYIINDTHIDCYHIC	2	0		ATGCCGTGGGATAAGTGGAAGTCTTATAGTAGGTATTTGAAGGTGGCTTGT	51	YPWDKWKSYSRYLKVAC	2
YLVYRFTWEMETSEKSC	2	0		ATGCCGTTTATGTCGAGTTAGGCTGCTTATGATAAGCAGTATGATAAGTGT	51	YPFMSS+AAYDKQYDKC	2
YLVYRILDKKDVC+DHC	2			ATGCCTAAGAATATGTCGACTGATTTTCGTTAGCATGAGCTTATGGTTTGT	51	YPKNMSTDFR+HELMVC	2
YLWIFDERGRNYLWKIC	2	0		ATGCCTAATGATAAGAGTGGGTATGAGCTTATGACGCATGGTTGTCGTTGT	51	YPNDKSGYELMTHGCRC	2
YLWLHTATEGCLIDCPC	2	0		ATGCCTACGTAGGCTGTTAATCCTTAGGTTCATTGGCATACGACGCAGTGT	51	YPT+AVNP+VHWHTTQC	2
YLYCCRIVHTIWLWWLC	2	0		ATGCCTAGTACGCATGGTTATCCGAAGTAGCTGAGGAATTTTAATAAGTGT	51	YPSTHGYPK+LRNFNKC	2
YLYFMRTTSIRAK+DSC	2			ATGCCTCCGGCGACTATTACGCATACTTTTAGTTTGCGTAAGACGTGGTGT	51	YPPATITHTFSLRKTWC	2
YLYGIVYYSVYLNIIVC	2	0		ATGCCTCGGAGTGCTCATTAGGTTAATTTGAAGATGGCTAATCAGCGTTGT	51	YPRSAH+VNLKMANQRC	2
YLYKNRYQGRLCGYEDC	2	0		ATGCCTCGGTGGACGTTTAATCAGCCGAAGAAGATGAGTCCGATGTAGTGT	51	YPRWTFNQPKKMSPM+C	2
YLYLDLVREQFALVIIC	2	0		ATGCCTGGGTTGAATATTTGTTTTAAGCTGGATCTGATTGAGAAGCATTGT	51	YPGLNICFKLDLIEKHC	2
YLYLINQSNWRCVQRIC	2	0		ATGCCTGTGGTGCGTTTTATTGTTATTTGGTTGTGTAAGGCTCTGTTGTGT	51	YPVVRFIVIWLCKALLC	2
YLYSNLCKNHNVLDEQC	2	0		ATGCCTGTTCATAAGAAGGGTCAGGAGAATTAGATTAATAAGAGGGAGTGT	51	YPVHKKGQEN+INKREC	2
YLYVYCFHDRCKGFIRC	2	0		ATGCCTGTTTGGAGTTCGAGTAAGAGGTTTATGAAGGATGATTATTGTTGT	51	YPVWSSSKRFMKDDYCC	2
YLYYSNGCEAVRSCRHC	2	0		ATGCCTTATCTGGATTGGTTTAAGTGTGTTAATTCTGGGAGTGAGGATTGT	51	YPYLDWFKCVNSGSEDC	2
YM+GSSDYGTYDYRSQC	2			ATGCCTTGGATGTAGATTAGGGTGTGGATGACGCGGCCGAGTATGCAGTGT	51	YPWM+IRVWMTRPSMQC	2
YM+KYGGISNACATNPC	2			ATGCCTTGTAATTTTAGTTAGCTGATTCGTTTTGCGTTTGGGCGTTCTTGT	51	YPCNFS+LIRFAFGRSC	2
YM+L+ERIINMKLYTDC	2			ATGCCTTTTTGTAAGTTTTTTTAGTTTTTTATTTCGGATTATCTGAGTTGT	51	YPFCKFF+FFISDYLSC	2
YM+LNYVC	2			ATGCGGAAGAATGGTAATGATATTGAGTATAGTATGCTTTTTTTGACTTGT	51	YRKNGNDIEYSMLFLTC	2
YM+TTC+MAVKNVCCWC	2			ATGCGGAAGCTGGTGAAGTTTAGTTAGATGAGGCAGGTGGTGAGTAGGTGT	51	YRKLVKFS+MRQVVSRC	2
YMANNGSYWVVYCLNTC	2	0		ATGCGGAATGTGCATAATAGTTAGCTGCAGAAGTATTTGATGTATCCGTGT	51	YRNVHNS+LQKYLMYPC	2
YMANSSLLKYVSRSAWC	2	0		ATGCGGACGAAGTATCAGTTGCATTAGAATATGTCGATGTAGACTATGTGT	51	YRTKYQLH+NMSM+TMC	2
YMARSNLFRQTCPRWSC	2	0		ATGCGGACGTGTGTGGTTATGACGAGGTATATTGTTAATGTGTTTAAGTGT	51	YRTCVVMTRYIVNVFKC	2
YMASTNAKLFGHHNR+C	2			ATGCGGACTGGTCCGCTTTAGAGGAATACTCATATTGGTAGTAATCGGTGT	51	YRTGPL+RNTHIGSNRC	2
YMASVNCSQWECNSMNC	2	0		ATGCGGAGGAATTATCCTACTGGTGAGGGTAGGTAGTATAGTTAGGAGTGT	51	YRRNYPTGEGR+YS+EC	2
YMASYKKNKRQRSSNCC	2	0		ATGCGGAGGATGACTAATACTTAGAAGCTGATGACTGTTTGTACTGCTTGT	51	YRRMTNT+KLMTVCTAC	2
YMCDVELVPLNN+M+EC	2			ATGCGGAGGCATGTTAAGGTTAGGTTGAATTCGAGTAGTTGTGCTGATTGT	51	YRRHVKVRLNSSSCADC	2
YMCTLNMNSIM+MWPGC	2			ATGCGGAGTAAGGATCGGAGTAGGGAGACTATTCTTAATAGGACTCAGTGT	51	YRSKDRSRETILNRTQC	2
YMD+CMKPVRWNY+A+C	2			ATGCGGAGTCCTGATTCTAATGATTTGCATAGGGATGCGTATTGTACGTGT	51	YRSPDSNDLHRDAYCTC	2
YMDAMDWTHRNDNVVTC	2	0		ATGCGGAGTGATGCTGTGCATTATAATATGTATTCGGTTAAGTTTAATTGT	51	YRSDAVHYNMYSVKFNC	2
YMDHYEPKD+RHMMVAC	2			ATGCGGAGTTTTTAGCGGCCTAATAATAATTCTGTTTTGAGTGTTATGTGT	51	YRSF+RPNNNSVLSVMC	2
YMDKANQRRMFKSFHKC	2	0		ATGCGGATGAGTAGTTATACGATGGTGTAGCGTAGGAATTAGGAGAATTGT	51	YRMSSYTMV+RRN+ENC	2
YMDLRWDSYIKRARNYC	2	0		ATGCGGATGTGGATTGCGGAGGAGAAGCCTGTGCCTTGTATGGGTTATTGT	51	YRMWIAEEKPVPCMGYC	2
YMDTLKMVPDLKTNRVC	2	0		ATGCGGATGTTTAATAAGAATGAGAGGTTTCTGAGTTGGAGGACTACGTGT	51	YRMFNKNERFLSWRTTC	2
YMDVTTTYLTPKNY+MC	2			ATGCGGATTTTGGTTTATCAGATTAGTAGTAAGATTCTGGTGCTGACTTGT	51	YRILVYQISSKILVLTC	2
YMECNTDTGYV+KRNMC	2			ATGCGGCATACTAAGATGCATAATCAGAAGTATAGTGAGCCGCAGAATTGT	51	YRHTKMHNQKYSEPQNC	2
YMEDLNRRRNFPKTTTC	2	0		ATGCGGCTTATGATTAGGTGGATTTCTAGGTGTTCGCTGTCGATTTGGTGT	51	YRLMIRWISRCSLSIWC	2
YMELE+GQMLWKQVISC	2			ATGCGGCTTGCGGTTAAGAATTTGATGGATATTTGTGTGTGGAATCTGTGT	51	YRLAVKNLMDICVWNLC	2
YMELKMRYNTELSKIVC	2	0		ATGCGGGAGGTTTATAATTTGATTAATAATTGGGTGTGTTTGTGTCGGTGT	51	YREVYNLINNWVCLCRC	2
YMERCTCESNHIYKNLC	2	0		ATGCGGGATTGTAATCGTCATGCGAATAAGATGTTGCATCATAATAAGTGT	51	YRDCNRHANKMLHHNKC	2
YMETSKQSCTPLMVIVC	2	0		ATGCGGGTGAATCGGCCGTTGCGTATGAATTTGTAGTGGAGGGATAAGTGT	51	YRVNRPLRMNL+WRDKC	2
YMFFKTINGDVS+DTVC	2			ATGCGGGTTAGGCATTTTTTTATGGAGTTTGATCGTAATTGGATGAAGTGT	51	YRVRHFFMEFDRNWMKC	2
YMFHNGLDATDD+QCNC	2			ATGCGGGTTCGTGATACGTGTCCGCAGCCTAAGAGGTGGGTGGAGCGTTGT	51	YRVRDTCPQPKRWVERC	2
YMFKGQYRNWRAMSPWC	2	0		ATGCGGGTTGAGAGTGGTAGTAGGTCTTCTGATAGTTGGTAGATGAAGTGT	51	YRVESGSRSSDSW+MKC	2
YMFRWCTLNVCTTLNIC	2	0		ATGCGGTAGCATCATATTGATAATGGTTATTAGTGTAATAGTAGGTTTTGT	51	YR+HHIDNGY+CNSRFC	2
YMFSSLTSV+VDTHVMC	2			ATGCGGTATAATGATCGGCGTATGAATTGTGATTGTTATACTGGTGTGTGT	51	YRYNDRRMNCDCYTGVC	2
YMFVIIGKWTYECYGLC	2	0		ATGCGGTATACTAAGCATCGGGAGACGATGTGTATGACTGCTTTGGGTTGT	51	YRYTKHRETMCMTALGC	2
YMHLQLNTGHRSEQDVC	2	0		ATGCGGTATATTTATGCGCATAATGGTGTGTTGTTTATGTGGGATCATTGT	51	YRYIYAHNGVLFMWDHC	2
YMHRQMHDEDKVTGSKC	2	0		ATGCGGTATGATAGTAAGGAGCTGGGTACTGTTATGAATGGTGATAAGTGT	51	YRYDSKELGTVMNGDKC	2
YMI+AGNNDRV+NNMDC	2			ATGCGGTGTAGTACTAGGAGTGATATTATTAAGAGGAGGAGTTATCCGTGT	51	YRCSTRSDIIKRRSYPC	2
YMIANCHRVDIKMSRMC	2	0		ATGCGGTGTCGGATTCCGGAGCGGAAGAATCAGGATTATTTGCGTTTTTGT	51	YRCRIPERKNQDYLRFC	2
YMIHHGWPVTGVMELMC	2	0		ATGCGGTTGAAGCTTGATTAGGTTTGGAAGTTGTGTGTGTGGTGGCATTGT	51	YRLKLD+VWKLCVWWHC	2
YMIIAALKRN+NDIRFC	2			ATGCGGTTGTATATTAATAAGCCGAATTTGCTGATTTTTTTGAGTTTTTGT	51	YRLYINKPNLLIFLSFC	2
YMIIIYGTSYVKWLRVC	2	0		ATGCGGTTTCGGGTTGATGCGCGGTCTCATGATTATATGGCTGGTAATTGT	51	YRFRVDARSHDYMAGNC	2
YMIL++VKLKSHGMNDC	2			ATGCGTAAGCGTACGTAGATTACTAGGCTTGAGTGTATGGAGAATCTGTGT	51	YRKRT+ITRLECMENLC	2
YMIQIWRFAMRNSCNSC	2	0		ATGCGTAAGGAGTGTGCTTCTCAGGCGCAGGCGAATGTTGCGAATAGTTGT	51	YRKECASQAQANVANSC	2
YMISLRFRLVLYWNLFC	2	0		ATGCGTAATAATGATTAGCTGACGTATCGTAAGAATACGCATAATAGGTGT	51	YRNND+LTYRKNTHNRC	2
YMIYGKTRRGV+KHTRC	2			ATGCGTAATCAGCAGTTTGTTAGTAATCGGGTTACTGTGAATGAGAATTGT	51	YRNQQFVSNRVTVNENC	2
YMK+NKIIYNLKTDMDC	2			ATGCGTAATGAGGTTGCTAATATGAGTCGGCAGTGTCAGAATAAGACGTGT	51	YRNEVANMSRQCQNKTC	2
YMK+NSQYNDTNLDTVC	2			ATGCGTAATTTGAATAGGAAGGAGAAGACGTTTGATAGTGATTGGAATTGT	51	YRNLNRKEKTFDSDWNC	2
YMKFCWTEIFCGTAESC	2	0		ATGCGTACGCGGCTGACGCTGTAGATGCATAATGCGAGGTAGCTTTATTGT	51	YRTRLTL+MHNAR+LYC	2
YMKNVNYLENTSM+CMC	2			ATGCGTACGGAGGATTGTAAGACTGATTAGAATAGGGTTTCTTAGGATTGT	51	YRTEDCKTD+NRVS+DC	2
YMKQNLMSKRLHHSETC	2	0		ATGCGTACTAATGCTTCTTGTATTATGCATATGAAGCCGTATAATAATTGT	51	YRTNASCIMHMKPYNNC	2
YMKTHC+MVTYARDT+C	2			ATGCGTACTTGTTCTAGTACGTGTGGGCGGCTGTGGCTGCGTTCTGCTTGT	51	YRTCSSTCGRLWLRSAC	2
YMKTHNNTLNSYMLFVC	2	0		ATGCGTAGTAATAAGTGTTTTATTGTGACTGTTAATGTGAAGAGGTGGTGT	51	YRSNKCFIVTVNVKRWC	2
YMLEELSINKRLLR+WC	2			ATGCGTAGTTATATGAATACGAGGTAGAATAAGAATCTTGTGTCGGGTTGT	51	YRSYMNTR+NKNLVSGC	2
YMLNI+RTL+LPAYDHC	2			ATGCGTATGCATCTGAGTTAGTGTGTGGTTATGTGTGTTCGTGGGTGTTGT	51	YRMHLS+CVVMCVRGCC	2
YMLNNYTLMMNIKLVVC	2	0		ATGCGTATGGGGAAGTATACTGTTACTACGTGGTTGGTGTGGACTGCGTGT	51	YRMGKYTVTTWLVWTAC	2
YMLNWKTN+LMPCENSC	2			ATGCGTATGTAGAAGTAGAATAGGGAGATGAAGACTCTGGATATGATGTGT	51	YRM+K+NREMKTLDMMC	2
YMLSEHKEKKMMWTMLC	2	0		ATGCGTATTGTGCAGACGCCTACTGTGTTTATGAGTTCGTATAATGGTTGT	51	YRIVQTPTVFMSSYNGC	2
YMLSEKTMDMMDARLHC	2	0		ATGCGTCAGGATCATAAGATGTGTAGTTATAGGAGGAAGACGATTATGTGT	51	YRQDHKMCSYRRKTIMC	2
YMLYLHPMQYKDTKWIC	2	0		ATGCGTCAGTAGCAGCTTTCGAATGTGCTTCTGGTTTTGAAGACTGATTGT	51	YRQ+QLSNVLLVLKTDC	2
YMMCVMVHVFPNYVDIC	2	0		ATGCGTCATAAGTGGGTGATGGATAGGGTGTAGATTTGGACTTGTAATTGT	51	YRHKWVMDRV+IWTCNC	2
YMMHIKIYEEW+RVAGC	2			ATGCGTCCTTCGTTGTCTACGTATAGGAATGATAAGTGGAGTAATACTTGT	51	YRPSLSTYRNDKWSNTC	2
YMMN+SDNDLCIN+MRC	2			ATGCGTCGGGCGCAGTTTAAGCATACGTATAAGATGGATGTGGCTTCGTGT	51	YRRAQFKHTYKMDVASC	2
YMMNE+RN+RICSIRNC	2			ATGCGTGAGAATAGTGAGCAGTGGGGTTTTCAGTTGGTTGTTGATATGTGT	51	YRENSEQWGFQLVVDMC	2
YMMRKI+IVDRRVRTFC	2			ATGCGTGAGAGTGAGGCTAAGAAGGTTAATAGTTATAATTAGACTTTTTGT	51	YRESEAKKVNSYN+TFC	2
YMMSCSHTYCSTNNA+C	2			ATGCGTGAGCATATGGTGATTACTATGACTGAGGATGAGCCGCATGAGTGT	51	YREHMVITMTEDEPHEC	2
YMMVKGDHWKTWDSHTC	2	0		ATGCGTGATAATTAGGAGTGTTATAGGTGTGGTTATTAGTGTTTGAGTTGT	51	YRDN+ECYRCGY+CLSC	2
YMMVRNDGIKQNSTGNC	2	0		ATGCGTGATGATGATGTTTCGATTAATTGGAGTAAGTGGGAGAAGCGTTGT	51	YRDDDVSINWSKWEKRC	2
YMN+GGTKNTIQNNRSC	2			ATGCGTGCGACTTTTACTCTGAAGACTAATTGGAAGTGTCCGAAGTATTGT	51	YRATFTLKTNWKCPKYC	2
YMNASRKVECCAAENEC	2	0		ATGCGTGCTTGGAATCGTGTTTGTCGTGAGAGGTATCGTAGGCAGGTGTGT	51	YRAWNRVCRERYRRQVC	2
YMNCDTNKSKTENFVMC	2	0		ATGCGTGGGAAGACTATTTATCTTATTCATGCGAGTAAGTATGTGCTGTGT	51	YRGKTIYLIHASKYVLC	2
YMNEITHSPMLKRANLC	2	0		ATGCGTGGTCGGAATGTGCGTTGGAAGAGTTGGAAGGTGACGATTATTTGT	51	YRGRNVRWKSWKVTIIC	2
YMNIWELHKCYRNHIVC	2	0		ATGCGTGGTGGGCAGACGACGGATGCTACGGGGTCGAGTACTGATTTGTGT	51	YRGGQTTDATGSSTDLC	2
YMNIYLLNRKLFIIDVC	2	0		ATGCGTGTGGTGAATAGGAGGGGGCAGATTGATGTGCTTTGTCGTCAGTGT	51	YRVVNRRGQIDVLCRQC	2
YMNKD+SGERLEYKNGC	2			ATGCGTGTTATGTAGCGGGCGTGTTGTTAGAGGAATACTGTGGATGTGTGT	51	YRVM+RACC+RNTVDVC	2
YMNNDNHTLRYNVTAKC	2	0		ATGCGTGTTGCTGGGAATAAGTATATTGATATTATGTGTAGTAGTTGTTGT	51	YRVAGNKYIDIMCSSCC	2
YMNRPTNSALPSFNNCC	2	0		ATGCGTGTTTATAGTTTTTTGAAGATGAAGTATTATTATGAGGGTAGTTGT	51	YRVYSFLKMKYYYEGSC	2
YMNSVLAAEQLKSTDAC	2	0		ATGCGTTAGGTGTATAATAGTTAGTATGTGGGGGTTTTTCTGAATATTTGT	51	YR+VYNS+YVGVFLNIC	2
YMPGHE+YSSTRKLNMC	2			ATGCGTTATTATCAGGGGAGTAATGAGTATTGGTTGTTGATGATTTCTTGT	51	YRYYQGSNEYWLLMISC	2
YMPYLWWIYINDFFGKC	2	0		ATGCGTTGTAGTTTTATTTAGAGTAGTCATGAGCCTATTTGTATTTTGTGT	51	YRCSFI+SSHEPICILC	2
YMQDTKYGLKKQHRNLC	2	0		ATGCGTTTGTCGTGGTGTCATAGTAATATGAAGAGGGAGGTGTCTCTTTGT	51	YRLSWCHSNMKREVSLC	2
YMQWRQKDNTVGRYIDC	2	0		ATGCGTTTTCGGCATAGTACTGGTCGGAGTAGTGATATGTGTGATAAGTGT	51	YRFRHSTGRSSDMCDKC	2
YMRCTYDLYYSRTAT+C	2			ATGCGTTTTTATACTAGTCATAAGCCGAAGTATAATAATTTTCATAATTGT	51	YRFYTSHKPKYNNFHNC	2
YMREGFDRQEMPYKQTC	2	0		ATGCTGAAGACTAAGACGACGTATATTGTGGTTTTGCGTGCTATTTATTGT	51	YLKTKTTYIVVLRAIYC	2
YMRGNRVRLSVARM+KC	2			ATGCTGAAGATTTATCTTATTAGTGATACTACTACGCGGGTGTAGAGTTGT	51	YLKIYLISDTTTRV+SC	2
YMRIRPMWRLHYVHTQC	2	0		ATGCTGAAGTGTACTAATAAGATTGGTACGAAGACTGCTCGGGTGACTTGT	51	YLKCTNKIGTKTARVTC	2
YMRNWCPAKRNLNRGQC	2	0		ATGCTGAATAAGTATTTTTGTTATACTGTTACGTATTATGGGAATGTGTGT	51	YLNKYFCYTVTYYGNVC	2
YMRRVRMLSYY+SNTNC	2			ATGCTGAATACTGTGCTGAGTAATACTCGGCATAAGTGTAGGAAGCAGTGT	51	YLNTVLSNTRHKCRKQC	2
YMRSL+TALRVEYLGSC	2			ATGCTGAATGAGATGAAGCAGAATATTACGATTTCTAGGCGTTGGTAGTGT	51	YLNEMKQNITISRRW+C	2
YMRSNRWSAQDSNFGYC	2	0		ATGCTGAATGATGGGAGGATGGTTCTTATTACTTGGAATGTTGAGTCTTGT	51	YLNDGRMVLITWNVESC	2
YMRTIWSLVKCLVNKRC	2	0		ATGCTGAATTATATTTATATTATGAATTATGTTCTGTTGTCTACTGGGTGT	51	YLNYIYIMNYVLLSTGC	2
YMRWRWISHADRLREKC	2	0		ATGCTGACGAAGCGGAATGTTTCTGAGCCGCAGTATGTGTTTCAGAGGTGT	51	YLTKRNVSEPQYVFQRC	2
YMSIWKSLCNQIKGVNC	2	0		ATGCTGACGCGTAATCATGAGTCTCGTGTGGTGCTGGATCCGGCTAGGTGT	51	YLTRNHESRVVLDPARC	2
YMSRNWILCWGKK+VCC	2			ATGCTGACGGGTTTGAATACTTATATGTCTAGGGATGGGTTTAAGACGTGT	51	YLTGLNTYMSRDGFKTC	2
YMSTLNKQVRCR+DDIC	2			ATGCTGAGGACTTTGCGTATTCCTGAGATTGGTAATGTGCGGAATAAGTGT	51	YLRTLRIPEIGNVRNKC	2
YMSYFSVISVVVLIYRC	2	0		ATGCTGAGGAGTGATCGGAGTTGGCGGACGTCGCAGCATAATTTTACGTGT	51	YLRSDRSWRTSQHNFTC	2
YMTAHNNCRSRQGYITC	2	0		ATGCTGAGGGTTCCGGTGCCGCTTGCTTTTCTGCTTAAGCATATGGATTGT	51	YLRVPVPLAFLLKHMDC	2
YMTAINSKTLEVYLFVC	2	0		ATGCTGAGGTGGCAGAAGATGGAGTGTAGTACTTGTAAGAATACTAGGTGT	51	YLRWQKMECSTCKNTRC	2
YMTIYYMMHNDSYKFSC	2	0		ATGCTGAGTGTGTTGGTTGGTGTTGATGTGGTTGGTTGGACGTTGAATTGT	51	YLSVLVGVDVVGWTLNC	2
YMTL+MGMKMKNVLVPC	2			ATGCTGATGTGTACGATTGTTAAGCATACGCGTTATCATCCGCCTAATTGT	51	YLMCTIVKHTRYHPPNC	2
YMTNYVGYHSCGQAMTC	2	0		ATGCTGATTATTAAGGTGTCTACTTATGAGATTTGGATTAATAAGGGGTGT	51	YLIIKVSTYEIWINKGC	2
YMTRK++N+SFMRNKRC	2			ATGCTGATTCTTAAGTATACGATTTATGCGCTGTATCCTGAGAGGCCGTGT	51	YLILKYTIYALYPERPC	2
YMTRLNYVGNRRC+SKC	2			ATGCTGCATCGGGTGAATGTGGCGAAGAAGATGAATAGTCTGTGTGAGTGT	51	YLHRVNVAKKMNSLCEC	2
YMTRYLYMS+FRRPACC	2			ATGCTGCATTATCTGGCTTAGATTAATATGAATAAGGATGTGAGTCTGTGT	51	YLHYLA+INMNKDVSLC	2
YMVCKVRCERTRMILSC	2	0		ATGCTGCATTGGACTCAGGAGAAGGTTGAGAGGAGGAAGATGAGTTATTGT	51	YLHWTQEKVERRKMSYC	2
YMVEAQCKQAYMRVKNC	2	0		ATGCTGCCGATGAAGAGGCATTTTAAGATGACGCATAATACGAAGAAGTGT	51	YLPMKRHFKMTHNTKKC	2
YMVECRQIFTTL+TWMC	2			ATGCTGCCTGAGCGGACGGTGTATAAGCTGAAGTTTAATAAGACTTGTTGT	51	YLPERTVYKLKFNKTCC	2
YMVKCHRFGMITEEDRC	2	0		ATGCTGCGTGAGTGGTGGAGGACTGTGAATTAGGATCGTGAGGATATGTGT	51	YLREWWRTVN+DREDMC	2
YMWEHIMGEQKPDDERC	2	0		ATGCTGCTTCGTAAGTTGCGTCATTCTCATATGGATGCTACTAATCGTTGT	51	YLLRKLRHSHMDATNRC	2
YMWFCVYGSNKKYANQC	2	0		ATGCTGGAGATTGATATTGTGACTGAGCGTCATGCGTGGTAGATTCATTGT	51	YLEIDIVTERHAW+IHC	2
YMWKCFGHRVLNNNMNC	2	0		ATGCTGGAGCTGGTGAGTATTCGGCATTGTAGTACTGGTGAGGAGGATTGT	51	YLELVSIRHCSTGEEDC	2
YMWNPVGQEDQTKWTAC	2	0		ATGCTGGAGTATGGTAAGATTTTGTGGATTTCGTTTTGTAGGAAGAAGTGT	51	YLEYGKILWISFCRKKC	2
YMWVSWHAYKIGFTANC	2	0		ATGCTGGATAATTTTGTGGATGGTTGTGGTTGTACGTTGTATATGTCTTGT	51	YLDNFVDGCGCTLYMSC	2
YMWWYSFDRQWIRRSLC	2	0		ATGCTGGATATGTCTAATAAGGATGATGGTATGGATTGTACGTTTATTTGT	51	YLDMSNKDDGMDCTFIC	2
YMYADYINGCETSTPMC	2	0		ATGCTGGATATTGTGAATGGTGGGACGGATCATACTGATAATGATGTGTGT	51	YLDIVNGGTDHTDNDVC	2
YMYMVMTVLPHDCEEYC	2	0		ATGCTGGATCGTGTGAGTGTGCATCAGATGTATTAGACGTTTCATTCTTGT	51	YLDRVSVHQMY+TFHSC	2
YMYNNYRRSHKRAYVGC	2	0		ATGCTGGCGTATTGGAAGGATTCTGAGAGGTATAAGGAGAAGCGTAATTGT	51	YLAYWKDSERYKEKRNC	2
YMYVNKNRCIVD+QLDC	2			ATGCTGGCTGGTCGTTATAATCGTAGGGAGTTTGAGGAGTGTCAGGAGTGT	51	YLAGRYNRREFEECQEC	2
YMYYVASAKEHASYMSC	2	0		ATGCTGGGTGAGCATAAGGCTAGGGATCCTATTGCGAAGCCTGATGGTTGT	51	YLGEHKARDPIAKPDGC	2
YN++LTWNQRPRQWTIC	2			ATGCTGGTGATTCATAAGATTAGGTCTAGGCTTATTGTGCTGGTTAGGTGT	51	YLVIHKIRSRLIVLVRC	2
YN+E+DHSANVTHGAPC	2			ATGCTGGTGATTTCTTGGGATAGTTTGTATGTGAGGGTGAATGTTCGGTGT	51	YLVISWDSLYVRVNVRC	2
YN+KTIWYNCP+VNFCC	2			ATGCTGGTGCATACGGCTTAGGGTTTGAGTTATTATACGATGCCGATGTGT	51	YLVHTA+GLSYYTMPMC	2
YN+MRKANEVMKYRHDC	2			ATGCTGGTGCCGAATACGAGGAAGCAGGTTAGGTTTGGTGATAGGACTTGT	51	YLVPNTRKQVRFGDRTC	2
YN+NSVETQAKLPASNC	2			ATGCTGGTGTGGTGTCTGCATAAGAAGCTTGATCTGTCGCTTTGGGAGTGT	51	YLVWCLHKKLDLSLWEC	2
YN+RGMGCARFAMGLMC	2			ATGCTGGTGTTGTGGTATGCTGTTGGTTATAAGGTGTGGAGTGGTATTTGT	51	YLVLWYAVGYKVWSGIC	2
YN+TKLSSLDEAKRMMC	2			ATGCTGGTTAAGTTTAAGAGTACGATTCATCTTGTTACGAATATGGATTGT	51	YLVKFKSTIHLVTNMDC	2
YN+TVFLPNTEIQKRLC	2			ATGCTGTATGTGTATTGTTTTCATGATAGGTGTAAGGGGTTTATTCGTTGT	51	YLYVYCFHDRCKGFIRC	2
YN+YSYEHEKNNCRKMC	2			ATGCTGTATTTTATGCGGACTACTAGTATTCGGGCTAAGTAGGATAGTTGT	51	YLYFMRTTSIRAK+DSC	2
YN+YTKFWPVEADNEFC	2			ATGCTGTCGACTGATGTGGTTGCTGGTACGAATTATGCTCTTTTTCGTTGT	51	YLSTDVVAGTNYALFRC	2
YNAANKMRARKKQDVNC	2	0		ATGCTGTCGGAGGTGAATCTGTTGAGGTATAAGGATTAGCTGAATAGGTGT	51	YLSEVNLLRYKD+LNRC	2
YNACGLQPRCGRFVATC	2	0		ATGCTGTGTGATAAGGCTGAGATGATGGATAAGGTGCTGGATTGGTGTTGT	51	YLCDKAEMMDKVLDWCC	2
YNADGTNLHVLDVGVLC	2	0		ATGCTGTTGAGGCGGGTTGGTATTTATTATATTTATGCGCTGTGTTATTGT	51	YLLRRVGIYYIYALCYC	2
YNALVLRHNKRIWVILC	2	0		ATGCTGTTTAAGGGTAGGTATAGTTTTAGTGTTATTTGGCTTCTGGGGTGT	51	YLFKGRYSFSVIWLLGC	2
YNAMKWTDCPSPNS+C	2			ATGCTGTTTTATATTAAGAATTGGCGGCCGAGGATTGTGGTTATTAGGTGT	51	YLFYIKNWRPRIVVIRC	2
YNARCGFQQMCGQ+KTC	2			ATGCTTAAGCAGTAGAAGTAGTATGATGCGAGTTCTTAGCGTTGGCCTTGT	51	YLKQ+K+YDASS+RWPC	2
YNARPDQYHVVPKHRYC	2	0		ATGCTTAAGCGGTATCCGGATAATTTGCATTCGTTGTTGGATATGTCGTGT	51	YLKRYPDNLHSLLDMSC	2
YNASIQFVC+TN+NMRC	2			ATGCTTAATAGTAATAATGCTAATAAGCTTATGGTGTAGTTGGTGACTTGT	51	YLNSNNANKLMV+LVTC	2
YNAVWFKKG+KTSDLRC	2			ATGCTTAATCAGAAGGATACGAGGGATCATGTGGAGCCTGGTGATACTTGT	51	YLNQKDTRDHVEPGDTC	2
YNAWKNQELYRIMVCDC	2	0		ATGCTTAATGATGTGCGTCTTCAGGATGTGTAGCGTTGTAAGTATACTTGT	51	YLNDVRLQDV+RCKYTC	2
YNAYYWANEVILQKVCC	2	0		ATGCTTAATGGTACTCAGGATAATGCGACGACTATGAGTAGGAGGAGTTGT	51	YLNGTQDNATTMSRRSC	2
YNCAYVTNQGKPGLYRC	2	0		ATGCTTAATTGGTCGATTAATCAGTCGCTTGAGGAGGGGCAGAATGGGTGT	51	YLNWSINQSLEEGQNGC	2
YNCDGRHHMWSKLN+LC	2			ATGCTTACGTGGCATAAGGTGAATAGTAATCAGTGGACGGTGACGAAGTGT	51	YLTWHKVNSNQWTVTKC	2
YNCESRFLVSYYGLVRC	2	0		ATGCTTAGGGGTTAGCTTTCTGCTACGTGGCGGCCGCATCATCGGAATTGT	51	YLRG+LSATWRPHHRNC	2
YNCGMMGYREAIYSGQC	2	0		ATGCTTAGTATGCAGAATACTCTGAGTCGGGTGGTTTAGTTGTTGAAGTGT	51	YLSMQNTLSRVV+LLKC	2
YNCINTKYK+ADREQQC	2			ATGCTTAGTTGTCATTCTAGTAATGAGACTATTTATAGGATGATGGCGTGT	51	YLSCHSSNETIYRMMAC	2
YNCIRFAVVWKSQWLHC	2	0		ATGCTTATTGATGTGAAGATTGTTGAGCATAAGATTAGGTTGTGGTATTGT	51	YLIDVKIVEHKIRLWYC	2
YNCLNTFGTATSNEYTC	2	0		ATGCTTATTTAGTAGAGGTTTATGCTTGAGGTGAAGAATTTGTGTAGTTGT	51	YLI++RFMLEVKNLCSC	2
YNCLWWICKKMNKLGKC	2	0		ATGCTTATTTATAATGTTATTTTGGATGAGAAGAATAGGAAGAAGTGTTGT	51	YLIYNVILDEKNRKKCC	2
YNCQLHDPKS+NTERTC	2			ATGCTTCATGGGCTGTCGAAGAAGCCGTTGAGGGCTCGTGTGAATGAGTGT	51	YLHGLSKKPLRARVNEC	2
YNCSWTLG+HELGI+LC	2			ATGCTTCGTGTGCGTTCGACTAAGTTTATTCTGATGAGGAAGACTCAGTGT	51	YLRVRSTKFILMRKTQC	2
YNCTCISILFQCIGRYC	2	0		ATGCTTCTTGATTTTTTTGATCAGTATGCGAAGATGGTTTGGTTTAAGTGT	51	YLLDFFDQYAKMVWFKC	2
YNCVNYNYRVLFCEINC	2	0		ATGCTTGAGAATGAGGTGAAGAGTGCGAATAAGTAGAATGTTTATTATTGT	51	YLENEVKSANK+NVYYC	2
YNDKGDKNNKRDHICTC	2	0		ATGCTTGAGCCTAGGGAGTTTTTTGATCTTATGGCGTTTAAGCGGACGTGT	51	YLEPREFFDLMAFKRTC	2
YNDLLNVKTMIGFAS+C	2			ATGCTTGATAAGGCTGATTGTTAGAAGATGAATAGTAGTAGGAAGGTGTGT	51	YLDKADC+KMNSSRKVC	2
YNDS+VVMTRYLHRVSC	2			ATGCTTGATAATAATAAGCGGAATTATGATAAGACTCATCTTTTGACGTGT	51	YLDNNKRNYDKTHLLTC	2
YNDTDRTRHCSLCAYGC	2	0		ATGCTTGATAGGATTTGGTTGTATGAGGCTTAGAATCTTGAGCCGTGGTGT	51	YLDRIWLYEA+NLEPWC	2
YNECDKVQRAEN+ETQC	2			ATGCTTGATAGGTGTATGAAGTGGTGTACTATGCAGGATAGTGAGGATTGT	51	YLDRCMKWCTMQDSEDC	2
YNEKERYNKHIMRLNHC	2	0		ATGCTTGGTCGTATGTAGTGGCTGAGTACGAGTTATGCGTATATGGCTTGT	51	YLGRM+WLSTSYAYMAC	2
YNEKYAT+NLTVMVATC	2			ATGCTTGTGTGGTATCGGTTTGATAGTCCGCGTTGGCATTTTACTGTTTGT	51	YLVWYRFDSPRWHFTVC	2
YNEMKTTK+ASVSEVGC	2			ATGCTTGTTAGTATTAATATGAATCTTGTGGTGCGGGCGCATGTTGATTGT	51	YLVSINMNLVVRAHVDC	2
YNER+NVMKRYIIK+PC	2			ATGCTTGTTCAGAATTCGGCGAATATGAATGAGATGGGTATTATGTTGTGT	51	YLVQNSANMNEMGIMLC	2
YNERMGLKLKRNLVRCC	2	0		ATGCTTGTTTATAGGATTCTTGATAAGAAGGATGTGTGTTAGGATCATTGT	51	YLVYRILDKKDVC+DHC	2
YNESVGTNGNWHSYE+C	2			ATGCTTTGTTTTTGTCATAATTGTTGTTTTCGGGTGCCGCGTTTTTCTTGT	51	YLCFCHNCCFRVPRFSC	2
YNETVRSNTCYSDT+NC	2			ATGCTTTTTATGTATAAGTGGAATCCGGCTAATACTATGTTTGTTCAGTGT	51	YLFMYKWNPANTMFVQC	2
YNEWEKSGYVKYLAIFC	2	0		ATGGAGAAGAAGTATAATAATGATGGTGATGCGCAGCATGCGACTCCTTGT	51	YEKKYNNDGDAQHATPC	2
YNFEYKKSIEYWYKKEC	2	0		ATGGAGAAGACGTGTCCGCATGCTTCTACGAGGATGATGAGGACGAAGTGT	51	YEKTCPHASTRMMRTKC	2
YNFFKLKYRLSKNKLEC	2	0		ATGGAGAAGAGGAGGCAGCATTATATTGATAATAATAGGACGAATCGTTGT	51	YEKRRQHYIDNNRTNRC	2
YNFKMIGFIPSKD+GKC	2			ATGGAGAAGATGGATGGGTAGGCGGAGCGTTCGTGTGATACGGATAAGTGT	51	YEKMDG+AERSCDTDKC	2
YNFKVMYKRNMSVGYQC	2	0		ATGGAGAAGCATGATTGTCTGGATATTTTGGAGATTATTATTTATATTTGT	51	YEKHDCLDILEIIIYIC	2
YNFKYRIENWNITVGIC	2	0		ATGGAGAAGGATGTGTGTTTGTAGATTTATACGAAGGAGGAGTAGATGTGT	51	YEKDVCL+IYTKEE+MC	2
YNFMRIGIEHGQYIIHC	2	0		ATGGAGAAGGGTGTGTCGTTGGAGACGGTGTATAAGGAGAATTATTGGTGT	51	YEKGVSLETVYKENYWC	2
YNFMVVRSGYSTVYYFC	2	0		ATGGAGAAGTAGAAGAAGAGTATGAAGCATGAGAATGATATGGTTTATTGT	51	YEK+KKSMKHENDMVYC	2
YNFPIVIIVPDKNSPKC	2	0		ATGGAGAATACGCAGGATGATCAGTGGTGTACGCATATTCAGAGGTGTTGT	51	YENTQDDQWCTHIQRCC	2
YNFVWRLNGLVHL+SSC	2			ATGGAGAATACTGTTAGGTATCTGATGAAGAAGAATGATAGTGAGTTTTGT	51	YENTVRYLMKKNDSEFC	2
YNGDRSRVMHGHCPQRC	2	0		ATGGAGAATAGTTGTAATAAGGCTACGAATGAGAAGAGGCCGATTCTTTGT	51	YENSCNKATNEKRPILC	2
YNGELKLRCSGYTCQMC	2	0		ATGGAGAATGAGGATAAGTTGTATTTGGAGGATAATGTTATGACTAAGTGT	51	YENEDKLYLEDNVMTKC	2
YNGGLTNDDMLA+RIHC	2			ATGGAGAATGATATGGTTATTCTTTTTAGGACGCGTATTCTGTTTCTGTGT	51	YENDMVILFRTRILFLC	2
YNGIEY+ECWNE+WKLC	2			ATGGAGAATGGTCTTTGTCATCAGATTCCGGAGAAGAGTACGTCTCCTTGT	51	YENGLCHQIPEKSTSPC	2
YNGKDKMKLVV+GKTKC	2			ATGGAGAATGTTAATAATTAGATGCAGAGTATTGGTGATGCGCTTTAGTGT	51	YENVNN+MQSIGDAL+C	2
YNGRLMNML+HVDTPCC	2			ATGGAGAATTGGGGGAGTATGATGTTTAATATTTAGTTTTATGTTATTTGT	51	YENWGSMMFNI+FYVIC	2
YNGYDRNCDTVFHKTYC	2	0		ATGGAGAATTGTACTGAGCGTTTTAGGAGTAATACTTTTTGGAGTGCGTGT	51	YENCTERFRSNTFWSAC	2
YNGYFNPCSKETHNGLC	2	0		ATGGAGAATTTGTGGTCGTGTACGCCTTGTAAGAAGCAGGCGAAGATGTGT	51	YENLWSCTPCKKQAKMC	2
YNGYMYDDRKMWSEAGC	2	0		ATGGAGACGAATGATGCGTCGGGTAAGGAGGTGCCTTGTTCTACTCATTGT	51	YETNDASGKEVPCSTHC	2
YNHARHDT+HRSM+DYC	2			ATGGAGACGACTTGGTGTATTCAGATTGAGCGTAAGATTCTTTGTAAGTGT	51	YETTWCIQIERKILCKC	2
YNHGDHTRMYSTHLTQC	2	0		ATGGAGACGCCGAAGAATGCGATGGCTAATGTTGCTTGTTATCATCAGTGT	51	YETPKNAMANVACYHQC	2
YNHGNSRPRIAHRQIRC	2	0		ATGGAGACGGGTTTGCTTTTGGAGGAGCAGCGGATTGATCATGTGAGTTGT	51	YETGLLLEEQRIDHVSC	2
YNHPRVIQCKANMYPVC	2	0		ATGGAGAGGAAGGCGCAGATGTATGCTGTGCCGGTGTATGAGACGCATTGT	51	YERKAQMYAVPVYETHC	2
YNHWCSAKIQNPCTESC	2	0		ATGGAGAGGATGTGGATTAAGATGGATACTTGGTCTGGTAAGTAGCAGTGT	51	YERMWIKMDTWSGK+QC	2
YNIAVVMN+VNPYFEGC	2			ATGGAGAGGCATTGTCTTTATTGGGATTAGCGTTCTTATTGTAATATTTGT	51	YERHCLYWD+RSYCNIC	2
YNIGMSICSRRIVIRFC	2	0		ATGGAGAGGGTTGAGTTGTAGAGGCGTACTGCGGAGCATATGATTCCTTGT	51	YERVEL+RRTAEHMIPC	2
YNIHLASFNIDWFLCAC	2	0		ATGGAGAGTAAGATGTGTATTTGGGATGGGAAGAATTGGCTTACGTTGTGT	51	YESKMCIWDGKNWLTLC	2
YNIIYWTSVNVFVIRKC	2	0		ATGGAGAGTAATCTGGAGTATAATTGTTTGAAGATGATGCGGAATACTTGT	51	YESNLEYNCLKMMRNTC	2
YNIL+GELMTVR+SKNC	2			ATGGAGAGTAATGATACTAAGAATAGTGTTTGTACTTATGTTAGTGATTGT	51	YESNDTKNSVCTYVSDC	2
YNINHTYTNYWVCTVHC	2	0		ATGGAGAGTAATTAGGCGGGTAAGTTTCGTAGTAGGAGGTAGTCTAATTGT	51	YESN+AGKFRSRR+SNC	2
YNIRCKEY+EFLRNFIC	2			ATGGAGAGTGCTATGCATAAGTATAATATGATTGAGATTAAGTCTAATTGT	51	YESAMHKYNMIEIKSNC	2
YNIRNTIVQLTIQFVRC	2	0		ATGGAGAGTTGGTATAATGTGAATTGGATTATTCGTTGGAGGTATATTTGT	51	YESWYNVNWIIRWRYIC	2
YNISVSWGTQIYIVKVC	2	0		ATGGAGATGAAGCATAGTCAGACGACTTGGAATGATTGGGTGAATCTTTGT	51	YEMKHSQTTWNDWVNLC	2
YNITIVNYFGLSRVRVC	2	0		ATGGAGATGAAGGTTCAGGATACTGATATGTGGGCTTCTACGCTTACGTGT	51	YEMKVQDTDMWASTLTC	2
YNITRKWYRRSCGPHMC	2	0		ATGGAGATGACTCATAATAAGGTTTCGTGTACGGAGTGGACGCAGATGTGT	51	YEMTHNKVSCTEWTQMC	2
YNIVMTAKKNRNTVLLC	2	0		ATGGAGATGCCTTATACGCTTGATGGGATTAGGCAGTATATGAATGTGTGT	51	YEMPYTLDGIRQYMNVC	2
YNIYHN+RDHKSGEITC	2			ATGGAGATTGATGTTGATGTGGTTGGTATTTATTGGAGTCATACTACGTGT	51	YEIDVDVVGIYWSHTTC	2
YNKDAYLTAMPVP+NSC	2			ATGGAGATTGGTGATGTGGTGATTCTTGGTGAGGAGTGTGATTGTACGTGT	51	YEIGDVVILGEECDCTC	2
YNKDLYYTPNTLSSFIC	2	0		ATGGAGATTTATAAGCATAAGTATAAGTCTGAGAGTGAGACTTGGAATTGT	51	YEIYKHKYKSESETWNC	2
YNKGRNTEKTSNVELHC	2	0		ATGGAGATTTCGAGTCAGGCGACTGGTACTATTAATAAGAATCATAATTGT	51	YEISSQATGTINKNHNC	2
YNKL+SPTGQ+DTYLIC	2			ATGGAGCAGGAGGCGATGTCTAATAATGCGAAGGAGATTTATTAGGAGTGT	51	YEQEAMSNNAKEIY+EC	2
YNKLKARNNKHQQMRLC	2	0		ATGGAGCAGGATGTGCGTGTGATGTGGATTGATAGGGAGTAGACGAGTTGT	51	YEQDVRVMWIDRE+TSC	2
YNKLLMMKDNERINIIC	2	0		ATGGAGCAGTCGGAGACGCTGAGGTTGAAGTTGAAGCATATGAGTAATTGT	51	YEQSETLRLKLKHMSNC	2
YNKRMQSEEGTNQIRVC	2	0		ATGGAGCAGTGTGCTTGTGATAGGTTTGATGAGAATGTTTCGACTCAGTGT	51	YEQCACDRFDENVSTQC	2
YNKSGKLIVSYMNNCRC	2	0		ATGGAGCATAATCTGGCTGTGTTTAATAATTGTTATATTCTTTAGAAGTGT	51	YEHNLAVFNNCYIL+KC	2
YNKSSYQRKSPYARSMC	2	0		ATGGAGCATACGACGTCTATTGTGAATCCGCAGAATGTTATGATTTGTTGT	51	YEHTTSIVNPQNVMICC	2
YNKST++QGYNSQATKC	2			ATGGAGCATAGGTGTGAGATTAGGTTTACGTTGTGGAGTATTGATGCTTGT	51	YEHRCEIRFTLWSIDAC	2
YNKTFMETRHDDKADNC	2	0		ATGGAGCCGATTAGTTTGCAGAATACTTAGTGTGTGGCTGCTGAGATGTGT	51	YEPISLQNT+CVAAEMC	2
YNKTLSDILVNVGTDCC	2	0		ATGGAGCCGCAGACGCTGTAGCATAGTGTGATTTTGTGTCTTAATGTTTGT	51	YEPQTL+HSVILCLNVC	2
YNKTMSLKIKIRSCGNC	2	0		ATGGAGCCGTAGATTACTAAGGGGTTGTTTCAGCTTACTATTGAGAAGTGT	51	YEP+ITKGLFQLTIEKC	2
YNKTSLLSMIRNELLRC	2	0		ATGGAGCCTCATTCTTGGTAGGCTATGAAGGATGAGATGGCGTATACGTGT	51	YEPHSW+AMKDEMAYTC	2
YNKWTQMSLGGENYDWC	2	0		ATGGAGCCTTATCCGAGGTGTAATGGGTATCTGATGAAGATTACGAGTTGT	51	YEPYPRCNGYLMKITSC	2
YNLFLIRSVYMHRKSMC	2	0		ATGGAGCGTTATAAGGGGACGATTAATCTGCAGAGTTCGATTATTTGTTGT	51	YERYKGTINLQSSIICC	2
YNLHLWAYWCTLPKFQC	2	0		ATGGAGCTGACGTTGATGTTTGGTGAGCAGGATACTAAGACGTGGCCTTGT	51	YELTLMFGEQDTKTWPC	2
YNLKIGMAISFTGWKYC	2	0		ATGGAGCTGTAGATGATGAGGTGTGTGAAGAGGAGGGCTCGTGGTATTTGT	51	YEL+MMRCVKRRARGIC	2
YNLKMTENIKCYM+NVC	2			ATGGAGCTTTTGTGGTATTATGATTTTAAGCAGTGTTGGAGGCTTTGGTGT	51	YELLWYYDFKQCWRLWC	2
YNLLVTKAESSGQCHQC	2	0		ATGGAGGAGAATGTTTAGCCTATGGAGTAGCTTGAGAATGAGCGTAAGTGT	51	YEENV+PME+LENERKC	2
YNLRLPFGPPLIHIFYC	2	0		ATGGAGGAGATGATGAAGTTGTATGCGGTTGTGCGTTCTCGGTGGGGTTGT	51	YEEMMKLYAVVRSRWGC	2
YNLRRNLKATNNMT+AC	2			ATGGAGGAGCTTATGCTGAAGAGTATTGTGAGTTATCGGCGTTGTAATTGT	51	YEELMLKSIVSYRRCNC	2
YNLS+MA+NDKLNWK+C	2			ATGGAGGAGTCGTGTAGGATGCGTCCGCATATTTCGAGTCAGTCTGCGTGT	51	YEESCRMRPHISSQSAC	2
YNLSRKRTTLTCTSKNC	2	0		ATGGAGGATAATTGGATTGAGAAGAAGTAGTGGATGAGGAAGGAGTATTGT	51	YEDNWIEKK+WMRKEYC	2
YNLVDLRRHGVLMLADC	2	0		ATGGAGGATTTTTTGAGTTATAGGAAGTGTTTGGTGCTGCTGTATGAGTGT	51	YEDFLSYRKCLVLLYEC	2
YNLYRDNKIQADRNRVC	2	0		ATGGAGGCTAATTATTGTTCTTAGGGTTTGCTTTCGGATACTACTCATTGT	51	YEANYCS+GLLSDTTHC	2
YNMEYVNRLCDDASYNC	2	0		ATGGAGGCTCGTTGTTTGTATCGGTCTCCTCGGAGTAGGAAGATGTATTGT	51	YEARCLYRSPRSRKMYC	2
YNMICSVIIRCVYSWRC	2	0		ATGGAGGCTGGTAATCCTGTGGGGTTTGTGACGGAGCATGTGCGTGATTGT	51	YEAGNPVGFVTEHVRDC	2
YNMITRDNRKKDVNSDC	2	0		ATGGAGGGTAAGCATTGGTATTGGTGGAGTGGTCCGAATAATCTGGTTTGT	51	YEGKHWYWWSGPNNLVC	2
YNMKNVHQLTSPEARHC	2	0		ATGGAGGGTAATAAGGAGAGTCCGGGTGAGACGCAGAAGAAGGCGATGTGT	51	YEGNKESPGETQKKAMC	2
YNMLKNIGAKYSKSKAC	2	0		ATGGAGGGTAATAATCTGCAGAGTGATAATACTGTTACTGTGTAGGATTGT	51	YEGNNLQSDNTVTV+DC	2
YNMYKLKAYKCKLFLWC	2	0		ATGGAGGGTGTGAATAGGAGGGAGAAGATTTGTCGGGAGATTTGGATGTGT	51	YEGVNRREKICREIWMC	2
YNNAAALRNWQNRLMAC	2	0		ATGGAGGTGATGAATGTGCTTGAGAAGGTTAGTGAGATGAATTGTGTGTGT	51	YEVMNVLEKVSEMNCVC	2
YNNCPRRHTMKVNSTNC	2	0		ATGGAGGTGATGTCGCAGGTGTTGTGTGATGAGGGTATGAATTTGGTGTGT	51	YEVMSQVLCDEGMNLVC	2
YNNDGGRILRLCYYTSC	2	0		ATGGAGGTGTTGAAGTATAATGGTGTTGATCATCATGTGTATACGTGGTGT	51	YEVLKYNGVDHHVYTWC	2
YNNFMSKSMSESNMCFC	2	0		ATGGAGGTTACTTGGAAGTATTGTATTCGGGATAAGCATACTATTACTTGT	51	YEVTWKYCIRDKHTITC	2
YNNHDETNIIVLQVVVC	2	0		ATGGAGTAGCATGATAAGCCGACTTGGATGTCTAGGGCGCTGCGTGCTTGT	51	YE+HDKPTWMSRALRAC	2
YNNKWGQKRFTLN+YLC	2			ATGGAGTAGCGGACTAGGTGTATTCCGATTAGTGATGAGGGTAATTCTTGT	51	YE+RTRCIPISDEGNSC	2
YNNLVCDCMMKLVKLIC	2	0		ATGGAGTAGGCGTAGAATGTGGTGTGGCTGAATTTTCATACTATGAAGTGT	51	YE+A+NVVWLNFHTMKC	2
YNNNEVVEQSFETNPKC	2	0		ATGGAGTATAAGAATTGTGCTAAGACGTATAATACGGTTCAGTAGCGGTGT	51	YEYKNCAKTYNTVQ+RC	2
YNNNKNQRPVSTSYCYC	2	0		ATGGAGTATAAGGGTGATTCGCTTATTATGTATTATGTGAATAATTGGTGT	51	YEYKGDSLIMYYVNNWC	2
YNNSCFNNWTRQWFGSC	2	0		ATGGAGTATCATAATACTATTACGAATGCTTATAATTGTGATTGGCAGTGT	51	YEYHNTITNAYNCDWQC	2
YNNTKNTFKT+DGRQRC	2			ATGGAGTATGGTGTGAAGTCGAAGAGTTATTATGCGCGTTTGGATGTGTGT	51	YEYGVKSKSYYARLDVC	2
YNNTSEMRNGKCWK+DC	2			ATGGAGTATTCTCATTTGAATCAGAGTAAGTATAAGGATAATAATTAGTGT	51	YEYSHLNQSKYKDNN+C	2
YNNTSKIYMLRTRHTAC	2	0		ATGGAGTATTGGAAGAGTCGGTGTTCGTTTTGTGAGCATATGCAGATTTGT	51	YEYWKSRCSFCEHMQIC	2
YNNVRKEHVEDDSKDGC	2	0		ATGGAGTATTGGTATGAGGGGGAGCGTGTTAGTAATAAGAGGTTTGAGTGT	51	YEYWYEGERVSNKRFEC	2
YNNYDY+YERSTMCSKC	2			ATGGAGTCGCAGCAGCAGCATAAGAGGTGGTATTGGAATACTCTGAATTGT	51	YESQQQHKRWYWNTLNC	2
YNNYTFTVNILFRHNEC	2	0		ATGGAGTCTACGAATCAGTGTGTTCATATTGTTCCTCGGTATATGCATTGT	51	YESTNQCVHIVPRYMHC	2
YNPHKWVSRVLRDYGCC	2	0		ATGGAGTCTGGGCAGCTGATTTAGACGGGTACTTCGATGCTTAATAGTTGT	51	YESGQLI+TGTSMLNSC	2
YNPLTNVMPIHS+ESKC	2			ATGGAGTGGTATCGGAAGGCGCCTTATAAGGATTAGCTGATGAAGAAGTGT	51	YEWYRKAPYKD+LMKKC	2
YNQARDQTSQVLCSQAC	2	0		ATGGAGTGGTTTAGTGATAGGTATTGTTGTAGTCAGCGGACTAAGAAGTGT	51	YEWFSDRYCCSQRTKKC	2
YNQKVMFISNVTSGR+C	2			ATGGAGTGT	9	YEC	2
YNQTDFLRITQMKNNDC	2	0		ATGGAGTGTAATAAGCGGTATCTTGATGGGACTAGTACTGATTCGCTTTGT	51	YECNKRYLDGTSTDSLC	2
YNQV+RGCTHFILKAVC	2			ATGGAGTTGTATCAGAAGCATACGAGTAGGAATAGTTAGATTGGTGTTTGT	51	YELYQKHTSRNS+IGVC	2
YNR+NIICVSVNVLYFC	2			ATGGAGTTGTATTAGCAGAATATGTGTACTTTTAATAATATTACGATGTGT	51	YELY+QNMCTFNNITMC	2
YNRFTTIVDERYVCRFC	2	0		ATGGATAAGGAGAATCCGCGTGGGAATGATAGTGGTCAGCAGAATCGTTGT	51	YDKENPRGNDSGQQNRC	2
YNRGKHDCMPSLYDHEC	2	0		ATGGATAAGTAGAGGGATACTAAGTAGATGAAGACGAAGCAGACTACGTGT	51	YDK+RDTK+MKTKQTTC	2
YNRHNMTAMGYTSRTQC	2	0		ATGGATAAGTATGTGGTGACGATGACGACTCATAATAGTCATATGCGTTGT	51	YDKYVVTMTTHNSHMRC	2
YNRKKMAKANLYAK+KC	2			ATGGATAATAATTAGCATAATAGGAATTTTCTGAGTTATTGTATTTATTGT	51	YDNN+HNRNFLSYCIYC	2
YNRMINLCLWFRQWDVC	2	0		ATGGATAATATTAATTCGTGTAAGAGTAATCATAGTGTTCATGAGATTTGT	51	YDNINSCKSNHSVHEIC	2
YNRQMHIIARDTRKMSC	2	0		ATGGATAATCGTAAGGAGTTTCTGCCGTATACTCAGATTTTGTGTAATTGT	51	YDNRKEFLPYTQILCNC	2
YNRQRMNP+VKLNADNC	2			ATGGATAATGATCATACTCGTGAGAGTTCTATTAGTCTTGCTAATAGGTGT	51	YDNDHTRESSISLANRC	2
YNRRGYKSSDKNVRKPC	2	0		ATGGATAATGTGCGGATTATGTCTACTCCTAATATGCCGTGGAGTCAGTGT	51	YDNVRIMSTPNMPWSQC	2
YNRRRSLAKNNIHRLKC	2	0		ATGGATAATTATAAGATTAGGACGTCTAATAAGAGTTCTTCTTCGCTGTGT	51	YDNYKIRTSNKSSSSLC	2
YNRRRTSK+RIAMISCC	2			ATGGATAATTATTAGGTGACTCTTAGTCAGAATAAGCAGCGGATTGGTTGT	51	YDNY+VTLSQNKQRIGC	2
YNRSVTGV+QSKVPLKC	2			ATGGATAATTGGTTTAGGCTGATGCATTATATGTAGCGTGAGATGAAGTGT	51	YDNWFRLMHYM+REMKC	2
YNRTKKKKNSALEYGLC	2	0		ATGGATAATTTTATTCGGAATTGGTATCAGACGTTTCGTTGTAAGAGTTGT	51	YDNFIRNWYQTFRCKSC	2
YNRVFHMRMIVNVTSKC	2	0		ATGGATACGAAGGGGTCGAATAATGTTCTTGCTGAGAAGAGTGTTGATTGT	51	YDTKGSNNVLAEKSVDC	2
YNRVIRYLIDNIRSAPC	2	0		ATGGATACGAAGGTTCATTATTAGAAGTAGCAGTTGGATAATAATGATTGT	51	YDTKVHY+K+QLDNNDC	2
YNRVQEDLGYEMPKHLC	2	0		ATGGATACGAATGTGTGGAATTGTTATGTGATTGGTTTTAATTGTCGTTGT	51	YDTNVWNCYVIGFNCRC	2
YNSAKVKNRNQSKKLQC	2	0		ATGGATACGACTGCTACGATTAGTGATACTTAGTTGGGTCAGCCTACTTGT	51	YDTTATISDT+LGQPTC	2
YNSALMSNVNKTTCHMC	2	0		ATGGATACGCAGTCGACTAATTATGCTTAGACGAAGTTTAATATGGATTGT	51	YDTQSTNYA+TKFNMDC	2
YNSCRTLNHRNAGNRKC	2	0		ATGGATACTCGTACTATTTCTATGTTTTTGACGGATACGCTGGGGACGTGT	51	YDTRTISMFLTDTLGTC	2
YNSDKEFICNICTYSKC	2	0		ATGGATACTGATGATTTGATGTCTTTTCAGGGGTATCTTGTGTTTAAGTGT	51	YDTDDLMSFQGYLVFKC	2
YNSFKCSSYQKYGTLCC	2	0		ATGGATACTTGGGTGATTTAGACGACGACGCTGTCGTCGCGGCAGCAGTGT	51	YDTWVI+TTTLSSRQQC	2
YNSHNKASLEGTNFTYC	2	0		ATGGATAGGACTACTAGTCTGATTTCTCAGTATTAGATGGCTAGTAGTTGT	51	YDRTTSLISQY+MASSC	2
YNSIKRKDWLKVCIDHC	2	0		ATGGATAGGATTCGTGAGACGTTGATGGTGCGGAATTGGTGTATTCAGTGT	51	YDRIRETLMVRNWCIQC	2
YNSKVKCDC+FDANQTC	2			ATGGATAGGCATAAGAGTATGTGGGTGGAGATGTGTCGGTATATTTATTGT	51	YDRHKSMWVEMCRYIYC	2
YNSLMTEYEYGQPGIFC	2	0		ATGGATAGTAATGCGGCTGGGAAGTGTTATGGTTGGGTGCATGTTACTTGT	51	YDSNAAGKCYGWVHVTC	2
YNSMSHANRWLTMPRTC	2	0		ATGGATAGTCTTTATCCTGTGAAGGTGCATGTTGAGTATAAGAGGTCGTGT	51	YDSLYPVKVHVEYKRSC	2
YNSNGDLPRRCPCDTDC	2	0		ATGGATATGACGCCGGCTGAGGGTGGTGGGACTGAGGGTAGGATGGAGTGT	51	YDMTPAEGGGTEGRMEC	2
YNSNKCYIWLGWNFNEC	2	0		ATGGATATGACGTCTGAGGCTATTAATTGTTTGATGAAGAGGTAGACGTGT	51	YDMTSEAINCLMKR+TC	2
YNSNKVHVSSHRPEVAC	2	0		ATGGATATGACTAGGCTGGAGCAGAATACGCGGCCGACGCTTGAGGCGTGT	51	YDMTRLEQNTRPTLEAC	2
YNSNTKQRQTKIKKRDC	2	0		ATGGATATGTATTTTTATAATTGGGATTCGCGTTGGAAGCTGACTGCGTGT	51	YDMYFYNWDSRWKLTAC	2
YNSQVTQML+GLFCP+C	2			ATGGATATGTGTGGTGCTAATGTTGAGTCGCTGGGTGATAATAATGAGTGT	51	YDMCGANVESLGDNNEC	2
YNSR+SLLECLYKGMSC	2			ATGGATATTAGGAATGTTGGTATGATGTGTCATATGAAGTCGAGTAGGTGT	51	YDIRNVGMMCHMKSSRC	2
YNSSKKQPASTKVFVDC	2	0		ATGGATATTAGGGATCCTCGTTAGTTGCCTGGTAAGAAGGTGATTTCTTGT	51	YDIRDPR+LPGKKVISC	2
YNSTCYIEELRYPHYCC	2	0		ATGGATATTAGTATGTAGAAGGATCCTGCTGATACGGTGGTTTAGCAGTGT	51	YDISM+KDPADTVV+QC	2
YNSVAASDFDLYTKNCC	2	0		ATGGATATTTGTTAGCGTTATATGTTGAAGATGACTTAGGTTCATTGTTGT	51	YDIC+RYMLKMT+VHCC	2
YNSYKHSNIVCRNVFKC	2	0		ATGGATCAGAAGTGTGTTAAGAGGTTGACGGATAAGAGTGATTTGATTTGT	51	YDQKCVKRLTDKSDLIC	2
YNTDQYFELTPLQRITC	2	0		ATGGATCAGTAGAGTGGTTCTTGTCTGTAGAGTGCTTTGTATAGTCATTGT	51	YDQ+SGSCL+SALYSHC	2
YNTENTHDIDWYNKTIC	2	0		ATGGATCATAGGTCGATGGAGATTAAGTGGATTGCGGTGATGAATTGGTGT	51	YDHRSMEIKWIAVMNWC	2
YNTFDV+DYKLWRRKKC	2			ATGGATCATTGTCCGCAGTGTAGTGCTAATCCGAATAAGGTGCGGCCGTGT	51	YDHCPQCSANPNKVRPC	2
YNTLTKGVRPFTAFWRC	2	0		ATGGATCCGCGGGCTAATTGGACTAATAGTACTAGGCGGCTTAAGTGTTGT	51	YDPRANWTNSTRRLKCC	2
YNTMIREDGNFKNE+YC	2			ATGGATCGTAAGAGGTTTAGGTCGAGGAATGATATGGCGAATAGGGGGTGT	51	YDRKRFRSRNDMANRGC	2
YNTYAKCDDVCGYWYHC	2	0		ATGGATCGTTAGACTTGGAGTAATATTAAGCGGAAGCCGGGTAATCATTGT	51	YDR+TWSNIKRKPGNHC	2
YNTYLRKKFLVLKLWRC	2	0		ATGGATCGTTATAGGCGTCGGTGTAATAAGAAGCCTAGTAATTAGCGGTGT	51	YDRYRRRCNKKPSN+RC	2
YNV+TVIPPRTNADELC	2			ATGGATCGTTGTATGTAGGTTCAGGATGAGAATTGTACTCTGAAGCCTTGT	51	YDRCM+VQDENCTLKPC	2
YNVCKISAVLYNCRFWC	2	0		ATGGATCTGCTTAGTCTGATGCGTATGAATCATTGTAGGCAGCGTATGTGT	51	YDLLSLMRMNHCRQRMC	2
YNVFFYSYNGWVVLRRC	2	0		ATGGATCTGGTTAATGAGTTGATTACGTATTTTGTGTATGCTAGTCATTGT	51	YDLVNELITYFVYASHC	2
YNVFWYGNWTYKCEHTC	2	0		ATGGATCTTAGTGTTGCTAGTGATGATATTCATAGTATGTTGTGGAGTTGT	51	YDLSVASDDIHSMLWSC	2
YNVKMKAKDRYSNKM+C	2			ATGGATGAGAAGAGGAATAGTCTGAATATTGCTAAGCATACTATGTTGTGT	51	YDEKRNSLNIAKHTMLC	2
YNVM+QPMQLACNRMSC	2			ATGGATGAGAAGCGGGATTATATGTGGGATTCGGGTGATAATTCGCGTTGT	51	YDEKRDYMWDSGDNSRC	2
YNVSLL+ANNVCSKWRC	2			ATGGATGAGGTTGAGAGTCAGAAGGTGTTGAAGGCGGTTGTGATTTCGTGT	51	YDEVESQKVLKAVVISC	2
YNVSMNA+WKEWLPVKC	2			ATGGATGAGTCTTGTATGGTGTATGCGCAGTAGTAGAAGAATTATGATTGT	51	YDESCMVYAQ++KNYDC	2
YNVSVVRHEYSVMDSNC	2	0		ATGGATGAGTTGATGCTTGGTATGCGTAATCTGAGGACTCTGAGGACTTGT	51	YDELMLGMRNLRTLRTC	2
YNVVCIVCSLSDLLRLC	2	0		ATGGATGATAAGAAGAGTTGTCAGATGGGTAAGTTTTATAATAGGTAGTGT	51	YDDKKSCQMGKFYNR+C	2
YNVVIMNCVIWKFNFNC	2	0		ATGGATGATACGTAGATTAAGCGTAGGGTTCTGGTGAAGGATAATAATTGT	51	YDDT+IKRRVLVKDNNC	2
YNVVKEDKMKKVIVWLC	2	0		ATGGATGATATTCATTTGCAGATTTATACTTGTGATTATTATATTAAGTGT	51	YDDIHLQIYTCDYYIKC	2
YNVWRYSTCNRYILVYC	2	0		ATGGATGATCTGGATTGGAAGGCGGAGCGTCAGGTGTGTAATATGCATTGT	51	YDDLDWKAERQVCNMHC	2
YNVWWNCISSFRQFNGC	2	0		ATGGATGATTGTGATAGGCCGAAGCCGAATCAGGATGGTTGTTAGAAGTGT	51	YDDCDRPKPNQDGC+KC	2
YNVYLLTQRKRNVRTRC	2	0		ATGGATGATTTGGTGTTTTGGCATAATTTTAATGGTTGTCATCTGATGTGT	51	YDDLVFWHNFNGCHLMC	2
YNWCCRIISLNWVRTKC	2	0		ATGGATGCTGCTCAGGTTCTGTCGGAGGGTGTTTAGGAGATGAGTGATTGT	51	YDAAQVLSEGV+EMSDC	2
YNWMVWIYTNCSVIAIC	2	0		ATGGATGCTGTTGATCAGACTATTGGGACGAATTGGCATAAGACGAGTTGT	51	YDAVDQTIGTNWHKTSC	2
YNWNLALYKFRNVREWC	2	0		ATGGATGGTGTTTGTCGTGCGAATCCGAGGTTGCATACTTGGACTCAGTGT	51	YDGVCRANPRLHTWTQC	2
YNWPGCMNVHCPWLNQC	2	0		ATGGATGTGCAGTCGGTTCTGATTACGTGTCAGTGTCGGGAGAATAGTTGT	51	YDVQSVLITCQCRENSC	2
YNWQILLMNGGFNSANC	2	0		ATGGATGTTGGTTAGCATTAGCATTAGCTTATTGTGGTTACTGAGACTTGT	51	YDVG+H+H+LIVVTETC	2
YNYAYDCLWMVYVNNCC	2	0		ATGGATGTTTATTTGATTAAGCCTGATATTTGGACGACTATGTCGAATTGT	51	YDVYLIKPDIWTTMSNC	2
YNYCLMWNSSRGWKSRC	2	0		ATGGATGTTTCGGCGAATGTTAATTTTAAGTTTTAGAGGCAGTATTATTGT	51	YDVSANVNFKF+RQYYC	2
YNYDWYLVLFDSGKTTC	2	0		ATGGATTAGAAGGCTTAGAAGATTAAGCAGAATTTGCAGAAGTTTAAGTGT	51	YD+KA+KIKQNLQKFKC	2
YNYIFGRDGYVYVFSNC	2	0		ATGGATTAGAATTAGGGTGATATGAAGGGTGGTGATGGTGTGCAGGTTTGT	51	YD+N+GDMKGGDGVQVC	2
YNYLCWRLSDYDESSSC	2	0		ATGGATTAGGTGTATGCTCGGATTGATAGGCCTGCGTGGAAGCCGTGTTGT	51	YD+VYARIDRPAWKPCC	2
YNYNSDRRYLKGYEVVC	2	0		ATGGATTATTAGGCGAATATGATTAAGGTGAGTATGAAGTCTCATATTTGT	51	YDY+ANMIKVSMKSHIC	2
YNYPEGKLNCFKLKWLC	2	0		ATGGATTATTGTATTTGGGTGAGTATTAAGAATTTTAGGTGGCTTGGGTGT	51	YDYCIWVSIKNFRWLGC	2
YNYQKQDHRLDVKSGQC	2	0		ATGGATTATTGTCCGAGTGATTATGGGTATAATATGATTAGTACTATTTGT	51	YDYCPSDYGYNMISTIC	2
YNYRHNWEKQYYIVLIC	2	0		ATGGATTCGTAGAATTGGAATCATTGTAAGAGTCGGAATCGTCGTCTTTGT	51	YDS+NWNHCKSRNRRLC	2
YNYSM+SMPAQS+SSKC	2			ATGGATTCGTCGCTGATGAATGAGAATTATTAGGAGACTACTCAGGAGTGT	51	YDSSLMNENY+ETTQEC	2
YNYTQNLIYIGIVVIIC	2	0		ATGGATTCTTAGACGAGGACGACGGCGGTGGGTAGGCTGACGCCTACGTGT	51	YDS+TRTTAVGRLTPTC	2
YP+YISTMKNDYLGSMC	2			ATGGATTGGAATGGTGAGAGGTGGTATTGGTTGACGATTTGTTTGAAGTGT	51	YDWNGERWYWLTICLKC	2
YPCNFS+LIRFAFGRSC	2			ATGGATTGGAGTATGTGTCAGCAGTATAGTTATCCTAGTACGTTTCCTTGT	51	YDWSMCQQYSYPSTFPC	2
YPEHPRSGIQAVLSAQC	2	0		ATGGATTGGGCTGCGCGGTAGCCTAAGCAGAAGAGTCAGATTAGGTTTTGT	51	YDWAAR+PKQKSQIRFC	2
YPENDRALAIVCWVTDC	2	0		ATGGATTGGTGGAAGTGTGTGGAGATTATGAAGAATGTGAAGAAGGATTGT	51	YDWWKCVEIMKNVKKDC	2
YPFCKFF+FFISDYLSC	2			ATGGATTGGTTTCTGTATAGTGATCAGTGTAATCATATTTGTTGGAAGTGT	51	YDWFLYSDQCNHICWKC	2
YPFMSS+AAYDKQYDKC	2			ATGGATTGGTTTTATTTGTAGATGAATTCTTGGGTTATGCAGTCGATTTGT	51	YDWFYL+MNSWVMQSIC	2
YPGLNICFKLDLIEKHC	2	0		ATGGATTGT	9	YDC	2
YPIKRCISVIR+ETGRC	2			ATGGATTGTCGGCTGAATGTTTATTATCAGTTGCTTAAGACTTATGCTTGT	51	YDCRLNVYYQLLKTYAC	2
YPIVNRHKNDGFYIPVC	2	0		ATGGATTGTTCGAGTTGGGATGTTTATGTGTGTAATGATAGTAGTTTTTGT	51	YDCSSWDVYVCNDSSFC	2
YPKLAKIDWRSPSLNRC	2	0		ATGGATTTGAGTATGTTGAATGTTTAGGGTCAGAAGTTGTTGATTGTGTGT	51	YDLSMLNV+GQKLLIVC	2
YPKNMSTDFR+HELMVC	2			ATGGATTTGTAGAATTGGGATGGGCTTTTTAGTTTGATTTAGCGGCATTGT	51	YDL+NWDGLFSLI+RHC	2
YPKNVRRKQW++KSHAC	2			ATGGATTTGTGGTTTTTGGTGGTGATTAATCGTTCGGTTGATACGAGTTGT	51	YDLWFLVVINRSVDTSC	2
YPNDKSGYELMTHGCRC	2	0		ATGGATTTTAATAGGAATATTCAGGTGTTGGCTAATAATGGTTTGAGTTGT	51	YDFNRNIQVLANNGLSC	2
YPNIGLQAKNALCLSKC	2	0		ATGGCGAAGAATCATTCGATTGCGGATTATATTTGGTTGAGGAATTGTTGT	51	YAKNHSIADYIWLRNCC	2
YPNVNMEMVMIDSHMEC	2	0		ATGGCGAAGACTAATCAGCAGAGTGCTACTTAGAAGAGTGAGCATAAGTGT	51	YAKTNQQSAT+KSEHKC	2
YPPATITHTFSLRKTWC	2	0		ATGGCGAAGAGGTTGAGTGATGGGAAGTTTATGTTTAGGAATCTGAATTGT	51	YAKRLSDGKFMFRNLNC	2
YPQKKKEAMKAK+DRKC	2			ATGGCGAAGTGTGATCAGCAGCTGGCTTATATTCAGATGAGTTGGAAGTGT	51	YAKCDQQLAYIQMSWKC	2
YPRSAH+VNLKMANQRC	2			ATGGCGAATCAGGTTTCTAGTGTTAATACGGCTAAGAAGTAGAATCCTTGT	51	YANQVSSVNTAKK+NPC	2
YPRTMEAMKWFALDKKC	2	0		ATGGCGAATTGGAAGGATGATAAGGTGCATTTGAATTGTATTACTAATTGT	51	YANWKDDKVHLNCITNC	2
YPRWTFNQPKKMSPM+C	2			ATGGCGACGCATCAGGAGAAGTTTAATCTTAAGGATAAGGTTAAGGATTGT	51	YATHQEKFNLKDKVKDC	2
YPSFSVMYYENYWTLQC	2	0		ATGGCGACGCTGAAGACGCCGGCGCATATGACGAGGCTGGTGCATTGGTGT	51	YATLKTPAHMTRLVHWC	2
YPSSGYGDMVLRTSDEC	2	0		ATGGCGACGGATTGTAATAATACTATTGTGATGCTTCCGCGTAAGGCGTGT	51	YATDCNNTIVMLPRKAC	2
YPSTHGYPK+LRNFNKC	2			ATGGCGACTATGCTTAATGTGAATGCGCATAATTCTCATACTAGTTTGTGT	51	YATMLNVNAHNSHTSLC	2
YPT+AVNP+VHWHTTQC	2			ATGGCGACTGAGGAGTGTGATAGTAAGGCGAATCTGATTATGGAGTAGTGT	51	YATEECDSKANLIME+C	2
YPTDTNNYKGKDMDPDC	2	0		ATGGCGAGGAAGGAGCTTGAGAAGTCTGTTGAGACGAGGTCGTGGGATTGT	51	YARKELEKSVETRSWDC	2
YPVHKKGQEN+INKREC	2			ATGGCGAGGAATATTGTGACTTAGCTTAGTATTCGGCAGTGTGGTTAGTGT	51	YARNIVT+LSIRQCG+C	2
YPVVRFIVIWLCKALLC	2	0		ATGGCGAGGGTTATGCTGTTTGATAGGAAGGGGCATACGACGTATAAGTGT	51	YARVMLFDRKGHTTYKC	2
YPVWSSSKRFMKDDYCC	2	0		ATGGCGAGTGTTGTTTGGTAGAAGCCGAGGATGCCGTTGTTGTATGAGTGT	51	YASVVW+KPRMPLLYEC	2
YPWDKWKSYSRYLKVAC	2	0		ATGGCGATTAATTAGTAGATGAGGTCGGTTGAGAGGTGGCGGAAGGCGTGT	51	YAIN++MRSVERWRKAC	2
YPWM+IRVWMTRPSMQC	2			ATGGCGCAGAATCCGTAGCGGAATTTTTCGCCTCAGTAGACTTGGACGTGT	51	YAQNP+RNFSPQ+TWTC	2
YPWRKMPQETNYTYTLC	2	0		ATGGCGCAGCATAATAAGACTACGGAGTTTGAGTTTTAGAGTAGGTAGTGT	51	YAQHNKTTEFEF+SR+C	2
YPWTKRPNW+KGPRPPC	2			ATGGCGCAGTGGTATTCGCGTAAGTATATGATTCGGAGGCTGACTTCTTGT	51	YAQWYSRKYMIRRLTSC	2
YPYLDWFKCVNSGSEDC	2	0		ATGGCGCATAAGGCGTATGAGACTGATACTAGGCCGAGTATGCCTGTTTGT	51	YAHKAYETDTRPSMPVC	2
YPYTFRSVCTVYIMRKC	2	0		ATGGCGCATGATATGATTAAGTATAAGATGCAGATGCAGTGGAAGTAGTGT	51	YAHDMIKYKMQMQWK+C	2
YPYVAITTVTQMKTEFC	2	0		ATGGCGCATTATACTGTGTGTTATATGACTACGATGAGGATGACGATTTGT	51	YAHYTVCYMTTMRMTIC	2
YQ+RLTLETNKTVIDSC	2			ATGGCGCCTGGGACGTAGCCGTTGAATCGGAATTAGCAGACGTGGGAGTGT	51	YAPGT+PLNRN+QTWEC	2
YQ+TNGSNHNLNIHNQC	2			ATGGCGCGGCTGGATTATCTGGTGGGTGATACGCCTCGTCGTGGTATTTGT	51	YARLDYLVGDTPRRGIC	2
YQAFSTMQNDDVRKNKC	2	0		ATGGCGCGTACGACGTGTTAGAGGTATAGGAGGACGAATCAGACGAATTGT	51	YARTTC+RYRRTNQTNC	2
YQANANLNENDRYTSSC	2	0		ATGGCGCTGAAGAAGTCTAGTAATGGGCTGAATTTGTCTATGTCTATGTGT	51	YALKKSSNGLNLSMSMC	2
YQASHILNRMYLKDT+C	2			ATGGCGGAGGGGCGGAAGACGGGTGAGAGTAGGTAGTGGATGATTTCTTGT	51	YAEGRKTGESR+WMISC	2
YQCN+DMKRADE+DYTC	2			ATGGCGGGGCGTGGTAATAATGATGCGCCGTTGGTGTGGATTTAGACTTGT	51	YAGRGNNDAPLVWI+TC	2
YQCVYKRDSSHPHPTTC	2	0		ATGGCGGTGTCGGGGAAGTCGCCTGCGTGGAGTTATGTGGCTGAGTGGTGT	51	YAVSGKSPAWSYVAEWC	2
YQDRSYQIMTQCKKMHC	2	0		ATGGCGTAGAATATGCGGTGTTAGATGAAGGAGATTGATTCTGGGAGTTGT	51	YA+NMRC+MKEIDSGSC	2
YQDSQLGSCSLDTKYGC	2	0		ATGGCGTAGGATATGGCTATGTGTATTTAGGGGAGTAGGTCGGATTAGTGT	51	YA+DMAMCI+GSRSD+C	2
YQGNQSEDSSGIPILWC	2	0		ATGGCGTAGTATAAGATGCATATTAATGGGATTGGTCAGAAGGTTGATTGT	51	YA+YKMHINGIGQKVDC	2
YQHWSHS+TRLRP+VVC	2			ATGGCGTATACTTTGTTGGATGCGAGTTATGATAGTGAGACGTGGACTTGT	51	YAYTLLDASYDSETWTC	2
YQHYCMRSIPEFGRRKC	2	0		ATGGCGTGGTATGTGATTAATGGTTGTATTGAGGATTTGAATAAGTAGTGT	51	YAWYVINGCIEDLNK+C	2
YQILKMSVFGINYEHPC	2	0		ATGGCGTGGTTGCGTGGGTATGTTTATGTGTATGTGCTGAGGCGGGTGTGT	51	YAWLRGYVYVYVLRRVC	2
YQIRICANKLCLQWQVC	2	0		ATGGCGTTGAATAGTGGGTTGAATCAGAATGATTATAATACGATTTGGTGT	51	YALNSGLNQNDYNTIWC	2
YQISTFTA+YRSTQEHC	2			ATGGCGTTGCATACGCAGATTAATTAGACGATTTCGATGCATCGTTTGTGT	51	YALHTQIN+TISMHRLC	2
YQIVDLSGMLYVELLYC	2	0		ATGGCGTTGCATTAGAGGCATATGGTTGTGGAGCGGAATCTTGTTATTTGT	51	YALH+RHMVVERNLVIC	2
YQKNALNLNQRFKFALC	2	0		ATGGCGTTGTTGTATAATTGGCAGAAGACGTGTAGGCGTCTTAGGAAGTGT	51	YALLYNWQKTCRRLRKC	2
YQKNKRSLRYKRFCFFC	2	0		ATGGCTAAGAATTGTTGTCAGAGTGTTCGTTTTTCGCATGAGAGGTTTTGT	51	YAKNCCQSVRFSHERFC	2
YQKRKWKKHLTSMNRDC	2	0		ATGGCTAAGATGCTGGGTCCGGGTAAGTTGTTTAGTTTTGAGAAGAAGTGT	51	YAKMLGPGKLFSFEKKC	2
YQLCYLIARNWVFGARC	2	0		ATGGCTAAGGATGTGTGGTGTGTGGCGCTTCCGATTGGGAATCGGCAGTGT	51	YAKDVWCVALPIGNRQC	2
YQLEITDKK++RRLIMC	2			ATGGCTAATCCGATGTGGAATAATGTTAAGATGCCTTGGAAGGTTGTTTGT	51	YANPMWNNVKMPWKVVC	2
YQLNIGKGCINRMWTVC	2	0		ATGGCTAATGTGAATCGGTTTAAGTAGACTGCTTAGGAGCAGAGGACGTGT	51	YANVNRFK+TA+EQRTC	2
YQLWLFTLRYIVLRRRC	2	0		ATGGCTACGAATGAGTGTCATTAGCGTTATGTGCGTATTAGGGATCAGTGT	51	YATNECH+RYVRIRDQC	2
YQMCNVQ+NVNARDYPC	2			ATGGCTACGAGGCGTCCGAGTGCGTTGGCGCATCGTAAGGATTAGCGGTGT	51	YATRRPSALAHRKD+RC	2
YQMICTLLITLRLNCGC	2	0		ATGGCTACGTGTAATACTCCTGATAAGTTGCTTGTTAATGTTAGGCGGTGT	51	YATCNTPDKLLVNVRRC	2
YQMKLK+PEVEQRNDSC	2			ATGGCTACTGCTTTGTGGCAGAGTGCGAGGGATGATAATCAGTATATGTGT	51	YATALWQSARDDNQYMC	2
YQMYVRSSKCQPRIICC	2	0		ATGGCTAGGAAGCTTGATAAGAATAATGTTGTTAAGGCTATGATTAATTGT	51	YARKLDKNNVVKAMINC	2
YQNCQNSNHKQCNNFGC	2	0		ATGGCTAGGATTATGCTTTGTGATGCTACGCTGCTGAATGATTAGAAGTGT	51	YARIMLCDATLLND+KC	2
YQNDVKSQLIAVDDIHC	2	0		ATGGCTAGGTGGTGGTTTATTTGTGATCTTAATCCTAAGCATGTTTTGTGT	51	YARWWFICDLNPKHVLC	2
YQNKHS+FESKTLRLPC	2			ATGGCTATGTTGATGTAGAGTCGGGGTGTGAAGCATCGGAGTCGTTTGTGT	51	YAMLM+SRGVKHRSRLC	2
YQNNMQDNAYPTKKVYC	2	0		ATGGCTATTAATTATGCGACGTATCCGAGTGAGACGCGTCAGGATCCTTGT	51	YAINYATYPSETRQDPC	2
YQQS+KFDTYFNLFTYC	2			ATGGCTATTCTGGTGCTGGCTGAGCAGATTTTTTTGATTCTGGCTGAGTGT	51	YAILVLAEQIFLILAEC	2
YQRDYRSLTYSTLTSTC	2	0		ATGGCTATTTGGTATCTGGTTTATGGTTGTCTTAAGAAGGCGAATATTTGT	51	YAIWYLVYGCLKKANIC	2
YQRKTLKRMHCAWHAHC	2	0		ATGGCTGAGAGTTGTAGGAATTCTATTAGTGATTAGAATGATGATGGTTGT	51	YAESCRNSISD+NDDGC	2
YQRLREHDR++YELRSC	2			ATGGCTGAGTGTGTTGTTTGTGTGTATATTGATGGTTGGTATTGGGCTTGT	51	YAECVVCVYIDGWYWAC	2
YQRM+KVGIELSRKSNC	2			ATGGCTGAGTTTCCTGCGACGTAGTGGGATATTAAGCATTAGAGTTATTGT	51	YAEFPAT+WDIKH+SYC	2
YQRTWWGWFRVLVTDTC	2	0		ATGGCTGATACTGTGAAGTGGCCTAATCATTATAAGAAGAATTAGGCGTGT	51	YADTVKWPNHYKKN+AC	2
YQTERSGVDFCVFIAVC	2	0		ATGGCTGATGTTAAGTGTAAGTTTTGGATTCGTTGGGTTGTTCTGCGTTGT	51	YADVKCKFWIRWVVLRC	2
YQTHHQNVWDDCAL+VC	2			ATGGCTGATTAGAAGTAGCATAAGTAGTTGATGTGGTCGTGTCAGAGTTGT	51	YAD+K+HK+LMWSCQSC	2
YQTKYLM+++EERKYAC	2			ATGGCTGCGCAGGAGGAGAGTGCGTTTAAGCATCCGGTTGGGCAGGTTTGT	51	YAAQEESAFKHPVGQVC	2
YQTVSCVNVNGKIINCC	2	0		ATGGCTGCGTGGTGTAATGATAATCGTGCGTTTCTTACTGATAAGTCGTGT	51	YAAWCNDNRAFLTDKSC	2
YQVGQHMIKSESKTCNC	2	0		ATGGCTGGGCCGTAGGATGCTATTTGGCATAATAGTTCTGTGACTGAGTGT	51	YAGP+DAIWHNSSVTEC	2
YQVKYTSRLWNLKIWYC	2	0		ATGGCTGTGTAGAATTTTGAGTAGGTGATTAAGAATTCGGTGATGCCGTGT	51	YAV+NFE+VIKNSVMPC	2
YQVSVASEVAHALASDC	2	0		ATGGCTGTTGATAGGTTGATTCAGGTTAAGTGTACGCCGCGTGTTTATTGT	51	YAVDRLIQVKCTPRVYC	2
YQWPW+M+NANKNTGLC	2			ATGGCTGTTTATATTGGTATTCGGTGTAGGAAGTCTTATTTGATTGAGTGT	51	YAVYIGIRCRKSYLIEC	2
YQWY+TMTTRGRNR+KC	2			ATGGCTTAGCTGTATCATGGGAATAATCAGTGTAGTTTGAAGCTGCATTGT	51	YA+LYHGNNQCSLKLHC	2
YQWYTPMNDEHKDNRWC	2	0		ATGGCTTAGTGGAATGATTGGGCGCTGATGCATCCTTCGCAGAAGTTTTGT	51	YA+WNDWALMHPSQKFC	2
YQY+KTI+LMESSLYYC	2			ATGGCTTATAAGACTATTTAGGAGACGAAGTGTAAGGATGAGGATTAGTGT	51	YAYKTI+ETKCKDED+C	2
YQYDQCAFHSGMTKKSC	2	0		ATGGCTTATAGGATGAGTACGATGGTGGAGACGACGTTTTGGCCTGGGTGT	51	YAYRMSTMVETTFWPGC	2
YQYDVIYFVNAKTWNEC	2	0		ATGGCTTATAGGATGGTTTCTCGTGAGCATTATCAGTATCTGGCTTATTGT	51	YAYRMVSREHYQYLAYC	2
YQYIY+TVTFDMARRCC	2			ATGGCTTGTACGTTTAAGCGTTAGTTTTTTACTTGTTAGCTGTCTAATTGT	51	YACTFKR+FFTC+LSNC	2
YR+AIMRNMDRFQSSIC	2			ATGGCTTGTGTGACGAAGTATTAGTTTTATGTTGTGATTTGGAATGTGTGT	51	YACVTKY+FYVVIWNVC	2
YR+AKNFKWMICKIESC	2			ATGGCTTTTAATGCGAGGGGTAATGGTGTGAGTTGTTATCCGCAGATGTGT	51	YAFNARGNGVSCYPQMC	2
YR+DAKEEIHNLTNKHC	2			ATGGGACGGTGTATGTGGAGGCAGTATGATCAGCTTGTGGATAATCAGTGT	51	YGRCMWRQYDQLVDNQC	2
YR+HHIDNGY+CNSRFC	2			ATGGGGAAGAAGAAGATGTGGAAGTTGGTTCAGGTTAGTATTACGATTTGT	51	YGKKKMWKLVQVSITIC	2
YR+VYNS+YVGVFLNIC	2			ATGGGGAAGATTAAGAATCTGTGGATGTATGTGTTTGTTTATGTGCAGTGT	51	YGKIKNLWMYVFVYVQC	2
YRAEDSVEHYWLHYTSC	2	0		ATGGGGAATATGGATCAGAGGTATATGAAGGATCGGGGTGATTATAGGTGT	51	YGNMDQRYMKDRGDYRC	2
YRATFTLKTNWKCPKYC	2	0		ATGGGGAATGATGATCGGTATAGGAAGATTTAGTATATGTGGACTTCTTGT	51	YGNDDRYRKI+YMWTSC	2
YRAVKAAHAELRQSSIC	2	0		ATGGGGACGACTAAGAATAGTGTTCGGTATAATGAGGGGATTATTGAGTGT	51	YGTTKNSVRYNEGIIEC	2
YRAWNRVCRERYRRQVC	2	0		ATGGGGACGCTTTAGCTTAAGATTCTTACTAAGGTGCGTCTGACGCATTGT	51	YGTL+LKILTKVRLTHC	2
YRCALRKAKSRQHEPRC	2	0		ATGGGGACTAATGCGTTTCCGAAGCCGAATTGTAGGAGTAGTCATCGTTGT	51	YGTNAFPKPNCRSSHRC	2
YRCIVCQWIGIRSWLWC	2	0		ATGGGGACTATGATGAAGATGCGTAGGTAGTCGAAGAGTACGCATACTTGT	51	YGTMMKMRR+SKSTHTC	2
YRCLLSFTTLQQY+LYC	2			ATGGGGAGTTAGGATTCGATGCAGGATGGTTTGAATAAGGATAATGATTGT	51	YGS+DSMQDGLNKDNDC	2
YRCRIPERKNQDYLRFC	2	0		ATGGGGATGAAGTGGTATCTGATTCTTGTGAGGAATGTGGTTGAGATGTGT	51	YGMKWYLILVRNVVEMC	2
YRCSFI+SSHEPICILC	2			ATGGGGATGAATAGGAGGCCGTAGAGTGTGAATTTTATGTATTCTCGTTGT	51	YGMNRRP+SVNFMYSRC	2
YRCSTRSDIIKRRSYPC	2	0		ATGGGGATTAGTGTTTTTATGTTGCATAATGGGAGGCTGCATAAGCTGTGT	51	YGISVFMLHNGRLHKLC	2
YRCVIFGVSYEWKFSIC	2	0		ATGGGGATTTGTGTTAAGAATGAGATTAGGGATAATATTCGGTATATTTGT	51	YGICVKNEIRDNIRYIC	2
YRCYIIVGIDSKLFCIC	2	0		ATGGGGCAGCGGCAGCATCTGGAGTGGGATAGGCGTAAGAAGAGTGATTGT	51	YGQRQHLEWDRRKKSDC	2
YRDCNRHANKMLHHNKC	2	0		ATGGGGCATTTGATGGTTTATATTTATAGTAGGAGTGTTTGGGTTGTTTGT	51	YGHLMVYIYSRSVWVVC	2
YRDDDVSINWSKWEKRC	2	0		ATGGGGCCGTCTGCGCTGTCGATGATGTGTAGGTAGCAGAAGCATACGTGT	51	YGPSALSMMCR+QKHTC	2
YRDIKMRT+YQNTILWC	2			ATGGGGCCTCTTACTAGTAATAATTCGACGCATGGTCGGGCGGCGATTTGT	51	YGPLTSNNSTHGRAAIC	2
YRDN+ECYRCGY+CLSC	2			ATGGGGCGGAAATGT	15	YGRKC	2
YRDSYCSSATDKSRNGC	2	0		ATGGGGCTGATTTGGTTTTATCATTTTAGGCTTTATAGGCTTTTGCCGTGT	51	YGLIWFYHFRLYRLLPC	2
YRDTVFAFKIISMVLEC	2	0		ATGGGGGATCCTATGTTTTCTGATCGTACGCATATGGTGGCGTGGTGGTGT	51	YGDPMFSDRTHMVAWWC	2
YRDVLR+L+TTSIVFSC	2			ATGGGGGTTAGTTTGATGGAGCAGTCTGCTGGTCGGGCGACGGATACGTGT	51	YGVSLMEQSAGRATDTC	2
YREHMVITMTEDEPHEC	2	0		ATGGGGTATACTATGAAGGAGAATTGGCAGCGGAAGGATAGTATGTTGTGT	51	YGYTMKENWQRKDSMLC	2
YREHTFSCTYYWNMWNC	2	0		ATGGGGTATAGTCTGACTGAGATGGATACGTTTAGGAGGGCTTGGAATTGT	51	YGYSLTEMDTFRRAWNC	2
YRENGNTYKIRGSTKVC	2	0		ATGGGGTATGAGACTAGGTTTTCTAATTGGTTTCTTAGTTATCGTTTTTGT	51	YGYETRFSNWFLSYRFC	2
YRENSEQWGFQLVVDMC	2	0		ATGGGGTATGTTGTTTTGGTTAATTCGTATATTATTATTAAGATTAATTGT	51	YGYVVLVNSYIIIKINC	2
YRENYTERVREVCWQRC	2	0		ATGGGGTCTAGGGATGGTGCTTTTGCTTCTAGGTGTCATTCTCCGCAGTGT	51	YGSRDGAFASRCHSPQC	2
YRESEAKKVNSYN+TFC	2			ATGGGGTTTAAGAATCATTCGATTAATCAGGATACTAATATGAATGATTGT	51	YGFKNHSINQDTNMNDC	2
YREVYNLINNWVCLCRC	2	0		ATGGGTAAGAGGAATAAGAAGACTTAGTATTGGGATACTAATCATCATTGT	51	YGKRNKKT+YWDTNHHC	2
YRFATGIAHDRINVNVC	2	0		ATGGGTAAGAGGGCTCTTGCGCCGGTGAAGCAGATGAATAGGAGTAAGTGT	51	YGKRALAPVKQMNRSKC	2
YRFIIYRYNYVIIILHC	2	0		ATGGGTAAGGAGCTGGAGGTGTATAGGCATTGGATTGATCATGCGTAGTGT	51	YGKELEVYRHWIDHA+C	2
YRFQSVMSELSSNTAVC	2	0		ATGGGTAAGTCGGTGGAGAAGATTTATAATAGGTAGCAGTATAATGATTGT	51	YGKSVEKIYNR+QYNDC	2
YRFRHSTGRSSDMCDKC	2	0		ATGGGTAATAGGAATAATAGTAGTGCTTGGTGTATGACGTGGGATTATTGT	51	YGNRNNSSAWCMTWDYC	2
YRFRVDARSHDYMAGNC	2	0		ATGGGTAATGTGGTGAATGAGGTTTTGTGTGTGTGGGTTAATCTTTATTGT	51	YGNVVNEVLCVWVNLYC	2
YRFYTSHKPKYNNFHNC	2	0		ATGGGTAATTGTTATGATATGACTGATGGTGATAGTTCTTAGTGGCAGTGT	51	YGNCYDMTDGDSS+WQC	2
YRGFVYMSPPDKVKVYC	2	0		ATGGGTACGATTTAGAATTAGAGTAATCCGTGTCAGCTGAGTGAGAGTTGT	51	YGTI+N+SNPCQLSESC	2
YRGGQTTDATGSSTDLC	2	0		ATGGGTACGCATATGTCTGATTGTCTTATTGAGCAGGCTGTTCGGCATTGT	51	YGTHMSDCLIEQAVRHC	2
YRGKTIYLIHASKYVLC	2	0		ATGGGTACTAGGAAGCTGAATAAGATTAATAATTATTCGAATCGGTGTTGT	51	YGTRKLNKINNYSNRCC	2
YRGRNVRWKSWKVTIIC	2	0		ATGGGTACTTAGCGTAATTTGGTTACTAAGGTGCAGATTAATAAGACGTGT	51	YGT+RNLVTKVQINKTC	2
YRHIMVVNKVKKCKTGC	2	0		ATGGGTAGGGATCGTATGAAGTGTTAGGGTTAGACGGCGACGATTGCGTGT	51	YGRDRMKC+G+TATIAC	2
YRHKWVMDRV+IWTCNC	2			ATGGGTAGTAATAAGAGGTAGGAGTAGTGTAATTTTGATGAGAATGGTTGT	51	YGSNKR+E+CNFDENGC	2
YRHSNCQQVRINRLWKC	2	0		ATGGGTAGTGAGATTGAGAGTTATAGTATGATTTGTAGGCAGCAGTCTTGT	51	YGSEIESYSMICRQQSC	2
YRHSPV+GTT+HECDEC	2			ATGGGTATGAAGCGTATTCTTACTAATAATATGTCTCATGGTTAGTGTTGT	51	YGMKRILTNNMSHG+CC	2
YRHSTRMCTIECVELLC	2	0		ATGGGTATGATGGAGAAGTAGATTTTGAGTGATCAGTGGCGGAATCTTTGT	51	YGMMEK+ILSDQWRNLC	2
YRHTKMHNQKYSEPQNC	2	0		ATGGGTATTACGGAGACGATTATGGGTGGTAGTTAGACTGAGTGTTATTGT	51	YGITETIMGGS+TECYC	2
YRHTR+SQRRIARD+WC	2			ATGGGTATTGTGGTTCCGAGGCAGGCTGTTGTGTGTTTTCTGGGTTATTGT	51	YGIVVPRQAVVCFLGYC	2
YRHYDRTMAKPDLY+PC	2			ATGGGTATTTATATTCTTACGCTTCCTAGTGATACGCGTAATGATGATTGT	51	YGIYILTLPSDTRNDDC	2
YRICFRCKCGHCLLWLC	2	0		ATGGGTCATCATGGGAGGCATTGGAATTAGAGTAATAATTAGTGGCATTGT	51	YGHHGRHWN+SNN+WHC	2
YRIDGISWSVYILVEVC	2	0		ATGGGTCCGGATGAGAGTAGGCTTAGGCATACGAATGGTTGTATGTGGTGT	51	YGPDESRLRHTNGCMWC	2
YRIEKIYADDSSMTGAC	2	0		ATGGGTCCGTATATTACGGAGTGGTAGGGTCATTCTGTTCGTATTATGTGT	51	YGPYITEW+GHSVRIMC	2
YRIFMLNFTKLIIKPEC	2	0		ATGGGTCGTGGGTGGTGTAAGTGGTGGACGTTGAAGGCTAAGTTTGTTTGT	51	YGRGWCKWWTLKAKFVC	2
YRIIKVYYGIWLLDHVC	2	0		ATGGGTCGTTATATGCATGGTCATGATGTGAATTCGATTACTATGAGGTGT	51	YGRYMHGHDVNSITMRC	2
YRIINYI+SIYCMVNVC	2			ATGGGTCTTATGAAGTGGAATATGAGTTTTCCGATGAATCAGAATTGTTGT	51	YGLMKWNMSFPMNQNCC	2
YRIIRICNKWGWWNLNC	2	0		ATGGGTGAGATTTATAAGTATTTGCCTCAGAAGGGGATGAATACTAGTTGT	51	YGEIYKYLPQKGMNTSC	2
YRILVYQISSKILVLTC	2	0		ATGGGTGAGCATAAGTATTTGAAGTCGAAGAAGGGTAGTTATACGAATTGT	51	YGEHKYLKSKKGSYTNC	2
YRINLKQSRLTLVRAQC	2	0		ATGGGTGAGCATGAGTTGAAGGGTTAGAATGAGACTCGTAATTCTTATTGT	51	YGEHELKG+NETRNSYC	2
YRIRFCLIVKFDNVISC	2	0		ATGGGTGAGGTTAAGTCTTGTGCTAAGGGTATTCTTATTCAGTAGCTGTGT	51	YGEVKSCAKGILIQ+LC	2
YRIRNNCKCRHKTNVQC	2	0		ATGGGTGAGTATTGGAAGCATGCGTTTATGACTGTGTAGTGGAATAAGTGT	51	YGEYWKHAFMTV+WNKC	2
YRISWLIHICRVTNRPC	2	0		ATGGGTGAGTGTAAGCATTTGAATGAGACGATGAATAGTACTACTAATTGT	51	YGECKHLNETMNSTTNC	2
YRITHMHTRTMEVNV+C	2			ATGGGTGATAGGGTTCTGTCGCATAAGAATTATCAGCATCATGCTGAGTGT	51	YGDRVLSHKNYQHHAEC	2
YRIVINVALKSWHFALC	2	0		ATGGGTGCGGGTTATTCTTTGGTTACGCTTCTTCCTAAGTAGGCTGCTTGT	51	YGAGYSLVTLLPK+AAC	2
YRIVQTPTVFMSSYNGC	2	0		ATGGGTGCGTAGATTAATACTATGGAGACTTGGCATGCGTGGAAGACTTGT	51	YGA+INTMETWHAWKTC	2
YRK+KMSM+ATWNNIKC	2			ATGGGTGGTCTGCAGAATAATAGTTAGTAGATGAAGTCGTATGGGTTTTGT	51	YGGLQNNS++MKSYGFC	2
YRKCKSNRNDRLIYLAC	2	0		ATGGGTGGTTAGATGTATAATCAGTGTAATTTTTTTAATCTGGTGGAGTGT	51	YGG+MYNQCNFFNLVEC	2
YRKE+VNNTSDILRMCC	2			ATGGGTGTGATGATTGTTACTACTTGTATGGTGTTGAATACTAAGAGTTGT	51	YGVMIVTTCMVLNTKSC	2
YRKECASQAQANVANSC	2	0		ATGGGTTAGCCTGTGAATTCGTTTGCGTTGTGGAAGCATAATCATAATTGT	51	YG+PVNSFALWKHNHNC	2
YRKEEYVMTRVSILKIC	2	0		ATGGGTTATAATAAGTATAGGAATTGGAATGCTGAGAGTCATAATTATTGT	51	YGYNKYRNWNAESHNYC	2
YRKIIVDYDWRLTFYWC	2	0		ATGGGTTATTAGTGTTAGATGAATTATTAGCTTGATCATACGAATACGTGT	51	YGY+C+MNY+LDHTNTC	2
YRKKLSYF+STYDG+IC	2			ATGGGTTGGTGGATTGTTCATGATGTTTGTTGTGTGGTGGTTATTAAGTGT	51	YGWWIVHDVCCVVVIKC	2
YRKKVVKL+RAM+MFAC	2			ATGGGTTTGGAGAGTATTCTGAATAATAATGTGAATTATCGTTTTATGTGT	51	YGLESILNNNVNYRFMC	2
YRKKVYGDKSLLMLCLC	2	0		ATGGGTTTTGTTGTGACTCGTGAGGATGCTGTGAAGCGGTATCTTGTGTGT	51	YGFVVTREDAVKRYLVC	2
YRKLKNHK+DQNSKGKC	2			ATGGTGAAGACTAAGAAGACTAGGGTGACGTGTTAGAATCTTCCGTATTGT	51	YVKTKKTRVTC+NLPYC	2
YRKLVKFS+MRQVVSRC	2			ATGGTGAAGCATGATAATGGTTCTGATTATTATGATTAGTAGGAGTATTGT	51	YVKHDNGSDYYD++EYC	2
YRKLWNRHKALNSKKLC	2	0		ATGGTGAAGCATTATCCTCTTAAGTGTGCTTCTCATGAGTTTGATATGTGT	51	YVKHYPLKCASHEFDMC	2
YRKNGNDIEYSMLFLTC	2	0		ATGGTGAAGGGGAGGTTGAAGAATAGGTTGAATCATGCTGTTAAGTTGTGT	51	YVKGRLKNRLNHAVKLC	2
YRKNVKSREINTLCNFC	2	0		ATGGTGAAGGTTATTGAGGTTATTACGAAGCGGAGTATGGTTTGGCCGTGT	51	YVKVIEVITKRSMVWPC	2
YRKNYLTSDTNMRR+VC	2			ATGGTGAAGTATAATAAGTGGCCGACGTTTGAGATTCAGCATTATTGTTGT	51	YVKYNKWPTFEIQHYCC	2
YRKQNYAAHSVHEITMC	2	0		ATGGTGAAGTATCTTGTTAGTAATGGGGTGATGTTTGCTGTGATTAATTGT	51	YVKYLVSNGVMFAVINC	2
YRKRT+ITRLECMENLC	2			ATGGTGAAGTATGGTGATGTGACGGAGCAGAATAAGTTGTGGTGTGATTGT	51	YVKYGDVTEQNKLWCDC	2
YRKSKNPPVHLSYKDVC	2	0		ATGGTGAAGTATGGTGTTTAGTGGTTGATGATGAAGGTGGAGATGAATTGT	51	YVKYGV+WLMMKVEMNC	2
YRKWFMSSGRPIMK+MC	2			ATGGTGAAGTCTGATAGTAATAGGAAGTTTGAGTCTTATAAGAATAAGTGT	51	YVKSDSNRKFESYKNKC	2
YRKWKRNQDVTSLLGNC	2	0		ATGGTGAAGTTGAAGTTGTCGAAGTGGCAGAGTGTGCTGATTTTTGTGTGT	51	YVKLKLSKWQSVLIFVC	2
YRKYVKLAFMNGAMIEC	2	0		ATGGTGAATAAGCAGAAGAAGAAGTGTCCGTGTCATAGTAATCATGCGTGT	51	YVNKQKKKCPCHSNHAC	2
YRLAVKNLMDICVWNLC	2	0		ATGGTGAATACGAATCTGAATGGTAGGATTGAGAAGTATGATAATTAGTGT	51	YVNTNLNGRIEKYDN+C	2
YRLKLD+VWKLCVWWHC	2			ATGGTGAATACGGTTTTTATGAAGATGTGTAGGATGCTTGTGTTTTGTTGT	51	YVNTVFMKMCRMLVFCC	2
YRLKNLISALTSRRNSC	2	0		ATGGTGAATAGGGTGTGTGCTAGGCTGAATAGGTAGTGGCATAATTTTTGT	51	YVNRVCARLNR+WHNFC	2
YRLMIRWISRCSLSIWC	2	0		ATGGTGAATCAGTTGGATATTGGTGTGTGTTGGCATCATTGTAATATGTGT	51	YVNQLDIGVCWHHCNMC	2
YRLMT+SVNTPTMHLTC	2			ATGGTGAATGAGCAGATTTAGATGAGTCAGACTAAGGGGGAGGAGGTGTGT	51	YVNEQI+MSQTKGEEVC	2
YRLNSASMAAEHCQVVC	2	0		ATGGTGAATTAGTGGCATAGTATTGAGATGTAGGATAAGGGGGAGCAGTGT	51	YVN+WHSIEM+DKGEQC	2
YRLRRMMDWCLKIGPRC	2	0		ATGGTGAATTTTTCTAAGCTGCATTATCAGCATCATAGTAAGAATGAGTGT	51	YVNFSKLHYQHHSKNEC	2
YRLSWCHSNMKREVSLC	2	0		ATGGTGACGACTGAGTAGGATAGTGTGCGGTTTTATATGAAGGCTAAGTGT	51	YVTTE+DSVRFYMKAKC	2
YRLYINKPNLLIFLSFC	2	0		ATGGTGACGCAGAGGCAGATTATGCCGCATCGTTATATGCATGGGACTTGT	51	YVTQRQIMPHRYMHGTC	2
YRM+K+NREMKTLDMMC	2			ATGGTGACGTAGCCGTAGTATGATACGTCTTTTAGTGGGAGGTGTATGTGT	51	YVT+P+YDTSFSGRCMC	2
YRMEINDSTQDESLFNC	2	0		ATGGTGACGTATATTACGTGGCAGGCTAGTTATACGCTTACGACTACGTGT	51	YVTYITWQASYTLTTTC	2
[truncated: 141,012 more rows]

## Sheet: E14_Rd3
Peptide sequence	read	%		DNA sequence	length	Peptide sequence	read
[truncated: 76,643 more rows]

[truncated: 4 more sheets: E14_Rd4, E14_Rd5, E14_Rd6, E14_Rd7]
