# Supplementary material for: Diversity Scale of Library Matters: Impact of mRNA Library Diversity Scales on the Discovery of Macrocyclic Peptides Targeting a Protein by the RaPID System
Source: ACS Cent Sci. 2025 Mar 10;11(3):431–40. doi: 10.1021/acscentsci.4c01021 (PMC11950852; doi:10.1021/acscentsci.4c01021)
Supplement: Supplementary file 2 — oc4c01021_si_002.zip [file oc4c01021_si_002.zip › Supporting Information 2_E6.xlsx]

## Sheet: E6_Rd1
Peptide sequence	read	%		DNA sequence	length	Peptide sequence	read
YC	4	0.0053		ATGTGT	6	YC	4
YASVTQWRGQLEVYFYC	3	0.0039		ATGACGACTATTGCGAAGTTTTAGATGGCGCATACTGAGGCTAGTCGTTGT	51	YTTIAKF+MAHTEASRC	3
YCEWKQGIKLSFHRWMC	3	0.0039		ATGAGTCAGATTTATGGTAATTGTTATGTGGTGATGATTGAGTCGTTGTGT	51	YSQIYGNCYVVMIESLC	3
YCVKQHYKFMNGWFDGC	3	0.0039		ATGATTTATAATTGGAGTTCGTATCTGTTTTTGGGTATGGGTAATAATTGT	51	YIYNWSSYLFLGMGNNC	3
YG++SSAMA+V+YDMRC	3	0.0039		ATGCATAAGATGCCGTGTAATAGGATGAATGATAGGGGTTGGCATGAGTGT	51	YHKMPCNRMNDRGWHEC	3
YHKMPCNRMNDRGWHEC	3	0.0039		ATGGCTTCTGTGACGCAGTGGAGGGGGCAGCTGGAGGTTTATTTTTATTGT	51	YASVTQWRGQLEVYFYC	3
YIYNWSSYLFLGMGNNC	3	0.0039		ATGGGTTAGTAGTCTAGTGCTATGGCTTAGGTGTAGTATGATATGAGGTGT	51	YG++SSAMA+V+YDMRC	3
YSQIYGNCYVVMIESLC	3	0.0039		ATGTGTGAGTGGAAGCAGGGGATTAAGTTGAGTTTTCATAGGTGGATGTGT	51	YCEWKQGIKLSFHRWMC	3
YTTIAKF+MAHTEASRC	3	0.0039		ATGTGTGTTAAGCAGCATTATAAGTTTATGAATGGTTGGTTTGATGGTTGT	51	YCVKQHYKFMNGWFDGC	3
YWLWKWSVSLVMCVVLC	3	0.0039		AAGGTGTTGTTTTGGAGTGCTTTTGAGTCGAATAAGTGGAATGCGATCTGT	51	KVLFWSAFESNKWNAIC	2
KVLFWSAFESNKWNAIC	2	0.0026		ACGATGGATGAGTATGTGACGAAGGGTCATAGTAAGAAGGAGATTCGTTGT	51	TMDEYVTKGHSKKEIRC	2
R+RGTIMQRT+IELDRC	2	0.0026		ACGGTGTTTATTATTCATATGAATTTGCTTGGGGTGCAGGATTGTAGGTGT	51	TVFIIHMNLLGVQDCRC	2
RMKALTSKMHRVEYEC	2	0.0026		AGGATGAAGGCTTTGACGAGTAAGATGCATAGGGTTGAGTATGAGTGT	48	RMKALTSKMHRVEYEC	2
TMDEYVTKGHSKKEIRC	2	0.0026		AGGTAGAGGGGGACTATTATGCAGAGGACGTAGATTGAGTTGGATAGGTGT	51	R+RGTIMQRT+IELDRC	2
TVFIIHMNLLGVQDCRC	2	0.0026		ATGAAGAAGATTGTTAGTAGTTCTATGTGTGTGTGGTATTTGATTCGGTGT	51	YKKIVSSSMCVWYLIRC	2
Y+CYRVCERLKAVMFGC	2	0.0026		ATGAAGAAGCAGGGGTGTCCTGGTGCTTATAAGAAGAGGAAGCTTGAGTGT	51	YKKQGCPGAYKKRKLEC	2
Y+GMAKY+TSNKGNPAC	2	0.0026		ATGAAGAAGGTGTATAATTCGTAGAATAGTTATAAGTGTCGTACTAAGTGT	51	YKKVYNS+NSYKCRTKC	2
Y+HKTTETADRKLPAGC	2	0.0026		ATGAAGAATAATACTCATATTTGGATTAAGGTTATTATGGTTCGTTTGTGT	51	YKNNTHIWIKVIMVRLC	2
Y+LLYDPD+IHCMKYLC	2	0.0026		ATGAAGAATAGTTCGATTCAGAATTAGATGAGTAGGGTGTCTGATTGTTGT	51	YKNSSIQN+MSRVSDCC	2
Y+MIENNVLDCADWNVC	2	0.0026		ATGAAGAATATGTATCCGTGGATTAAGGATATGTCTATGAAGTCTACGTGT	51	YKNMYPWIKDMSMKSTC	2
Y+MIILFIESISCVTAC	2	0.0026		ATGAAGAATGTTTATACTAAGATGAGGGATGTGAGGATTGAGGCGAATTGT	51	YKNVYTKMRDVRIEANC	2
Y+MKRVARKMTNTSRAC	2	0.0026		ATGAAGAATTAGAAGCAGGCGCGGCAGATTAATAGGCAGTATACTATGTGT	51	YKN+KQARQINRQYTMC	2
Y+MNNTEFGHVDKGQHC	2	0.0026		ATGAAGAATTATGGGATTACGGTGGCGTTTAGGTTTGCGCTGGTGGTGTGT	51	YKNYGITVAFRFALVVC	2
Y+QYKNSQVNCVNTMDC	2	0.0026		ATGAAGACGAGGAAGTGTGGGAGTAGGTAGAATTGTAGTGGTAAGGTTTGT	51	YKTRKCGSR+NCSGKVC	2
Y+RACTVRLTS+SKHFC	2	0.0026		ATGAAGACGTATACGAGTTTGATTCCGTGGCATTATGATAATGATAGTTGT	51	YKTYTSLIPWHYDNDSC	2
Y+RRN+TRFQDIRRYYC	2	0.0026		ATGAAGACGTGGGCTTTTAATTTGATTGGGGAGACGCTTGGGCCGTATTGT	51	YKTWAFNLIGETLGPYC	2
Y+RTVSGTNDYIIALSC	2	0.0026		ATGAAGACTTATATGTATAATAGTAAGAGTCCGTGGAGGGATAGTATTTGT	51	YKTYMYNSKSPWRDSIC	2
Y+SGDRSIQSRTETSGC	2	0.0026		ATGAAGAGGAAGGATACTTAGATGATTGGGGATCATGCGAGTCATAAGTGT	51	YKRKDT+MIGDHASHKC	2
Y+TGKQMSRTWRYAKEC	2	0.0026		ATGAAGAGGAAGTTGGCGAGTACTGGTTGGGAGAAGCGTAATGATGATTGT	51	YKRKLASTGWEKRNDDC	2
Y+VDFRRAMVTANMSLC	2	0.0026		ATGAAGAGGAATACTGCTACTAAGGTTACTAATCCGGCGGAGATGCGGTGT	51	YKRNTATKVTNPAEMRC	2
Y+YKVKRNTSCYYFGTC	2	0.0026		ATGAAGAGGAGGGTGAGTAATTGGGCGCGGATTTTGGTGAATGCGTGGTGT	51	YKRRVSNWARILVNAWC	2
YA+SHPGSLIDR+ATNC	2	0.0026		ATGAAGAGGGAGAAGAGTGGTCGTATGGTTGTTGTTTGGAAGAGTTCTTGT	51	YKREKSGRMVVVWKSSC	2
YAAGLHSESTCPNPMVC	2	0.0026		ATGAAGAGTGTTTGTAAGCAGCCTAAGGATAAGTATACTATTAAGTGGTGT	51	YKSVCKQPKDKYTIKWC	2
YACNLTKKMSKIVNTKC	2	0.0026		ATGAAGATGAGGAATAGGGTTCGGATTAGGAGGTATTAGCGTATGCATTGT	51	YKMRNRVRIRRY+RMHC	2
YADYNDVKCLYAGD+RC	2	0.0026		ATGAAGATGAGTGAGACTATGAGGCCGCGTGTGGATAAGAGTAGGTAGTGT	51	YKMSETMRPRVDKSR+C	2
YAEQMLRVRWKY+YNGC	2	0.0026		ATGAAGATGCATGTGATGATGAGTAGTAAGGCTCTGACGCAGAGTATTTGT	51	YKMHVMMSSKALTQSIC	2
YAEYVGHWVISW++PFC	2	0.0026		ATGAAGATGCTTAATTATTAGAGTAAGTGTGAGAAGTGGGGTACGATGTGT	51	YKMLNY+SKCEKWGTMC	2
YAFELVGFLALR+VYMC	2	0.0026		ATGAAGATGTCTTAGTAGACTCCTACGTAGTCGTATACTGCGAATGAGTGT	51	YKMS++TPT+SYTANEC	2
YAHMT+VSNLSINRQAC	2	0.0026		ATGAAGATTAATTATGGTACGGTGCGTATGTATATTACGCGAACTCAGTGT	51	YKINYGTVRMYITRTQC	2
YAIGPAGQMGPRGLWLC	2	0.0026		ATGAAGATTACTTGGTCGGCGCATAAGGTGGTTCAGCGTCATCATAAGTGT	51	YKITWSAHKVVQRHHKC	2
YAIPNVTWKSQLIWHIC	2	0.0026		ATGAAGATTCAGTGGATTAAGCAGTTGGCGATTGGTGCTTTGAATATTTGT	51	YKIQWIKQLAIGALNIC	2
YAKENAIWNFCEMGT+C	2	0.0026		ATGAAGATTCGTGTTAATGGTGTGCTTGAGTTGCAGTTTAAGATGACGTGT	51	YKIRVNGVLELQFKMTC	2
YAKLEWMWEYTLTWHIC	2	0.0026		ATGAAGATTGGGGGGAATAATGGTGATCGTGAGTAGATTATTTTGTATTGT	51	YKIGGNNGDRE+IILYC	2
YAKSSNSNRVK+IISIC	2	0.0026		ATGAAGATTTGGAAGACGAATCCTATGGAGCCTTTGAGTAGTAGGATTTGT	51	YKIWKTNPMEPLSSRIC	2
YALNVWRNYFGSGYTEC	2	0.0026		ATGAAGATTTGTAGGCAGATTGAGGATGAGGATCAGGTGAGGAGGAGGTGT	51	YKICRQIEDEDQVRRRC	2
YAMCEK+VTAHSQYGIC	2	0.0026		ATGAAGCGGCATTATATGTGTCTGTTGGAGTGTGCGTTTATGTGTAAGTGT	51	YKRHYMCLLECAFMCKC	2
YAMDWLGYYIMMCTNSC	2	0.0026		ATGAAGCGTTCTAGGATTCGGAGGACGAATACGTAGCGGGTTCCTGGGTGT	51	YKRSRIRRTNT+RVPGC	2
YAMLQIY+HEF+DVVTC	2	0.0026		ATGAAGGATAATAGTAAGGCGAAGAAGGATGAGTTTTGGCCGTTGTATTGT	51	YKDNSKAKKDEFWPLYC	2
YAMNRRHIKNLMNGGFC	2	0.0026		ATGAAGGCTAGGTATGTGGATGTGACTAGGTGTAGGGAGGTGATTGTGTGT	51	YKARYVDVTRCREVIVC	2
YANCTLINDAGEIQITC	2	0.0026		ATGAAGGGGGATGTGAATGCGTCTCAGAAGGAGCTGAGGTTGATTTATTGT	51	YKGDVNASQKELRLIYC	2
YANFERKRGTNYLYLFC	2	0.0026		ATGAAGGGTAATTATAGGACGAAGCCGAGGACGAATGAGTTTATGAATTGT	51	YKGNYRTKPRTNEFMNC	2
YANGSYYNKDGMNYI+C	2	0.0026		ATGAAGGTTAAGTGGATTACGCAGACGCGTAATTGTAAGTCGCCTCGGTGT	51	YKVKWITQTRNCKSPRC	2
YANIDVEHHMILKRT+C	2	0.0026		ATGAAGGTTAATATTAGGTATGCTATTAGGGCTCTGGATCTGCTGCATTGT	51	YKVNIRYAIRALDLLHC	2
YANWLSIHRVLHEIPFC	2	0.0026		ATGAAGTAGATGATGTATAATTAGCGGCTTCCGGTTAATGTTATGAATTGT	51	YK+MMYN+RLPVNVMNC	2
YARENSDLPW+AQTNKC	2	0.0026		ATGAAGTAGGGTACTGGTATGAATAAGTGTCAGGATGATACGATGATTTGT	51	YK+GTGMNKCQDDTMIC	2
YARKTNEVDLVKRNMEC	2	0.0026		ATGAAGTAGTATAATTCGATTGAGATTCAGAAGATTGAGGGTGTTCATTGT	51	YK+YNSIEIQKIEGVHC	2
YARSYKHRKKGYHDVDC	2	0.0026		ATGAAGTAGTATTCTGAGGCGAGTATTAATTTGGTGCGGAATGAGTATTGT	51	YK+YSEASINLVRNEYC	2
YASKFERSLHLKIYNIC	2	0.0026		ATGAAGTAGTGTGCGGCTACGCTGAGGGTTAATACGCGGGATAAGATGTGT	51	YK+CAATLRVNTRDKMC	2
YASSCYTIGNWTTKGAC	2	0.0026		ATGAAGTATAGGCTGAGTATGTGTAATGTGCCGAGGAATGTGAGGGGTTGT	51	YKYRLSMCNVPRNVRGC	2
YATH+LKECEHNRESAC	2	0.0026		ATGAAGTATGAGGAGACTAATAATGATTGGACTTTGCAGACTCGGCTTTGT	51	YKYEETNNDWTLQTRLC	2
YATLVIWWHSRLWLRKC	2	0.0026		ATGAAGTATGTGGTGTGTAGGAAGCAGAGTTCGATGGATAAGATTAAGTGT	51	YKYVVCRKQSSMDKIKC	2
YAVRHTDYIRT+TTSTC	2	0.0026		ATGAAGTATTCGCAGAAGGGGTCGAATCGTAGGGAGGGGCAGAATCGTTGT	51	YKYSQKGSNRREGQNRC	2
YAWIKDRVLANICSSVC	2	0.0026		ATGAAGTATTGGTAGTATTTGACTCCTAAGAATGAGCATGTTGTGTGTTGT	51	YKYW+YLTPKNEHVVCC	2
YAYVKLWKVLGFDVIQC	2	0.0026		ATGAAGTCGGAGCATCAGCTTGGGATGGAGCGGGCTTATAATGCTAAGTGT	51	YKSEHQLGMERAYNAKC	2
YC+EIIKVDMRISINKC	2	0.0026		ATGAAGTGTGGGGGGCCGAATGTTCAGTAGAATGCGCGGAAGTGTACTTGT	51	YKCGGPNVQ+NARKCTC	2
YCCGVVINWLGNSVRIC	2	0.0026		ATGAAGTTGAAGGATAACGTTAGGCGTACGAATTAGAAGCTGTGTACTTGT	51	YKLKDNVRRTN+KLCTC	2
YCDEIYYHQKEVLKTHC	2	0.0026		ATGAAGTTGAAGGATGAGCATAGTGGGAATGATACGAGGGATGAGTGTTGT	51	YKLKDEHSGNDTRDECC	2
YCEAYVYFMNHGEMYKC	2	0.0026		ATGAAGTTGCTGTAGACGTATTAGAAGGCGATGTTGGCGCAGGTTTAGTGT	51	YKLL+TY+KAMLAQV+C	2
YCEQNNWEITIRLRIVC	2	0.0026		ATGAAGTTGTATTGGAGTATTATTTGGAATACTAAGTGGCATGTTCTGTGT	51	YKLYWSIIWNTKWHVLC	2
YCFFQTEDGLISWNSMC	2	0.0026		ATGAATAAGCCTTATTTGTATGCTAATATGATTTGGGCGTTGATTGTTTGT	51	YNKPYLYANMIWALIVC	2
YCFMIVSNVVFGTVKYC	2	0.0026		ATGAATAAGGATAAGTGGTTTTCGGTGTGTGATTTGGATATTAAGAGGTGT	51	YNKDKWFSVCDLDIKRC	2
YCGSVNVGWSRFIVILC	2	0.0026		ATGAATAAGTCGTGTTATCCTATTATTAGGAGGCATAATAGTAATTTGTGT	51	YNKSCYPIIRRHNSNLC	2
YCHYRSRAYSWPVYKSC	2	0.0026		ATGAATAATATGCGTGGTAAGCTGGTGCGTCAGGTTGCGAGGCGGAATTGT	51	YNNMRGKLVRQVARRNC	2
YCHYWIIIISFVKSC	2	0.0026		ATGAATAATTATGATGGTGTGATTATTTAGGCTGCGTATGCTTTTCCGTGT	51	YNNYDGVII+AAYAFPC	2
YCIMSGSGLYVCSRHAC	2	0.0026		ATGAATAATTTTGCGATTAAGGCTTATGAGGCTGCTAGTAGGAGTTTGTGT	51	YNNFAIKAYEAASRSLC	2
YCIYSSVYSYQIWVCRC	2	0.0026		ATGAATACGAAGACTATGTCTATGTTTAAGCAGATTCGGGGTGAGAGGTGT	51	YNTKTMSMFKQIRGERC	2
YCKISVKVNRCNI+KAC	2	0.0026		ATGAATACGAATTAGAAGATGAAGTATATGGCTCGGAAGCATTATTATTGT	51	YNTN+KMKYMARKHYYC	2
YCKVCK+VQHWMKKGYC	2	0.0026		ATGAATACTTTGGGGGATTTTACTTATCAGCTTCTTGCGATTAAGTTGTGT	51	YNTLGDFTYQLLAIKLC	2
YCLAMRDD+TAVNEQPC	2	0.0026		ATGAATAGGCGTATTTATCAGCTGGATAGGACTATTGAGAAGGCTTGTTGT	51	YNRRIYQLDRTIEKACC	2
YCLDDIYKWLTVILLDC	2	0.0026		ATGAATAGGGATACTGTTAAGGTTACGGGTGATCTGAAGATTACGGATTGT	51	YNRDTVKVTGDLKITDC	2
YCLLWWKSMFIEPRSMC	2	0.0026		ATGAATAGGGTTTGGTATGTTTATAATAATTATAGGTTTATGCTGTCGTGT	51	YNRVWYVYNNYRFMLSC	2
YCLPMMLPTMSQMEIMC	2	0.0026		ATGAATAGGTTGAAGAATAAGTAGAGTGAGTCTGAGTATAAGTCGCGGTGT	51	YNRLKNK+SESEYKSRC	2
YCLSDENKNNMVIIVYC	2	0.0026		ATGAATAGTTATAGTGTTATTTGGTATTGGATTAGTAGTTGTAGTTTTTGT	51	YNSYSVIWYWISSCSFC	2
YCMAESREKSYYKMGSC	2	0.0026		ATGAATAGTTATTGGGATGGTCATCAGCAGTGGTATATGTAGTGGCTTTGT	51	YNSYWDGHQQWYM+WLC	2
YCMSLNSIQ+LVSSTHC	2	0.0026		ATGAATATGCTGGCGCCGCGGACTAAGTTGATTAATGTTGAGGCGGTGTGT	51	YNMLAPRTKLINVEAVC	2
YCMVESGMMVKDDMEKC	2	0.0026		ATGAATATTATTTAGATGATTAGGAGGGATATGAGTTATATTGTTGAGTGT	51	YNII+MIRRDMSYIVEC	2
YCNEVKYVNNIIEMVWC	2	0.0026		ATGAATATTTTGAATATGTAGGTGTTTATTGGGAGGCTTAGTCGGCAGTGT	51	YNILNM+VFIGRLSRQC	2
YCNNTKLMTCKHKVKCC	2	0.0026		ATGAATCAGCAGATGGAGATTCCTATGACTGATACGAGTAAGATGCCTTGT	51	YNQQMEIPMTDTSKMPC	2
YCPTANRQIELHLHTHC	2	0.0026		ATGAATCATATGGGTATGATTTTTTAGATTACGCCGATGCCGCGTAATTGT	51	YNHMGMIF+ITPMPRNC	2
YCRLLGGCRSLIRIIC	2	0.0026		ATGAATCATGATAATTTTGATGCGAGTGATTAGAAGTGGCAGAATAGGTGT	51	YNHDNFDASD+KWQNRC	2
YCRM+TSGKHDSESIAC	2	0.0026		ATGAATCGTATGGCGGGGGATGGGAATTGGTGGCTGAATGTGTCGTCTTGT	51	YNRMAGDGNWWLNVSSC	2
YCRSGVFSIYMNEFN+C	2	0.0026		ATGAATCTGAGTGTGTAGATTCTTAGTGATTGGGTTAATAGTAGTCTGTGT	51	YNLSV+ILSDWVNSSLC	2
YCRTKRAVWHPHCG+RC	2	0.0026		ATGAATCTGATTATTGATGAGTTTATGTCTTCGCATACGATTGAGGTTTGT	51	YNLIIDEFMSSHTIEVC	2
YCSGLLHSVTLFFVVLC	2	0.0026		ATGAATCTGTAGAGTCGTGAGAATATGATGCATACGGCTAAGAATCAGTGT	51	YNL+SRENMMHTAKNQC	2
YCVCTDHALNKSIMRKC	2	0.0026		ATGAATCTTAGGAGGGGGTAGGTGAGTTTTACTGAGACTCATGCGCCGTGT	51	YNLRRG+VSFTETHAPC	2
YCVKTCVYNLKNVCEYC	2	0.0026		ATGAATCTTGTTTTTATTAAGACGGGCTTGGTGGTGTGTTTGCGTGTTTGT	51	YNLVFIKTGLVVCLRVC	2
YCVMKW+TYWFKHWVKC	2	0.0026		ATGAATGAGAGGAGTGTGAGGACTATGACTATGAAGAATATGATTGGGTGT	51	YNERSVRTMTMKNMIGC	2
YCWFMD+SL+IAVMTQC	2	0.0026		ATGAATGAGGTTGTTAAGAAGTATGCTACTTTGATGGATACTAAGAATTGT	51	YNEVVKKYATLMDTKNC	2
YCWFPNMTCHPYNDGAC	2	0.0026		ATGAATGATATGGTGACTCAGCGTGGTTCTCGGAGGGATCAGTCTCTTTGT	51	YNDMVTQRGSRRDQSLC	2
YCWISVG+KNPFYRLMC	2	0.0026		ATGAATGATATGGTTTGGGCTAAGATGGAGGATAAGAATTCGTGTCCGTGT	51	YNDMVWAKMEDKNSCPC	2
YCYKIWAYYYRSSVNFC	2	0.0026		ATGAATGCGGATTCGTATAAGAAGATGAGGACGAGTTAGATGATGTAGTGT	51	YNADSYKKMRTS+MM+C	2
YCYKSIMYLADTNNNWC	2	0.0026		ATGAATGCTATTCAGAGTACTATTATTAAGATTTGTACTAGTTTGGTGTGT	51	YNAIQSTIIKICTSLVC	2
YDCNVLDSRDLCVM+NC	2	0.0026		ATGAATGCTTCGGATGATGTGTATACGATTACGCTGTAGGATGATTGTTGT	51	YNASDDVYTITL+DDCC	2
YDCVVDAKIWSRYTKMC	2	0.0026		ATGAATGGGATGTCTTGTTGGTGTATTGTTTGGAATGAGGCTATTCTTTGT	51	YNGMSCWCIVWNEAILC	2
YDDQC	2	0.0026		ATGAATGGTAAGAATCATAATTATAAGAATACTCCGCGTAATGATTAGTGT	51	YNGKNHNYKNTPRND+C	2
YDDRLYMDTDIKN+THC	2	0.0026		ATGAATGGTATTAGTTGTAGGTATAATTAGCGTGGGGGTATGGCTTATTGT	51	YNGISCRYN+RGGMAYC	2
YDEEMRDSLTKTRETQC	2	0.0026		ATGAATGGTTTAGTAAGATTGCTAATTTGGATCTTTGATAAGAGTTGT	48	YNGLVRLLIWIFDKSC	2
YDEIS+PHMQPKS+TTC	2	0.0026		ATGAATGTGATTTATAAGGCGATTTGGAATTTGAGTATTCGGTGTTTTTGT	51	YNVIYKAIWNLSIRCFC	2
YDEKLPSNQVTHDSNYC	2	0.0026		ATGAATGTGGAGAAGAATGTGTGTTCGTATATGGGTATTGTTTATGTGTGT	51	YNVEKNVCSYMGIVYVC	2
YDELNGIQKMLALIRFC	2	0.0026		ATGAATGTGTGTAAGATGAAGAGGATTAGTATTGTGTAGAAGTTTCAGTGT	51	YNVCKMKRISIV+KFQC	2
YDFWEAVEYELNSV+WC	2	0.0026		ATGAATTAGTGTAAGAGGAATGATTAGCCGAATAGTATTAATGATGCGTGT	51	YN+CKRND+PNSINDAC	2
YDGHDRLRTKSFWFKLC	2	0.0026		ATGAATTATATGACGTGTGTTCGTGAGAAGGGGTGTCGTAGGATGAATTGT	51	YNYMTCVREKGCRRMNC	2
YDGLEHRGQNYESQRTC	2	0.0026		ATGAATTATCATACTTATTATGTTAGGAGTAGGACTTCGAGTTTGGCTTGT	51	YNYHTYYVRSRTSSLAC	2
YDGMM+KGYVKTWVKSC	2	0.0026		ATGAATTATGAGCGGCGTTATCTTAGGTTTTATCATGTGTTGGTTAGGTGT	51	YNYERRYLRFYHVLVRC	2
YDGNRTA+TCSGDKRIC	2	0.0026		ATGAATTCGTGTTTTAGTGGTTCTATTACTTGGTTTTTGTAGAATACGTGT	51	YNSCFSGSITWFL+NTC	2
YDGNYEWEDSSTAMMSC	2	0.0026		ATGAATTCTGTGTGGAAGCGGTGGAGGGATTTTGTGAGTGAGATTTATTGT	51	YNSVWKRWRDFVSEIYC	2
YDGRANISTNA+TLSTC	2	0.0026		ATGAATTCTTATACTAGGGCGACGTAGAATTGTACTCTGAATAAGAATTGT	51	YNSYTRAT+NCTLNKNC	2
YDGSSPAILLR+VYNIC	2	0.0026		ATGAATTGGAGGGGTTAGACTCCGAAGAAGAGGCATATTAGGCGTGATTGT	51	YNWRG+TPKKRHIRRDC	2
YDHYKGSSQPTRVENHC	2	0.0026		ATGAATTGGCAGGATTGTAGGGGGAATAAGAGTAGGCATAGGGGTAAGTGT	51	YNWQDCRGNKSRHRGKC	2
YDILVVSCNIMSRITVC	2	0.0026		ATGAATTGGCGTATTTGGTTGAGTTCGACGTTTTTGCAGAATCAGCCTTGT	51	YNWRIWLSSTFLQNQPC	2
YDIMLSTMTVRVRCGLC	2	0.0026		ATGAATTGTACGACTGTTCGGACTAAGAAGTAGAGTAAGAAGGCTTTGTGT	51	YNCTTVRTKK+SKKALC	2
YDKAVEECGNAWRKSDC	2	0.0026		ATGAATTGTGATAATATTGTTGGTGTTGTGTATTTTATTAAGGTTGGGTGT	51	YNCDNIVGVVYFIKVGC	2
YDKFKKILSRTKPYTEC	2	0.0026		ATGAATTGTGATCGTGATTATGGGGTTGGGTGTGTGGTGGTTTGGACTTGT	51	YNCDRDYGVGCVVVWTC	2
YDKFWLNTRDSKHTYDC	2	0.0026		ATGAATTGTTATAGTTATTTTAAGTTTAAGTATGGTTTGGCTATTTCGTGT	51	YNCYSYFKFKYGLAISC	2
YDLAALHF+PYAVCFVC	2	0.0026		ATGAATTTGTTTAGTGGTACGGTGTATGATAGGTGGATGGATTTTCATTGT	51	YNLFSGTVYDRWMDFHC	2
YDMRKASKKKRNKMDYC	2	0.0026		ATGAATTTTAATGGTGCTCAGTATTGGCTTAGGATTATTCTGCCTGGTTGT	51	YNFNGAQYWLRIILPGC	2
YDNCNIESGRTYWRHVC	2	0.0026		ATGAATTTTCATAGGTGGTATTGGTTTATTAAGGAGACTTTTATGTATTGT	51	YNFHRWYWFIKETFMYC	2
YDNDQDMRVLMESNVEC	2	0.0026		ATGAATTTTTATATGCAGATGAGTTTTATTAAGATTGAGTTTCATAATTGT	51	YNFYMQMSFIKIEFHNC	2
YDNFPKIK+QQKCMNVC	2	0.0026		ATGAATTTTTTTAAGAATGTTTTGACTAGGCCGAATTAGCATAATGAGTGT	51	YNFFKNVLTRPN+HNEC	2
YDNMSRIVLKCLGCNAC	2	0.0026		ATGACGAAGCTGGAGGATAAGGATAATAATAAGTAGTATTGTATGATTTGT	51	YTKLEDKDNNK+YCMIC	2
YDQDDRYCHREKMAWCC	2	0.0026		ATGACGAATAATGCGAAGAATCATAATACTAGGACTCATACTATGCATTGT	51	YTNNAKNHNTRTHTMHC	2
YDQKRGNSLHIEIITTC	2	0.0026		ATGACGAATGTGGAGACGGTGATTAAGATTCTGAATTCGAATATTTTGTGT	51	YTNVETVIKILNSNILC	2
YDQSYIKADDN+RRT+C	2	0.0026		ATGACGAGTCATAGGATTACGGCGCTTTGGCCTGGTAATCGTGTTGGGTGT	51	YTSHRITALWPGNRVGC	2
YDRCN+TNLAVGKL+NC	2	0.0026		ATGACGATGAGTAATGTTGTTAAGTTGAAGCATGCGAAGTGTTATCATTGT	51	YTMSNVVKLKHAKCYHC	2
YDRQVWKVTRYILWATC	2	0.0026		ATGACGATGTTGAGGATGATGAATACTAAGTGTTATAGTATTGGTTGTTGT	51	YTMLRMMNTKCYSIGCC	2
YDSKLVFVLWRAYTYEC	2	0.0026		ATGACGATTAGTACGTTGAATAGTGATGTGCAGAAGAAGGATAAGACTTGT	51	YTISTLNSDVQKKDKTC	2
YDTPLMGRSKYHTHCLC	2	0.0026		ATGACGATTCGTTATAGTCTGGAGTGGGTGAAGGTGAGTTTGTTGTATTGT	51	YTIRYSLEWVKVSLLYC	2
YDTVCYCWLDSMEVQEC	2	0.0026		ATGACGATTCTGAATAATAGTAAGAGTAAGGCTACGAATACTTAGTGTTGT	51	YTILNNSKSKATNT+CC	2
YDTYNEVQGWTAMGFVC	2	0.0026		ATGACGATTGATGAGATTACTGTTAGGGAGTTTGAGAAGCAGTGGCGTTGT	51	YTIDEITVREFEKQWRC	2
YDWRLRESH+HRPDISC	2	0.0026		ATGACGCGGAAGCATGCTCGGACTACTACTGTGACGCATGTTGAGGAGTGT	51	YTRKHARTTTVTHVEEC	2
YDYDQ+AKSIVLSINLC	2	0.0026		ATGACGGAGAATATGTTGTGGAATCAGAGTAGGGTGACTGTTGCTATGTGT	51	YTENMLWNQSRVTVAMC	2
YDYR++CNDGTKVNVWC	2	0.0026		ATGACGTAGATGCAGAAGGTTGTGAGTAATCAGGATTCTCATGAGTATTGT	51	YT+MQKVVSNQDSHEYC	2
YEAQISVMKRKKSYG+C	2	0.0026		ATGACGTATTATCCTAATAGGTGGTATGTTGATATTACTCCTGTGCAGTGT	51	YTYYPNRWYVDITPVQC	2
YECIKIIINNFVGFLRC	2	0.0026		ATGACGTATTCTAGTGATAGTGCGGGTACGCGTTCGATGATTTATCGTTGT	51	YTYSSDSAGTRSMIYRC	2
YEDCISFGHKRDFMTGC	2	0.0026		ATGACGTGGACGGAGGGTCTTACTGAGTATATGACTGATAGGTGTTGTTGT	51	YTWTEGLTEYMTDRCCC	2
YEDEERECESS+IGFWC	2	0.0026		ATGACGTGTCGGAAGGCTTTTGGGGTGATGTATTGGGGTAAGTTGCTGTGT	51	YTCRKAFGVMYWGKLLC	2
YEDHNQTLYYTPTKTGC	2	0.0026		ATGACGTTGAAGAGGATTGATAAGATTTATGAGAAGAGTAAGGATGATTGT	51	YTLKRIDKIYEKSKDDC	2
YEDIKFRAIMLWIRPHC	2	0.0026		ATGACTAAGAGTCGGCTGATGAAGCGGTTTGTTACTAAGCATCTGAGGTGT	51	YTKSRLMKRFVTKHLRC	2
YEDMMIQLDNFGCSTVC	2	0.0026		ATGACTAAGATTATTGTGATGACGATTGCGGCTATGACGTCTATGCTGTGT	51	YTKIIVMTIAAMTSMLC	2
YEDTDHMKMRATVRTIC	2	0.0026		ATGACTAAGCGGCAGTAGAATAATGAGCATATTTGGAGTGTTTAGCAGTGT	51	YTKRQ+NNEHIWSV+QC	2
YEEIHS+MRNYLDVTKC	2	0.0026		ATGACTAAGTTTAATGCTAATGGTATGCAGACGATGAATATGAGGCATTGT	51	YTKFNANGMQTMNMRHC	2
YEGPNKTVSGMNEYRRC	2	0.0026		ATGACTAATAAGAATAATTGTTCTGAGGCGACTACTAGGCGTCGTACTTGT	51	YTNKNNCSEATTRRRTC	2
YEGRHACKVIWLKLLPC	2	0.0026		ATGACTAATGAGTGGAGTGTTAAGAATGAGTTGTTGACTACGTTGGAGTGT	51	YTNEWSVKNELLTTLEC	2
YEGSVRGRKPRVSCYCC	2	0.0026		ATGACTACTCGTAAGAATTTGCCTGTGTATATTTATATGCTGACGATGTGT	51	YTTRKNLPVYIYMLTMC	2
YEHKSLRRHGCDRMSDC	2	0.0026		ATGACTACTGAGAATGGTGGTATGCCGAATAAGGGGCAGATTAATACGTGT	51	YTTENGGMPNKGQINTC	2
YEHTESSGVLFGVVVVC	2	0.0026		ATGACTAGGAAGTATATGTCGAATCCGACGTGGTAGGTTCTGTTGCATTGT	51	YTRKYMSNPTW+VLLHC	2
YEKNSLRKDLDVGMDGC	2	0.0026		ATGACTAGTATGATTGTTAATATTGCGATGTGGTATAATGTGTATCGTTGT	51	YTSMIVNIAMWYNVYRC	2
YELKTSNMLGENVIRSC	2	0.0026		ATGACTCCGCAGAATTCGTGTAGTAGTAAGTTGTAGTAGAAGCTGTGTTGT	51	YTPQNSCSSKL++KLCC	2
YELYHLLRWSRSCWSWC	2	0.0026		ATGACTCGTGTTATGTATTCGAGTGCGCGTTGGGCGTAGGATCTGCTGTGT	51	YTRVMYSSARWA+DLLC	2
YENIWKWCYHVSWSVLC	2	0.0026		ATGACTGGTACTCCTGGGTCTATTACGGCGTATCCTAATGGGAATCGGTGT	51	YTGTPGSITAYPNGNRC	2
YENTRVYLYSWNMGIFC	2	0.0026		ATGACTGTGTTTAGTCGTTATTAGAAGGCTACGAATAATCCGGGGTCGTGT	51	YTVFSRY+KATNNPGSC	2
YEPYWMYVFKTDRNDSC	2	0.0026		ATGACTGTTATGTTGGGTCTTTAGTGTAATACGAATTAGGTTGTTAAGTGT	51	YTVMLGL+CNTN+VVKC	2
YERKNALGNNNTAET+C	2	0.0026		ATGACTTGGTGGAAGAGTATTACTGTTACTCATTGTGCTGTGAGGTGGTGT	51	YTWWKSITVTHCAVRWC	2
YERKQVGIVIKWSAYDC	2	0.0026		ATGAGGAAGAAGAAGCTTGAGTATGATATGCCTCATCGTAAGAATAGGTGT	51	YRKKKLEYDMPHRKNRC	2
YERKSRVNG+VKMYNTC	2	0.0026		ATGAGGAAGCATAATTATATTTTTGTTTGTATGTTGAAGTTGTAGACGTGT	51	YRKHNYIFVCMLKL+TC	2
YERLVITYQILKLRGGC	2	0.0026		ATGAGGAATCGTTAGCAGGAGAGCGTGGTGGTTTATGAGAGGTTGCCGTGT	51	YRNR+QESVVVYERLPC	2
YERTKRNFLILWNLVVC	2	0.0026		ATGAGGAATCTGAGGGTGAGGCATAAGATGGTTGGTATGAGTATGCATTGT	51	YRNLRVRHKMVGMSMHC	2
YERYCCVSAFFLLETHC	2	0.0026		ATGAGGACGTATTCTACTTAGGGTGTTACGGGTAATACGGTTAAGCAGTGT	51	YRTYST+GVTGNTVKQC	2
YESQG+SHEVV+IHMNC	2	0.0026		ATGAGGACTAGGTAGCAGTAGAGTAATGCGCAGAAGGCGGCTGCTATGTGT	51	YRTR+Q+SNAQKAAAMC	2
YEVIGRHVQTIISTLRC	2	0.0026		ATGAGGACTTCTACTAGTACGGTTAGTGAGAGTTATAGGCATAAGAATTGT	51	YRTSTSTVSESYRHKNC	2
YEVKKNFHQCEQLIKFC	2	0.0026		ATGAGGAGGGGGAATGCTGGTCTTTTTAAGAATGGGCGTAATAATAGTTGT	51	YRRGNAGLFKNGRNNSC	2
YEVLVLSARERRCGKRC	2	0.0026		ATGAGGATGAAGGAGCAGACGTAGAATGATAGTTTTATTAGTCCGTGGTGT	51	YRMKEQT+NDSFISPWC	2
YEVRPAGPMD+NSRMHC	2	0.0026		ATGAGGCATATGGATGTTGTGCAGTCTGGTGATTAGCGTATGATGACGTGT	51	YRHMDVVQSGD+RMMTC	2
YEWMIRWKLVIDIVHRC	2	0.0026		ATGAGGCATGAGTCTTAGCAGAAGCAGTGGAATAATAAGAATTATCAGTGT	51	YRHES+QKQWNNKNYQC	2
YEYYGGKHLSLTWKMVC	2	0.0026		ATGAGGCCTTATTCGTAGCATGCTAATAATACTTGTACGAAGCGTCCTTGT	51	YRPYS+HANNTCTKRPC	2
YF+ENTMQRRCSHSVQC	2	0.0026		ATGAGGCGGGAGAATAAGAAGGAGACGTTTGCTTTTGTGATTTGTTCTTGT	51	YRRENKKETFAFVICSC	2
YFAKEGRTLRFD+DKNC	2	0.0026		ATGAGGCTGAATCATGTGAAGGAGTATTAGAATGTGTGTACGTAGCTGTGT	51	YRLNHVKEY+NVCT+LC	2
YFAWYRLYLLKSYLAHC	2	0.0026		ATGAGGCTTATTAATGTGACTATTACTGTGAATGCGCTGTATCAGCCGTGT	51	YRLINVTITVNALYQPC	2
YFCNMWTSEYKILCTNC	2	0.0026		ATGAGGGAGTTTTAGCATGAGGTTATGGCGGTTAATTATGAGACGTTGTGT	51	YREF+HEVMAVNYETLC	2
YFEDNWDQIK+AFNANC	2	0.0026		ATGAGGGATAATAAGTGTTGTGCTAAGAAGAAGGTTGTTGAGACGAATTGT	51	YRDNKCCAKKKVVETNC	2
YFFCPKKTSASYVADTC	2	0.0026		ATGAGGGATAGGGAGAAGACGGTGAATATGACTTTTAGTTGTTTTTATTGT	51	YRDREKTVNMTFSCFYC	2
YFGMMP+ASSKYMRCNC	2	0.0026		ATGAGGGATTGGGTGCTTGTGGGGGCTAAGACTATTTCTGCGAATACGTGT	51	YRDWVLVGAKTISANTC	2
YFGVSNC+EKHK+SSPC	2	0.0026		ATGAGGTAGGATGCGAGTTTTGTTTGTAGTAATAGTTAGGGTGTTAAGTGT	51	YR+DASFVCSNS+GVKC	2
YFI+VVLWNCV+NSHRC	2	0.0026		ATGAGGTATCGTGAGATGAATCTGATGACTAAGGCTAAGATGAGTGTGTGT	51	YRYREMNLMTKAKMSVC	2
YFIENFATVLNDLYHIC	2	0.0026		ATGAGGTCGAAGGCTGAGGGTAGTATGTATATGGGTCGTGTTTGTATGTGT	51	YRSKAEGSMYMGRVCMC	2
YFKKCNCYMN+FTERSC	2	0.0026		ATGAGGTCTGGGTAGGTGGCTGCTACTAGTAAGACTCAGGGTACGTAGTGT	51	YRSG+VAATSKTQGT+C	2
YFLDMVKIMALKCVNVC	2	0.0026		ATGAGGTGGTAGCATGTTAATGTTGAGTTTCTGTTTAAGGATATGCAGTGT	51	YRW+HVNVEFLFKDMQC	2
YFMLTYEIELETVYFSC	2	0.0026		ATGAGGTGTGCGCGTAAGGTTGTGGGGCATAGTTTGCGTGTGAAGCTGTGT	51	YRCARKVVGHSLRVKLC	2
YFMVNIECIRMVGEYLC	2	0.0026		ATGAGGTTGAGGGTTTTGAAGAATCGGGAGGTGTAGCCGATGAATGAGTGT	51	YRLRVLKNREV+PMNEC	2
YFNFKQ++DVPISMGKC	2	0.0026		ATGAGGTTTTGGTTGTTGATGAAGTTGGTTAAGTGGGGGTTTAGTCGTTGT	51	YRFWLLMKLVKWGFSRC	2
YFNGSDIMVAWGIKGEC	2	0.0026		ATGAGTAAGAGGTATTTGCAGGTTTGGGTGTTGTTTCCTGGTGATAGGTGT	51	YSKRYLQVWVLFPGDRC	2
YFNK+NGLVWMWNAAKC	2	0.0026		ATGAGTAAGCATATTGAGGCTAGGTATCATAGGGGTGCTGATAGTATGTGT	51	YSKHIEARYHRGADSMC	2
YFPESGYRGMVKYNVMC	2	0.0026		ATGAGTAAGGAGAAGGTTGTGGATATGGGGACGTATATTGATCTGCGTTGT	51	YSKEKVVDMGTYIDLRC	2
YFPTKGDDVHAINVGMC	2	0.0026		ATGAGTAATAATTAGTGTGTGAATTGTTATAGGTAGGATGATAGTCATTGT	51	YSNN+CVNCYR+DDSHC	2
YFQS+PMRSGRRFMIGC	2	0.0026		ATGAGTAATCAGTAGGTTGAGTCTGGGTATGAGAAGATGAGTTAGCTTTGT	51	YSNQ+VESGYEKMS+LC	2
YFQTNIGSSTNNKPKLC	2	0.0026		ATGAGTAGTGTGCTTAAGACTGTGCGTCAGGCGCTGCATGTTGTGCATTGT	51	YSSVLKTVRQALHVVHC	2
YFRAVNPILAHDDPHHC	2	0.0026		ATGAGTATGTAGCATCCGGAGGTTTATAAGAATCCTTGTAATGAGAAGTGT	51	YSM+HPEVYKNPCNEKC	2
YFRQCVRCQQGHNMLSC	2	0.0026		ATGAGTATGTTGGGTTATTTGACTAAGTCGGAGCGGAGTGCGAAGAGGTGT	51	YSMLGYLTKSERSAKRC	2
YFSNWVVNGYNVFGTGC	2	0.0026		ATGAGTATTAATGAGTGGGGTAATGGTGCTATGTGGTTTTTGTGTTATTGT	51	YSINEWGNGAMWFLCYC	2
YFTTKGLVWTRLWRKHC	2	0.0026		ATGAGTATTCTGACTATGGGTAAGCGTCTGGATTAGGCGATGGAGTCGTGT	51	YSILTMGKRLD+AMESC	2
YFVLMDLRGSGVNRMNC	2	0.0026		ATGAGTATTGATGAGTGGGTGGAGATGACTGCGCAGGCGGCGCGTGTGTGT	51	YSIDEWVEMTAQAARVC	2
YFVRCCGEWYWWKGPTC	2	0.0026		ATGAGTATTGTGTTTAAGATTGTTAGTGCTATTAAGTGGGTGTGGTTGTGT	51	YSIVFKIVSAIKWVWLC	2
YFWKARGRWYYLYQLTC	2	0.0026		ATGAGTATTTTTTATGGGATTAGTCGTCTGAGTAGGAGGGATAGTACTTGT	51	YSIFYGISRLSRRDSTC	2
YFYEFSWEKIFSVKFIC	2	0.0026		ATGAGTCAGACTGAGAATAAGTCTTATGAGAGTCTGAAGATGGGGTAGTGT	51	YSQTENKSYESLKMG+C	2
YFYIWYLLSSENCLNNC	2	0.0026		ATGAGTCCGAGGTATACTATTCGTTCGTTGAATAAGGATATTGGTAGGTGT	51	YSPRYTIRSLNKDIGRC	2
YFYMYNVNWFLRTFNEC	2	0.0026		ATGAGTGAGGAGCATTAGCAGGTGCGGTATGAGTCGATGTGGATTATTTGT	51	YSEEH+QVRYESMWIIC	2
YFYRSFGGECNLQKSHC	2	0.0026		ATGAGTGCAAAGAAGGGTAGTGATATGTCTGTGTAGGAGATTGCGGGTTGT	51	YSAKKGSDMSV+EIAGC	2
YFYWLNEWVNSTWITDC	2	0.0026		ATGAGTGCGACTTATATGAAGTAGAATATTTTGTATGAGAAGTATACTTGT	51	YSATYMK+NILYEKYTC	2
YG+TGFENRRVF+TLGC	2	0.0026		ATGAGTGCGATGTTGAGTTATCTGTGGAAGGCGTTGAATCCTGTGACGTGT	51	YSAMLSYLWKALNPVTC	2
YGAETI+KF+NRVKEMC	2	0.0026		ATGAGTGGGTCGCTGAGGGTTTGGTGTTATGTTAATTGTTGTTATAATTGT	51	YSGSLRVWCYVNCCYNC	2
YGATKK+RLIGSKD+IC	2	0.0026		ATGAGTGGGTCTAATTATTATAGTCCTTATGTGACGGATGCTTAGAAGTGT	51	YSGSNYYSPYVTDA+KC	2
YGCSHYMYQIHNQTWKC	2	0.0026		ATGAGTGGTAATACGTGTGATATTCAGGGGAAGAAGAATTTTGGTACTTGT	51	YSGNTCDIQGKKNFGTC	2
YGDTMVYAWRTITQTTC	2	0.0026		ATGAGTGGTCCGGATGTGGAGGATATTCATTGGTAGGTGGATAGGTATTGT	51	YSGPDVEDIHW+VDRYC	2
YGE+SK+HKRSSLSSIC	2	0.0026		ATGAGTGTGGCGTATGTGATTTGGAGTATTTGTAATTATAGTAATTCGTGT	51	YSVAYVIWSICNYSNSC	2
YGEKASFEKWDDSM+SC	2	0.0026		ATGAGTGTGTCTACGTATCTTCCGTCGTGTGAGGAGCTGGATTTTTCTTGT	51	YSVSTYLPSCEELDFSC	2
YGFFNMRMRFSFQGWRC	2	0.0026		ATGAGTGTTAGGGGGTTTACGATGAAGAATAATCCTCCTCAGGATGATTGT	51	YSVRGFTMKNNPPQDDC	2
YGIAIEHRTLTQVMLLC	2	0.0026		ATGAGTTATCTGCAGTTGCGGTTTAGTTATCGTCTTAATTGTTCTTTTTGT	51	YSYLQLRFSYRLNCSFC	2
YGK+SYVGNIMVSMFDC	2	0.0026		ATGAGTTGGAGTTGGATGTGTGAGACTCTGCCGTGGAAGTGGTATAAGTGT	51	YSWSWMCETLPWKWYKC	2
YGKGIIRRVVTLVYL+C	2	0.0026		ATGAGTTGGTATCTTAATTGGCAGGCGCAGTGGGAGAAGTTTGAGTTTTGT	51	YSWYLNWQAQWEKFEFC	2
YGKSRRNHDDGKENTNC	2	0.0026		ATGAGTTTGAAGAATATGGTGGTGATTTATATTGATCTGGGGTGTTCTTGT	51	YSLKNMVVIYIDLGCSC	2
YGLHYTTIYLLCLKPRC	2	0.0026		ATGAGTTTGAGGTCTAAGCATGTTTTTAAGAGTAGGAGTAGTTGTATTTGT	51	YSLRSKHVFKSRSSCIC	2
YGLKMLPKLSTSNPILC	2	0.0026		ATGAGTTTGAGTCATGAGGAGTGGACTGGTAGTATTGAGGAGGATTAGTGT	51	YSLSHEEWTGSIEED+C	2
YGNNNPDYWNNKRHMAC	2	0.0026		ATGAGTTTTGAGTATATTTGGCATAAGTTGAGTTATCGGGTTAATGGTTGT	51	YSFEYIWHKLSYRVNGC	2
YGQTNYKNKSCLRAEDC	2	0.0026		ATGATAGTGTGTAGATTTGTTAGTATAATATTGATTGGGTGGAAGGAGTGT	51	YIVCRFVSIILIGWKEC	2
YGRYRVNSKVLKLQICC	2	0.0026		ATGATGAAGATTCGGTCTAGGAAGATGTTGTGGATTATTGGTTATGCGTGT	51	YMKIRSRKMLWIIGYAC	2
YGSMLNAISHGQTTL+C	2	0.0026		ATGATGAAGCATCATTTGCTGAGGGCGATGTATACTGGTCGTAATGCTTGT	51	YMKHHLLRAMYTGRNAC	2
YGSW+PIDIPDQNDDNC	2	0.0026		ATGATGAAGGTTCCGAAGTAGTTGAATTAGTGGGTGCGTAAGAATCCTTGT	51	YMKVPK+LN+WVRKNPC	2
YGTPERRNGMWHSDDAC	2	0.0026		ATGATGAAGTGTAGGTATGTTATGCGTAAGCCGTAGTCTCATAGTCATTGT	51	YMKCRYVMRKP+SHSHC	2
YGTWKNDVSMESEINVC	2	0.0026		ATGATGAATATGACGAATACGCAGCAGTAGGATAATACGCATAATAAGTGT	51	YMNMTNTQQ+DNTHNKC	2
YGVNLLWLEWINHCWNC	2	0.0026		ATGATGACGACTTCACCTAATAATAGGCAGCAGTTTAGGCAGGAGCATTGT	51	YMTTSPNNRQQFRQEHC	2
YGVTMIMNFRTDLHNRC	2	0.0026		ATGATGACTTAGCGTGTGCGGAATAATACTTTTGCGATGGGTAATACGTGT	51	YMT+RVRNNTFAMGNTC	2
YGVYIWLNKCKAPLKMC	2	0.0026		ATGATGAGGGCTGGGAATCGGAATTATCCGACTGCTATGCAGGCTTGTTGT	51	YMRAGNRNYPTAMQACC	2
YGWNSVNG+QANEMNWC	2	0.0026		ATGATGAGTAAGAAGCATGATATTAGGAGTCTGAATTTTATTCATCGGTGT	51	YMSKKHDIRSLNFIHRC	2
YGYWLDQFRAIYSWVAC	2	0.0026		ATGATGATGGGGTATGGGCTTGAGAAGAGGGTGAAGCATAATTAGGATTGT	51	YMMGYGLEKRVKHN+DC	2
YH+TY+G+FG+AYCFLC	2	0.0026		ATGATGATTAATTTTGATATGATTTTTGTTAGTATTAATAATTCGGGGTGT	51	YMINFDMIFVSINNSGC	2
YHEKYHVKWILSVL+TC	2	0.0026		ATGATGATTCCGGGTATTGAGTTTTAGTGGGAGGATAGTGATAGTACTTGT	51	YMIPGIEF+WEDSDSTC	2
YHETYHQCGDQAC+HCC	2	0.0026		ATGATGATTTATAGTAAGAGGGGTTCTATGCTTTTGTTGAATATTGGGTGT	51	YMIYSKRGSMLLLNIGC	2
YHFFTMF+NDCLLRWTC	2	0.0026		ATGATGCAGATGAAGACGCGTTAGGAGAGGAGTTAGACTGATAGTAATTGT	51	YMQMKTR+ERS+TDSNC	2
YHFWSLSKVGYVNGSRC	2	0.0026		ATGATGCAGGAGTATGTGACTGCTCGTCTGTAGCCTCATTCGAGTAGGTGT	51	YMQEYVTARL+PHSSRC	2
YHGSKKQFVKEAWMLVC	2	0.0026		ATGATGCATAATTGGTTTCATAATAGTGGGAGTGATAGTTATTTGTGGTGT	51	YMHNWFHNSGSDSYLWC	2
YHGWYHQSLLETTEINC	2	0.0026		ATGATGCGGATTGTGTGGGTTTCGGGGCGTTTGTATGTGTGGTTTAAGTGT	51	YMRIVWVSGRLYVWFKC	2
YHLQHFGPTRSSPAHIC	2	0.0026		ATGATGCTGCATGATATTTATAGGAAGATGAATAGGATTGGTCTGCTGTGT	51	YMLHDIYRKMNRIGLLC	2
YHLVRTLLVINIIKKWC	2	0.0026		ATGATGCTGTAGAAGTATTTGGATATTTCTAGTGGGAGGATTGATGGGTGT	51	YML+KYLDISSGRIDGC	2
YHPDYIYACVSFKEFQC	2	0.0026		ATGATGCTTTTTAGTGGTATTACTTTTTATAGTGAGGGTCATCATGAGTGT	51	YMLFSGITFYSEGHHEC	2
YHPMWRRTRRGINRFEC	2	0.0026		ATGATGGATTAGAGTATGCTGCGGTAGACGGTTATGTATTTTATTGGTTGT	51	YMD+SMLR+TVMYFIGC	2
YHQNYALQYMKVGVKDC	2	0.0026		ATGATGGATTATGATACTTGTTGGTTGGCGAGTATGCCGACTTGTTTGTGT	51	YMDYDTCWLASMPTCLC	2
YHQSGMSLKTPRYDHDC	2	0.0026		ATGATGGCGATGATTGAGTTGGTTCGGGTGGAGGGTCATGAGATGGAGTGT	51	YMAMIELVRVEGHEMEC	2
YHRKSMTRTCMQKYVRC	2	0.0026		ATGATGGGGTCTTTGGTGATGCATGATAAGAGTGGTGGTCTGACGAATTGT	51	YMGSLVMHDKSGGLTNC	2
YHRSIINFKAICYSLFC	2	0.0026		ATGATGGTGAGGTCTATCTATGATAATCGTTGGTTTTATTAGAGTAGTTGT	51	YMVRSIYDNRWFY+SSC	2
YHRYKVKLLLFSIVREC	2	0.0026		ATGATGGTGGTTGTGCTTCTGGTGCTGTCTTATAATTCGGTGCCTGAGTGT	51	YMVVVLLVLSYNSVPEC	2
YHTMTIVRCSTVIVSLC	2	0.0026		ATGATGGTTGGTAATTTTATGACTAAGATCTATAATAGTAATTGGCCGTGT	51	YMVGNFMTKIYNSNWPC	2
YHTTLTNVPKTFLNGPC	2	0.0026		ATGATGTAGAATTTTGTTAAGTATACGAAGGAGATGAATCTTAGGTATTGT	51	YM+NFVKYTKEMNLRYC	2
YHVS+HNSNWAVYNPSC	2	0.0026		ATGATGTAGGCGCATAGTAATAATGAGCCTAAGAAGGAGATTTGGAGTTGT	51	YM+AHSNNEPKKEIWSC	2
YHW+YKFY+VQP+YLVC	2	0.0026		ATGATGTATTTTTCGTATCTTTATTGTCATGTGACGGCTAGTGTGTGTTGT	51	YMYFSYLYCHVTASVCC	2
YHYTHW+KRTHPNIEQC	2	0.0026		ATGATGTCGCATTTGCATGTTACTAGTATGCATCTTCAGACGAGTTATTGT	51	YMSHLHVTSMHLQTSYC	2
YI++MYKMQKLYQINNC	2	0.0026		ATGATGTGTTAGCTGCTTTATATGGCGGCGTGTGTTAATATGGTTAGGTGT	51	YMC+LLYMAACVNMVRC	2
YI+GSGYNENNVCLNMC	2	0.0026		ATGATGTGTTGGAAGTATTTGGGTGGTAATTTGATGTAGAATATGTATTGT	51	YMCWKYLGGNLM+NMYC	2
YI+TGPVC+MICSKDCC	2	0.0026		ATGATGTTGCGGAGTTCTTAGTTGAATAATTGTCAGGCGTTGGTGCCTTGT	51	YMLRSS+LNNCQALVPC	2
YIAMMIA+EAVKRISYC	2	0.0026		ATGATGTTGTTTTGGAGTGCTTTTGAGTCGAATAAGTGGAATGCGATCTGT	51	YMLFWSAFESNKWNAIC	2
YIAYGINSVTMARNSRC	2	0.0026		ATGATGTTTGTGTGGCCTGTGTTGACGTATAAGCAGTTGAAGAATATGTGT	51	YMFVWPVLTYKQLKNMC	2
YICFYSGRM+FKYVVVC	2	0.0026		ATGATTAATAGTTATGATGATGTGCTTTCGTAGCTGATTTCGGAGCTTTGT	51	YINSYDDVLS+LISELC	2
YIDLHIR+EWSDFGLEC	2	0.0026		ATGATTAATATTAATAATTTTTGGGTTTGTATGTGGTGGAGTTGGGAGTGT	51	YININNFWVCMWWSWEC	2
YIDLYVYGWLVKGIYQC	2	0.0026		ATGATTAATGAGATTGGTGTTATGGTTCAGTTTTTGATGTCGAATAGGTGT	51	YINEIGVMVQFLMSNRC	2
YIDYETEDSQWQSRYHC	2	0.0026		ATGATTAATGTTGTTTTTATTTCTGTTCGTTGGATTGATGATAAGGCGTGT	51	YINVVFISVRWIDDKAC	2
YIEAQIFHKIVKDWSDC	2	0.0026		ATGATTACTATTCAGATTGTTGGTAGGCTTCCGAGTAGGGAGATGAATTGT	51	YITIQIVGRLPSREMNC	2
YIEIWSSWMQKVSWCPC	2	0.0026		ATGATTACTGATTGGATTATTAATGTGTGTTTGAGTTTGAGTGAGTATTGT	51	YITDWIINVCLSLSEYC	2
YIEMDRHGMYWMSYSAC	2	0.0026		ATGATTAGGAAGCGTAAGAAGAATGATATGCGGCCGAGTACTTGGCTGTGT	51	YIRKRKKNDMRPSTWLC	2
YIET+IKQMD+WRSPKC	2	0.0026		ATGATTAGGACGCGTGAGACGAAGATGGATGTTTTGTTTAGTCATTTGTGT	51	YIRTRETKMDVLFSHLC	2
YIGKILKNPRDWFQINC	2	0.0026		ATGATTAGGAGGAATTTTCTGTATAGTGTTGCTATTGTTATGCAGACGTGT	51	YIRRNFLYSVAIVMQTC	2
YIIHNLETNIIRLTLWC	2	0.0026		ATGATTAGGTTTGAGGGGAGGAATACTGATCGGCATATTGAGGGTCTGTGT	51	YIRFEGRNTDRHIEGLC	2
YIIIL+NAGLHYIRIRC	2	0.0026		ATGATTATGCTGGTGGCTCTGAGGGAGCCGCATTTGAATCAGCTGGCTTGT	51	YIMLVALREPHLNQLAC	2
YIISSQRGFILWHQVYC	2	0.0026		ATGATTATGGCGCATATTGTGAAGAGGACTTTGGATGGTGATAAGCGGTGT	51	YIMAHIVKRTLDGDKRC	2
YILGMKWIKMERVKSSC	2	0.0026		ATGATTATTAGTTCTCAGAGGGGGTTTATTCTTTGGCATCAGGTGTATTGT	51	YIISSQRGFILWHQVYC	2
YILIWRCLDYENKNYQC	2	0.0026		ATGATTATTATTTTGTAGAATGCGGGTTTGCATTATATTAGGATTAGGTGT	51	YIIIL+NAGLHYIRIRC	2
YILKVIHCDDNWK+DTC	2	0.0026		ATGATTATTCATAATCTGGAGACGAATATTATTCGGTTGACGCTGTGGTGT	51	YIIHNLETNIIRLTLWC	2
YILLHRHSARSNCIRFC	2	0.0026		ATGATTCAGACGATGAATGTTGCTTATTCGACGCATATTGTTACGCTGTGT	51	YIQTMNVAYSTHIVTLC	2
YILNDKGRSKR+RWPIC	2	0.0026		ATGATTCAGTGGAATACGGATTAGAGTTAGATTCGTTATCATTCTGGTTGT	51	YIQWNTD+S+IRYHSGC	2
YIMAHIVKRTLDGDKRC	2	0.0026		ATGATTCGTAATATGACTACGAATCTTACTAATAAGATTAAGATTAGGTGT	51	YIRNMTTNLTNKIKIRC	2
YIMLVALREPHLNQLAC	2	0.0026		ATGATTCTTAAGGTGATTCATTGTGATGATAATTGGAAGTAGGATACGTGT	51	YILKVIHCDDNWK+DTC	2
YINEIGVMVQFLMSNRC	2	0.0026		ATGATTCTTGGTATGAAGTGGATTAAGATGGAGCGGGTGAAGTCGTCGTGT	51	YILGMKWIKMERVKSSC	2
YININNFWVCMWWSWEC	2	0.0026		ATGATTGAGACGTAGATTAAGCAGATGGATTAGTGGCGTAGTCCTAAGTGT	51	YIET+IKQMD+WRSPKC	2
YINSYDDVLS+LISELC	2	0.0026		ATGATTGAGATGGATAGGCATGGGATGTATTGGATGAGTTATAGTGCTTGT	51	YIEMDRHGMYWMSYSAC	2
YINVVFISVRWIDDKAC	2	0.0026		ATGATTGAGATTTGGAGTAGTTGGATGCAGAAGGTGAGTTGGTGTCCGTGT	51	YIEIWSSWMQKVSWCPC	2
YIQTMNVAYSTHIVTLC	2	0.0026		ATGATTGAGGCTCAGATTTTCCATAAGATTGTGAAGGATTGGAGTGATTGT	51	YIEAQIFHKIVKDWSDC	2
YIQWNTD+S+IRYHSGC	2	0.0026		ATGATTGATTATGAGACGGAGGATAGTCAGTGGCAGAGTAGGTATCATTGT	51	YIDYETEDSQWQSRYHC	2
YIRFEGRNTDRHIEGLC	2	0.0026		ATGATTGATTTGCATATTAGGTAGGAGTGGAGTGATTTTGGGCTTGAGTGT	51	YIDLHIR+EWSDFGLEC	2
YIRKRKKNDMRPSTWLC	2	0.0026		ATGATTGATTTGTATGTTTATGGGTGGTTGGTGAAGGGTATTTATCAGTGT	51	YIDLYVYGWLVKGIYQC	2
YIRNMTTNLTNKIKIRC	2	0.0026		ATGATTGCGTATGGTATTAATAGTGTTACTATGGCGCGTAATAGTAGGTGT	51	YIAYGINSVTMARNSRC	2
YIRRNFLYSVAIVMQTC	2	0.0026		ATGATTGCTATGATGATTGCGTAGGAGGCTGTGAAGAGGATTTCTTATTGT	51	YIAMMIA+EAVKRISYC	2
YIRTRETKMDVLFSHLC	2	0.0026		ATGATTGGGAAGATTCTGAAGAATCCGCGGGATTGGTTTCAGATTAATTGT	51	YIGKILKNPRDWFQINC	2
YISFESYMFIMVNSVQC	2	0.0026		ATGATTGTGAATACGATTTTGGAGCAGTTTGGTAGGTGTGCGAGGTTTTGT	51	YIVNTILEQFGRCARFC	2
YITDWIINVCLSLSEYC	2	0.0026		ATGATTGTTACGTTTGGGAAGAAGCCTGATAAGTAGGCTAAGAAGTAGTGT	51	YIVTFGKKPDK+AKK+C	2
YITIQIVGRLPSREMNC	2	0.0026		ATGATTGTTGAGGCGGAGTGGATTCAGTATTATATTTAGACTGAGAGGTGT	51	YIVEAEWIQYYI+TERC	2
YIVCRFVSIILIGWKEC	2	0.0026		ATGATTGTTGTGATGCGGGAGATTGATCGGGCTGTTGTGAGTACGGTTTGT	51	YIVVMREIDRAVVSTVC	2
YIVCWKM+RIWTEWVKC	2	0.0026		ATGATTGTTTGTTGGAAGATGTAGAGGATTTGGACTGAGTGGGTTAAGTGT	51	YIVCWKM+RIWTEWVKC	2
YIVEAEWIQYYI+TERC	2	0.0026		ATGATTTAGACTGGTCCGGTGTGTTAGATGATTTGTAGTAAGGATTGTTGT	51	YI+TGPVC+MICSKDCC	2
YIVNTILEQFGRCARFC	2	0.0026		ATGATTTAGGGGAGTGGGTATAATGAGAATAATGTTTGTTTGAATATGTGT	51	YI+GSGYNENNVCLNMC	2
YIVTFGKKPDK+AKK+C	2	0.0026		ATGATTTAGTAGATGTATAAGATGCAGAAGTTGTATCAGATTAATAATTGT	51	YI++MYKMQKLYQINNC	2
YIVVMREIDRAVVSTVC	2	0.0026		ATGATTTATAGGAATAGTTAGGGTGGTTTTTTTGCGTTGACGTGGTGGTGT	51	YIYRNS+GGFFALTWWC	2
YIWTW+LGLSIWNKTTC	2	0.0026		ATGATTTATTATAATGATAATGTTTATTGGCTGGAGGTTCTGGGTCATTGT	51	YIYYNDNVYWLEVLGHC	2
YIYRNS+GGFFALTWWC	2	0.0026		ATGATTTCGTTTGAGAGTTATATGTTTATTATGGTTAATAGTGTGCAGTGT	51	YISFESYMFIMVNSVQC	2
YIYYNDNVYWLEVLGHC	2	0.0026		ATGATTTGGACGTGGTAGTTGGGGCTGTCTATTTGGAATAAGACTACGTGT	51	YIWTW+LGLSIWNKTTC	2
YK+CAATLRVNTRDKMC	2	0.0026		ATGATTTGTTTTTATAGTGGGCGGATGTAGTTTAAGTATGTTGTGGTGTGT	51	YICFYSGRM+FKYVVVC	2
YK+GTGMNKCQDDTMIC	2	0.0026		ATGATTTTGAATGATAAGGGTAGGTCGAAGCGTTAGCGTTGGCCGATTTGT	51	YILNDKGRSKR+RWPIC	2
YK+MMYN+RLPVNVMNC	2	0.0026		ATGATTTTGATTTGGAGGTGTCTGGATTATGAGAATAAGAATTATCAGTGT	51	YILIWRCLDYENKNYQC	2
YK+YNSIEIQKIEGVHC	2	0.0026		ATGATTTTGTTGCATAGGCATTCGGCGAGGAGTAATTGTATTAGGTTTTGT	51	YILLHRHSARSNCIRFC	2
YK+YSEASINLVRNEYC	2	0.0026		ATGCAGAAGCGTTGGACGATTGATCATGCTTATGAGCATTATACTACTTGT	51	YQKRWTIDHAYEHYTTC	2
YKARYVDVTRCREVIVC	2	0.0026		ATGCAGACGAAGGATGTTATTAAGAAGAGTACGTAGCAGCGTGGTTGTTGT	51	YQTKDVIKKST+QRGCC	2
YKCGGPNVQ+NARKCTC	2	0.0026		ATGCAGACGAATCGTAGGTTGATTTAGGAGTTTCTGGAGTGTAGGTTGTGT	51	YQTNRRLI+EFLECRLC	2
YKDNSKAKKDEFWPLYC	2	0.0026		ATGCAGACGAGGGCGTATAAGCAGACGAGTTATTTTGGTTGTAATAAGTGT	51	YQTRAYKQTSYFGCNKC	2
YKGDVNASQKELRLIYC	2	0.0026		ATGCAGACTGATGCTAAGGCGCCTCCGGTTCAGATGAAGTAGACTTGTTGT	51	YQTDAKAPPVQMK+TCC	2
YKGNYRTKPRTNEFMNC	2	0.0026		ATGCAGAGGGGTTTGTCTAGTCCTCAGTCTTATCGTAATTGGTAGCAGTGT	51	YQRGLSSPQSYRNW+QC	2
YKICRQIEDEDQVRRRC	2	0.0026		ATGCAGAGTTAGGAGAGGTATGAGATTATGATTATTATTTGTCTGCGGTGT	51	YQS+ERYEIMIIICLRC	2
YKIGGNNGDRE+IILYC	2	0.0026		ATGCAGATCGTGAAGGATTAGATGTCTACGGCGCGTACGTTGGAGCATTGT	51	YQIVKD+MSTARTLEHC	2
YKINYGTVRMYITRTQC	2	0.0026		ATGCAGATGGAGAAGAGTTAGAGTGAGATGCAGCAGCATTATAGTCGGTGT	51	YQMEKS+SEMQQHYSRC	2
YKIQWIKQLAIGALNIC	2	0.0026		ATGCAGATTGGGGCTTGGTTTTAGCTGTATTTGAGTAGGCTTGTGTATTGT	51	YQIGAWF+LYLSRLVYC	2
YKIRVNGVLELQFKMTC	2	0.0026		ATGCAGCTTCCTGAGTATTATCCTCGGTGTAATGGTTATAATCAGCATTGT	51	YQLPEYYPRCNGYNQHC	2
YKITWSAHKVVQRHHKC	2	0.0026		ATGCAGGAGCTTGGTGAGAGGACGGGTGTGTTTTATATTACTATTATTTGT	51	YQELGERTGVFYITIIC	2
YKIWKTNPMEPLSSRIC	2	0.0026		ATGCAGTATGAGATGAAGCTTAAGTGGTGGCTGAAGTTGACGATTATGTGT	51	YQYEMKLKWWLKLTIMC	2
YKKIVSSSMCVWYLIRC	2	0.0026		ATGCAGTTGAAGATGTTTGTGCTGGAGTTGTGGTGTAAGTGGTGTGTGTGT	51	YQLKMFVLELWCKWCVC	2
YKKQGCPGAYKKRKLEC	2	0.0026		ATGCATACGACGCTTACGAATGTGCCTAAGACTTTTCTTAATGGGCCGTGT	51	YHTTLTNVPKTFLNGPC	2
YKKVYNS+NSYKCRTKC	2	0.0026		ATGCATACTATGACGATTGTGAGGTGTAGTACGGTTATTGTGAGTCTTTGT	51	YHTMTIVRCSTVIVSLC	2
YKLKDEHSGNDTRDECC	2	0.0026		ATGCATAGGAAGAGTATGACGCGTACTTGTATGCAGAAGTATGTGCGGTGT	51	YHRKSMTRTCMQKYVRC	2
YKLKDNVRRTN+KLCTC	2	0.0026		ATGCATAGGTATAAGGTTAAGTTGTTGCTTTTTAGTATTGTTAGGGAGTGT	51	YHRYKVKLLLFSIVREC	2
YKLL+TY+KAMLAQV+C	2	0.0026		ATGCATAGGTCTATTATTAATTTTAAGGCTATTTGTTATAGTTTGTTTTGT	51	YHRSIINFKAICYSLFC	2
YKLYWSIIWNTKWHVLC	2	0.0026		ATGCATCAGAATTATGCTCTGCAGTATATGAAGGTTGGTGTTAAGGATTGT	51	YHQNYALQYMKVGVKDC	2
YKMHVMMSSKALTQSIC	2	0.0026		ATGCATCAGTCGGGTATGAGTCTGAAGACTCCGCGTTATGATCATGATTGT	51	YHQSGMSLKTPRYDHDC	2
YKMLNY+SKCEKWGTMC	2	0.0026		ATGCATCCGATGTGGCGGCGTACTAGGAGGGGTATTAATAGGTTTGAGTGT	51	YHPMWRRTRRGINRFEC	2
YKMRNRVRIRRY+RMHC	2	0.0026		ATGCATCCTGATTATATATATGCTTGTGTGAGTTTTAAGGAGTTTCAGTGT	51	YHPDYIYACVSFKEFQC	2
YKMS++TPT+SYTANEC	2	0.0026		ATGCATCTGCAGCATTTTGGGCCTACTCGTTCGTCGCCGGCGCATATTTGT	51	YHLQHFGPTRSSPAHIC	2
YKMSETMRPRVDKSR+C	2	0.0026		ATGCATGAGAAGTATCATGTGAAGTGGATTTTGTCTGTTCTGTAGACGTGT	51	YHEKYHVKWILSVL+TC	2
YKN+KQARQINRQYTMC	2	0.0026		ATGCATGAGACGTATCATCAGTGTGGTGATCAGGCGTGTTAGCATTGTTGT	51	YHETYHQCGDQAC+HCC	2
YKNMYPWIKDMSMKSTC	2	0.0026		ATGCATGGGAGTAAGAAGCAGTTTGTGAAGGAGGCGTGGATGCTGGTGTGT	51	YHGSKKQFVKEAWMLVC	2
YKNNTHIWIKVIMVRLC	2	0.0026		ATGCATGGGTGGTATCATCAGTCTTTGCTGGAGACGACGGAGATTAATTGT	51	YHGWYHQSLLETTEINC	2
YKNSSIQN+MSRVSDCC	2	0.0026		ATGCATGTTTCTTAGCATAATTCTAATTGGGCTGTTTATAATCCTTCGTGT	51	YHVS+HNSNWAVYNPSC	2
YKNVYTKMRDVRIEANC	2	0.0026		ATGCATTAGACGTATTAGGGGTAGTTTGGCTAGGCGTATTGTTTTTTGTGT	51	YH+TY+G+FG+AYCFLC	2
YKNYGITVAFRFALVVC	2	0.0026		ATGCATTATACTCATTGGTAGAAGAGGACGCATCCTAATATTGAGCAGTGT	51	YHYTHW+KRTHPNIEQC	2
YKREKSGRMVVVWKSSC	2	0.0026		ATGCATTGGTAGTATAAGTTTTATTAGGTTCAGCCGTAGTATTTGGTTTGT	51	YHW+YKFY+VQP+YLVC	2
YKRHYMCLLECAFMCKC	2	0.0026		ATGCATTTGGTGAGGACGTTGTTGGTGATTAATATTATTAAGAAGTGGTGT	51	YHLVRTLLVINIIKKWC	2
YKRKDT+MIGDHASHKC	2	0.0026		ATGCATTTTTGGTCGTTGAGTAAGGTTGGGTATGTTAATGGGTCTCGGTGT	51	YHFWSLSKVGYVNGSRC	2
YKRKLASTGWEKRNDDC	2	0.0026		ATGCATTTTTTTACGATGTTTTAGAATGATTGTTTGCTTCGTTGGACTTGT	51	YHFFTMF+NDCLLRWTC	2
YKRNTATKVTNPAEMRC	2	0.0026		ATGCCGAAGGATAAGGTTGATAATATTATGGTTGAGATTATGAGTTATTGT	51	YPKDKVDNIMVEIMSYC	2
YKRRVSNWARILVNAWC	2	0.0026		ATGCCGAGGGTTCTTTAGGGGAAGTTTATGATTCATTATACGCTGAGTTGT	51	YPRVL+GKFMIHYTLSC	2
YKRSRIRRTNT+RVPGC	2	0.0026		ATGCCGAGTACGTGGCAGAGTTTGCATTTGCAGAAGAGTATTAAGCCGTGT	51	YPSTWQSLHLQKSIKPC	2
YKSEHQLGMERAYNAKC	2	0.0026		ATGCCGAGTGAGTTTTGTAATTGGTATTTGACTCTGAAGTGGAGTTTGTGT	51	YPSEFCNWYLTLKWSLC	2
YKSVCKQPKDKYTIKWC	2	0.0026		ATGCCGATGCGGGTGCATATTGATTGGGGGCATTAGCTGACTAGTCATTGT	51	YPMRVHIDWGH+LTSHC	2
YKTRKCGSR+NCSGKVC	2	0.0026		ATGCCGATTAAGCTGTGTAAGATGGTTCAGTATTTGATTAGGGAGTATTGT	51	YPIKLCKMVQYLIREYC	2
YKTWAFNLIGETLGPYC	2	0.0026		ATGCCGATTTTTACGTGGTCGAGTGCTTTGTCGGAGGATACTAGTAAGTGT	51	YPIFTWSSALSEDTSKC	2
YKTYMYNSKSPWRDSIC	2	0.0026		ATGCCTACGCCTTCTTCTTGTGAGACTAAGGCTTATGTGGCTAAGGCGTGT	51	YPTPSSCETKAYVAKAC	2
YKTYTSLIPWHYDNDSC	2	0.0026		ATGCCTACTAATGCGAGTGCGAGGACTCCGCAGTGTTCTACTGGGCCGTGT	51	YPTNASARTPQCSTGPC	2
YKVKWITQTRNCKSPRC	2	0.0026		ATGCCTCCTGGTATGCAGAGTACTCATAAGTTTGGTTAGAGTATTGCGTGT	51	YPPGMQSTHKFG+SIAC	2
YKVNIRYAIRALDLLHC	2	0.0026		ATGCCTCTTGAGATGTTGATTTAGTGGAGGCTTCGGCATCATCATACGTGT	51	YPLEMLI+WRLRHHHTC	2
YKYEETNNDWTLQTRLC	2	0.0026		ATGCCTGCGAGTGCGGATAGTAAGGAGTATTATAAGACGAAGAAGGAGTGT	51	YPASADSKEYYKTKKEC	2
YKYRLSMCNVPRNVRGC	2	0.0026		ATGCCTGCGGATGATGTTATTTCGAGTACGAAGAAGCATAAGTAGAGGTGT	51	YPADDVISSTKKHK+RC	2
YKYSQKGSNRREGQNRC	2	0.0026		ATGCCTGTTCGTTCGCTTGCGTAGAAGTTGGGGGCGTGTGATAATTATTGT	51	YPVRSLA+KLGACDNYC	2
YKYVVCRKQSSMDKIKC	2	0.0026		ATGCGGAAGAAGAATAGTATTAGGAGTATTATTATGCGGTTGGATCAGTGT	51	YRKKNSIRSIIMRLDQC	2
YKYW+YLTPKNEHVVCC	2	0.0026		ATGCGGAGTAAGTTGGAGGATATGATGTATGTTGTGATTAGTATTAAGTGT	51	YRSKLEDMMYVVISIKC	2
YL+RCGAWCKMLARNYC	2	0.0026		ATGCGGCATGTGGTGACGAATTCTGCTTGTGAGAATGAGCGGGAGGGGTGT	51	YRHVVTNSACENEREGC	2
YLANKLNLMLLTLVNAC	2	0.0026		ATGCGGCGTAATGATCAGAATATGAGTAATGTGTATTAGCAGTTTTAGTGT	51	YRRNDQNMSNVY+QF+C	2
YLANYVWKWYGNWKRQC	2	0.0026		ATGCGGTGGACGATGCATGAGACGAAGTAGAAGGGTACGAATTGTGTTTGT	51	YRWTMHETK+KGTNCVC	2
YLARNGLEESNVLVWYC	2	0.0026		ATGCGGTTGAAGGTGATGGTTGATTGGTATAAGTATGGTAATTATCATTGT	51	YRLKVMVDWYKYGNYHC	2
YLASKSEVNFMVVWAAC	2	0.0026		ATGCGTAATAAGTGGATGTCGGAGATTAAGAAGAGGACGACGAAGATGTGT	51	YRNKWMSEIKKRTTKMC	2
YLAVQIVVHHMMRV+RC	2	0.0026		ATGCGTAGGAATACGGAGTGGAGTAATCGTAGGGAGTTTAGGCATACGTGT	51	YRRNTEWSNRREFRHTC	2
YLAYSIGRFWYEWATCC	2	0.0026		ATGCGTATGACGAAGAGTAGGATGAAGCATTCGAAGAATTATATGAATTGT	51	YRMTKSRMKHSKNYMNC	2
YLCAWSIKWNHSWHRPC	2	0.0026		ATGCGTCCGTATGATTGTTCTCGTGCTCATCAGCGGAGTGAGACTTAGTGT	51	YRPYDCSRAHQRSET+C	2
YLCNAD+QFHWPLVTLC	2	0.0026		ATGCGTCCTTGGGGTTTTACGCATTTTTGGCTGCGTACTCATCTGATTTGT	51	YRPWGFTHFWLRTHLIC	2
YLCRSSYD+LRPW+TTC	2	0.0026		ATGCGTTTGGATAGTATTAGTGTGCATAGTGGGTGTTTTTAGTTGAAGTGT	51	YRLDSISVHSGCF+LKC	2
YLDQKVWKENSFTQN+C	2	0.0026		ATGCTGAAGGATATGTGTACGAGTCATGTGAATATGAGTTGGATGATTTGT	51	YLKDMCTSHVNMSWMIC	2
YLERDQTMQIGSLQVVC	2	0.0026		ATGCTGAATAAGGATCGGATGCATCAGTGTATGTCGTGTTGTTAGGCTTGT	51	YLNKDRMHQCMSCC+AC	2
YLGELWLCDLRIECYIC	2	0.0026		ATGCTGAATAGTCAGTAGCCGAATTGGAGGTCTGCTCAGCGTTGGTGTTGT	51	YLNSQ+PNWRSAQRWCC	2
YLGGHVVKHG+AEEMLC	2	0.0026		ATGCTGAATGATAGTAGGATGCGTATTTGTGGGTGGTTTCGGGCGGCTTGT	51	YLNDSRMRICGWFRAAC	2
YLGNYNTVDSAERGNNC	2	0.0026		ATGCTGAATTTGCATGAGGGGTGTTTGTAGTAGAAGGTTTGGAGGTTGTGT	51	YLNLHEGCL++KVWRLC	2
YLHEVYIMLNMMKDGSC	2	0.0026		ATGCTGAATTTGGATCCTAAGCAGCGTAAGTGGTAGAGTAGGAGTTTGTGT	51	YLNLDPKQRKW+SRSLC	2
YLHVSLYKPTRISWHCC	2	0.0026		ATGCTGAGTGGGTAGGATCGGAGTAATAATAGGAAGGTGGATTGTTTTTGT	51	YLSG+DRSNNRKVDCFC	2
YLITQCCYTSMPNEQSC	2	0.0026		ATGCTGAGTGTTATTAATGTTTATAAGACGTATATTTATCTGAAGGTGTGT	51	YLSVINVYKTYIYLKVC	2
YLKDMCTSHVNMSWMIC	2	0.0026		ATGCTGGGGGAGTTGTGGTTGTGTGATTTGAGGATTGAGTGTTATATTTGT	51	YLGELWLCDLRIECYIC	2
YLKLVQVDGMYVRWN+C	2	0.0026		ATGCTGTAGAGGTGTGGTGCGTGGTGTAAGATGCTGGCTCGGAATTATTGT	51	YL+RCGAWCKMLARNYC	2
YLLADEKVVITIV+RCC	2	0.0026		ATGCTGTGGAAGCTGGCGGTTAGGATTGTTTATGTTAATACGGATAAGTGT	51	YLWKLAVRIVYVNTDKC	2
YLLAMKEDSWWWLWMDC	2	0.0026		ATGCTGTGGTAGGCGTAGAGGTTTAGGGAGAAGATGGAGACGATTATTTGT	51	YLW+A+RFREKMETIIC	2
YLLEIKFLYKWSDFYGC	2	0.0026		ATGCTGTTGACGGTTGTGTATGAGAGTAGGTGGGTGGTTGCGTGGCATTGT	51	YLLTVVYESRWVVAWHC	2
YLLMTNKQRARATYATC	2	0.0026		ATGCTGTTGATGACTAATAAGCAGCGGGCGCGGGCGACGTATGCGACTTGT	51	YLLMTNKQRARATYATC	2
YLLNCSAWVKRWIKELC	2	0.0026		ATGCTTAAGCTGGTTCAGGTGGATGGGATGTATGTGAGGTGGAATTAGTGT	51	YLKLVQVDGMYVRWN+C	2
YLLRRSTISGLFCQMKC	2	0.0026		ATGCTTACTGAGCAGTATTCGCCGTTGAATTAGAATACGTTGAGGGGTTGT	51	YLTEQYSPLN+NTLRGC	2
YLLSYGWWESGYLSFTC	2	0.0026		ATGCTTAGTCATCGTAGGTTGCCGACGAAGCTGAAGACTATTGGGAGTTGT	51	YLSHRRLPTKLKTIGSC	2
YLLTVLHQGNKYNEFAC	2	0.0026		ATGCTTATGGATGAGGTGAAGAATAGGACTCAGAGGAATTTGTATCAGTGT	51	YLMDEVKNRTQRNLYQC	2
YLLTVVYESRWVVAWHC	2	0.0026		ATGCTTCAGAAGTATACTATGCATGCGACGTTTGGGTCGATGTCTAGGTGT	51	YLQKYTMHATFGSMSRC	2
YLLYVV+VCVYTKFQDC	2	0.0026		ATGCTTCATGTGAGTCTTTATAAGCCGACGCGGATTTCTTGGCATTGTTGT	51	YLHVSLYKPTRISWHCC	2
YLMDEVKNRTQRNLYQC	2	0.0026		ATGCTTCGTTAGGATAAGGTTAATATGTTGACGAATATGTCTGTGCCGTGT	51	YLR+DKVNMLTNMSVPC	2
YLMMRYGKRYRWRKRNC	2	0.0026		ATGCTTGCGTATTCTATTGGTAGGTTTTGGTATGAGTGGGCTACGTGTTGT	51	YLAYSIGRFWYEWATCC	2
YLNDSRMRICGWFRAAC	2	0.0026		ATGCTTGCTAATTATGTTTGGAAGTGGTATGGGAATTGGAAGAGGCAGTGT	51	YLANYVWKWYGNWKRQC	2
YLNGQGCRDAYESWAQC	2	0.0026		ATGCTTGGGAATTATAATACGGTGGATAGTGCTGAGAGGGGGAATAATTGT	51	YLGNYNTVDSAERGNNC	2
YLNKDRMHQCMSCC+AC	2	0.0026		ATGCTTTATATTACGTAGATTTGTTTGTCGTAGGATTTGGAGTTTGGATGT	51	YLYIT+ICLS+DLEFGC	2
YLNLDPKQRKW+SRSLC	2	0.0026		ATGCTTTGTAGGTCTTCGTATGATTAGTTGAGGCCTTGGTAGACTACGTGT	51	YLCRSSYD+LRPW+TTC	2
YLNLHEGCL++KVWRLC	2	0.0026		ATGCTTTGTGCTTGGAGTATTAAGTGGAATCATAGTTGGCATCGGCCGTGT	51	YLCAWSIKWNHSWHRPC	2
YLNSQ+PNWRSAQRWCC	2	0.0026		ATGCTTTTGACGGTTTTGCATCAGGGGAATAAGTATAATGAGTTTGCGTGT	51	YLLTVLHQGNKYNEFAC	2
YLPTPDRLMIHTPKQGC	2	0.0026		ATGCTTTTGGAGATTAAGTTTTTGTATAAGTGGAGTGATTTTTATGGGTGT	51	YLLEIKFLYKWSDFYGC	2
YLQKYTMHATFGSMSRC	2	0.0026		ATGGAGAAGAATAGTCTTAGGAAGGATCTGGATGTTGGGATGGATGGCTGT	51	YEKNSLRKDLDVGMDGC	2
YLR+DKVNMLTNMSVPC	2	0.0026		ATGGAGAATACGAGGGTGTATCTTTATTCGTGGAATATGGGGATTTTTTGT	51	YENTRVYLYSWNMGIFC	2
YLRITSKLSFGISRMRC	2	0.0026		ATGGAGAATATTTGGAAGTGGTGTTATCATGTTAGTTGGTCTGTTTTGTGT	51	YENIWKWCYHVSWSVLC	2
YLRPGESTSWYPIQNLC	2	0.0026		ATGGAGAGGAAGCAGGTGGGTATTGTTATTAAGTGGAGTGCTTATGATTGT	51	YERKQVGIVIKWSAYDC	2
YLRPRNRRRYNDHSNLC	2	0.0026		ATGGAGAGGACGAAGCGTAATTTTCTTATTCTGTGGAATCTGGTGGTTTGT	51	YERTKRNFLILWNLVVC	2
YLSALGVGETLGSNQMC	2	0.0026		ATGGAGAGGTATTGTTGTGTGAGTGCTTTTTTTCTTTTGGAGACGCATTGT	51	YERYCCVSAFFLLETHC	2
YLSG+DRSNNRKVDCFC	2	0.0026		ATGGAGAGTCAGGGGTAGTCTCATGAGGTTGTTTAGATTCATATGAATTGT	51	YESQG+SHEVV+IHMNC	2
YLSHRRLPTKLKTIGSC	2	0.0026		ATGGAGCATAAGAGTCTTCGGCGGCATGGGTGTGATCGGATGAGTGATTGT	51	YEHKSLRRHGCDRMSDC	2
YLSNTIRSRYRFGYRWC	2	0.0026		ATGGAGCATACGGAGAGTAGTGGTGTGTTGTTTGGTGTGGTGGTTGTTTGT	51	YEHTESSGVLFGVVVVC	2
YLSRTCWTKDRWYRD+C	2	0.0026		ATGGAGCCGTATTGGATGTATGTGTTTAAGACGGATAGGAATGATAGTTGT	51	YEPYWMYVFKTDRNDSC	2
YLSVINVYKTYIYLKVC	2	0.0026		ATGGAGCGTAAGAATGCGCTTGGGAATAATAATACGGCTGAGACGTAGTGT	51	YERKNALGNNNTAET+C	2
YLTEQYSPLN+NTLRGC	2	0.0026		ATGGAGCGTAAGAGTAGGGTTAATGGCTAGGTTAAGATGTATAATACGTGT	51	YERKSRVNG+VKMYNTC	2
YLTVDVRVKGCWKCRSC	2	0.0026		ATGGAGCGTCTGGTGATTACGTATCAGATTCTGAAGCTTAGGGGTGGGTGT	51	YERLVITYQILKLRGGC	2
YLW+A+RFREKMETIIC	2	0.0026		ATGGAGCTGTATCATCTGTTGAGGTGGTCGAGGTCGTGTTGGTCGTGGTGT	51	YELYHLLRWSRSCWSWC	2
YLWKGLWIRWNVFERVC	2	0.0026		ATGGAGGAGATTCATAGTTAGATGAGGAATTATTTGGATGTTACGAAGTGT	51	YEEIHS+MRNYLDVTKC	2
YLWKLAVRIVYVNTDKC	2	0.0026		ATGGAGGATACGGATCATATGAAGATGAGGGCTACGGTGAGGACTATTTGT	51	YEDTDHMKMRATVRTIC	2
YLWKTEPNQ+LHCPCLC	2	0.0026		ATGGAGGATATGATGATTCAGTTGGATAATTTTGGGTGTAGTACTGTGTGT	51	YEDMMIQLDNFGCSTVC	2
YLYADKDSWVRNEVRFC	2	0.0026		ATGGAGGATATTAAGTTTCGTGCTATTATGCTTTGGATTAGGCCGCATTGT	51	YEDIKFRAIMLWIRPHC	2
YLYHERVKLGFLRYTAC	2	0.0026		ATGGAGGATCATAATCAGACTCTTTATTATACGCCGACGAAGACGGGGTGT	51	YEDHNQTLYYTPTKTGC	2
YLYIT+ICLS+DLEFGC	2	0.0026		ATGGAGGATGAGGAGAGGGAGTGTGAGAGTTCGTAGATTGGGTTTTGGTGT	51	YEDEERECESS+IGFWC	2
YLYIWCQWKDGLSASVC	2	0.0026		ATGGAGGATTGTATTAGTTTTGGTCATAAGAGGGATTTTATGACTGGTTGT	51	YEDCISFGHKRDFMTGC	2
YLYNMRHGGVRQYHGRC	2	0.0026		ATGGAGGCGCAGATTAGTGTGATGAAGAGGAAGAAGTCTTATGGTTAGTGT	51	YEAQISVMKRKKSYG+C	2
YLYNRNTVKFTKRHERC	2	0.0026		ATGGAGGGGCGTCATGCTTGTAAGGTGATTTGGTTGAAGTTGTTGCCGTGT	51	YEGRHACKVIWLKLLPC	2
YLYRRSIRSKRDMSDGC	2	0.0026		ATGGAGGGTAGTGTTCGTGGTCGTAAGCCGAGGGTGAGTTGTTATTGTTGT	51	YEGSVRGRKPRVSCYCC	2
YLYSEHIMPNEDGMQLC	2	0.0026		ATGGAGGGTCCGAATAAGACTGTTAGTGGTATGAATGAGTATAGGAGGTGT	51	YEGPNKTVSGMNEYRRC	2
YLYWCKSKNEHPLYVLC	2	0.0026		ATGGAGGTGATTGGTCGGCATGTGCAGACGATTATTTCGACGCTTAGGTGT	51	YEVIGRHVQTIISTLRC	2
YLYYFIFCVAYSEKKDC	2	0.0026		ATGGAGGTGCTGGTGTTGTCGGCGCGTGAGAGGAGGTGTGGTAAGAGGTGT	51	YEVLVLSARERRCGKRC	2
YM+AHSNNEPKKEIWSC	2	0.0026		ATGGAGGTTAAGAAGAATTTTCATCAGTGTGAGCAGCTTATTAAGTTTTGT	51	YEVKKNFHQCEQLIKFC	2
YM+NFVKYTKEMNLRYC	2	0.0026		ATGGAGGTTAGGCCTGCTGGGCCGATGGATTAGAATTCGCGTATGCATTGT	51	YEVRPAGPMD+NSRMHC	2
YMAMIELVRVEGHEMEC	2	0.0026		ATGGAGTATTATGGTGGTAAGCATTTGAGTTTGACTTGGAAGATGGTGTGT	51	YEYYGGKHLSLTWKMVC	2
YMC+LLYMAACVNMVRC	2	0.0026		ATGGAGTGGATGATTAGGTGGAAGCTGGTTATTGATATTGTTCATCGGTGT	51	YEWMIRWKLVIDIVHRC	2
YMCWKYLGGNLM+NMYC	2	0.0026		ATGGAGTGTATTAAGATTATTATTAATAATTTTGTGGGTTTTTTGAGGTGT	51	YECIKIIINNFVGFLRC	2
YMD+SMLR+TVMYFIGC	2	0.0026		ATGGAGTTGAAGACTAGTAATATGCTTGGTGAGAATGTTATTAGGTCGTGT	51	YELKTSNMLGENVIRSC	2
YMDYDTCWLASMPTCLC	2	0.0026		ATGGATAAGGCTGTTGAGGAGTGTGGTAATGCTTGGAGGAAGAGTGATTGT	51	YDKAVEECGNAWRKSDC	2
YMFVWPVLTYKQLKNMC	2	0.0026		ATGGATAAGTTTAAGAAGATTTTGTCTAGGACGAAGCCTTATACTGAGTGT	51	YDKFKKILSRTKPYTEC	2
YMGSLVMHDKSGGLTNC	2	0.0026		ATGGATAAGTTTTGGTTGAATACTAGGGATTCGAAGCACACTTATGATTGT	51	YDKFWLNTRDSKHTYDC	2
YMHNWFHNSGSDSYLWC	2	0.0026		ATGGATAATATGAGTAGGATTGTTTTGAAGTGTTTGGGGTGTAATGCTTGT	51	YDNMSRIVLKCLGCNAC	2
YMINFDMIFVSINNSGC	2	0.0026		ATGGATAATGATCAAGATATGAGGGTGCTGATGGAGTCGAATGTGGAGTGT	51	YDNDQDMRVLMESNVEC	2
YMIPGIEF+WEDSDSTC	2	0.0026		ATGGATAATTGTAATATTGAGAGTGGGAGGACGTATTGGAGGCATGTGTGT	51	YDNCNIESGRTYWRHVC	2
YMIYSKRGSMLLLNIGC	2	0.0026		ATGGATAATTTTCCTAAGATTAAGTAGCAGCAGAAGTGTATGAATGTGTGT	51	YDNFPKIK+QQKCMNVC	2
YMKCRYVMRKP+SHSHC	2	0.0026		ATGGATACGCCTCTGATGGGGAGGTCGAAGTATCATACTCATTGTCTTTGT	51	YDTPLMGRSKYHTHCLC	2
YMKHHLLRAMYTGRNAC	2	0.0026		ATGGATACGTATAATGAGGTGCAGGGTTGGACGGCGATGGGGTTTGTGTGT	51	YDTYNEVQGWTAMGFVC	2
YMKIRSRKMLWIIGYAC	2	0.0026		ATGGATACTGTGTGTTATTGTTGGCTGGATAGTATGGAGGTGCAGGAGTGT	51	YDTVCYCWLDSMEVQEC	2
YMKVPK+LN+WVRKNPC	2	0.0026		ATGGATAGGTGTAATTAGACGAATCTGGCGGTTGGGAAGTTGTAGAATTGT	51	YDRCN+TNLAVGKL+NC	2
YML+KYLDISSGRIDGC	2	0.0026		ATGGATAGTAAGTTGGTGTTTGTTCTTTGGCGTGCGTATACGTATGAGTGT	51	YDSKLVFVLWRAYTYEC	2
YMLFSGITFYSEGHHEC	2	0.0026		ATGGATATGAGGAAGGCGTCGAAGAAGAAGAGGAATAAGATGGATTATTGT	51	YDMRKASKKKRNKMDYC	2
YMLFWSAFESNKWNAIC	2	0.0026		ATGGATATTATGCTGAGTACTATGACGGTGAGGGTTAGGTGTGGGCTGTGT	51	YDIMLSTMTVRVRCGLC	2
YMLHDIYRKMNRIGLLC	2	0.0026		ATGGATATTTTGGTGGTGTCATGTAATATTATGTCGCGGATTACGGTGTGT	51	YDILVVSCNIMSRITVC	2
YMLRSS+LNNCQALVPC	2	0.0026		ATGGATCAGAAGCGGGGGAATAGTTTGCATATTGAGATTATTACTACGTGT	51	YDQKRGNSLHIEIITTC	2
YMMGYGLEKRVKHN+DC	2	0.0026		ATGGATCAGAGTTATATTAAGGCGGATGATAATTAGCGGCGGACTTAGTGT	51	YDQSYIKADDN+RRT+C	2
YMNMTNTQQ+DNTHNKC	2	0.0026		ATGGATCAGGATGATCGTTATTGTCATAGGGAGAAGATGGCTTGGTGTTGT	51	YDQDDRYCHREKMAWCC	2
YMQEYVTARL+PHSSRC	2	0.0026		ATGGATCATTATAAGGGGTCTAGTCAGCCGACTCGGGTTGAGAATCATTGT	51	YDHYKGSSQPTRVENHC	2
YMQMKTR+ERS+TDSNC	2	0.0026		ATGGATCGGCAGGTTTGGAAGGTTACGCGGTATATTCTGTGGGCGACGTGT	51	YDRQVWKVTRYILWATC	2
YMRAGNRNYPTAMQACC	2	0.0026		ATGGATGAGAAGCTGCCGTCTAATCAGGTGACGCATGATAGTAATTATTGT	51	YDEKLPSNQVTHDSNYC	2
YMRIVWVSGRLYVWFKC	2	0.0026		ATGGATGAGATTTCGTAGCCGCATATGCAGCCTAAGTCTTAGACTACGTGT	51	YDEIS+PHMQPKS+TTC	2
YMSHLHVTSMHLQTSYC	2	0.0026		ATGGATGAGGAGATGAGGGATAGTCTGACGAAGACTAGGGAGACTCAGTGT	51	YDEEMRDSLTKTRETQC	2
YMSKKHDIRSLNFIHRC	2	0.0026		ATGGATGAGTTGAATGGTATTCAGAAGATGTTGGCGCTGATTCGTTTTTGT	51	YDELNGIQKMLALIRFC	2
YMT+RVRNNTFAMGNTC	2	0.0026		ATGGATGATAGGTTGTATATGGATACGGATATTAAGAATTAGACTCATTGT	51	YDDRLYMDTDIKN+THC	2
YMTTSPNNRQQFRQEHC	2	0.0026		ATGGATGATCAGTGT	15	YDDQC	2
YMVGNFMTKIYNSNWPC	2	0.0026		ATGGATGGGAGTAGTCCGGCGATTTTGCTGAGGTAGGTGTATAATATTTGT	51	YDGSSPAILLR+VYNIC	2
YMVRSIYDNRWFY+SSC	2	0.0026		ATGGATGGGCATGATCGGCTTAGGACTAAGAGTTTTTGGTTTAAGCTTTGT	51	YDGHDRLRTKSFWFKLC	2
YMVVVLLVLSYNSVPEC	2	0.0026		ATGGATGGGCGGGCTAATATTTCGACGAATGCTTAGACTCTGTCGACGTGT	51	YDGRANISTNA+TLSTC	2
YMYFSYLYCHVTASVCC	2	0.0026		ATGGATGGGTTGGAGCATCGTGGTCAGAATTATGAGTCGCAGCGTACTTGT	51	YDGLEHRGQNYESQRTC	2
YN+CKRND+PNSINDAC	2	0.0026		ATGGATGGTAATAGGACTGCTTAGACTTGTTCTGGGGATAAGAGGATTTGT	51	YDGNRTA+TCSGDKRIC	2
YNADSYKKMRTS+MM+C	2	0.0026		ATGGATGGTAATTATGAGTGGGAGGATTCTTCGACGGCTATGATGTCGTGT	51	YDGNYEWEDSSTAMMSC	2
YNAIQSTIIKICTSLVC	2	0.0026		ATGGATGGTATGATGTAGAAGGGGTATGTGAAGACTTGGGTTAAGTCGTGT	51	YDGMM+KGYVKTWVKSC	2
YNASDDVYTITL+DDCC	2	0.0026		ATGGATTATAGGTAGTAGTGTAATGATGGTACGAAGGTGAATGTTTGGTGT	51	YDYR++CNDGTKVNVWC	2
YNCDNIVGVVYFIKVGC	2	0.0026		ATGGATTATGATCAGTAGGCGAAGAGTATTGTGCTGAGTATTAATCTGTGT	51	YDYDQ+AKSIVLSINLC	2
YNCDRDYGVGCVVVWTC	2	0.0026		ATGGATTGGCGGCTGAGGGAGAGTCATTAGCATCGTCCTGATATTAGTTGT	51	YDWRLRESH+HRPDISC	2
YNCTTVRTKK+SKKALC	2	0.0026		ATGGATTGTAATGTGTTGGATAGTAGGGATCTGTGTGTTATGTAGAATTGT	51	YDCNVLDSRDLCVM+NC	2
YNCYSYFKFKYGLAISC	2	0.0026		ATGGATTGTGTTGTTGATGCGAAGATTTGGTCGAGGTATACGAAGATGTGT	51	YDCVVDAKIWSRYTKMC	2
YNDMVTQRGSRRDQSLC	2	0.0026		ATGGATTTGGCTGCGTTGCATTTTTAGCCTTATGCGGTGTGTTTTGTTTGT	51	YDLAALHF+PYAVCFVC	2
YNDMVWAKMEDKNSCPC	2	0.0026		ATGGATTTTTGGGAGGCTGTGGAGTATGAGCTGAATAGTGTGTAGTGGTGT	51	YDFWEAVEYELNSV+WC	2
YNERSVRTMTMKNMIGC	2	0.0026		ATGGCGAATGGGAGTTATTATAATAAGGATGGTATGAATTATATTTAGTGT	51	YANGSYYNKDGMNYI+C	2
YNEVVKKYATLMDTKNC	2	0.0026		ATGGCGAATTGTACTTTGATTAATGATGCTGGTGAGATTCAGATTACGTGT	51	YANCTLINDAGEIQITC	2
YNFFKNVLTRPN+HNEC	2	0.0026		ATGGCGAGTAAGTTTGAGAGGAGTTTGCATTTGAAGATTTATAATATTTGT	51	YASKFERSLHLKIYNIC	2
YNFHRWYWFIKETFMYC	2	0.0026		ATGGCGATGGATTGGTTGGGGTATTATATTATGATGTGTACGAATAGTTGT	51	YAMDWLGYYIMMCTNSC	2
YNFNGAQYWLRIILPGC	2	0.0026		ATGGCGATTCCTAATGTTACGTGGAAGAGTCAGCTTATTTGGCATATTTGT	51	YAIPNVTWKSQLIWHIC	2
YNFYMQMSFIKIEFHNC	2	0.0026		ATGGCGATTGGGCCTGCTGGGCAGATGGGGCCTAGGGGGTTGTGGCTGTGT	51	YAIGPAGQMGPRGLWLC	2
YNGISCRYN+RGGMAYC	2	0.0026		ATGGCGCATATGACTTAGGTTAGTAATTTGAGTATTAATAGGCAGGCTTGT	51	YAHMT+VSNLSINRQAC	2
YNGKNHNYKNTPRND+C	2	0.0026		ATGGCGCGGAAGACGAATGAGGTGGATTTGGTTAAGCGTAATATGGAGTGT	51	YARKTNEVDLVKRNMEC	2
YNGLVRLLIWIFDKSC	2	0.0026		ATGGCGCTTAATGTTTGGAGGAATTATTTTGGTTCTGGTTATACTGAGTGT	51	YALNVWRNYFGSGYTEC	2
YNGMSCWCIVWNEAILC	2	0.0026		ATGGCGTAGAGTCATCCGGGTAGTTTGATTGATAGGTAGGCTACGAATTGT	51	YA+SHPGSLIDR+ATNC	2
YNHDNFDASD+KWQNRC	2	0.0026		ATGGCGTATGTTAAGTTGTGGAAGGTGTTGGGTTTTGATGTGATTCAGTGT	51	YAYVKLWKVLGFDVIQC	2
YNHMGMIF+ITPMPRNC	2	0.0026		ATGGCGTGTAATCTGACTAAGAAGATGTCTAAGATTGTTAATACTAAGTGT	51	YACNLTKKMSKIVNTKC	2
YNII+MIRRDMSYIVEC	2	0.0026		ATGGCGTTTGAGTTGGTGGGGTTTTTGGCTCTGAGGTAGGTGTATATGTGT	51	YAFELVGFLALR+VYMC	2
YNILNM+VFIGRLSRQC	2	0.0026		ATGGCTAAGAGTAGTAATAGTAATCGGGTGAAGTAGATTATTTCTATTTGT	51	YAKSSNSNRVK+IISIC	2
YNKDKWFSVCDLDIKRC	2	0.0026		ATGGCTAAGCTTGAGTGGATGTGGGAGTATACGTTGACTTGGCATATTTGT	51	YAKLEWMWEYTLTWHIC	2
YNKPYLYANMIWALIVC	2	0.0026		ATGGCTAAGGAGAATGCGATTTGGAATTTTTGTGAGATGGGTACTTAGTGT	51	YAKENAIWNFCEMGT+C	2
YNKSCYPIIRRHNSNLC	2	0.0026		ATGGCTAATATTGATGTTGAGCATCATATGATTCTGAAGCGGACGTAGTGT	51	YANIDVEHHMILKRT+C	2
YNL+SRENMMHTAKNQC	2	0.0026		ATGGCTAATTGGTTGAGTATTCATAGGGTTCTGCATGAGATTCCTTTTTGT	51	YANWLSIHRVLHEIPFC	2
YNLFSGTVYDRWMDFHC	2	0.0026		ATGGCTAATTTTGAGAGGAAGCGTGGTACGAATTATTTGTATCTTTTTTGT	51	YANFERKRGTNYLYLFC	2
YNLIIDEFMSSHTIEVC	2	0.0026		ATGGCTACTCATTAGCTGAAGGAGTGTGAGCATAATCGTGAGTCTGCGTGT	51	YATH+LKECEHNRESAC	2
YNLRRG+VSFTETHAPC	2	0.0026		ATGGCTACTCTGGTTATTTGGTGGCATAGTAGGCTTTGGCTGCGTAAGTGT	51	YATLVIWWHSRLWLRKC	2
YNLSV+ILSDWVNSSLC	2	0.0026		ATGGCTAGGTCTTATAAGCATAGGAAGAAGGGGTATCATGATGTGGATTGT	51	YARSYKHRKKGYHDVDC	2
YNLVFIKTGLVVCLRVC	2	0.0026		ATGGCTATGAATCGTCGGCATATTAAGAATCTTATGAATGGTGGTTTTTGT	51	YAMNRRHIKNLMNGGFC	2
YNMLAPRTKLINVEAVC	2	0.0026		ATGGCTATGTGTGAGAAGTAGGTTACTGCTCATAGTCAGTATGGGATTTGT	51	YAMCEK+VTAHSQYGIC	2
YNNFAIKAYEAASRSLC	2	0.0026		ATGGCTATGTTGCAGATTTATTAGCATGAGTTTTAGGATGTGGTGACGTGT	51	YAMLQIY+HEF+DVVTC	2
YNNMRGKLVRQVARRNC	2	0.0026		ATGGCTCGTGAGAATTCGGATCTGCCGTGGTAGGCTCAGACGAATAAGTGT	51	YARENSDLPW+AQTNKC	2
YNNYDGVII+AAYAFPC	2	0.0026		ATGGCTGAGCAGATGTTGAGGGTTAGGTGGAAGTATTAGTATAATGGTTGT	51	YAEQMLRVRWKY+YNGC	2
YNQQMEIPMTDTSKMPC	2	0.0026		ATGGCTGAGTATGTGGGTCATTGGGTGATTAGTTGGTAGTAGCCGTTTTGT	51	YAEYVGHWVISW++PFC	2
YNRDTVKVTGDLKITDC	2	0.0026		ATGGCTGATTATAATGATGTTAAGTGTCTGTATGCGGGGGATTAGAGGTGT	51	YADYNDVKCLYAGD+RC	2
YNRLKNK+SESEYKSRC	2	0.0026		ATGGCTGCGGGTTTGCATTCTGAGTCGACGTGTCCGAATCCTATGGTGTGT	51	YAAGLHSESTCPNPMVC	2
YNRMAGDGNWWLNVSSC	2	0.0026		ATGGCTGTTAGGCATACTGATTATATTAGGACGTAGACTACGTCGACTTGT	51	YAVRHTDYIRT+TTSTC	2
YNRRIYQLDRTIEKACC	2	0.0026		ATGGCTTCTTCGTGTTATACTATTGGTAATTGGACGACGAAGGGGGCTTGT	51	YASSCYTIGNWTTKGAC	2
YNRVWYVYNNYRFMLSC	2	0.0026		ATGGCTTGGATTAAGGATAGGGTGCTGGCTAATATTTGTTCGTCGGTGTGT	51	YAWIKDRVLANICSSVC	2
YNSCFSGSITWFL+NTC	2	0.0026		ATGGGGACGCCTGAGCGGCGTAATGGGATGTGGCATAGTGATGATGCGTGT	51	YGTPERRNGMWHSDDAC	2
YNSVWKRWRDFVSEIYC	2	0.0026		ATGGGGACTTGGAAGAATGATGTTAGTATGGAGAGTGAGATTAATGTTTGT	51	YGTWKNDVSMESEINVC	2
YNSYSVIWYWISSCSFC	2	0.0026		ATGGGGATTGCTATTGAGCATAGGACGCTTACTCAGGTTATGCTGCTTTGT	51	YGIAIEHRTLTQVMLLC	2
YNSYTRAT+NCTLNKNC	2	0.0026		ATGGGGCTGAAGATGCTGCCTAAGTTGAGTACTAGTAATCCTATTCTTTGT	51	YGLKMLPKLSTSNPILC	2
YNSYWDGHQQWYM+WLC	2	0.0026		ATGGGGGATACGATGGTTTATGCGTGGCGGACGATTACGCAGACTACTTGT	51	YGDTMVYAWRTITQTTC	2
YNTKTMSMFKQIRGERC	2	0.0026		ATGGGGGCTACGAAGAAGTAGCGTCTGATTGGTAGTAAGGATTAGATTTGT	51	YGATKK+RLIGSKD+IC	2
YNTLGDFTYQLLAIKLC	2	0.0026		ATGGGGGTTAATTTGTTGTGGTTGGAGTGGATTAATCATTGTTGGAATTGT	51	YGVNLLWLEWINHCWNC	2
YNTN+KMKYMARKHYYC	2	0.0026		ATGGGGTATTGGTTGGATCAGTTTAGGGCGATTTATAGCTGGGTGGCTTGT	51	YGYWLDQFRAIYSWVAC	2
YNVCKMKRISIV+KFQC	2	0.0026		ATGGGTAAGGGTATTATTCGTAGGGTGGTGACGCTTGTGTATCTGTAGTGT	51	YGKGIIRRVVTLVYL+C	2
YNVEKNVCSYMGIVYVC	2	0.0026		ATGGGTAAGTAGAGTTATGTGGGGAATATTATGGTGAGTATGTTTGATTGT	51	YGK+SYVGNIMVSMFDC	2
YNVIYKAIWNLSIRCFC	2	0.0026		ATGGGTAAGTCGAGGCGTAATCATGATGATGGTAAGGAGAATACTAATTGT	51	YGKSRRNHDDGKENTNC	2
YNWQDCRGNKSRHRGKC	2	0.0026		ATGGGTAATAATAATCCTGATTATTGGAATAATAAGCGTCATATGGCGTGT	51	YGNNNPDYWNNKRHMAC	2
YNWRG+TPKKRHIRRDC	2	0.0026		ATGGGTAGGTATAGGGTGAATTCGAAGGTTCTTAAGTTGCAGATTTGTTGT	51	YGRYRVNSKVLKLQICC	2
YNWRIWLSSTFLQNQPC	2	0.0026		ATGGGTAGTATGTTGAATGCTATTTCTCATGGGCAGACGACTCTTTAGTGT	51	YGSMLNAISHGQTTL+C	2
YNYERRYLRFYHVLVRC	2	0.0026		ATGGGTCAGACGAATTATAAGAATAAGAGTTGTTTGAGGGCGGAGGATTGT	51	YGQTNYKNKSCLRAEDC	2
YNYHTYYVRSRTSSLAC	2	0.0026		ATGGGTCTGCATTATACGACGATTTATTTGTTGTGTTTGAAGCCGCGTTGT	51	YGLHYTTIYLLCLKPRC	2
YNYMTCVREKGCRRMNC	2	0.0026		ATGGGTGAGAAGGCGAGTTTTGAGAAGTGGGATGATAGTATGTAGAGTTGT	51	YGEKASFEKWDDSM+SC	2
YPADDVISSTKKHK+RC	2	0.0026		ATGGGTGAGTAGAGTAAGTAGCATAAGCGTAGTAGTCTGAGTTCTATTTGT	51	YGE+SK+HKRSSLSSIC	2
YPASADSKEYYKTKKEC	2	0.0026		ATGGGTGCTGAGACTATTTAGAAGTTTTAGAATCGTGTGAAGGAGATGTGT	51	YGAETI+KF+NRVKEMC	2
YPIFTWSSALSEDTSKC	2	0.0026		ATGGGTGTGACGATGATTATGAATTTTAGGACGGATTTGCATAATAGGTGT	51	YGVTMIMNFRTDLHNRC	2
YPIKLCKMVQYLIREYC	2	0.0026		ATGGGTGTGTATATTTGGTTGAATAAGTGTAAGGCGCCGCTTAAGATGTGT	51	YGVYIWLNKCKAPLKMC	2
YPKDKVDNIMVEIMSYC	2	0.0026		ATGGGTTAGACGGGGTTTGAGAATAGGCGTGTTTTTTAGACGTTGGGGTGT	51	YG+TGFENRRVF+TLGC	2
YPLEMLI+WRLRHHHTC	2	0.0026		ATGGGTTCTTGGTAGCCTATTGATATTCCTGATCAGAATGATGATAATTGT	51	YGSW+PIDIPDQNDDNC	2
YPMRVHIDWGH+LTSHC	2	0.0026		ATGGGTTGGAATAGTGTGAATGGGTAGCAGGCGAATGAGATGAATTGGTGT	51	YGWNSVNG+QANEMNWC	2
YPPGMQSTHKFG+SIAC	2	0.0026		ATGGGTTGTAGTCATTATATGTATCAGATTCATAATCAGACTTGGAAGTGT	51	YGCSHYMYQIHNQTWKC	2
YPRVL+GKFMIHYTLSC	2	0.0026		ATGGGTTTTTTTAATATGAGGATGAGGTTTTCGTTTCAGGGGTGGAGGTGT	51	YGFFNMRMRFSFQGWRC	2
YPSEFCNWYLTLKWSLC	2	0.0026		ATGGTGAAGAAGTAGAGTGGGAAGATTGTGGTGATGATTTCTAGGGATTGT	51	YVKK+SGKIVVMISRDC	2
YPSTWQSLHLQKSIKPC	2	0.0026		ATGGTGAAGATGAAGAATTGGCTGAGGCTGATTAGTGATAGGTTGTGGTGT	51	YVKMKNWLRLISDRLWC	2
YPTNASARTPQCSTGPC	2	0.0026		ATGGTGAATGGTAGTGAGATTAGTTGGTGGATTTCGGTGAGGTATAAGTGT	51	YVNGSEISWWISVRYKC	2
YPTPSSCETKAYVAKAC	2	0.0026		ATGGTGACGAGGTGTGCTATGAGTGATAATAATAATACGCATAATGCGTGT	51	YVTRCAMSDNNNTHNAC	2
YPVRSLA+KLGACDNYC	2	0.0026		ATGGTGACGCATGATGATTATCTTGGTACTTGGGATTGTACGCAGTATTGT	51	YVTHDDYLGTWDCTQYC	2
YQELGERTGVFYITIIC	2	0.0026		ATGGTGACGCGTGTTGCTGGGGATAGGCAGAATTATATTTGTAGTCCGTGT	51	YVTRVAGDRQNYICSPC	2
YQIGAWF+LYLSRLVYC	2	0.0026		ATGGTGAGTGAGAAGAAGGAGATGAGGACGGTTGTTGGGAAGATGTAGTGT	51	YVSEKKEMRTVVGKM+C	2
YQIVKD+MSTARTLEHC	2	0.0026		ATGGTGATGAATTCGTCTTAGAGTTGTCTGATTTAGAGTAGGGCTTTTTGT	51	YVMNSS+SCLI+SRAFC	2
YQKRWTIDHAYEHYTTC	2	0.0026		ATGGTGATGACGAATATTTATATTAGTAGTATTACGATTATGCCTACGTGT	51	YVMTNIYISSITIMPTC	2
YQLKMFVLELWCKWCVC	2	0.0026		ATGGTGATGGAGACTAAGAGGAGTGGTCGGGAGAGGCTGACGATGATGTGT	51	YVMETKRSGRERLTMMC	2
YQLPEYYPRCNGYNQHC	2	0.0026		ATGGTGATTGTGGTGAATACGATGAATGCGACGCGTAGTCAGCATAGTTGT	51	YVIVVNTMNATRSQHSC	2
YQMEKS+SEMQQHYSRC	2	0.0026		ATGGTGATTTTGAATCATATGCATAGTTGGTATAAGATTAGGAGTTTGTGT	51	YVILNHMHSWYKIRSLC	2
YQRGLSSPQSYRNW+QC	2	0.0026		ATGGTGCATGAGCAGAATGAGGTGAGTTGGAAGTTTAATGATTAGATTTGT	51	YVHEQNEVSWKFND+IC	2
YQS+ERYEIMIIICLRC	2	0.0026		ATGGTGCGTATTAGTATTTGTGTGTGGGATATTGAGTGGACGGCTCGTTGT	51	YVRISICVWDIEWTARC	2
YQTDAKAPPVQMK+TCC	2	0.0026		ATGGTGCTGACGAAGCAGAGTGTGCATCCGAGGAAGGGTGCGGGGATTTGT	51	YVLTKQSVHPRKGAGIC	2
YQTKDVIKKST+QRGCC	2	0.0026		ATGGTGGCTAAGAGTCTGCGGTGTAGGATTTATAAGTTTGGGAGTACTTGT	51	YVAKSLRCRIYKFGSTC	2
YQTNRRLI+EFLECRLC	2	0.0026		ATGGTGGGGAATCGGATGCCTGCTAGTAGTTATAATACGTGTAAGGATTGT	51	YVGNRMPASSYNTCKDC	2
YQTRAYKQTSYFGCNKC	2	0.0026		ATGGTGTCGCGTAAGCGGCCGAGGTCTTATGAGATGACTGAGAGTCTGTGT	51	YVSRKRPRSYEMTESLC	2
YQYEMKLKWWLKLTIMC	2	0.0026		ATGGTGTGGGATTATGTTTGGTTGCGTCTGTTTTATGCGGGTATGCATTGT	51	YVWDYVWLRLFYAGMHC	2
YR+DASFVCSNS+GVKC	2	0.0026		ATGGTGTGTAGTAGGGTGAGTATTATGGCGAGGACTAAGACGCGGACTTGT	51	YVCSRVSIMARTKTRTC	2
YRCARKVVGHSLRVKLC	2	0.0026		ATGGTGTGTTATGTGATTCTTAAGCGGTTGAGTGGTGGTAGTAAGATTTGT	51	YVCYVILKRLSGGSKIC	2
YRDNKCCAKKKVVETNC	2	0.0026		ATGGTGTTGAGGTTGTATTGGGGGAGTAGTGAGAATGGGTATTTGTTGTGT	51	YVLRLYWGSSENGYLLC	2
YRDREKTVNMTFSCFYC	2	0.0026		ATGGTGTTGATTATTATTGATTTTAGGAAGGAGAGGCTTCCTACTCCGTGT	51	YVLIIIDFRKERLPTPC	2
YRDWVLVGAKTISANTC	2	0.0026		ATGGTGTTTATTATGTTGGAGCGTTATGTTTCGCAGTGGCCGTCTGGGTGT	51	YVFIMLERYVSQWPSGC	2
YREF+HEVMAVNYETLC	2	0.0026		ATGGTTAAGAATTCGAAGAGTAGTGTGTGTTATGGTTAGGCGAATCTTTGT	51	YVKNSKSSVCYG+ANLC	2
YRFWLLMKLVKWGFSRC	2	0.0026		ATGGTTAAGACGAGGCTGACGGGTATGTCGATGTAGCCTAAGGGGATTTGT	51	YVKTRLTGMSM+PKGIC	2
YRHES+QKQWNNKNYQC	2	0.0026		ATGGTTAAGACGGAGGCTTATAAGAATAATAGGCATAGTGGTGGTAGGTGT	51	YVKTEAYKNNRHSGGRC	2
YRHMDVVQSGD+RMMTC	2	0.0026		ATGGTTAAGCCGGGGACTGGTAGTCGTAATAGGGTTTGGGAGAAGATTTGT	51	YVKPGTGSRNRVWEKIC	2
YRHVVTNSACENEREGC	2	0.0026		ATGGTTAATAATAGTCCTGTGTATCATGAGAGGAGGCAGCCTGATCTGTGT	51	YVNNSPVYHERRQPDLC	2
YRKHNYIFVCMLKL+TC	2	0.0026		ATGGTTAATTTGAATATTTATAGTAGTAATGGGTGTTATTTGCAGAGTTGT	51	YVNLNIYSSNGCYLQSC	2
YRKKKLEYDMPHRKNRC	2	0.0026		ATGGTTACGGGTATGAAGGCTAAGGAGCCGCCTAAGCCTGCGCAGGCGTGT	51	YVTGMKAKEPPKPAQAC	2
YRKKNSIRSIIMRLDQC	2	0.0026		ATGGTTAGGTATTGTTGGCTGAATACGAATTCGCAGCTGCATAATATGTGT	51	YVRYCWLNTNSQLHNMC	2
YRLDSISVHSGCF+LKC	2	0.0026		ATGGTTAGTAAGTCTGGGCGTGCTAGGACGCCTAGTAGTAGGATGTAGTGT	51	YVSKSGRARTPSSRM+C	2
YRLINVTITVNALYQPC	2	0.0026		ATGGTTAGTAGGAAGCCTATGCTTCGTATGGTGGAGTATCAGCCTAATTGT	51	YVSRKPMLRMVEYQPNC	2
YRLKVMVDWYKYGNYHC	2	0.0026		ATGGTTAGTCAGATTAAGAAGATGGAGATTATTCTGCGGGTGTGGTTTTGT	51	YVSQIKKMEIILRVWFC	2
YRLNHVKEY+NVCT+LC	2	0.0026		ATGGTTAGTGGTAAGGGGAAGCGTAATCAGGATGTTGTTCGGAATAATTGT	51	YVSGKGKRNQDVVRNNC	2
YRLRVLKNREV+PMNEC	2	0.0026		ATGGTTAGTGTGAATGTTTATAATTGTACTGCTCGTTGGTTTATTACGTGT	51	YVSVNVYNCTARWFITC	2
YRMKEQT+NDSFISPWC	2	0.0026		ATGGTTATGGCTACGATTGCGGCGGCGTTGACTTGTTTTACTCGGGGGTGT	51	YVMATIAAALTCFTRGC	2
YRMTKSRMKHSKNYMNC	2	0.0026		ATGGTTATGTGTATTACGAGTGTTGTGGAGATTGCGCGTAGGCAGACGTGT	51	YVMCITSVVEIARRQTC	2
YRNKWMSEIKKRTTKMC	2	0.0026		ATGGTTATTTTGCCGTGGGAGTGGAGGCAGAGTTTTCTTGAGAGTATGTGT	51	YVILPWEWRQSFLESMC	2
YRNLRVRHKMVGMSMHC	2	0.0026		ATGGTTCCTTCGAATGTTGAGTTGGGGCTGCGGAGTAATGAGTTTCGGTGT	51	YVPSNVELGLRSNEFRC	2
YRNR+QESVVVYERLPC	2	0.0026		ATGGTTCGGAAGGGGAATCATGGGGATTAGGGTAATTATGTTAGTAATTGT	51	YVRKGNHGD+GNYVSNC	2
YRPWGFTHFWLRTHLIC	2	0.0026		ATGGTTCTTAATGAGTTGTTGGCTGCGGTTACGAAGTATTGGCATGTGTGT	51	YVLNELLAAVTKYWHVC	2
YRPYDCSRAHQRSET+C	2	0.0026		ATGGTTGAGGTTTTTGAGAGGAAGCTTGTGGTTAAGGATAATGAGGATTGT	51	YVEVFERKLVVKDNEDC	2
YRPYS+HANNTCTKRPC	2	0.0026		ATGGTTGAGTGGCGTGTTAATCATTTGGCGATGAATCTGCTGACTGCGTGT	51	YVEWRVNHLAMNLLTAC	2
YRRENKKETFAFVICSC	2	0.0026		ATGGTTGATTATTGTTAGCCGGGGGAGAAGAATGTGTCGCATATGCCTTGT	51	YVDYC+PGEKNVSHMPC	2
YRRGNAGLFKNGRNNSC	2	0.0026		ATGGTTGCGTTGCAGGCGCTGACGTGGTAGACGACTCCGTCGAGTGGGTGT	51	YVALQALTW+TTPSSGC	2
YRRNDQNMSNVY+QF+C	2	0.0026		ATGGTTGGTATTGTTGTGGAGATTGATTTGCATAGGGAGAGGACGTGGTGT	51	YVGIVVEIDLHRERTWC	2
YRRNTEWSNRREFRHTC	2	0.0026		ATGGTTGTGGATGTTTATTGGTGGTTGAATGGTTGTATTAGGAAGGGTTGT	51	YVVDVYWWLNGCIRKGC	2
YRSG+VAATSKTQGT+C	2	0.0026		ATGGTTGTTATTGAGTTGAGGGAGATTGATTTTAAGATTTTGTCTTTGTGT	51	YVVIELREIDFKILSLC	2
YRSKAEGSMYMGRVCMC	2	0.0026		ATGGTTTAGAAGACGTTGACTTGTGAGAATATGTATAATACTCAGGAGTGT	51	YV+KTLTCENMYNTQEC	2
YRSKLEDMMYVVISIKC	2	0.0026		ATGGTTTCGGGTGAGGTGCAGACTACTTCGGGGGATGAGGCTATTGTTTGT	51	YVSGEVQTTSGDEAIVC	2
YRTR+Q+SNAQKAAAMC	2	0.0026		ATGGTTTCTGGGGTTACGGAGCAGCAGCAGAGTTAGAAGTGGGAGCATTGT	51	YVSGVTEQQQS+KWEHC	2
YRTSTSTVSESYRHKNC	2	0.0026		ATGGTTTGGCAGTTTATTATGCTGGTGAAGAATATTGCTGAGTGGAAGTGT	51	YVWQFIMLVKNIAEWKC	2
YRTYST+GVTGNTVKQC	2	0.0026		ATGGTTTGGTTTTGGAGTAGGGATATGGTGCTGGGTTTGGCGAATTCGTGT	51	YVWFWSRDMVLGLANSC	2
YRW+HVNVEFLFKDMQC	2	0.0026		ATGGTTTGTAGGAGTGATTCGGAGGTTAGGGTGGAAGATTGGAAGTATTGT	51	YVCRSDSEVRVEDWKYC	2
YRWTMHETK+KGTNCVC	2	0.0026		ATGGTTTTTGATAGTGTGCGTAGGGCGGGTCGGTGGCTGTAGATTGCGTGT	51	YVFDSVRRAGRWL+IAC	2
YRYREMNLMTKAKMSVC	2	0.0026		ATGTAGACGGGTAAGCAGATGAGTCGTACGTGGCGGTATGCGAAGGAGTGT	51	Y+TGKQMSRTWRYAKEC	2
YS++CERSRRV+NRYMC	2	0.0026		ATGTAGAGGACTGTTTCGGGTACTAATGATTATATTATTGCGCTGAGTTGT	51	Y+RTVSGTNDYIIALSC	2
YS+RAIR+KYRRS+AKC	2	0.0026		ATGTAGAGGCGGAATTAGACGAGGTTTCAGGATATTAGGAGGTATTATTGT	51	Y+RRN+TRFQDIRRYYC	2
YSAKKGSDMSV+EIAGC	2	0.0026		ATGTAGAGTGGTGATAGGAGTATTCAGAGTCGTACGGAGACTAGTGGGTGT	51	Y+SGDRSIQSRTETSGC	2
YSAMLSYLWKALNPVTC	2	0.0026		ATGTAGATGAAGCGGGTTGCTCGGAAGATGACGAATACTTCGCGTGCTTGT	51	Y+MKRVARKMTNTSRAC	2
YSARVPQYIETTRKTKC	2	0.0026		ATGTAGATGAATAATACTGAGTTTGGGCATGTGGATAAGGGTCAGCATTGT	51	Y+MNNTEFGHVDKGQHC	2
YSATYMK+NILYEKYTC	2	0.0026		ATGTAGATGATTATTTTGTTTATTGAGTCGATTAGTTGTGTGACTGCTTGT	51	Y+MIILFIESISCVTAC	2
YSDMKC+G+YKWN+RTC	2	0.0026		ATGTAGATGATTGAGAATAATGTGTTGGATTGTGCTGATTGGAATGTTTGT	51	Y+MIENNVLDCADWNVC	2
YSEEH+QVRYESMWIIC	2	0.0026		ATGTAGCAGTATAAGAATTCTCAGGTTAATTGTGTTAATACTATGGATTGT	51	Y+QYKNSQVNCVNTMDC	2
YSFEYIWHKLSYRVNGC	2	0.0026		ATGTAGCATAAGACTACTGAGACTGCGGATCGGAAGTTGCCGGCTGGGTGT	51	Y+HKTTETADRKLPAGC	2
YSGARGQKITRRRNDRC	2	0.0026		ATGTAGCGGGCTTGTACTGTGCGGCTTACGAGTTAGTCGAAGCATTTTTGT	51	Y+RACTVRLTS+SKHFC	2
YSGNTCDIQGKKNFGTC	2	0.0026		ATGTAGGGGATGGCTAAGTATTAGACTTCGAATAAGGGTAATCCTGCTTGT	51	Y+GMAKY+TSNKGNPAC	2
YSGPDVEDIHW+VDRYC	2	0.0026		ATGTAGGTTGATTTTCGGAGGGCGATGGTGACGGCGAATATGTCTCTGTGT	51	Y+VDFRRAMVTANMSLC	2
YSGSLRVWCYVNCCYNC	2	0.0026		ATGTAGTATAAGGTGAAGAGGAATACTTCTTGTTATTATTTTGGTACTTGT	51	Y+YKVKRNTSCYYFGTC	2
YSGSNYYSPYVTDA+KC	2	0.0026		ATGTAGTGTTATCGGGTTTGTGAGCGGCTGAAGGCGGTTATGTTTGGGTGT	51	Y+CYRVCERLKAVMFGC	2
YSGYPPKSEVLTTREWC	2	0.0026		ATGTAGTTGTTGTATGATCCGGATTAGATTCATTGTATGAAGTATTTGTGT	51	Y+LLYDPD+IHCMKYLC	2
YSIDEWVEMTAQAARVC	2	0.0026		ATGTATAAGAATGATAATAGTTTTGCTAGTAGGGATATTGATCGTAAGTGT	51	YYKNDNSFASRDIDRKC	2
YSIFYGISRLSRRDSTC	2	0.0026		ATGTATAAGAATGTGGAGAAGGATATGGGGTCGGGTGGTATTGTGAGTTGT	51	YYKNVEKDMGSGGIVSC	2
YSILTMGKRLD+AMESC	2	0.0026		ATGTATAAGGATAAGGATTCTGATGGGATGGAGATTTATAGTACGGATTGT	51	YYKDKDSDGMEIYSTDC	2
YSINEWGNGAMWFLCYC	2	0.0026		ATGTATAAGGATAGGTATAAGATTAGTGAGCATAGTATGTAGAATAGTTGT	51	YYKDRYKISEHSM+NSC	2
YSIVFKIVSAIKWVWLC	2	0.0026		ATGTATAAGGGGATTGGTACGACTTGGACTTGGTATCGGATGAATTATTGT	51	YYKGIGTTWTWYRMNYC	2
YSKEKVVDMGTYIDLRC	2	0.0026		ATGTATACTCTTCGGCTTCCGGCGAGTAGGATTAAGAGTATGTTGCAGTGT	51	YYTLRLPASRIKSMLQC	2
YSKHIEARYHRGADSMC	2	0.0026		ATGTATAGGAAGGATTATATTCGTAGTTGGCTTACGATTAGGTTTAGTTGT	51	YYRKDYIRSWLTIRFSC	2
YSKNVTEGRDKDIK+LC	2	0.0026		ATGTATAGGTATACGCATTCTAGTAATCTGTATACTTGGGAGGTTTCGTGT	51	YYRYTHSSNLYTWEVSC	2
YSKRYLQVWVLFPGDRC	2	0.0026		ATGTATAGTAAGACTTTTACGGTGTAGGAGTGGATTTCGACGATTATGTGT	51	YYSKTFTV+EWISTIMC	2
YSLCVMVTCVGDRTWIC	2	0.0026		ATGTATAGTAGTGAGTTGAGGATGTTTAGGAGTTAGTCGTAGTAGTAGTGT	51	YYSSELRMFRS+S+++C	2
YSLKNMVVIYIDLGCSC	2	0.0026		ATGTATAGTCATGCTGTGGAGTTTTTTAATGGGAAGTGGTATTTTTGGTGT	51	YYSHAVEFFNGKWYFWC	2
YSLLGM+IVSKKL+TLC	2	0.0026		ATGTATATGATGTAGACTAATATTGAGAGGGATATGGAGTAGAAGCGGTGT	51	YYMM+TNIERDME+KRC	2
YSLRSKHVFKSRSSCIC	2	0.0026		ATGTATATGCATTGTGGTAGTGATAGCGCTGTGTGGTATAAGTATGAGTGT	51	YYMHCGSDSAVWYKYEC	2
YSLSHEEWTGSIEED+C	2	0.0026		ATGTATATGCCTAGTATTTATAATACTGTGTGTACTAATAGGACTATGTGT	51	YYMPSIYNTVCTNRTMC	2
YSLSREMRKVCRCSNAC	2	0.0026		ATGTATATTAAGAAGTGTAATGGGAATAAGACGTTGCTGTAGTGTTCTTGT	51	YYIKKCNGNKTLL+CSC	2
YSM+HPEVYKNPCNEKC	2	0.0026		ATGTATATTTTTCTGTGGTGTATGAATGATACTGAGACGTGTGAGAGTTGT	51	YYIFLWCMNDTETCESC	2
YSMKPRGSCLAA+NHRC	2	0.0026		ATGTATCATGTTGTGCAGTCTACTATTCTTAATTATTGGTGGATTCTTTGT	51	YYHVVQSTILNYWWILC	2
YSMLGYLTKSERSAKRC	2	0.0026		ATGTATCGGATTATTAGGATTGTGTATAAGTGGAAGTGTTTGTTGGTGTGT	51	YYRIIRIVYKWKCLLVC	2
YSMVLTLPDTHPQGYAC	2	0.0026		ATGTATCGGCATTGGTCTGAGAAGAGTTGGTCTGAGTATCTTCGTACTTGT	51	YYRHWSEKSWSEYLRTC	2
YSNIRYVYVMSWGITNC	2	0.0026		ATGTATCTTAAGTGGCAGAGGCAGGGTTAGCTTGCGTAGGGTATGTTTTGT	51	YYLKWQRQG+LA+GMFC	2
YSNN+CVNCYR+DDSHC	2	0.0026		ATGTATGAGAAGAAGGCGTGTATGTCGCAGAATAGGAGGTCTGAGGGTTGT	51	YYEKKACMSQNRRSEGC	2
YSNNWKPYECSRCGTGC	2	0.0026		ATGTATGAGAGTTTGGGTGTGATTCGGATTACGGTTACGATTTCGCGTTGT	51	YYESLGVIRITVTISRC	2
YSNQ+VESGYEKMS+LC	2	0.0026		ATGTATGAGTATTGTCGTATTATTCTGCTGCTGCTTGATTTGAGTGATTGT	51	YYEYCRIILLLLDLSDC	2
YSPRYTIRSLNKDIGRC	2	0.0026		ATGTATGATAAGGCTTGTTGTGTGAGGGTGCGTGATTATGTTCAGCTGTGT	51	YYDKACCVRVRDYVQLC	2
YSQRMYEDNPMHAH+RC	2	0.0026		ATGTATGATGTGAAGTATGTGAAGCCTTATGTGATTATTAAGTATCTGTGT	51	YYDVKYVKPYVIIKYLC	2
YSQTENKSYESLKMG+C	2	0.0026		ATGTATGCGAAGTCGTATTTGTCTACTTCTCAGCTTCCTGATAATCGTTGT	51	YYAKSYLSTSQLPDNRC	2
YSQWFWGVFMETICKLC	2	0.0026		ATGTATGCGGCTAATCAGCAGGAGCAGTTGGAGAAGTATTGGCGGGGGTGT	51	YYAANQQEQLEKYWRGC	2
YSRMWVVIQLTQWPSSC	2	0.0026		ATGTATGCTCCGGCGCGGAATCGTATGCCTCAGATTATGAAGGATTATTGT	51	YYAPARNRMPQIMKDYC	2
YSSLLVWAIGKLTNMYC	2	0.0026		ATGTATGCTGTTGGGAATTTTATCAAGGTTATGCTGGAGAAGTATGGGTGT	51	YYAVGNFIKVMLEKYGC	2
YSSVKDCIGVVGCQMYC	2	0.0026		ATGTATGGTATTTCTAATGAGTCTTGGGAGGATGTTAATTATAAGGAGTGT	51	YYGISNESWEDVNYKEC	2
YSSVLKTVRQALHVVHC	2	0.0026		ATGTATGTGTGTGTGTGTTGGCTGCGTGGTACGAAGGTGCAGATTTGGTGT	51	YYVCVCWLRGTKVQIWC	2
YSTMTERLRWRRIGQCC	2	0.0026		ATGTATGTTCCTATTAAGAGGACTAGTATGAATACTTGTCATGATGTGTGT	51	YYVPIKRTSMNTCHDVC	2
YSVAYVIWSICNYSNSC	2	0.0026		ATGTATGTTGAGAAGAGGAAGAATCTTTAGTGTCATTTGATTACGATGTGT	51	YYVEKRKNL+CHLITMC	2
YSVRGFTMKNNPPQDDC	2	0.0026		ATGTATGTTTATATGAGGCTGGAGACTACGACTGTTATTATGAATCTGTGT	51	YYVYMRLETTTVIMNLC	2
YSVSTYLPSCEELDFSC	2	0.0026		ATGTATTATATTAATGATTATACGATTGAGTTTCAGACGTTTATTGCTTGT	51	YYYINDYTIEFQTFIAC	2
YSWSWMCETLPWKWYKC	2	0.0026		ATGTATTATCTGTTTTCTCTGAGGCGGCATCTTAAGTATTTGGTGGCTTGT	51	YYYLFSLRRHLKYLVAC	2
YSWYLNWQAQWEKFEFC	2	0.0026		ATGTATTATTTTGAGATTAGGTATGTTTATTGGTTGCGGTTGAAGTCGTGT	51	YYYFEIRYVYWLRLKSC	2
YSYDHTLPKKKTT+THC	2	0.0026		ATGTATTCGATGAAGCTTGTGATTCCGTGGTGTTTGGAGAAGAGTTGTTGT	51	YYSMKLVIPWCLEKSCC	2
YSYLQLRFSYRLNCSFC	2	0.0026		ATGTATTGGAGGTGTGCGTGGAGGCCGAATAGGAGTCAGGATTAGGTGTGT	51	YYWRCAWRPNRSQD+VC	2
YT+MQKVVSNQDSHEYC	2	0.0026		ATGTATTGGTAGTGTATTTCTCATAATTATCTGGTGTGGAATAGGAGTTGT	51	YYW+CISHNYLVWNRSC	2
YTCRKAFGVMYWGKLLC	2	0.0026		ATGTATTGGTTGCAGTGTTATCTTGTGATTGCGCGGGTGATTAAGGAGTGT	51	YYWLQCYLVIARVIKEC	2
YTENMLWNQSRVTVAMC	2	0.0026		ATGTATTGTGCGCGTATTGCGTTTTCTCAGATTAATATGGAGCTGTAGTGT	51	YYCARIAFSQINMEL+C	2
YTGTPGSITAYPNGNRC	2	0.0026		ATGTATTTGAATGTTAAGCAGAGGAGTGAGTTTGTGAAGTGTATTGATTGT	51	YYLNVKQRSEFVKCIDC	2
YTIDEITVREFEKQWRC	2	0.0026		ATGTATTTGACGAATGGGCAGGGTATGCAGCATGTTGTGAAGAGGGTTTGT	51	YYLTNGQGMQHVVKRVC	2
YTILNNSKSKATNT+CC	2	0.0026		ATGTATTTGGCGTAGACGGGGAGTTGTGGGTCGGATGAGCATAAGGTTTGT	51	YYLA+TGSCGSDEHKVC	2
YTIRYSLEWVKVSLLYC	2	0.0026		ATGTATTTTTCGATTTGGAAGTGGCATAATTTGATTATTAAGCATAGTTGT	51	YYFSIWKWHNLIIKHSC	2
YTISTLNSDVQKKDKTC	2	0.0026		ATGTCGAATAATTGGAAGCCTTATGAGTGTTCGCGTTGTGGGACTGGTTGT	51	YSNNWKPYECSRCGTGC	2
YTKFNANGMQTMNMRHC	2	0.0026		ATGTCGAGGATGTGGGTGGTTATTCAGTTGACGCAGTGGCCGAGTAGTTGT	51	YSRMWVVIQLTQWPSSC	2
YTKIIVMTIAAMTSMLC	2	0.0026		ATGTCGCAGCGGATGTATGAGGATAATCCTATGCATGCTCATTAGCGGTGT	51	YSQRMYEDNPMHAH+RC	2
YTKLEDKDNNK+YCMIC	2	0.0026		ATGTCGCAGTGGTTTTGGGGGGTGTTTATGGAGACGATTTGTAAGTTGTGT	51	YSQWFWGVFMETICKLC	2
YTKRQ+NNEHIWSV+QC	2	0.0026		ATGTCGCTTTTGGGGATGTAGATTGTGAGTAAGAAGTTGTAGACGCTGTGT	51	YSLLGM+IVSKKL+TLC	2
YTKSRLMKRFVTKHLRC	2	0.0026		ATGTCGGATATGAAGTGTTAGGGTTAGTATAAGTGGAATTAGAGGACGTGT	51	YSDMKC+G+YKWN+RTC	2
YTLKRIDKIYEKSKDDC	2	0.0026		ATGTCGTAGTAGTGTGAGAGGAGTAGGAGGGTTTAGAATCGGTATATGTGT	51	YS++CERSRRV+NRYMC	2
YTMLRMMNTKCYSIGCC	2	0.0026		ATGTCGTATGATCATACTTTGCCTAAGAAGAAGACGACGTAGACTCATTGT	51	YSYDHTLPKKKTT+THC	2
YTMSNVVKLKHAKCYHC	2	0.0026		ATGTCTAAGAATGTGACGGAGGGGAGGGATAAGGATATTAAGTAGTTGTGT	51	YSKNVTEGRDKDIK+LC	2
YTNEWSVKNELLTTLEC	2	0.0026		ATGTCTAATATTAGGTATGTGTATGTTATGAGTTGGGGTATTACTAATTGT	51	YSNIRYVYVMSWGITNC	2
YTNKNNCSEATTRRRTC	2	0.0026		ATGTCTACGATGACGGAGCGTCTTCGGTGGAGGAGGATTGGTCAGTGTTGT	51	YSTMTERLRWRRIGQCC	2
YTNNAKNHNTRTHTMHC	2	0.0026		ATGTCTAGTCTGTTGGTGTGGGCGATTGGGAAGCTGACGAATATGTATTGT	51	YSSLLVWAIGKLTNMYC	2
YTNVETVIKILNSNILC	2	0.0026		ATGTCTATGAAGCCGCGTGGGAGTTGTCTTGCTGCTTAGAATCATAGGTGT	51	YSMKPRGSCLAA+NHRC	2
YTPQNSCSSKL++KLCC	2	0.0026		ATGTCTATGGTGCTGACGCTTCCTGATACGCATCCGCAGGGTTATGCGTGT	51	YSMVLTLPDTHPQGYAC	2
YTRKHARTTTVTHVEEC	2	0.0026		ATGTCTGCGCGGGTGCCGCAGTATATTGAGACGACGCGGAAGACGAAGTGT	51	YSARVPQYIETTRKTKC	2
YTRKYMSNPTW+VLLHC	2	0.0026		ATGTCTGGGGCGCGGGGGCAGAAGATTACGCGTCGTAGGAATGATCGTTGT	51	YSGARGQKITRRRNDRC	2
YTRVMYSSARWA+DLLC	2	0.0026		ATGTCTGGGTATCCGCCGAAGTCGGAGGTGCTTACTACGAGGGAGTGGTGT	51	YSGYPPKSEVLTTREWC	2
YTSHRITALWPGNRVGC	2	0.0026		ATGTCTTAGCGTGCTATTAGGTAGAAGTATAGGAGGAGTTAGGCTAAGTGT	51	YS+RAIR+KYRRS+AKC	2
YTSMIVNIAMWYNVYRC	2	0.0026		ATGTCTTCGGTGAAGGATTGTATTGGGGTTGTGGGTTGTCAGATGTATTGT	51	YSSVKDCIGVVGCQMYC	2
YTTENGGMPNKGQINTC	2	0.0026		ATGTCTTTGAGTCGGGAGATGCGTAAGGTGTGTAGGTGTAGTAATGCTTGT	51	YSLSREMRKVCRCSNAC	2
YTTRKNLPVYIYMLTMC	2	0.0026		ATGTCTTTGTGTGTTATGGTTACGTGTGTTGGGGATAGGACGTGGATTTGT	51	YSLCVMVTCVGDRTWIC	2
YTVFSRY+KATNNPGSC	2	0.0026		ATGTGGAAGAGTGTGATTAGTGTTGTTATTCTGAGGCGGATGAAGATTTGT	51	YWKSVISVVILRRMKIC	2
YTVMLGL+CNTN+VVKC	2	0.0026		ATGTGGAAGATGATTACGTCGAAGGCGTGGATTGCGACGTGTTGGAAGTGT	51	YWKMITSKAWIATCWKC	2
YTWTEGLTEYMTDRCCC	2	0.0026		ATGTGGAATGTGGTGATTATGACTGAGCTTTTTAGGGATAAGCTGCATTGT	51	YWNVVIMTELFRDKLHC	2
YTWWKSITVTHCAVRWC	2	0.0026		ATGTGGAATTTGAATATTAATTTTAGGTCGTTGCAGTATGATGTTAGGTGT	51	YWNLNINFRSLQYDVRC	2
YTYSSDSAGTRSMIYRC	2	0.0026		ATGTGGACTGAGTTGAAGAAGATTTTGTTTGGGAGTATGCTTTTTGTGTGT	51	YWTELKKILFGSMLFVC	2
YTYYPNRWYVDITPVQC	2	0.0026		ATGTGGACTGGTTATGAGGTGAAGGCTCGGGATGTGTTTTTGAAGATTTGT	51	YWTGYEVKARDVFLKIC	2
YV+KTLTCENMYNTQEC	2	0.0026		ATGTGGACTTCGACTCCGGTTATTTCGTCGGCTCTGCAGCCGCAGCCTTGT	51	YWTSTPVISSALQPQPC	2
YVAKSLRCRIYKFGSTC	2	0.0026		ATGTGGACTTTGGAGTTTGTTTTTTAGATTAGGGTGACGGGTCATTCTTGT	51	YWTLEFVF+IRVTGHSC	2
YVALQALTW+TTPSSGC	2	0.0026		ATGTGGAGGATTACTAAGTGGAATCGGGAGTGGAATTATTTTAAGCCTTGT	51	YWRITKWNREWNYFKPC	2
YVCRSDSEVRVEDWKYC	2	0.0026		ATGTGGAGTTATAATATGAATGAGGTTATGTATATGCTTGCGGATTCGTGT	51	YWSYNMNEVMYMLADSC	2
YVCSRVSIMARTKTRTC	2	0.0026		ATGTGGATGACGAAGTATGTTGTTCGCTATCATGATAAGTTTACTAATTGT	51	YWMTKYVVRYHDKFTNC	2
YVCYVILKRLSGGSKIC	2	0.0026		ATGTGGCAGCTTATTTATTGTAAGAGTGGTATTGCGCGTGAGAGTATGTGT	51	YWQLIYCKSGIARESMC	2
YVDYC+PGEKNVSHMPC	2	0.0026		ATGTGGCAGGGTTCTCAGTAGCGTGAGATGCGGGAGGGTATTGATAATTGT	51	YWQGSQ+REMREGIDNC	2
YVEVFERKLVVKDNEDC	2	0.0026		ATGTGGCATGATAGGCTGTGGAAGACTACTAAGCAGATTATTCATGGGTGT	51	YWHDRLWKTTKQIIHGC	2
YVEWRVNHLAMNLLTAC	2	0.0026		ATGTGGCTGTGGAAGTGGAGTGTTAGTTTGGTTATGTGTGTTGTGTTGTGT	51	YWLWKWSVSLVMCVVLC	2
YVFDSVRRAGRWL+IAC	2	0.0026		ATGTGGGATGTGTGGGGGAATAAGAATTATATTATTTATGATATTAATTGT	51	YWDVWGNKNYIIYDINC	2
YVFIMLERYVSQWPSGC	2	0.0026		ATGTGGGCGATGACTGATGATCAGAGTACGAGGGTGTTGATGTTGGATTGT	51	YWAMTDDQSTRVLMLDC	2
YVGIVVEIDLHRERTWC	2	0.0026		ATGTGGGGTAGTTATGTGTTTTATTGTCTGATTAAGGTGTATTTGCCGTGT	51	YWGSYVFYCLIKVYLPC	2
YVGNRMPASSYNTCKDC	2	0.0026		ATGTGGGTGATTGAGATGAAGGAGAAGTATACTCCGTATAAGATTAAGTGT	51	YWVIEMKEKYTPYKIKC	2
YVHEQNEVSWKFND+IC	2	0.0026		ATGTGGGTTATGGTGATTTGGAGGAAGATTAGTGTGTCTATTGAGGATTGT	51	YWVMVIWRKISVSIEDC	2
YVILNHMHSWYKIRSLC	2	0.0026		ATGTGGTAGATTGGTGGTATGACGTGGTGGGTTTGGCGTACTTTTATGTGT	51	YW+IGGMTWWVWRTFMC	2
YVILPWEWRQSFLESMC	2	0.0026		ATGTGGTAGGTTATTGTGCTGAGGAAGAATTGTGATCGGTAGATTTAGTGT	51	YW+VIVLRKNCDR+I+C	2
YVIVVNTMNATRSQHSC	2	0.0026		ATGTGGTCGATTGAGTTGGTGCGTTGGCTGTAGAGTACGTTGGATTGGTGT	51	YWSIELVRWL+STLDWC	2
YVKK+SGKIVVMISRDC	2	0.0026		ATGTGGTGGTCTTATCCTGTGGGGAGTGTTTTGTCGTGTTATCGTTGGTGT	51	YWWSYPVGSVLSCYRWC	2
YVKMKNWLRLISDRLWC	2	0.0026		ATGTGGTTGAAGAAGTGGGTTAATTATTGT	30	YWLKKWVNYC	2
YVKNSKSSVCYG+ANLC	2	0.0026		ATGTGGTTTAGGTTGTATTGTTGGTTTTGGAAGCATGAGTCGATTAATTGT	51	YWFRLYCWFWKHESINC	2
YVKPGTGSRNRVWEKIC	2	0.0026		ATGTGGTTTAGTTTGCTGAAGGATGGGGAGCGTACTACGTTTATGCAGTGT	51	YWFSLLKDGERTTFMQC	2
YVKTEAYKNNRHSGGRC	2	0.0026		ATGTGTAAGATTTCTGTGAAGGTGAATCGTTGTAATATTTAGAAGGCGTGT	51	YCKISVKVNRCNI+KAC	2
YVKTRLTGMSM+PKGIC	2	0.0026		ATGTGTAAGGTTTGTAAGTAGGTGCAGCATTGGATGAAGAAGGGTTATTGT	51	YCKVCK+VQHWMKKGYC	2
YVLIIIDFRKERLPTPC	2	0.0026		ATGTGTAATAATACGAAGCTTATGACGTGTAAGCATAAGGTTAAGTGTTGT	51	YCNNTKLMTCKHKVKCC	2
YVLNELLAAVTKYWHVC	2	0.0026		ATGTGTAATGAGGTGAAGTATGTTAATAATATTATTGAGATGGTGTGGTGT	51	YCNEVKYVNNIIEMVWC	2
YVLRLYWGSSENGYLLC	2	0.0026		ATGTGTAGACTTTTGGGCGGATGTAGAAGTCTGATAAGAATCATTTGT	48	YCRLLGGCRSLIRIIC	2
YVLTKQSVHPRKGAGIC	2	0.0026		ATGTGTAGGACGAAGCGTGCGGTTTGGCATCCGCATTGTGGGTAGCGTTGT	51	YCRTKRAVWHPHCG+RC	2
YVMATIAAALTCFTRGC	2	0.0026		ATGTGTAGGAGTGGTGTTTTTAGTATTTATATGAATGAGTTTAATTAGTGT	51	YCRSGVFSIYMNEFN+C	2
YVMCITSVVEIARRQTC	2	0.0026		ATGTGTAGGATGTAGACTTCGGGTAAGCATGATTCGGAGAGTATTGCGTGT	51	YCRM+TSGKHDSESIAC	2
YVMETKRSGRERLTMMC	2	0.0026		ATGTGTAGTGGTCTGTTGCATTCGGTTACTTTGTTTTTTGTGGTTCTGTGT	51	YCSGLLHSVTLFFVVLC	2
YVMNSS+SCLI+SRAFC	2	0.0026		ATGTGTATGGCTGAGTCGCGGGAGAAGAGTTATTATAAGATGGGGAGTTGT	51	YCMAESREKSYYKMGSC	2
YVMTNIYISSITIMPTC	2	0.0026		ATGTGTATGGTGGAGAGTGGTATGATGGTGAAGGATGATATGGAGAAGTGT	51	YCMVESGMMVKDDMEKC	2
YVNGSEISWWISVRYKC	2	0.0026		ATGTGTATGTCGCTGAATAGTATTCAGTAGCTGGTGAGTTCGACGCATTGT	51	YCMSLNSIQ+LVSSTHC	2
YVNLNIYSSNGCYLQSC	2	0.0026		ATGTGTATTATGAGTGGTAGTGGGCTTTATGTGTGTAGTAGGCATGCTTGT	51	YCIMSGSGLYVCSRHAC	2
YVNNSPVYHERRQPDLC	2	0.0026		ATGTGTATTTATAGTAGTGTGTATAGTTATCAGATTTGGGTTTGTAGGTGT	51	YCIYSSVYSYQIWVCRC	2
YVPSNVELGLRSNEFRC	2	0.0026		ATGTGTCATTATAGGAGTAGGGCGTATAGTTGGCCTGTTTATAAGTCGTGT	51	YCHYRSRAYSWPVYKSC	2
YVRISICVWDIEWTARC	2	0.0026		ATGTGTCATTATTGGATAATAATTATCAGTTTTGTTAAGTCGTGT	45	YCHYWIIIISFVKSC	2
YVRKGNHGD+GNYVSNC	2	0.0026		ATGTGTCCTACGGCGAATAGGCAGATTGAGTTGCATTTGCATACGCATTGT	51	YCPTANRQIELHLHTHC	2
YVRYCWLNTNSQLHNMC	2	0.0026		ATGTGTCTGCTTTGGTGGAAGTCGATGTTTATTGAGCCGAGGTCTATGTGT	51	YCLLWWKSMFIEPRSMC	2
YVSEKKEMRTVVGKM+C	2	0.0026		ATGTGTCTGGATGATATTTATAAGTGGTTGACGGTTATTTTGTTGGATTGT	51	YCLDDIYKWLTVILLDC	2
YVSGEVQTTSGDEAIVC	2	0.0026		ATGTGTCTTCCTATGATGCTGCCTACTATGAGTCAGATGGAGATTATGTGT	51	YCLPMMLPTMSQMEIMC	2
YVSGKGKRNQDVVRNNC	2	0.0026		ATGTGTCTTGCTATGAGGGATGATTAGACTGCTGTGAATGAGCAGCCTTGT	51	YCLAMRDD+TAVNEQPC	2
YVSGVTEQQQS+KWEHC	2	0.0026		ATGTGTGAGCAGAATAATTGGGAGATTACTATTCGTTTGAGGATTGTTTGT	51	YCEQNNWEITIRLRIVC	2
YVSKSGRARTPSSRM+C	2	0.0026		ATGTGTGAGGCTTATGTTTATTTTATGAATCATGGTGAGATGTATAAGTGT	51	YCEAYVYFMNHGEMYKC	2
YVSQIKKMEIILRVWFC	2	0.0026		ATGTGTGATGAGATTTATTATCATCAGAAGGAGGTGCTTAAGACGCATTGT	51	YCDEIYYHQKEVLKTHC	2
YVSRKPMLRMVEYQPNC	2	0.0026		ATGTGTGGGAGTGTTAATGTGGGTTGGTCGAGGTTTATTGTTATTTTGTGT	51	YCGSVNVGWSRFIVILC	2
YVSRKRPRSYEMTESLC	2	0.0026		ATGTGTGTGAAGACTTGTGTTTATAATCTTAAGAATGTGTGTGAGTATTGT	51	YCVKTCVYNLKNVCEYC	2
YVSVNVYNCTARWFITC	2	0.0026		ATGTGTGTGTGTACTGATCATGCTCTGAATAAGTCGATTATGCGTAAGTGT	51	YCVCTDHALNKSIMRKC	2
YVTGMKAKEPPKPAQAC	2	0.0026		ATGTGTGTTATGAAGTGGTAGACGTATTGGTTTAAGCATTGGGTGAAGTGT	51	YCVMKW+TYWFKHWVKC	2
YVTHDDYLGTWDCTQYC	2	0.0026		ATGTGTTAGGAGATTATTAAGGTTGATATGCGGATTAGTATTAATAAGTGT	51	YC+EIIKVDMRISINKC	2
YVTRCAMSDNNNTHNAC	2	0.0026		ATGTGTTATAAGATTTGGGCGTATTATTATAGGTCGAGTGTGAATTTTTGT	51	YCYKIWAYYYRSSVNFC	2
YVTRVAGDRQNYICSPC	2	0.0026		ATGTGTTATAAGTCGATTATGTATCTGGCGGATACGAATAATAATTGGTGT	51	YCYKSIMYLADTNNNWC	2
YVVDVYWWLNGCIRKGC	2	0.0026		ATGTGTTGGATTAGTGTTGGTTAGAAGAATCCGTTTTATCGTTTGATGTGT	51	YCWISVG+KNPFYRLMC	2
YVVIELREIDFKILSLC	2	0.0026		ATGTGTTGGTTTATGGATTAGTCTTTGTAGATTGCTGTGATGACTCAGTGT	51	YCWFMD+SL+IAVMTQC	2
YVWDYVWLRLFYAGMHC	2	0.0026		ATGTGTTGGTTTCCTAATATGACTTGTCATCCTTATAATGATGGGGCGTGT	51	YCWFPNMTCHPYNDGAC	2
YVWFWSRDMVLGLANSC	2	0.0026		ATGTGTTGTGGTGTGGTGATTAATTGGCTGGGGAATAGTGTTAGGATTTGT	51	YCCGVVINWLGNSVRIC	2
YVWQFIMLVKNIAEWKC	2	0.0026		ATGTGTTTGAGTGATGAGAATAAGAATAATATGGTTATTATTGTGTATTGT	51	YCLSDENKNNMVIIVYC	2
YW+IGGMTWWVWRTFMC	2	0.0026		ATGTGTTTTATGATTGTTTCGAATGTTGTTTTTGGTACGGTGAAGTATTGT	51	YCFMIVSNVVFGTVKYC	2
YW+VIVLRKNCDR+I+C	2	0.0026		ATGTGTTTTTTTCAGACGGAGGATGGGTTGATTAGTTGGAATAGTATGTGT	51	YCFFQTEDGLISWNSMC	2
YWAMTDDQSTRVLMLDC	2	0.0026		ATGTTGAATGGTCAGGGTTGTAGGGATGCGTATGAGAGTTGGGCTCAGTGT	51	YLNGQGCRDAYESWAQC	2
YWDVWGNKNYIIYDINC	2	0.0026		ATGTTGACTGTTGATGTGCGTGTTAAGGGTTGTTGGAAGTGTAGGAGTTGT	51	YLTVDVRVKGCWKCRSC	2
YWFRLYCWFWKHESINC	2	0.0026		ATGTTGAGGCCGGGGGAGAGTACGTCGTGGTATCCGATTCAGAATCTGTGT	51	YLRPGESTSWYPIQNLC	2
YWFSLLKDGERTTFMQC	2	0.0026		ATGTTGAGTAATACTATTAGGTCGAGGTATAGGTTTGGGTATAGGTGGTGT	51	YLSNTIRSRYRFGYRWC	2
YWGSYVFYCLIKVYLPC	2	0.0026		ATGTTGAGTGCTCTGGGTGTTGGTGAGACGCTTGGTTCGAATCAGATGTGT	51	YLSALGVGETLGSNQMC	2
YWHDRLWKTTKQIIHGC	2	0.0026		ATGTTGATGATGAGGTATGGGAAGAGGTATAGGTGGCGTAAGAGGAATTGT	51	YLMMRYGKRYRWRKRNC	2
YWKMITSKAWIATCWKC	2	0.0026		ATGTTGATTACGCAGTGCTGTTATACGAGTATGCCGAATGAGCAGTCGTGT	51	YLITQCCYTSMPNEQSC	2
YWKSVISVVILRRMKIC	2	0.0026		ATGTTGCATGAGGTTTATATTATGTTGAATATGATGAAGGATGGTTCGTGT	51	YLHEVYIMLNMMKDGSC	2
YWLKKWVNYC	2	0.0026		ATGTTGCCTACGCCTGATCGGCTTATGATTCATACTCCGAAGCAGGGGTGT	51	YLPTPDRLMIHTPKQGC	2
YWMTKYVVRYHDKFTNC	2	0.0026		ATGTTGCGGATTACTTCTAAGCTTTCGTTTGGGATTTCGAGGATGCGTTGT	51	YLRITSKLSFGISRMRC	2
YWNLNINFRSLQYDVRC	2	0.0026		ATGTTGCGGCCGAGGAATCGGAGGAGGTATAATGATCATAGTAATTTGTGT	51	YLRPRNRRRYNDHSNLC	2
YWNVVIMTELFRDKLHC	2	0.0026		ATGTTGCTGGCGGATGAGAAGGTTGTGATTACTATTGTGTAGCGTTGTTGT	51	YLLADEKVVITIV+RCC	2
YWQGSQ+REMREGIDNC	2	0.0026		ATGTTGGAGAGGGATCAGACTATGCAGATTGGGAGTTTGCAGGTTGTGTGT	51	YLERDQTMQIGSLQVVC	2
YWQLIYCKSGIARESMC	2	0.0026		ATGTTGGATCAGAAGGTGTGGAAGGAGAATTCGTTTACGCAGAATTAGTGT	51	YLDQKVWKENSFTQN+C	2
YWRITKWNREWNYFKPC	2	0.0026		ATGTTGGCGAATAAGTTGAATTTGATGTTGCTGACGCTGGTTAATGCGTGT	51	YLANKLNLMLLTLVNAC	2
YWSIELVRWL+STLDWC	2	0.0026		ATGTTGGCGAGGAATGGGTTGGAGGAGAGTAATGTTCTTGTGTGGTATTGT	51	YLARNGLEESNVLVWYC	2
YWSYNMNEVMYMLADSC	2	0.0026		ATGTTGGCGAGTAAGAGTGAGGTTAATTTTATGGTGGTTTGGGCTGCTTGT	51	YLASKSEVNFMVVWAAC	2
YWTELKKILFGSMLFVC	2	0.0026		ATGTTGGCGGTTCAGATTGTGGTTCATCATATGATGAGGGTGTAGAGGTGT	51	YLAVQIVVHHMMRV+RC	2
YWTGYEVKARDVFLKIC	2	0.0026		ATGTTGGGGGGGCATGTGGTGAAGCATGGTTAGGCGGAGGAGATGCTGTGT	51	YLGGHVVKHG+AEEMLC	2
YWTLEFVF+IRVTGHSC	2	0.0026		ATGTTGTATAATAGGAATACTGTGAAGTTTACTAAGCGGCATGAGAGGTGT	51	YLYNRNTVKFTKRHERC	2
YWTSTPVISSALQPQPC	2	0.0026		ATGTTGTATAATATGAGGCATGGTGGTGTGAGGCAGTATCATGGTAGGTGT	51	YLYNMRHGGVRQYHGRC	2
YWVIEMKEKYTPYKIKC	2	0.0026		ATGTTGTATATTTGGTGTCAGTGGAAGGATGGGTTGAGTGCGTCTGTTTGT	51	YLYIWCQWKDGLSASVC	2
YWVMVIWRKISVSIEDC	2	0.0026		ATGTTGTATCATGAGAGGGTGAAGTTGGGGTTCTTGCGGTATACGGCGTGT	51	YLYHERVKLGFLRYTAC	2
YWWSYPVGSVLSCYRWC	2	0.0026		ATGTTGTATCGTAGGAGTATTCGTAGTAAGAGGGATATGTCGGATGGTTGT	51	YLYRRSIRSKRDMSDGC	2
YYAANQQEQLEKYWRGC	2	0.0026		ATGTTGTATGCGGATAAGGATAGTTGGGTGAGGAATGAGGTTCGGTTTTGT	51	YLYADKDSWVRNEVRFC	2
YYAKSYLSTSQLPDNRC	2	0.0026		ATGTTGTATTATTTTATTTTTTGTGTTGCTTATAGTGAGAAGAAGGATTGT	51	YLYYFIFCVAYSEKKDC	2
YYAPARNRMPQIMKDYC	2	0.0026		ATGTTGTATTCGGAGCATATTATGCCGAATGAGGATGGGATGCAGCTGTGT	51	YLYSEHIMPNEDGMQLC	2
YYAVGNFIKVMLEKYGC	2	0.0026		ATGTTGTATTGGTGTAAGAGTAAGAATGAGCATCCGCTTTATGTTTTGTGT	51	YLYWCKSKNEHPLYVLC	2
YYCARIAFSQINMEL+C	2	0.0026		ATGTTGTCGAGGACGTGTTGGACGAAGGATAGGTGGTATCGGGATTAGTGT	51	YLSRTCWTKDRWYRD+C	2
YYDKACCVRVRDYVQLC	2	0.0026		ATGTTGTGGAAGACGGAGCCTAATCAGTAGCTTCATTGTCCGTGTCTGTGT	51	YLWKTEPNQ+LHCPCLC	2
YYDVKYVKPYVIIKYLC	2	0.0026		ATGTTGTGGAAGGGGTTGTGGATTAGGTGGAATGTGTTTGAGAGGGTTTGT	51	YLWKGLWIRWNVFERVC	2
YYEKKACMSQNRRSEGC	2	0.0026		ATGTTGTGTAATGCTGATTAGCAGTTTCACTGGCCTCTTGTTACGCTGTGT	51	YLCNAD+QFHWPLVTLC	2
YYESLGVIRITVTISRC	2	0.0026		ATGTTGTTGAATTGTAGTGCGTGGGTTAAGAGGTGGATTAAGGAGCTTTGT	51	YLLNCSAWVKRWIKELC	2
YYEYCRIILLLLDLSDC	2	0.0026		ATGTTGTTGAGTTATGGTTGGTGGGAGAGTGGGTATTTGAGTTTTACTTGT	51	YLLSYGWWESGYLSFTC	2
YYFSIWKWHNLIIKHSC	2	0.0026		ATGTTGTTGCGTAGGTCTACTATTAGTGGGTTGTTTTGTCAGATGAAGTGT	51	YLLRRSTISGLFCQMKC	2
YYGISNESWEDVNYKEC	2	0.0026		ATGTTGTTGGCGATGAAGGAGGATAGTTGGTGGTGGCTTTGGATGGATTGT	51	YLLAMKEDSWWWLWMDC	2
YYHVVQSTILNYWWILC	2	0.0026		ATGTTGTTGTATGTGGTGTAGGTGTGTGTTTATACGAAGTTTCAGGATTGT	51	YLLYVV+VCVYTKFQDC	2
YYIFLWCMNDTETCESC	2	0.0026		ATGTTTAAGAAGTGTAATTGTTATATGAATTAGTTTACTGAGAGGAGTTGT	51	YFKKCNCYMN+FTERSC	2
YYIKKCNGNKTLL+CSC	2	0.0026		ATGTTTAATAAGTAGAATGGTTTGGTGTGGATGTGGAATGCGGCGAAGTGT	51	YFNK+NGLVWMWNAAKC	2
YYKDKDSDGMEIYSTDC	2	0.0026		ATGTTTAATGGTAGTGATATTATGGTTGCTTGGGGTATTAAGGGTGAGTGT	51	YFNGSDIMVAWGIKGEC	2
YYKDRYKISEHSM+NSC	2	0.0026		ATGTTTAATTTTAAGCAGTAGTAGGATGTGCCGATTAGTATGGGGAAGTGT	51	YFNFKQ++DVPISMGKC	2
YYKGIGTTWTWYRMNYC	2	0.0026		ATGTTTACGACGAAGGGTCTGGTGTGGACTAGGCTGTGGAGGAAGCATTGT	51	YFTTKGLVWTRLWRKHC	2
YYKNDNSFASRDIDRKC	2	0.0026		ATGTTTAGGGCGGTGAATCCTATTTTGGCTCATGATGATCCTCATCATTGT	51	YFRAVNPILAHDDPHHC	2
YYKNVEKDMGSGGIVSC	2	0.0026		ATGTTTAGTAATTGGGTGGTTAATGGTTATAATGTGTTTGGGACTGGGTGT	51	YFSNWVVNGYNVFGTGC	2
YYLA+TGSCGSDEHKVC	2	0.0026		ATGTTTATGGTTAATATTGAGTGTATTAGGATGGTGGGTGAGTATTTGTGT	51	YFMVNIECIRMVGEYLC	2
YYLKWQRQG+LA+GMFC	2	0.0026		ATGTTTATGTTGACGTATGAGATTGAGCTGGAGACTGTTTATTTTAGTTGT	51	YFMLTYEIELETVYFSC	2
YYLNVKQRSEFVKCIDC	2	0.0026		ATGTTTATTGAGAATTTTGCTACGGTGCTGAATGATCTTTATCATATTTGT	51	YFIENFATVLNDLYHIC	2
YYLTNGQGMQHVVKRVC	2	0.0026		ATGTTTATTTAGGTTGTGTTGTGGAATTGTGTGTAGAATAGTCATAGGTGT	51	YFI+VVLWNCV+NSHRC	2
YYMHCGSDSAVWYKYEC	2	0.0026		ATGTTTCAGACTAATATTGGTTCTAGTACTAATAATAAGCCTAAGTTGTGT	51	YFQTNIGSSTNNKPKLC	2
YYMM+TNIERDME+KRC	2	0.0026		ATGTTTCAGAGTTAGCCTATGCGGAGTGGTAGGCGGTTTATGATTGGGTGT	51	YFQS+PMRSGRRFMIGC	2
YYMPSIYNTVCTNRTMC	2	0.0026		ATGTTTCCGACGAAGGGGGATGATGTGCATGCGATTAATGTTGGTATGTGT	51	YFPTKGDDVHAINVGMC	2
YYRHWSEKSWSEYLRTC	2	0.0026		ATGTTTCCGGAGAGTGGTTATCGTGGTATGGTGAAGTATAATGTGATGTGT	51	YFPESGYRGMVKYNVMC	2
YYRIIRIVYKWKCLLVC	2	0.0026		ATGTTTCGGCAGTGTGTTAGGTGTCAGCAGGGGCATAATATGCTGTCTTGT	51	YFRQCVRCQQGHNMLSC	2
YYRKDYIRSWLTIRFSC	2	0.0026		ATGTTTGAGGATAATTGGGATCAGATTAAGTAGGCTTTTAATGCGAATTGT	51	YFEDNWDQIK+AFNANC	2
YYRYTHSSNLYTWEVSC	2	0.0026		ATGTTTGCGAAGGAGGGGAGGACTCTTAGGTTTGATTAGGATAAGAATTGT	51	YFAKEGRTLRFD+DKNC	2
YYSHAVEFFNGKWYFWC	2	0.0026		ATGTTTGCGTGGTATAGGCTGTATCTTTTGAAGAGTTATCTTGCGCATTGT	51	YFAWYRLYLLKSYLAHC	2
YYSKTFTV+EWISTIMC	2	0.0026		ATGTTTGGGATGATGCCTTAGGCGAGTAGTAAGTATATGAGGTGTAATTGT	51	YFGMMP+ASSKYMRCNC	2
YYSMKLVIPWCLEKSCC	2	0.0026		ATGTTTGGGGTTAGTAATTGTTAGGAGAAGCATAAGTAGAGTTCTCCGTGT	51	YFGVSNC+EKHK+SSPC	2
YYSSELRMFRS+S+++C	2	0.0026		ATGTTTGTGCTGATGGATTTGAGGGGTAGTGGGGTTAATAGGATGAATTGT	51	YFVLMDLRGSGVNRMNC	2
YYTLRLPASRIKSMLQC	2	0.0026		ATGTTTGTTAGGTGTTGTGGGGAGTGGTATTGGTGGAAGGGTCCGACGTGT	51	YFVRCCGEWYWWKGPTC	2
YYVCVCWLRGTKVQIWC	2	0.0026		ATGTTTTAGGAGAATACTATGCAGAGGCGTTGTAGTCATAGTGTGCAGTGT	51	YF+ENTMQRRCSHSVQC	2
YYVEKRKNL+CHLITMC	2	0.0026		ATGTTTTATAGGTCTTTTGGTGGGGAGTGTAATCTGCAGAAGAGTCATTGT	51	YFYRSFGGECNLQKSHC	2
YYVPIKRTSMNTCHDVC	2	0.0026		ATGTTTTATATGTATAATGTGAATTGGTTTCTGAGGACGTTTAATGAGTGT	51	YFYMYNVNWFLRTFNEC	2
YYVYMRLETTTVIMNLC	2	0.0026		ATGTTTTATATTTGGTATCTGCTGAGTAGTGAGAATTGTTTGAATAATTGT	51	YFYIWYLLSSENCLNNC	2
YYW+CISHNYLVWNRSC	2	0.0026		ATGTTTTATGAGTTTAGTTGGGAGAAGATTTTTAGTGTTAAGTTTATTTGT	51	YFYEFSWEKIFSVKFIC	2
YYWLQCYLVIARVIKEC	2	0.0026		ATGTTTTATTGGTTGAATGAGTGGGTTAATAGTACTTGGATTACTGATTGT	51	YFYWLNEWVNSTWITDC	2
YYWRCAWRPNRSQD+VC	2	0.0026		ATGTTTTGGAAGGCGAGGGGTAGGTGGTATTATCTTTATCAGCTTACTTGT	51	YFWKARGRWYYLYQLTC	2
YYYFEIRYVYWLRLKSC	2	0.0026		ATGTTTTGTAATATGTGGACGTCTGAGTATAAGATTTTGTGTACTAATTGT	51	YFCNMWTSEYKILCTNC	2
YYYINDYTIEFQTFIAC	2	0.0026		ATGTTTTTGGATATGGTTAAGATTATGGCGCTGAAGTGTGTGAATGTGTGT	51	YFLDMVKIMALKCVNVC	2
YYYLFSLRRHLKYLVAC	2	0.0026		ATGTTTTTTTGTCCTAAGAAGACGTCGGCTTCTTATGTTGCGGATACGTGT	51	YFFCPKKTSASYVADTC	2
I+CIVDYGIPQRRHDKC	1	0.0013		AAGAATAAGGATGATATTTAGCAGAAGATGAGGCATACGTCGAAGAATTGT	51	KNKDDI+QKMRHTSKNC	1
I+DISMMRSLNDECHRC	1	0.0013		AAGAATGAGAAGCATATTTAGGGGTTTAGTTGGCATGTGTCGTCGACGTGT	51	KNEKHI+GFSWHVSSTC	1
I+SVRKPTYYGYAKSGC	1	0.0013		AAGATTATTTAGACGAGTTATCCTATTTAGGATCGGTGTAATCATTAGTGT	51	KII+TSYPI+DRCNH+C	1
I+WHQTNQAGNCMNKGC	1	0.0013		AAGCATTGTTAGTGTGCGCCTGTTCAGGATGCTAATGAGCTGGCGAATTGT	51	KHC+CAPVQDANELANC	1
IADNNGS+RIASLDMAC	1	0.0013		AAGTATGCGTGGATTCAGATTGTTAGGCTGTTTCAGTATAATGCGGGGTGT	51	KYAWIQIVRLFQYNAGC	1
IAGVKTHKNLRMSRANC	1	0.0013		AAGTGGACTATTCGGTTGACGTTGACTCATTATAAGGGTAGTATTCCTTGT	51	KWTIRLTLTHYKGSIPC	1
IASFCINEWSD+KSMVC	1	0.0013		ACGAAATATCCGAATACTAATAAGGGGAATACGTTGAGGAAGGAGATTTGT	51	TKYPNTNKGNTLRKEIC	1
IAWCYNFHGVNYSRP+C	1	0.0013		ACGAAGAAGGTTTCTTTTATTGTGAGGGATTCTGATTATAATGCTAGGTGT	51	TKKVSFIVRDSDYNARC	1
ICLRHCFVYGYDMMMEC	1	0.0013		ACGAAGACGTAGATTGCTTTGAGGTTTAAGAGTGCGAATAAGACTTAGTGT	51	TKT+IALRFKSANKT+C	1
ICNSLVARCWRHIRTPC	1	0.0013		ACGAAGACGTAGGCGTATGGGACTAAGACGTGTTAGCAGAGTTATAGTTGT	51	TKT+AYGTKTC+QSYSC	1
ICYNYVNSM+WHRPQLC	1	0.0013		ACGAAGACTAGGCCTGCTAAGCCGAATAATAAGGTTTCGAGGAGTCAGTGT	51	TKTRPAKPNNKVSRSQC	1
IDDLTNTFQEDTLCYLC	1	0.0013		ACGAAGAGGGATACTTATGATGATAGTTCTCTGAAGATTGGGACTGTTTGT	51	TKRDTYDDSSLKIGTVC	1
IDEEDFCL+AGQQPLEC	1	0.0013		ACGAAGAGTGTGAAGTATCATTCGAATGGTAGGAAGTGGTGTTAGAGTTGT	51	TKSVKYHSNGRKWC+SC	1
IDKTYDRGYYYREFDKC	1	0.0013		ACGAAGATTCCTTGTCATTATATGGGTTTTGCGAATGTTTGTCATTATTGT	51	TKIPCHYMGFANVCHYC	1
IDPHVRVYRSNMDALFC	1	0.0013		ACGAAGATTTGTTTTGGTGATAAGTAGATTTTGCAGGTGAAGTGGGAGTGT	51	TKICFGDK+ILQVKWEC	1
IDSDLICPINVN+RAWC	1	0.0013		ACGAAGCCGGGTCATAAGTATTTGGATTTTAATAAGATGGAGGAGTAGTGT	51	TKPGHKYLDFNKMEE+C	1
IDTKEDTAWSNVRRVYC	1	0.0013		ACGAAGGATAGTTATGGGCCGCGTAGGTGGAAGCATATTAGTTTTCATTGT	51	TKDSYGPRRWKHISFHC	1
IDWANLKAEKGDRYWNC	1	0.0013		ACGAAGGGTAAGTGGTGGTATTATGCGTGGACTGTTAAGGAGAGGTGTTGT	51	TKGKWWYYAWTVKERCC	1
IEFVELRNILPRKLHGC	1	0.0013		ACGAAGGTGATGAAGGAGGATTTTTGGGTTTTTATTTTGAAGTAGTGGTGT	51	TKVMKEDFWVFILK+WC	1
IEVEEMHQVEALSRTEC	1	0.0013		ACGAAGGTTGATGGGCGTAATAAGAATACTGAGATTTGTACTCAGTTTTGT	51	TKVDGRNKNTEICTQFC	1
IEVEKHVIFEDSQRIVC	1	0.0013		ACGAAGTAGTAGGGTACTTATGGTATTCCGTCGAATTTTTAGGCGCCTTGT	51	TK++GTYGIPSNF+APC	1
IGIVDN+NVKNN+ST+C	1	0.0013		ACGAAGTATATTATGAATGATGATAGTTATGATAATGGTGGGAATGTGTGT	51	TKYIMNDDSYDNGGNVC	1
IGIVRAQCMCSKNTSLC	1	0.0013		ACGAAGTGTTTTGATAATGAGTGGAATCTGGTTCCTGTTGTTAGGTTTTGT	51	TKCFDNEWNLVPVVRFC	1
IGNFRRVRRSSDNGGNC	1	0.0013		ACGAAGTTTAGTTTTGTGCGGGCTTATCATGAGCCGCCTTCTTATGAGTGT	51	TKFSFVRAYHEPPSYEC	1
IGRRYQKQ+DSMSMKYC	1	0.0013		ACGAATAAGCAGAAGGGGCTGAGGAAGAGTACTTATAATCTTAAGACTTGT	51	TNKQKGLRKSTYNLKTC	1
IGSEGSFYIEMNYKAC	1	0.0013		ACGAATAAGGTTAGGTATTCGCGTGAGATGTGGATGGCTCATAATTAGTGT	51	TNKVRYSREMWMAHN+C	1
IIKEHRGMSNIVMGREC	1	0.0013		ACGAATAATAAGGAGTGTGCTTAGTATCAGTATATTGTGGTGCAGAATTGT	51	TNNKECA+YQYIVVQNC	1
IILTRMRLYKKKAASDC	1	0.0013		ACGAATACTAAGAATACTATGGGTTAGATGTTGGATTAGTTGCTTAGGTGT	51	TNTKNTMG+MLD+LLRC	1
IIQGDQWYVNTRLSNFC	1	0.0013		ACGAATACTCTGAGTGTTTTGAATAATGGTCCGGTGTATGCTAGGGGGTGT	51	TNTLSVLNNGPVYARGC	1
IIR+ARRQ+IIINV+QC	1	0.0013		ACGAATAGTATGAGTAATAATACGATGCTTCGGATTCAGATTGTTCCGTGT	51	TNSMSNNTMLRIQIVPC	1
IKGNDSGYTNLTKLWLC	1	0.0013		ACGAATAGTGCGATTTTGAGTCATAGGAGTTGTATGATGTGGCCTGCTTGT	51	TNSAILSHRSCMMWPAC	1
IKKAELSQNNDKIANGC	1	0.0013		ACGAATAGTTTGAAGTGTAATGATCGGGGTTATGTTTTGCTGAGGGCTTGT	51	TNSLKCNDRGYVLLRAC	1
IKKWH+DNKNVLMMMGC	1	0.0013		ACGAATATTTATAAGAAGAAGATTCTGACTCAGAATTGGGATAGGACTTGT	51	TNIYKKKILTQNWDRTC	1
IKLC+STHKNK+KAM+C	1	0.0013		ACGAATCAGGAGGTGGTTCATTAGGGTTCTAATAATGAGCGTTTGGAGTGT	51	TNQEVVH+GSNNERLEC	1
IKMIKDLSDKSDVMIWC	1	0.0013		ACGAATCATTGGACGTAGTTGTATAGGACGCCGAGTTCGAGGCGGACTTGT	51	TNHWT+LYRTPSSRRTC	1
IKMS+RDKHVMANAFYC	1	0.0013		ACGAATCCGGCGTATTGGCTGATGAGTAAGTGGTAGAATTTGAATAGTTGT	51	TNPAYWLMSKW+NLNSC	1
IKPKERSKWNCMTNGAC	1	0.0013		ACGAATCCTATTAATACTGCGCGTAGTGTTGTGGGTGGGAATCAGAATTGT	51	TNPINTARSVVGGNQNC	1
IKSE+KKKHIMSEPQKC	1	0.0013		ACGAATCGTGGGAGTATGGTGACTTTTTAGGTTATGCAGAGGTGTCTTTGT	51	TNRGSMVTF+VMQRCLC	1
IKSVE+SNCRNLAG+GC	1	0.0013		ACGAATCTGTTGGAGAGTAAGTATTTTTGGAATGTTAATAAGCATACGTGT	51	TNLLESKYFWNVNKHTC	1
IKYIKTA+QERSNF++C	1	0.0013		ACGAATGATACTGGTTAGAGGAATATTACTCTTCCGAGGACGTTTGCGTGT	51	TNDTG+RNITLPRTFAC	1
IL+WTKQWRRDGQNMQC	1	0.0013		ACGAATGATGTTGATGAGGTGGTGCATTTGTTGGGTGATTATGTTCTGTGT	51	TNDVDEVVHLLGDYVLC	1
ILGRDFYRPSKAHTLTC	1	0.0013		ACGAATGGTGATATGACGAGTGTGCGGTTGTAGTCGGGGGAGTCGATTTGT	51	TNGDMTSVRL+SGESIC	1
ILHNTR+KCPNRVY+AC	1	0.0013		ACGAATTGTGGGTATTTGCGTTTTAATGTGGGTAGGCAGCAGACGAAGTGT	51	TNCGYLRFNVGRQQTKC	1
ILMSYPK+AVNVWYRSC	1	0.0013		ACGACGACTATTTAGACTAATAATATTGATGGGTCTAAGAATAGGACGTGT	51	TTTI+TNNIDGSKNRTC	1
ILNPIHKCEMRA+NLCC	1	0.0013		ACGACGACTCTGCGTATTTATAGTATTATTGCTAAGGTTCTGTAGGCTTGT	51	TTTLRIYSIIAKVL+AC	1
ILQLKYMKNIANWRTLC	1	0.0013		ACGACGTAGAGGGGTGTGAGGTCGAATTTGCCTAAGACTCTGAGTAGGTGT	51	TT+RGVRSNLPKTLSRC	1
ILTDTHGWMNDIIVKHC	1	0.0013		ACGACTAATGAGGTGAGTTAGTCGTCTGTGGAGCCGACTCAGCCGATTTGT	51	TTNEVS+SSVEPTQPIC	1
ILTVVERLCSEALRP+C	1	0.0013		ACGACTAGTCATACGGGTAGGCGGCGGAATAAGGTGACTACTGCTCATTGT	51	TTSHTGRRRNKVTTAHC	1
ILVYTNIRKPNGKQALC	1	0.0013		ACGACTGGGAAGATGAGTTATGTGAGTAGGTTTGAGCAGTGTGCGATTTGT	51	TTGKMSYVSRFEQCAIC	1
IMAEVRESWSDNTEPSC	1	0.0013		ACGACTTAGAATTGGTAGCTGTTTTGTAGTCAGGATCATCCGCTGTATTGT	51	TT+NW+LFCSQDHPLYC	1
IMAINRRVKVVMKAVCC	1	0.0013		ACGAGGAAGAAGATTCATTTGTATGAGCCGAAGGTGGATCCTGGGTATTGT	51	TRKKIHLYEPKVDPGYC	1
IMDYK+ACCKVSNDLHC	1	0.0013		ACGAGGAATTCGGATAGTAGGATTTGGGTTCTGCTGGATGAGGATGTGTGT	51	TRNSDSRIWVLLDEDVC	1
IMELDTSMWKVQGSNNC	1	0.0013		ACGAGGACTATAGTCATAATCTGCTGGCTAGTCCGGTTGGGCGGTATGTGT	51	TRTIVIICWLVRLGGMC	1
IMI+LNAGEKYQNRR+C	1	0.0013		ACGAGGATGATTGAGGATATGATTAATAGGGTGATGAGGTGTATTTGTTGT	51	TRMIEDMINRVMRCICC	1
IMIKKARQVGKICTRSC	1	0.0013		ACGAGGATTGGTGCTTATCATTGGAATAAGAATCATAATGTGCCGATTTGT	51	TRIGAYHWNKNHNVPIC	1
IMLLFVIYFDKVNVLFC	1	0.0013		ACGAGGCATCTGTTGAAGATGATTAGTTCTGAGGATGTGATGGAGTATTGT	51	TRHLLKMISSEDVMEYC	1
IMRVWRYPVLWE+SVDC	1	0.0013		ACGAGGCGTTAGTATCCGGGTTATAAGTGTGGGTGTTCGCATGAGGCGTGT	51	TRR+YPGYKCGCSHEAC	1
IMSFKNMCLHCSAQHHC	1	0.0013		ACGAGGCTGGTTTGGCGTTGTTAGTGTCTGGCTGATCATAGGCCAGATTGT	51	TRLVWRC+CLADHRPDC	1
IMVLRRVLAKESNWNEC	1	0.0013		ACGAGGGATATGAAGTCTCCTTTTAGTGTGTTTCAGCTGCCTGAGACTTGT	51	TRDMKSPFSVFQLPETC	1
IN+NRSSQKY+QELRKC	1	0.0013		ACGAGGGTTGATTCGCATAGTAATATGTAGATTGTTAGTTGGATTCATTGT	51	TRVDSHSNM+IVSWIHC	1
INCDINKKSTVCGKNMC	1	0.0013		ACGAGGTTGGTGGATATGAGGCTTGGGACGCTTCGTGATTATAAGCGGTGT	51	TRLVDMRLGTLRDYKRC	1
INCKLRMHARPGQEVRC	1	0.0013		ACGAGTATGGAGGTGACTGGGAAGTATGCGAGGTGGGTGTAGATTACTTGT	51	TSMEVTGKYARWV+ITC	1
INDKYWVRIATRMKK+C	1	0.0013		ACGAGTATTGATAGGGTTACGTATTAGGTTAGTGAGAAGAGGGCGAATTGT	51	TSIDRVTY+VSEKRANC	1
INESIEKMEKNSEDRIC	1	0.0013		ACGAGTCAGGCTAGTCCGGGGTATTTTGAGCAGGCGTAGAAGCGGTTTTGT	51	TSQASPGYFEQA+KRFC	1
INK+IEYRIWEGDRERC	1	0.0013		ACGAGTCAGTGTTTTAATAATAAGTCTATTGATCCGGGTCAGATGGCTTGT	51	TSQCFNNKSIDPGQMAC	1
INKVVSIIVDAIKDIKC	1	0.0013		ACGAGTCATAGGAAGACGATGAGGCCTCATCTGAATGTGATTCATGCTTGT	51	TSHRKTMRPHLNVIHAC	1
INRMYPTQ+ISSATLVC	1	0.0013		ACGAGTGAGCCTAATCTTGATTGGAATAGGCCGTATTGTCGTCATCCGTGT	51	TSEPNLDWNRPYCRHPC	1
INRNIVYMEAMVTSSLC	1	0.0013		ACGAGTGTGTATTAGGGGGGTAAGATGCTGAGGTAGGATACTGGTTGTTGT	51	TSVY+GGKMLR+DTGCC	1
INTIVGTLYMRCERVPC	1	0.0013		ACGATGAAGAAGCTTGAGACGCTGACTAAGCAGTATGGTAATCATCGGTGT	51	TMKKLETLTKQYGNHRC	1
INWKKLISTGTCGRVMC	1	0.0013		ACGATGAATAGTTAGAAGAAGATGGGTCAGATGAATTGGTAGACGCATTGT	51	TMNS+KKMGQMNW+THC	1
INWSRLMNTENTGCHMC	1	0.0013		ACGATGAATATTGCTGGGACTTAGACTGCGTGTGCTCCGGAGATTAAGTGT	51	TMNIAGT+TACAPEIKC	1
IPD+GTHNEVLCHRAC	1	0.0013		ACGATGAATCATGCGCTTTCTATTGAGGCGTAGCATATTACGGGTACGTGT	51	TMNHALSIEA+HITGTC	1
IPKVLIMAQMNKWLQLC	1	0.0013		ACGATGATGTATGATGGGATGATTCCTGGTGCGAGGCTGGGGAAGTATTGT	51	TMMYDGMIPGARLGKYC	1
IPNKFMVN+KPNLILHC	1	0.0013		ACGATGATTTTTTTTATTTCTTGGGGTGAGTTTAATGTGGATGAGATGTGT	51	TMIFFISWGEFNVDEMC	1
IQEKKSMRE+SHNGDNC	1	0.0013		ACGATGGAGAAGTTTAGGGTTAGGTAGGATATGTTTAAGTTGGCTTGGTGT	51	TMEKFRVR+DMFKLAWC	1
IQELPALKHPKPTGISC	1	0.0013		ACGATGGAGGTGACGAGTCCGAGTGTTAGTGTGCTTTTTATTCTTACTTGT	51	TMEVTSPSVSVLFILTC	1
IQGITKGRYDWKSKIRC	1	0.0013		ACGATGGCTTGGCCGGGTCAGTAGCGTCAGGAGTTTGTGTAGTCTGTTTGT	51	TMAWPGQ+RQEFV+SVC	1
IQRITEIHFHTMYCLMC	1	0.0013		ACGATGGGGATGGATCCGCGGGATATGAGTATGGCTAATGAGATGCGTTGT	51	TMGMDPRDMSMANEMRC	1
IQSKLGGTSIV+MMRMC	1	0.0013		ACGATGGGTAATCTGAGGTGGAGTAATTTGATTAATTGGGTGAAGACGTGT	51	TMGNLRWSNLINWVKTC	1
IQSKWVWL+NPAAECLC	1	0.0013		ACGATGTCGACGAGGACTAAGCTGGGGCATGGGTCTCATGATACTATTTGT	51	TMSTRTKLGHGSHDTIC	1
IQTIHHTPYVRTLMKRC	1	0.0013		ACGATGTCGGCTATTCAGGGGACTGTGGAGGAGAAGTCGGATCCGAAGTGT	51	TMSAIQGTVEEKSDPKC	1
IQTLLK+HVSRKSMTPC	1	0.0013		ACGATTAGGACTGAGAGGAGTGATAATAATGTGTATACGTGGGTGAAGTGT	51	TIRTERSDNNVYTWVKC	1
IQVVHHRK+VRCWRKMC	1	0.0013		ACGATTATGAGTAGTTATAATACGATTGCTGATTATACGGTGGGGTGTTGT	51	TIMSSYNTIADYTVGCC	1
IRDAASKNNMLFKEYRC	1	0.0013		ACGATTGGGTAGTTGGTTGGGGTTAGGATTGAGATGAAGACTAGGCATTGT	51	TIG+LVGVRIEMKTRHC	1
IRDV+WKNYNWSYINLC	1	0.0013		ACGATTGTTGATCTTCATAAGAGTGAGAAGCTGCATGCGTCTCGTAATTGT	51	TIVDLHKSEKLHASRNC	1
IREAGGTLPECN+KP+C	1	0.0013		ACGATTTCTATGGTTAGTAAGTATAAGGATATTACGTGGTGTAAGCAGTGT	51	TISMVSKYKDITWCKQC	1
IRRDDEENQSL++TTIC	1	0.0013		ACGCAGACTTTTGTTTAGCAGACGATGACTGGTAATTATAAGCGTAAGTGT	51	TQTFV+QTMTGNYKRKC	1
IRSMIISRWNSLYLFGC	1	0.0013		ACGCAGGTTGAGACGCCTAGGACTGCTCTTAATATTGATGTGGCTGCTTGT	51	TQVETPRTALNIDVAAC	1
IRTYRST+SCNDYTRAC	1	0.0013		ACGCAGTAGGTGTGGGAGAAGAGGTGTAAGATTAATATTGATTAGGCTTGT	51	TQ+VWEKRCKINID+AC	1
IRWGLWIGCIRRFIDC	1	0.0013		ACGCAGTATAATGGTGTTAATTTGACGCATTTGCATAGTGAGTTTTTTTGT	51	TQYNGVNLTHLHSEFFC	1
IS+FSSRTYNNGKQIDC	1	0.0013		ACGCAGTGTTTGACTGGTCTGAATAGGAAGTTTTGTTGTGCTGAGTAGTGT	51	TQCLTGLNRKFCCAE+C	1
ISGLTCQW+QESMAVEC	1	0.0013		ACGCAGTTGTAGGAGGAGGTTGATTTTGTGTCTGATTGTGCGTGTTATTGT	51	TQL+EEVDFVSDCACYC	1
ISHHVATRMLRIISRTC	1	0.0013		ACGCATAAGTCGATGAAGATGACTAATCATGATGATATTCATAAGCAGTGT	51	THKSMKMTNHDDIHKQC	1
ISICHDSDINDSNSPLC	1	0.0013		ACGCATACTGGGAAGTTGCGTCGTGCTATGTAGTTTGATAGTGCGTCTTGT	51	THTGKLRRAM+FDSASC	1
ISILKR+AIW+YCDYEC	1	0.0013		ACGCATCATTTGTTTTGGAATTAGGCGAAGACTATGAAGATGAAGACTTGT	51	THHLFWN+AKTMKMKTC	1
ISKHNKMTHNYDRSINC	1	0.0013		ACGCATGATGGTAAGCTTACTGCGGATTGTCATTAGATGGTTGTGATGTGT	51	THDGKLTADCH+MVVMC	1
ISKNL+GSLYDKNYSVC	1	0.0013		ACGCATTTGGCGCAGCGGAGGAGTGAGAATATTTTTCAGTAGGATAATTGT	51	THLAQRRSENIFQ+DNC	1
ISNGFKLSKVWRYKLVC	1	0.0013		ACGCGGATTAGTAATATTATGAAGAATTTTAATATTAATAAGCGTAATTGT	51	TRISNIMKNFNINKRNC	1
ISNGLHVNIWVGDSGFC	1	0.0013		ACGCGTAATAGGGATGATGATTTTACTGTTAAGAGGCATTTGTAGTATTGT	51	TRNRDDDFTVKRHL+YC	1
ISQLLVGICYLWPS++C	1	0.0013		ACGCGTGAGTAGTATGCGCGGAAGCGGCGTGAGGATATTCGTGGGAGTTGT	51	TRE+YARKRREDIRGSC	1
ISRMFR+AG+MWEMDPC	1	0.0013		ACGCGTTGTGTGTAGGATATGCATTCTGTGCTTGAGAAGTGTTGTAAGTGT	51	TRCV+DMHSVLEKCCKC	1
ISTGTFTIKHTMRRHQC	1	0.0013		ACGCTGAGTAAGACTTGGAAGGGTATGCTTCAGGATAATGGGATTGGTTGT	51	TLSKTWKGMLQDNGIGC	1
ISVLDSVVNNTFQAWDC	1	0.0013		ACGCTGGGTTATAAGTAGTCGACGGGGTATAATGCGTAGGGTTATGCTTGT	51	TLGYK+STGYNA+GYAC	1
IT+WR+AESK+MSFISC	1	0.0013		ACGCTTGCTTTGCAGTAGGATTCTTGTGGGGGGGGTCTGGTGAATCTTTGT	51	TLALQ+DSCGGGLVNLC	1
ITHQDTCKMTDRATQYC	1	0.0013		ACGCTTGGTGGTGATATGGCTAGTGGTGCGGTGGCTAATGATAATTGTTGT	51	TLGGDMASGAVANDNCC	1
ITNRHFRH+TWNEADSC	1	0.0013		ACGCTTTTTGTGTAGGCTAAGTATCTTCGTGGTTTTCAGGGGACTTGGTGT	51	TLFV+AKYLRGFQGTWC	1
ITVNIKSLELN+A+P+C	1	0.0013		ACGGAGCGGCAGTCGAATTAGAGTAATTTGGTGGCGCATAATGTGTGGTGT	51	TERQSN+SNLVAHNVWC	1
IVA+YVGHDKVLWCEKC	1	0.0013		ACGGAGTAGTGTGAGAAGTGTGATTGGGTGGTTTTGAAGAGTCCGTGGTGT	51	TE+CEKCDWVVLKSPWC	1
IVANQTLLRSEAQTATC	1	0.0013		ACGGATAATAATGATGAGAAGCAGGAGTAGGATATGAAGCGTAGGAGGTGT	51	TDNNDEKQE+DMKRRRC	1
IVAPLRTSIKVVWIITC	1	0.0013		ACGGATACGGTTATTTGTAATGGGAGTAAGTGGTAGTATACGATTCAGTGT	51	TDTVICNGSKW+YTIQC	1
IVCNYC+QVWDE+TDAC	1	0.0013		ACGGATGAGGGGTGTGAGAATTTGATGGAGTCTAAGGCGCATCGTTTGTGT	51	TDEGCENLMESKAHRLC	1
IVDTRNSVQSGDYETVC	1	0.0013		ACGGATGATTATTATGAGGTGACTAATGTTATTATTATTCATCAGAATTGT	51	TDDYYEVTNVIIIHQNC	1
IVDVCGCKKQK+RPSC	1	0.0013		ACGGATGATTCGTCTGAGACTGAGTGGAAGAATTGTAATGAGGGTCATTGT	51	TDDSSETEWKNCNEGHC	1
IVIQYMNNMPFRDYTTC	1	0.0013		ACGGCGAAGAAGAATTGGCTTAATGTTCGTGAGACGCAGATGAATAGTTGT	51	TAKKNWLNVRETQMNSC	1
IVMEYNLR+R+NYYTKC	1	0.0013		ACGGCGGATGTGAATAAGCTGTAGATGCCTCATACGGAGTAGTAGTATTGT	51	TADVNKL+MPHTE++YC	1
IVNGWQHAKRLN+RPGC	1	0.0013		ACGGCTAGTATTAGTAATTAGATTGAGCAGCATTAGAAGGGGTAGACGTGT	51	TASISN+IEQH+KG+TC	1
IVSIVLLIKKKKGCSC	1	0.0013		ACGGGTATGATGTAGTATCTTGATTGTAGGGCTTGGCGTATGAAGAAGTGT	51	TGMM+YLDCRAWRMKKC	1
IVYKHELKNAWMTTSDC	1	0.0013		ACGGGTGATCAGAAGGATCCTAGTTAGTGGACGGAGTATAGTGATGAGTGT	51	TGDQKDPS+WTEYSDEC	1
IVYTKSD+NLFSPEVRC	1	0.0013		ACGGTGGTTGCTGAGGAGCCTAATTTTAATAATTGTTAGTTTAATCAGTGT	51	TVVAEEPNFNNC+FNQC	1
IYEGMEYEGQAFNNKVC	1	0.0013		ACGGTTACTTTGAATTGTTTGTGGAATCCTGTTCAGTAGGGTAATGCGTGT	51	TVTLNCLWNPVQ+GNAC	1
IYKI+NLTIEKKDESGC	1	0.0013		ACGGTTCTTCTGTGTATGAGGTAGAATGAGTCGGTGTTGGCGTATAGTTGT	51	TVLLCMR+NESVLAYSC	1
IYNGICTKLCMPSTSVC	1	0.0013		ACGTAGAATTTTCATGATAAGCATATTCGGGATCAGTCTTAGGAGAATTGT	51	T+NFHDKHIRDQS+ENC	1
IYNYWRQKNDGMLDNTC	1	0.0013		ACGTAGACTAGTAATTCTCTTAATATTTATCGTGAGTAGAGGTATGATTGT	51	T+TSNSLNIYRE+RYDC	1
IYR++PLMATQE+DYWC	1	0.0013		ACGTAGAGTGGGAAGATGGTGATGAAGCAGTTTGAGTAGAATACTGATTGT	51	T+SGKMVMKQFE+NTDC	1
IYSSPYRGLKGCNKPCC	1	0.0013		ACGTAGATGGATCAGAATGAGATGAAGTCGTTGGAGGCTAATGATCTGTGT	51	T+MDQNEMKSLEANDLC	1
IYSYVPFVGNVCDIKYC	1	0.0013		ACGTAGCAGCGTTGGAAGACGAGTCATCGTGGGGATAAGAATACGTAGTGT	51	T+QRWKTSHRGDKNT+C	1
IYTR+LQWDSRYQQVKC	1	0.0013		ACGTAGCCGGATTTGTGGAGTTGTACTAAGACGTAGGAGAAGGTGCGTTGT	51	T+PDLWSCTKT+EKVRC	1
KHC+CAPVQDANELANC	1	0.0013		ACGTAGGATGGTAAGCGGAGGAGGAGTTATAGTTGGGATAGGTGTTAGTGT	51	T+DGKRRRSYSWDRC+C	1
KII+TSYPI+DRCNH+C	1	0.0013		ACGTAGGATGTTACTAAGTATAGGAATGGGGATCTTGGGGTGGTTTTTTGT	51	T+DVTKYRNGDLGVVFC	1
KNEKHI+GFSWHVSSTC	1	0.0013		ACGTAGTATCTGTAGTATAAGGCGTTGAGGCGGCAGCGTTCGCAGAAGTGT	51	T+YL+YKALRRQRSQKC	1
KNKDDI+QKMRHTSKNC	1	0.0013		ACGTAGTGGATTGAGAATTAGGTGTCTTTGACGCTTGGGAGTAATGAGTGT	51	T+WIEN+VSLTLGSNEC	1
KWTIRLTLTHYKGSIPC	1	0.0013		ACGTAGTTTTGGACGAATAGTTGTCTTGATTATTTTAATACGTCTCGGTGT	51	T+FWTNSCLDYFNTSRC	1
KYAWIQIVRLFQYNAGC	1	0.0013		ACGTATAATAATAGGCGTAATAAGTTTTATTTGCATAATGATCATGCTTGT	51	TYNNRRNKFYLHNDHAC	1
R+MHANDMVRRMPVQQC	1	0.0013		ACGTATAATCCTGTGGAGTGTTTTAGTATTCATGTTGGCGAGAATAATTGT	51	TYNPVECFSIHVGENNC	1
RCL+LSVGHRKR+VHGC	1	0.0013		ACGTATAATTATGTGAAGGGGCCTTTTATGTGTGTTGAGATGCTGTATTGT	51	TYNYVKGPFMCVEMLYC	1
RCPHGRTQLDDYQTPLC	1	0.0013		ACGTATACTGAGAAGAGGTCTGATAGTAATATTGTTGATTCTGATTTGTGT	51	TYTEKRSDSNIVDSDLC	1
RDPFIDHAGAIKYRNTAC	1	0.0013		ACGTATATGTCGGATGATTAGTCGACTACTGCTCCGCAGACTGATAAGTGT	51	TYMSDD+STTAPQTDKC	1
RFTRM+LHTR+YKPDAC	1	0.0013		ACGTATATTCGGGAGGGTAGTAATGATCATATGGTGAAGACGGATCATTGT	51	TYIREGSNDHMVKTDHC	1
RGDKGQTRQSNTTPSKC	1	0.0013		ACGTATCAGGCTCAGAATTAGGTGTCTTAGAAGCTGAATGTTCATGTGTGT	51	TYQAQN+VS+KLNVHVC	1
RIGKHCEE+KNKLNC	1	0.0013		ACGTATCTGAATTGGGGTTGTTTGAAGTAGATGTGTCCGGGGTAGTTGTGT	51	TYLNWGCLK+MCPG+LC	1
RIN+KADWNVILWDNFC	1	0.0013		ACGTATGGGATTATTGATGGTATGGTGTGTACTTAGATGGCTAATGTGTGT	51	TYGIIDGMVCT+MANVC	1
RLRSDTA+KGTL+CYMC	1	0.0013		ACGTATGGGCATGAGACTCGGTTTGATCTGAATACGCTGATGGGTCAGTGT	51	TYGHETRFDLNTLMGQC	1
RLSAVDNGHAWMTIETC	1	0.0013		ACGTATGGTTAGGCGTGGTAGTCTTATGAGACGTGTAATATTTATAAGTGT	51	TYG+AW+SYETCNIYKC	1
RLSFGA+ELIRSNSTRC	1	0.0013		ACGTATGTTAATATGAAGGGTGATATGAATCCGAGTAGTGGTATTCGGTGT	51	TYVNMKGDMNPSSGIRC	1
RLVASNSALQIAMSTRC	1	0.0013		ACGTATTCGAATATTACTAAGGAGCTTAGGAATGGGTGTTATTATTTTTGT	51	TYSNITKELRNGCYYFC	1
RNE+KDNIVSMNYYMWC	1	0.0013		ACGTATTCGAATCGTAGTAGGAGGATGCGGAGTAGGCAGGGTGAGAGTTGT	51	TYSNRSRRMRSRQGESC	1
RRKSSKEKGIDDNNYLC	1	0.0013		ACGTATTTGAATTAGCTGATGAGGTGGCATGATATGCTGAATATTGCTTGT	51	TYLN+LMRWHDMLNIAC	1
RRNS+EF+NRRSSSTNC	1	0.0013		ACGTCGGATGATGAGGCTAGTGTGAGTACGCGTTATTATGAGAATATTTGT	51	TSDDEASVSTRYYENIC	1
RSAEMSSDKSVFDAADC	1	0.0013		ACGTCTCAGCCTCGTCGTCAGACTGAGGGTCATAGGTCGATTATGCAGTGT	51	TSQPRRQTEGHRSIMQC	1
RSNGRPSDKKL+QYECC	1	0.0013		ACGTCTCGTCGTGTTTGTATGCATGAGAGGTGGAATCTGGCGGATAGGTGT	51	TSRRVCMHERWNLADRC	1
RWEKKGFKVYNEWFIWC	1	0.0013		ACGTCTGATATGGGGGATGTGTATAGTCCGCATGATAATTGGAGTCAGTGT	51	TSDMGDVYSPHDNWSQC	1
RWICRKAGNNVFHTEEC	1	0.0013		ACGTCTGCGAGTGATCTGCAGATGATGTAGTAGAAGGATACGAGGATTTGT	51	TSASDLQMM++KDTRIC	1
RYHYKKTKKTGKYCAPC	1	0.0013		ACGTCTTAGGTGAGGGAGTCGACTGATTGTGTGAAGGGTATGGATGAGTGT	51	TS+VRESTDCVKGMDEC	1
T+DGKRRRSYSWDRC+C	1	0.0013		ACGTGGAATGGGACGTATGCTATTAGTGTTTATTATAGGGCTAGGAGTTGT	51	TWNGTYAISVYYRARSC	1
T+DVTKYRNGDLGVVFC	1	0.0013		ACGTGGAGTCGGAAGTGTAAGTATGGTGATGATTGTGATTTTGTGTCGTGT	51	TWSRKCKYGDDCDFVSC	1
T+FWTNSCLDYFNTSRC	1	0.0013		ACGTGGATGATGCCGTTGGTGGTTATTAATGAGGAGTGGACTGCGAATTGT	51	TWMMPLVVINEEWTANC	1
T+MDQNEMKSLEANDLC	1	0.0013		ACGTGGATGATTATTCGGAGTTATACTAAGAATACTGGGCCGTTGTTTTGT	51	TWMIIRSYTKNTGPLFC	1
T+NFHDKHIRDQS+ENC	1	0.0013		ACGTGGGAGAAGAGTACTGTGCAGTATAAGATGAAGGAGAGTTGTGATTGT	51	TWEKSTVQYKMKESCDC	1
T+PDLWSCTKT+EKVRC	1	0.0013		ACGTGGGAGATTGATCGTATTTAGACTAGGATTATGACTATGTCGATTTGT	51	TWEIDRI+TRIMTMSIC	1
T+QRWKTSHRGDKNT+C	1	0.0013		ACGTGGGATGCGGAGACTGGGTGTAGTTATAATCCTGAGAATATTTAGTGT	51	TWDAETGCSYNPENI+C	1
T+SGKMVMKQFE+NTDC	1	0.0013		ACGTGGGATTGTAGTAAGATTACTGAGAGTGAGATTCGTTCGGATAGGTGT	51	TWDCSKITESEIRSDRC	1
T+TSNSLNIYRE+RYDC	1	0.0013		ACGTGGGCTGTGAAGAATCCTGTGCATTAGACGAAGGCTACGTCGATTTGT	51	TWAVKNPVH+TKATSIC	1
T+WIEN+VSLTLGSNEC	1	0.0013		ACGTGTAAGCGTATTGTGAATTTGATTCATGAGACTCTTGTGGATTTTTGT	51	TCKRIVNLIHETLVDFC	1
T+YL+YKALRRQRSQKC	1	0.0013		ACGTGTATTGCTAATTATGAGTGGTAGCTGAATAATAGTGATAATATTTGT	51	TCIANYEW+LNNSDNIC	1
TADVNKL+MPHTE++YC	1	0.0013		ACGTGTCAGCATGCTACGCGTCGTCAGAATCGTAAGCATCGGATGGGGTGT	51	TCQHATRRQNRKHRMGC	1
TAKKNWLNVRETQMNSC	1	0.0013		ACGTGTCGTAGTGATAAGGAGATGTGGGAGGTGTAGAATTAGATGCATTGT	51	TCRSDKEMWEV+N+MHC	1
TASISN+IEQH+KG+TC	1	0.0013		ACGTGTGAGATGTATAGGTGTAATAGTGTTTAGGTGAAGATTGCGGCTTGT	51	TCEMYRCNSV+VKIAAC	1
TC	1	0.0013		ACGTGTGATAAGTATCCTTTGGTTACGCTGAGGAAGTATAAGTGGAAGTGT	51	TCDKYPLVTLRKYKWKC	1
TCANVGK+DLWDRLLPC	1	0.0013		ACGTGTGCGAATGTTGGTAAGTAGGACTTGTGGGATAGGTTGTTGCCGTGT	51	TCANVGK+DLWDRLLPC	1
TCDKYPLVTLRKYKWKC	1	0.0013		ACGTGTGGGAATAATGAGGAATATATGAGGGTGGCGAATTCGTATTAGTGT	51	TCGNNEEYMRVANSY+C	1
TCEMYRCNSV+VKIAAC	1	0.0013		ACGTGTGGTGATGGGTAGATTAGTGCTTTTATGAATCAGTATGATAAGTGT	51	TCGDG+ISAFMNQYDKC	1
TCGDG+ISAFMNQYDKC	1	0.0013		ACGTGTGTGCGGCGTATGAAGCCTTGGTCTGCGATTTCGTAGATGACTTGT	51	TCVRRMKPWSAIS+MTC	1
TCGNNEEYMRVANSY+C	1	0.0013		ACGTGTGTTAATTGTCAGCGGGGTAGGCGTCTGTTGGAGACTAAGCGGTGT	51	TCVNCQRGRRLLETKRC	1
TCIANYEW+LNNSDNIC	1	0.0013		ACGTGTTTGGGGTGTTAGGGGTGTACGTATATTGTGAGGAAGTAGGAGTGT	51	TCLGC+GCTYIVRK+EC	1
TCKRIVNLIHETLVDFC	1	0.0013		ACGTTGATGTCGGGTGTTATTTAGATTAGGAAGCTGAGGGATAGTAATTGT	51	TLMSGVI+IRKLRDSNC	1
TCLGC+GCTYIVRK+EC	1	0.0013		ACGTTGCATAGGGTTAATAGGGGTATTCTGACTACGCATGCTACTGGGTGT	51	TLHRVNRGILTTHATGC	1
TCQHATRRQNRKHRMGC	1	0.0013		ACGTTGCATATGTTGTCTAGGACGTAGATTGCGAAGAAGTGGAATCCGTGT	51	TLHMLSRT+IAKKWNPC	1
TCRSDKEMWEV+N+MHC	1	0.0013		ACGTTGCTGGATCTGCTTGGGAAGGGTCCGTATAGTAGTCGGATTCCGTGT	51	TLLDLLGKGPYSSRIPC	1
TCVNCQRGRRLLETKRC	1	0.0013		ACGTTGGAGCGGTTTCGGGAGCTGGGTTATCAGGTGCGGTTGCAAGGTTGT	51	TLERFRELGYQVRLQGC	1
TCVRRMKPWSAIS+MTC	1	0.0013		ACGTTGGATATGCAGTTGTGGCGGCGGAGGAGGAAGTATATTGATGATTGT	51	TLDMQLWRRRRKYIDDC	1
TDDSSETEWKNCNEGHC	1	0.0013		ACGTTGTGGCAGATGGGTAAGAATACGGCGGAGCTTGGTTCGATTCTGTGT	51	TLWQMGKNTAELGSILC	1
TDDYYEVTNVIIIHQNC	1	0.0013		ACGTTTAGTGATAATTGTAATTCTCGGTGGAAGAGGTGTCGGAAGTAGTGT	51	TFSDNCNSRWKRCRK+C	1
TDEGCENLMESKAHRLC	1	0.0013		ACGTTTATGCATGATTTTAATCAGCGTGTTAGGAGGTTGTTTGAGCTGTGT	51	TFMHDFNQRVRRLFELC	1
TDNNDEKQE+DMKRRRC	1	0.0013		ACGTTTTGGAAGGGGCAGGTTGTTAAGTAGAACGAGATGACGTAGTCTTGT	51	TFWKGQVVK+NEMT+SC	1
TDTVICNGSKW+YTIQC	1	0.0013		ACTTGT	6	TC	1
TE+CEKCDWVVLKSPWC	1	0.0013		AGGAATGAGTAGAAGGATAATATTGTGAGTATGAATTATTATATGTGGTGT	51	RNE+KDNIVSMNYYMWC	1
TERQSN+SNLVAHNVWC	1	0.0013		AGGAGGAATTCTTAGGAGTTTTAGAATAGGCGTAGTAGTTCTACGAATTGT	51	RRNS+EF+NRRSSSTNC	1
TFMHDFNQRVRRLFELC	1	0.0013		AGGAGTAATGGTAGGCCTTCGGATAAGAAGCTGTAGCAGTATGAGTGTTGT	51	RSNGRPSDKKL+QYECC	1
TFSDNCNSRWKRCRK+C	1	0.0013		AGGATTAATTAGAAGGCTGATTGGAATGTTATTTTGTGGGATAATTTTTGT	51	RIN+KADWNVILWDNFC	1
TFWKGQVVK+NEMT+SC	1	0.0013		AGGATTGGTAAGCATTGTGAGGAGTAGAAGAATAAGCTTAATTGT	45	RIGKHCEE+KNKLNC	1
TGDQKDPS+WTEYSDEC	1	0.0013		AGGCGGAAGTCTTCGAAGGAGAAGGGTATTGACGATAATAATTATCTGTGT	51	RRKSSKEKGIDDNNYLC	1
TGMM+YLDCRAWRMKKC	1	0.0013		AGGCTGGTTGCGTCTAATTCGGCGCTGCAGATTGCTATGAGTACTCGGTGT	51	RLVASNSALQIAMSTRC	1
THDGKLTADCH+MVVMC	1	0.0013		AGGCTGTCTTTTGGGGCTTAGGAGTTGATTAGGAGTAATTCGACGCGGTGT	51	RLSFGA+ELIRSNSTRC	1
THHLFWN+AKTMKMKTC	1	0.0013		AGGCTTAGTGCTGTGGATAATGGGCATGCTTGGATGACTATTGAGACTTGT	51	RLSAVDNGHAWMTIETC	1
THKSMKMTNHDDIHKQC	1	0.0013		AGGGATCCGTTTATTGATCATGCGGGTGCTATTAAGTATCGTAATACGGCGTGT	54	RDPFIDHAGAIKYRNTAC	1
THLAQRRSENIFQ+DNC	1	0.0013		AGGGGGGATAAGGGGCAGACGCGGCAGTCGAATACTACTCCTTCTAAGTGT	51	RGDKGQTRQSNTTPSKC	1
THTGKLRRAM+FDSASC	1	0.0013		AGGTAGATGCATGCGAATGATATGGTGCGTAGGATGCCTGTGCAGCAGTGT	51	R+MHANDMVRRMPVQQC	1
TIG+LVGVRIEMKTRHC	1	0.0013		AGGTATCATTATAAGAAGACGAAGAAGACTGGTAAGTATTGTGCGCCTTGT	51	RYHYKKTKKTGKYCAPC	1
TIMSSYNTIADYTVGCC	1	0.0013		AGGTCTGCGGAGATGAGTAGTGATAAGTCGGTTTTTGATGCGGCGGATTGT	51	RSAEMSSDKSVFDAADC	1
TIRTERSDNNVYTWVKC	1	0.0013		AGGTGGATTTGTCGTAAGGCGGGGAATAATGTGTTTCATACTGAGGAGTGT	51	RWICRKAGNNVFHTEEC	1
TISMVSKYKDITWCKQC	1	0.0013		AGGTGGGAGAAGAAGGGTTTTAAGGTGTATAATGAGTGGTTTATTTGGTGT	51	RWEKKGFKVYNEWFIWC	1
TIVDLHKSEKLHASRNC	1	0.0013		AGGTGTCCGCATGGTAGGACGCAGTTGGATGATTATCAGACTCCTTTGTGT	51	RCPHGRTQLDDYQTPLC	1
TK++GTYGIPSNF+APC	1	0.0013		AGGTGTTTGTAGTTGAGTGTTGGTCATAGGAAGAGGTAGGTGCATGGGTGT	51	RCL+LSVGHRKR+VHGC	1
TKCFDNEWNLVPVVRFC	1	0.0013		AGGTTGAGGAGTGATACTGCTTAGAAGGGGACGCTTTAGTGTTATATGTGT	51	RLRSDTA+KGTL+CYMC	1
TKDSYGPRRWKHISFHC	1	0.0013		AGGTTTACTCGTATGTAGTTGCATACTCGGTAGTATAAGCCTGATGCTTGT	51	RFTRM+LHTR+YKPDAC	1
TKFSFVRAYHEPPSYEC	1	0.0013		ATAAAGAAGGCTGAGCTGTCTCAGAATAATGATAAGATTGCGAATGGGTGT	51	IKKAELSQNNDKIANGC	1
TKGKWWYYAWTVKERCC	1	0.0013		ATAAAGAGTGAGTAGAAGAAGAAGCATATTATGAGTGAGCCTCAGAAGTGT	51	IKSE+KKKHIMSEPQKC	1
TKICFGDK+ILQVKWEC	1	0.0013		ATAAAGATGATTAAGGATTTGTCGGATAAGAGTGATGTTATGATTTGGTGT	51	IKMIKDLSDKSDVMIWC	1
TKIPCHYMGFANVCHYC	1	0.0013		ATAAAGATGTCGTAGCGTGATAAGCATGTTATGGCTAATGCGTTTTATTGT	51	IKMS+RDKHVMANAFYC	1
TKKVSFIVRDSDYNARC	1	0.0013		ATAAAGCTGTGTTAGAGTACGCATAAGAATAAGTAGAAGGCGATGTAGTGT	51	IKLC+STHKNK+KAM+C	1
TKPGHKYLDFNKMEE+C	1	0.0013		ATAAAGGGGAATGATAGTGGTTATACGAATTTGACGAAGCTGTGGCTGTGT	51	IKGNDSGYTNLTKLWLC	1
TKRDTYDDSSLKIGTVC	1	0.0013		ATAAAGTATATTAAGACGGCTTAGCAGGAGCGGAGTAATTTTTAGTAGTGT	51	IKYIKTA+QERSNF++C	1
TKSVKYHSNGRKWC+SC	1	0.0013		ATAAATAAGGTGGTGAGTATTATTGTTGATGCTATTAAGGATATTAAGTGT	51	INKVVSIIVDAIKDIKC	1
TKT+AYGTKTC+QSYSC	1	0.0013		ATAAATAAGTAGATTGAGTATAGGATTTGGGAGGGGGATAGGGAGAGGTGT	51	INK+IEYRIWEGDRERC	1
TKT+IALRFKSANKT+C	1	0.0013		ATAAATACGATTGTTGGGACTTTGTATATGCGGTGTGAGCGGGTGCCTTGT	51	INTIVGTLYMRCERVPC	1
TKTRPAKPNNKVSRSQC	1	0.0013		ATAAATAGGATGTATCCGACGCAGTAGATTAGTTCGGCTACGCTGGTTTGT	51	INRMYPTQ+ISSATLVC	1
TKVDGRNKNTEICTQFC	1	0.0013		ATAAATTAGAATCGGAGTAGTCAGAAGTATTAGCAGGAGTTGAGGAAGTGT	51	IN+NRSSQKY+QELRKC	1
TKVMKEDFWVFILK+WC	1	0.0013		ATAAATTGGAAGAAGTTGATTTCGACGGGGACTTGTGGGCGGGTGATGTGT	51	INWKKLISTGTCGRVMC	1
TKYIMNDDSYDNGGNVC	1	0.0013		ATAAATTGGAGTCGGCTGATGAATACGGAGAATACTGGTTGTCATATGTGT	51	INWSRLMNTENTGCHMC	1
TKYPNTNKGNTLRKEIC	1	0.0013		ATAAATTGTGATATTAATAAGAAGTCGACTGTGTGTGGTAAGAATATGTGT	51	INCDINKKSTVCGKNMC	1
TLALQ+DSCGGGLVNLC	1	0.0013		ATAACTCATCAGGATACTTGTAAGATGACGGATCGGGCTACGCAGTATTGT	51	ITHQDTCKMTDRATQYC	1
TLDMQLWRRRRKYIDDC	1	0.0013		ATAACTTAGTGGAGGTAGGCTGAGTCTAAGTAGATGTCGTTTATTTCTTGT	51	IT+WR+AESK+MSFISC	1
TLERFRELGYQVRLQGC	1	0.0013		ATAAGGAGGGATGATGAGGAGAATCAGTCTTTGTAGTAGACGACTATTTGT	51	IRRDDEENQSL++TTIC	1
TLFV+AKYLRGFQGTWC	1	0.0013		ATAAGGAGTATGATTATTAGTAGGTGGAATTCGTTGTATCTGTTTGGTTGT	51	IRSMIISRWNSLYLFGC	1
TLGGDMASGAVANDNCC	1	0.0013		ATAAGTAATGGGTTTAAGCTGAGTAAGGTTTGGAGGTATAAGCTGGTGTGT	51	ISNGFKLSKVWRYKLVC	1
TLGYK+STGYNA+GYAC	1	0.0013		ATAAGTTAGTTTAGTAGTAGGACGTATAATAATGGTAAGCAGATTGATTGT	51	IS+FSSRTYNNGKQIDC	1
TLHMLSRT+IAKKWNPC	1	0.0013		ATAATGTCGTTTAAGAATATGTGTTTGCATTGTTCTGCGCAGCATCATTGT	51	IMSFKNMCLHCSAQHHC	1
TLHRVNRGILTTHATGC	1	0.0013		ATAATTCGTTAGGCGAGGCGTCAGTAGATTATTATTAATGTTTAGCAGTGT	51	IIR+ARRQ+IIINV+QC	1
TLLDLLGKGPYSSRIPC	1	0.0013		ATAATTTTGACGAGGATGAGGTTGTATAAGAAGAAGGCTGCGAGTGATTGT	51	IILTRMRLYKKKAASDC	1
TLMSGVI+IRKLRDSNC	1	0.0013		ATACAGACGATTCATCATACGCCGTATGTGCGGACGCTGATGAAGCGTTGT	51	IQTIHHTPYVRTLMKRC	1
TLSKTWKGMLQDNGIGC	1	0.0013		ATACAGACTCTTCTTAAGTAGCATGTTAGTCGTAAGAGTATGACGCCTTGT	51	IQTLLK+HVSRKSMTPC	1
TLWQMGKNTAELGSILC	1	0.0013		ATACAGAGTAAGTGGGTGTGGTTGTAGAATCCTGCGGCTGAGTGTTTGTGT	51	IQSKWVWL+NPAAECLC	1
TMAWPGQ+RQEFV+SVC	1	0.0013		ATACAGCGGATTACTGAGATTCATTTTCATACTATGTATTGTTTGATGTGT	51	IQRITEIHFHTMYCLMC	1
TMEKFRVR+DMFKLAWC	1	0.0013		ATACAGGAGAAGAAGTCGATGAGGGAGTAGTCTCATAATGGGGATAATTGT	51	IQEKKSMRE+SHNGDNC	1
TMEVTSPSVSVLFILTC	1	0.0013		ATACAGGGTATTACTAAGGGGCGTTATGATTGGAAGAGTAAGATTAGGTGT	51	IQGITKGRYDWKSKIRC	1
TMGMDPRDMSMANEMRC	1	0.0013		ATACAGGTTGTGCATCATAGGAAGTAGGTGAGGTGTTGGAGGAAGATGTGT	51	IQVVHHRK+VRCWRKMC	1
TMGNLRWSNLINWVKTC	1	0.0013		ATACCGAAGGTGCTGATTATGGCTCAGATGAATAAGTGGCTTCAGCTGTGT	51	IPKVLIMAQMNKWLQLC	1
TMIFFISWGEFNVDEMC	1	0.0013		ATACCTGATTAGGGTACGCATAATGAGGTTTTGTGTCATAGGGCGTGT	48	IPD+GTHNEVLCHRAC	1
TMKKLETLTKQYGNHRC	1	0.0013		ATACGCTGGGGGCTATGGATAGGGTGCATTAGACGGTTCATCGATTGT	48	IRWGLWIGCIRRFIDC	1
TMMYDGMIPGARLGKYC	1	0.0013		ATACGGGAGGCTGGTGGTACTCTGCCGGAGTGTAATTAGAAGCCGTAGTGT	51	IREAGGTLPECN+KP+C	1
TMNHALSIEA+HITGTC	1	0.0013		ATACGGGATGCGGCGTCGAAGAATAATATGCTGTTTAAGGAGTATCGTTGT	51	IRDAASKNNMLFKEYRC	1
TMNIAGT+TACAPEIKC	1	0.0013		ATACGTGATGTGTAGTGGAAGAATTATAATTGGTCGTATATTAATCTGTGT	51	IRDV+WKNYNWSYINLC	1
TMNS+KKMGQMNW+THC	1	0.0013		ATACTTACGGTGGTTGAGCGTCTGTGTAGTGAGGCGTTGAGGCCTTAGTGT	51	ILTVVERLCSEALRP+C	1
TMSAIQGTVEEKSDPKC	1	0.0013		ATACTTATGAGTTATCCTAAGTAGGCGGTGAATGTGTGGTATAGGTCGTGT	51	ILMSYPK+AVNVWYRSC	1
TMSTRTKLGHGSHDTIC	1	0.0013		ATACTTCATAATACGAGGTAGAAGTGTCCTAATCGGGTGTATTAGGCGTGT	51	ILHNTR+KCPNRVY+AC	1
TNCGYLRFNVGRQQTKC	1	0.0013		ATACTTTAGTGGACGAAGCAGTGGAGGCGTGATGGTCAGAATATGCAGTGT	51	IL+WTKQWRRDGQNMQC	1
TNDTG+RNITLPRTFAC	1	0.0013		ATAGAGGTTGAGGAGATGCATCAGGTGGAGGCTTTGAGTCGTACTGAGTGT	51	IEVEEMHQVEALSRTEC	1
TNDVDEVVHLLGDYVLC	1	0.0013		ATAGAGTTTGTTGAGCTGCGTAATATTTTGCCGCGGAAGTTGCATGGGTGT	51	IEFVELRNILPRKLHGC	1
TNGDMTSVRL+SGESIC	1	0.0013		ATAGATACGAAGGAGGATACGGCGTGGTCGAATGTGCGGAGGGTTTATTGT	51	IDTKEDTAWSNVRRVYC	1
TNHWT+LYRTPSSRRTC	1	0.0013		ATAGATGATTTGACTAATACTTTTCAGGAGGATACGTTGTGTTATTTGTGT	51	IDDLTNTFQEDTLCYLC	1
TNIYKKKILTQNWDRTC	1	0.0013		ATAGATTGGGCGAATTTGAAGGCTGAGAAGGGTGATCGGTATTGGAATTGT	51	IDWANLKAEKGDRYWNC	1
TNKQKGLRKSTYNLKTC	1	0.0013		ATAGCGGGTGTTAAGACGCATAAGAATTTGAGGATGAGTCGAGCTAATTGT	51	IAGVKTHKNLRMSRANC	1
TNKVRYSREMWMAHN+C	1	0.0013		ATAGCTAGTTTTTGTATTAATGAGTGGTCTGATTAGAAGAGTATGGTGTGT	51	IASFCINEWSD+KSMVC	1
TNLLESKYFWNVNKHTC	1	0.0013		ATAGGGAATTTTAGGAGGGTGCGTAGGAGTAGTGATAATGGTGGTAATTGT	51	IGNFRRVRRSSDNGGNC	1
TNNKECA+YQYIVVQNC	1	0.0013		ATAGGGATTGTGGATAATTAGAATGTGAAGAATAATTAGAGTACTTAGTGT	51	IGIVDN+NVKNN+ST+C	1
TNPAYWLMSKW+NLNSC	1	0.0013		ATAGTAGATGTATGTGGGTGTAAGAAGCAGAAGTAGCGGCCGAGTTGT	48	IVDVCGCKKQK+RPSC	1
TNPINTARSVVGGNQNC	1	0.0013		ATAGTGAGTATTGTTTTGTTAATTAAGAAGAAGAAGGGGTGTAGTTGT	48	IVSIVLLIKKKKGCSC	1
TNQEVVH+GSNNERLEC	1	0.0013		ATAGTGGCTAATCAGACGCTGCTTCGTTCGGAGGCTCAGACTGCTACGTGT	51	IVANQTLLRSEAQTATC	1
TNRGSMVTF+VMQRCLC	1	0.0013		ATAGTGGCTTAGTATGTTGGTCATGATAAGGTTCTGTGGTGTGAGAAGTGT	51	IVA+YVGHDKVLWCEKC	1
TNSAILSHRSCMMWPAC	1	0.0013		ATAGTTATTCAGTATATGAATAATATGCCGTTTCGTGATTATACGACGTGT	51	IVIQYMNNMPFRDYTTC	1
TNSLKCNDRGYVLLRAC	1	0.0013		ATAGTTTATAAGCATGAGTTGAAGAATGCTTGGATGACTACTTCTGATTGT	51	IVYKHELKNAWMTTSDC	1
TNSMSNNTMLRIQIVPC	1	0.0013		ATAGTTTATACTAAGAGTGATTAGAATTTGTTTTCTCCGGAGGTTCGTTGT	51	IVYTKSD+NLFSPEVRC	1
TNTKNTMG+MLD+LLRC	1	0.0013		ATATAGGATATTAGTATGATGAGGTCTTTGAATGATGAGTGTCATCGGTGT	51	I+DISMMRSLNDECHRC	1
TNTLSVLNNGPVYARGC	1	0.0013		ATATATAATGGTATTTGTACTAAGCTGTGTATGCCGTCGACGTCGGTTTGT	51	IYNGICTKLCMPSTSVC	1
TQ+VWEKRCKINID+AC	1	0.0013		ATATATAATTATTGGAGGCAGAAGAATGATGGTATGCTTGATAATACGTGT	51	IYNYWRQKNDGMLDNTC	1
TQCLTGLNRKFCCAE+C	1	0.0013		ATATATACGCGTTAGCTGCAGTGGGATTCGCGTTATCAGCAGGTTAAGTGT	51	IYTR+LQWDSRYQQVKC	1
TQL+EEVDFVSDCACYC	1	0.0013		ATATCGAAGAATTTGTAGGGTAGTTTGTATGATAAGAATTATAGTGTTTGT	51	ISKNL+GSLYDKNYSVC	1
TQTFV+QTMTGNYKRKC	1	0.0013		ATATCGACTGGTACTTTTACGATTAAGCATACTATGCGGAGGCATCAGTGT	51	ISTGTFTIKHTMRRHQC	1
TQVETPRTALNIDVAAC	1	0.0013		ATATCGGGGTTGACGTGTCAGTGGTAGCAGGAGAGTATGGCTGTTGAGTGT	51	ISGLTCQW+QESMAVEC	1
TQYNGVNLTHLHSEFFC	1	0.0013		ATATCTATTTGTCATGATAGTGATATTAATGATTCTAATAGTCCGTTGTGT	51	ISICHDSDINDSNSPLC	1
TRCV+DMHSVLEKCCKC	1	0.0013		ATATGTAATAGTTTGGTGGCTAGGTGTTGGCGTCATATTAGGACGCCTTGT	51	ICNSLVARCWRHIRTPC	1
TRDMKSPFSVFQLPETC	1	0.0013		ATATGTTATAATTATGTGAATAGTATGTAGTGGCATAGGCCGCAGTTGTGT	51	ICYNYVNSM+WHRPQLC	1
TRE+YARKRREDIRGSC	1	0.0013		ATATGTTTGCGTCATTGTTTTGTGTATGGTTATGATATGATGATGGAGTGT	51	ICLRHCFVYGYDMMMEC	1
TRHLLKMISSEDVMEYC	1	0.0013		ATATTGACTGATACTCATGGGTGGATGAATGATATTATTGTTAAGCATTGT	51	ILTDTHGWMNDIIVKHC	1
TRIGAYHWNKNHNVPIC	1	0.0013		ATCATGATTTAGCTGAATGCTGGTGAGAAGTATCAGAATAGGCGTTAGTGT	51	IMI+LNAGEKYQNRR+C	1
TRISNIMKNFNINKRNC	1	0.0013		ATCATGGAGCTTGATACTAGTATGTGGAAGGTGCAGGGGAGTAATAATTGT	51	IMELDTSMWKVQGSNNC	1
TRKKIHLYEPKVDPGYC	1	0.0013		ATCCTGCAGTTGAAGTATATGAAGAATATTGCTAATTGGCGTACTTTGTGT	51	ILQLKYMKNIANWRTLC	1
TRLVDMRLGTLRDYKRC	1	0.0013		ATCGATAGTGATCTGATTTGTCCTATTAATGTGAATTAGAGGGCGTGGTGT	51	IDSDLICPINVN+RAWC	1
TRLVWRC+CLADHRPDC	1	0.0013		ATGAAAAATAATGTGTTTTAGAATGTTGATGATATGCTTTGGATTTTGTGT	51	YKNNVF+NVDDMLWILC	1
TRMIEDMINRVMRCICC	1	0.0013		ATGAAACATAAGCATATTAAGTTGTCGCATAATACTTCGATGTCTAGGTGT	51	YKHKHIKLSHNTSMSRC	1
TRNRDDDFTVKRHL+YC	1	0.0013		ATGAAACATAATGTTTTGAATACGAAGAATTCTAGGGAGGTGACGATTTGT	51	YKHNVLNTKNSREVTIC	1
TRNSDSRIWVLLDEDVC	1	0.0013		ATGAAACCGATGGCTGGGATGAATAGTGGGCGGCCTAGTTCTTAGGTGTGT	51	YKPMAGMNSGRPSS+VC	1
TRR+YPGYKCGCSHEAC	1	0.0013		ATGAAAGTTATGCATAGGACTTGTTCGGTGGAGAGTATGCCGAGGTTGTGT	51	YKVMHRTCSVESMPRLC	1
TRTIVIICWLVRLGGMC	1	0.0013		ATGAAATGTGCTTTTCAGAGGATGAATTTGATTGATAATGAGATTGTTTGT	51	YKCAFQRMNLIDNEIVC	1
TRVDSHSNM+IVSWIHC	1	0.0013		ATGAAATTTAAGGTGCTGTGTACTCATTGTAGGTGGTAGTAGTCGCTGTGT	51	YKFKVLCTHCRW++SLC	1
TS+VRESTDCVKGMDEC	1	0.0013		ATGAACACGGAGAAGTATAATAAGGTTATGATGAATTAGCTGGCGTTGTGT	51	YNTEKYNKVMMN+LALC	1
TSASDLQMM++KDTRIC	1	0.0013		ATGAACACGGGGGAGTCGTATCGTTATAATGCGAGTAATAATGCTAAGTGT	51	YNTGESYRYNASNNAKC	1
TSDDEASVSTRYYENIC	1	0.0013		ATGAACAGAAGAGTTGTGTGACTATGTATTATATGGTTTAAGACGAGGTGT	51	YNRRVV*LCIIWFKTRC	1
TSDMGDVYSPHDNWSQC	1	0.0013		ATGAACAGTATTACTGTGGCGTCGCTGGATAATGCTGATTTGGAGTTGTGT	51	YNSITVASLDNADLELC	1
TSEPNLDWNRPYCRHPC	1	0.0013		ATGAACAGTGTTTTTGCTCTTAGGTGGAATGATGGTGAGATGGTGAGTTGT	51	YNSVFALRWNDGEMVSC	1
TSHRKTMRPHLNVIHAC	1	0.0013		ATGAACATTAAGAGGTTGGAGTATCATAAGCTTGTTTGTACGCAGCCGTGT	51	YNIKRLEYHKLVCTQPC	1
TSIDRVTY+VSEKRANC	1	0.0013		ATGAACATTTAGAATGCTAATGCGAAGCATAAGAAGTAGAGTGATGAGTGT	51	YNI+NANAKHKK+SDEC	1
TSMEVTGKYARWV+ITC	1	0.0013		ATGAACCAGAATTAGCTTGTTTAGAATTATAGGAAGTTGCATGAGGATTGT	51	YNQN+LV+NYRKLHEDC	1
TSQASPGYFEQA+KRFC	1	0.0013		ATGAACCAGAATTATAAGTAGAATTTGCAGCCGGCGTTGGCGACTACGTGT	51	YNQNYK+NLQPALATTC	1
TSQCFNNKSIDPGQMAC	1	0.0013		ATGAACCCGTTTAAGAAGAATGAGCATGCTAGTACGAGGGCTTAGAAGTGT	51	YNPFKKNEHASTRA+KC	1
TSQPRRQTEGHRSIMQC	1	0.0013		ATGAACCTTGCGAGTGATAGTGAGTTGGAGACTAATAGGACGTTTGTTTGT	51	YNLASDSELETNRTFVC	1
TSRRVCMHERWNLADRC	1	0.0013		ATGAACGAGTATTAGGTGGTGCTGTGTCTGCAGTAGCAGATTGTGAAGTGT	51	YNEY+VVLCLQ+QIVKC	1
TSVY+GGKMLR+DTGCC	1	0.0013		ATGAACGGGTGGATGTTGTAGACTAAGCTTTGTGAGAATAAGGATAAGTGT	51	YNGWML+TKLCENKDKC	1
TT+NW+LFCSQDHPLYC	1	0.0013		ATGAACGTTAATCTGTAGGGTTAGCGGCTGATTGCTAAGTAGATGGGTTGT	51	YNVNL+G+RLIAK+MGC	1
TT+RGVRSNLPKTLSRC	1	0.0013		ATGAACGTTGTGGGGCATGTTAGTGGGAATTTTGAGCAGGGGTCGATGTGT	51	YNVVGHVSGNFEQGSMC	1
TTGKMSYVSRFEQCAIC	1	0.0013		ATGAACTATCGGAGTATGCCTTTGTCGAAGTAGCTGGTGATGATGTTGTGT	51	YNYRSMPLSK+LVMMLC	1
TTNEVS+SSVEPTQPIC	1	0.0013		ATGAACTATGGTCGTATTATTTGGTTTTATAATTCGCCTGCGGATCTTTGT	51	YNYGRIIWFYNSPADLC	1
TTSHTGRRRNKVTTAHC	1	0.0013		ATGAACTTGTGTGGTGGTAGGTTGGCGTTGTAGTTTAGGAAGGGGAAGTGT	51	YNLCGGRLAL+FRKGKC	1
TTTI+TNNIDGSKNRTC	1	0.0013		ATGAAGAAAACTAATACTATTGTGCTGCATTTTGGGTTGCGTTGGGCTTGT	51	YKKTNTIVLHFGLRWAC	1
TTTLRIYSIIAKVL+AC	1	0.0013		ATGAAGAACGCGTGTCGGGTGAAGTAGTATACTTACACGAGTTCGAGGTGT	51	YKNACRVK+YTYTSSRC	1
TVLLCMR+NESVLAYSC	1	0.0013		ATGAAGAACTATAGTCATTAGGGTCTGACGATGAAGAGTGTTTCTAATTGT	51	YKNYSH+GLTMKSVSNC	1
TVTLNCLWNPVQ+GNAC	1	0.0013		ATGAAGAAGAACGGGAATCCGTATAAGATGTCTGGTCAGATGGCTGATTGT	51	YKKNGNPYKMSGQMADC	1
TVVAEEPNFNNC+FNQC	1	0.0013		ATGAAGAAGAACTAGAAGTAGATGCATATGTGTGATTCTACTACGGGTTGT	51	YKKN+K+MHMCDSTTGC	1
TWAVKNPVH+TKATSIC	1	0.0013		ATGAAGAAGAAGAAGCATTCTTAGTTTGGTGGGAGGGCTTAGGATGAGTGT	51	YKKKKHS+FGGRA+DEC	1
TWDAETGCSYNPENI+C	1	0.0013		ATGAAGAAGAAGAAGCTTAAGCATTTGGGGTTGAATCAGATGCTGATGTGT	51	YKKKKLKHLGLNQMLMC	1
TWDCSKITESEIRSDRC	1	0.0013		ATGAAGAAGAAGAAGTGTAGTAATTTGTAGAAGGGTATGGCGGCGAAGTGT	51	YKKKKCSNL+KGMAAKC	1
TWEIDRI+TRIMTMSIC	1	0.0013		ATGAAGAAGAAGAAGTTTGTGGCGCATTCTTGGTGGGTTACGTATTATTGT	51	YKKKKFVAHSWWVTYYC	1
TWEKSTVQYKMKESCDC	1	0.0013		ATGAAGAAGAAGAATATGGAGCCTCTGCGGGATGTGACTTCGTATTTTTGT	51	YKKKNMEPLRDVTSYFC	1
TWMIIRSYTKNTGPLFC	1	0.0013		ATGAAGAAGAAGAGGGAGAGTATTAGTTTGGTTTCTTGTGAGGAGGGGTGT	51	YKKKRESISLVSCEEGC	1
TWMMPLVVINEEWTANC	1	0.0013		ATGAAGAAGAAGATGATGATTAGTAATGAGAGTTTTTTGAATAATTATTGT	51	YKKKMMISNESFLNNYC	1
TWNGTYAISVYYRARSC	1	0.0013		ATGAAGAAGAAGATGCGGCTTGGTATTGTGTTGAAGGCCGATGATATGTGT	51	YKKKMRLGIVLKADDMC	1
TWSRKCKYGDDCDFVSC	1	0.0013		ATGAAGAAGAAGATTATTAAGTATGTGGTTATTAATACACATAGGCTTTGT	51	YKKKIIKYVVINTHRLC	1
TYG+AW+SYETCNIYKC	1	0.0013		ATGAAGAAGAAGATTTATGTTGTGCGGTATGATAGTCATAAGGTTGATTGT	51	YKKKIYVVRYDSHKVDC	1
TYGHETRFDLNTLMGQC	1	0.0013		ATGAAGAAGAAGCCTAATGATACGCGTAAGTTTGATGATGCGGCGCGTTGT	51	YKKKPNDTRKFDDAARC	1
TYGIIDGMVCT+MANVC	1	0.0013		ATGAAGAAGAAGGAGCTTATGTCGCCTGATAATCCTAATGTTGAGTATTGT	51	YKKKELMSPDNPNVEYC	1
TYIREGSNDHMVKTDHC	1	0.0013		ATGAAGAAGAAGGATGGGACTGTTAAGACGCTTCCTGGTACGCGGGCGTGT	51	YKKKDGTVKTLPGTRAC	1
TYLN+LMRWHDMLNIAC	1	0.0013		ATGAAGAAGAAGGCGCGGAAGAATTCGAATGATCGGGCGCGGCAGACGTGT	51	YKKKARKNSNDRARQTC	1
TYLNWGCLK+MCPG+LC	1	0.0013		ATGAAGAAGAAGGGTTAGAAGAAGGTTAATAGGATGTATAAGAAGCGGTGT	51	YKKKG+KKVNRMYKKRC	1
TYMSDD+STTAPQTDKC	1	0.0013		ATGAAGAAGAAGTCGTCGAGTCAGGTTTATTCGGTTCTGATGAGGTGGTGT	51	YKKKSSSQVYSVLMRWC	1
TYNNRRNKFYLHNDHAC	1	0.0013		ATGAAGAAGAAGTGTTATATTGATAAGATTAAGAAGAGGCAGGATGCTTGT	51	YKKKCYIDKIKKRQDAC	1
TYNPVECFSIHVGENNC	1	0.0013		ATGAAGAAGAAGTTGCCTGTTGCTAATAGTTTGTCGAATAAGCTGACGTGT	51	YKKKLPVANSLSNKLTC	1
TYNYVKGPFMCVEMLYC	1	0.0013		ATGAAGAAGAATAAGATGGATCTGGCGACGACTAATGTGAATACGCCGTGT	51	YKKNKMDLATTNVNTPC	1
TYQAQN+VS+KLNVHVC	1	0.0013		ATGAAGAAGAATAAGATGTTTTTTTGTAGTACGACGCATATTGATTAGTGT	51	YKKNKMFFCSTTHID+C	1
TYSNITKELRNGCYYFC	1	0.0013		ATGAAGAAGAATAAGTATATGCAGACTGCGCAGCCGCTTGGGCAGGGGTGT	51	YKKNKYMQTAQPLGQGC	1
TYSNRSRRMRSRQGESC	1	0.0013		ATGAAGAAGAATAAGTTGGATCGTAGGCAGATGAAGACTCCGTAGTAGTGT	51	YKKNKLDRRQMKTP++C	1
TYTEKRSDSNIVDSDLC	1	0.0013		ATGAAGAAGAATAATAAGTTGTTGATTATGGTTGGGCATTGTAAGAATTGT	51	YKKNNKLLIMVGHCKNC	1
TYVNMKGDMNPSSGIRC	1	0.0013		ATGAAGAAGAATAATTATCATTAGATTAAGATGGGTGAGAGTGTTAAGTGT	51	YKKNNYH+IKMGESVKC	1
Y*AKKTVVKI+SERFIC	1	0.0013		ATGAAGAAGAATAATTTGCGTACTACGAATTATGGTAAGTAGATGGATTGT	51	YKKNNLRTTNYGK+MDC	1
Y*HHR+GKAKRHSTYTC	1	0.0013		ATGAAGAAGAATACTGATCAGAAGCAGGCTATTCCTATGACGGAGCCGTGT	51	YKKNTDQKQAIPMTEPC	1
Y*I*GGLGCIMSMVMMC	1	0.0013		ATGAAGAAGAATAGGCAGAGTACTTTGAGGTCCTGTCTGAGTGAGATGTGT	51	YKKNRQSTLRSCLSEMC	1
Y*ISWRLRRGGLGC	1	0.0013		ATGAAGAAGAATAGGCATCTGATTTGGGATGCTAATCGTACTGATCTGTGT	51	YKKNRHLIWDANRTDLC	1
Y*KPTT+KFDIK+RTRC	1	0.0013		ATGAAGAAGAATAGTAGTAAGTATGTTTATTGGACGGGTTTTCGGTTGTGT	51	YKKNSSKYVYWTGFRLC	1
Y*KRSRVQCWIIVQQDC	1	0.0013		ATGAAGAAGAATATGAAGTAGATGAAGAGGTATAAGACGAGGAATGGGTGT	51	YKKNMK+MKRYKTRNGC	1
Y*LTPNDVNSAVNSEC	1	0.0013		ATGAAGAAGAATATGTAGGCTGCGATGCATAGTGCTACTAATTAGATGTGT	51	YKKNM+AAMHSATN+MC	1
Y*RYEL+GTRRDIGVVC	1	0.0013		ATGAAGAAGAATATTTAGAATCAGCTGAGGAATAATACGTTGGTGGGGTGT	51	YKKNI+NQLRNNTLVGC	1
Y*SSVG+LNGSRIGTMC	1	0.0013		ATGAAGAAGAATCATATTCCGGATATGATTAGTCCTTTGATGAGGGAGTGT	51	YKKNHIPDMISPLMREC	1
Y+++NCGSGDLILFKKC	1	0.0013		ATGAAGAAGAATCCGAGTTGTGATGATAATATGGCTAATAAGAAGATGTGT	51	YKKNPSCDDNMANKKMC	1
Y+++QK+TGMMKL+WRC	1	0.0013		ATGAAGAAGAATGGGAATGTTGATTATAGGTGGCATAAGTAGAGTCAGTGT	51	YKKNGNVDYRWHK+SQC	1
Y+++SRSWMRYAFKRKC	1	0.0013		ATGAAGAAGAATGGTATTATGATTACGGTGAGTGTTTTTAGTCATTTTTGT	51	YKKNGIMITVSVFSHFC	1
Y++AASFMCGGKIDWNC	1	0.0013		ATGAAGAAGAATGTGCTGTATTTTGTGATTGGGCTGCAGGCGTTGAATTGT	51	YKKNVLYFVIGLQALNC	1
Y++AGPASWVNGSKECC	1	0.0013		ATGAAGAAGAATGTTATGGGGCCTGTGCGTTATGATGCTAGGAAGTCTTGT	51	YKKNVMGPVRYDARKSC	1
Y++AHATDVGLTSSREC	1	0.0013		ATGAAGAAGAATTAGTGTGAGTTTAGGGGGGATTAGTGTGTGCGTTTTTGT	51	YKKN+CEFRGD+CVRFC	1
Y++ASAMEQRNIR+PSC	1	0.0013		ATGAAGAAGAATTCGACGGATTGTAAGAATAAGTGGACGTTTTTTACTTGT	51	YKKNSTDCKNKWTFFTC	1
Y++C+DDIVR+DNCRRC	1	0.0013		ATGAAGAAGAATTGGATTGATATTGGTATGTATTATCTGCGTGTTGTGTGT	51	YKKNWIDIGMYYLRVVC	1
Y++CRDVY+AGFAVMRC	1	0.0013		ATGAAGAAGAATTGGTTGTGGTTGAATATTATTCAGGTTAGGAGGCTGTGT	51	YKKNWLWLNIIQVRRLC	1
Y++CRLPMKRYTIKTYC	1	0.0013		ATGAAGAAGAATTTGAGGACGTTTTATTTGGAGTCTAATAAGAGTAGGTGT	51	YKKNLRTFYLESNKSRC	1
Y++CSGV+CGNYYWDPC	1	0.0013		ATGAAGAAGAATTTTACTAAGTAGGATAAGAAGTCGAGTGTGTGTGGGTGT	51	YKKNFTK+DKKSSVCGC	1
Y++CVLLSRWNSKERSC	1	0.0013		ATGAAGAAGACGAATATGACTAATTTTGCTAAGGTTGGTAGGTTGAGTTGT	51	YKKTNMTNFAKVGRLSC	1
Y++DFWQTWTLKQYAYC	1	0.0013		ATGAAGAAGACGAATCATTGTACTACTAGGGTTTATACGGGTGGTCTTTGT	51	YKKTNHCTTRVYTGGLC	1
Y++DISGRGQVYS+SKC	1	0.0013		ATGAAGAAGACGACTAAGGAGGATGATATGAGTATGAGTAGGAAGTATTGT	51	YKKTTKEDDMSMSRKYC	1
Y++DQDYMNWVNTRINC	1	0.0013		ATGAAGAAGACGATGATGATGACGAGTGGGTATGTGATGATGCGTTTGTGT	51	YKKTMMMTSGYVMMRLC	1
Y++DQTQPWKFYWIMAC	1	0.0013		ATGAAGAAGACGATGTGGACGCAGGCGAATAAGCTTTGTTGGAGGGTGTGT	51	YKKTMWTQANKLCWRVC	1
Y++DSLNSSRYPAS+RC	1	0.0013		ATGAAGAAGACGCATTTGGCGACGGTTCTTTAGAATCAGGCGCGTGATTGT	51	YKKTHLATVL+NQARDC	1
Y++DTRLVE+STKSREC	1	0.0013		ATGAAGAAGACGCGTCGGACTAAGAGGATCGAGAGTAGTTGGGTTACTTGT	51	YKKTRRTKRIESSWVTC	1
Y++EISS+FKLRDFCYC	1	0.0013		ATGAAGAAGACGCGTCGGTATGCGCGTAGGATGTTGCATACGTTGGTGTGT	51	YKKTRRYARRMLHTLVC	1
Y++ENTTNQSALHKNNC	1	0.0013		ATGAAGAAGACGCTGAAGAGGGGTGCGCATGCTCTGGGGGAGCGTATTTGT	51	YKKTLKRGAHALGERIC	1
Y++EVSKDGANCMLSFC	1	0.0013		ATGAAGAAGACGCTTTAGCGGTTTCGGGAGAAGGTTGCTAGTCATCAGTGT	51	YKKTL+RFREKVASHQC	1
Y++FEPNKKEFMMCVNC	1	0.0013		ATGAAGAAGACGGATTAGCATAATTATATGCGTGAGCGTGATCAGCATTGT	51	YKKTD+HNYMRERDQHC	1
Y++FLNFWVGEYSEFRC	1	0.0013		ATGAAGAAGACGTGGCAGAGTGGGCTGGTTATGAATATGAGTTATGGGTGT	51	YKKTWQSGLVMNMSYGC	1
Y++FNDWSAVDYH++LC	1	0.0013		ATGAAGAAGACGTGGCATTGTGAGAATACGAATGATATGTAGGGGATTTGT	51	YKKTWHCENTNDM+GIC	1
Y++FNESMRNRRDDNRC	1	0.0013		ATGAAGAAGACGTGTAATTAGTTGCGTCAGCATGTTCTGAATGCTACGTGT	51	YKKTCN+LRQHVLNATC	1
Y++FRMCKL+TWMMNEC	1	0.0013		ATGAAGAAGACTAAGGCGGTTGATCATAATGCGGTGACGAATAGTCTGTGT	51	YKKTKAVDHNAVTNSLC	1
Y++FWIVYNRHVHLSIC	1	0.0013		ATGAAGAAGACTAATTGTGTGGATAAGCGGGTTAAGAGTACTGAGTTTTGT	51	YKKTNCVDKRVKSTEFC	1
Y++GDN++GFRHRVHQC	1	0.0013		ATGAAGAAGACTACGAGTAAGTTGAGGTAGGAGCTGCGGGCGAAGGATTGT	51	YKKTTSKLR+ELRAKDC	1
Y++GDNRCYMVN+GHVC	1	0.0013		ATGAAGAAGACTACTAGGATGCCTACGAATAGTATTACGTCTGTTTGGTGT	51	YKKTTRMPTNSITSVWC	1
Y++GPRDVEHEDGWLKC	1	0.0013		ATGAAGAAGACTACTAGGGAGCAGAAGCTTGCGGTTGCTCCGTTTGAGTGT	51	YKKTTREQKLAVAPFEC	1
Y++GSKGAVQLFPLL+C	1	0.0013		ATGAAGAAGACTCATAGGCAGAAGGATATTTCTAGGCTTGGTGAGTCGTGT	51	YKKTHRQKDISRLGESC	1
Y++GTSWCARKMSPQQC	1	0.0013		ATGAAGAAGACTTCGAAGCGGGTTGGGATTACGGCTAAGAGTACGAGGTGT	51	YKKTSKRVGITAKSTRC	1
Y++GYCRY+FESTNEFC	1	0.0013		ATGAAGAAGACTTCTGAGGCTAATCGTTAGGGTGAGAATTAGCACCGGTGT	51	YKKTSEANR+GEN+HRC	1
Y++HARDSKELYMCIPC	1	0.0013		ATGAAGAAGAGGAAGCTTGATAATCAGTTTAAGTGTAATCATAATTGGTGT	51	YKKRKLDNQFKCNHNWC	1
Y++HGQDVTKRMRLGYC	1	0.0013		ATGAAGAAGAGGAAGGAGGTGCTGAATAATCATATTAATCCTAGTGCGTGT	51	YKKRKEVLNNHINPSAC	1
Y++HLVPNTPKDPATTC	1	0.0013		ATGAAGAAGAGGAATCGTATGCGGTCTAGGAAGACTATGCAGGATGAGTGT	51	YKKRNRMRSRKTMQDEC	1
Y++HRATEPLT+KQCGC	1	0.0013		ATGAAGAAGAGGACTAAGTAGACGAAGTAGGTTATTAAGTATTCGTATTGT	51	YKKRTK+TK+VIKYSYC	1
Y++HTACKILRWDKTSC	1	0.0013		ATGAAGAAGAGGAGGGGTATTAATACTAATACTGCGATGAATATTTTGTGT	51	YKKRRGINTNTAMNILC	1
Y++HTGS+ERHA+NSEC	1	0.0013		ATGAAGAAGAGGAGTGCTACGTTGGTGCTGAGGCTTCGGTGGAATTTTTGT	51	YKKRSATLVLRLRWNFC	1
Y++IEKMCTAHGLRTKC	1	0.0013		ATGAAGAAGAGGATGAGTAATGAGAGGTATATTATGAAGATTCAGTTTTGT	51	YKKRMSNERYIMKIQFC	1
Y++IKRWNMEQNSMNTC	1	0.0013		ATGAAGAAGAGGCATATGGAGGCGCATAATTGTACGTAGACGTAGAGGTGT	51	YKKRHMEAHNCT+T+RC	1
Y++INENGGPCESMSAC	1	0.0013		ATGAAGAAGAGGCATGATTATTAGGATGATTTGTAGTGTGTGCGTGCGTGT	51	YKKRHDY+DDL+CVRAC	1
Y++IRVKNGCANKSVHC	1	0.0013		ATGAAGAAGAGGCGGCAGATGCTGCCTCCGTATATTGCTCATGATCGTTGT	51	YKKRRQMLPPYIAHDRC	1
Y++IV+MGVWHLNR+VC	1	0.0013		ATGAAGAAGAGGGAGGAGGGTAAGATTCATTGGTTTGCTTAGTGTGTGTGT	51	YKKREEGKIHWFA+CVC	1
Y++IYTHTYKLAVNSGC	1	0.0013		ATGAAGAAGAGGGGGAATAGTAAGGCGGCTTGTTGGTGTGAGATGTATTGT	51	YKKRGNSKAACWCEMYC	1
Y++KCRGSKMSMKWRDC	1	0.0013		ATGAAGAAGAGGTAGGTGGAGTATTATATGTTTTATATGGTGCTGAAGTGT	51	YKKR+VEYYMFYMVLKC	1
Y++KINQCVNFLIEENC	1	0.0013		ATGAAGAAGAGGTCGTCGTCGAATAGTAAGTATAATGATAAGGTTAAGTGT	51	YKKRSSSNSKYNDKVKC	1
Y++KKAPYLLIMESMVC	1	0.0013		ATGAAGAAGAGGTTGAGTGGTAATATTCGGAGTGTGCTGGTGTGGCTGTGT	51	YKKRLSGNIRSVLVWLC	1
Y++KKINNRYNSSFWYC	1	0.0013		ATGAAGAAGAGGTTGGATAGGGTGGCGCCTGGTAAGTTGTGGGCTACTTGT	51	YKKRLDRVAPGKLWATC	1
Y++KSS++ESWSRRVHC	1	0.0013		ATGAAGAAGAGTAAGCCGCAGCTTCTGAGTTAGTGTAGGCATAATAATTGT	51	YKKSKPQLLS+CRHNNC	1
Y++KTDYTWKYMQINKC	1	0.0013		ATGAAGAAGAGTAAGTCTATTAGTGTTTGGCATCAGTTGCTGCCGCTGTGT	51	YKKSKSISVWHQLLPLC	1
Y++KTMSYSFAVLRYHC	1	0.0013		ATGAAGAAGAGTAATGTGTATCATAGTTGGGTTCTGTATCTGGTGGTTTGT	51	YKKSNVYHSWVLYLVVC	1
Y++KWSSTWPNRVQD+C	1	0.0013		ATGAAGAAGAGTACTAATTATGTGGAGAATCCTTGTGGGACTGGGTAGTGT	51	YKKSTNYVENPCGTG+C	1
Y++KYRRQCETPGKGAC	1	0.0013		ATGAAGAAGAGTAGGAAGTGTCCTGATGAGTAGAGTAATGGTGTGGTGTGT	51	YKKSRKCPDE+SNGVVC	1
Y++LENPFRRGHSNHEC	1	0.0013		ATGAAGAAGAGTCATGCGGATTTGGTGAAGACTGTTATTAGTATGGTTTGT	51	YKKSHADLVKTVISMVC	1
Y++LKRQKARREHTKSC	1	0.0013		ATGAAGAAGAGTCGTAATAATAATAGTTCGTCTTGTAAGGGTAAGATGTGT	51	YKKSRNNNSSSCKGKMC	1
Y++LQHKHKEHGQGLLC	1	0.0013		ATGAAGAAGAGTGAGTATGAGCATGTTGATAAGACTGGTGATCAGAAGTGT	51	YKKSEYEHVDKTGDQKC	1
Y++MIKTGNKCWDIPMC	1	0.0013		ATGAAGAAGAGTGAGTGGGGGAGGACGACGAGTACGTTGGGGCTGGGTTGT	51	YKKSEWGRTTSTLGLGC	1
Y++MIYKHRYKTLHSSC	1	0.0013		ATGAAGAAGAGTGCGGATCATGAGAGGAGTCCTGAGCATATGGATCATTGT	51	YKKSADHERSPEHMDHC	1
Y++MLGKEYR+RTNMSC	1	0.0013		ATGAAGAAGAGTGTGAATGCGCATCATGAGCGGGATCATCGGCGGTCGTGT	51	YKKSVNAHHERDHRRSC	1
Y++MLRKDETMRHW+QC	1	0.0013		ATGAAGAAGAGTGTTTAGCGGTCTCGGAGTAGGCTTATGATTTATAAGTGT	51	YKKSV+RSRSRLMIYKC	1
Y++MRKNDTQFTWHAKC	1	0.0013		ATGAAGAAGAGTTAGAAGTGGTGTAATAATATGAATTTGAATGGTATGTGT	51	YKKS+KWCNNMNLNGMC	1
Y++MWTIYVDTRKIKNC	1	0.0013		ATGAAGAAGAGTTAGCATGAGCCGAAGCTGAGGGTTTATTCGGAGTGTTGT	51	YKKS+HEPKLRVYSECC	1
Y++NKH+TWNIKGKLEC	1	0.0013		ATGAAGAAGAGTTATTATTTGGCGAGTGCGATTGAGACTACGCAGAGTTGT	51	YKKSYYLASAIETTQSC	1
Y++NNIDAS+MAGAHDC	1	0.0013		ATGAAGAAGAGTTCGAGGCAGTGGACGATTAAGCTTGCTAATGATTAGTGT	51	YKKSSRQWTIKLAND+C	1
Y++NP+PHFVH+SLHYC	1	0.0013		ATGAAGAAGAGTTTTAGTTAGAGGTTGTCGTAGGAGTGTTATACTCAGTGT	51	YKKSFS+RLS+ECYTQC	1
Y++NRLCMHMADVIYHC	1	0.0013		ATGAAGAAGAGTTTTGATAATGATGATCCTTAGAGGAAGCTGCGTGTGTGT	51	YKKSFDNDDP+RKLRVC	1
Y++NRREMMNGHEWDSC	1	0.0013		ATGAAGAAGATGAAGAAAGCTGATATTATGGTTACGCAGCTTGCGACTTGT	51	YKKMKKADIMVTQLATC	1
Y++NRTQPEESHDVKNC	1	0.0013		ATGAAGAAGATGAGGTTGATGCTGGGCATTATGTGGACGCTGGATTGGTGT	51	YKKMRLMLGIMWTLDWC	1
Y++NSK+EVRGLRTEGC	1	0.0013		ATGAAGAAGATGAGTTTGGGTAATATTCGGTGGGACAGGAATAATCATTGT	51	YKKMSLGNIRWDRNNHC	1
Y++NTARMNTPTNPNWC	1	0.0013		ATGAAGAAGATGATGAAGAATTATTAGGGTGTGGGTAAGAGGAAGAGGTGT	51	YKKMMKNY+GVGKRKRC	1
Y++NTCICLGYTWI+NC	1	0.0013		ATGAAGAAGATGCAGGGTTCTACTTGGAGTCTGACGCCGACTGTGCCGTGT	51	YKKMQGSTWSLTPTVPC	1
Y++NTGGISSCKNSTGC	1	0.0013		ATGAAGAAGATGCATGATGCGTAGAAGTAGTTGTGGTATGAGGCTGCGTGT	51	YKKMHDA+K+LWYEAAC	1
Y++NTS+DKFYA+NHDC	1	0.0013		ATGAAGAAGATGCGTCCGGCTTAGACGTTGAGGCTGTTTTTGTGGACTTGT	51	YKKMRPA+TLRLFLWTC	1
Y++PKIYVQQYTKNQNC	1	0.0013		ATGAAGAAGATGGCGTAGAAGTATAGGCTTAGGGATTGTAATGAGCCGTGT	51	YKKMA+KYRLRDCNEPC	1
Y++PLPDRKHQHNYKRC	1	0.0013		ATGAAGAAGATGTTTGAGATGTGTGATACTCGTTTGTAGCGGACTAAGTGT	51	YKKMFEMCDTRL+RTKC	1
Y++RCIRSNKA+KIEGC	1	0.0013		ATGAAGAAGATTAAGAATTGGGGGTTGGGTATTTGTTAGTTTTCTACGTGT	51	YKKIKNWGLGIC+FSTC	1
Y++RGCMSDKIPHNS+C	1	0.0013		ATGAAGAAGATTACGAGTGTTAGGAGTAGTTATAATTGGAGTCGGTAGTGT	51	YKKITSVRSSYNWSR+C	1
Y++RRAMMFFEINQDYC	1	0.0013		ATGAAGAAGATTATTAATGTGAGTTGGATTGCTGTGTTGAAGAGTAAGTGT	51	YKKIINVSWIAVLKSKC	1
Y++RTERNRHSQDSLYC	1	0.0013		ATGAAGAAGATTATTTGGGCGTATGTGGTTCGGGTTATTGGTAAGCCGTGT	51	YKKIIWAYVVRVIGKPC	1
Y++RTSKT+KPCMHYRC	1	0.0013		ATGAAGAAGATTCGGTTTACGGATTTTGTTGTGTTGTTTGTGTGGGGGTGT	51	YKKIRFTDFVVLFVWGC	1
Y++RVDQQ+ST+SKRRC	1	0.0013		ATGAAGAAGATTGAGTAGAGGCATAGGGATTCGACTACTATGAATAGTTGT	51	YKKIE+RHRDSTTMNSC	1
Y++RWAYVNADVYIKTC	1	0.0013		ATGAAGAAGATTGGGAATGCGAAGTGGTCTCTGTCGGATTATACGGTTTGT	51	YKKIGNAKWSLSDYTVC	1
Y++RWIKNGNQNIE+YC	1	0.0013		ATGAAGAAGATTGGTCATCATTTGGTGTATAAGACGATTCGTCTGAATTGT	51	YKKIGHHLVYKTIRLNC	1
Y++RWYIV+PCETVDKC	1	0.0013		ATGAAGAAGATTGTGTTGTCTTATCTTTGTTGGAGGTTGGATCCGCGTTGT	51	YKKIVLSYLCWRLDPRC	1
Y++SAVATGNETIQSDC	1	0.0013		ATGAAGAAGATTGTTTCGTTTCTTCTGACTATGAAGAATACGCCGCCTTGT	51	YKKIVSFLLTMKNTPPC	1
Y++SCLDRWKKNNLSVC	1	0.0013		ATGAAGAAGATTGTTTGTAATATTATTTGGAATGCTGCTAAGCCTAGGTGT	51	YKKIVCNIIWNAAKPRC	1
Y++SCQLVVSDNGVNDC	1	0.0013		ATGAAGAAGATTTATCAGAGGTTTAATACGATTAGGAAGACTGATTATTGT	51	YKKIYQRFNTIRKTDYC	1
Y++SHQEQRVRTNKVKC	1	0.0013		ATGAAGAAGATTTGGACGGTTATTATTTGGGTGGAGAATGTTTTGAAGTGT	51	YKKIWTVIIWVENVLKC	1
Y++SSARAGKTVLSMMC	1	0.0013		ATGAAGAAGATTTTGATTAAGTGGATGTAGTAGGTGAGGAATATGAGTTGT	51	YKKILIKWM++VRNMSC	1
Y++SVCRSGEHLLNECC	1	0.0013		ATGAAGAAGCAGACTAGGACTTAGGGTGTGAGTAAGTAGTGTGTTGGTTGT	51	YKKQTRT+GVSK+CVGC	1
Y++SVLLEQFNR+DAEC	1	0.0013		ATGAAGAAGCAGACTCTTGTGCGTACGCATATTGGTAGTGATACTGATTGT	51	YKKQTLVRTHIGSDTDC	1
Y++SVRDKKTFERSCRC	1	0.0013		ATGAAGAAGCAGAGTGAGAAGTGGTAGCAGAAGAGGCAGCTGGAGGGTTGT	51	YKKQSEKW+QKRQLEGC	1
Y++TENN+YSSTYLYTC	1	0.0013		ATGAAGAAGCAGATGAATAAGGGTCCTATGTATTTGGTGGGTACTCGGTGT	51	YKKQMNKGPMYLVGTRC	1
Y++TKLCAIIKVTSVGC	1	0.0013		ATGAAGAAGCAGCAGAGTAATAAGGAGCGGTGTTTTTGTCTGGATAGTTGT	51	YKKQQSNKERCFCLDSC	1
Y++TNSKKKSMFNNNSC	1	0.0013		ATGAAGAAGCAGGAGAAGCAGGTTTGGGGGAGTTGGTATAGGTGGACTTGT	51	YKKQEKQVWGSWYRWTC	1
Y++TQGYHGDRFTYHLC	1	0.0013		ATGAAGAAGCAGGATCTGATGCATTGTGATCTGGTTCAGATTTGGGAGTGT	51	YKKQDLMHCDLVQIWEC	1
Y++TVDEKRCDKD+VLC	1	0.0013		ATGAAGAAGCAGGCTAAGTGGATTAAGGAGAAGAGTGCGACTAGTACTTGT	51	YKKQAKWIKEKSATSTC	1
Y++TVKHKRTML+QMFC	1	0.0013		ATGAAGAAGCAGGTGGGTCAGAGTTCTAATAGGATTCATAAGTCTAATTGT	51	YKKQVGQSSNRIHKSNC	1
Y++TWGNWVLMLISVKC	1	0.0013		ATGAAGAAGCAGTAGTAGCTTTAGAGTAGTAATAATTCGGAGATTGCTTGT	51	YKKQ++L+SSNNSEIAC	1
Y++TYYFVVNDCMNWLC	1	0.0013		ATGAAGAAGCAGTGGTTTAGGGGGTAGTATATTTTGCCGCTTAATAAGTGT	51	YKKQWFRG+YILPLNKC	1
Y++VLMHKTSECGVRLC	1	0.0013		ATGAAGAAGCAGTTGGGTCAGATTCATAATTTTGTGGCTAATACGTTGTGT	51	YKKQLGQIHNFVANTLC	1
Y++VMKVYKWTSVAFVC	1	0.0013		ATGAAGAAGCATAAGAGTAATAGGGTGCTGGGTTGGATGGATAAGTAGTGT	51	YKKHKSNRVLGWMDK+C	1
Y++WEHRHLYITVRA+C	1	0.0013		ATGAAGAAGCATACGTGGCAGCGGCTTTGGGATACGGTGTAGAAGGTTTGT	51	YKKHTWQRLWDTV+KVC	1
Y++WIW+SMSDYSSYSC	1	0.0013		ATGAAGAAGCATATTGATGATGAGACTCGTTGGGAGGTGTAGCTTGAGTGT	51	YKKHIDDETRWEV+LEC	1
Y++WTRSMNVHWARNQC	1	0.0013		ATGAAGAAGCATCTGTCGAATTCTCTTCCGAAGAAGGTTTTGTTTTTTTGT	51	YKKHLSNSLPKKVLFFC	1
Y++YHGVFSQGWYT++C	1	0.0013		ATGAAGAAGCATGAGATGTTGAAGGGTGCTCATAAGTATATTGATAATTGT	51	YKKHEMLKGAHKYIDNC	1
Y++YKSYTTRSMIRDFC	1	0.0013		ATGAAGAAGCATTCTACGAGTATGTGGAGTAAGAAGAATACGGAGGAGTGT	51	YKKHSTSMWSKKNTEEC	1
Y++YSVALNKGWVIMYC	1	0.0013		ATGAAGAAGCCGAAGAAGACTAAGATGATGACGGAGCTTCATATTAGTTGT	51	YKKPKKTKMMTELHISC	1
Y+A+DQNPTRVMQVNVC	1	0.0013		ATGAAGAAGCCGACTAATGTGAAGACGTATTAGTAGACGAATGTGAGTTGT	51	YKKPTNVKTY++TNVSC	1
Y+A+GAVQMWMWMWLFC	1	0.0013		ATGAAGAAGCCGCTGAATAGGGAGAAGAGGTATTGGAGTCATGATCAGTGT	51	YKKPLNREKRYWSHDQC	1
Y+A+HVIKEL+VTGPNC	1	0.0013		ATGAAGAAGCCGGGGGTGGAGTAGACGGATCGTAATCGTATGAAGGATTGT	51	YKKPGVE+TDRNRMKDC	1
Y+A+KFHNNYATLPLVC	1	0.0013		ATGAAGAAGCCGTATGATTCGAATATTCATAGTTAGGAGAATATGGAGTGT	51	YKKPYDSNIHS+ENMEC	1
Y+A+KGLRYANKD+CCC	1	0.0013		ATGAAGAAGCCGTGTAAGGATATTCAGGCTGGGACTCCGAGGACGATGTGT	51	YKKPCKDIQAGTPRTMC	1
Y+A+LSSADN+YKFYMC	1	0.0013		ATGAAGAAGCCTAATGGTTGGTATGTTTATAATGTTTAGTATAAGGATTGT	51	YKKPNGWYVYNV+YKDC	1
Y+A+TNPEKRVSQFENC	1	0.0013		ATGAAGAAGCCTTTTTGGTATAGGAATGATAGGGTTAAGTTGATGCGGTGT	51	YKKPFWYRNDRVKLMRC	1
Y+AAGYRMLSLEVELDC	1	0.0013		ATGAAGAAGCGGAATTCTAGGGATACTAGGTATAAGAAGTTGTAGCGTTGT	51	YKKRNSRDTRYKKL+RC	1
Y+AATELVFSKNRWNYC	1	0.0013		ATGAAGAAGCGGGATCGTATTGTTAGGATTGAGTATGTGTTGAAGGTGTGT	51	YKKRDRIVRIEYVLKVC	1
Y+AAVKRRGWRE+ITGC	1	0.0013		ATGAAGAAGCGGTAGTCGCCTATTATTGATAGGACGTTTATTATGGAGTGT	51	YKKR+SPIIDRTFIMEC	1
Y+ACIKL+ATNLEESKC	1	0.0013		ATGAAGAAGCGTAAGAATAAACTTAAGACTTATCATACTTATAGGACTTGT	51	YKKRKNKLKTYHTYRTC	1
Y+ACVSSCLVIPSRSAC	1	0.0013		ATGAAGAAGCGTAGTCGGAAGATGAATATTCTTGCTTCGAGTGAGCGTTGT	51	YKKRSRKMNILASSERC	1
Y+ADENIEL+NRSQQMC	1	0.0013		ATGAAGAAGCGTGTGTAGTTTCATCAGTTTAAGCAGTTGTTGCGTTCGTGT	51	YKKRV+FHQFKQLLRSC	1
Y+ADESSNSNGTYTHDC	1	0.0013		ATGAAGAAGCGTTCGACGATTGGGGCGATTCAGTGGATGCCTATTCTTTGT	51	YKKRSTIGAIQWMPILC	1
Y+ADT+KLEEPIPGMRC	1	0.0013		ATGAAGAAGCGTTGTGCTAATATTGATGAGTAGGATCGTGTGGAGGATTGT	51	YKKRCANIDE+DRVEDC	1
Y+ADYSQDICLNVKKIC	1	0.0013		ATGAAGAAGCGTTTGTCGTTGAGTATGTTTGCTTGGCAGCATGTGATTTGT	51	YKKRLSLSMFAWQHVIC	1
Y+AEDNSGYCRADSGRC	1	0.0013		ATGAAGAAGCTGACGTGTGATACGGGGCATCATGATAGGGAGTGTAAGTGT	51	YKKLTCDTGHHDRECKC	1
Y+AEK+WNIENMKSLLC	1	0.0013		ATGAAGAAGCTGAGTAGTTTGTGGAATAGGGTGAGTAAGGGTACGAGGTGT	51	YKKLSSLWNRVSKGTRC	1
Y+AEKL+TDWSDVIIAC	1	0.0013		ATGAAGAAGCTGATTAGTACTGTTAAGTGGGGTTATATGACGTCGAAGTGT	51	YKKLISTVKWGYMTSKC	1
Y+AEKVTDTVLSQ+TAC	1	0.0013		ATGAAGAAGCTGCGGATGTAGACTGGGCAGATTGCTTGGCTGAAGGCTTGT	51	YKKLRM+TGQIAWLKAC	1
Y+AEL+FGAAPLRTTMC	1	0.0013		ATGAAGAAGCTGGTGGAGTCTATTACTAATGATGCGATTACGGAGGTTTGT	51	YKKLVESITNDAITEVC	1
Y+AETPTNSKKNGMISC	1	0.0013		ATGAAGAAGCTGGTTAAGCTTAAGAAGCATGGGGCTACGATGATTCGTTGT	51	YKKLVKLKKHGATMIRC	1
Y+AFGRKMMRQGTRKRC	1	0.0013		ATGAAGAAGCTGTTGAAGGAGTTTATTCCTAAGCCTTAGACTATGGAGTGT	51	YKKLLKEFIPKP+TMEC	1
Y+AFSMRN+DNMVASRC	1	0.0013		ATGAAGAAGCTTGATATTAATTTTATTATTTGGAGGTATGTGGCTGAGTGT	51	YKKLDINFIIWRYVAEC	1
Y+AFTKSWQVTMAGTEC	1	0.0013		ATGAAGAAGGAGACGGAGACGTATACTACTGGTAGTTCTGCTCATGAGTGT	51	YKKETETYTTGSSAHEC	1
Y+AFWSTSNVKYVNGKC	1	0.0013		ATGAAGAAGGAGATTAATCTTGGGAATAGTGATTAGATGTTGAATCCTTGT	51	YKKEINLGNSD+MLNPC	1
Y+AGCDRRVEGVWVEYC	1	0.0013		ATGAAGAAGGAGATTAGGTAGTAGTTGGATTGGGCGTGGCTTAAGTGGTGT	51	YKKEIR++LDWAWLKWC	1
Y+AGDCQDNHRKNYYLC	1	0.0013		ATGAAGAAGGAGCAGAATGCGGATCAGACGAAGCTGCTGTATCCGAAGTGT	51	YKKEQNADQTKLLYPKC	1
Y+AGKEMEKNMSLPWSC	1	0.0013		ATGAAGAAGGAGCATATTGCGATGACTGGGATTGAGGTGGCTAAGCCTTGT	51	YKKEHIAMTGIEVAKPC	1
Y+AGSWKHRKDDAKEFC	1	0.0013		ATGAAGAAGGAGCGTGCGGGGCTTGGGCATCTGATGGTGGCGTGTAATTGT	51	YKKERAGLGHLMVACNC	1
Y+AGTEPNDWRATIGCC	1	0.0013		ATGAAGAAGGAGGAGGTTAATAAGGTGAGGACTATGGGGTATTGTAAGTGT	51	YKKEEVNKVRTMGYCKC	1
Y+AHNLTRVNTMYLYHC	1	0.0013		ATGAAGAAGGAGGCGCAGACGAATGGTCCTACTGGGGAGTATACGCCGTGT	51	YKKEAQTNGPTGEYTPC	1
Y+AIDTMDKWFKYMQNC	1	0.0013		ATGAAGAAGGATAAGACGAGGTATGCTACGACGGAGCGTTTGGAGTGGTGT	51	YKKDKTRYATTERLEWC	1
Y+AIFTLNVFKILVRTC	1	0.0013		ATGAAGAAGGATAAGTGTAAGCAGTGTGATAATATGCTGATGGGTTTGTGT	51	YKKDKCKQCDNMLMGLC	1
Y+AIHSHVFRAYLCYEC	1	0.0013		ATGAAGAAGGATAAGTGTGCTAAGCGGGTTACGGCGGTGATTTGTAGTTGT	51	YKKDKCAKRVTAVICSC	1
Y+AITLDYRVLIQPDHC	1	0.0013		ATGAAGAAGGATAATTATGATTTTATGATTGAGCATGGTTATAGGGTGTGT	51	YKKDNYDFMIEHGYRVC	1
Y+AKGLMLKVKHNDTNC	1	0.0013		ATGAAGAAGGATATTTAGCAGAGGAGTATGTGGCAGACGGTGAAGCGTTGT	51	YKKDI+QRSMWQTVKRC	1
Y+AKHRNCIDEHTRRNC	1	0.0013		ATGAAGAAGGATCAGCTGAAGCGGTAGACGACTATGAATTATACGAATTGT	51	YKKDQLKR+TTMNYTNC	1
Y+AKNPEFNTTYRSLVC	1	0.0013		ATGAAGAAGGATCAGGTGGATGTTCTGATGGGGGCGCATATGCGGATGTGT	51	YKKDQVDVLMGAHMRMC	1
Y+AKRICTRKPLTKTRC	1	0.0013		ATGAAGAAGGATCTGGATAGTTTTGATGATAAGAGTAAGATTGAGATGTGT	51	YKKDLDSFDDKSKIEMC	1
Y+ALDQNSQQTNCEQLC	1	0.0013		ATGAAGAAGGATGAGAAGCGGTCGATGAGTAATCCTTTTGTTACTAAGTGT	51	YKKDEKRSMSNPFVTKC	1
Y+ALIYTLVKYRNGNSC	1	0.0013		ATGAAGAAGGATGAGACTAGTGGTGATGGTTGGATGTTGCCTGATTATTGT	51	YKKDETSGDGWMLPDYC	1
Y+AM+INCCDRPRESQC	1	0.0013		ATGAAGAAGGATGGGAGGGAGAAGTGTATTGAGTTGTTTTATCTTATGTGT	51	YKKDGREKCIELFYLMC	1
Y+AMKKKPYLRLNHWTC	1	0.0013		ATGAAGAAGGATGTTGCGAAGAATAGGAATAGTTGTTCTTTGGTGATTTGT	51	YKKDVAKNRNSCSLVIC	1
Y+AMLYSIKMN+SV+LC	1	0.0013		ATGAAGAAGGATTAGGATAAGGTTATTAGGAGGCTTAATACGGGTGAGTGT	51	YKKD+DKVIRRLNTGEC	1
Y+AMNGNLQMPPIPKAC	1	0.0013		ATGAAGAAGGATTATATGATTAAGTCGGCTATGAATGGTTATGCGGATTGT	51	YKKDYMIKSAMNGYADC	1
Y+ANATNMRRHDWWKTC	1	0.0013		ATGAAGAAGGATTGGCAGGATGAGATTCTGGGGATTGCTAAGATGATTTGT	51	YKKDWQDEILGIAKMIC	1
Y+ANHKKKRDDKYLRRC	1	0.0013		ATGAAGAAGGATTTGGCGTGGGATCAGTCGAGGAATGGTTCTTGTATGTGT	51	YKKDLAWDQSRNGSCMC	1
Y+ANIDTSSVRRELLVC	1	0.0013		ATGAAGAAGGATTTTCTGTTGGAGAAGTGGAAGGGGCATTTTATTGTGTGT	51	YKKDFLLEKWKGHFIVC	1
Y+ANLANHKVMDSSRKC	1	0.0013		ATGAAGAAGGCGAAGAAGTTTAAGAAGCAGTCGTGTCTGACCTGTGTGTGT	51	YKKAKKFKKQSCLTCVC	1
Y+ANLG+STLIDNTNKC	1	0.0013		ATGAAGAAGGCGAAGTTTGAGAAGACTTATTTTAGGGTTGTTCTGGAGTGT	51	YKKAKFEKTYFRVVLEC	1
Y+ANPVVSAALCVRTFC	1	0.0013		ATGAAGAAGGCGACGATTGTGGTTAGGAGTAATCGTCAGATTCTGAATTGT	51	YKKATIVVRSNRQILNC	1
Y+ANYIALFRVIDDVMC	1	0.0013		ATGAAGAAGGCGAGCATGCTTCAGTGTTGTAGGAATAAGGGGCAGTAGTGT	51	YKKASMLQCCRNKGQ+C	1
Y+APADRSNSLKTKWTC	1	0.0013		ATGAAGAAGGCGATGGATAAGTATATTTGTGTGTGGGTGCAGAAGTTTTGT	51	YKKAMDKYICVWVQKFC	1
Y+APKVGRDE+RVLCFC	1	0.0013		ATGAAGAAGGCGATGGCGCGTGAGGGGGGTAGTGGTGGTGTGTTTGATTGT	51	YKKAMAREGGSGGVFDC	1
Y+AQRKCHRVESQMVPC	1	0.0013		ATGAAGAAGGCGATTTGGACTGAGACGCAGGTTGAGCAGCATAGTGATTGT	51	YKKAIWTETQVEQHSDC	1
Y+AQRMNNKTIERIMPC	1	0.0013		ATGAAGAAGGCGCCGATTGAGTTTACTAGGGTGCTGAGTTGGAAGTTGTGT	51	YKKAPIEFTRVLSWKLC	1
Y+AQWKNTKWSNYKERC	1	0.0013		ATGAAGAAGGCGGAGAATATTATGATGTATGTTCATGGTAAGTAGGAGTGT	51	YKKAENIMMYVHGK+EC	1
Y+AR+MDATHEFLGWRC	1	0.0013		ATGAAGAAGGCGTATAAGGTGATTACGGTTACGATTGTGGCGCGTAAGTGT	51	YKKAYKVITVTIVARKC	1
Y+ARGSTLSTRQSTFYC	1	0.0013		ATGAAGAAGGCTAATGATGATAATGCTGTGAGTCTGATTGATTGGAATTGT	51	YKKANDDNAVSLIDWNC	1
Y+ARIKNYYWKKHKTLC	1	0.0013		ATGAAGAAGGCTACTATGATGCGTTGTTGGAATAATCTGTATATTACGTGT	51	YKKATMMRCWNNLYITC	1
Y+ARTREKADMLPT+PC	1	0.0013		ATGAAGAAGGCTGATTATAAGTATGTTGTTGCTCGGATGAGGTGGACGTGT	51	YKKADYKYVVARMRWTC	1
Y+ARTTRVIYHRNDHVC	1	0.0013		ATGAAGAAGGCTGGTGAGTAGAAGACTAAGTGGTATCGGAGGAAGTTTTGT	51	YKKAGE+KTKWYRRKFC	1
Y+ASC+KVDHLAFKSPC	1	0.0013		ATGAAGAAGGCTTGTGTTGGGATGCCGAAGTAGTGTCATGTGAAGCTGTGT	51	YKKACVGMPK+CHVKLC	1
Y+ASCDICKKMKSACNC	1	0.0013		ATGAAGAAGGGGAAGAGGGTTGCGAGGCGGGGGGATAATAAGATGACGTGT	51	YKKGKRVARRGDNKMTC	1
Y+ASGLRTWQQSMRV+C	1	0.0013		ATGAAGAAGGGGAATATGAATTATCTTGGTACGGAGGTTAGGCGGAAGTGT	51	YKKGNMNYLGTEVRRKC	1
Y+ASHAYIMSKSIAG+C	1	0.0013		ATGAAGAAGGGGACTGTGTTGAGTATTGTGAATATGTTGTATAATATTTGT	51	YKKGTVLSIVNMLYNIC	1
Y+ASIIPLAWGMRAPDC	1	0.0013		ATGAAGAAGGGGAGGGTGACGTATCAGGTGGGTATTGGTTCTAGTCTGTGT	51	YKKGRVTYQVGIGSSLC	1
Y+ASIS+QFAMSMVNQC	1	0.0013		ATGAAGAAGGGGATTGCGTTGCCGAGTAATGTTGTGTTGTAGTTGAAGTGT	51	YKKGIALPSNVVL+LKC	1
Y+ASLNARRKKWGLKQC	1	0.0013		ATGAAGAAGGGGCTTCAGGAGGTTCTGTGTGTTAGGCTTAGTAGTGCTTGT	51	YKKGLQEVLCVRLSSAC	1
Y+ASSTGKDRVNLLSC	1	0.0013		ATGAAGAAGGGTAATAGGTCTGAGACTATGAATGTGTAGAATAAGACTTGT	51	YKKGNRSETMNV+NKTC	1
Y+ASVMYRTNSTKQATC	1	0.0013		ATGAAGAAGGGTAATGGTAGTTCGACGACTTAGAAGAAGCCTAATCGTTGT	51	YKKGNGSSTT+KKPNRC	1
Y+ATDNKWHTDLLDNKC	1	0.0013		ATGAAGAAGGGTAGTTCTTAGAAGAATTGGTCGAAGAGTTTGTTGACGTGT	51	YKKGSS+KNWSKSLLTC	1
Y+ATELDNARKIMWKGC	1	0.0013		ATGAAGAAGGGTGAGAGTTCGGTTTTGAGTGGGGATAATATTTGGGTGTGT	51	YKKGESSVLSGDNIWVC	1
Y+ATFGS+DIHYENDSC	1	0.0013		ATGAAGAAGGGTGGTCTTGAGATGAGGTTGCAGCGGATTGATCCGAGTTGT	51	YKKGGLEMRLQRIDPSC	1
Y+ATNGEFECSARQEFC	1	0.0013		ATGAAGAAGGGTTGTAGTGGGAGGGTGAGTGAGAATGTTATTGCGACGTGT	51	YKKGCSGRVSENVIATC	1
Y+AVCVLTWRLISGMAC	1	0.0013		ATGAAGAAGGTGAAGTGGATGTGGTGTCCGTTTACGTTGGTTATTCGGTGT	51	YKKVKWMWCPFTLVIRC	1
Y+AVIDVNLHRCSNSQC	1	0.0013		ATGAAGAAGGTGAATCCTCGGCTGGAGCGTAGTTTGCATATGAATCTTTGT	51	YKKVNPRLERSLHMNLC	1
Y+AVRMSKIINGRNM+C	1	0.0013		ATGAAGAAGGTGACTAATGTTGTGAAGTTTGTTGCGTGGTGGTAGAGGTGT	51	YKKVTNVVKFVAWW+RC	1
Y+AVSIQRSVHCICERC	1	0.0013		ATGAAGAAGGTGACTAGTATTGTTAGGAATAGGTGGTGTTGGCTGAGTTGT	51	YKKVTSIVRNRWCWLSC	1
Y+AW+ASDNETRKMYSC	1	0.0013		ATGAAGAAGGTGATGGAGTTGGTTGCGGTTTGTGTTTATACTGTTAATTGT	51	YKKVMELVAVCVYTVNC	1
Y+AWQYDVGERGRGHCC	1	0.0013		ATGAAGAAGGTGCTGTGTGTGCCGATTCTGCTGCAGTATTTGCATTATTGT	51	YKKVLCVPILLQYLHYC	1
Y+AWRMHWKSLQVMQDC	1	0.0013		ATGAAGAAGGTGGATAATATGATTTATTATACTTATAGGTGTAGTGATTGT	51	YKKVDNMIYYTYRCSDC	1
Y+AWVDFSIEHSGFPAC	1	0.0013		ATGAAGAAGGTGGATATGGTTTTGTGTAGTCATGTTCGTTAGCAGAATTGT	51	YKKVDMVLCSHVR+QNC	1
Y+AY+SMNSVALARNWC	1	0.0013		ATGAAGAAGGTGGTGATGCAGGATAGTTAGCATAAGAAGCGTGTTGGTTGT	51	YKKVVMQDS+HKKRVGC	1
Y+AYALYWCWTEKSCRC	1	0.0013		ATGAAGAAGGTGTTGTATTTTCATATTTATATTAGTCTGATGCTGGATTGT	51	YKKVLYFHIYISLMLDC	1
Y+AYGNWMTFYMPSGQC	1	0.0013		ATGAAGAAGGTTAAGAAGAATAATACTCTGCTTGCTGCGCAGGGCGCGTGT	51	YKKVKKNNTLLAAQGAC	1
Y+AYKARSMWYYVCNEC	1	0.0013		ATGAAGAAGGTTAAGAATGGGAAGAGGGTTGTTCTGAATTGGAAGAGTTGT	51	YKKVKNGKRVVLNWKSC	1
Y+AYQSH+DY+GPLIAC	1	0.0013		ATGAAGAAGGTTAAGACTTTGAAGACGGCGCGTGGTCCTGGGCCTCTGTGT	51	YKKVKTLKTARGPGPLC	1
Y+AYRKRLLVKTVEMRC	1	0.0013		ATGAAGAAGGTTAAGTGGTCGACTACTAATTAGATTTATATTCTGGTGTGT	51	YKKVKWSTTN+IYILVC	1
Y+AYRYNNGIGGVQTNC	1	0.0013		ATGAAGAAGGTTAGGGATGTTGATTTGGAGAGGATTAATAATTGTGATTGT	51	YKKVRDVDLERINNCDC	1
Y+AYYKH+CTIRTVHVC	1	0.0013		ATGAAGAAGGTTAGTATTGAGCATTCGCGGCATCAGCATCGTTCGACTTGT	51	YKKVSIEHSRHQHRSTC	1
Y+C+GLSKRPSDWKQAC	1	0.0013		ATGAAGAAGGTTGCGTGTAAGTTGAATCAGACTGCTACGATTGCGGATTGT	51	YKKVACKLNQTATIADC	1
Y+C+KSRS+IRRVNKRC	1	0.0013		ATGAAGAAGGTTGGGCGTTTTCTGCTTTTGGCTGGGTGGTGGAAGTGGTGT	51	YKKVGRFLLLAGWWKWC	1
Y+C+NQLDHLRHAKSVC	1	0.0013		ATGAAGAAGGTTGTTGTTAATTATGTGGAGATTAGGCCTGGTGCGATTTGT	51	YKKVVVNYVEIRPGAIC	1
Y+C+SFYT++GKFRLMC	1	0.0013		ATGAAGAAGGTTTGGGCGATTATGCTGGCTTATCTGAGGTGGTTGGATTGT	51	YKKVWAIMLAYLRWLDC	1
Y+C+YICEKNDNDYWDC	1	0.0013		ATGAAGAAGGTTTGGGTGTGGTTTCGTGATAATTGGCATGTTGAGTGGTGT	51	YKKVWVWFRDNWHVEWC	1
Y+C+YYGGRLGFKNAYC	1	0.0013		ATGAAGAAGTAGAAGCAGCGGATTGAGGCGAGTTCGTAGGATATGCTGTGT	51	YKK+KQRIEASS+DMLC	1
Y+CCEFLGEICDNVIIC	1	0.0013		ATGAAGAAGTAGAAGCATTGTCCTATGACTAGGAGTTAGTGGAGGGGTTGT	51	YKK+KHCPMTRS+WRGC	1
Y+CCNKLNVYRPDYDEC	1	0.0013		ATGAAGAAGTAGAGGGATAAGAATACGAATCTTCGGAGTTTTTGTTTGTGT	51	YKK+RDKNTNLRSFCLC	1
Y+CCSSFQ+NRVEKMRC	1	0.0013		ATGAAGAAGTAGAGGTCTGATTGGGAGGTGGTTAGTAGGAGTAATGGGTGT	51	YKK+RSDWEVVSRSNGC	1
Y+CCTRVPWNRPTKACC	1	0.0013		ATGAAGAAGTAGAGTTCTGGTCAGCTGCGGCGGTGGCAGTTGGCGCGGTGT	51	YKK+SSGQLRRWQLARC	1
Y+CDDARNKDQFECWVC	1	0.0013		ATGAAGAAGTAGATGATTAGGCCGGTGATTTGGGTGTAGAAGTGGAATTGT	51	YKK+MIRPVIWV+KWNC	1
Y+CEIASVDSVEHM+RC	1	0.0013		ATGAAGAAGTAGATGTAGTCTGCTGGGTTGGTGGAGTAGTAGTAGGGGTGT	51	YKK+M+SAGLVE+++GC	1
Y+CENHERLLRNATMLC	1	0.0013		ATGAAGAAGTAGATGTATTAGTCGGCGAAGGTGACTGTGTCGATTGATTGT	51	YKK+MY+SAKVTVSIDC	1
Y+CESVVGQRYTHMPKC	1	0.0013		ATGAAGAAGTAGGTGGCTTGTAGGAATAGGACTAAGTGGTGGCCTTATTGT	51	YKK+VACRNRTKWWPYC	1
Y+CFIWAIMEGYGEMNC	1	0.0013		ATGAAGAAGTAGTAGCATGTTGCGATGAGTAAGAAGCGTGATGTTGTTTGT	51	YKK++HVAMSKKRDVVC	1
Y+CFTKQNTNWNKVWVC	1	0.0013		ATGAAGAAGTAGTTGTATTGTGTGGATACGGATAAGGAGTAGGAGGCGTGT	51	YKK+LYCVDTDKE+EAC	1
Y+CGGGIMN+KDILYIC	1	0.0013		ATGAAGAAGTATAAGACGTATGGGGTGAATGATAGGTATAATGCTGTTTGT	51	YKKYKTYGVNDRYNAVC	1
Y+CGKDVCWRVAWRHIC	1	0.0013		ATGAAGAAGTATAAGAGGAATAATGTTCAGAATTGGTCGTTGATTAAGTGT	51	YKKYKRNNVQNWSLIKC	1
Y+CH+KKYNSKLNEP+C	1	0.0013		ATGAAGAAGTATAAGATGAAGTATTTTAGTTGGGCGTTGTGGGCGTTTTGT	51	YKKYKMKYFSWALWAFC	1
Y+CHFWWRGAWVTYHDC	1	0.0013		ATGAAGAAGTATAAGTTTAAGAGGAGTCCTACGCGTTTTATGAATAATTGT	51	YKKYKFKRSPTRFMNNC	1
Y+CIEVHTNIWPV+FVC	1	0.0013		ATGAAGAAGTATAATAAGTATTAGGAGCCGCTTCAGGAGAGGAGTGTGTGT	51	YKKYNKY+EPLQERSVC	1
Y+CIKTCDKFSVHKYQC	1	0.0013		ATGAAGAAGTATAATATTATGTATCTGAGGATTAGTACTAAGAATTTGTGT	51	YKKYNIMYLRISTKNLC	1
Y+CIMKGALCRPFVQYC	1	0.0013		ATGAAGAAGTATAGGAAGAATGTGCGGCTTCGTTATGATGATATGGCTTGT	51	YKKYRKNVRLRYDDMAC	1
Y+CIQYKHIPDLLTVMC	1	0.0013		ATGAAGAAGTATAGGCCGAATAATCTGAAGTATTGTTCGCTGAAGGGTTGT	51	YKKYRPNNLKYCSLKGC	1
Y+CISMRFNEKHMGSRC	1	0.0013		ATGAAGAAGTATAGTTGGGATAATAAGAAGAATAAGTTGCGGGTTAGGTGT	51	YKKYSWDNKKNKLRVRC	1
Y+CITTLNRDSDYSWMC	1	0.0013		ATGAAGAAGTATCATAGGGTGGTGATTGAGGCGATGGTTTGTCGGTGGTGT	51	YKKYHRVVIEAMVCRWC	1
Y+CK+NAGYNTLYQLNC	1	0.0013		ATGAAGAAGTATCATCGGGAGGATTTTACTCCGGAGTATGTTGTGGTGTGT	51	YKKYHREDFTPEYVVVC	1
Y+CK+NEQTLFTDDNLC	1	0.0013		ATGAAGAAGTATCATTTTAAGAAGAGGTAGGGGAAGAGGCCGACGCATTGT	51	YKKYHFKKR+GKRPTHC	1
Y+CKMLIHPELGRMTEC	1	0.0013		ATGAAGAAGTATCGTGTGAAGAAGGATATGAATCTGGTGGGTTATTGTTGT	51	YKKYRVKKDMNLVGYCC	1
Y+CKR+FGHNLEPNCVC	1	0.0013		ATGAAGAAGTATGCTGTTGCGCTTTTGGAGCAGATGAATCATGAGTAGTGT	51	YKKYAVALLEQMNHE+C	1
Y+CKSVT+RKSRTAGCC	1	0.0013		ATGAAGAAGTATTCGGATAATGATTATCCTTTTAGGACTTATTTGCAGTGT	51	YKKYSDNDYPFRTYLQC	1
Y+CKTYQKRVR+KSRVC	1	0.0013		ATGAAGAAGTCGAAGGGTTTAGGATTATTTTATATTGTGATTGGTTGT	48	YKKSKGLGLFYIVIGC	1
Y+CLGESHTYQRKNYQC	1	0.0013		ATGAAGAAGTCGAATCAGCATCAGTGTATTATTTAGTATCGGACTAATTGT	51	YKKSNQHQCII+YRTNC	1
Y+CLIVENDPRVDRRPC	1	0.0013		ATGAAGAAGTCGAGGGAGAAGTGTAGTAATACTGTTTAGGCGCTGCTGTGT	51	YKKSREKCSNTV+ALLC	1
Y+CLMPRSYYEHKATYC	1	0.0013		ATGAAGAAGTCGCTGAATATTATGTCTCTGGATTTGATGATTGATTGTTGT	51	YKKSLNIMSLDLMIDCC	1
Y+CLNSLMARRYNAMTC	1	0.0013		ATGAAGAAGTCGGAGAATTGTATTGAGCCTAATACTACGTAGCCTGCGTGT	51	YKKSENCIEPNTT+PAC	1
Y+CLRNSLHAHVVKRSC	1	0.0013		ATGAAGAAGTCGTTTACTACGATTAATGATGCGATTAAGTATTATATTTGT	51	YKKSFTTINDAIKYYIC	1
Y+CLWFWLRSN++NCCC	1	0.0013		ATGAAGAAGTCTAATAAGACGCAGAGGAATTCGAATACGTAGGCGGGTTGT	51	YKKSNKTQRNSNT+AGC	1
Y+CNDK+VYWKGWVSIC	1	0.0013		ATGAAGAAGTCTAGGTGGTTTTTGTAGAATACGTTGTATGATATGGTGTGT	51	YKKSRWFL+NTLYDMVC	1
Y+CNDSNQTENSWHSEC	1	0.0013		ATGAAGAAGTCTGGGATTTATATTTATTCGTTGAATACGGAGTGGGTGTGT	51	YKKSGIYIYSLNTEWVC	1
Y+CNERKWMHSNSWSYC	1	0.0013		ATGAAGAAGTCTTGTAGGTTTAATTGGGCTGAGACTGGGTTTAAGGCTTGT	51	YKKSCRFNWAETGFKAC	1
Y+CNIHLRRQVSCRKPC	1	0.0013		ATGAAGAAGTCTTTGCAGGTGCTTAAGATGTAGCATCCGAGGAATTGTTGT	51	YKKSLQVLKM+HPRNCC	1
Y+CNLWQNWTQKRSSTC	1	0.0013		ATGAAGAAGTGGAAGAGGAATGATAGTTAGGTGTTGATGCAGATTTTTTGT	51	YKKWKRNDS+VLMQIFC	1
Y+CNTQII+DSRLTS+C	1	0.0013		ATGAAGAAGTGGAGTACTGATATGCATTCTGTTGGGGTTGTTAGTCAGTGT	51	YKKWSTDMHSVGVVSQC	1
Y+CQDIKWKMRTNYNSC	1	0.0013		ATGAAGAAGTGGAGTTAAGATAAGGATATGAATTTGCATTATCGTGTGTGT	51	YKKWS*DKDMNLHYRVC	1
Y+CRGLKPYRETTTTSC	1	0.0013		ATGAAGAAGTGGATTACGGAGATGCTGTGTAAGATTTTTAAGCGGTTTTGT	51	YKKWITEMLCKIFKRFC	1
Y+CRMCDVTDALQP+HC	1	0.0013		ATGAAGAAGTGGGATGCTCAGCATTCTGTTGCTCATAGGAGTAAGAGTTGT	51	YKKWDAQHSVAHRSKSC	1
Y+CRQTRR+NHTPRNPC	1	0.0013		ATGAAGAAGTGGTATTATTATGCGGTGGCTGCTACTGTGAATATTGGGTGT	51	YKKWYYYAVAATVNIGC	1
Y+CSAKQLDVNKTSLPC	1	0.0013		ATGAAGAAGTGGTCTGCGAAGATGCATTAGGGGAAGAGGTGGATGAAGTGT	51	YKKWSAKMH+GKRWMKC	1
Y+CSEWSGFSFVMAAMC	1	0.0013		ATGAAGAAGTGTAAGAAGCATAAGCAGCTTCAGGAGACGATTGATGTTTGT	51	YKKCKKHKQLQETIDVC	1
Y+CSGLNCNNAWD+IRC	1	0.0013		ATGAAGAAGTGTACGAATATGGTTGATATGCCTTTGGGTAAGAAGACTTGT	51	YKKCTNMVDMPLGKKTC	1
Y+CSHDS+KKKRVPETC	1	0.0013		ATGAAGAAGTGTACGGATGCGAGTACTGGGCTTGAGGAGGCGTAGTATTGT	51	YKKCTDASTGLEEA+YC	1
Y+CSKHTCDKDNDGRKC	1	0.0013		ATGAAGAAGTGTACTAATGTTTAGGCGCAGAGGGAGTATTGTAAGCTGTGT	51	YKKCTNV+AQREYCKLC	1
Y+CSQPNVMLKNMLQSC	1	0.0013		ATGAAGAAGTGTAGGTAGATTGAGACTACTGGTAATGGGGATGGTAGGTGT	51	YKKCR+IETTGNGDGRC	1
Y+CSVMEYRNNCLSLTC	1	0.0013		ATGAAGAAGTGTATGCGGGTGCGTGAGAGTACTATGTATGTGGCTGGTTGT	51	YKKCMRVRESTMYVAGC	1
Y+CSW+KYAINGKM+LC	1	0.0013		ATGAAGAAGTGTCCTGCTACGGGTGCGGCGAATACTTCGTCTATGGATTGT	51	YKKCPATGAANTSSMDC	1
Y+CSYGYPG+DYGQWPC	1	0.0013		ATGAAGAAGTGTGAGTGTAATGATTAGTGGTATCTTAGGGATCTGTGT	48	YKKCECND+WYLRDLC	1
Y+CTCYKRWGTYDRKRC	1	0.0013		ATGAAGAAGTGTGCGGATGGGTGTTATGGTATTACGAATAATGATCGGTGT	51	YKKCADGCYGITNNDRC	1
Y+CTGHRFMVRGDTTSC	1	0.0013		ATGAAGAAGTGTGTTATTCAGCATACGAATTCTTAGCCGACTTATCATTGT	51	YKKCVIQHTNS+PTYHC	1
Y+CTLKWFNTKLIRDPC	1	0.0013		ATGAAGAAGTGTTATGATCGTAAGAAGGCGAGTATTTATAGGTGGACTTGT	51	YKKCYDRKKASIYRWTC	1
Y+CTMSGQDDVGKNVYC	1	0.0013		ATGAAGAAGTGTTATTTTTGTTGTGCGATGCGGGTGTGGGCGTGTTTTTGT	51	YKKCYFCCAMRVWACFC	1
Y+CTMYEQGSKIVNNKC	1	0.0013		ATGAAGAAGTTGAATATTAGTAATAATGCGAAGTGTCGGTAGGCGTCGTGT	51	YKKLNISNNAKCR+ASC	1
Y+CTRTNPDPHYNGDKC	1	0.0013		ATGAAGAAGTTGAGGTATTATAAGTTTTCTGCGAGTTCTATTGGGTTGTGT	51	YKKLRYYKFSASSIGLC	1
Y+CTVENPKVGNIFNDC	1	0.0013		ATGAAGAAGTTGGAGATGTTTTAGAATGATACTGATAAGTATTAGTTGTGT	51	YKKLEMF+NDTDKY+LC	1
Y+CTYYAKILSEDVDIC	1	0.0013		ATGAAGAAGTTGGAGGGGAAGGAGGATGTTAGGGTTTAGTAGATGTTGTGT	51	YKKLEGKEDVRV++MLC	1
Y+CVDIVGICKRTNEMC	1	0.0013		ATGAAGAAGTTGGCGAATAATACGTGGTCGTGTACGTGTTTGCATCTGTGT	51	YKKLANNTWSCTCLHLC	1
Y+CVTEIYMGQHSK+MC	1	0.0013		ATGAAGAAGTTGGCGAGTACGTTGGGGCATAGGTATCATCATTGTTCTTGT	51	YKKLASTLGHRYHHCSC	1
Y+CVTGVWSSMLHKITC	1	0.0013		ATGAAGAAGTTGGGGTATTGTTATATGTTGATTGTGGTGGTTTAGCTGTGT	51	YKKLGYCYMLIVVV+LC	1
Y+CWDCWIRYNMESE+C	1	0.0013		ATGAAGAAGTTGTATAATAGGTTGAGGTATTTGACGTTGCATGCTGCGTGT	51	YKKLYNRLRYLTLHAAC	1
Y+CWNYMR+KRMSSMKC	1	0.0013		ATGAAGAAGTTGTGGGGGACTTTTTGGTTGAAGCATAAGTGTTAGAAGTGT	51	YKKLWGTFWLKHKC+KC	1
Y+CWVRPI+FDDTLSPC	1	0.0013		ATGAAGAAGTTTAAGAGTTCGAATCCGTGGTCGCAGTAGAATACTGTTTGT	51	YKKFKSSNPWSQ+NTVC	1
Y+CWWCV+VVQDCALKC	1	0.0013		ATGAAGAAGTTTAATGATTCGTCGAGTCCTTTGAGTAGTTATGTTCCTTGT	51	YKKFNDSSSPLSSYVPC	1
Y+CY+NELTKKIRSGIC	1	0.0013		ATGAAGAAGTTTACTGATACTCATGAGACGCATTGGAAGGCGCGTAAGTGT	51	YKKFTDTHETHWKARKC	1
Y+CYCDMGKLG+HVKRC	1	0.0013		ATGAAGAAGTTTAGGTTGAATAGGCGGATGCAGGTGAAGTAGAATTATTGT	51	YKKFRLNRRMQVK+NYC	1
Y+CYEHVKLYEKNKRVC	1	0.0013		ATGAAGAAGTTTATGACGGCTGGTACTCATTGTGGTGGTTGTTATGGGTGT	51	YKKFMTAGTHCGGCYGC	1
Y+CYEPWVAD+GHLRSC	1	0.0013		ATGAAGAAGTTTATTACTAAGACGGCTTTGAAGACTATGAATAAGAAGTGT	51	YKKFITKTALKTMNKKC	1
Y+CYWVIFVGIQNAYGC	1	0.0013		ATGAAGAAGTTTCGGTTTTGTATTATTAAGGTGACTTGGAAGACGGCTTGT	51	YKKFRFCIIKVTWKTAC	1
Y+D+FEKYLDRVRGITC	1	0.0013		ATGAAGAAGTTTGATATGTTTCATTATTATAGTGGTTGTGATATGGATTGT	51	YKKFDMFHYYSGCDMDC	1
Y+D+KAWTWMVLNNYPC	1	0.0013		ATGAAGAAGTTTGGGTAGGATTATAAGACTTGGGATTGGGAGTGTTGTTGT	51	YKKFG+DYKTWDWECCC	1
Y+D+RKIIADVVVSVTC	1	0.0013		ATGAAGAAGTTTGGTCAGGAGAGTGCTGGGAATCGGGAGACGTAGATTTGT	51	YKKFGQESAGNRET+IC	1
Y+D+RRMDTTCKAYVMC	1	0.0013		ATGAAGAATAAGAAGCATGCTTGGCATCGTGATCGGAAGTTTATTGTGTGT	51	YKNKKHAWHRDRKFIVC	1
Y+DA+RRRRDDNEKSCC	1	0.0013		ATGAAGAATAAGACTAATGAGTGGCTTTTGGCGATGAATAAGTGGTGGTGT	51	YKNKTNEWLLAMNKWWC	1
Y+DAENEITDIYEST+C	1	0.0013		ATGAAGAATAAGACTTTGTGTAGGTATACTGATAAGAAGGCTTAGACTTGT	51	YKNKTLCRYTDKKA+TC	1
Y+DAKRQCDARD+TGKC	1	0.0013		ATGAAGAATAAGAGGGGTACGGATGGGTGTGATTAGTGTACTGTGACGTGT	51	YKNKRGTDGCD+CTVTC	1
Y+DCE+GRKEGLHARWC	1	0.0013		ATGAAGAATAAGAGTAATGATAAGTGTTATAAGTGGGAGGAGAAGTTTTGT	51	YKNKSNDKCYKWEEKFC	1
Y+DCMGSYNVLPPGWPC	1	0.0013		ATGAAGAATAAGAGTGGTGGTTTTTGGAATTGTGATGAGCTGACTGATTGT	51	YKNKSGGFWNCDELTDC	1
Y+DCTNKKKSMC+GLGC	1	0.0013		ATGAAGAATAAGAGTGTTTTGGTGTCTATTTATCTGTGGAGTCATAATTGT	51	YKNKSVLVSIYLWSHNC	1
Y+DDC++FSVSKSDVYC	1	0.0013		ATGAAGAATAAGATGAATTCTGTGTGGAAGGGTGTTACTATTTATCAGTGT	51	YKNKMNSVWKGVTIYQC	1
Y+DDGVNVTTKEWW+MC	1	0.0013		ATGAAGAATAAGATGAGGTGGATGGGTAAGGATAAGATGTATCAGGTGTGT	51	YKNKMRWMGKDKMYQVC	1
Y+DDL+MHTAK+DDYMC	1	0.0013		ATGAAGAATAAGATGTGGAAGATTGCTCTTTTTGATGAGTATGTGTATTGT	51	YKNKMWKIALFDEYVYC	1
Y+DDSISRASCINMWKC	1	0.0013		ATGAAGAATAAGATTAATGGTAGTCGGAAGTTGGATGATGATCAGCGGTGT	51	YKNKINGSRKLDDDQRC	1
Y+DEKESIAKRHNPQTC	1	0.0013		ATGAAGAATAAGATTGAGTGGTTGAGGAGTGGTGTGCGTTAGGTTTATTGT	51	YKNKIEWLRSGVR+VYC	1
Y+DELTQTDFYKCFILC	1	0.0013		ATGAAGAATAAGATTTCTCACTCTTATAATCAGAGGGTGTGTCCGAGTTGT	51	YKNKISHSYNQRVCPSC	1
Y+DF+NVRMKWRSKEAC	1	0.0013		ATGAAGAATAAGCATAGTTGTAGGTATGAGACTTGTGGTTATTAGTTGTGT	51	YKNKHSCRYETCGY+LC	1
Y+DFWLKRFFEKELYIC	1	0.0013		ATGAAGAATAAGCATTGTGAGTAGCTTGAGCATTGTACGCGTAATTATTGT	51	YKNKHCE+LEHCTRNYC	1
Y+DG+KWFNDMIAEIDC	1	0.0013		ATGAAGAATAAGCTTAGGAGTCCGGTGTAGGATATGAGTAAGGAGGATTGT	51	YKNKLRSPV+DMSKEDC	1
Y+DGELSTADLKNVEDC	1	0.0013		ATGAAGAATAAGGAGAATATGGGGATTACTATGTCTGCTATTGAGAAGTGT	51	YKNKENMGITMSAIEKC	1
Y+DGGLYDEFNYQ+K+C	1	0.0013		ATGAAGAATAAGGAGTCTCGTAATAATATGTGGTCTTCTCAGCGGGAGTGT	51	YKNKESRNNMWSSQREC	1
Y+DGKENASLGMGMKPC	1	0.0013		ATGAAGAATAAGGATAATACGGCGAATCATGACCTTCCTAAGAATAGGTGT	51	YKNKDNTANHDLPKNRC	1
Y+DGKNFGSEEMNVAKC	1	0.0013		ATGAAGAATAAGGATAGGATGCAGGGTGGGTTGAGGCATGATCGTTGTTGT	51	YKNKDRMQGGLRHDRCC	1
Y+DGLLLPELRDQRWSC	1	0.0013		ATGAAGAATAAGGCGCGGCCGCTTACTGCTGGTGAGACTTCTATTGGGTGT	51	YKNKARPLTAGETSIGC	1
Y+DGNTIIYWYVEEILC	1	0.0013		ATGAAGAATAAGGCTGGTTCGACGACTAATATTGCTGAGAAGAGGCAGTGT	51	YKNKAGSTTNIAEKRQC	1
Y+DGRH+DIDTMSWNFC	1	0.0013		ATGAAGAATAAGGCTTCGCCGAGTACGTATGCGTTGTCGATTACGGTTTGT	51	YKNKASPSTYALSITVC	1
Y+DGSYAIEDFFMHCEC	1	0.0013		ATGAAGAATAAGGTGCTGAGTTATTATATTAATATGTGTGACATTAGTTGT	51	YKNKVLSYYINMCDISC	1
Y+DGTWRHGRLTKPTSC	1	0.0013		ATGAAGAATAAGGTGGCTCGGAATATGTGGGAGAGGGAGAGTAAGAGTTGT	51	YKNKVARNMWERESKSC	1
Y+DHSYWRIKRN+EESC	1	0.0013		ATGAAGAATAAGTAGGGGAATAATCGGCAGGCTAAGTGTAAGATGAATTGT	51	YKNK+GNNRQAKCKMNC	1
Y+DINFNLKVH+TEYMC	1	0.0013		ATGAAGAATAAGTCGCATCCGGGTGCTTCTTCGATGAATGTTAATCAGTGT	51	YKNKSHPGASSMNVNQC	1
Y+DIQNWAWANMFPCAC	1	0.0013		ATGAAGAATAAGTCTTGTTAGACGTATGTTAATGGTTAGACTTAGAATTGT	51	YKNKSC+TYVNG+T+NC	1
Y+DIVAKWLRNLMQTCC	1	0.0013		ATGAAGAATAAGTTTTGGTGGATTAATTGGTGGGAGGCGAGTTGTAAGTGT	51	YKNKFWWINWWEASCKC	1
Y+DIVYIKAWVQVRRVC	1	0.0013		ATGAAGAATAATAAGCAGGATTGTGATTTGAGGTCGATTAAGAGGTCGTGT	51	YKNNKQDCDLRSIKRSC	1
Y+DIWT+KTQTTKAMTC	1	0.0013		ATGAAGAATAATAAGGGGTGTATGACTACGGATACTAGTGATTAGAAGTGT	51	YKNNKGCMTTDTSD+KC	1
Y+DKFWFRVKNEERHLC	1	0.0013		ATGAAGAATAATAAGGTGACGGAGTTTACTGGGTGTGAGTGTATTGATTGT	51	YKNNKVTEFTGCECIDC	1
Y+DKILGI+CMAANGRC	1	0.0013		ATGAAGAATAATAAGTTGCATAAGTATAGTCTGTCGGAGGATTCTTAGTGT	51	YKNNKLHKYSLSEDS+C	1
Y+DKKPQSYGKTTRTKC	1	0.0013		ATGAAGAATAATAGGATGAGTTTTAAGAAGCAGGTTGGGGAGGGTCATTGT	51	YKNNRMSFKKQVGEGHC	1
Y+DKLQPVHRSHQYKRC	1	0.0013		ATGAAGAATAATAGTATGACGGAGAGGCATATGTAGGCTCAGAGGTAGTGT	51	YKNNSMTERHM+AQR+C	1
Y+DKMEVPKWSLEAQKC	1	0.0013		ATGAAGAATAATAGTATGTATAATATGAAGGATAGTGGTGTTAATAGTTGT	51	YKNNSMYNMKDSGVNSC	1
Y+DKNRTESGMINFVNC	1	0.0013		ATGAAGAATAATATTCCGTAGCTGAGGCGTAAGAAGAATAAGGATTAGTGT	51	YKNNIP+LRRKKNKD+C	1
Y+DKQDPKRV+LCQHEC	1	0.0013		ATGAAGAATAATATTTTTCAGCTGGTGATGATTTGTAGGCGTTGGGTGTGT	51	YKNNIFQLVMICRRWVC	1
Y+DKTGTSRGHRLPYPC	1	0.0013		ATGAAGAATAATCAGAAGATGAATTATAAGTCTGCTTTGCGTATGCGTTGT	51	YKNNQKMNYKSALRMRC	1
Y+DKWMEMLR+TL+QIC	1	0.0013		ATGAAGAATAATCAGCATGTGACTGATAATTCGTCTGATAATTAGGAGTGT	51	YKNNQHVTDNSSDN+EC	1
Y+DLAKMTSALYNFSFC	1	0.0013		ATGAAGAATAATCAGCTTGATATTAATGATACGAAGTATAAGTATCCTTGT	51	YKNNQLDINDTKYKYPC	1
Y+DLCCTDPDSRGGQFC	1	0.0013		ATGAAGAATAATCCTGTTAAGAATATGGCTGGTGATTTGAGGCGTATTTGT	51	YKNNPVKNMAGDLRRIC	1
Y+DLD+R+SLGLTATPC	1	0.0013		ATGAAGAATAATCGGTAGCCTACGCAGAAGGGTACTCTTAAGCCGATGTGT	51	YKNNR+PTQKGTLKPMC	1
Y+DLKQTEKSTNLSNWC	1	0.0013		ATGAAGAATAATCTGTAGCGGATGAATAGTTTGAATAAGGGGGTGCCTTGT	51	YKNNL+RMNSLNKGVPC	1
Y+DLRVYNQADLMFNNC	1	0.0013		ATGAAGAATAATGGGCATGAGCCTTAGTATGCTGCGGGGAATTTTGTTTGT	51	YKNNGHEP+YAAGNFVC	1
Y+DLRYVQTNKLLNRLC	1	0.0013		ATGAAGAATAATGGGTTTGATGATTAGTTGAAGATTAAGAGTTTTCAGTGT	51	YKNNGFDD+LKIKSFQC	1
Y+DLTTNPMFKQINLPC	1	0.0013		ATGAAGAATAATGTGTAGGAGGAGCATTAGATTTATAGTAGTCAGAAGTGT	51	YKNNV+EEH+IYSSQKC	1
Y+DMALKLCVED+CWDC	1	0.0013		ATGAAGAATAATGTTTAGGTGTAGACGTTGACTTAGCCGCATCATTTGTGT	51	YKNNV+V+TLT+PHHLC	1
Y+DMDMTLEMNK+V+QC	1	0.0013		ATGAAGAATAATTAGCGGTAGGGGACGAGTGATGTTGCTGCGCATTATTGT	51	YKNN+R+GTSDVAAHYC	1
Y+DMEMGNESQGV+QCC	1	0.0013		ATGAAGAATAATTAGTAGGCGCATGGGCATGGTTGGGATGTGCAGGATTGT	51	YKNN++AHGHGWDVQDC	1
Y+DMHSAYMQYKMTEDC	1	0.0013		ATGAAGAATAATTATACTTATAGGGCTAGTCAGAAGTGGTAGGATGGTTGT	51	YKNNYTYRASQKW+DGC	1
Y+DMP+NLFVSDDEMVC	1	0.0013		ATGAAGAATAATTGGCGTAGGATTAGTGGTATGCGTACGAGTGTTCTTTGT	51	YKNNWRRISGMRTSVLC	1
Y+DN+DRAFSGTLTRLC	1	0.0013		ATGAAGAATAATTGGGTTTCTACGCTGGTGATGGAGCTGAAGCAGCATTGT	51	YKNNWVSTLVMELKQHC	1
Y+DNIECVECTRSLLHC	1	0.0013		ATGAAGAATAATTGTACTATGGAGAGGAATAGTAATAAGGGTTATATGTGT	51	YKNNCTMERNSNKGYMC	1
Y+DNILVVMKNHGLNMC	1	0.0013		ATGAAGAATACGAATAGTGGTGAGACTATTATGCAGGTTGGTGCGAGTTGT	51	YKNTNSGETIMQVGASC	1
Y+DNLGQDNYCA+MH+C	1	0.0013		ATGAAGAATACGAATGGTATGACGTGGCTTACGTGGTTTGATAATGATTGT	51	YKNTNGMTWLTWFDNDC	1
Y+DNPDTMMDIGIF+C	1	0.0013		ATGAAGAATACGAATTATAATGAGATGAATACTAATTAGTCGCGGCATTGT	51	YKNTNYNEMNTN+SRHC	1
Y+DNRTGLKE+KRRGWC	1	0.0013		ATGAAGAATACGAATTGGCCTGGGACGCTGTTGCGGTTTGCTTTTAGGTGT	51	YKNTNWPGTLLRFAFRC	1
Y+DNSCSKRSRQHIMFC	1	0.0013		ATGAAGAATACGAGTAAGTATTAGGATGCTCCGTGTAATGCGAGTCAGTGT	51	YKNTSKY+DAPCNASQC	1
Y+DNTAGCKGELYILTC	1	0.0013		ATGAAGAATACGAGTGCGAGTAGGAAGTGGACTTAGACTCCGGAGGATTGT	51	YKNTSASRKWT+TPEDC	1
Y+DNTPEGEQNQ+WMCC	1	0.0013		ATGAAGAATACGATTGGGCCTTCGAAGTGGTTTAATAATATTGATCATTGT	51	YKNTIGPSKWFNNIDHC	1
Y+DNVSVWWYT+EEVAC	1	0.0013		ATGAAGAATACGCAGGAGAGGATTCAGTCTGTGAGGAAGATGATGAATTGT	51	YKNTQERIQSVRKMMNC	1
Y+DNYK+LTASNVED+C	1	0.0013		ATGAAGAATACGCAGTTTAGTTAGGAGAATAAGGTGCATAATAAGTCGTGT	51	YKNTQFS+ENKVHNKSC	1
Y+DQNTRNGIRPSVTQC	1	0.0013		ATGAAGAATACGCATAATGGTGATAATCCTCTGTAGCAGTCGGGTAGGTGT	51	YKNTHNGDNPL+QSGRC	1
Y+DRHRNKQLRWVLILC	1	0.0013		ATGAAGAATACGCGGAGTTGGCCGAAGGAGACTCATCGGAATCCTAAGTGT	51	YKNTRSWPKETHRNPKC	1
Y+DRIGMHYS+N+IDSC	1	0.0013		ATGAAGAATACGCGGGTGCAGCTTCATGTGTGGGTTGTTACGTATCGGTGT	51	YKNTRVQLHVWVVTYRC	1
Y+DRKLRMSEIYTRSVC	1	0.0013		ATGAAGAATACGCGGTGTGATGAGCATAAGAGGAAGAATAGTACGCAGTGT	51	YKNTRCDEHKRKNSTQC	1
Y+DRPCT+RPKGIYAKC	1	0.0013		ATGAAGAATACGGATAAGAATTTTTATGTTTTGTTTTTTAATATTACTTGT	51	YKNTDKNFYVLFFNITC	1
Y+DRRCEIKRGDRKDAC	1	0.0013		ATGAAGAATACGGATACGATGCGTCCGTGTGATCGTAAGCATATGCAATGT	51	YKNTDTMRPCDRKHMQC	1
Y+DRS+MLLILLVTRKC	1	0.0013		ATGAAGAATACGGATGTGCCGAATACTAATGATGCGTCTAGGAGGTGTTGT	51	YKNTDVPNTNDASRRCC	1
Y+DRSA+HSYDDKINTC	1	0.0013		ATGAAGAATACGGGGAATAAGCCTGAGATGATGATTTGGCATACTATTTGT	51	YKNTGNKPEMMIWHTIC	1
Y+DSGQLTITDKLARWC	1	0.0013		ATGAAGAATACGGGGATTACTGATGTGAATTAGACTGTGCGTAATGAGTGT	51	YKNTGITDVN+TVRNEC	1
Y+DSIVLCQGFVKASPC	1	0.0013		ATGAAGAATACGGTGTCGCATTGGTTTAGGCTTATGATTTATCATATTTGT	51	YKNTVSHWFRLMIYHIC	1
Y+DSKQALANYSYKTAC	1	0.0013		ATGAAGAATACGTATGCGTAGAGGAGGATGGGTTGTGAGATGGATATTTGT	51	YKNTYA+RRMGCEMDIC	1
Y+DSMATDMGNVG+LLC	1	0.0013		ATGAAGAATACGTGGGGGTAAAATGAGCTGTTGAAGAATATTACTAGGTGT	51	YKNTWG*NELLKNITRC	1
Y+DSPQCYTRTNNCIKC	1	0.0013		ATGAAGAATACGTGTAAGCATTGTGCGTAGGGGAGGAAGAATATTGTGTGT	51	YKNTCKHCA+GRKNIVC	1
Y+DSTRHTMFGPKGCTC	1	0.0013		ATGAAGAATACGTTGAATAAGAAGACTATGCATAGGCAGCCTAATCTTTGT	51	YKNTLNKKTMHRQPNLC	1
Y+DSVY+CNKWNRDILC	1	0.0013		ATGAAGAATACTAGGCATTGTACGATTTATATGCTGGTGTGGCAGATTTGT	51	YKNTRHCTIYMLVWQIC	1
Y+DSWHNFKRKVHATRC	1	0.0013		ATGAAGAATACTAGTATTTGTGATATTTTCGAGTTGGATTATAATTAGTGT	51	YKNTSICDIFELDYN+C	1
Y+DSWKKIFRLNEHDEC	1	0.0013		ATGAAGAATACTAGTCGGACTAGGCAGGTTCTGATTGAGGTGCGTATTTGT	51	YKNTSRTRQVLIEVRIC	1
Y+DSWQKLSGNNKVCVC	1	0.0013		ATGAAGAATACTAGTGGTTATGGGGCTATGAGGTATGGGAAGTGTGTTTGT	51	YKNTSGYGAMRYGKCVC	1
Y+DSWYWATMKVNFAPC	1	0.0013		ATGAAGAATACTCCGATGGGGCCTGATAAGGGTCGGGTGCCGAATGAGTGT	51	YKNTPMGPDKGRVPNEC	1
Y+DTANINVATGTQFGC	1	0.0013		ATGAAGAATACTGATCATATTACTTCGAATAATGATCGTCGTAGTGGGTGT	51	YKNTDHITSNNDRRSGC	1
Y+DTEM+HGKRSVKDC	1	0.0013		ATGAAGAATACTTCTGGGCAGGGTGCTACTATTAGTTGGAAGAATAGTTGT	51	YKNTSGQGATISWKNSC	1
Y+DTKDT+TMTINKKPC	1	0.0013		ATGAAGAATAGGAAGAGTTGTGAGACGACGTAGTATACTCGGACGAAGTGT	51	YKNRKSCETT+YTRTKC	1
Y+DTKL+T+DYASTFTC	1	0.0013		ATGAAGAATAGGAAGTCTAGTCCGCAGAGGCTTGATAAGGCTCTTCTTTGT	51	YKNRKSSPQRLDKALLC	1
Y+DTKLMDC+QIVSCSC	1	0.0013		ATGAAGAATAGGACTAAGATTGAGGAGCATATTGGTTGGCTTTTGACGTGT	51	YKNRTKIEEHIGWLLTC	1
Y+DTKYVEKHDYCQADC	1	0.0013		ATGAAGAATAGGCATTGGAGTAAGCAGTGGACGTCGTAGATTAATTATTGT	51	YKNRHWSKQWTS+INYC	1
Y+DTMERFITNTSLMSC	1	0.0013		ATGAAGAATAGGGAGATTGTTTTGAATGGTATTTGGTTGTGTAATTATTGT	51	YKNREIVLNGIWLCNYC	1
Y+DVSHLCALICIDICC	1	0.0013		ATGAAGAATAGGGGGTAGGCGTATAAGATTTTGGATGATAAGAGTAGTTGT	51	YKNRG+AYKILDDKSSC	1
Y+DVTWYSKEQRLYIEC	1	0.0013		ATGAAGAATAGGGTGAGGTTTATGGCTAGGTATTATTGGAATATTTATTGT	51	YKNRVRFMARYYWNIYC	1
Y+DWARSEHWRLNNMNC	1	0.0013		ATGAAGAATAGGGTTACGGTGCTGCTGATGAGGAAGAGTACTCCTTCTTGT	51	YKNRVTVLLMRKSTPSC	1
Y+DWEGLVGARDIG+RC	1	0.0013		ATGAAGAATAGGTAGTGGGGTGCGAGTCGGACGTTGTGTCGGGATAAGTGT	51	YKNR+WGASRTLCRDKC	1
Y+DWHCWKMKVRKTRMC	1	0.0013		ATGAAGAATAGGTATGTGGTGATTTGGTATGATAGGTGGACGAATCGTTGT	51	YKNRYVVIWYDRWTNRC	1
Y+DWQCTLGANVTSSGC	1	0.0013		ATGAAGAATAGGTGGAATGTTTGGGCGAGTATTGATTATATTGGGAAGTGT	51	YKNRWNVWASIDYIGKC	1
Y+DWYLLSEME+WCSEC	1	0.0013		ATGAAGAATAGGTGTACGCTTCATAGTACTATGGCTACGGATACACATTGT	51	YKNRCTLHSTMATDTHC	1
Y+DYDCVN+ATENKKSC	1	0.0013		ATGAAGAATAGGTTTAATTATTAGATGCGGGATCATGAGGGTCGTATGTGT	51	YKNRFNY+MRDHEGRMC	1
Y+DYEGKSAYYTRRCMC	1	0.0013		ATGAAGAATAGTAATATGTGGCGTAGTGAGACGTGTAGAGAGTTGAGGTGT	51	YKNSNMWRSETCRELRC	1
Y+DYKFAGRLGANCRLC	1	0.0013		ATGAAGAATAGTATGAGGGTGCTGATTTTGCATTATTTGGGGTTGTGTTGT	51	YKNSMRVLILHYLGLCC	1
Y+DYLGDQIR++DSVEC	1	0.0013		ATGAAGAATAGTATTTAGGAGTTGGTGATGAGGGTTAAGCTTCGGTGT	48	YKNSI+ELVMRVKLRC	1
Y+DYS+VVCDLWMKGWC	1	0.0013		ATGAAGAATAGTCATATGACTCAGGAGGCGAAGAATTAGAAGGATAAGTGT	51	YKNSHMTQEAKN+KDKC	1
Y+DYSGERDDGQRLGTC	1	0.0013		ATGAAGAATAGTGATGGTTAGATTATTGGTAGGTGGTATAGTAGGCTTTGT	51	YKNSDG+IIGRWYSRLC	1
Y+DYT+DAFLNYRYHHC	1	0.0013		ATGAAGAATAGTGGTTATCATACGAGGAATGAGGGGATGGGTAATCGTTGT	51	YKNSGYHTRNEGMGNRC	1
Y+DYVHSK++NTSGRKC	1	0.0013		ATGAAGAATAGTGTGCAGAATAATCATACGACGAGGCATCGGAGTCCGTGT	51	YKNSVQNNHTTRHRSPC	1
Y+E++KPEPKHKTIKYC	1	0.0013		ATGAAGAATAGTTCGAAGATGTAGATGGCGAATTAGCAGTGGTTGTGGTGT	51	YKNSSKM+MAN+QWLWC	1
Y+E++YTAGINYTMRRC	1	0.0013		ATGAAGAATAGTTTGCGGGAGATGATGAATTCTTATCGTAAGGAGGTTTGT	51	YKNSLREMMNSYRKEVC	1
Y+E+G+LKYQTKMRFAC	1	0.0013		ATGAAGAATATGAATCATTAGATGCAGCATGCTATGCATGGTAATCTTTGT	51	YKNMNH+MQHAMHGNLC	1
Y+E+KREARIKDWYSRC	1	0.0013		ATGAAGAATATGAGGATGTAGATTAGTTGGGAGTCGGAGTGTACGATGTGT	51	YKNMRM+ISWESECTMC	1
Y+E+MINSVLMYGLVNC	1	0.0013		ATGAAGAATATGAGTAATATTAAGGTTGCGATGGAGATTGGTAAGGGTTGT	51	YKNMSNIKVAMEIGKGC	1
Y+EA+KLRSPPYSSRDC	1	0.0013		ATGAAGAATATGAGTTGGAATATTAGGATTTATATCGCTAATAATAAGTGT	51	YKNMSWNIRIYIANNKC	1
Y+EAKLIQPK+ARSDLC	1	0.0013		ATGAAGAATATGATGAGGCAGCAGCCTTATTTGGAGCTTTATTAGCCGTGT	51	YKNMMRQQPYLELY+PC	1
Y+EARKMKYHVMCRQGC	1	0.0013		ATGAAGAATATGATGATTCAGTGTAAGACGGATATTGGGTGGTATCGTTGT	51	YKNMMIQCKTDIGWYRC	1
Y+ECAHK+KVQGWGMNC	1	0.0013		ATGAAGAATATGATGGTGAGTACTCATATGTCTTGGAGGAGTATTGATTGT	51	YKNMMVSTHMSWRSIDC	1
Y+ECGRYRMPMPKGKMC	1	0.0013		ATGAAGAATATGATTAGGGGTATTCATTGTCATTCGGCGTTTTGTGTGTGT	51	YKNMIRGIHCHSAFCVC	1
Y+ECGWSDTYVLVVPNC	1	0.0013		ATGAAGAATATGATTGTTAGTAAGAGTTATGATGGTTAGAATGGTTGTTGT	51	YKNMIVSKSYDG+NGCC	1
Y+ECNPCGRATAMEYSC	1	0.0013		ATGAAGAATATGGCGTCGTTTATTAATTATACGATTGTTGATCGTCTTTGT	51	YKNMASFINYTIVDRLC	1
Y+ED+GSKWNVDGVRPC	1	0.0013		ATGAAGAATATGGGTACGTAGAAGCATGTGAATGTTACGCGGGTAAAGTGT	51	YKNMGT+KHVNVTRVKC	1
Y+ED+K+E+YKARRWLC	1	0.0013		ATGAAGAATATGGTGATGAAGAAGTGTTATAATTTTTAGTATGGGAATTGT	51	YKNMVMKKCYNF+YGNC	1
Y+EDDWSKNNSRGVYMC	1	0.0013		ATGAAGAATATGGTTGATATGCGGTTTAAGGTTGTGACGGTGAATTGTTGT	51	YKNMVDMRFKVVTVNCC	1
Y+EDFILKMSVKFIRWC	1	0.0013		ATGAAGAATATGGTTGTTTATATTGTTGAGAATCGTAAGTGGAGGGTGTGT	51	YKNMVVYIVENRKWRVC	1
Y+EDKLRLTSRLPKGMC	1	0.0013		ATGAAGAATATGTATGAGACTTTGAAGTGGTTGGATTGTATTAGTGATTGT	51	YKNMYETLKWLDCISDC	1
Y+EDKSGMISGE+INLC	1	0.0013		ATGAAGAATATGTGTGTGTAGAATAAGGTTAAGACTGCTAAGCATAAGTGT	51	YKNMCV+NKVKTAKHKC	1
Y+EDPKVHAPTH+DLMC	1	0.0013		ATGAAGAATATGTTGCATAAGCCGTATCAGGGTATGTGTAGGGGTGGGTGT	51	YKNMLHKPYQGMCRGGC	1
Y+EDPVVYLCVTELRQC	1	0.0013		ATGAAGAATATTAAGTATGAGAGTGATTATTTGGCGCATATGAGGCTGTGT	51	YKNIKYESDYLAHMRLC	1
Y+EDQRALWVKSMKACC	1	0.0013		ATGAAGAATATTAATCGTACTCCTCCTAAGAAGAAGATTAAGATGCGTTGT	51	YKNINRTPPKKKIKMRC	1
Y+EDYYNSMLNEFLSPC	1	0.0013		ATGAAGAATATTAATTGGATTAGTGAGTTGAGTAAGTTGTTGATGATGTGT	51	YKNINWISELSKLLMMC	1
Y+EEAYASVAVWFRQHC	1	0.0013		ATGAAGAATATTACTAGTGTTTAGGGGTTGGTGTTGATGTTGGAGTGGTGT	51	YKNITSV+GLVLMLEWC	1
Y+EEGESWIMLSHVGVC	1	0.0013		ATGAAGAATATTATTTTGGGGATTTTTTGGCTGGTTAGGACTCTTGTGTGT	51	YKNIILGIFWLVRTLVC	1
Y+EEKEVKPMKMS+VRC	1	0.0013		ATGAAGAATATTCAGGTGGGTGTTAAGTATAGTTTTGGGGTGGCGGGTTGT	51	YKNIQVGVKYSFGVAGC	1
Y+EEMFRMSSKRHRQKC	1	0.0013		ATGAAGAATATTGTGGATTTGAGGTCTGATGCGTAGGTTAGGGTTATTTGT	51	YKNIVDLRSDA+VRVIC	1
Y+EFKSWKRVMICLKMC	1	0.0013		ATGAAGAATATTGTTAAGTTGACGAATATGACGAGTAGTAGTCATTTGTGT	51	YKNIVKLTNMTSSSHLC	1
Y+EFPREHVGLQVTCNC	1	0.0013		ATGAAGAATATTTCGGATACGAATGGGGCGCCTATTTCTGGTAAGAGGTGT	51	YKNISDTNGAPISGKRC	1
Y+EFYKWCIEVCSLTIC	1	0.0013		ATGAAGAATATTTCGGGGAAGGCGGGTTGT	30	YKNISGKAGC	1
Y+EGKDDEQADELWLRC	1	0.0013		ATGAAGAATATTTGTTGGTACAAGAATTGTATTATTAAGCTGAAGAAGTGT	51	YKNICWYKNCIIKLKKC	1
Y+EGKDVPNKVEELCMC	1	0.0013		ATGAAGAATATTTTGAAGTGGAGTGAGTTGTGGTTTACGAGTAATAATTGT	51	YKNILKWSELWFTSNNC	1
Y+EGYNVRMTKRYFKLC	1	0.0013		ATGAAGAATATTTTGAAGTGGGGGAATGGGCTGAAGGTGCGTGCTTATTGT	51	YKNILKWGNGLKVRAYC	1
Y+EHDLWTNWMTGWWVC	1	0.0013		ATGAAGAATATTTTTAAGAAGTAGAGTTATGAGCTGATGTCGGCTGAGTGT	51	YKNIFKK+SYELMSAEC	1
Y+EHDNKGLIHN+YSAC	1	0.0013		ATGAAGAATCAGACGAAGCTGCGTTTGCCGGCTTAGTAGTATTAGCGTTGT	51	YKNQTKLRLPA++Y+RC	1
Y+EHDWCSIGDRLQSRC	1	0.0013		ATGAAGAATCAGACGCCGAAGTAGTCTGAGGAGAAGAAGAGGCTTGCGTGT	51	YKNQTPK+SEEKKRLAC	1
Y+EHNGSYYLAWQMNTC	1	0.0013		ATGAAGAATCAGATTATTAAGTCTTGGACGCCGAGGAAGAAGCTGCATTGT	51	YKNQIIKSWTPRKKLHC	1
Y+EHQ+MRVDFWNVEWC	1	0.0013		ATGAAGAATCAGATTGATCAGAATTATAGGTGTATTGATAATGAGGTGTGT	51	YKNQIDQNYRCIDNEVC	1
Y+EHTVARMGNNLTQTC	1	0.0013		ATGAAGAATCAGCAGCATAGGGAGAGTAGTAAGTAGGGTTGGAATATTTGT	51	YKNQQHRESSK+GWNIC	1
Y+EIDETSESGWTKTKC	1	0.0013		ATGAAGAATCAGCGGGATACGTATAAGTATGAGGAGTGGTAGAAGGCGTGT	51	YKNQRDTYKYEEW+KAC	1
Y+EIKGVDQRNYL+ILC	1	0.0013		ATGAAGAATCAGGCGATGGTTGTGCAGCGGAATGTTAGGTGGACTGGTTGT	51	YKNQAMVVQRNVRWTGC	1
Y+EIKLPMTL+MNATYC	1	0.0013		ATGAAGAATCAGGTTAAGATGAATGGTTTGTATTCGACGAATAGGAGGTGT	51	YKNQVKMNGLYSTNRRC	1
Y+EIKNWTCVLRHKCKC	1	0.0013		ATGAAGAATCAGTTTTGGAGGTCGTTGCTTGCGGAGTGGATTGTTGTGTGT	51	YKNQFWRSLLAEWIVVC	1
Y+EISDSGCVNCVGGSC	1	0.0013		ATGAAGAATCATAAGAGGACGGCTGGGTGGTATGGGTTGTAGTTGAGGTGT	51	YKNHKRTAGWYGL+LRC	1
Y+EKAH++SEDGLRSYC	1	0.0013		ATGAAGAATCATAAGTTGCTTATGCGGCTGGTTTTGCCGACTTGGGCTTGT	51	YKNHKLLMRLVLPTWAC	1
Y+EKAVLVWYRMRRAFC	1	0.0013		ATGAAGAATCATACTGAGAGGCAGAGGTAGAAGAAGCATCTGCAGCTGTGT	51	YKNHTERQR+KKHLQLC	1
Y+EKN+HIKRSCDLLFC	1	0.0013		ATGAAGAATCATCAGATTCATAGGGTTGGGATTCATTTGCAGGTTATTTGT	51	YKNHQIHRVGIHLQVIC	1
Y+EKNRLAPTIGDNNEC	1	0.0013		ATGAAGAATCATCAGGATTATATGTATTGTAATGTGTATGAGCCGATTTGT	51	YKNHQDYMYCNVYEPIC	1
Y+EKRVKKAQKSSNRDC	1	0.0013		ATGAAGAATCATGTTGCTAAGATGAATTAGGGCTATGTTGTGTCGCATTGT	51	YKNHVAKMN+GYVVSHC	1
Y+EKRYDRKILIHKMHC	1	0.0013		ATGAAGAATCATTAGAGTATTCTTACTCAGATGCCTAAGGGGTCGGCGTGT	51	YKNH+SILTQMPKGSAC	1
Y+EKSEHTNVNVNNIWC	1	0.0013		ATGAAGAATCATTAGCTTCGGAAGCTTCAGAAGCCGACGAATCCTCGTTGT	51	YKNH+LRKLQKPTNPRC	1
Y+EKVNVHRDNVSWRKC	1	0.0013		ATGAAGAATCATTGTACTAATATTAATGGTAAGGATATGGAGTGGTATTGT	51	YKNHCTNINGKDMEWYC	1
Y+EKVTDLNTQ+TVTKC	1	0.0013		ATGAAGAATCCGAAGCGTTGGCTGTTGAGGTTGAAGAATGTGCATACGTGT	51	YKNPKRWLLRLKNVHTC	1
Y+ELELFHCCMQLSEHC	1	0.0013		ATGAAGAATCCGACTGATAATTTTTGGGATAAGTATCGGCTGTGTTTTTGT	51	YKNPTDNFWDKYRLCFC	1
Y+ELKYTKENIETTRLC	1	0.0013		ATGAAGAATCCGAGGCTTTCTGCGTGGATTTTGACTGCGCGTAATCAGTGT	51	YKNPRLSAWILTARNQC	1
Y+ELRCCNRMINNMSYC	1	0.0013		ATGAAGAATCCGCATAGGTTTAAGTATACTCAGATTAAGAATTTGACGTGT	51	YKNPHRFKYTQIKNLTC	1
Y+ELRNKKGSWKLNSSC	1	0.0013		ATGAAGAATCCTAATATTTATAATACTGATGCTATGCAGATGGAGCTGTGT	51	YKNPNIYNTDAMQMELC	1
Y+ELVCELREFQKHNQC	1	0.0013		ATGAAGAATCCTGGTAGGATGGATTTGACGATGATGAGTCAGTATTCGTGT	51	YKNPGRMDLTMMSQYSC	1
Y+EMAMNCDNGVVSFTC	1	0.0013		ATGAAGAATCCTTCTCGGAAGATTGATCCGACGCTTACGAATTTGGAGTGT	51	YKNPSRKIDPTLTNLEC	1
Y+EMENKMERYILFYRC	1	0.0013		ATGAAGAATCGGACGCGTGTGTGTGGGTTGTTGAGTGATGCGAGTTCGTGT	51	YKNRTRVCGLLSDASSC	1
Y+EMHLDTNDDNLT+EC	1	0.0013		ATGAAGAATCGGACTATGTATGGGGCGCCTACGAGGATTGACGGGGTGTGT	51	YKNRTMYGAPTRIDGVC	1
Y+EMPDIYNDKIMESFC	1	0.0013		ATGAAGAATCGGAGGATGACGTATATGATTCGTGCGAAGTCGAAGTATTGT	51	YKNRRMTYMIRAKSKYC	1
Y+EMPVDYNLSRQSSQC	1	0.0013		ATGAAGAATCGGATGCAGGAGACGCTTTGTCGTGGGAAGCAGAAGAAGTGT	51	YKNRMQETLCRGKQKKC	1
Y+ENDVLFERGSCWAPC	1	0.0013		ATGAAGAATCGGATGCATAATTATAGGTCTAGGTATCAGTATATTACTTGT	51	YKNRMHNYRSRYQYITC	1
Y+ENRT+RRRAELRAQC	1	0.0013		ATGAAGAATCGGATTGTGTAGTTTAATCATAAGTGTATTGTGTGTGCGTGT	51	YKNRIV+FNHKCIVCAC	1
Y+ENSSKWLDFNNEKEC	1	0.0013		ATGAAGAATCGGCAGTATATTTATTGGTTGACTCATGCGCAGGATCCTTGT	51	YKNRQYIYWLTHAQDPC	1
Y+ENVKNMVDVNVVLKC	1	0.0013		ATGAAGAATCGGCCGCCTTCGACGAGGAAGGGTAATAGGGCGCATTGGTGT	51	YKNRPPSTRKGNRAHWC	1
Y+ENWDIGHNLVCQCIC	1	0.0013		ATGAAGAATCGGTAGCAGAGTGATTGGTGTATTAAGAGTGCTAATTCGTGT	51	YKNR+QSDWCIKSANSC	1
Y+EPG+MNPLTVVGQGC	1	0.0013		ATGAAGAATCGTAATACGCAGCAGACTTAGCATTATGTGTGTAATAAGTGT	51	YKNRNTQQT+HYVCNKC	1
Y+EQ+YDLSRLLLRFSC	1	0.0013		ATGAAGAATCGTGGGACTCAGCTGCCGAAGTTGTATCCTCGTATGTAGTGT	51	YKNRGTQLPKLYPRM+C	1
Y+EQVLFQTKMSCDCKC	1	0.0013		ATGAAGAATCGTGGTTATGGTGTGCAGTGGGAGATTCAGTTTGATCAGTGT	51	YKNRGYGVQWEIQFDQC	1
Y+ERDIKIDSCTTRVVC	1	0.0013		ATGAAGAATCGTTAGGGGATGTGTGTGATTGGTATTGTTTTGACGACTTGT	51	YKNR+GMCVIGIVLTTC	1
Y+ERDYIFASS+IIAWC	1	0.0013		ATGAAGAATCGTTATGCGGAGTATACTCATATTATTGAGATGGATATGTGT	51	YKNRYAEYTHIIEMDMC	1
Y+ERIWMQM+ILEVERC	1	0.0013		ATGAAGAATCTGAAGAAGAGTGCGAATAATGATGCGATGGAGCAGTGTTGT	51	YKNLKKSANNDAMEQCC	1
Y+ERM+TVVTGT+SWQC	1	0.0013		ATGAAGAATCTGAAGATGGAGGTTGATAAGAATGCTAAGTTTTATGAGTGT	51	YKNLKMEVDKNAKFYEC	1
Y+ERMVWVVELFMTQEC	1	0.0013		ATGAAGAATCTGAGTTGTTATATTTATTGGCGTAATTAGTTGCCGTTTTGT	51	YKNLSCYIYWRN+LPFC	1
Y+ERNSRDGNTNYNAVC	1	0.0013		ATGAAGAATCTGATGGAGATGATTTCGATTGAGTTGAATACGATGATGTGT	51	YKNLMEMISIELNTMMC	1
Y+ERVDRERRHTYGFLC	1	0.0013		ATGAAGAATCTGGCGATGTGTGGGTATAGTCTGGGGATGGATAGTGTTTGT	51	YKNLAMCGYSLGMDSVC	1
Y+ERVMRRKKKKSR+MC	1	0.0013		ATGAAGAATCTGTAGGCTTGGAGTACGGAGAAGAGTAGTCAGCATAAGTGT	51	YKNL+AWSTEKSSQHKC	1
Y+ERYTKVIRNMADRGC	1	0.0013		ATGAAGAATCTGTCGTTGCTGGCGTGTAGTCCGGGTACTAGGAAGAATTGT	51	YKNLSLLACSPGTRKNC	1
Y+ESIDPESVTNRCTDC	1	0.0013		ATGAAGAATCTTCATATGTATGTGTATAGGTGGATTTATGAGTTGAGGTGT	51	YKNLHMYVYRWIYELRC	1
Y+ESKWEVMNFRTIDMC	1	0.0013		ATGAAGAATCTTCGTTATTATGATTGGTATAATATGTTTGATACGGTTTGT	51	YKNLRYYDWYNMFDTVC	1
Y+ESSEILGNEMYSTMC	1	0.0013		ATGAAGAATCTTGAGCCGGCGAGGAAGCAGACGATGACTGATACGCTTTGT	51	YKNLEPARKQTMTDTLC	1
Y+ESWAGLQKAVRYCGC	1	0.0013		ATGAAGAATCTTTTGTTGCATTGGACTGCTACGTCTTGGGTGTTTGTGTGT	51	YKNLLLHWTATSWVFVC	1
Y+ETAKSYQVL+IMLRC	1	0.0013		ATGAAGAATCTTTTTTTCATCATCCTTTTTCGGAGAGTTTTTTATGCTTGT	51	YKNLFFIILFRRVFYAC	1
Y+ETANWMHGDAATAKC	1	0.0013		ATGAAGAATGAGAAGATTTCTGCGGATAGTGAGTCTTAGGATCTGTCGTGT	51	YKNEKISADSES+DLSC	1
Y+ETD+GCRMADIVGAC	1	0.0013		ATGAAGAATGAGAAGCCTGATAATGTGACGTTTAGTATTTAGCGGGACTGT	51	YKNEKPDNVTFSI+RDC	1
Y+ETIVQLVVLIAMHEC	1	0.0013		ATGAAGAATGAGAAGGAGAATTGGCGTATTAGGAAGCTGGAGTGTAAGTGT	51	YKNEKENWRIRKLECKC	1
Y+ETKENKICIPMIATC	1	0.0013		ATGAAGAATGAGAAGGAGCCTCATAGGAAGATGCCGATTAGGCTTGAGTGT	51	YKNEKEPHRKMPIRLEC	1
Y+ETMRGSQRMRAQNRC	1	0.0013		ATGAAGAATGAGAAGTTTTGGGATTGGAGTCATTTGCTTGCGGTGGTTTGT	51	YKNEKFWDWSHLLAVVC	1
Y+ETPTRENKESVVSIC	1	0.0013		ATGAAGAATGAGACGGGTGCGTATAGGTAGATTATGTCGACGAGGAAGTGT	51	YKNETGAYR+IMSTRKC	1
Y+ETWRGKYRNERWSTC	1	0.0013		ATGAAGAATGAGACTCGGAGTTGGAATACTGTTGCGATGAATAAGAGTTGT	51	YKNETRSWNTVAMNKSC	1
Y+ETYQNSLTSRIMALC	1	0.0013		ATGAAGAATGAGAGGCGTTCGCAGTTTGATAGTCTGAGGAGGAGGGAGTGT	51	YKNERRSQFDSLRRREC	1
Y+EVAQKSLMNMVQDNC	1	0.0013		ATGAAGAATGAGAGGGAGACGTAGTATAGGATTTGTTATAAGTGTAATTGT	51	YKNERET+YRICYKCNC	1
Y+EVMKSVLRVILEIKC	1	0.0013		ATGAAGAATGAGAGTGATTCTGAGCTTAGGTGGATTGTTACGCATTTGTGT	51	YKNESDSELRWIVTHLC	1
Y+EVQDLKS+KIYWAAC	1	0.0013		ATGAAGAATGAGCGGCATGAGGAGCAGCAGGCGAAGACTGAGAGGTATTGT	51	YKNERHEEQQAKTERYC	1
Y+EVSNRRPLFIKMCLC	1	0.0013		ATGAAGAATGAGCGTGATAATCTTGTTACTATTCGGTAGCATGCGACGTGT	51	YKNERDNLVTIR+HATC	1
Y+EVWMVYANADRDGKC	1	0.0013		ATGAAGAATGAGCTTAGTGTTTAGGGTGGTGGTAAGGTGATCGTGTTGTGT	51	YKNELSV+GGGKVIVLC	1
Y+EVYNFFWHVSMWYLC	1	0.0013		ATGAAGAATGAGGATCGGAAGAAGTTTGTTTCGAATAAGAGTTTGTATTGT	51	YKNEDRKKFVSNKSLYC	1
Y+EW+YNNEDMLMNYRC	1	0.0013		ATGAAGAATGAGGCGTTTGATAATCATAAGCGTATTGATACGAATTGGTGT	51	YKNEAFDNHKRIDTNWC	1
Y+EWFK+IYEYLAQQYC	1	0.0013		ATGAAGAATGAGGCTGAGTTGGTGGTTAAGTTGATGAGGCATGGGAATTGT	51	YKNEAELVVKLMRHGNC	1
Y+EWINSDWPIARGIDC	1	0.0013		ATGAAGAATGAGGTTGAGAGGACTATGTTTGAGATGCAGTTTGTTCGTTGT	51	YKNEVERTMFEMQFVRC	1
Y+EWNWT+RSNDLACSC	1	0.0013		ATGAAGAATGAGTATACGACTTGGCAGATTGTGTTGTTGGTTGTGAATTGT	51	YKNEYTTWQIVLLVVNC	1
Y+EWTIMQQRRVLCDEC	1	0.0013		ATGAAGAATGAGTATGCTATTATGTATACTTGGATTCAGTGTGTTCTGTGT	51	YKNEYAIMYTWIQCVLC	1
Y+EWVVCFVMNRYNLMC	1	0.0013		ATGAAGAATGAGTGGATTTTGGCTATGTTGGTTTTTGAGATTAGGTCTTGT	51	YKNEWILAMLVFEIRSC	1
Y+EYA+SRTCDESVRNC	1	0.0013		ATGAAGAATGATAAGGCGACGCGGTATAAGCTTCTTCGGAATGGGGATTGT	51	YKNDKATRYKLLRNGDC	1
Y+EYEICGCANLVWSFC	1	0.0013		ATGAAGAATGATAATAATTCTCGGGGTGGTATGTAGAGTATTATGCTGTGT	51	YKNDNNSRGGM+SIMLC	1
Y+EYGSNIDQTVRSVPC	1	0.0013		ATGAAGAATGATACTATGACTATTGCGCAGTGTTGGAAGCTTTATTCTTGT	51	YKNDTMTIAQCWKLYSC	1
Y+EYKQKANNNTYYNYC	1	0.0013		ATGAAGAATGATACTGATAATAGTTCGTTTTGTGTGTTGATTAAGACGTGT	51	YKNDTDNSSFCVLIKTC	1
Y+EYMGLQSSYSIGLSC	1	0.0013		ATGAAGAATGATAGGAATCAGAATACTCTTGATAAGGAGATTTTTAGGTGT	51	YKNDRNQNTLDKEIFRC	1
Y+EYNRKAATT+VFGRC	1	0.0013		ATGAAGAATGATCAGCATATTTATAGTAATAGTATGTAGAGTTGGCGTTGT	51	YKNDQHIYSNSM+SWRC	1
Y+EYRRKWKWLIANSCC	1	0.0013		ATGAAGAATGATCGTCCTAGTAAGGGGAAGATGTGGTCTAATAGTAAGTGT	51	YKNDRPSKGKMWSNSKC	1
Y+EYRYLINLKNQNGSC	1	0.0013		ATGAAGAATGATCTGATGTATGGTAAGAGGTAGAAGCATATTCCTGTTTGT	51	YKNDLMYGKR+KHIPVC	1
Y+EYTHYWVVLVIYFTC	1	0.0013		ATGAAGAATGATGAGTATGATAATAAGTTGAAGTTGCAGTTGAGGAATTGT	51	YKNDEYDNKLKLQLRNC	1
Y+EYVNNRREVMMRCCC	1	0.0013		ATGAAGAATGATGTGGGTGATATTACGTTTGTGACTCATATGCATATGTGT	51	YKNDVGDITFVTHMHMC	1
Y+EYYVKGRYTSSVIPC	1	0.0013		ATGAAGAATGATGTTATTATTCGGGAGAATGAGGAGTGGGGTAATTATTGT	51	YKNDVIIRENEEWGNYC	1
Y+F+EKECKTTYFIHNC	1	0.0013		ATGAAGAATGATGTTTAGGATACGTGGTTTTATAAGGTTACGATGGTTTGT	51	YKNDV+DTWFYKVTMVC	1
Y+F+HNSIPVECGSHSC	1	0.0013		ATGAAGAATGATTAGAGTAGGTGGTTTCTGTGGATTACGGATAGGAGTTGT	51	YKND+SRWFLWITDRSC	1
Y+F+NYIMRGERIKRMC	1	0.0013		ATGAAGAATGATTATATGAGGCAGAATCGGCGTGATATTTTTTCGTTGTGT	51	YKNDYMRQNRRDIFSLC	1
Y+F+SGSKYNRTFMKRC	1	0.0013		ATGAAGAATGATTATATTGTGCAGCCTCCGAGGGGGGAGACGAATACTTGT	51	YKNDYIVQPPRGETNTC	1
Y+FADNVNQPSLTSYLC	1	0.0013		ATGAAGAATGATTCGGTGCATAGTTTGACGAGTTAGAAGAATATGATTTGT	51	YKNDSVHSLTS+KNMIC	1
Y+FAVALNEGQTNLNWC	1	0.0013		ATGAAGAATGATTGGTATGGTTGTGATCAGGGTTGGATTATTTATTCGTGT	51	YKNDWYGCDQGWIIYSC	1
Y+FCSRVEYMNLTEWTC	1	0.0013		ATGAAGAATGATTGTCCGTGTAATTGTACGTTGAAGGTTCTGACGAAGTGT	51	YKNDCPCNCTLKVLTKC	1
Y+FDDGAKFDQNHFCSC	1	0.0013		ATGAAGAATGATTTGGCGAGTAGTTGTAGTAGTGGGCATATTAATAGTTGT	51	YKNDLASSCSSGHINSC	1
Y+FDEVYSLQHNIGGKC	1	0.0013		ATGAAGAATGATTTTAATATTGATGAGCAGGAGTATCCGTGTACTAAGTGT	51	YKNDFNIDEQEYPCTKC	1
Y+FDGPVQT+NDSTVRC	1	0.0013		ATGAAGAATGATTTTACTGCGTTGGAGATGTTGTATCAGTTGAAGAAGTGT	51	YKNDFTALEMLYQLKKC	1
Y+FDYLRADLRFKRRTC	1	0.0013		ATGAAGAATGCGATTGATGGTGTGAAGAATTATATTCTGCCTAAGCTGTGT	51	YKNAIDGVKNYILPKLC	1
Y+FEHDVAINMKKACRC	1	0.0013		ATGAAGAATGCGGAGGAGTCGTTTCGGTTGATGTGGAATACGCATGATTGT	51	YKNAEESFRLMWNTHDC	1
Y+FEINVFKIMKINDAC	1	0.0013		ATGAAGAATGCGGAGTTGAGTATTTATCAGACGGAGAATTGTGATGTGTGT	51	YKNAELSIYQTENCDVC	1
Y+FFKTYPPRPVWENHC	1	0.0013		ATGAAGAATGCGTCGGATAAGAAGTGGTGTACGAAGTTTTTTCATAGGTGT	51	YKNASDKKWCTKFFHRC	1
Y+FGKRDFRTKRPLRHC	1	0.0013		ATGAAGAATGCTGAGTGGCTGCCTCTGAGGGAGCTTGTGATGTGGTATTGT	51	YKNAEWLPLRELVMWYC	1
Y+FHVWHYSFKNYPKNC	1	0.0013		ATGAAGAATGCTGATATTGAGGGGAAGGTTGATACGTAGAGTTGTTATTGT	51	YKNADIEGKVDT+SCYC	1
Y+FIDSPRRV+FVNTVC	1	0.0013		ATGAAGAATGCTGTTATTATGCTGAAGTTTTCTAGGATGGGGCTTACTTGT	51	YKNAVIMLKFSRMGLTC	1
Y+FIKLNAAGGRWYNQC	1	0.0013		ATGAAGAATGCTTAGAAGTGTGAGTGTGCTGTTTTTTAGAAGAAGACGTGT	51	YKNA+KCECAVF+KKTC	1
Y+FKEVLYLDWF+MG+C	1	0.0013		ATGAAGAATGGGAATCGTTATTAGGTTGATAATATTAAGTATTTGTATTGT	51	YKNGNRY+VDNIKYLYC	1
Y+FKFNVIALVKYMYIC	1	0.0013		ATGAAGAATGGGAGGATGGGTGAGGTGAGGCCTAGTAAGCATGTTGCGTGT	51	YKNGRMGEVRPSKHVAC	1
Y+FKFTQW+EIDL+PLC	1	0.0013		ATGAAGAATGGGAGGGATACTAAGATTGAGACTGTGCATTCGGAGAGTTGT	51	YKNGRDTKIETVHSESC	1
Y+FKG+DGL+CTYAAMC	1	0.0013		ATGAAGAATGGGAGTGTGTATTCGTATGGGCAGCGTATGAAGAAGATGTGT	51	YKNGSVYSYGQRMKKMC	1
Y+FKIHIVIGLFKEDAC	1	0.0013		ATGAAGAATGGGATTAGTTATGTGGTTTTTTGTAGTATTAGTGGTATTTGT	51	YKNGISYVVFCSISGIC	1
Y+FKN+KKLSKSQHRQC	1	0.0013		ATGAAGAATGGGGTTATGAGTTTGTTGCGTGCGTAGTCGCGGATGCATTGT	51	YKNGVMSLLRA+SRMHC	1
Y+FKRNWSE+EPGIAYC	1	0.0013		ATGAAGAATGGGGTTTGGTATTTGGTTTTGTTTAATGTTTAGAGTAAGTGT	51	YKNGVWYLVLFNV+SKC	1
Y+FKYVNIYLNFMHYRC	1	0.0013		ATGAAGAATGGGTGGATTTCGATGAATCTGAAGCTGGTGATGAATACGTGT	51	YKNGWISMNLKLVMNTC	1
Y+FLLKVGPNDERRGYC	1	0.0013		ATGAAGAATGGGTTTATGCATAGTAATCGTAAGGGTAGTAAGCGTAAGTGT	51	YKNGFMHSNRKGSKRKC	1
Y+FLYPQPKRQSCH+DC	1	0.0013		ATGAAGAATGGTAATGTGAATGATGTGGTGAATAAGATTAAGAAGTAGTGT	51	YKNGNVNDVVNKIKK+C	1
Y+FM+EHLISVKRHEPC	1	0.0013		ATGAAGAATGGTACGTCTTGTACTTGTAATCCGGTTGGGTTGTGGTATTGT	51	YKNGTSCTCNPVGLWYC	1
Y+FMNRTVDGYNI+ETC	1	0.0013		ATGAAGAATGGTGAGTGGTGGAAGCGGAATACGGGGCTGCGGACGATGTGT	51	YKNGEWWKRNTGLRTMC	1
Y+FMRGIRSSHVSQHRC	1	0.0013		ATGAAGAATGGTGATAGGAAGTATAATGATTAGGAGAATTGTGCTTAGTGT	51	YKNGDRKYND+ENCA+C	1
Y+FMRKVCKSSWKAKNC	1	0.0013		ATGAAGAATGGTGATGATGGTAAGGCTATTTATCAGAGTTATAGTAAGTGT	51	YKNGDDGKAIYQSYSKC	1
Y+FNDWRDHTQGREMIC	1	0.0013		ATGAAGAATGGTGCGATTACTAAGATGTTTCAGGATATTCGTGAGTTTTGT	51	YKNGAITKMFQDIREFC	1
Y+FNRCWLYTW+WMTIC	1	0.0013		ATGAAGAATGGTGTGCCGTATGAGGAGCGTAGTACGATTACGGTTCGGTGT	51	YKNGVPYEERSTITVRC	1
Y+FNRWSLWPHTL+RKC	1	0.0013		ATGAAGAATGGTTAGAAGGTGACGAGGCTTAGTAAGTGTGCGGATGGGTGT	51	YKNG+KVTRLSKCADGC	1
Y+FNWEGRVR+SEKRLC	1	0.0013		ATGAAGAATGGTTAGACTAATGAGTGGAATACGGGGAATTTTCAGCTTTGT	51	YKNG+TNEWNTGNFQLC	1
Y+FPCDTMFNRNRYTSC	1	0.0013		ATGAAGAATGGTTATTATATGTTTAGGATTAAGGGGTGTATGAGTGATTGT	51	YKNGYYMFRIKGCMSDC	1
Y+FRCPMNASASNSGRC	1	0.0013		ATGAAGAATGTGAATGGGAGTTGTAATACGTATGATTAGTAGTTTGAGTGT	51	YKNVNGSCNTYD++FEC	1
Y+FRGERKKWKKQRLFC	1	0.0013		ATGAAGAATGTGAATGGGTATTAGCATACGTCTACGTCGCCTAAGCGGTGT	51	YKNVNGY+HTSTSPKRC	1
Y+FRKEPKIYRYERCRC	1	0.0013		ATGAAGAATGTGAATTGTTTGTATTATACGTTTTATTTTATTTCGCGTTGT	51	YKNVNCLYYTFYFISRC	1
Y+FRMEAP+NNGISPDC	1	0.0013		ATGAAGAATGTGACTTAGAATACTTAGAAGTGTGGGACTACGAATATTTGT	51	YKNVT+NT+KCGTTNIC	1
Y+FRMVRYYWLKDTLGC	1	0.0013		ATGAAGAATGTGAGTACGTGGTTGGAGTTGACGATTCGTGGTTGGATTTGT	51	YKNVSTWLELTIRGWIC	1
Y+FRRRAWMIYEMMSTC	1	0.0013		ATGAAGAATGTGAGTTTTAATTGTAGTGATGCGCGTGAGCAGCGTGATTGT	51	YKNVSFNCSDAREQRDC	1
Y+FSHV+E+IKL+LVPC	1	0.0013		ATGAAGAATGTGCATACTACTGCTGTTAATCGTAATTCTACTATGTAGTGT	51	YKNVHTTAVNRNSTM+C	1
Y+FSMMIVLSNYEYEIC	1	0.0013		ATGAAGAATGTGGATTAGAAGATTAGTGTGAGTTGTTATATGTGTCTGTGT	51	YKNVD+KISVSCYMCLC	1
Y+FSNWLSSEEYHQHEC	1	0.0013		ATGAAGAATGTGGATTAGTTGACTGCTAGGATTAAGAAGATGTATGAGTGT	51	YKNVD+LTARIKKMYEC	1
Y+FSWKMSMDDVLTT+C	1	0.0013		ATGAAGAATGTGGGTTATTAGACTTATGGGAAGTGGAAGACGAATAAGTGT	51	YKNVGY+TYGKWKTNKC	1
Y+FTCWYTKT+WRNCTC	1	0.0013		ATGAAGAATGTGGTTTTTTGGGTTATGGTGGTTAGGCCTCGGTATAATTGT	51	YKNVVFWVMVVRPRYNC	1
Y+FTEYVQAL+DGKPTC	1	0.0013		ATGAAGAATGTTAATACGCTTCGTTGTAAGAGGAGGACTAGGGTGGATTGT	51	YKNVNTLRCKRRTRVDC	1
Y+FTHKSLKKDARQRTC	1	0.0013		ATGAAGAATGTTACTAAGGTTATTGTGATGTGGGTGAATAATACGCTTTGT	51	YKNVTKVIVMWVNNTLC	1
Y+FV+FKTHPNAYNNAC	1	0.0013		ATGAAGAATGTTGAGCATGTTTATCATATTTGGTGTCAGTATCTTAATTGT	51	YKNVEHVYHIWCQYLNC	1
Y+FVEKIAKNLRSDMKC	1	0.0013		ATGAAGAATGTTGAGGAGAATCAGGATACGGTGGCTCATCGGGAGGATTGT	51	YKNVEENQDTVAHREDC	1
Y+FVSVVVEWSNNTNLC	1	0.0013		ATGAAGAATGTTGCGATTAAGAAGCTGGGTTTGTGGACGAAGTATGTGTGT	51	YKNVAIKKLGLWTKYVC	1
Y+FVSYNYNWHLV+KRC	1	0.0013		ATGAAGAATGTTGTGCGTCCGGCTTATACTACTGATCTGCTGCAGCAGTGT	51	YKNVVRPAYTTDLLQQC	1
Y+FWTHYKRSTGSETNC	1	0.0013		ATGAAGAATGTTGTTTCTATGGAGCCTATTAAGTATCGTTATAAGCCGTGT	51	YKNVVSMEPIKYRYKPC	1
Y+G++KYKINGARMADC	1	0.0013		ATGAAGAATGTTTTTAATCCGTGGCATAAGGGTGTTGATTTGCAGTATTGT	51	YKNVFNPWHKGVDLQYC	1
Y+G+CCCNKLTYE+AAC	1	0.0013		ATGAAGAATTAGAAGACGATGAATTTTGATGTGTTGAATTGGGGTAGTTGT	51	YKN+KTMNFDVLNWGSC	1
Y+G+CNDWLNDNKVVSC	1	0.0013		ATGAAGAATTAGAAGGAGAAGCGGATTTGTAAGCAGATTCAGAAGAAGTGT	51	YKN+KEKRICKQIQKKC	1
Y+G+GLLEVIGLG+SLC	1	0.0013		ATGAAGAATTAGAATATGGATGATAGGACTACGCCGCCGATTCATCCGTGT	51	YKN+NMDDRTTPPIHPC	1
Y+G+KVVRYMAVISINC	1	0.0013		ATGAAGAATTAGACGATTCAGAGTTCGGATACTAATTAGTGTAGGAGGTGT	51	YKN+TIQSSDTN+CRRC	1
Y+G+LTLFQGLMRQSNC	1	0.0013		ATGAAGAATTAGAGGAGGCCTCGTAAGTGTGAGTGTATGGATTCGCATTGT	51	YKN+RRPRKCECMDSHC	1
Y+G+QKMLMYVVAETKC	1	0.0013		ATGAAGAATTAGAGTAAGAGTGTTAGTAAGCGTACGTATAAGGATCAGTGT	51	YKN+SKSVSKRTYKDQC	1
Y+GACMLEQHKNTLSLC	1	0.0013		ATGAAGAATTAGCGGAATATGGAGATGTTTAATTATAAGAAGGATGCTTGT	51	YKN+RNMEMFNYKKDAC	1
Y+GAEKKVFRWPYSATC	1	0.0013		ATGAAGAATTAGGAGATGTTGAGTAAGCGGATTAATATTCTGAATTCGTGT	51	YKN+EMLSKRINILNSC	1
Y+GAWGLNYVIT+LQDC	1	0.0013		ATGAAGAATTAGGATAAGTTGGCGACGCGGTATAAGTAGTGTAATTGGTGT	51	YKN+DKLATRYK+CNWC	1
Y+GAWYHRPNRPELR+C	1	0.0013		ATGAAGAATTAGGGTAAGGGGAGGCGGATTGTGAATCAGAGGGTTTATTGT	51	YKN+GKGRRIVNQRVYC	1
Y+GCEHIGRPMCASLIC	1	0.0013		ATGAAGAATTAGTTGAGGCAGACGGGGCATTGT	33	YKN+LRQTGHC	1
Y+GCMWHLNREAVRGPC	1	0.0013		ATGAAGAATTAGTTTGGTGCGCTTAGTAATAAGGTGAATGGGAGTGTTTGT	51	YKN+FGALSNKVNGSVC	1
Y+GDDDVVPTRGYEQ+C	1	0.0013		ATGAAGAATTATAAGAATATGTGGAAGAATACTGGTTGTAAGTCTGATTGT	51	YKNYKNMWKNTGCKSDC	1
Y+GDHWIEYNKSHSQDC	1	0.0013		ATGAAGAATTATAAGTGTAATGGTGGTTAGCATATGGCTAAGGGTTGGTGT	51	YKNYKCNGG+HMAKGWC	1
Y+GDIGM+SRNRDTCGC	1	0.0013		ATGAAGAATTATAATATGAATTATTCGAGGGCTGCTATTTAGGAGCTGTGT	51	YKNYNMNYSRAAI+ELC	1
Y+GDL+QKHLKSKKATC	1	0.0013		ATGAAGAATTATAATGATAGTGCGAGGAATCAGTCGAGTAGGGTGGTTTGT	51	YKNYNDSARNQSSRVVC	1
Y+GDLGSITDTSEG+CC	1	0.0013		ATGAAGAATTATACTAATGATACGTTTAATAATGATACTAATGATTATTGT	51	YKNYTNDTFNNDTNDYC	1
Y+GDLNKVQNSVMVEDC	1	0.0013		ATGAAGAATTATATGAGTTTGAATTTTGTGGATTCGTGTTCGGCGCATTGT	51	YKNYMSLNFVDSCSAHC	1
Y+GDNWYNELKNCRHMC	1	0.0013		ATGAAGAATTATATTTTGGATTGGCGGTATCGTGTGGTTATTGTGGAGTGT	51	YKNYILDWRYRVVIVEC	1
Y+GDRDGEMRSHI+NSC	1	0.0013		ATGAAGAATTATCGTAGGATGGCGGATGCGGTGCAGCGTAATAAGATGTGT	51	YKNYRRMADAVQRNKMC	1
Y+GDVARMIISHHWHKC	1	0.0013		ATGAAGAATTATCTTGCGGAGTATTGGGGTAGGATTTCGAATTATGTTTGT	51	YKNYLAEYWGRISNYVC	1
Y+GDVMLRVLRIFKTMC	1	0.0013		ATGAAGAATTATGATATGTAGAAGATGATGAATAGGCATGGTTGTTTGTGT	51	YKNYDM+KMMNRHGCLC	1
Y+GDVYKIMRRSFNDTC	1	0.0013		ATGAAGAATTATGATGAGTGTTGGTCGCAGATGGATGTTAAGTGGATGTGT	51	YKNYDECWSQMDVKWMC	1
Y+GELRIMSGATHNNKC	1	0.0013		ATGAAGAATTATGGGATGAGGGTGAAGATTCGGACGAATGTGGAGTTTTGT	51	YKNYGMRVKIRTNVEFC	1
Y+GFLGEHAGEKRHYNC	1	0.0013		ATGAAGAATTATGGTAAGTTGGTGAATAATGATATGAGGCGTGTGATGTGT	51	YKNYGKLVNNDMRRVMC	1
Y+GFVHVSPYGCRMQDC	1	0.0013		ATGAAGAATTATGTGAGTACTGGTTCTTGTGCGGCTAGGGATGGTTATTGT	51	YKNYVSTGSCAARDGYC	1
Y+GGEVLHLALLKVYNC	1	0.0013		ATGAAGAATTATGTGCGGACGTATGCGCCTAGTATTCGGGCGGATGATTGT	51	YKNYVRTYAPSIRADDC	1
Y+GGHNPCT+THP+KLC	1	0.0013		ATGAAGAATTATGTTGCTAGTAAGGGGTTGCGTACGTAGAGTCGGATGTGT	51	YKNYVASKGLRT+SRMC	1
Y+GGLDDDRPKENMSRC	1	0.0013		ATGAAGAATTATGTTTGTTTTTCGGTTGCGCGTGATAAGCGTACGTCTTGT	51	YKNYVCFSVARDKRTSC	1
Y+GGMTLSNRTLTFEVC	1	0.0013		ATGAAGAATTATTAGTTGCAGGTGCTGTTGCTGTTGATTAGGTTGCAGTGT	51	YKNY+LQVLLLLIRLQC	1
Y+GGSWGGWSFT+TNGC	1	0.0013		ATGAAGAATTATTGTATGGATAATGATTCGACGCTTAAGCAGTTTATTTGT	51	YKNYCMDNDSTLKQFIC	1
Y+GGSWLVLKITMIMIC	1	0.0013		ATGAAGAATTATTGTGGTCCTGGTCTTGCGTGGCAGTAGCCGCCGAAGTGT	51	YKNYCGPGLAWQ+PPKC	1
Y+GGYTGLSMSVSKSRC	1	0.0013		ATGAAGAATTATTTGATGACTTGGCTTATTAGGACGCTTAGGGCTGGGTGT	51	YKNYLMTWLIRTLRAGC	1
Y+GHDCGGVKVSAAKLC	1	0.0013		ATGAAGAATTCGAAGAAGCGGTATGTGTGTCGTATTCAGTATGATTCGTGT	51	YKNSKKRYVCRIQYDSC	1
Y+GHGCLTKNVVAKDFC	1	0.0013		ATGAAGAATTCGAGTGCTGGGATTTTTAATAAGTTGTCTGAGAATGCGTGT	51	YKNSSAGIFNKLSENAC	1
Y+GHRKSNRAWTALIEC	1	0.0013		ATGAAGAATTCGATGTGTGGTGATTCTTAGAGTAGTGATGTGACGACTTGT	51	YKNSMCGDS+SSDVTTC	1
Y+GILN+MLEVLGERLC	1	0.0013		ATGAAGAATTCGTAGACGCTTCGGGAGCTTAGGCGTTTGTTGATTAGGTGT	51	YKNS+TLRELRRLLIRC	1
Y+GIRSKLTVSNNTS+C	1	0.0013		ATGAAGAATTCTAAGCTGAGTGTTGTTGTTGTGGGGAATGATACGTGTTGT	51	YKNSKLSVVVVGNDTCC	1
Y+GISCMNMNYRAKEEC	1	0.0013		ATGAAGAATTCTTCTGTTTCGTATGGTGATAAGTGGATTGAGTTTATTTGT	51	YKNSSVSYGDKWIEFIC	1
Y+GISKRVS+MSYK+CC	1	0.0013		ATGAAGAATTGGAAGAAGCAGAAGGATAAGTTGGCGGCGAGTGGTAATTGT	51	YKNWKKQKDKLAASGNC	1
Y+GITHWVNLYLLMKYC	1	0.0013		ATGAAGAATTGGAATAAGACGAAGTAGACTGTGAAGTCTAATATGGCGTGT	51	YKNWNKTK+TVKSNMAC	1
Y+GITSLIVIGQVRMNC	1	0.0013		ATGAAGAATTGGAATAATACTCGGTGGAGGTCGGCGAGGGTGGAGGAGTGT	51	YKNWNNTRWRSARVEEC	1
Y+GK+CSLSSKMWNVLC	1	0.0013		ATGAAGAATTGGAATCGGAATTGTAGGGGTGTGTCGTTTAATTAGTCGTGT	51	YKNWNRNCRGVSFN+SC	1
Y+GK+GIVAPSKSKVTC	1	0.0013		ATGAAGAATTGGAATTTTAATGTTAGTCTGAATTGGGTTGCGGCGGGTTGT	51	YKNWNFNVSLNWVAAGC	1
Y+GKDHAMRARFS+RVC	1	0.0013		ATGAAGAATTGGAGGACGGTGTATGAGGAGTCTTATAAGTTTTATAGGTGT	51	YKNWRTVYEESYKFYRC	1
Y+GKDS+NNGDNCMTGC	1	0.0013		ATGAAGAATTGGATGGTTGATGGGAAGTGGGTTGTTGTGGCGCTTTGTTGT	51	YKNWMVDGKWVVVALCC	1
Y+GKIVSQWRYD+R+YC	1	0.0013		ATGAAGAATTGGCGGAATGTGAATGCTAGTAGGTCGATGTGTATGGTGTGT	51	YKNWRNVNASRSMCMVC	1
Y+GKMSNISTERNMLLC	1	0.0013		ATGAAGAATTGGCTGAGGATTACTAATGCTGTGATGACTTTGATTTGT	48	YKNWLRITNAVMTLIC	1
Y+GKNKNFRVVEDL+NC	1	0.0013		ATGAAGAATTGGCTTGCGATGCGTAATACTCAGTAGAGGGAGCTTACGTGT	51	YKNWLAMRNTQ+RELTC	1
Y+GKRKTDHSMCMMFLC	1	0.0013		ATGAAGAATTGGCTTGCTGAGAGTACTATTGTGGGTAAGTGTTATATGTGT	51	YKNWLAESTIVGKCYMC	1
Y+GKWSYLPLCFGVC+C	1	0.0013		ATGAAGAATTGGCTTTTGTCGTGTTAGACTTGGTTGAGGGGGTTGGGGTGT	51	YKNWLLSC+TWLRGLGC	1
Y+GKYKFESAKTLIHYC	1	0.0013		ATGAAGAATTGGTGGATTTGGTATCAGAAGTCTAATTAGAATATTGTGTGT	51	YKNWWIWYQKSN+NIVC	1
Y+GKYPVCKRKNLSSEC	1	0.0013		ATGAAGAATTGTAATAATGCGTTGAATCCTCTTGGTGGTAGTGCGTAGTGT	51	YKNCNNALNPLGGSA+C	1
Y+GLLSHVTWE+AQPHC	1	0.0013		ATGAAGAATTGTAATGCTAAGGGGAAGAGGATGGCGATGACGAGGGATTGT	51	YKNCNAKGKRMAMTRDC	1
Y+GLTTNEKHKGMIEYC	1	0.0013		ATGAAGAATTGTATTCATGGTTAGAAGTGGTTGGATAGGGATTATAAGTGT	51	YKNCIHG+KWLDRDYKC	1
Y+GLWPKSKLMNKYFDC	1	0.0013		ATGAAGAATTGTATTTATGGGGTGGAGCATATTTGTGATTTGGGGATTTGT	51	YKNCIYGVEHICDLGIC	1
Y+GM+KYDMKRKICRLC	1	0.0013		ATGAAGAATTGTCCGGTTAAGTGTACGGGGCGGCTTCAGTCGACGGATTGT	51	YKNCPVKCTGRLQSTDC	1
Y+GMDQGNHEWKKQYNL+C	1	0.0013		ATGAAGAATTGTGGTAATAAGGAGCAGAGTGGTTTTAAGGGTGCTCAGTGT	51	YKNCGNKEQSGFKGAQC	1
Y+GMIYGDENTVALAMC	1	0.0013		ATGAAGAATTGTGGTTATAGGGAGTCTAATACGTATGGGTTGAATAGGTGT	51	YKNCGYRESNTYGLNRC	1
Y+GMKALNP+RKT+WYC	1	0.0013		ATGAAGAATTGTGTGGATATGACGAAGGATGTGCTTAGTGCTACTACGTGT	51	YKNCVDMTKDVLSATTC	1
Y+GMKRNDTDCQTLGMC	1	0.0013		ATGAAGAATTGTTGGCCTTATAATTTTTGGTATGATTGGCGGCATATTTGT	51	YKNCWPYNFWYDWRHIC	1
Y+GMLYCRWMKGNYKHC	1	0.0013		ATGAAGAATTTGACGATTATTCTTCAGCTGGCTTATGAGACGCGGAATTGT	51	YKNLTIILQLAYETRNC	1
Y+GMVYAFCQNIYMVSC	1	0.0013		ATGAAGAATTTGATGATTAAGTTGCTTTGGGGTACTTTTTTGAAGCAGTGT	51	YKNLMIKLLWGTFLKQC	1
Y+GNDDCER+VRRRTLC	1	0.0013		ATGAAGAATTTGATTGCTCGGCTTCGTATTCTGTCGATTCCGCATATGTGT	51	YKNLIARLRILSIPHMC	1
Y+GNLHNYRMAQKNIKC	1	0.0013		ATGAAGAATTTGGAGCCGCATAATTAGCATAATTGGAGTGGTATTGGGTGT	51	YKNLEPHN+HNWSGIGC	1
Y+GNMTKYGDNWDDQNC	1	0.0013		ATGAAGAATTTGGCTAGTTGGTTGACGGAGGTTATTTAGTTGCATTGTTGT	51	YKNLASWLTEVI+LHCC	1
Y+GNNEGHYVDLASAVC	1	0.0013		ATGAAGAATTTGTATATTATGGGTAAGGGTTTGGAGAATAGGACGTTGTGT	51	YKNLYIMGKGLENRTLC	1
Y+GNQYEPDEHGKIMSC	1	0.0013		ATGAAGAATTTTAGGTAGTAGAAGAATAAGGTTAGTACTGATACTATTTGT	51	YKNFR++KNKVSTDTIC	1
Y+GNRFMTFYIKQNSGC	1	0.0013		ATGAAGAATTTTAGTGGGTTGGTTTGGTGTATTATGGCTGGGTTTCTGTGT	51	YKNFSGLVWCIMAGFLC	1
Y+GNRNLITNHRP+TGC	1	0.0013		ATGAAGAATTTTATGCATGGTTAGATTACCCAGACGCGGAATCAGCTTTGT	51	YKNFMHG+ITQTRNQLC	1
Y+GNSIEKQRQAYNNVC	1	0.0013		ATGAAGAATTTTCAGGGGGTTTATAATAGGTTTGCGCTTAGGATGCATTGT	51	YKNFQGVYNRFALRMHC	1
Y+GPDDFVRRNFDMINC	1	0.0013		ATGAAGAATTTTGAGATGGTTAGTTGGGAGTGGCATTCGAAGGGGATTTGT	51	YKNFEMVSWEWHSKGIC	1
Y+GPDEDVRIIISIMSC	1	0.0013		ATGAAGAATTTTGAGCTGGGTGATAGTTGGCCGCGGAAGAATAGTAGTTGT	51	YKNFELGDSWPRKNSSC	1
Y+GPMLLVLMTKD+TKC	1	0.0013		ATGAAGAATTTTGAGTAGAAGTTGAGGCATTTGCTGAGGCGGCTGGCTTGT	51	YKNFE+KLRHLLRRLAC	1
Y+GPTLINEGSTKCFHC	1	0.0013		ATGAAGAATTTTGAGTGTTGGAATTTTCGTCGGTGGAATGATAAGTGGTGT	51	YKNFECWNFRRWNDKWC	1
Y+GRADMCVKGADVKKC	1	0.0013		ATGAAGAATTTTGATACGAAGGCTTTGAAGCTTGATTGTAGGTTTGATTGT	51	YKNFDTKALKLDCRFDC	1
Y+GRD+AGHRNQ+RCIC	1	0.0013		ATGAAGAATTTTTATAAGAAGTTTATTAGTAGTATTAATGATAAGGAGTGT	51	YKNFYKKFISSINDKEC	1
Y+GRDRRKV+C+EWRKC	1	0.0013		ATGAAGAATTTTTATAGGAATGATAGGTATGTCGAGATGAATTTGAATTGT	51	YKNFYRNDRYVEMNLNC	1
Y+GRER+SRYGLLLVCC	1	0.0013		ATGAAGACCATTGCTAAGGAGCTGTTGCTTGTGTGGTATACGAGGAAGTGT	51	YKTIAKELLLVWYTRKC	1
Y+GRISNGKWKVRPK+C	1	0.0013		ATGAAGACCTTTAAGCATAAGATTAAGATGGATAAGATTAATACGCCGTGT	51	YKTFKHKIKMDKINTPC	1
Y+GRLEPKS+VANDALC	1	0.0013		ATGAAGACGAAGAAGGCGCGGTATGTGGTGCGGTGTACTGAGGTTGAGTGT	51	YKTKKARYVVRCTEVEC	1
Y+GRLNVTSRGATRNCC	1	0.0013		ATGAAGACGAAGACTAAGTGTTTTTAGCATTTGCTTTGTGAGTGGGGGTGT	51	YKTKTKCF+HLLCEWGC	1
Y+GRPTDNKQTMNGSNC	1	0.0013		ATGAAGACGAAGCGTGCGAGTCGGGATGAGTGTCGTAGTAATCCGAAGTGT	51	YKTKRASRDECRSNPKC	1
Y+GRREVKMGNWLRTNC	1	0.0013		ATGAAGACGAAGGCTAAGTATTTGTTTTATTGGCTGTAGACGAGTCCATGT	51	YKTKAKYLFYWL+TSPC	1
Y+GRRMCLMYMIDMYAC	1	0.0013		ATGAAGACGAAGGTGTCGAAGTCTAGGTCTTCTCAGCGGCCGCAGGGGTGT	51	YKTKVSKSRSSQRPQGC	1
Y+GRVIDKHIAWNWNKC	1	0.0013		ATGAAGACGAAGTCTATGAATAAGAAGGAGAATGCGGATATTAAGTATTGT	51	YKTKSMNKKENADIKYC	1
Y+GRVKFSIWQRFK+SC	1	0.0013		ATGAAGACGAATAAGTGTTATCAGTAGAGTCCTGATTTTTGGAATACTTGT	51	YKTNKCYQ+SPDFWNTC	1
Y+GRVSISMCCG+PAIC	1	0.0013		ATGAAGACGAATAATACGCAGAGGCATCCGAATATGACGGAGTCGGATTGT	51	YKTNNTQRHPNMTESDC	1
Y+GSEINYQMV+ILRMC	1	0.0013		ATGAAGACGAATAATATGCGGTGTACGACTAAGCCTTGTTAGATGTATTGT	51	YKTNNMRCTTKPC+MYC	1
Y+GSKAEDEEGHFDESC	1	0.0013		ATGAAGACGAATACGTTGTGGGATTAGTTTTGGCGGAGGTAGATTCTGTGT	51	YKTNTLWD+FWRR+ILC	1
Y+GSRDYRSHATCAVYC	1	0.0013		ATGAAGACGAATACTGTGTCGTTGGATTATACGATTCCGCATGAGAGGTGT	51	YKTNTVSLDYTIPHERC	1
Y+GSRVR+QFHHSHSPC	1	0.0013		ATGAAGACGAATAGGCATGCGTCTTTTGAGATTAAGTAGGAGACTCCGTGT	51	YKTNRHASFEIK+ETPC	1
Y+GSVYKRLN+ANSDSC	1	0.0013		ATGAAGACGAATGATTTGACTACGACGGAGTGTATGCTGCGTTGTCTTTGT	51	YKTNDLTTTECMLRCLC	1
Y+GT+HDGDIKNGRSEC	1	0.0013		ATGAAGACGAATTCGCCGGAGAGTGCGCGGTTGAAGCCTCAGATTGATTGT	51	YKTNSPESARLKPQIDC	1
Y+GTANST+MR+KSRLC	1	0.0013		ATGAAGACGACGAGGTTTTATCTGCAGGCGGTTCAGTAGATTTAGCAGTGT	51	YKTTRFYLQAVQ+I+QC	1
Y+GTAT+TYRGFDLGRC	1	0.0013		ATGAAGACGACGCTGGATTATGCTGTGTTTTGGTTTTTGCCGAGTGATTGT	51	YKTTLDYAVFWFLPSDC	1
Y+GTFLQNTCLQRPSLC	1	0.0013		ATGAAGACGACGGGTCATCATAGTGCTATGTCTCGGGATGTGACGCGTTGT	51	YKTTGHHSAMSRDVTRC	1
Y+GTFVNRNQTYLTLRC	1	0.0013		ATGAAGACGACGGTGAATGTTCCTAGTAGTAGGAATTGTTGTCTGATTTGT	51	YKTTVNVPSSRNCCLIC	1
Y+GTNDYVVRN+ANMGC	1	0.0013		ATGAAGACGACTAAGCCTTATTATGAGGGGGGTTGGGAGCCTAAGAATTGT	51	YKTTKPYYEGGWEPKNC	1
Y+GTNSGRIRINLWVEC	1	0.0013		ATGAAGACGACTAATTATCTTTAGAGTGCGGTGGCGACTTAGCAGAATTGT	51	YKTTNYL+SAVAT+QNC	1
Y+GTPRRDPANCIANCC	1	0.0013		ATGAAGACGACTCCGGGGCATTCGAGTCGGAAGATGGTGGTTGCTTGTTGT	51	YKTTPGHSSRKMVVACC	1
Y+GTRDVKRKYHLA+QC	1	0.0013		ATGAAGACGACTTGGGTTACGTTGAATGTTCTTTATTGGCTTATTTTTTGT	51	YKTTWVTLNVLYWLIFC	1
Y+GTVLEPVWKMTA+TC	1	0.0013		ATGAAGACGAGGATGGAGAGGCTTTTTGATTATGCGCTTGCGTTGCATTGT	51	YKTRMERLFDYALALHC	1
Y+GTWPKNRKPDVVQIC	1	0.0013		ATGAAGACGAGGGAGACTACTATTAGTAATTGGAATTGTTGTAAGTAGTGT	51	YKTRETTISNWNCCK+C	1
Y+GV+EKDSIIK+SCGC	1	0.0013		ATGAAGACGAGGGAGTCTGATGCTAAGATTAATATTCTGAGGATGATGTGT	51	YKTRESDAKINILRMMC	1
Y+GVKTSSNKYGTCEIC	1	0.0013		ATGAAGACGAGTAAGCATGGGGCTGTGAAGTCGCAGCGTGAGCAGGTTTGT	51	YKTSKHGAVKSQREQVC	1
Y+GVSNAYKLCDAGWKC	1	0.0013		ATGAAGACGAGTATGATTAATTTTCTTCATCGTAGGCATTATTAGAAGTGT	51	YKTSMINFLHRRHY+KC	1
Y+GVVKVVWGNANR+MC	1	0.0013		ATGAAGACGAGTTCGCCTCAGTCGAAGATTAAGATTTCTGCGAATGTTTGT	51	YKTSSPQSKIKISANVC	1
Y+GWFLKE+VTGCTRDC	1	0.0013		ATGAAGACGAGTTGTTTTAAGCCGGGTAGGTCGGATATGCATTAGGGGTGT	51	YKTSCFKPGRSDMH+GC	1
Y+GWPNISRDHTSYA+C	1	0.0013		ATGAAGACGATGACGCAGGATATTCAGAAGGAGACGACTTGTAATCATTGT	51	YKTMTQDIQKETTCNHC	1
Y+GWREDYDMWNTLAQC	1	0.0013		ATGAAGACGATGGATCTGAAGCTGGAGTTGATGTATTAGCTTTGTTTTTGT	51	YKTMDLKLELMY+LCFC	1
Y+GWSGGFG+KSVCSEC	1	0.0013		ATGAAGACGATGGATTGGATGTATACTATGGATAGGGCTGATGTCTGGTGT	51	YKTMDWMYTMDRADVWC	1
Y+GWVAMLDVRNTAMAC	1	0.0013		ATGAAGACGATGTAGGAGCGTATTATTTCGAGGTCGAATATTAATTTGTGT	51	YKTM+ERIISRSNINLC	1
Y+GWVFRYWGYGGCITC	1	0.0013		ATGAAGACGATGTATGTGAAGCTGATTGATTTGAGTTGGTGGACTATTTGT	51	YKTMYVKLIDLSWWTIC	1
Y+GY+ERVKVHDNNEKC	1	0.0013		ATGAAGACGATTAAGGTTTGGGGGATGACTAATATGATTTTGCTTTTTTGT	51	YKTIKVWGMTNMILLFC	1
Y+H+RREEFPK+EPYPC	1	0.0013		ATGAAGACGATTATGAATGCGTATAGGTGGCTTGTGGGGCGGCCTGTTTGT	51	YKTIMNAYRWLVGRPVC	1
Y+HADCKWKSKSSWCTC	1	0.0013		ATGAAGACGATTATGTATTAGAATAATATTCATTCTGGGTGGAAGAGGTGT	51	YKTIMY+NNIHSGWKRC	1
Y+HAQIKVYLLLTPHNC	1	0.0013		ATGAAGACGATTATTAATATGTTGATTGAGAAGTATACGTATAATTATTGT	51	YKTIINMLIEKYTYNYC	1
Y+HARPRSKTDRRLNTC	1	0.0013		ATGAAGACGATTGATATGATTATTGTGGTTCGGTGGTGGAATGTTCCGTGT	51	YKTIDMIIVVRWWNVPC	1
Y+HARSKESKNKFMGSC	1	0.0013		ATGAAGACGATTTCTGATATGGAGCGGTATGCTAATGAGGAGCAGCTGTGT	51	YKTISDMERYANEEQLC	1
Y+HCKCSKRRTWRIRDC	1	0.0013		ATGAAGACGCAGCATGTGTGGACGTTTGATTGGACTGAGAAGCTGACTTGT	51	YKTQHVWTFDWTEKLTC	1
Y+HDMPSRHSSTNTTVC	1	0.0013		ATGAAGACGCAGGTGTGTTCGCCTGAGGTTACTTCTTATGAGGAGTGTTGT	51	YKTQVCSPEVTSYEECC	1
Y+HDMVSMMRYFKHSVC	1	0.0013		ATGAAGACGCAGTATAATTTTCGGAGGAATTGTAATACTAATAATCTTTGT	51	YKTQYNFRRNCNTNNLC	1
Y+HDSYPCYMARQ+YTC	1	0.0013		ATGAAGACGCATAATAAGTGGGCTATTATTGTTGGGTGTAGGTTGCATTGT	51	YKTHNKWAIIVGCRLHC	1
Y+HDTKIPIADNFSQPC	1	0.0013		ATGAAGACGCATGATAGGGCTTAGTATTAGTGGGAGTAGTATTTTGATTGT	51	YKTHDRA+Y+WE+YFDC	1
Y+HE+PRTRNHVKLSKC	1	0.0013		ATGAAGACGCCGACTACGGATGCGACTCAGAAGCCGAATATGAATACGTGT	51	YKTPTTDATQKPNMNTC	1
Y+HEATTD+IDPNEDLC	1	0.0013		ATGAAGACGCCGAGTACTAATTGGTGTCGTACTAGTAATATGGATAAGTGT	51	YKTPSTNWCRTSNMDKC	1
Y+HEFSNSQYTSTRAQC	1	0.0013		ATGAAGACGCCGGGTATTTGGACGCATATTTCTTTGAGGGCTACGGGGTGT	51	YKTPGIWTHISLRATGC	1
Y+HEKDIGHGTEKNVWC	1	0.0013		ATGAAGACGCCGTATCATGGTCGTAAGAATCGGTCGAGGAAGACGCAGTGT	51	YKTPYHGRKNRSRKTQC	1
Y+HEMVTSRSL+KMRDC	1	0.0013		ATGAAGACGCCGTCTACGAGGAAGAATGCTATGTTTTAGATGGTGAATTGT	51	YKTPSTRKNAMF+MVNC	1
Y+HEPTSPCSMNRFA+C	1	0.0013		ATGAAGACGCCTAATTCGAGGGATAAGAATGAGTAGGGTATTGCGGAGTGT	51	YKTPNSRDKNE+GIAEC	1
Y+HERIFIYKHSNSHEC	1	0.0013		ATGAAGACGCGAGGAATGGTCTTACTACGCTTCGGCTGCAGACTACGTTGT	51	YKTRGMVLLRFGCRLRC	1
Y+HERWKPELKPV+TGC	1	0.0013		ATGAAGACGCGGCATTTGTTTTTGGCGTAGTATACTTTTGGTTATGTGTGT	51	YKTRHLFLA+YTFGYVC	1
Y+HESDHAEVNKCMGHC	1	0.0013		ATGAAGACGCGGCTGAAGAATATGTCGGAGGATTATGCGAATGGTACTTGT	51	YKTRLKNMSEDYANGTC	1
Y+HEWGHVPAVIMLAHC	1	0.0013		ATGAAGACGCGGGAGTTGTAGATGAATCGTAAGGTTAGGTATAGTAAGTGT	51	YKTREL+MNRKVRYSKC	1
Y+HGEYETKKDIGRDSC	1	0.0013		ATGAAGACGCGGTAGCGTAATCTTAATCGGAATATTCGGTTTAGGGATTGT	51	YKTR+RNLNRNIRFRDC	1
Y+HGHNVGYVQ+ILESC	1	0.0013		ATGAAGACGCGGTGTCATATGTATGGTGATACGGCTGGGAATTCGTCGTGT	51	YKTRCHMYGDTAGNSSC	1
Y+HGKTSITKIN+SP+C	1	0.0013		ATGAAGACGCGTAGGCGGCAGGGGGGGGTGTATTTTCATCGTCCTTATTGT	51	YKTRRRQGGVYFHRPYC	1
Y+HGKVMGPKFCGFNEC	1	0.0013		ATGAAGACGCGTGCTACTCTTGTGTTTATTCAGCTGGTTTATACGCTGTGT	51	YKTRATLVFIQLVYTLC	1
Y+HGNLEVDTSGWLHIC	1	0.0013		ATGAAGACGCGTGTGGTGAAGATGGTTTATATTCCGCGTGATGCGTGGTGT	51	YKTRVVKMVYIPRDAWC	1
Y+HGSYQNELNMVPVRC	1	0.0013		ATGAAGACGCTGGATGTTAGGAAGCATAAGAGGTATTGTGGGTGTAAGTGT	51	YKTLDVRKHKRYCGCKC	1
Y+HGVRVDVRCQAGKWC	1	0.0013		ATGAAGACGCTGTATAGGATGACTTAGCTGCCTGAGAGTGGGGTGTATTGT	51	YKTLYRMT+LPESGVYC	1
Y+HI+VM+N+QYAVSEC	1	0.0013		ATGAAGACGCTTATTGAGTTTGCGTATGGTGTTGGGAATGCGTATAAGTGT	51	YKTLIEFAYGVGNAYKC	1
Y+HICRRDYLTDRGPWC	1	0.0013		ATGAAGACGCTTTTGTTTTTGATGTGGGCTAATCAGGGGTTGAATAGGTGT	51	YKTLLFLMWANQGLNRC	1
Y+HIVLVQIGCSRRNSC	1	0.0013		ATGAAGACGGAAAGTAATGATAAGTTGAATTATCCGTAGAATACGCGTTGT	51	YKTESNDKLNYP+NTRC	1
Y+HKEWKIL+MSQN+WC	1	0.0013		ATGAAGACGGAGAATAAGCCTGGGACGTAGTGTCAGAGGATGTTTATGTGT	51	YKTENKPGT+CQRMFMC	1
Y+HKHASPEKVYNGGSC	1	0.0013		ATGAAGACGGAGAATACGGGTTGTCGGAGGCCTGTGAAGGCGATGCAGTGT	51	YKTENTGCRRPVKAMQC	1
Y+HKKKLQTNKDNQTCC	1	0.0013		ATGAAGACGGAGCTGCCTTATCGTAGGAGGCTTAAGCCTACGCATGAGTGT	51	YKTELPYRRRLKPTHEC	1
Y+HKKPDEIHENEIQGC	1	0.0013		ATGAAGACGGAGGATTCGAATCATAAGGTGATGAATTATAAGACTAGTTGT	51	YKTEDSNHKVMNYKTSC	1
Y+HKNPCDTNYKHKRTC	1	0.0013		ATGAAGACGGAGGTTGTGCTGATTTGGGTGTTTAATTCGTGTACGGTTTGT	51	YKTEVVLIWVFNSCTVC	1
Y+HKNSYRRTLAVLPSC	1	0.0013		ATGAAGACGGAGTAGTCGGAGCCGTGTATGTTTGCTCTGCGGTCTGCGTGT	51	YKTE+SEPCMFALRSAC	1
Y+HKPYSF+LLIVKWDC	1	0.0013		ATGAAGACGGAGTATTTTAATGGTCATGGTTTTGTTGATAAGTAGCATTGT	51	YKTEYFNGHGFVDK+HC	1
Y+HKQK+TRLT+CKYNC	1	0.0013		ATGAAGACGGATAATGATAATGGTAATTTGAATCATCGGTCGAAGGTGTGT	51	YKTDNDNGNLNHRSKVC	1
Y+HKRNLQYKIKM+DSC	1	0.0013		ATGAAGACGGATACTAATAGGACTCGGTGTTCTTAGCAGGAGTGTCATTGT	51	YKTDTNRTRCS+QECHC	1
Y+HKSAKNTRP+TLELC	1	0.0013		ATGAAGACGGATAGTAAGAAGATGAATTATTTGTGGAGTAATAAGATTTGT	51	YKTDSKKMNYLWSNKIC	1
Y+HLERWAH+LKRKNTC	1	0.0013		ATGAAGACGGATCTGTAGAGGGCGTAGAATTCTAAGTCTAATATGAATTGT	51	YKTDL+RA+NSKSNMNC	1
Y+HLHAYDNRNDRWCSC	1	0.0013		ATGAAGACGGATTGGTAGCATCAGAATCGTACGGCGCTTAATATTACTTGT	51	YKTDW+HQNRTALNITC	1
Y+HLMGFNRSMER+LVC	1	0.0013		ATGAAGACGGATTGTTGGACTGAGTAGGATACGATGAGGTGGATTAGTTGT	51	YKTDCWTE+DTMRWISC	1
Y+HMFKEVPGVH+TSAC	1	0.0013		ATGAAGACGGCGGCGATTAGGATTTATTCGAAGAGTATTTGGAGTGCGTGT	51	YKTAAIRIYSKSIWSAC	1
Y+HMTKSMELGIGRLTC	1	0.0013		ATGAAGACGGCTGCTAAGACTGCGAAGTGGGATTATTGGTAGTAGGAGTGT	51	YKTAAKTAKWDYW++EC	1
Y+HMVMTGK+++RSDGC	1	0.0013		ATGAAGACGGGATGTGGAATCGGGAGCATTAAGTTGAAGTTGATGTGT	48	YKTGCGIGSIKLKLMC	1
Y+HMYKEPYRYQL+VQC	1	0.0013		ATGAAGACGGGGTGTATTCCGTGGTATTTTGATGTGCGTACGGGTTTGTGT	51	YKTGCIPWYFDVRTGLC	1
Y+HNAKMRNLPVTKRPC	1	0.0013		ATGAAGACGGGTAGTAAGGCTAGTCGTAATCAGGGTATGTTGCAGTTTTGT	51	YKTGSKASRNQGMLQFC	1
Y+HNKLHVGWRCRTNTC	1	0.0013		ATGAAGACGGGTATTAATATTATTTTGAATAGGTAGTATGTTGGGTAGTGT	51	YKTGINIILNR+YVG+C	1
Y+HNMDTTWYILKRRRC	1	0.0013		ATGAAGACGGTGACGGAGGGGACGGCTGTTGGGTGGATTTAGCGGAATTGT	51	YKTVTEGTAVGWI+RNC	1
Y+HNPLNEEPHHS+SRC	1	0.0013		ATGAAGACGGTGCAGAAGAAGGGGACTAAGACGTGGTTTTAGAATCATTGT	51	YKTVQKKGTKTWF+NHC	1
Y+HNSVDLYRM+KLGYC	1	0.0013		ATGAAGACGGTGGTTGCGAATCTTGCTGCGATTTATACTACGAAGCCGTGT	51	YKTVVANLAAIYTTKPC	1
Y+HNVKKWRTKNNLGLC	1	0.0013		ATGAAGACGGTGTATACTAATTGGTTTATGTTTGTTATTAGTAATGATTGT	51	YKTVYTNWFMFVISNDC	1
Y+HNYVTTYGKEKEKKC	1	0.0013		ATGAAGACGGTTAAGATTAAGCTGGAGATGCATAATGTTAATGGGCAGTGT	51	YKTVKIKLEMHNVNGQC	1
Y+HP+QLLQKPCSKRKC	1	0.0013		ATGAAGACGGTTCTTGTGGCTAGTCGGTGTGGTGTTAGGCTGAGTATGTGT	51	YKTVLVASRCGVRLSMC	1
Y+HPQVSSMYDY+SLWC	1	0.0013		ATGAAGACGGTTGAGTAGCCGGTGCATTGGGAGATGGTTTTGGGGGCTTGT	51	YKTVE+PVHWEMVLGAC	1
Y+HPTDWRAQNMGRWRC	1	0.0013		ATGAAGACGTAGACTGTTCAGTGTAGGCTGGTTTGGGTGACTACGTGGTGT	51	YKT+TVQCRLVWVTTWC	1
Y+HQKMIICRTSKQNGC	1	0.0013		ATGAAGACGTAGGAGGGGTTGTATGAGTAGTATACGGTTATGTATCAGTGT	51	YKT+EGLYE+YTVMYQC	1
Y+HQLKSRS+IKFMQKC	1	0.0013		ATGAAGACGTAGTAGTAGCAGCGGTATGAGCTTTATTGGTATTCGACTTGT	51	YKT+++QRYELYWYSTC	1
Y+HQRALNVYVKYVSGC	1	0.0013		ATGAAGACGTAGTGGCGTGAGCTTAGTAGGAATGAGCCGGAGGAGGCGTGT	51	YKT+WRELSRNEPEEAC	1
Y+HQRRKNTT+PDLTNC	1	0.0013		ATGAAGACGTAGTGGTATGGGCAGGCTTTTGAGGAGTGGCTGCTGCGGTGT	51	YKT+WYGQAFEEWLLRC	1
Y+HRCKLFCIRMSMNDC	1	0.0013		ATGAAGACGTATAAGTTTCTGAAGTAGCATCAGGAGTATGTTGAGGTGTGT	51	YKTYKFLK+HQEYVEVC	1
Y+HRCV+KDNSSECGGC	1	0.0013		ATGAAGACGTATAATTTGATTGTGTGTAATTCTTATTCGGGTAGTTTTTGT	51	YKTYNLIVCNSYSGSFC	1
Y+HRFKSMVYLLGCTKC	1	0.0013		ATGAAGACGTATAGTGGGTTTTATCATGTGAATGATTATACTAATTGGTGT	51	YKTYSGFYHVNDYTNWC	1
Y+HRIWHHFTVAELQMC	1	0.0013		ATGAAGACGTATCAGTAGAGGTAGACGGATGATAGGAATTTGAATAATTGT	51	YKTYQ+R+TDDRNLNNC	1
Y+HRKLFLFV+LWKVMC	1	0.0013		ATGAAGACGTATCCGTGGCGTAAGTATTATAATGTTCTGTGTATTCTTTGT	51	YKTYPWRKYYNVLCILC	1
Y+HRPERQPEEDIAWCC	1	0.0013		ATGAAGACGTATCTGTTGTTTGGGCATCGGGGGGTTCTGAGTTATAGTTGT	51	YKTYLLFGHRGVLSYSC	1
Y+HRRNPMTRQNTS+AC	1	0.0013		ATGAAGACGTATGGTATTCTTGTGACGGTGGATTTTTTGAGTAGGGCTTGT	51	YKTYGILVTVDFLSRAC	1
Y+HRSNMCTSNILKRSC	1	0.0013		ATGAAGACGTATGGTGATTCTATGTTGGTTTTTTATGGTGGTGTGTTTTGT	51	YKTYGDSMLVFYGGVFC	1
Y+HRTCWQDANDTLRAC	1	0.0013		ATGAAGACGTCGTGGGGTAAGACTTTTTATATTGTGTGTCTGTGGAGGTGT	51	YKTSWGKTFYIVCLWRC	1
Y+HRTTHSPGI+RTKIC	1	0.0013		ATGAAGACGTCTAGGAATGATGCTATGTAGCATAGGGCGGATGAGGATTGT	51	YKTSRNDAM+HRADEDC	1
Y+HRVVEMPANYGLELC	1	0.0013		ATGAAGACGTCTGATTTGATGGGGGATGGGCGTCCGAATACTAGGCTTTGT	51	YKTSDLMGDGRPNTRLC	1
Y+HS+SMLKTKI+KMKC	1	0.0013		ATGAAGACGTGGAAGCTGTGGCAGACGTGTATGCTTTGGTTGGCTGCTTGT	51	YKTWKLWQTCMLWLAAC	1
Y+HSCKEL+VANLVECC	1	0.0013		ATGAAGACGTGGATTGAGTATAATATTTAGTGTTATCGGAATATGCTTTGT	51	YKTWIEYNI+CYRNMLC	1
Y+HSHTTKRL+IKRECC	1	0.0013		ATGAAGACGTGGCAGCTTGAGAGTTAGAAGTGGATTTTGAGTTATTTTTGT	51	YKTWQLES+KWILSYFC	1
Y+HSMLQ+LHSHWRNEC	1	0.0013		ATGAAGACGTGGCAGTATCTGACTAGGTAGGATATTTTGAATGATTGGTGT	51	YKTWQYLTR+DILNDWC	1
Y+HSP+LGSEA+LGRNC	1	0.0013		ATGAAGACGTGGGCGCCGTATAATAATCAGACTATGAAGAATAGGGCTTGT	51	YKTWAPYNNQTMKNRAC	1
Y+HSRYEVRMLIYSSWC	1	0.0013		ATGAAGACGTGTACGTCGGGTACGACTTATGTGGTTTGTAGGGCATGGTGT	51	YKTCTSGTTYVVCRAWC	1
Y+HT+EL+LKSQWVTQC	1	0.0013		ATGAAGACGTGTGTTAATGATGGTCGGAAGCAGTGTCCGTGGTATTGTTGT	51	YKTCVNDGRKQCPWYCC	1
Y+HTGSPDTGSSVQRFC	1	0.0013		ATGAAGACGTGTTAGTGTATGAATGAGTGGATGAGGATGTTTATTTAGTGT	51	YKTC+CMNEWMRMFI+C	1
Y+HTISNVGVTE+R+YC	1	0.0013		ATGAAGACGTGTTCTCCTTCGTGGATGGCGTGTTAGATGTCGCATCATTGT	51	YKTCSPSWMAC+MSHHC	1
Y+HTMCTYRRVDCKSNC	1	0.0013		ATGAAGACGTGTTGTGATGGTCTTGAGATGAAGAGTGCTTGTTAGATTTGT	51	YKTCCDGLEMKSAC+IC	1
Y+HTRMTCSQPVHPTIC	1	0.0013		ATGAAGACGTTGAGGTATGATAAGGAGATGTTGGGGTATTTTCAGTGTTGT	51	YKTLRYDKEMLGYFQCC	1
Y+HTWGEDNVEIDDHDC	1	0.0013		ATGAAGACGTTTACGAGTAAGAAGGTGCGTTTTACTGCGTTGTGGTGGTGT	51	YKTFTSKKVRFTALWWC	1
Y+HVERTDKSGFTKYVC	1	0.0013		ATGAAGACGTTTATTCTGTGGTTGCCTGCTGGGAGGACTTGGAAGATGTGT	51	YKTFILWLPAGRTWKMC	1
Y+HVFQTRPVARVC+QC	1	0.0013		ATGAAGACGTTTATTGAGGATGCGCAGGGGAGTCTGGCGAATTTTACGTGT	51	YKTFIEDAQGSLANFTC	1
Y+HVIPNDPYSPWRAHC	1	0.0013		ATGAAGACGTTTATTGTGTCGCCTTAGACTTGTATGTGACAGGCGCCGTGT	51	YKTFIVSP+TCM*QAPC	1
Y+HVN+DSLDSYMVGMC	1	0.0013		ATGAAGACGTTTCTTACTGGGAGGAAGTTGGTGATGTATGCTGTTAAGTGT	51	YKTFLTGRKLVMYAVKC	1
Y+HWSTENLKGWSCKLC	1	0.0013		ATGAAGACGTTTGGTATTTAGACTCGTTGGGAGCATACGTGGGCTTTTTGT	51	YKTFGI+TRWEHTWAFC	1
Y+HYE+SWKV+HRPRDC	1	0.0013		ATGAAGACGTTTTGTAGTCATATTTTGTATCCTTGGTGTTGGTATACGTGT	51	YKTFCSHILYPWCWYTC	1
Y+HYGIKLNRRMKNVAC	1	0.0013		ATGAAGACTAAGAATCATGCGACGAATGATAAGAGGATGATTACGACGTGT	51	YKTKNHATNDKRMITTC	1
Y+HYK+QDRDNANTNIC	1	0.0013		ATGAAGACTAAGAATTAGTCGAATGATGGTTAGAAGGTGCGTGATAATTGT	51	YKTKN+SNDG+KVRDNC	1
Y+I+LRDRVDLHSFCSC	1	0.0013		ATGAAGACTAAGAGGAAGTCGGTGTATCAGTATCATACTAAGCATATGTGT	51	YKTKRKSVYQYHTKHMC	1
Y+I+LVGSAVHCIVPKC	1	0.0013		ATGAAGACTAAGATGTATGCGAATCATAAGCCTACTACGCAGTTGAGGTGT	51	YKTKMYANHKPTTQLRC	1
Y+I+NSVRLGRMHVRNC	1	0.0013		ATGAAGACTAAGCAGGCGATGGCGCGTAATCTGCTGTAGCTTATTGTGTGT	51	YKTKQAMARNLL+LIVC	1
Y+I+S+LGTS+KKNC+C	1	0.0013		ATGAAGACTAAGCGGACTGATACGAAGATTTTTAAGACGGATGATAATTGT	51	YKTKRTDTKIFKTDDNC	1
Y+IA+ELQSYKTMFNNC	1	0.0013		ATGAAGACTAAGCGGGGTAATAAGGGGTAGAATACGGCTAATGGGCCTTGT	51	YKTKRGNKG+NTANGPC	1
Y+IADTSKD+MYRRYTC	1	0.0013		ATGAAGACTAAGCGGTCTGCGAATCAGCATGAGGCTCAGATTAAGGATTGT	51	YKTKRSANQHEAQIKDC	1
Y+IAELTNQNWRMRERC	1	0.0013		ATGAAGACTAAGCTGGATTAGATGTGTCCGTATGTTGGGTTTCTGCAGTGT	51	YKTKLD+MCPYVGFLQC	1
Y+IAHWAKKKYDRTYWC	1	0.0013		ATGAAGACTAAGGATAATTTGATGAGGAATAGTAATAAGATGTAGGCTTGT	51	YKTKDNLMRNSNKM+AC	1
Y+IANAGSMLVYDDIAC	1	0.0013		ATGAAGACTAAGGATTCTTTTATTGTGCTGAGTAGGCTTGTTTTGAGTTGT	51	YKTKDSFIVLSRLVLSC	1
Y+IAPPHMKQAEYGTSC	1	0.0013		ATGAAGACTAAGGTGACGATGGCTGTGTTGACGTGTGGGACGTCTATGTGT	51	YKTKVTMAVLTCGTSMC	1
Y+IASDHMIKR+WDGVC	1	0.0013		ATGAAGACTAAGTAGGTGAGGAAGTGGGAGAAGGAGTGTGATAAGTAGTGT	51	YKTK+VRKWEKECDK+C	1
Y+IAVFP+NIYMTQKSC	1	0.0013		ATGAAGACTAAGTATTCGGGGGTGACTAATCGTAATAAGATTGATAATTGT	51	YKTKYSGVTNRNKIDNC	1
Y+IAVM+TSNMDESTIC	1	0.0013		ATGAAGACTAAGTCTGGTTTGGCGGAGTGTAGTATTAGGGCGGGTCTGTGT	51	YKTKSGLAECSIRAGLC	1
Y+IC+DNRK+CTRVHLC	1	0.0013		ATGAAGACTAATAAGAAGCTGCGTTAGAGGTGGGAGCTTATGCAGAAGTGT	51	YKTNKKLR+RWELMQKC	1
Y+ICAIAGSGRTVILYC	1	0.0013		ATGAAGACTAATAAGAGTGTTTAGACTAGTTGTATGGTGGGTAATCGGTGT	51	YKTNKSV+TSCMVGNRC	1
Y+ICKSFQVTFWC+YKC	1	0.0013		ATGAAGACTAATAATAAGGCGAATGATAATTGGAGTTAGACTAAGTAGTGT	51	YKTNNKANDNWS+TK+C	1
Y+ICRMGGKHGCVVRLC	1	0.0013		ATGAAGACTAATAATCGGGTGGAGACTTGTAGTGATCGGCTGAGTAAGTGT	51	YKTNNRVETCSDRLSKC	1
Y+IDDYQYSKHEGVWHC	1	0.0013		ATGAAGACTAATCAGAGGACTATTTATGTTACGGTTCGGACGTTTGTTTGT	51	YKTNQRTIYVTVRTFVC	1
Y+IDEMCDVLVY+FGLC	1	0.0013		ATGAAGACTAATGAGTAGACGGATTAGCTGTCTAATAATAATGCTCTGTGT	51	YKTNE+TD+LSNNNALC	1
Y+IDIAMGKHLHNLRSC	1	0.0013		ATGAAGACTAATGATCGTACGAGTAATGTTAATGCGAATGTGATTCCTTGT	51	YKTNDRTSNVNANVIPC	1
Y+IDIKMQVVFGRQNEC	1	0.0013		ATGAAGACTAATGGTCATAATGGGATGGAGCTTTAGCATTTTATTGATTGT	51	YKTNGHNGMEL+HFIDC	1
Y+IDKHTKIVNGYKNNC	1	0.0013		ATGAAGACTAATGTGTAGGCGAAGGATTGTTCTATTGCGAAGGAGAAGTGT	51	YKTNV+AKDCSIAKEKC	1
Y+IDKLGFSDDKVMFWC	1	0.0013		ATGAAGACTAATTATTAGATGAAGATGGTGTTGACGCAGTAGACTATTTGT	51	YKTNY+MKMVLTQ+TIC	1
Y+IDMSCLKDFRVDIAC	1	0.0013		ATGAAGACTAATTCGGATCAGTGGGCGTGGGCTAGTCGGCCTCATGGTTGT	51	YKTNSDQWAWASRPHGC	1
Y+IDYYT+HYGVPKCDC	1	0.0013		ATGAAGACTACGGTGAATTCGCCTTGGAATCAGAAGTGTGAGACTTAGTGT	51	YKTTVNSPWNQKCET+C	1
Y+IE++KLI+KLRIRYC	1	0.0013		ATGAAGACTACGTCGACTATGCAGTGTATAATTCTGGCGTGTAATAATTGT	51	YKTTSTMQCIILACNNC	1
Y+IEFLCFLNCDEAKYC	1	0.0013		ATGAAGACTACTAAGCTTACGAGGATGATGCATCAGATTGCGTTGCTGTGT	51	YKTTKLTRMMHQIALLC	1
Y+IFECVWWTSINNWTC	1	0.0013		ATGAAGACTACTAATAAGAGGTATGGTACTACGGGTTGGCCTACGTAGTGT	51	YKTTNKRYGTTGWPT+C	1
Y+IFRNTYNCLSRYLSC	1	0.0013		ATGAAGACTACTGATCTGAGGATGAGGAGGCCGACTGAGATTGTGCAGTGT	51	YKTTDLRMRRPTEIVQC	1
Y+IG++GHVHLTMLYTC	1	0.0013		ATGAAGACTACTTAGATGCATATGGATGAGAAGTAGTGGAGGACGAATTGT	51	YKTT+MHMDEK+WRTNC	1
Y+IG+RVTAMCEHKWPC	1	0.0013		ATGAAGACTAGGAATCAGGATAAGGCTGATAAGTAGCCGATTGGGAGGTGT	51	YKTRNQDKADK+PIGRC	1
Y+IGFKRNELVAHKLQC	1	0.0013		ATGAAGACTAGGACTAAGAGGATTACGATGCTGTATTAGACTATTAGTTGT	51	YKTRTKRITMLY+TISC	1
Y+IGLNPGMILGDTVHC	1	0.0013		ATGAAGACTAGGGTTACTGTGTGGGCGAGTGGTTGGAGTTATGGGCTGTGT	51	YKTRVTVWASGWSYGLC	1
Y+IGLR+RMQLIGTIMC	1	0.0013		ATGAAGACTAGGTAGTCTCTGAGTGTTTTTATGCCGTCTGGGAATAGTTGT	51	YKTR+SLSVFMPSGNSC	1
Y+IGNR+KYVSVLLTFC	1	0.0013		ATGAAGACTAGGTGGATTTGTAAGTAGTGGTGGAGGGTGAATCTGTGGTGT	51	YKTRWICK+WWRVNLWC	1
Y+IGRVLVAFWHVWKGC	1	0.0013		ATGAAGACTAGGTGGGGTAAGCTTTAGGCGAAGAGGGTTGCTAAGACGTGT	51	YKTRWGKL+AKRVAKTC	1
Y+IGVYIKYDDCKILGC	1	0.0013		ATGAAGACTAGTAATAGGAGGAATATGAGGAGGTGGACTCCTAAGAGGTGT	51	YKTSNRRNMRRWTPKRC	1
Y+IHDDFGP+KTTHSDC	1	0.0013		ATGAAGACTAGTAATGGGGCGTAGAAGATGAATGAGAATAATTGTGAGTGT	51	YKTSNGA+KMNENNCEC	1
Y+IIACGLRCGVSDVTC	1	0.0013		ATGAAGACTAGTATGAATCGGGCTACGATTGCTCCTTATGCGAATAAGTGT	51	YKTSMNRATIAPYANKC	1
Y+IIEV+LSWSTSK+FC	1	0.0013		ATGAAGACTAGTCTTAGGTTGTTTTCTAAGGGGATTCTGTCTTGGAGTTGT	51	YKTSLRLFSKGILSWSC	1
Y+IIGHIVVSHTTMWVC	1	0.0013		ATGAAGACTAGTGGGGGTATGTTGATTAATAGTTGTGCGGTTGGTATTTGT	51	YKTSGGMLINSCAVGIC	1
Y+IILRSFNESG+F+RC	1	0.0013		ATGAAGACTAGTGGTGGTCAGTGGACGCGTGAGACGTGGATGATTGATTGT	51	YKTSGGQWTRETWMIDC	1
Y+IIPRRDEASEPNDTC	1	0.0013		ATGAAGACTAGTTCGTTTAGGGATCATGGGCCTAGTTTTATTACGCAGTGT	51	YKTSSFRDHGPSFITQC	1
Y+IIPSRRNL+SAGNGC	1	0.0013		ATGAAGACTAGTTGGGTTCAGTTGGAGTATACGCGTTGTTGTTTTCCTTGT	51	YKTSWVQLEYTRCCFPC	1
Y+IIQLVWGGLRRNYRC	1	0.0013		ATGAAGACTATGAAGACGAATATTCATAAGGCGATGAAGAAGACGTCTTGT	51	YKTMKTNIHKAMKKTSC	1
Y+IISDFNKPIAIKSMC	1	0.0013		ATGAAGACTATGAAGATTAAGTGTTGTGATCTGAAGAGTGCGGAGGAGTGT	51	YKTMKIKCCDLKSAEEC	1
Y+IITIFTASSWLNTKC	1	0.0013		ATGAAGACTATGATGTGGCATAGTAGTCGGCCGAGTTATGTTCCGCTGTGT	51	YKTMMWHSSRPSYVPLC	1
Y+IIVLQVCVDKERSSC	1	0.0013		ATGAAGACTATGCAGAGTGAGAAGGATCGGTGTACGATGGTTGATATGTGT	51	YKTMQSEKDRCTMVDMC	1
Y+IKFHGWKKEGTVLYC	1	0.0013		ATGAAGACTATGCATTCTTAGAAGTTTACTAGGGGGAATAATGCGGCTTGT	51	YKTMHS+KFTRGNNAAC	1
Y+IKGPGPTYSMDSDWC	1	0.0013		ATGAAGACTATGCCGTTGAATCAGCTGACTGCTGGTATGCGGTAGAGGTGT	51	YKTMPLNQLTAGMR+RC	1
Y+IKMEANAGNFEAYNC	1	0.0013		ATGAAGACTATGCTGAAGGATTTTGTTCTTTCGGATCCGCGTTAGGTGTGT	51	YKTMLKDFVLSDPR+VC	1
Y+IKR+NGNDKDVQIKC	1	0.0013		ATGAAGACTATGCTTCATGGGTTTGATCTTTTGTGTCTTCCGACTTAGTGT	51	YKTMLHGFDLLCLPT+C	1
Y+IKRRV+TGTWTSLGC	1	0.0013		ATGAAGACTATGGAGTGTGGTAAGACGTGGCCGATGTTGCATGATCGGTGT	51	YKTMECGKTWPMLHDRC	1
Y+IKRYGLITKWK+LEC	1	0.0013		ATGAAGACTATGTAGGTTGTGTGTAGTAAGGGTATTGCTATTTTGGGGTGT	51	YKTM+VVCSKGIAILGC	1
Y+IKSGEQDMDFNKMVC	1	0.0013		ATGAAGACTATGTATAGGAGGCATCTTATTAAGGGGTAGATGTTTACTTGT	51	YKTMYRRHLIKG+MFTC	1
Y+IKSYEGFEFCLHFSC	1	0.0013		ATGAAGACTATTAAGAATCTGGTGCAGACGATGTATACGCTGTGGCATTGT	51	YKTIKNLVQTMYTLWHC	1
Y+ILENQTPGLPSHCRC	1	0.0013		ATGAAGACTATTACGAATACGCTGCTGATGATTCGGCCGAGGGGTTCTTGT	51	YKTITNTLLMIRPRGSC	1
Y+ILFERAYESLLGMGC	1	0.0013		ATGAAGACTATTAGGAAGCGTATTAATATGTTGAGTAGGACGAATTCTTGT	51	YKTIRKRINMLSRTNSC	1
Y+ILGIDIMYDSKAWCC	1	0.0013		ATGAAGACTATTATGAAGTAGATGTATAAGACGATGCGGGGTGGTGTTTGT	51	YKTIMK+MYKTMRGGVC	1
Y+ILGNSS+DSIEQRRC	1	0.0013		ATGAAGACTATTATGCTTGATTTGATTACGAGGTTTGATAAGAGGGACTGT	51	YKTIMLDLITRFDKRDC	1
Y+ILHTENEVRGSNALC	1	0.0013		ATGAAGACTATTCAGTATAGTGATCCTAATAAGGTTATGTGGCGTTATTGT	51	YKTIQYSDPNKVMWRYC	1
Y+ILSELPRYLMAMN+C	1	0.0013		ATGAAGACTATTTGGACTATTTAGGGTGTGGTGAATACGGGTAAGCCGTGT	51	YKTIWTI+GVVNTGKPC	1
Y+ILTRRRHCNKNRSNC	1	0.0013		ATGAAGACTATTTTGTTGCAGCAGTATGACGCGAGTTATAAGCGTATTTGT	51	YKTILLQQYDASYKRIC	1
Y+ILVRVAWKHNWCHLC	1	0.0013		ATGAAGACTCAGATGCATAATGATCCTATTGGTCAGCATATGAGGCAGTGT	51	YKTQMHNDPIGQHMRQC	1
Y+IMCKCVTCWRVFGMC	1	0.0013		ATGAAGACTCAGCCGAGGATGGTTGAGCATTATGATCCTAATTAGGGGTGT	51	YKTQPRMVEHYDPN+GC	1
Y+IMEYRHSNRDIQTNC	1	0.0013		ATGAAGACTCAGGGTAGTCAGCTGGGGGTTCAGAGGTTGAGTACGACGTGT	51	YKTQGSQLGVQRLSTTC	1
Y+IMKDRNRMSVVFRRC	1	0.0013		ATGAAGACTCAGTGTGTTAAGGATAAGCCGAGGTATATTGTTAGTCTTTGT	51	YKTQCVKDKPRYIVSLC	1
Y+IMNTSTMTTDNNTSC	1	0.0013		ATGAAGACTCATAATAAGAATACTTGTAATCATTCGAGTAAGGGTAAGTGT	51	YKTHNKNTCNHSSKGKC	1
Y+IMSFMLGNKRPCNAC	1	0.0013		ATGAAGACTCATAATCATAATTCGATGTAGTGTACTACTCAGAATTCGTGT	51	YKTHNHNSM+CTTQNSC	1
Y+IMVWVQRCWRVVKIC	1	0.0013		ATGAAGACTCATAGTAATGCTGTGGCGAATACTTTGAAGCTGCAGGTTTGT	51	YKTHSNAVANTLKLQVC	1
Y+IMWMNYDTYVREQRC	1	0.0013		ATGAAGACTCATCGGGGGCTGGAGTCCATTAAGCATTGGAATCAGCGTTGT	51	YKTHRGLESIKHWNQRC	1
Y+INES+TKLLMWCGKC	1	0.0013		ATGAAGACTCATGAGAAGGAGGAGTATATTTAGAGGGATAAGCGGCCGTGT	51	YKTHEKEEYI+RDKRPC	1
Y+INGYNCRDWQGCICC	1	0.0013		ATGAAGACTCATGGGACTGCTAGGCCGCCTTTTAAGCTGCCTTAGGCTTGT	51	YKTHGTARPPFKLP+AC	1
Y+INLTSYNLRMTLRNC	1	0.0013		ATGAAGACTCATGTGGGTCCGGGTTAGGCGTAGTTGCTTAATAGTAGTTGT	51	YKTHVGPG+A+LLNSSC	1
Y+INTLPKN+DSHESRC	1	0.0013		ATGAAGACTCATTAGATGGAGAGTATGGCTGGTATGGTGCGTATTATTTGT	51	YKTH+MESMAGMVRIIC	1
Y+INYINVIRSIRFSHC	1	0.0013		ATGAAGACTCCGTCGATGTTTTGGAGTTGGTAGCTGGCTGATCATGAGTGT	51	YKTPSMFWSW+LADHEC	1
Y+INYNEATCVWIWCSC	1	0.0013		ATGAAGACTCCGTGGAGTTTGGAGGAGAAGACGATGACTAATTATGATTGT	51	YKTPWSLEEKTMTNYDC	1
Y+IPPMRHCLWSYLNYC	1	0.0013		ATGAAGACTCCTAATAATACTGATAGTCAGAGTAATAGTTTGAGGAAGTGT	51	YKTPNNTDSQSNSLRKC	1
Y+IQNSSCTRQLG+STC	1	0.0013		ATGAAGACTCCTAATACGATGCGGTATTTGCAGAATACGAATGCGGGTTGT	51	YKTPNTMRYLQNTNAGC	1
Y+IQQQINNVKKNVLC	1	0.0013		ATGAAGACTCGGCTCGGTGCGCAGCATTTGGCTCGTTCTTGCTAGCAGTGT	51	YKTRLGAQHLARSC+QC	1
Y+IQRKIRG+CREHIGC	1	0.0013		ATGAAGACTCGTCGTTTTAAGTCGGTTACTCGTAGTGCTTGTGGTGTGTGT	51	YKTRRFKSVTRSACGVC	1
Y+IQSNEYMCSGAYKNC	1	0.0013		ATGAAGACTCTGATTGCTGTGGCGATGTTGAAGAAGACTTGTAAGCAGTGT	51	YKTLIAVAMLKKTCKQC	1
Y+IRAMNQRCISHQHMC	1	0.0013		ATGAAGACTCTGGGTGGTAAGCAGAAGAAGATTAGGTCTACTGTTGATTGT	51	YKTLGGKQKKIRSTVDC	1
Y+IRG+KMMNIMPLITC	1	0.0013		ATGAAGACTCTGTATTATCCGACGTTGTGTGTGATGGTTTTTAGTAATTGT	51	YKTLYYPTLCVMVFSNC	1
Y+IRIGDARANYMTNFC	1	0.0013		ATGAAGACTCTGTCGTTGGCGAGGCTGATTGCGATTCTTTAGTCGACGTGT	51	YKTLSLARLIAIL+STC	1
Y+IRMTYISRQVCVRGC	1	0.0013		ATGAAGACTCTTAGGACGATGCTGGTGTGTAATATTGGGAGTGGTTATTGT	51	YKTLRTMLVCNIGSGYC	1
Y+IRRHLGDDTMTMRGC	1	0.0013		ATGAAGACTGAGACGAATGGTTCGTCTGGGTGGGAGTGTGAGTCTGCGTGT	51	YKTETNGSSGWECESAC	1
Y+IRTWLLCCW+GNLEC	1	0.0013		ATGAAGACTGAGAGGTTGCATAAGAGGAGGTTTGCGTGGAGGAGTGGGTGT	51	YKTERLHKRRFAWRSGC	1
Y+ISDSRREYHVRPSWC	1	0.0013		ATGAAGACTGAGAGTAGGAATTCGACTAATTGGCATTGTATGTTGAGTTGT	51	YKTESRNSTNWHCMLSC	1
Y+ISFKLMKTQLSESQC	1	0.0013		ATGAAGACTGAGAGTAGGGTGCTTGTGCATATTGTTGCGAATGTGTTGTGT	51	YKTESRVLVHIVANVLC	1
Y+ISISIMRVYEAYSVC	1	0.0013		ATGAAGACTGAGTGGGCGAATGATTAGATGAGTATGAGTGTTGATATGTGT	51	YKTEWAND+MSMSVDMC	1
Y+ISKAWLCDNKYSTAC	1	0.0013		ATGAAGACTGATAACGCGATTTCTAGGATGAAGCAGCATTGTAGGCGGTGT	51	YKTDNAISRMKQHCRRC	1
[truncated: 68,867 more rows]

## Sheet: E6_Rd2
Peptide sequence	read	%		DNA sequence	length	Peptide sequence	read
YC	21	0.0213		ATGTGT	6	YC	21
YEKLHKSANDCIVEHSC	4	0.0041		ATGGAGAAGCTTCATAAGTCTGCTAATGATTGTATTGTGGAGCATAGTTGT	51	YEKLHKSANDCIVEHSC	4
YEC	3	0.003		ATGAAGAGTACGTGGTATAGGTGTACTTTGATGCAGCTGGTGGAGTTGTGT	51	YKSTWYRCTLMQLVELC	3
YENAGNQLSVLTEYSMC	3	0.003		ATGAATTCGGTTAAGAAGGAGATTATTAATACTTGGTGTAATACGAATTGT	51	YNSVKKEIINTWCNTNC	3
YEWMIKFVFWSYYRNKC	3	0.003		ATGAGGTATTGGATTTTGGTGCCGCGGGTGTATACTATGAGGAAGGAGTGT	51	YRYWILVPRVYTMRKEC	3
YFFACYHLWVVNLARWC	3	0.003		ATGATGTTGAGGATTGAGTTGATTTATGTTAGTTGTGAGGATAAGTGGTGT	51	YMLRIELIYVSCEDKWC	3
YFYRSESVIYAIYYVLC	3	0.003		ATGCATAGGTATTATATTGTTTGTTGGCCTTCTTTTATTCTGATTCGTTGT	51	YHRYYIVCWPSFILIRC	3
YGRN+K+IWESGCSKKC	3	0.003		ATGGAGAATGCTGGTAATCAGCTGAGTGTGCTGACTGAGTATAGTATGTGT	51	YENAGNQLSVLTEYSMC	3
YHRYYIVCWPSFILIRC	3	0.003		ATGGAGTGGATGATTAAGTTTGTTTTTTGGAGTTATTATAGGAATAAGTGT	51	YEWMIKFVFWSYYRNKC	3
YKSTWYRCTLMQLVELC	3	0.003		ATGGAGTGT	9	YEC	3
YL+RQWKKCIRSFKLTC	3	0.003		ATGGGTCGGAATTAGAAGTAGATTTGGGAGTCTGGGTGTAGTAAGAAGTGT	51	YGRN+K+IWESGCSKKC	3
YLEYDDSMYLSKEQSEC	3	0.003		ATGGTGTATAGGCATGTTAAGACTTCTAGTAGTGAGGATAAGATGACGTGT	51	YVYRHVKTSSSEDKMTC	3
YMLRIELIYVSCEDKWC	3	0.003		ATGTATAGGGTTACGATTGATACTAGTAGGCAGAGTTAGACTCTGTATTGT	51	YYRVTIDTSRQS+TLYC	3
YNSVKKEIINTWCNTNC	3	0.003		ATGTATATGACGTATCAGCAGAATGCGTATATTCCGCGGGATCTTCTGTGT	51	YYMTYQQNAYIPRDLLC	3
YRYWILVPRVYTMRKEC	3	0.003		ATGTTGGAGTATGATGATAGTATGTATTTGAGTAAGGAGCAGTCTGAGTGT	51	YLEYDDSMYLSKEQSEC	3
YVYRHVKTSSSEDKMTC	3	0.003		ATGTTGTAGCGGCAGTGGAAGAAGTGTATTAGGTCGTTTAAGTTGACGTGT	51	YL+RQWKKCIRSFKLTC	3
YYMTYQQNAYIPRDLLC	3	0.003		ATGTTTTATAGGAGTGAGAGTGTGATTTATGCTATTTATTATGTTTTGTGT	51	YFYRSESVIYAIYYVLC	3
YYRVTIDTSRQS+TLYC	3	0.003		ATGTTTTTTGCGTGTTATCATTTGTGGGTTGTTAATTTGGCTAGGTGGTGT	51	YFFACYHLWVVNLARWC	3
IADCVHWNFQIMMVKRC	2	0.002		AAGAGTACTAAGGGTGAGCGTGCTCAGAATCCGTAGAATCTTAAGTGGTGT	51	KSTKGERAQNP+NLKWC	2
KSTKGERAQNP+NLKWC	2	0.002		AAGGTGTTGTTTTGGAGTGCTTTTGAGTCGAATAAGTGGAATGCGATCTGT	51	KVLFWSAFESNKWNAIC	2
KVLFWSAFESNKWNAIC	2	0.002		ACGAATATTATGGCTGATTCGTTTAGGAATAATACGAGGCATTAGGATTGT	51	TNIMADSFRNNTRH+DC	2
TNIMADSFRNNTRH+DC	2	0.002		ACGAATGTTGGGAATTAGTGGTCCGATTCTGCTGTGAAGGATAAGGTTTGT	51	TNVGN+WSDSAVKDKVC	2
TNVGN+WSDSAVKDKVC	2	0.002		ATAGCGGATTGTGTTCATTGGAATTTTCAGATTATGATGGTGAAGAGGTGT	51	IADCVHWNFQIMMVKRC	2
Y++KECEVTFICCGELC	2	0.002		ATGAAGAAATTTATTAGATTTTGTATTTTCGTACTGGGGCGTATATGT	48	YKKFIRFCIFVLGRIC	2
Y++KTAKLRLCVLRPTC	2	0.002		ATGAAGAAGAGGTATTTGTTTGTGAGTGTGATTTTGCAGTATGATAGTTGT	51	YKKRYLFVSVILQYDSC	2
Y++L+TATLRGLRLMLC	2	0.002		ATGAAGAAGGAGAAGAATTCGATTTATAAGAGTGGTGAGGTTAAGTGTTGT	51	YKKEKNSIYKSGEVKCC	2
Y+CGRRDNADN+FRSGC	2	0.002		ATGAAGAAGGATAATCATTCGACGCTGGAGGTGCAGCGTGAGATGTAGTGT	51	YKKDNHSTLEVQREM+C	2
Y+DSVWIMVKRIDEVNC	2	0.002		ATGAAGAAGGTGATGTGTGTTTGGTTGAATAAGAACATGAGGTTTGCGTGT	51	YKKVMCVWLNKNMRFAC	2
Y+ERYYYDNTPSMPTMC	2	0.002		ATGAAGAAGTATAATGAGGTTATTATGATTAAGAAGAGTTAGATGCTGTGT	51	YKKYNEVIMIKKS+MLC	2
Y+ETLKTRRH+EESYTC	2	0.002		ATGAAGAATAGGAGTATTAATATTTAGTAGTTTGCTACGAATTGTGTGTGT	51	YKNRSINI++FATNCVC	2
Y+FRKCNKMYEVARDRC	2	0.002		ATGAAGAATATGCTTAGGTCTCAGCATAATGCGCCTAAGAAGCCGACGTGT	51	YKNMLRSQHNAPKKPTC	2
Y+GKDFDHMSFSVVM+C	2	0.002		ATGAAGAATGATAGGTAGAATGGTATTAAGTATGAGAATACGAATAAGTGT	51	YKNDR+NGIKYENTNKC	2
Y+GNGMRDKVNHCKTRC	2	0.002		ATGAAGAATGCGTGTATTAAGATTGAGATTAAGTTGTATACTGTTGGGTGT	51	YKNACIKIEIKLYTVGC	2
Y+IYWD+KQNDSKNNSC	2	0.002		ATGAAGAATTGGTGGAAGTTGGTGCCGATTCATAAGGAGCTGTTTCGGTGT	51	YKNWWKLVPIHKELFRC	2
Y+KECINMRIHLCVNLC	2	0.002		ATGAAGAATTGTATGTGGGGGATTTATTGGAGTAAGTTTTTGTTTAATTGT	51	YKNCMWGIYWSKFLFNC	2
Y+KI+KCINILCSAKYC	2	0.002		ATGAAGAATTTTCAGTTTTATTTGATTATTATTTTGCGTTCTTCGTCTTGT	51	YKNFQFYLIIILRSSSC	2
Y+KK+QLAKTKGSMGLC	2	0.002		ATGAAGACGAAGAAGCCTGTTCAGACGACTGAGTGGACGCATTCGAGGTGT	51	YKTKKPVQTTEWTHSRC	2
Y+KNQDCNTACKVGISC	2	0.002		ATGAAGACGACTTTTTCTTCGCAGCTGAAGGAGTATAGGAAGTTGTGTTGT	51	YKTTFSSQLKEYRKLCC	2
Y+KSDIGNGYHKVDFIC	2	0.002		ATGAAGACTACGCATACTATTAGTTGGACTACGCCGATGAAGAAGGATTGT	51	YKTTHTISWTTPMKKDC	2
Y+KSTKHELTRDTAMDC	2	0.002		ATGAAGACTAGGTAGGATTATAATACTTCTTGGAGTTTTGATGAGGTGTGT	51	YKTR+DYNTSWSFDEVC	2
Y+KVWHNSDKTFDLRTC	2	0.002		ATGAAGACTAGTATGAGGCTGATTGTTATTGCTGATAATTTGCCGAGGTGT	51	YKTSMRLIVIADNLPRC	2
Y+KWWLTKNQPAHGNEC	2	0.002		ATGAAGACTCGTCGTGAGAGTAAGAAGTGGTTGTATGTTTATAGGACGTGT	51	YKTRRESKKWLYVYRTC	2
Y+LWVSQTSI+KVMNYC	2	0.002		ATGAAGACTGAGATGATGACGAAGCAGTTGTCGTGGTTGATGGATATGTGT	51	YKTEMMTKQLSWLMDMC	2
Y+MDKLQLDVKEIYESC	2	0.002		ATGAAGACTTCGAGGCATAATAATCTGAGGGATGAGACGATGCTTCAGTGT	51	YKTSRHNNLRDETMLQC	2
Y+MKEKNRTIDMYCMMC	2	0.002		ATGAAGAGGAGTCGGAAGAATTGGCCGAAGAAGAATATTATGCCGACGTGT	51	YKRSRKNWPKKNIMPTC	2
Y+NCSSKKGVTNFARYC	2	0.002		ATGAAGAGGAGTGAGCGTAATTAGCCTTGGACTATGAATGTGAGGATTTGT	51	YKRSERN+PWTMNVRIC	2
Y+NVSMSSADRNKGTCC	2	0.002		ATGAAGAGGCAGTATAGGAATTTTGTGATGAATGAGCGGGCTACTACGTGT	51	YKRQYRNFVMNERATTC	2
Y+SHYRSMHTTESSNYC	2	0.002		ATGAAGAGGCATACTTTGAGTAATACGAGGAATGATCCTGATAGTTATTGT	51	YKRHTLSNTRNDPDSYC	2
Y+SNRSNDSLGPKQTRC	2	0.002		ATGAAGAGGCCTAATATTGTTGAGTTGGATTTTAGTTGTTCGGCTAATTGT	51	YKRPNIVELDFSCSANC	2
Y+SSRH+NEMPKDSSYC	2	0.002		ATGAAGAGGCTTTATTAGTGTTTGATTTGGCATGAGATGTATTTTGAGTGT	51	YKRLY+CLIWHEMYFEC	2
Y+SYSQGNWSNDGTSNC	2	0.002		ATGAAGAGGTGTTGTCTGCCTAAGGAGAAGAAGATGAATTATTATAGTTGT	51	YKRCCLPKEKKMNYYSC	2
Y+TCRNHNYQHSRAEDC	2	0.002		ATGAAGAGTGCGACTTCTAAGTGGACGTATAATGATACGAATAAGCGTTGT	51	YKSATSKWTYNDTNKRC	2
Y+TDQNMTALRNNMDHC	2	0.002		ATGAAGAGTGGGACTTGGGATGGTATGCCTCGTCAGAGGAAGTCTTGTTGT	51	YKSGTWDGMPRQRKSCC	2
Y+VLNWQAIGPDYNTCC	2	0.002		ATGAAGAGTGGTAAGATTATTAAGTTTGAGTTGATTGTGTATAGGGTGTGT	51	YKSGKIIKFELIVYRVC	2
Y+YNDSLEEHWHRYEWC	2	0.002		ATGAAGATGAGTATTTGTGGGAATGAGAATTATATTAGGTTGTTCGTGTGT	51	YKMSICGNENYIRLFVC	2
YA+EHLYMERRD+LRPC	2	0.002		ATGAAGATGATTACGATTAAGTAGGTGAATTTTGGGTGGATTAAGGCTTGT	51	YKMITIK+VNFGWIKAC	2
YA+LSSNGKAMRDK+RC	2	0.002		ATGAAGATGTATTCTCATACTACTGAGACGACTGCGAAGAAGATTGTTTGT	51	YKMYSHTTETTAKKIVC	2
YACDLKKCQNCDCGLRC	2	0.002		ATGAAGATTAATGGTTTGTATATGAATGTGGCTATTGAGAATAAGACGTGT	51	YKINGLYMNVAIENKTC	2
YADGTRVWYLYSKVNCC	2	0.002		ATGAAGATTCAGATGAAGTGTGAGATGAATTTGAAGAAGAATATTAAGTGT	51	YKIQMKCEMNLKKNIKC	2
YADRDKP+NKRAYFSYC	2	0.002		ATGAAGATTGTTACTAAGATTACTTATAATTATGAGAGTAGTGTGAGTTGT	51	YKIVTKITYNYESSVSC	2
YADRW+DSAE+KPRSVC	2	0.002		ATGAAGATTTATGTGGTGTTTGTTTGTAGTTTGAATGTTAATTTGCAGTGT	51	YKIYVVFVCSLNVNLQC	2
YAECLLKYRFGKHLRQC	2	0.002		ATGAAGATTTGGATTATGATTGAGCAGGATGAGATGATGTTGGGTGCGTGT	51	YKIWIMIEQDEMMLGAC	2
YAEHN+KMCKWRMKRWC	2	0.002		ATGAAGCAATCGGTGGGTACTATTCATATGAAGGAGAATATTGCTCCTTGT	51	YKQSVGTIHMKENIAPC	2
YAENDSNYEKEKVNWRC	2	0.002		ATGAAGCAGAAGATGAGGACGATGCTGTTTTTGGGGAAGAAGGATCCGTGT	51	YKQKMRTMLFLGKKDPC	2
YAETNFRRRNNEICDKC	2	0.002		ATGAAGCATGCGAGTGTTGTGTTGTGGCATCATATTAAGATTGTGTTGTGT	51	YKHASVVLWHHIKIVLC	2
YAGSTSDKQTMLIAKIC	2	0.002		ATGAAGCATGTTAGTAATTAGTATATTACGGTGATTGTTCGTAAGTGTTGT	51	YKHVSN+YITVIVRKCC	2
YAGTGWRMVKAKREWRC	2	0.002		ATGAAGCATGTTGGGATGAGTTGGGTGACTTTTGAGCATGATAGTAGTTGT	51	YKHVGMSWVTFEHDSSC	2
YAHNRYMGLAMQCSLSC	2	0.002		ATGAAGCCGTGGTGGATTCAGCATTGTCGTTATAGTAGTTATGATACGTGT	51	YKPWWIQHCRYSSYDTC	2
YAIARWLKYRSN+MVAC	2	0.002		ATGAAGCCTACTTTTACTTAGCAGAATTTTAAGCATGATATGATGTAGTGT	51	YKPTFT+QNFKHDMM+C	2
YAIGTILELPKLLYEQC	2	0.002		ATGAAGCCTGCTGCGGCTGAGTAGGTGAAGCATCGTCAGATGTTTATGTGT	51	YKPAAAE+VKHRQMFMC	2
YAITYYMTVWYSSVKLC	2	0.002		ATGAAGCGGAAGTCGTTTTTTAGTTATGGGTGGCATGTTGATTGGGTTTGT	51	YKRKSFFSYGWHVDWVC	2
YAIVMLVVFRIR+VGEC	2	0.002		ATGAAGCGGATTGGTTAGAGGAGTGTGTATATTTGGAAGACGGGTATTTGT	51	YKRIG+RSVYIWKTGIC	2
YAKLLDRMDVCNYNDRC	2	0.002		ATGAAGCGTAAGAAGTTTTGGCCGGTTAATAAGCTTCTGTGTATTCGTTGT	51	YKRKKFWPVNKLLCIRC	2
YAKQLEMLHWKYGRTTC	2	0.002		ATGAAGCTGAATAAGAATTATTATGATAGGTATGAGAAGAGTAATAAGTGT	51	YKLNKNYYDRYEKSNKC	2
YALAVWYF+IGK+NKYC	2	0.002		ATGAAGCTGATTGATTTGTAGGCGACTAAGTTGAGGCGGTAGGTGGAGTGT	51	YKLIDL+ATKLRR+VEC	2
YALGIVLWNTNTNHKEC	2	0.002		ATGAAGCTGTAGAATAAGATTTTGAGGAAGTGGAGGTAGATGAATCTTTGT	51	YKL+NKILRKWR+MNLC	2
YAMQRQMFTPNYKKRGC	2	0.002		ATGAAGGAGAATTAGTTGAATATTAGTAAGAAGCTTGTTATTTCTTGTTGT	51	YKEN+LNISKKLVISCC	2
YANCSSFISWWRLSYLC	2	0.002		ATGAAGGAGATTTTGATTAATTCGTGTGCTGATAATTGGCGTAATAGGTGT	51	YKEILINSCADNWRNRC	2
YANEHNVSDWWFMTAEC	2	0.002		ATGAAGGAGGCTATGTATTGTACTACGTCTGCTTAGCAGTGTATTACTTGT	51	YKEAMYCTTSA+QCITC	2
YANMRTSNMQIKYNKGC	2	0.002		ATGAAGGAGTAGGTGCTTTTGTTGTATTTGATGCTTAGTGATGATGATTGT	51	YKE+VLLLYLMLSDDDC	2
YANNGCQNMCYNTSPKC	2	0.002		ATGAAGGAGTGTGAGACGAGGAAGCAGGATTAGCAGGAGGATGCTCCTTGT	51	YKECETRKQD+QEDAPC	2
YAQMQTDDDHDWISNRC	2	0.002		ATGAAGGATAGGACGCGGAAGACGGAGACTGTGAGTATTAAGGTTTAGTGT	51	YKDRTRKTETVSIKV+C	2
YAQRIKADKMITKE+PC	2	0.002		ATGAAGGCGCATCAGGTGATTCAGGATACGCCTCATGTGCATTGTATGTGT	51	YKAHQVIQDTPHVHCMC	2
YARHPYKDYVTSAFMQC	2	0.002		ATGAAGGCGCTGATGGTTTATAATGATATGATGAATGATTAGATGAAGTGT	51	YKALMVYNDMMND+MKC	2
YARMKHELNMMNSDIDC	2	0.002		ATGAAGGCGGAGATTCTGTATGGTCAGGTTTATTCTTATATGATTGATTGT	51	YKAEILYGQVYSYMIDC	2
YASD+VHVLDVVLAKTC	2	0.002		ATGAAGGCTAAGGAGTGTGCGATTTATTGTGTGTTTGGTATTTATGTTTGT	51	YKAKECAIYCVFGIYVC	2
YASIKLNIVVENKSFGC	2	0.002		ATGAAGGCTTATGATACGTGGCATTGGTATAAGCGTATGAGGTATGTTTGT	51	YKAYDTWHWYKRMRYVC	2
YATDS+LVKSTMLAASC	2	0.002		ATGAAGGGGACGACGATTACTAAGAATTCTAGGTCGGCTATTAATTATTGT	51	YKGTTITKNSRSAINYC	2
YATGIKSNVLSINNTKC	2	0.002		ATGAAGGGTAGGAGTAATATGTATGTTGAGAGTATTATTAAGAGTTGGTGT	51	YKGRSNMYVESIIKSWC	2
YATKTWIQSARGTDQKC	2	0.002		ATGAAGGTGACTTGGAGTACGTATACGGAGGTGGTGACGATTACTTATTGT	51	YKVTWSTYTEVVTITYC	2
YAVKKRIEAFDDMTTFC	2	0.002		ATGAAGGTGGATAATAATAATAAGAATTATCATAATATTACTAATCTTTGT	51	YKVDNNNKNYHNITNLC	2
YAVVNNKVRVLDY+FNC	2	0.002		ATGAAGGTGTGGAATAGGATTCTGAAGACGTGTAGTGCGTAGGGTTATTGT	51	YKVWNRILKTCSA+GYC	2
YAWIMQYVLRRKTVNLC	2	0.002		ATGAAGGTGTTTAAGATGAAGAGTGTGAATGATTGTTTTAATGTGTATTGT	51	YKVFKMKSVNDCFNVYC	2
YAYAYVLIN+RKRMRKC	2	0.002		ATGAAGGTTAAGCAGCAGAAGTATACTAATACGCTGGCGAGTGAGATTTGT	51	YKVKQQKYTNTLASEIC	2
YAYMGNCMDEKWKIK+C	2	0.002		ATGAAGGTTAGGCCGAAGACTACTGTTAATTAGAAGAAGTAGTAGAATTGT	51	YKVRPKTTVN+KK++NC	2
YAYVFCVYIFNWNDTVC	2	0.002		ATGAAGTAGAAGAATTAGGGTAAGTCGTATGTGATGTGGTGTAATCTTTGT	51	YK+KN+GKSYVMWCNLC	2
YC+KYTLKDKAISNTVC	2	0.002		ATGAAGTAGACTAATAAGCAGCATATTAAGTGTGCGTAGAAGGATTATTGT	51	YK+TNKQHIKCA+KDYC	2
YC+MCIS+FQRTTRNEC	2	0.002		ATGAAGTAGAGTAAGGAGGATAAGTCGCGTTTGACTACTCGGACTATGTGT	51	YK+SKEDKSRLTTRTMC	2
YCA+LDQKHDFRNYGMC	2	0.002		ATGAAGTAGATGGTGGCTTCGAGTGCTTATGTGAGTGCTATGGATCCGTGT	51	YK+MVASSAYVSAMDPC	2
YCAEVNDCVNMEE+CRC	2	0.002		ATGAAGTAGATGTCGGTTAAGCATGGTGCTGTGGAGAAGTTTGGTCAGTGT	51	YK+MSVKHGAVEKFGQC	2
YCCLSA+MYNQSMTNSC	2	0.002		ATGAAGTAGATTGGGTAGCTGCATATGCCGCGTGTGACGAATCCGCAGTGT	51	YK+IG+LHMPRVTNPQC	2
YCCMIVIGVFLVYW+GC	2	0.002		ATGAAGTAGTTGAATGAGAGTAAGAATATTGGGCTGTAGAGTATTTATTGT	51	YK+LNESKNIGL+SIYC	2
YCD+YNLQSELTLE+CC	2	0.002		ATGAAGTATAATATGAGTTGTGTTGTTGATTGGAAGTGGTGGTATCTGTGT	51	YKYNMSCVVDWKWWYLC	2
YCDKKTRKLVWQNKFSC	2	0.002		ATGAAGTATCATGCGGGGAATACTAAGGGTGTTTGTGAGCAGCCGCGGTGT	51	YKYHAGNTKGVCEQPRC	2
YCDNSHN+VKVKKSVMC	2	0.002		ATGAAGTATCGGAAGATTATTAATATTACGTTTATGTAGAGTATGGGTTGT	51	YKYRKIINITFM+SMGC	2
YCE+GYPKYS+QMNKAC	2	0.002		ATGAAGTATGTGATGTTGTCGAAGGGTGTTGATGATTAGATGATTTGGTGT	51	YKYVMLSKGVDD+MIWC	2
YCEKRSLGHDSMSKKQC	2	0.002		ATGAAGTATGTGATTTAGCAGATTGAGCTGGTGAAGATGAGGGCTCAGTGT	51	YKYVI+QIELVKMRAQC	2
YCENGYPIVVYRMHKHC	2	0.002		ATGAAGTATTAGCCTGCGAATAGGCATTGTCTGCGTTCGACGGGGTATTGT	51	YKY+PANRHCLRSTGYC	2
YCFNWLKCFMNDHICTC	2	0.002		ATGAAGTCTACGTTGAATCAGATTGTGCGGATTACTGATGTGGTGGATTGT	51	YKSTLNQIVRITDVVDC	2
YCFYDGCFRYGVKIAEC	2	0.002		ATGAAGTCTATGCAGTTTGAGACTGATAGGCAGCTGGTTGAGACGACTTGT	51	YKSMQFETDRQLVETTC	2
YCGNTKRSYLAVFVIVC	2	0.002		ATGAAGTGGATTCTTAGGAGTAAGTCTTCTAGGCTGGAGACTAAGGATTGT	51	YKWILRSKSSRLETKDC	2
YCGSLLTYFLKYSVYKC	2	0.002		ATGAAGTGGTATATTAAGTATGTGTGTAGTCGTGTGAAGATTATTGAGTGT	51	YKWYIKYVCSRVKIIEC	2
YCGTTMWMDGMRHRRFC	2	0.002		ATGAAGTGTAAGTGGAATGGGCTGTGTGATATGTGTTGTGATTGTTCGTGT	51	YKCKWNGLCDMCCDCSC	2
YCGTYQWDVT+YDCGSC	2	0.002		ATGAAGTTTATGACGACTGCTATTCAGTAGGGGAAGAAGCAGTAGGGTTGT	51	YKFMTTAIQ+GKKQ+GC	2
YCISIGVVNKNQIIKYC	2	0.002		ATGAAGTTTTGGACGAAGATGACGGATATTTCCAAGTATTGGATGAAGTGT	51	YKFWTKMTDISKYWMKC	2
YCKKWSGKVMRQIYLKC	2	0.002		ATGAATAAGAAGTAGAGTAAGTGGAGTGCTGCGATGGAGATTGAGCGGTGT	51	YNKK+SKWSAAMEIERC	2
YCKPW+NWNACWSVCGC	2	0.002		ATGAATAAGGTGAAGTTTTCGAAGGATTAGGGTAAGAAGGTTCGGATGTGT	51	YNKVKFSKD+GKKVRMC	2
YCLHKSHVCPEDT++YC	2	0.002		ATGAATAAGTATAGGTGTGGTGATCGTAGTGTTGAGAGGAAGTTTTTTTGT	51	YNKYRCGDRSVERKFFC	2
YCLIFNRKSGSLHNVAC	2	0.002		ATGAATAAGTCGAAGGATCCTAAGAGGTCTGTTCGGTATAGTCATGAGTGT	51	YNKSKDPKRSVRYSHEC	2
YCLRIKYNRNDNFVQVC	2	0.002		ATGAATAATACGCCTAAGAATTGTAGTGGGAATAAGTAGCATTAGGTGTGT	51	YNNTPKNCSGNK+H+VC	2
YCLSEYDVVMYWYIIGC	2	0.002		ATGAATAATACTATGAGTACTACTGAGCATAGGAGTTCGCATAGGCATTGT	51	YNNTMSTTEHRSSHRHC	2
YCLSGRLAEGITCKDAC	2	0.002		ATGAATAATAGGAATAATACTCATTTTGAGATTAAGAGTAGTACGAGGTGT	51	YNNRNNTHFEIKSSTRC	2
YCMFVSSVNGKRVLDAC	2	0.002		ATGAATAATAGGTGTTTGCGTTGGTTTAATGTTGTTCTTAGTATTTGGTGT	51	YNNRCLRWFNVVLSIWC	2
YCMLLTSDIPMGLWVGC	2	0.002		ATGAATAATAGGTTGTAGATGTTTAAGTTTATGGGGAGTGTGAGTGATTGT	51	YNNRL+MFKFMGSVSDC	2
YCMMYHRERVN+HET+C	2	0.002		ATGAATAATATTGGGTTGTATGTGAATTTTGGGAAGTTGAATGTGTGTTGT	51	YNNIGLYVNFGKLNVCC	2
YCMPNRH+RVTLHPKGC	2	0.002		ATGAATAATGAGTGGCTTAGTAATATTTATATGTGGTTTATTAATGATTGT	51	YNNEWLSNIYMWFINDC	2
YCMTGWVSLGRTA+MTC	2	0.002		ATGAATAATGATAGTTGTGAGAGTAATCCTTTTCATGTTATGGGGTTTTGT	51	YNNDSCESNPFHVMGFC	2
YCNDTKSYMG+NIMEKC	2	0.002		ATGAATAATGATGCTAAGATGAATGATGTGAGGTTGGAGTTGATTAAGTGT	51	YNNDAKMNDVRLELIKC	2
YCNEVKNNC+MEYNH+C	2	0.002		ATGAATAATTAGTGTTTTAGTTGTGATAGTATTAGTATTACGATTACGTGT	51	YNN+CFSCDSISITITC	2
YCNH+HKPTRTRHA+SC	2	0.002		ATGAATAATTGTTAGAGTGATAAGAAGTTGTGTCAGCGGTATTTGCCTTGT	51	YNNC+SDKKLCQRYLPC	2
YCNNYWMWPMGFTRDDC	2	0.002		ATGAATAATTTGAGTGATACGTTGTGGTGTATTTTGGGTTATATTGTGTGT	51	YNNLSDTLWCILGYIVC	2
YCPGIIAHARDRKCSRC	2	0.002		ATGAATACGAGTACGTGTAAGAATATTATGAAGGAGAAGAATCGGCTGTGT	51	YNTSTCKNIMKEKNRLC	2
YCQCSENSGFSNREKEC	2	0.002		ATGAATACGCAGCATCGTTCGAAGTGGTCGAGGGTGACTCATAATTATTGT	51	YNTQHRSKWSRVTHNYC	2
YCQHLSSYSESIGMY+C	2	0.002		ATGAATACGTATATTTATTAGATGTGGAGTAAGCATGGTCAGTGTGGGTGT	51	YNTYIY+MWSKHGQCGC	2
YCQISNHRLTKLMQNAC	2	0.002		ATGAATACTAGTCTGTGGTTGTTTGTGGGTCCGATTACGGCGAAGAATTGT	51	YNTSLWLFVGPITAKNC	2
YCQQMIWSLGSITIVKC	2	0.002		ATGAATACTGTGTGTCGGAGTTTTAAGAATTCTAATACTTTTAGTGTTTGT	51	YNTVCRSFKNSNTFSVC	2
YCRDDWSIRVFVVEWHC	2	0.002		ATGAATAGGAAGGATTATAATTTGTATATTGTGGAGTTGTGGCTGACGTGT	51	YNRKDYNLYIVELWLTC	2
YCRDGTMSIYMIITWTC	2	0.002		ATGAATAGGACTTATAATGTGCTTGTTAGTTAGTATCTGATTGTTTTTTGT	51	YNRTYNVLVS+YLIVFC	2
YCRLSKQV+VACSRKEC	2	0.002		ATGAATAGGTATAGGTATAATTGGTATTTGGATGTTTGTATTGGTCTGTGT	51	YNRYRYNWYLDVCIGLC	2
YCSDMIRYCHLYAMCTC	2	0.002		ATGAATAGGTGGTATAAGAAGTATTGGATTAATGTGGGTAGTTATTTGTGT	51	YNRWYKKYWINVGSYLC	2
YCSLHMHLVNGNKRYTC	2	0.002		ATGAATAGGTTGAGTAATAAGAAGGAGATGAAGGATCATCGTCATGTGTGT	51	YNRLSNKKEMKDHRHVC	2
YCSTKMKIRWVMSANWC	2	0.002		ATGAATAGTAAGCGTGGTTGTTTGAAGTTGAAGATTGAGATGAAGCTGTGT	51	YNSKRGCLKLKIEMKLC	2
YCSTVMDNKLKFEFKRC	2	0.002		ATGAATAGTACGTGGGATAGTAAGCTGGTGTGGCATTTGCTTTTGATTTGT	51	YNSTWDSKLVWHLLLIC	2
YCTKEIAKLNIIRLRIC	2	0.002		ATGAATAGTGAGAGTTATTTGGAGATTTGTAGGTGGTATAAGAGGAATTGT	51	YNSESYLEICRWYKRNC	2
YCTMV++PDMQKQGDGC	2	0.002		ATGAATAGTGTTGCGATGATTTGGAAGTTGATTAATTGTTATCATGTTTGT	51	YNSVAMIWKLINCYHVC	2
YCVDYFIEWCLNLTSKC	2	0.002		ATGAATATGAGTGAGTGTTAGAAGCTTAAGTATATGAAGTAGAGTATGTGT	51	YNMSEC+KLKYMK+SMC	2
YCVNIGVRVSFVWPWNC	2	0.002		ATGAATATGGATGGGAGGAGGATGACTGGTCAGTATAATCTGGATTGTTGT	51	YNMDGRRMTGQYNLDCC	2
YCVRAILTKLSKVST+C	2	0.002		ATGAATATGTCGATGTATAATAATGAGGGTCCGACGAATCGGTGTATGTGT	51	YNMSMYNNEGPTNRCMC	2
YCVWIWYNVLLDKSEDC	2	0.002		ATGAATATTAAGGAGAATAGTTATATGTTTAATTGGATGTGGCGGACGTGT	51	YNIKENSYMFNWMWRTC	2
YCWIKMRILKHACNWLC	2	0.002		ATGAATATTACGTATTTTCCGGCTTTTAATCTGCATATGTATGTTAATTGT	51	YNITYFPAFNLHMYVNC	2
YCYEERVE+NIGVDDHC	2	0.002		ATGAATATTGAGATTATTTTGCAGTGGTATCAGGCGGAGTATTTGGGTTGT	51	YNIEIILQWYQAEYLGC	2
YCYKGCECLCTNW+LKC	2	0.002		ATGAATATTGCGTATATTCTGGTTTTGGCTTGGAAGAATGAGAATAAGTGT	51	YNIAYILVLAWKNENKC	2
YD+TN+NMVMINRKNWC	2	0.002		ATGAATATTGGTTGGAATGTTGTGAATTAGATTGCTAATTGTGGGTGGTGT	51	YNIGWNVVN+IANCGWC	2
YDAANCGNNKPRRKNMC	2	0.002		ATGAATATTGTGAGTGTGTTTGTTAATTTGACTGTGAAGATTGATGAGTGT	51	YNIVSVFVNLTVKIDEC	2
YDAYIGWRFWIITSVNC	2	0.002		ATGAATATTTATGATAATGAGTTTGAGTATATTAGTGGTGTTCAGCGGTGT	51	YNIYDNEFEYISGVQRC	2
YDCGLKGYISRFWRRMC	2	0.002		ATGAATCAGCTTAATAGTGTGTAGACGCATAAGTATATGAAGTTTAATTGT	51	YNQLNSV+THKYMKFNC	2
YDDKKNKMCKTKN+SCC	2	0.002		ATGAATCATTCTGTGTTGTATATGGCGCGTTCGCTGGATCTGTTGCAGTGT	51	YNHSVLYMARSLDLLQC	2
YDEDASANYNAGRVIPC	2	0.002		ATGAATCGTAATATTCGGACGATGATTGGGGTTCAGAATATGGCGAGGTGT	51	YNRNIRTMIGVQNMARC	2
YDEK+M+NTMCR+TKLC	2	0.002		ATGAATCGTAGGGTTAGTAATTGGAGGGATAGTGTTAGGTTTAATGCTTGT	51	YNRRVSNWRDSVRFNAC	2
YDERVNYESGRHSKNPC	2	0.002		ATGAATCTGACTGTTGAGGGTAATTAGAATAAGACTATTGTTAAGTGTTGT	51	YNLTVEGN+NKTIVKCC	2
YDFMILKCAVETDRASC	2	0.002		ATGAATCTTAAGCCGCAGAATCATAGGACTGAGACGGATACTGGGCGGAAATGT	54	YNLKPQNHRTETDTGRKC	2
YDGMRKN+CC+QM+GLC	2	0.002		ATGAATGAGAAGAGTCATACGAATCTGCCGAAGTAATGGAAGGATATGTGT	51	YNEKSHTNLPK*WKDMC	2
YDKETCHYERPL+ESIC	2	0.002		ATGAATGAGAGTAAGCGGACTAGGACGAGTAAGCGTAATCATAATGGGTGT	51	YNESKRTRTSKRNHNGC	2
YDKGMRCMMLAMRVTHC	2	0.002		ATGAATGAGCCGTCTTATTGGGAGTATACGCTGAGGCTGGCTAATCATTGT	51	YNEPSYWEYTLRLANHC	2
YDKHQRSVTKTFNTSMC	2	0.002		ATGAATGAGGATAATATTATGAGTGAGTCTAAGATTAATGGTAGTAATTGT	51	YNEDNIMSESKINGSNC	2
YDKYIMLKVDYRYEESC	2	0.002		ATGAATGAGGTGCGTAAGACTGAGAATGAGATTCTGAAGGGGTTTTTTTGT	51	YNEVRKTENEILKGFFC	2
YDKYMNTVEVMIRNVAC	2	0.002		ATGAATGAGTGGATGACTTCGGTGCTGAGTAGTATGAATGGTAAGATGTGT	51	YNEWMTSVLSSMNGKMC	2
YDLKHNLI+CKMQVAEC	2	0.002		ATGAATGAGTTGAGGTTTTGGATTAAGAAGATGTGGAAGGGTCCGTCTTGT	51	YNELRFWIKKMWKGPSC	2
YDLRSLKITVTL+ITHC	2	0.002		ATGAATGATAAGGATCAGCATGCTGATTTTGATAGGAGTACGGAGCATTGT	51	YNDKDQHADFDRSTEHC	2
YDLSFTRSDRRMMYMKC	2	0.002		ATGAATGATATTGTTTGTACTTAGCGGAAGCGTGAGAGTAGTGATATTTGT	51	YNDIVCT+RKRESSDIC	2
YDLSILHRA++MDVD+C	2	0.002		ATGAATGATCAGGCGGGTGAGAATTAGCGTACGAAGTATGATTTGCAGTGT	51	YNDQAGEN+RTKYDLQC	2
YDLSVWSIISFRVDYSC	2	0.002		ATGAATGCGCATAAGGCGTTTCATAGTGTTAGTGGTGGGACGTCGTAGTGT	51	YNAHKAFHSVSGGTS+C	2
YDM+KYLKDNIEGIYKC	2	0.002		ATGAATGCGGAGATTTGGTCTCGTAAGGCTGCGATGAATAGGTATGTGTGT	51	YNAEIWSRKAAMNRYVC	2
YDNCCCGTCNDSGRASC	2	0.002		ATGAATGCGTGGAGGAAGAGTTATATTGTTTATTGGTGGTTGACGGAGTGT	51	YNAWRKSYIVYWWLTEC	2
YDNEISSSWFIGLWKYC	2	0.002		ATGAATGCTATTGAGTGTTTGAAGGAGAGGTCGATTATTTGTACTGGGTGT	51	YNAIECLKERSIICTGC	2
YDNGFRAMRQTHHRCKC	2	0.002		ATGAATGCTCAGTGTGGTAAGTTGATTAAGAGTTATATGTTGGAGGAGTGT	51	YNAQCGKLIKSYMLEEC	2
YDNHLEDNKLFKDGREC	2	0.002		ATGAATGGGAATAAGTCGATTATGAGTAATTATGATAGTACGCGGAATTGT	51	YNGNKSIMSNYDSTRNC	2
YDNKDVRTKLYT+I+EC	2	0.002		ATGAATGGGGAGATTAGGTATGAGTTGAGTACGCCTAAGAGGGCGTTGTGT	51	YNGEIRYELSTPKRALC	2
YDNNE+RRNICSTLNNC	2	0.002		ATGAATGGGTCGAGTCGGATGAGGAGTCGGATTTTGAATAAGTGTTTGTGT	51	YNGSSRMRSRILNKCLC	2
YDNRWLVYIEVWKGKAC	2	0.002		ATGAATGGTATTTAGTGTTTGATGACGAGGGGTGTGATTAAGAGTGATTGT	51	YNGI+CLMTRGVIKSDC	2
YDNTAVMWSKSRKLTNC	2	0.002		ATGAATGGTGATGCTACGACTTTGGAGACTGAGGTTCGGTGGTAGAATTGT	51	YNGDATTLETEVRW+NC	2
YDPPKERSH+V+CLARC	2	0.002		ATGAATGGTGCTGACTCTAAGCATGTGATGAATGGTAGGATTAGTTTTTGT	51	YNGADSKHVMNGRISFC	2
YDPREIDVKMKFVVLFC	2	0.002		ATGAATGTGATGAGGTATGATTTTTTTAGTGTGGTGAGTCTGAGTAGGTGT	51	YNVMRYDFFSVVSLSRC	2
YDQIKVKKAEK+KGFTC	2	0.002		ATGAATGTGATTAAGTGGGTTGAGAGTGAGAATTGTCTGTGGCTGGAGTGT	51	YNVIKWVESENCLWLEC	2
YDQRDILNDNNLYMKLC	2	0.002		ATGAATGTTATTGATAGGTGGAAGCGGTGTTGTAGTATGATTGATGTTTGT	51	YNVIDRWKRCCSMIDVC	2
YDRAETYLMKDY+IKSC	2	0.002		ATGAATTAGAAGTATATGGAGTTTAATTTGCATGTGTATGCGCGGGAGTGT	51	YN+KYMEFNLHVYAREC	2
YDRKEYMET+CD+QRQC	2	0.002		ATGAATTAGATTACGTGTATTGATCGTAATTATCTGTGGTGGCTGTATTGT	51	YN+ITCIDRNYLWWLYC	2
YDRKLSKLLKINVIDLC	2	0.002		ATGAATTAGTAGTAGTGGTAGGTTAGGTTGACTAATTCGAAGCGTGCTTGT	51	YN+++W+VRLTNSKRAC	2
YDS+IGSYRCTG+LEQC	2	0.002		ATGAATTAGTCTATGAAGAGTGCTATGGATTCTTGTGTTCGGAGTAATTGT	51	YN+SMKSAMDSCVRSNC	2
YDSHANFRNSGSEKTVC	2	0.002		ATGAATTATAAGACGAGGATTGAGATTGTTGTTTGGAAGCTGTGTTATTGT	51	YNYKTRIEIVVWKLCYC	2
YDSTITVSDY+G+TKQC	2	0.002		ATGAATTATAAGGGTGGTACTGTGACGATGTAGTGTTGTATGCATGAGTGT	51	YNYKGGTVTM+CCMHEC	2
YDVCSCYTCVVIDVIVC	2	0.002		ATGAATTATCAGTATTGGTGTTATTTGTGGTGGTGGAGTAATCAGTCGTGT	51	YNYQYWCYLWWWSNQSC	2
YDVVIIMWSESPYGSWC	2	0.002		ATGAATTATCTTGCGAGTTATCATTATACGATTATGTATAGGTTTTGTTGT	51	YNYLASYHYTIMYRFCC	2
YDWM+KPWVMLIYKSCC	2	0.002		ATGAATTATGATAGGTTGTGGCTGTCTCATGCGAAGGCGGTGCGGAAGTGT	51	YNYDRLWLSHAKAVRKC	2
YDYWMIKSKIDYL+NDC	2	0.002		ATGAATTCGGTGTATGAGCAGAGTGCTATTCATGAGACTTAGGCTCAGTGT	51	YNSVYEQSAIHET+AQC	2
YE+AKVFMQKTTVIRTC	2	0.002		ATGAATTCGTCGAGGTGTAAGTGGCTTTTGTATACGTGGATGGCGAAGTGT	51	YNSSRCKWLLYTWMAKC	2
YE+NAIKYDMGPVNKLC	2	0.002		ATGAATTCTGTGCATGAGAAGAGGTGTGAGAGTTTTGAGGATAGTGATTGT	51	YNSVHEKRCESFEDSDC	2
YEATHNEINNNINRKQC	2	0.002		ATGAATTGGAAGATGTTGTGGCTGGGGTTGATTGTGAATTCGGTGGGGTGT	51	YNWKMLWLGLIVNSVGC	2
YEC+TVMKEDKYQKG+C	2	0.002		ATGAATTGGGGGTGTGTGAAGCTGGATAAGCCTTATATGCATGTTCAGTGT	51	YNWGCVKLDKPYMHVQC	2
YEDIKWWARQLQQRH+C	2	0.002		ATGAATTGGGTTTAGCTTGATAAGAGTAGTTCTGTGATGGAGCGGAATTGT	51	YNWV+LDKSSSVMERNC	2
YEDKRMRIVVLLAEVDC	2	0.002		ATGAATTGGTATAATAATAGTTAGCTTCTGGATCAGTGGACTACGGAGTGT	51	YNWYNNS+LLDQWTTEC	2
YEDKTHNYDGTTVP+NC	2	0.002		ATGAATTGGTGGTTTGCTAGGAAGATTGTTATGAAGAATAGTGTGCGTTGT	51	YNWWFARKIVMKNSVRC	2
YEDVEVSSEFSKN+PLC	2	0.002		ATGAATTGTAAGGATAATCGGTATAATGTTAATTGTTAGGGGCATGAGTGT	51	YNCKDNRYNVNC+GHEC	2
YEEVT+MQYCWLLYIDC	2	0.002		ATGAATTGTACTAATAACACTTGTTGTCTGATGCAGGATAAGAATAAGTGT	51	YNCTNNTCCLMQDKNKC	2
YEGDVLDEWP+RMIR+C	2	0.002		ATGAATTTGGAGATTAAGCTGAATCATCTGAAGCTGCGTAGTCATAGGTGT	51	YNLEIKLNHLKLRSHRC	2
YEHVL+MNNTADTMPAC	2	0.002		ATGAATTTGGAGCTTGCTGTTAAGGATTAGAGGTGTAGTAAGTCGTCGTGT	51	YNLELAVKD+RCSKSSC	2
YEIKFWRCADVLVRIIC	2	0.002		ATGAATTTGTATTGTGTGCTTGAGAGTATTATGAATGTTCCGAGGGATTGT	51	YNLYCVLESIMNVPRDC	2
YEIRNMVIVYCRKDDYC	2	0.002		ATGAATTTGTTTCATAATTTGGTTATTCAGGTGAATCTTAGGATTCTTTGT	51	YNLFHNLVIQVNLRILC	2
YEK+DIENWMQVLMNPC	2	0.002		ATGAATTTTTAGAGGAGTAATAAGGATATGTATAATGGTCGTGATGTGTGT	51	YNF+RSNKDMYNGRDVC	2
YEKIMMNRKVYAGTG+C	2	0.002		ATGACGAAGATGCAGAGTGCTGAGCATTGGGTGATGAAGATTTTTAGTTGT	51	YTKMQSAEHWVMKIFSC	2
YEKLCQMNRINVSMLKC	2	0.002		ATGACGAAGGATGAGCCTGAGCTGGATTTGGGTAATTCGAGTTGGGTGTGT	51	YTKDEPELDLGNSSWVC	2
YEKNYINWFLPYLYCRC	2	0.002		ATGACGAAGTCGAATAGTGCGATGCGGAAGTGTCAGTCGCCTTGTGATTGT	51	YTKSNSAMRKCQSPCDC	2
YEKPFRREPLTTDTAIC	2	0.002		ATGACGAATATGGTGACTGGTAAGGTGGATTAGGAGCGGAGGTCGCAGTGT	51	YTNMVTGKVD+ERRSQC	2
YEKRCTM+TKNVLHN+C	2	0.002		ATGACGAATGCGGATTGTACGAAGTAGCAGTAGTGGACTTATTATAAGTGT	51	YTNADCTK+Q+WTYYKC	2
YEKYE+MRTAVLAKECC	2	0.002		ATGACGAATGCTTAGTAGACTCGGAAGGTTTAGTGTGTTGCGGTTATGTGT	51	YTNA++TRKV+CVAVMC	2
YELDTYKLRQWYI+NQC	2	0.002		ATGACGAATGTTCTGTATTAGAAGTTTAGGGCTTATATTGATAGGAATTGT	51	YTNVLY+KFRAYIDRNC	2
YELGESFCYVRKTYENC	2	0.002		ATGACGAGGATGTTTACGAAGGGGCTGGGTCATGAGTTTGAGCTTCGTTGT	51	YTRMFTKGLGHEFELRC	2
YELIAGIHTTTNATFAC	2	0.002		ATGACGAGGTGTACGACTGAGTATTCTTAGATGAAGGCTGAGTATATGTGT	51	YTRCTTEYS+MKAEYMC	2
YELLWTIKFWPPHEIIC	2	0.002		ATGACGAGTAGTGGTGTGGGGAGTAATAATTGGTATGATTCGATTATTTGT	51	YTSSGVGSNNWYDSIIC	2
YELPSARKAANERTETC	2	0.002		ATGACGATGACGTTGACTATGGATTGGATTACTGTTTTGCCGTTGCAGTGT	51	YTMTLTMDWITVLPLQC	2
YELRMT+HELNWDNKAC	2	0.002		ATGACGATTAGTACTGAGGATACTAAGCGGTCGGAGAGGAGGAAGGAGTGT	51	YTISTEDTKRSERRKEC	2
YELRNCWYMRTSYLVLC	2	0.002		ATGACGATTATTGAGTATATTGCTTAGAAGAATAAGATTAATGATGTGTGT	51	YTIIEYIA+KNKINDVC	2
YELYAHKRSKLSNDSSC	2	0.002		ATGACGCAGACTGCGAAGGCGGTGAAGGTGTATTCGAAGTTTTAGACTTGT	51	YTQTAKAVKVYSKF+TC	2
YENITYNSKM+DRSGFC	2	0.002		ATGACGCAGTGGCTTCCGATGGTGCTGTGTGTTTGGTTGTGGTCTGATTGT	51	YTQWLPMVLCVWLWSDC	2
YENYINKDTWHKKIACC	2	0.002		ATGACGCCGATGAGGACTTGGTGGTAGATGATGACTGGTAGTAATCCTTGT	51	YTPMRTWW+MMTGSNPC	2
YEPRYIKFGLERAFQRC	2	0.002		ATGACGGAGAATCATGCGCGTATTAATGCGCTTAGTTTGATTCAGCATTGT	51	YTENHARINALSLIQHC	2
YEQCFIGK+W+FWSMGC	2	0.002		ATGACGGATAAGTTTGCGAGTACTAAGCAGCGGATGGATTTGTGGAGTTGT	51	YTDKFASTKQRMDLWSC	2
YEQRKCSIW+H+TTPNC	2	0.002		ATGACGGCTGATCCGACTTAGCTGAGGCTGGTGCAGCATGTGGTGAGTTGT	51	YTADPT+LRLVQHVVSC	2
YERMDNMNYTVNNCYMC	2	0.002		ATGACGGGTATTAAGCTGCAGTTGATGAAGATGGGTTTGGATTATGATTGT	51	YTGIKLQLMKMGLDYDC	2
YERSRFGNSTRFSHITC	2	0.002		ATGACGGTGACTATGGAGTTTAAGTTGGAGCAGAGGTTTGTTACTGGGTGT	51	YTVTMEFKLEQRFVTGC	2
YERYY+MFVCYIEKRSC	2	0.002		ATGACGGTGCTGTCTAGTAGGATTATTATTTGTTTTTGGATTTGTCGGTGT	51	YTVLSSRIIICFWICRC	2
YESMMIKNRN+ESSYYC	2	0.002		ATGACGGTTATGATTTATGTTTTGATTAGGCATCGGTCGGTGATTATTTGT	51	YTVMIYVLIRHRSVIIC	2
YESNNTVTKE+GCRDHC	2	0.002		ATGACGGTTGAGAATGCTATGCGGCATGCGCGGCTGATGTATGATTATTGT	51	YTVENAMRHARLMYDYC	2
YET+FSSACKQEKREIC	2	0.002		ATGACGTATTGGATTGATGAGATTGATTTGGCGGTTGATCAGAATAAGTGT	51	YTYWIDEIDLAVDQNKC	2
YET+VDKSEY+YLGWWC	2	0.002		ATGACGTGGTTGAGGATGTATCGGAGTGTGTGTAGGAGGTATACGAAGTGT	51	YTWLRMYRSVCRRYTKC	2
YEVELILHHTASMHKWC	2	0.002		ATGACGTGTATTAAGTATGAGATTATTGTGGTTGAGGTTAGTGTGCGGTGT	51	YTCIKYEIIVVEVSVRC	2
YEVR+YKYMISVLITLC	2	0.002		ATGACGTGTTGTTATAAGAATGTTGAGTGTATTTTGATTTGGTTGTTGTGT	51	YTCCYKNVECILIWLLC	2
YEVYMANTDR+VWCVYC	2	0.002		ATGACGTTGGTGATTAAGTATGTTAATGCTCAGGTGATTGTTAAGCTGTGT	51	YTLVIKYVNAQVIVKLC	2
YEW+CCMAFDKDHFYNC	2	0.002		ATGACGTTTACGAAGGGTAGTTGGAAGAATTGGAAGAGTGATGCGCCGTGT	51	YTFTKGSWKNWKSDAPC	2
YEWRTYPWKDWREDGRC	2	0.002		ATGACGTTTGTGTATTGTAAGTGTTCGTGGATGAAGGAGAGGAAGATGTGT	51	YTFVYCKCSWMKERKMC	2
YEWSWKYKKYGKVEWNC	2	0.002		ATGACGTTTTATCAGAATTATGTTAGGCATGTGCTGACTGTGACGCGGTGT	51	YTFYQNYVRHVLTVTRC	2
YFCIVSIAKIAYWSNFC	2	0.002		ATGACTAAGTAGAATCAGAATGGTTCGCATAAGGAGCTTGTGATGAAGTGT	51	YTK+NQNGSHKELVMKC	2
YFDEWHR+LKGWKK+EC	2	0.002		ATGACTAATACGAAGATTGATATGCTGAAGAGGCCTGAGTAGTAGATGTGT	51	YTNTKIDMLKRPE++MC	2
YFDKEYDIYILVGITLC	2	0.002		ATGACTAATATGACGCATTATGCGACGACTATTACGAATTATCATAGGTGT	51	YTNMTHYATTITNYHRC	2
YFDMRVVVWWNIINRQC	2	0.002		ATGACTAATCGGTCGGCTCAGGAGAATTAGAATAAGAATAATCTGCTTTGT	51	YTNRSAQEN+NKNNLLC	2
YFDRYCYNCASFRLALC	2	0.002		ATGACTACGTATATTTGGGTGCATATGACGAATAGGCTTAGGCGGATGTGT	51	YTTYIWVHMTNRLRRMC	2
YFEIYFHTSPVVRSYVC	2	0.002		ATGACTAGGCTTTTGAATTGTTGGGAGTATATGCTGGGTGATTATACGTGT	51	YTRLLNCWEYMLGDYTC	2
YFEKKRREYCVERWIGC	2	0.002		ATGACTAGGTTGATTGGGTTGGTTATTATTAGTAATATTGTTTCGAGTTGT	51	YTRLIGLVIISNIVSSC	2
YFFIGKIKFEYCVQADC	2	0.002		ATGACTAGTGTGTAGTAGTAGGTTTCGGAGCCTTATACGAATAGTTATTGT	51	YTSV+++VSEPYTNSYC	2
YFGNP+CGR+KS+KHNC	2	0.002		ATGACTATGAATGATTAGCAGAAGTTGATTGAGGATCATGTGGATTCTTGT	51	YTMND+QKLIEDHVDSC	2
YFHNVCWKLKLESKTQC	2	0.002		ATGACTATGAGTGCGAGTAGGCAGATGAGTTAGGAGAGGAGTAAGAGTTGT	51	YTMSASRQMS+ERSKSC	2
YFIFNFSIEYLNLSILC	2	0.002		ATGACTATTACGGTTAGTAAGACTAGTTAGAGTAAGCAGCGGCCTAGTTGT	51	YTITVSKTS+SKQRPSC	2
YFIIVYFKTNLSNLYVC	2	0.002		ATGACTATTGGTTTGTTGAAGTATTATAAGATTATGTTGAGGGATAGGTGT	51	YTIGLLKYYKIMLRDRC	2
YFIVIERVITLKTRTIC	2	0.002		ATGACTATTGTTTGGTATAAGACGGTTCATCGGATTGGGTATCAGTGTTGT	51	YTIVWYKTVHRIGYQCC	2
YFKGSPGLYKRNSMKEC	2	0.002		ATGACTATTTAGTCGGATTATAATTATTCGTTGGGGGGTAGTAATTGGTGT	51	YTI+SDYNYSLGGSNWC	2
YFKHKCMLDTQRRTWTC	2	0.002		ATGACTCAGGCTCAGAATCTGATGGCTGTTAATAAGATTGCGGCGATGTGT	51	YTQAQNLMAVNKIAAMC	2
YFKIIYPSWLKNYNNTC	2	0.002		ATGACTCAGGCTTTTCTTAGTACTAAGCGGCTTTCGAGGAGTACGCCTTGT	51	YTQAFLSTKRLSRSTPC	2
YFL+KELLRMLMNVWCC	2	0.002		ATGACTGATAATGATGGGTATTGTTCTAAGATTAAGGTGTTTTGGTGTTGT	51	YTDNDGYCSKIKVFWCC	2
YFMFTWGPTVMKP+RRC	2	0.002		ATGACTGATGGGCGGAATGAGAAGTGGACTGGTAATGATATTATGAATTGT	51	YTDGRNEKWTGNDIMNC	2
YFMKLIRSEREIKTLPC	2	0.002		ATGACTGGGAAGAATGGTTGTTATGGGGAGGTTGTTATGCTTGATTGGTGT	51	YTGKNGCYGEVVMLDWC	2
YFNCNRCDRNECKMLGC	2	0.002		ATGACTGTGAAGAGTAAGAGGTGTATGGAGCCGAATCATGAGCATCATTGT	51	YTVKSKRCMEPNHEHHC	2
YFNQNKMRKLSGTPHKC	2	0.002		ATGACTGTGACGCAGACGAAGATCGAGTGGAAGTCGAGTAAGGTGTGGTGT	51	YTVTQTKIEWKSSKVWC	2
YFNYQHRYRNWLEVTNC	2	0.002		ATGACTGTTAATCGGAGTCGGGATAAGGAGAGTTATGTGGCTAGGTGCTGT	51	YTVNRSRDKESYVARCC	2
YFQQLRITILQYEISKC	2	0.002		ATGACTGTTGTGAGGAAGATTTATTATACGTTTTTGACGGCGGTGACGTGT	51	YTVVRKIYYTFLTAVTC	2
YFQVKH+LHY+LIRYGC	2	0.002		ATGACTGTTGTGAGTAAGTATTCGGCGGTGACTGTGAGGGATCAGTAGTGT	51	YTVVSKYSAVTVRDQ+C	2
YFRCFDVQGIIQVVKLC	2	0.002		ATGACTGTTTAGATGAGTCGGAGGAATATTTCGTGTACTAAGGCTAGGTGT	51	YTV+MSRRNISCTKARC	2
YFRQTFNGILIQWVTKC	2	0.002		ATGACTTTTCGGACTTTGAAGCTGTGGCATGTGAAGATTATGCGGTGGTGT	51	YTFRTLKLWHVKIMRWC	2
YFRRVYAYKLNKLRWNC	2	0.002		ATGAGGAAGAATCCGATGGCGACTGGGATTAAGAATTGGAATAATTGTTGT	51	YRKNPMATGIKNWNNCC	2
YFRSIMD+YKN+CMLNC	2	0.002		ATGAGGAAGATTAAGAATATTGATGATAGGCGTTGGACGTGGAAGTATTGT	51	YRKIKNIDDRRWTWKYC	2
YFRWGCHLNQYGCRMYC	2	0.002		ATGAGGAAGATTAAGGATGTGCCGGATAATTTGTGGATGAGGTCTCGTTGT	51	YRKIKDVPDNLWMRSRC	2
YFRWWKSLNYGNTFFRC	2	0.002		ATGAGGAAGCGGAGGAAGATGAAGGATTCGATTGAGAAGATTCAGCATTGT	51	YRKRRKMKDSIEKIQHC	2
YFSKE+NVCWVNKMYGC	2	0.002		ATGAGGAATCGTTTGAAGGTTGGTGATGCTAAGCAGACGTATTAGAGGTGT	51	YRNRLKVGDAKQTY+RC	2
YFSKSNDLNLAKKISVC	2	0.002		ATGAGGAATGAGGATGGTTTGAAGAAGTGGCAGACTCGTGATGAGAATTGT	51	YRNEDGLKKWQTRDENC	2
YFSTVDSCDHGLGTKQC	2	0.002		ATGAGGAATGATTTGAGGAATAGTAGGTCGACTTATGTGTTTATTTTTTGT	51	YRNDLRNSRSTYVFIFC	2
YFSYGKNLCG+KVYYLC	2	0.002		ATGAGGAATGCTTTTCTTTAGAAGCCGATTAGGAGGATGTATTCTGAGTGT	51	YRNAFL+KPIRRMYSEC	2
YFTGMEMNGNICAKKWC	2	0.002		ATGAGGAATGGGTTGTTTATGATTGCTATGTTGTGGAGTGTGCATATTTGT	51	YRNGLFMIAMLWSVHIC	2
YFTICIDVRIYAVNKDC	2	0.002		ATGAGGAATTGGGATAGGTATATTGTGATTGAGGTTAAGTGGGTTGGTTGT	51	YRNWDRYIVIEVKWVGC	2
YFTK+NVPELGLRYERC	2	0.002		ATGAGGACGCATAAGACTGTGAAGGATAGTTAGAAGTTGAAGACTTATTGT	51	YRTHKTVKDS+KLKTYC	2
YFTLNGRNYTM++YVHC	2	0.002		ATGAGGACTGAACAGCTTATGAGGTATAATAGGTATTCTTATAAGATGTGT	51	YRTEQLMRYNRYSYKMC	2
YFTLVMHIMIEATEKPC	2	0.002		ATGAGGAGGAATTGTAGTTTTCAGTATAGGACGCAGCTTTGGCAGAGGTGT	51	YRRNCSFQYRTQLWQRC	2
YFTWYIISGYLATWINC	2	0.002		ATGAGGAGGAGTGCGGTTTTTTTGACGCGGTTTACTAAGTAGTGTGCGTGT	51	YRRSAVFLTRFTK+CAC	2
YFVCTRFWVNRLNKLSC	2	0.002		ATGAGGAGGTCTTGGATGAGTTATAATATGGATATTGTGGTTAAGTTGTGT	51	YRRSWMSYNMDIVVKLC	2
YFVHRWMRKSYMYVPKC	2	0.002		ATGAGGAGTAAGCATATGATGTATAATGATGATATTAAGAATGGGTTTTGT	51	YRSKHMMYNDDIKNGFC	2
YFVLGI+LPWWSRSVAC	2	0.002		ATGAGGAGTAATTATACTTTGGATAATCGGAAGGAGGAGTATTTTTTGTGT	51	YRSNYTLDNRKEEYFLC	2
YFVNIWLLRRNWFNYWC	2	0.002		ATGAGGAGTACGAGGTGGCTGTTGAAGTCTCATATGGCTGATGATTGTTGT	51	YRSTRWLLKSHMADDCC	2
YFVPSMWHWKQMN+RCC	2	0.002		ATGAGGAGTCGGAGTCTGATTAAGAATACTGGGTTGTAGGCTAGTTATTGT	51	YRSRSLIKNTGL+ASYC	2
YFVVILRYKCTGTCSKC	2	0.002		ATGAGGATGAAGAATGAGCTGGATTTGATTTATTGGTATTTGACTGAGTGT	51	YRMKNELDLIYWYLTEC	2
YFYEYKHLSLWVEFLTC	2	0.002		ATGAGGATGATGTTGCAGAAGAATGAGCGGAATAAGAAGCATGGTGGTTGT	51	YRMMLQKNERNKKHGGC	2
YFYHLNRLQIIILKSTC	2	0.002		ATGAGGATGCATAGGACTGAGATGATTGAGGTTAGTACTGGGATGGGTTGT	51	YRMHRTEMIEVSTGMGC	2
YFYKSYAWTFMVEWKIC	2	0.002		ATGAGGATTAATTCGGTGTAGCTGTTGACGTATGTTTATTTGAGTATGTGT	51	YRINSV+LLTYVYLSMC	2
YFYYKQLNKYQHIWAVC	2	0.002		ATGAGGATTTCTTTGTGTGTTGATCTTTGGTTGAGGAGGACTATTCGTTGT	51	YRISLCVDLWLRRTIRC	2
YG+KNDHPQVGSVSRRC	2	0.002		ATGAGGCAGCATCATGCTATGCTTATGACGCCAAATCGGTTTCAGCGGTGT	51	YRQHHAMLMTPNRFQRC	2
YG+THCLYDNDNCQRYC	2	0.002		ATGAGGCAGTGTTGGTGTGTGGAGTTGGTTGTGTGGACGAATACTGGGTGT	51	YRQCWCVELVVWTNTGC	2
YGACWYAMRLLTPFCSC	2	0.002		ATGAGGCATAATTTGCGTGTGAGTGTGAAGATTATTGAGTGTAAGCTGTGT	51	YRHNLRVSVKIIECKLC	2
YGCITITKNMF+GHDYC	2	0.002		ATGAGGCATATTTAGCGTGATGTTCATAAGCGTTGTAAGAATATGACGTGT	51	YRHI+RDVHKRCKNMTC	2
YGCNLCMVYGLDSSVNC	2	0.002		ATGAGGCATGGGTTGAGTAGGATTTTTATGGCTTGGAGGGGGGAGATGTGT	51	YRHGLSRIFMAWRGEMC	2
YGCVNHTIKLSGLMMLC	2	0.002		ATGAGGCCGAAGCAGCAGAGGTAGAGGCATAGGAAGGTGACGGCGAAGTGT	51	YRPKQQR+RHRKVTAKC	2
YGDRMLTMMMSFLRYTC	2	0.002		ATGAGGCGGTCTCAGACTATGTGTAAGACGTATTGTGGGGAGTAGAAGTGT	51	YRRSQTMCKTYCGE+KC	2
YGEDKEMYAGDVTIHNC	2	0.002		ATGAGGCGTAATCTTAATTTGGATTTTATTAGTAGGAAGTGGAGTACTTGT	51	YRRNLNLDFISRKWSTC	2
YGEIKVYNLTYITVDKC	2	0.002		ATGAGGCGTACTCTGCGTAGTTCTTGGTCGAAGGAGGTGGAGATGCTGTGT	51	YRRTLRSSWSKEVEMLC	2
YGFMMLTWGVHMGYN+C	2	0.002		ATGAGGCTGTATGTGCGTAAGGATTATCATAGGAAGATTAATTATGGGTGT	51	YRLYVRKDYHRKINYGC	2
YGGIGECNRNNNTHGVC	2	0.002		ATGAGGGAGAGGCCTAGGACGATGACTTCTTGTCTTATTATGCAGAATTGT	51	YRERPRTMTSCLIMQNC	2
YGGMIHKRNTRYEPPKC	2	0.002		ATGAGGGAGTGGGATAATAGGGTTAATAATATGAATAATGTGCAGGAGTGT	51	YREWDNRVNNMNNVQEC	2
YGHDARVMRRAQHKHNC	2	0.002		ATGAGGGATATTGATTCTGAGGAGTGTGTTAATAAGCGTATGCAGGTGTGT	51	YRDIDSEECVNKRMQVC	2
YGHGVVRLNKCKCKH+C	2	0.002		ATGAGGGATATTGTTATTAGTGTGAGGAATGTGGTGAAGCCGTTGATTTGT	51	YRDIVISVRNVVKPLIC	2
YGHIFRLETKALGNKHC	2	0.002		ATGAGGGATTAGAGGCCTAAGATGTATACTGTTAAGGGGCATGGTACTTGT	51	YRD+RPKMYTVKGHGTC	2
YGITVWLDNENICSE+C	2	0.002		ATGAGGGCTACGCGGTCTAGGCCTAAGGAGACGTGGGGTTGTCATGCGTGT	51	YRATRSRPKETWGCHAC	2
YGKINKFYKWSVLTLLC	2	0.002		ATGAGGGCTGCGAATAAGATGAATCAGAATCGGCGGCAGGAGCATGTTTGT	51	YRAANKMNQNRRQEHVC	2
YGKMQGQTDLRLP+YYC	2	0.002		ATGAGGGTGAAGAATATGATTGAGGTTGAGACTGTTATTATTGGGCTGTGT	51	YRVKNMIEVETVIIGLC	2
YGKRLIAKNYANHLELC	2	0.002		ATGAGGGTGAAGTCGAATTAGGGGTAGAAGAAGGTTGATCCGAATAGGTGT	51	YRVKSN+G+KKVDPNRC	2
YGKVPSDMRLKIV+MPC	2	0.002		ATGAGGGTGACTAGGTGTCGTGATCAGTATTCGTGTTTGGTGTTTGCGTGT	51	YRVTRCRDQYSCLVFAC	2
YGKYVRHDRWFEFLFYC	2	0.002		ATGAGGGTGTTTATGTATACTGATAGGAATTGGTGGACTTATACGGTGTGT	51	YRVFMYTDRNWWTYTVC	2
YGLMSCIDGWLRLLMIC	2	0.002		ATGAGGGTTAAGAATAATGTTATTAATTATAGTACTTAGCAGGAGTATTGT	51	YRVKNNVINYST+QEYC	2
YGLRFQCAWGYPHCATC	2	0.002		ATGAGGGTTACTTCGGAGGCTGATAATAATACTGAGAATGCGGTTCAGTGT	51	YRVTSEADNNTENAVQC	2
YGLYFAIIYDVLQTIKC	2	0.002		ATGAGGGTTGTTTAGTAGGTGTGGTGTTAGAAGCTGAAGTCGACTAAGTGT	51	YRVV++VWC+KLKSTKC	2
YGMIGNNMYQKVSSWEC	2	0.002		ATGAGGTAGTTGATGCAGAATATGTGGCGTGTTGGTTTGAATGAGTGTTGT	51	YR+LMQNMWRVGLNECC	2
YGMMGKE+ANLTRCVVC	2	0.002		ATGAGGTATTTGTATTATTATTTGACTAAGATTATGAATTTGAATTTTTGT	51	YRYLYYYLTKIMNLNFC	2
YGNDAMYCIANRHTQSC	2	0.002		ATGAGGTCGAGGCCGAAGTCGTGTAAGAGTTTGTCGTAGTATGCGTGGTGT	51	YRSRPKSCKSLS+YAWC	2
YGNPRCPIHVESGTSPC	2	0.002		ATGAGGTCGGAGACTTCGTAGTATAATGTTATGGTTCCGAATTATTATTGT	51	YRSETS+YNVMVPNYYC	2
YGNYWLVRARHKAQCTC	2	0.002		ATGAGGTCTAAGGAGCAGGTGCGGATGCAGTATAGTAATTTTAAGAAGTGT	51	YRSKEQVRMQYSNFKKC	2
YGPNKKFMAD+DEILKC	2	0.002		ATGAGGTGTAGGAGGACGAATCCGATGCAGACTCTTACGAAGCTTTGGTGT	51	YRCRRTNPMQTLTKLWC	2
YGQHIKCER+QCMANIC	2	0.002		ATGAGGTGTATTTGTTGGCTGATTAATGTGTGGTTGGTTAGTACGTATTGT	51	YRCICWLINVWLVSTYC	2
YGQNTKGLEYFCGTG+C	2	0.002		ATGAGGTTGCATGTGAGTTTGAGTAGTCGTGAGAATAGTCAGGTGATTTGT	51	YRLHVSLSSRENSQVIC	2
YGRIFNDSDWLVTLFWC	2	0.002		ATGAGGTTGTTGGGGAATTAGAGGAGTGTTTCGCGGAGTGAGGTGAATTGT	51	YRLLGN+RSVSRSEVNC	2
YGRLYTWRHDIMSNSNC	2	0.002		ATGAGGTTGTTGTATTATTGTATTAATGAGCTGCTGATTTATCAGAATTGT	51	YRLLYYCINELLIYQNC	2
YGRNMWIKVEK+NAYCC	2	0.002		ATGAGGTTTGCTAATATTCTGGTGTCGAGGTTGGAGACTAAGCCTCTGTGT	51	YRFANILVSRLETKPLC	2
YGRNRVYCEYVLYYTLC	2	0.002		ATGAGTAAGAAGAAGAAGGTTGCGTTGTTGATTAGGCTTTGGATTTATTGT	51	YSKKKKVALLIRLWIYC	2
YGRTHLWFSMAQAGPAC	2	0.002		ATGAGTAAGAATGAGCCTAAGAGTATTATTACTTCTAATCATCAGGTGTGT	51	YSKNEPKSIITSNHQVC	2
YGS+QSKHASRGKQPYC	2	0.002		ATGAGTAAGAATGAGTCGGCGACTCTTACGGCGGCTTCGAATTAGTCGTGT	51	YSKNESATLTAASN+SC	2
YGSFENENCYLLSDEAC	2	0.002		ATGAGTAAGATTTAGCATGAGATGATGGATGGTAGGACTGTGACGATTTGT	51	YSKI+HEMMDGRTVTIC	2
YGTKIRISYTFNSVKVC	2	0.002		ATGAGTAAGCTGGATACGGTGATTATGGAGTAGAAGTCAGCGGGTCATTGT	51	YSKLDTVIME+KSAGHC	2
YGTREFTRKNMMSSTHC	2	0.002		ATGAGTAAGTGGAATACGAATTAGTGTAATATGATGGCTGTTAATCAGTGT	51	YSKWNTN+CNMMAVNQC	2
YGTRRQYSNALQMCKTC	2	0.002		ATGAGTAAGTTGTAGGTGATTATTAATACGGAGGAGAAGGAGTTTGTTTGT	51	YSKL+VIINTEEKEFVC	2
YGTSNYRRRHG+WTSSC	2	0.002		ATGAGTAATAAGAGGATTGAGTGT	24	YSNKRIEC	2
YGTYTQNIGMDKKNLVC	2	0.002		ATGAGTAATAATAGTATCGAGACGTATGGTAAGAGGATGCCGGTTTGTTGT	51	YSNNSIETYGKRMPVCC	2
YGVFLECVSVTRNWWRC	2	0.002		ATGAGTAATACTGAGCTGAAGATTATTGTGAAGAGTAGTTATATGAGGTGT	51	YSNTELKIIVKSSYMRC	2
YGVTEQHRDRWMSSTGC	2	0.002		ATGAGTAATCAGGATATGACGATGAGTCAGGATAATTATGGGGATTATTGT	51	YSNQDMTMSQDNYGDYC	2
YGWMR+HPEAPMEERNC	2	0.002		ATGAGTAATGAGTTTGGTAATTGTAATCATGTGCTTTGTGAGATGTTTTGT	51	YSNEFGNCNHVLCEMFC	2
YGWNLNEYEIYVWAVIC	2	0.002		ATGAGTAATGTGGAGAGTGGTAGGCAGCTGCGGCGTAGGACGAGGAAGTGT	51	YSNVESGRQLRRRTRKC	2
YGWVDNVVDLRVNLYCC	2	0.002		ATGAGTAATTGGGATCAGCGGTTTCATGCGTTTAGGGATGGTAATGATTGT	51	YSNWDQRFHAFRDGNDC	2
YGYKIKLVWLWLSIYNC	2	0.002		ATGAGTAATTGGGATCCGTGTGATGATCATCATGCGAATTTTACGTATTGT	51	YSNWDPCDDHHANFTYC	2
YGYTKDNWENCMKEQSC	2	0.002		ATGAGTAATTTTATTCTTCGTCCGACTAAGATTAAGTATTTGTATTATTGT	51	YSNFILRPTKIKYLYYC	2
YGYTMKSYYDILWLRLC	2	0.002		ATGAGTACGACGGGTACGCATGATAAGAAGTTTTATGAGAGTAGTATTTGT	51	YSTTGTHDKKFYESSIC	2
YH+SIYGIQM+RSEEPC	2	0.002		ATGAGTACTAATAGGACTATGAGGATGGTTAGGAGTTTTGATGTGTTGTGT	51	YSTNRTMRMVRSFDVLC	2
YHCERNVTSM+WVNNTC	2	0.002		ATGAGTACTATTTTGTATTTTGCTGGTTGGACGATGATGTATGGGGTTTGT	51	YSTILYFAGWTMMYGVC	2
YHCKRYRVPRDASHPHC	2	0.002		ATGAGTAGGACGCATAATAGGAATTCGGCTCATTCGCTGATTCCTGATTGT	51	YSRTHNRNSAHSLIPDC	2
YHCNHGVACLKISLLYC	2	0.002		ATGAGTAGGGTTAAGAGTTTTACGGATTCTCATCGGCCTTGGGCGTGTTGT	51	YSRVKSFTDSHRPWACC	2
YHDIKIWTVDSTNVINC	2	0.002		ATGAGTAGTAAGAATAATGAGAGGATGCCGAAGGAGCATAGTTTTTCTTGT	51	YSSKNNERMPKEHSFSC	2
YHDLLYDLSLWKIFVGC	2	0.002		ATGAGTAGTAAGAATTAGTTGTCGAAGAGGGTTTAGCAGAATAATTTTTGT	51	YSSKN+LSKRV+QNNFC	2
YHDPWYTM+TMNMRWKC	2	0.002		ATGAGTAGTAAGAATTGGGGTGGTAAGGCCATGATTGAGTATATGTCTTGT	51	YSSKNWGGKAMIEYMSC	2
YHDSIFPWVSVLSIPDC	2	0.002		ATGAGTAGTAAGGCGTGGATGCAGGTGTTGGTGTTGGCGAGGACGATCTGT	51	YSSKAWMQVLVLARTIC	2
YHEAKLVHANDVLQLQC	2	0.002		ATGAGTAGTCTTCCGCTTATGGATCGTACTTTTGATGATAATATGAATTGT	51	YSSLPLMDRTFDDNMNC	2
YHEDGCNTDTRMRRKWC	2	0.002		ATGAGTATGATTCAGGCGTGTATTCGGTGTTCGGATAATAAGCATACGTGT	51	YSMIQACIRCSDNKHTC	2
YHEKKTK+C	2	0.002		ATGAGTATGGAGAAGTTGGAGGGTCCGCATGGGTGTCCTAGTCATTCGTGT	51	YSMEKLEGPHGCPSHSC	2
YHGLRAMYLHAEMIHYC	2	0.002		ATGAGTATGTAGTGTAATCTGAATTCGTAGAGGAATGGGAATAATTGGTGT	51	YSM+CNLNS+RNGNNWC	2
YHGRKTQTLRNPTMRDC	2	0.002		ATGAGTATTAAGACTTTTGGGATTTTGAATTGGTATGCTAGGTTGCTGTGT	51	YSIKTFGILNWYARLLC	2
YHHGWTKIANEAILSMC	2	0.002		ATGAGTATTATGAGGAATAAGCGTATGAGTACTAGGAGGAAGGGTGTGTGT	51	YSIMRNKRMSTRRKGVC	2
YHHSWYEMTLVKLYVHC	2	0.002		ATGAGTATTGAGTGTATTTGTTGTCAGATGAATAGTTATATGAGTATTTGT	51	YSIECICCQMNSYMSIC	2
YHITWFLKIAIRKSVDC	2	0.002		ATGAGTCAGAAGAAGAGGATGACGATTCTTTGTTAGAGTAGTGATATGTGT	51	YSQKKRMTILC+SSDMC	2
YHIYAVMSVYNRSKEWC	2	0.002		ATGAGTCAGAATAGGAGTGAGCATACTAATGGGCAGTATTATACGCTTTGT	51	YSQNRSEHTNGQYYTLC	2
YHKLAGMWTVSVLPMVC	2	0.002		ATGAGTCAGCGTTATCTTAATAATAATCGTAAGCATACTGGGGTGTATTGT	51	YSQRYLNNNRKHTGVYC	2
YHKRWCGSPS+TKSSEC	2	0.002		ATGAGTCAGGTTAATAATGATAGGAAGAATATGAAGATTGTGTTGTTTTGT	51	YSQVNNDRKNMKIVLFC	2
YHKVSYE+PNA+KTTNC	2	0.002		ATGAGTCATACTTGGCAGTAGAAGACGAAGAAGCGGTATATGGAGTAGTGT	51	YSHTWQ+KTKKRYME+C	2
YHLDMYYRKFMPVTHTC	2	0.002		ATGAGTCATAGGGTTCATGAGATTTGGAGTAGGAATATTGTGAGGAATTGT	51	YSHRVHEIWSRNIVRNC	2
YHLELYNFGNGRLLLWC	2	0.002		ATGAGTCCGCAGTAGAAGTGGAGTGATTTGTTTGGGCAGCCGCTTAAGTGT	51	YSPQ+KWSDLFGQPLKC	2
YHLFMRSPSMLSINWCC	2	0.002		ATGAGTCTGCAGTGGCAGCATAAGCGGGAGAGGAAGGATGATATGTGTTGT	51	YSLQWQHKRERKDDMCC	2
YHNMYGRRSVGAEMVYC	2	0.002		ATGAGTCTGGTTAATAAGGAGGAGAAGAATAAGAGTAAGACTTGTAGGTGT	51	YSLVNKEEKNKSKTCRC	2
YHPLSAMFRQEKIFSAC	2	0.002		ATGAGTCTTACGATGAGGGATTAGTTTGAGACGAGTTGGAAGGGTAAGTGT	51	YSLTMRD+FETSWKGKC	2
YHQDRCAITTITRSEPC	2	0.002		ATGAGTCTTCAGCTGTGTGATAAGCTGAATAATGCGGGGATGAATGATTGT	51	YSLQLCDKLNNAGMNDC	2
YHQNPSKINQRPTPKPC	2	0.002		ATGAGTGAGAAGGATAAGCAGGATCGTTAGCTGACGCTGATGAAGCAGTGT	51	YSEKDKQDR+LTLMKQC	2
YHRDMPK+P+YKI+LHC	2	0.002		ATGAGTGAGCGGATGCATCAGGGTTATGAGTTGAAGAATATGCTTCTGTGT	51	YSERMHQGYELKNMLLC	2
YHREKRSKSDTRTDPEC	2	0.002		ATGAGTGAGCTTAAGTGGGTGTTGGATGGTGTTTTGTTGAAGACGCTGTGT	51	YSELKWVLDGVLLKTLC	2
YHSCKRRLTEFGKMEQC	2	0.002		ATGAGTGAGTTGGCTAGGAAGTAGGCTGAGATGTAGACTAATGCGCTTTGT	51	YSELARK+AEM+TNALC	2
YHSCSQTWRKNSMRFAC	2	0.002		ATGAGTGATGTGCGTCGGTAGACTAAGCGTGATGAGTCTAAGCATCAGTGT	51	YSDVRR+TKRDESKHQC	2
YHSKGFKWWIKNLWWWC	2	0.002		ATGAGTGCGAAGGTTGATATTGTGGCTAAGATGAATGATGATATTACTTGT	51	YSAKVDIVAKMNDDITC	2
YHSTKKSTDESKCLRLC	2	0.002		ATGAGTGCGGATTTGCGTGAGCATCAGCTTCATGGGCATGTTACGTGGTGT	51	YSADLREHQLHGHVTWC	2
YHTRYFTEVSLTENPQC	2	0.002		ATGAGTGTGACTAATACGGAGCTTATTATTTGGGTTGTGTTGAGTTGTTGT	51	YSVTNTELIIWVVLSCC	2
YHVFHYFCGRTQLTYVC	2	0.002		ATGAGTGTGACTGAGAATGGTGATATTCTGTATCTTGCGAGGCAGGGTTGT	51	YSVTENGDILYLARQGC	2
YHVIYSCKQRVCASYMC	2	0.002		ATGAGTGTGGAGAAGAAGAAGAGGAGTGTTCAGACTGAGGGTGATATGTGT	51	YSVEKKKRSVQTEGDMC	2
YHVWCSNVTYGFDGATC	2	0.002		ATGAGTGTGGATAATTATTAGATGGTTATTTCGGTGTGTATGTAGCAGTGT	51	YSVDNY+MVISVCM+QC	2
YHWDYKIEIIMCEFGIC	2	0.002		ATGAGTGTGTAGGATCGTTATCTTTAGTAGAATGTTGAGCCGGCTAGGTGT	51	YSV+DRYL++NVEPARC	2
YICIGFINDS+KSWSSC	2	0.002		ATGAGTGTGTATAGTGATGAGAGTTAGTGGAAGAATTAGTGGGAGGAGTGT	51	YSVYSDES+WKN+WEEC	2
YIDA+RSDNSI+EKHLC	2	0.002		ATGAGTGTGTATGGTAAGTTGTTGATTAAGATTAAGCGTAAGGCGTGGTGT	51	YSVYGKLLIKIKRKAWC	2
YIELRLVIKYYFDNITC	2	0.002		ATGAGTGTTGATGTTGAGGGGACGAGGAGTAGTATGTTGTAGAATATTTGT	51	YSVDVEGTRSSML+NIC	2
YIGKSKVWDKDRNENVC	2	0.002		ATGAGTGTTGTGATTTATTGTGTGAAGTATGTTGGTTTTAGTTCGAAGTGT	51	YSVVIYCVKYVGFSSKC	2
YIGVFSVFIMSKSVNVC	2	0.002		ATGAGTGTTTAGGAGATGATGATGCAGCATGGTTAGTAGAGTGAGGCGTGT	51	YSV+EMMMQHG++SEAC	2
YIHWLWILYRKYNDYVC	2	0.002		ATGAGTTAGAATAATGAGATGCTGGCTCTGGGGTTTAATGCTCTTGAGTGT	51	YS+NNEMLALGFNALEC	2
YIHYPKIRTIPMRDTMC	2	0.002		ATGAGTTAGAATGGTAGTGTTAATGAGTGGACGCGTGGGCTTTATAATTGT	51	YS+NGSVNEWTRGLYNC	2
YIIAKRISTYPNLKSTC	2	0.002		ATGAGTTAGAGGCGGAGTAAGAGGTATGAGAAGCTGGGTGCGATTCAGTGT	51	YS+RRSKRYEKLGAIQC	2
YIICTWARFEVKALIVC	2	0.002		ATGAGTTAGGCGCTGCATACGAATAAGATTAATACTGAGAATCTGCATTGT	51	YS+ALHTNKINTENLHC	2
YIIKLKVIVTSKYKQNC	2	0.002		ATGAGTTATACGCAGCATAGTGGTAGTAGTAAGTTTACGTTGCCGAAGTGT	51	YSYTQHSGSSKFTLPKC	2
YIILNFGREHLWLRTRC	2	0.002		ATGAGTTATAGTGATAATGATAGTAATAATAGTCTTACTGGTACGTGTTGT	51	YSYSDNDSNNSLTGTCC	2
YIIMILFRYILWWTMRC	2	0.002		ATGAGTTATAGTGTTACGAAGAAGATTGTGAGTAATAGTCGCTGGGGTTGT	51	YSYSVTKKIVSNSRWGC	2
YIITRKYVKYYMVNSSC	2	0.002		ATGAGTTATCATGAGAATACGTTTTAGGATCAGGGTATGCAGCCGAATTGT	51	YSYHENTF+DQGMQPNC	2
YIIVDLSIGHTWRNLKC	2	0.002		ATGAGTTATTATTCTATTAGTATTTCGTTGAAGTATAATGGTAAGAGTTGT	51	YSYYSISISLKYNGKSC	2
YIIVERDVFRISLMINC	2	0.002		ATGAGTTGGATTTATACGAGGATTAAGATTAGTATTAGTACGAAGCATTGT	51	YSWIYTRIKISISTKHC	2
YIIYEVFFRCEILGKNC	2	0.002		ATGAGTTGGCTTTGTTGGATTAATTGTTATTATGATTTTGTTGTTGTTTGT	51	YSWLCWINCYYDFVVVC	2
YIKDLVM+MT+TAKTVC	2	0.002		ATGAGTTGGGATGAGCATTGGATTTGGTGGATTTGGCGGAAGTGTACGTGT	51	YSWDEHWIWWIWRKCTC	2
YIKGGTRGMDDRA+GSC	2	0.002		ATGAGTTGGTATCTTAATTGGCAGGCGCAGTGGGAGAAGTTTGAGTTTTGT	51	YSWYLNWQAQWEKFEFC	2
YIKIVWVFVEVAFIKVC	2	0.002		ATGAGTTGTCGTGTGAATAGTATTCATGATCTGATTGAGGTGTAGATGTGT	51	YSCRVNSIHDLIEV+MC	2
YIKLVNWSHANSMCHAC	2	0.002		ATGAGTTGTCTTTTTGTTAGTTTGTGGAATAAGTATATTTATGTGGCTTGT	51	YSCLFVSLWNKYIYVAC	2
YILAYSNVECKSCYNLC	2	0.002		ATGAGTTGTGAGTATAAGGACTGTGATCCGAATAGTAAGTATGTGCTTTGT	51	YSCEYKDCDPNSKYVLC	2
YILLHYMWDLPRQCLAC	2	0.002		ATGAGTTGTGATTTTAAGATTAAGATTAGGTATAATACGGTTTATCCTTGT	51	YSCDFKIKIRYNTVYPC	2
YILLQNVFNLVRKVFWC	2	0.002		ATGAGTTTGTGGCGTAGGTTGACGTATTATGATGGGAATAGGTATATTTGT	51	YSLWRRLTYYDGNRYIC	2
YIMMNNVWNEDNVSDKC	2	0.002		ATGAGTTTTGCGTTTCAGCAGCATAATAGTACGAAGAAGAGTTGGTGTTGT	51	YSFAFQQHNSTKKSWCC	2
YINGSRKM+GELD+QTC	2	0.002		ATGATGAAGAAGGTGAGGGTTCATTATTTTTATAGTACTAATGATTTTTGT	51	YMKKVRVHYFYSTNDFC	2
YINVQRIEKEYIWPLLC	2	0.002		ATGATGAAGACTTAGAATAATCAGAGTCGGATGAATCTGAAGCATTGGTGT	51	YMKT+NNQSRMNLKHWC	2
YIPQKNIYKNNNVTNHC	2	0.002		ATGATGAAGAGGGCGAGGTTGAGGTATACTGAAAATTGTAAGAATACGTGT	51	YMKRARLRYTENCKNTC	2
YIQSR+CRNMVQNDV+C	2	0.002		ATGATGAAGAGTACTAGTCAGGTTATTACGGTGTTGATTAAGCTGTTTTGT	51	YMKSTSQVITVLIKLFC	2
YIRILQNVYHQLRHFNC	2	0.002		ATGATGAAGAGTCATGTGTTGTATTCGGTTTATAGGCAGGCGCATCAGTGT	51	YMKSHVLYSVYRQAHQC	2
YIRPGSVKQKVKKNCEC	2	0.002		ATGATGAAGATTAATATGTAGTGTAATACTATGACGACGGCGGCGTAGTGT	51	YMKINM+CNTMTTAA+C	2
YIRSMEDTFNTDSETWC	2	0.002		ATGATGAAGCATTGTAGTAGTTATTCGAATCCGCGTATTAATCTGACGTGT	51	YMKHCSSYSNPRINLTC	2
YISAWAVA+KRTCL+KC	2	0.002		ATGATGAAGCTTTGGGATAGTATTTTTGCTTGTTGTAATGTGAGGACTTGT	51	YMKLWDSIFACCNVRTC	2
YISFKNRVVQLIWQFEC	2	0.002		ATGATGAAGGAGTATTAGTTGAGTGATACTAATTGGAATCTTGATAGGTGT	51	YMKEY+LSDTNWNLDRC	2
YISLKDAKTSKNRICAC	2	0.002		ATGATGAAGTATCAGAAGGTTCTGAATCATCTGTAGTAGCCGGGGTGTTGT	51	YMKYQKVLNHL++PGCC	2
YISNLIVKQS+VAQKGC	2	0.002		ATGATGAAGTCGGATTGTCTTAATAATAAGAATGTGGTGATGGGTGCTTGT	51	YMKSDCLNNKNVVMGAC	2
YISRMDTVLGKLMKTNC	2	0.002		ATGATGAATAATACGATGTGTAGGCTTCGGGCGAATGTGCAGAGTAGTTGT	51	YMNNTMCRLRANVQSSC	2
YISVNWCMNFCFCIDGC	2	0.002		ATGATGAATACTCGTATTTTTGTGGTTAGGATTTATTAGATGAATAGTTGT	51	YMNTRIFVVRIY+MNSC	2
YISVSLSCV+IRVTNGC	2	0.002		ATGATGAATAGGAGTAATCCTACTAATGAGCATAATGTGCGTGTTCTGTGT	51	YMNRSNPTNEHNVRVLC	2
YITLDLVRTVVCCFTYC	2	0.002		ATGATGAATGGTCGGAGGAATTATGTTATGGTTACTGATAAGATGATGTGT	51	YMNGRRNYVMVTDKMMC	2
YITQR+QNFLCTHALAC	2	0.002		ATGATGAATTTGGATGAGATGGTTACGATTGATATGACGCGGACTACTTGT	51	YMNLDEMVTIDMTRTTC	2
YITRSNIMKV+MHKQHC	2	0.002		ATGATGAATTTTCATAATAGGGAGTCTGAGGCTAAGCGTGAGTTGCATTGT	51	YMNFHNRESEAKRELHC	2
YITYF+QWSRLHE+SQC	2	0.002		ATGATGACGATGAGTGATGTGATGTGTTAGAGTAATGGGTAGAAGTTTTGT	51	YMTMSDVMC+SNG+KFC	2
YIVFWLSENDLVMVIWC	2	0.002		ATGATGACGCGTCAGGTGCCGCATGCTAGGTTGGGTTGTAAGAATACTTGT	51	YMTRQVPHARLGCKNTC	2
YIVQCIKRGLYKYVAKC	2	0.002		ATGATGACTATGACGGCCGTGGATAAGCTTTGTCTGTAGACTGCGAAGTGT	51	YMTMTAVDKLCL+TAKC	2
YIVQRKKCICQAAPVCC	2	0.002		ATGATGACTCATGCGAAGCGTAAGACTATGCAGATGATGAAGTAGAATTGT	51	YMTHAKRKTMQMMK+NC	2
YIVYRLKNDLLYVARYC	2	0.002		ATGATGAGGATGGGTGCTATGTGGCTGCATATTTTGGTGACGGTGGCGTGT	51	YMRMGAMWLHILVTVAC	2
YIWNRYEFVEYKWLYSC	2	0.002		ATGATGAGGGATGTTATGATTAATGATAGGTAGAGTATTGTTGTTGTGTGT	51	YMRDVMINDR+SIVVVC	2
YIWNWLTMKLVDVLSLC	2	0.002		ATGATGAGTAGTATGAAGAGGCTGTCGAATATGTTGCGTGGTTTGAAGTGT	51	YMSSMKRLSNMLRGLKC	2
YIWRK+EESVICGYFYC	2	0.002		ATGATGATGAAGTGGTCGAAGTAGTTTCATACTAAGATGATGAGTACGTGT	51	YMMKWSK+FHTKMMSTC	2
YIWTWKQNVISLKLHVC	2	0.002		ATGATGATGAGGAGTACTTATATTAAGACGTTGCGTATTGAGGTGCTGTGT	51	YMMRSTYIKTLRIEVLC	2
YIWTY+Q+RCNNDRWKC	2	0.002		ATGATGATGATTCCTCCTGCTGAGACTGTTGATGATTCTATTGAGAGTTGT	51	YMMIPPAETVDDSIESC	2
YIWVVSSYISSYGNRSC	2	0.002		ATGATGATGGCGAAGACGGAGATTCAGGAGACGACTGAGGTTTGTGAGTGT	51	YMMAKTEIQETTEVCEC	2
YIWWINVGMVYTLVEWC	2	0.002		ATGATGCAGATTAGGATGTAGAAGAAGAGTCATGTGTCTGATGAAAAGTGT	51	YMQIRM+KKSHVSDEKC	2
YIYDIIRYVYTLVVDWC	2	0.002		ATGATGCAGGTTAAGAGTAATGTTGTTCATTCGGTTCATATTAGGGCTTGT	51	YMQVKSNVVHSVHIRAC	2
YIYIEDVNTHVLLCRRC	2	0.002		ATGATGCATCTTACGGCGGCGAGTTAGCTGACTAATGAGATGGAGACGTGT	51	YMHLTAAS+LTNEMETC	2
YIYRIDYGILRNRNEKC	2	0.002		ATGATGCCGCTGGTGTCTAGGGATTGTCTGGATATTAGGGTGGTTATGTGT	51	YMPLVSRDCLDIRVVMC	2
YIYWNVIYRFYEFILRC	2	0.002		ATGATGCGTCGGTTGGTTCGGCGGTGGCATGCTTGGTGGGGTATGTATTGT	51	YMRRLVRRWHAWWGMYC	2
YK+IG+LHMPRVTNPQC	2	0.002		ATGATGCTGAAGGCTAGTAGTACGATGATTAAGTTTATTAGGTATGATTGT	51	YMLKASSTMIKFIRYDC	2
YK+KN+GKSYVMWCNLC	2	0.002		ATGATGGAGAAGGCGCCTTCTAGTAGTCAGTAGAAGAAGCTGAGTAAGTGT	51	YMEKAPSSSQ+KKLSKC	2
YK+LNESKNIGL+SIYC	2	0.002		ATGATGGATAAGTATGATAAGGATGAGTAGGTGAATAGTGCTATGTATTGT	51	YMDKYDKDE+VNSAMYC	2
YK+MSVKHGAVEKFGQC	2	0.002		ATGATGGATAGTAATTGGCAGTAGCTGTCGTTGAGTCATCGTATTTAGTGT	51	YMDSNWQ+LSLSHRI+C	2
YK+MVASSAYVSAMDPC	2	0.002		ATGATGGATAGTCGTAATAGGAATGCTATTCGTCTTGAGTAGAAGAATTGT	51	YMDSRNRNAIRLE+KNC	2
YK+SKEDKSRLTTRTMC	2	0.002		ATGATGGATCCGAATTCTAAGACGGAGGTGCCGAGTTATTGTGAGAGTTGT	51	YMDPNSKTEVPSYCESC	2
YK+TNKQHIKCA+KDYC	2	0.002		ATGATGGCGCTGATGAAGACGGATCAGCCGAAGTGGTGGACGGGTCGGTGT	51	YMALMKTDQPKWWTGRC	2
YKAEILYGQVYSYMIDC	2	0.002		ATGATGGCTGGTAACTATGGGAAGCCGAAGTAGGGTCTTACGAAGAGTTGT	51	YMAGNYGKPK+GLTKSC	2
YKAHQVIQDTPHVHCMC	2	0.002		ATGATGGTGAGGAGGTATGCGGTGAGTGAGGATACTGATCCGAATGCGTGT	51	YMVRRYAVSEDTDPNAC	2
YKAKECAIYCVFGIYVC	2	0.002		ATGATGGTTTCGAGGTGGAATTGGAGGCTGCCGGTGAATAAGAGGGCGTGT	51	YMVSRWNWRLPVNKRAC	2
YKALMVYNDMMND+MKC	2	0.002		ATGATGGTTTTGATGAAGTGGCCGGATACTGCTGATTGTTAGATTAAGTGT	51	YMVLMKWPDTADC+IKC	2
YKAYDTWHWYKRMRYVC	2	0.002		ATGATGTACTGGCTAAGAATCTGGATTGTGAGTGTGATAGTTATCCATTGT	51	YMYWLRIWIVSVIVIHC	2
YKCKWNGLCDMCCDCSC	2	0.002		ATGATGTATAGTGAGAATGGTAATGCTAAGGATGTTAATAGTCAGATGTGT	51	YMYSENGNAKDVNSQMC	2
YKDRTRKTETVSIKV+C	2	0.002		ATGATGTATCTGGTGCGGATTGTTTATACGATGTATATGAGTAATAAGTGT	51	YMYLVRIVYTMYMSNKC	2
YKE+VLLLYLMLSDDDC	2	0.002		ATGATGTGTGATCGCTAGTGTAGTACGATGAGGATGCATGATAGGATGTGT	51	YMCDR+CSTMRMHDRMC	2
YKEAMYCTTSA+QCITC	2	0.002		ATGATGTTGGTGAAGGTTATTGGTACGGATGAGAAGGTGCATAAGTATTGT	51	YMLVKVIGTDEKVHKYC	2
YKECETRKQD+QEDAPC	2	0.002		ATGATGTTTGATACGTCTGTTAATAATGCTTATGCGAGTTAGCGTAATTGT	51	YMFDTSVNNAYAS+RNC	2
YKEILINSCADNWRNRC	2	0.002		ATGATGTTTGTGGAGTGGAAGAATGTTCAGGAGTCTTAGGATAAGAGTAATTGT	54	YMFVEWKNVQES+DKSNC	2
YKEN+LNISKKLVISCC	2	0.002		ATGATGTTTTGGATTACTTGGCAGAGGGCGCATAGTCAGATTCAGTTGTGT	51	YMFWITWQRAHSQIQLC	2
YKFMTTAIQ+GKKQ+GC	2	0.002		ATGATGTTTTGTTGGTATTGGGTGGTGATTTATCAGCCGGATGTGTATTGT	51	YMFCWYWVVIYQPDVYC	2
YKFWTKMTDISKYWMKC	2	0.002		ATGATGTTTTTTAGTAGTGAGATTACGTGGCTGTATACGTATACGACGTGT	51	YMFFSSEITWLYTYTTC	2
YKGRSNMYVESIIKSWC	2	0.002		ATGATTAAGATTGTGTGGGTGTTTGTTGAGGTGGCTTTTATTAAGGTGTGT	51	YIKIVWVFVEVAFIKVC	2
YKGTTITKNSRSAINYC	2	0.002		ATGATTAAGCTTGTTAATTGGAGTCATGCGAATTCGATGTGTCATGCTTGT	51	YIKLVNWSHANSMCHAC	2
YKHASVVLWHHIKIVLC	2	0.002		ATGATTAAGGATCTGGTGATGTAGATGACTTAGACGGCGAAGACTGTGTGT	51	YIKDLVM+MT+TAKTVC	2
YKHVGMSWVTFEHDSSC	2	0.002		ATGATTAAGGGGGGGACTAGGGGTATGGATGATCGGGCTTAGGGTTCTTGT	51	YIKGGTRGMDDRA+GSC	2
YKHVSN+YITVIVRKCC	2	0.002		ATGATTAATGGTAGTAGGAAGATGTAGGGTGAGTTGGATTAGCAGACTTGT	51	YINGSRKM+GELD+QTC	2
YKINGLYMNVAIENKTC	2	0.002		ATGATTAATGTGCAGAGGATTGAGAAGGAGTATATTTGGCCGTTGTTGTGT	51	YINVQRIEKEYIWPLLC	2
YKIQMKCEMNLKKNIKC	2	0.002		ATGATTACGAGGTCGAATATTATGAAGGTGTAGATGCATAAGCAGCATTGT	51	YITRSNIMKV+MHKQHC	2
YKIVTKITYNYESSVSC	2	0.002		ATGATTACGCAGAGGTAGCAGAATTTTCTGTGTACGCATGCTCTTGCGTGT	51	YITQR+QNFLCTHALAC	2
YKIWIMIEQDEMMLGAC	2	0.002		ATGATTACGTATTTTTAGCAGTGGTCTCGGCTGCATGAGTAGAGTCAGTGT	51	YITYF+QWSRLHE+SQC	2
YKIYVVFVCSLNVNLQC	2	0.002		ATGATTACTCTGGATCTTGTTCGGACTGTTGTTTGTTGTTTTACGTATTGT	51	YITLDLVRTVVCCFTYC	2
YKKDNHSTLEVQREM+C	2	0.002		ATGATTAGGCCTGGGAGTGTGAAGCAGAAGGTGAAGAAGAATTGTGAGTGT	51	YIRPGSVKQKVKKNCEC	2
YKKEKNSIYKSGEVKCC	2	0.002		ATGATTAGGTCGATGGAGGATACTTTTAATACGGATTCTGAGACTTGGTGT	51	YIRSMEDTFNTDSETWC	2
YKKFIRFCIFVLGRIC	2	0.002		ATGATTAGTAATTTGATTGTGAAGCAGTCTTAGGTGGCTCAGAAGGGTTGT	51	YISNLIVKQS+VAQKGC	2
YKKRYLFVSVILQYDSC	2	0.002		ATGATTAGTCGTATGGATACTGTGCTTGGTAAGTTGATGAAGACGAATTGT	51	YISRMDTVLGKLMKTNC	2
YKKVMCVWLNKNMRFAC	2	0.002		ATGATTAGTCTTAAGGATGCTAAGACTAGTAAGAATAGGATTTGTGCTTGT	51	YISLKDAKTSKNRICAC	2
YKKYNEVIMIKKS+MLC	2	0.002		ATGATTAGTGCGTGGGCTGTTGCGTAGAAGAGGACTTGTTTGTAGAAGTGT	51	YISAWAVA+KRTCL+KC	2
YKL+NKILRKWR+MNLC	2	0.002		ATGATTAGTGTTAATTGGTGTATGAATTTTTGTTTTTGTATTGATGGTTGT	51	YISVNWCMNFCFCIDGC	2
YKLIDL+ATKLRR+VEC	2	0.002		ATGATTAGTTTTAAGAATAGGGTTGTGCAGCTGATTTGGCAGTTTGAGTGT	51	YISFKNRVVQLIWQFEC	2
YKLNKNYYDRYEKSNKC	2	0.002		ATGATTATGATGAATAATGTTTGGAATGAGGATAATGTTAGTGATAAGTGT	51	YIMMNNVWNEDNVSDKC	2
YKLTHKVNVEYQR++WC	2	0.002		ATGATTATTAAGCTGAAGGTGATTGTGACGAGTAAGTATAAGCAGAATTGT	51	YIIKLKVIVTSKYKQNC	2
YKMITIK+VNFGWIKAC	2	0.002		ATGATTATTACTCGTAAGTATGTGAAGTATTATATGGTTAATAGTTCTTGT	51	YIITRKYVKYYMVNSSC	2
YKMSICGNENYIRLFVC	2	0.002		ATGATTATTATGATTCTTTTTCGGTATATTCTTTGGTGGACTATGAGGTGT	51	YIIMILFRYILWWTMRC	2
YKMYSHTTETTAKKIVC	2	0.002		ATGATTATTCTGAATTTTGGTAGGGAGCATCTGTGGTTGAGGACTAGGTGT	51	YIILNFGREHLWLRTRC	2
YKNACIKIEIKLYTVGC	2	0.002		ATGATTATTGCGAAGCGGATTTCTACGTATCCTAATTTGAAGTCGACTTGT	51	YIIAKRISTYPNLKSTC	2
YKNCMWGIYWSKFLFNC	2	0.002		ATGATTATTGTGGATCTTTCGATTGGTCATACTTGGCGTAATTTGAAGTGT	51	YIIVDLSIGHTWRNLKC	2
YKNDR+NGIKYENTNKC	2	0.002		ATGATTATTGTTGAGCGTGATGTTTTTAGGATTTCGCTTATGATTAATTGT	51	YIIVERDVFRISLMINC	2
YKNFQFYLIIILRSSSC	2	0.002		ATGATTATTTATGAGGTGTTTTTTCGTTGTGAGATTCTGGGTAAGAATTGT	51	YIIYEVFFRCEILGKNC	2
YKNMLRSQHNAPKKPTC	2	0.002		ATGATTATTTGTACTTGGGCGAGGTTTGAGGTGAAGGCGCTGATTGTGTGT	51	YIICTWARFEVKALIVC	2
YKNRSINI++FATNCVC	2	0.002		ATGATTCAGAGTAGGTAGTGTAGGAATATGGTGCAGAATGATGTGTAGTGT	51	YIQSR+CRNMVQNDV+C	2
YKNWWKLVPIHKELFRC	2	0.002		ATGATTCATTATCCTAAGATTAGGACGATTCCTATGAGGGATACTATGTGT	51	YIHYPKIRTIPMRDTMC	2
YKPAAAE+VKHRQMFMC	2	0.002		ATGATTCATTGGCTGTGGATTCTGTATAGGAAGTATAATGATTATGTTTGT	51	YIHWLWILYRKYNDYVC	2
YKPTFT+QNFKHDMM+C	2	0.002		ATGATTCCGCAGAAGAATATTTATAAGAATAATAATGTGACGAATCATTGT	51	YIPQKNIYKNNNVTNHC	2
YKPWWIQHCRYSSYDTC	2	0.002		ATGATTCGGATTCTGCAGAATGTGTATCATCAGTTGAGGCATTTTAATTGT	51	YIRILQNVYHQLRHFNC	2
YKQKMRTMLFLGKKDPC	2	0.002		ATGATTCTGGCTTATTCTAATGTTGAGTGTAAGAGTTGTTATAATTTGTGT	51	YILAYSNVECKSCYNLC	2
YKQSVGTIHMKENIAPC	2	0.002		ATGATTGAGCTGCGTTTGGTTATTAAGTATTATTTTGATAATATTACTTGT	51	YIELRLVIKYYFDNITC	2
YKRCCLPKEKKMNYYSC	2	0.002		ATGATTGATGCTTAGCGGAGTGATAATTCGATTTAGGAGAAGCATTTGTGT	51	YIDA+RSDNSI+EKHLC	2
YKRHTLSNTRNDPDSYC	2	0.002		ATGATTGGTAAGAGTAAGGTTTGGGATAAGGATAGGAATGAGAATGTTTGT	51	YIGKSKVWDKDRNENVC	2
YKRIG+RSVYIWKTGIC	2	0.002		ATGATTGGTGTTTTTAGTGTGTTTATTATGAGTAAGAGTGTGAACGTGTGT	51	YIGVFSVFIMSKSVNVC	2
YKRKKFWPVNKLLCIRC	2	0.002		ATGATTGTGCAGCGGAAGAAGTGTATTTGTCAGGCGGCGCCTGTTTGTTGT	51	YIVQRKKCICQAAPVCC	2
YKRKSFFSYGWHVDWVC	2	0.002		ATGATTGTGCAGTGTATTAAGCGTGGGTTGTATAAGTATGTTGCTAAGTGT	51	YIVQCIKRGLYKYVAKC	2
YKRLY+CLIWHEMYFEC	2	0.002		ATGATTGTGTATAGGTTGAAGAATGATTTGTTGTATGTGGCTCGTTATTGT	51	YIVYRLKNDLLYVARYC	2
YKRPNIVELDFSCSANC	2	0.002		ATGATTGTGTTTTGGTTGAGTGAGAATGATCTGGTGATGGTGATTTGGTGT	51	YIVFWLSENDLVMVIWC	2
YKRQYRNFVMNERATTC	2	0.002		ATGATTTATAGGATTGATTATGGTATTTTGAGGAATAGGAATGAGAAGTGT	51	YIYRIDYGILRNRNEKC	2
YKRSERN+PWTMNVRIC	2	0.002		ATGATTTATATTGAGGATGTGAATACTCATGTGCTGTTGTGTAGGCGTTGT	51	YIYIEDVNTHVLLCRRC	2
YKRSRKNWPKKNIMPTC	2	0.002		ATGATTTATGATATTATTAGGTATGTTTATACGCTGGTGGTGGATTGGTGT	51	YIYDIIRYVYTLVVDWC	2
YKSATSKWTYNDTNKRC	2	0.002		ATGATTTATTGGAATGTGATTTATAGGTTTTATGAGTTTATTCTTAGGTGT	51	YIYWNVIYRFYEFILRC	2
YKSGKIIKFELIVYRVC	2	0.002		ATGATTTCTGTGTCGCTGAGTTGTGTGTAGATTAGGGTGACTAATGGTTGT	51	YISVSLSCV+IRVTNGC	2
YKSGTWDGMPRQRKSCC	2	0.002		ATGATTTGGAATAGGTATGAGTTTGTGGAGTATAAGTGGTTGTATTCGTGT	51	YIWNRYEFVEYKWLYSC	2
YKSMQFETDRQLVETTC	2	0.002		ATGATTTGGAATTGGTTGACGATGAAGTTGGTTGATGTGTTGAGTCTTTGT	51	YIWNWLTMKLVDVLSLC	2
YKSTLNQIVRITDVVDC	2	0.002		ATGATTTGGACGTACTAGCAGTAGCGGTGTAATAATGATCGTTGGAAGTGT	51	YIWTY+Q+RCNNDRWKC	2
YKTEMMTKQLSWLMDMC	2	0.002		ATGATTTGGACTTGGAAGCAGAATGTTATTAGTTTGAAGCTGCATGTTTGT	51	YIWTWKQNVISLKLHVC	2
YKTKKPVQTTEWTHSRC	2	0.002		ATGATTTGGCGTAAGTAGGAGGAGTCGGTGATTTGTGGTTATTTTTATTGT	51	YIWRK+EESVICGYFYC	2
YKTR+DYNTSWSFDEVC	2	0.002		ATGATTTGGGTGGTTAGTAGTTATATTAGTAGTTATGGGAATAGGTCGTGT	51	YIWVVSSYISSYGNRSC	2
YKTRRESKKWLYVYRTC	2	0.002		ATGATTTGGTGGATTAATGTTGGGATGGTGTATACGCTGGTTGAGTGGTGT	51	YIWWINVGMVYTLVEWC	2
YKTSMRLIVIADNLPRC	2	0.002		ATGATTTGTATTGGTTTTATTAATGATAGTTAGAAGAGTTGGAGTTCGTGT	51	YICIGFINDS+KSWSSC	2
YKTSRHNNLRDETMLQC	2	0.002		ATGATTTTGCTGCATTATATGTGGGATCTGCCGAGGCAGTGTCTTGCGTGT	51	YILLHYMWDLPRQCLAC	2
YKTTFSSQLKEYRKLCC	2	0.002		ATGATTTTGCTTCAGAATGTTTTTAATCTTGTGAGGAAGGTGTTTTGGTGT	51	YILLQNVFNLVRKVFWC	2
YKTTHTISWTTPMKKDC	2	0.002		ATGCAGAAGAAGGTGTATCTTATTATTAAGATTGGTCTGGAGTTTGATTGT	51	YQKKVYLIIKIGLEFDC	2
YKVDNNNKNYHNITNLC	2	0.002		ATGCAGAAGAATTGTGTGGAGAAGAGGACGACTGCGATTACGACTCAGTGT	51	YQKNCVEKRTTAITTQC	2
YKVFKMKSVNDCFNVYC	2	0.002		ATGCAGAAGAATTTTAGGATTAAGGTGCTTTTTAAGACTTGTTGTCTTTGT	51	YQKNFRIKVLFKTCCLC	2
YKVKQQKYTNTLASEIC	2	0.002		ATGCAGAAGAGGATGTTGTAGGATTAGAAGATTATTAGTATGGAGAGGTGT	51	YQKRML+D+KIISMERC	2
YKVRPKTTVN+KK++NC	2	0.002		ATGCAGAAGAGGTTTGATGTTGATTATAGGATGATTAATGATAATACTTGT	51	YQKRFDVDYRMINDNTC	2
YKVTWSTYTEVVTITYC	2	0.002		ATGCAGAAGGAGTATCCGATTTTTATTGATGCTATGTGTACGAGGGTGTGT	51	YQKEYPIFIDAMCTRVC	2
YKVWNRILKTCSA+GYC	2	0.002		ATGCAGAAGTAGTGGGATTTTCTTTTTGTGAATGATGGTCTTTAGCGTTGT	51	YQK+WDFLFVNDGL+RC	2
YKWILRSKSSRLETKDC	2	0.002		ATGCAGAAGTTGCAGAATTCGATGATGGAGAGTACTTTGGATAATGTTTGT	51	YQKLQNSMMESTLDNVC	2
YKWYIKYVCSRVKIIEC	2	0.002		ATGCAGAATAGGTTGGCGCGGAAGTTTACTAATACGTATCATTGTATTTGT	51	YQNRLARKFTNTYHCIC	2
YKY+PANRHCLRSTGYC	2	0.002		ATGCAGAATTTTGAGAGGATGATGGAGATTTCGAAGTCGGATGTGGAGTGT	51	YQNFERMMEISKSDVEC	2
YKYHAGNTKGVCEQPRC	2	0.002		ATGCAGACGACGAATAATGATGATTATCAGCCTTATGTGACGTAGAATTGT	51	YQTTNNDDYQPYVT+NC	2
YKYNMSCVVDWKWWYLC	2	0.002		ATGCAGACGATTAGGCTGTGGAAGAAGCAGCGGATGTATACGAATGTTTGT	51	YQTIRLWKKQRMYTNVC	2
YKYRKIINITFM+SMGC	2	0.002		ATGCAGACTAATAGTAGGTTTATTATTACTTTGAGTAGGAATAATGCGTGT	51	YQTNSRFIITLSRNNAC	2
YKYVI+QIELVKMRAQC	2	0.002		ATGCAGAGGTGTGATATGAAGTGTTTTTTGAATGGTTGTTGTGCTTATTGT	51	YQRCDMKCFLNGCCAYC	2
YKYVMLSKGVDD+MIWC	2	0.002		ATGCAGATTCATGATATTTATATTATTTGGAAGAATGAGTATTGTTATTGT	51	YQIHDIYIIWKNEYCYC	2
YL++DSRSWSRHTVKEC	2	0.002		ATGCAGATTCTGAATAAGGTGATTAATGAGAGTATGTTGGTTAATAAGTGT	51	YQILNKVINESMLVNKC	2
YL+GRSKTMENVRYQKC	2	0.002		ATGCAGATTGATATTAAGGGTATTTATTTGGCGGTGCTGTATTTTTTGTGT	51	YQIDIKGIYLAVLYFLC	2
YL+NGANATIHCTKNGC	2	0.002		ATGCAGCAGAATTAGCGTAATAGTAGTCTGAAGACGCCTAATGAGGAGTGT	51	YQQN+RNSSLKTPNEEC	2
YL+RCREFDYSMASRDC	2	0.002		ATGCAGCCGGGTCATAATTTTGATTTTTGGATTCTGTTGAGGCCGTGTTGT	51	YQPGHNFDFWILLRPCC	2
YL+VINK+SNRLVRMKC	2	0.002		ATGCAGCGGTGTAAGCATAGGGTGAGGAATGATAGTGATCGTATGAAGTGT	51	YQRCKHRVRNDSDRMKC	2
YLACGNTQIIWVRILSC	2	0.002		ATGCAGCTGAAGCCTGTGCATATGGCGTATTTTAAGAGTAGTGGTGTTTGT	51	YQLKPVHMAYFKSSGVC	2
YLAINGIWTVTTVSYTC	2	0.002		ATGCAGGAGACTAGGGATCTGTAGCTGGAGCAGTATAGTCATACTTCGTGT	51	YQETRDL+LEQYSHTSC	2
YLARPDPQVMVINYQKC	2	0.002		ATGCAGGAGCTTACGGATAAGTGTGTTCGTAAGATGCTTCAGGGGATGTGT	51	YQELTDKCVRKMLQGMC	2
YLARRTNAKSI+NCLLC	2	0.002		ATGCAGGATATGTCGGATAAGAGGATGCGGACGAATTGTTCTATGACTTGT	51	YQDMSDKRMRTNCSMTC	2
YLARYA+TVQYLVRRTC	2	0.002		ATGCAGGATCAGTGGAGGTTTGCTGGGCAGATGAGTAGTGGGAGGAAGTGT	51	YQDQWRFAGQMSSGRKC	2
YLCEKILEVFLRVADAC	2	0.002		ATGCAGGATGAGGCTAGTAGGCCTGTTCTTAATTAGAATTAGTCGATGTGT	51	YQDEASRPVLN+N+SMC	2
YLCHT+DTLNIGAKQFC	2	0.002		ATGCAGGATTATCGGCATGTTACGAAGACTAATATTTGTTAGGCGACTTGT	51	YQDYRHVTKTNIC+ATC	2
YLDASDEIWYNARATAC	2	0.002		ATGCAGTCGCTTTTGCGGCGTATGAGTAAGGTGAAGGATCGGAAGACTTGT	51	YQSLLRRMSKVKDRKTC	2
YLDNK+CVQS+NYK+WC	2	0.002		ATGCAGTCTGCTATGGATAGTAGTTCGGAGCAGGAGAATACTGAGCCGTGT	51	YQSAMDSSSEQENTEPC	2
YLELLRMMQVNVRVRSC	2	0.002		ATGCAGTGGTGTATTAGGCAGGTGTGGGGTAGTAATTGGATTGAGAATTGT	51	YQWCIRQVWGSNWIENC	2
YLERIRE+HDH+QDHVC	2	0.002		ATGCAGTTTAGGAGTCCTGGTCCTCTGCTGAGGGCTACGACGACTAGGTGT	51	YQFRSPGPLLRATTTRC	2
YLEVYKSSWNSKKLWPC	2	0.002		ATGCATAAGAGGTGGTGTGGGTCTCCGAGTTAGACTAAGTCTAGTGAGTGT	51	YHKRWCGSPS+TKSSEC	2
YLFCML+IDEYGLYNVC	2	0.002		ATGCATAAGGTTTCGTATGAGTAGCCGAATGCGTAGAAGACTACTAATTGT	51	YHKVSYE+PNA+KTTNC	2
YLFQNLLLRWNRRTRSC	2	0.002		ATGCATAAGTTGGCTGGGATGTGGACTGTGTCGGTTTTGCCTATGGTTTGT	51	YHKLAGMWTVSVLPMVC	2
YLG++MKSKNARRHLRC	2	0.002		ATGCATAATATGTATGGGAGGCGTTCTGTGGGTGCGGAGATGGTGTATTGT	51	YHNMYGRRSVGAEMVYC	2
YLHNYISRYNQIDMPGC	2	0.002		ATGCATACGCGTTATTTTACTGAGGTTAGTTTGACGGAGAATCCGCAGTGT	51	YHTRYFTEVSLTENPQC	2
YLIGKTSLLSSLTCLGC	2	0.002		ATGCATAGGGAGAAGCGGTCGAAGAGTGATACGAGGACTGATCCTGAGTGT	51	YHREKRSKSDTRTDPEC	2
YLIWENESDMNIVLIVC	2	0.002		ATGCATAGGGATATGCCGAAGTAGCCGTAGTATAAGATTTAGCTTCATTGT	51	YHRDMPK+P+YKI+LHC	2
YLKD+QTQCDRGIPSNC	2	0.002		ATGCATAGTAAGGGTTTTAAGTGGTGGATTAAGAATCTGTGGTGGTGGTGT	51	YHSKGFKWWIKNLWWWC	2
YLKFMWEI+RKRDLDQC	2	0.002		ATGCATAGTTGTAAGCGTAGGCTGACGGAGTTTGGTAAGATGGAGCAGTGT	51	YHSCKRRLTEFGKMEQC	2
YLKPC+LRDTWHTIAEC	2	0.002		ATGCATAGTTGTTCGCAGACTTGGAGGAAGAATAGTATGAGGTTTGCTTGT	51	YHSCSQTWRKNSMRFAC	2
YLKPCNAMRYYRSRN+C	2	0.002		ATGCATATTACGTGGTTTTTGAAGATTGCTATTAGGAAGTCTGTTGATTGT	51	YHITWFLKIAIRKSVDC	2
YLKRSNSLHHRRIPVKC	2	0.002		ATGCATATTTATGCGGTGATGAGTGTTTATAATCGGTCTAAGGAGTGGTGT	51	YHIYAVMSVYNRSKEWC	2
YLKTPKRPATQKTGTDC	2	0.002		ATGCATCAGAATCCGAGTAAGATTAATCAGAGGCCGACGCCGAAGCCGTGT	51	YHQNPSKINQRPTPKPC	2
YLLCSTSIVDGTLYWHC	2	0.002		ATGCATCAGGATCGGTGTGCGATTACGACTATTACTCGGAGTGAGCCGTGT	51	YHQDRCAITTITRSEPC	2
YLLFENLIKRHEKRSEC	2	0.002		ATGCATCATAGTTGGTATGAGATGACTCTGGTGAAGTTGTATGTGCATTGT	51	YHHSWYEMTLVKLYVHC	2
YLLKKRWIDNI+KYKSC	2	0.002		ATGCATCATGGGTGGACTAAGATTGCTAATGAGGCTATTTTGAGTATGTGT	51	YHHGWTKIANEAILSMC	2
YLLRDNYKWWKPSTL+C	2	0.002		ATGCATCCGCTGTCGGCGATGTTTAGGCAGGAGAAGATTTTTAGTGCTTGT	51	YHPLSAMFRQEKIFSAC	2
YLMIGASILWWLCKDLC	2	0.002		ATGCATCTGGAGCTGTATAATTTTGGGAATGGTCGTTTGTTGTTGTGGTGT	51	YHLELYNFGNGRLLLWC	2
YLMIYNRSIRWDRNMNC	2	0.002		ATGCATCTTGATATGTATTATCGTAAGTTTATGCCGGTTACTCATACTTGT	51	YHLDMYYRKFMPVTHTC	2
YLMLWRIFCMLLVIEEC	2	0.002		ATGCATGAGAAGAAGACGAAGTAGTGT	27	YHEKKTK+C	2
YLMVWTVYGWSIVHQAC	2	0.002		ATGCATGAGGATGGGTGTAATACTGATACGCGTATGCGTAGGAAGTGGTGT	51	YHEDGCNTDTRMRRKWC	2
YLNHHTKERN+NG+IGC	2	0.002		ATGCATGAGGCGAAGCTTGTGCATGCTAATGATGTTTTGCAGCTTCAGTGT	51	YHEAKLVHANDVLQLQC	2
YLNILERGAIGNWKLNC	2	0.002		ATGCATGATAGTATTTTTCCGTGGGTTAGTGTGCTTTCGATTCCTGATTGT	51	YHDSIFPWVSVLSIPDC	2
YLNLTFNKKAGE+HHAC	2	0.002		ATGCATGATATTAAGATTTGGACTGTTGATAGTACGAATGTGATTAATTGT	51	YHDIKIWTVDSTNVINC	2
YLNQKTVMDKESGTPYC	2	0.002		ATGCATGATCCGTGGTATACGATGTAGACTATGAATATGAGGTGGAAGTGT	51	YHDPWYTM+TMNMRWKC	2
YLNVVDVNLCLSYRCPC	2	0.002		ATGCATGATTTGTTGTATGATTTGAGTCTGTGGAAGATTTTTGTTGGGTGT	51	YHDLLYDLSLWKIFVGC	2
YLQNRAYFDDSMGIEKC	2	0.002		ATGCATGGGCGTAAGACGCAGACTCTTCGTAATCCTACTATGCGTGATTGT	51	YHGRKTQTLRNPTMRDC	2
YLRGCDRLLRYKTDSYC	2	0.002		ATGCATGGTTTGCGTGCTATGTATTTGCATGCTGAGATGATTCATTATTGT	51	YHGLRAMYLHAEMIHYC	2
YLRINRTAQTNITYWTC	2	0.002		ATGCATGTCTTTCATTATTTTTGTGGTCGTACGCAGTTGACGTATGTTTGT	51	YHVFHYFCGRTQLTYVC	2
YLRLQYYRKITVILRQC	2	0.002		ATGCATGTGATTTATAGTTGTAAGCAGAGAGTGTGTGCTAGTTATATGTGT	51	YHVIYSCKQRVCASYMC	2
YLRTYVNRRENYPDIVC	2	0.002		ATGCATGTGTGGTGTAGTAATGTGACGTATGGTTTTGATGGGGCTACGTGT	51	YHVWCSNVTYGFDGATC	2
YLRVTIWKYDVLYQLTC	2	0.002		ATGCATTAGTCGATTTATGGGATTCAGATGTAGAGGTCTGAGGAGCCGTGT	51	YH+SIYGIQM+RSEEPC	2
YLRWL+KCSMRTSGDPC	2	0.002		ATGCATTCGACTAAGAAGAGTACTGATGAGTCTAAGTGTCTGAGGCTGTGT	51	YHSTKKSTDESKCLRLC	2
YLS+DTLMRV+NDSRSC	2	0.002		ATGCATTGGGATTATAAGATTGAGATTATTATGTGTGAGTTTGGGATTTGT	51	YHWDYKIEIIMCEFGIC	2
YLSIRTVVCIMTAPCGC	2	0.002		ATGCATTGTAAGAGGTATCGGGTGCCTAGGGATGCTAGTCATCCTCATTGT	51	YHCKRYRVPRDASHPHC	2
YLSLRWY+SYIGKDSDC	2	0.002		ATGCATTGTAATCATGGGGTTGCGTGTTTGAAGATTAGTTTGTTGTATTGT	51	YHCNHGVACLKISLLYC	2
YLSSEYYYKKHPFKTMC	2	0.002		ATGCATTGTGAGCGGAATGTGACTAGTATGTAGTGGGTGAATAATACTTGT	51	YHCERNVTSM+WVNNTC	2
YLTCRGS+TSETRPTKC	2	0.002		ATGCATTTGTTTATGAGGAGTCCTAGTATGCTGAGTATTAATTGGTGTTGT	51	YHLFMRSPSMLSINWCC	2
YLTICYSNVLFICIACC	2	0.002		ATGCCGAATAAGATTCTGAAGTCGGTGTCGAAGGGTGCGGGTAAGCATTGT	51	YPNKILKSVSKGAGKHC	2
YLTPGLNRTRTIKM+AC	2	0.002		ATGCCGACTAGGTTGCGTGTTAAGCAGGGTAATTGGACGACTTTGAATTGT	51	YPTRLRVKQGNWTTLNC	2
YLTVNIGTPFTIQTYDC	2	0.002		ATGCCGAGTTGGGTTAGGACTTCGACGCGGCGTACTGATCCGGAGTGTTGT	51	YPSWVRTSTRRTDPECC	2
YLTYNAPVHLSILQPRC	2	0.002		ATGCCGATTTGTAAGGATATTTCTAAGCATACTCCGGGGATGTTTAGTTGT	51	YPICKDISKHTPGMFSC	2
YLVDRFSKESSLDSLRC	2	0.002		ATGCCGCAGGATAATAATAGTAATCATTGGTCGGAGATTAGTGGGTTGTGT	51	YPQDNNSNHWSEISGLC	2
YLVIYDDCAKECQVKVC	2	0.002		ATGCCGCCGGGTGATACTATGCATGTTAATATTAGGAAGGTTGCTTCGTGT	51	YPPGDTMHVNIRKVASC	2
YLVIYMDGRTKVCELNC	2	0.002		ATGCCGGAGAGTGCGTAGACGGGTATTGATCGTTAGTTGTATTGTGAGTGT	51	YPESA+TGIDR+LYCEC	2
YLVYQKKDVRVIKRICC	2	0.002		ATGCCGGATATGAAGAATGGGAGTAGGTTTTCTCGCGTGACTACGCAGTGT	51	YPDMKNGSRFSRVTTQC	2
YLVYWQHRNHLLVLWLC	2	0.002		ATGCCGGTTGCTGAGAATAGGGTTATTCAGTGTTGTCAGCATACTTAGTGT	51	YPVAENRVIQCCQHT+C	2
YLWIKSLFHYIITHSVC	2	0.002		ATGCCGGTTTATCGTAAGGTGGCGGGGTATTGGAGTGGGATTGTTTGGTGT	51	YPVYRKVAGYWSGIVWC	2
YLWLKTLCDTKMRMITC	2	0.002		ATGCCGTAGATGGAGTTTACGTAGACTGGTAGTGATGATGATCGTATTTGT	51	YP+MEFT+TGSDDDRIC	2
YLWMENCRIKSLIHKLC	2	0.002		ATGCCGTATGTGCAGAGGATGAATGCGAATGGTAAGAGTGTCATGGGTTGT	51	YPYVQRMNANGKSVMGC	2
YLWNDYALTELYTKLYC	2	0.002		ATGCCGTTGATTAGGGATTGTTGGGATTTGCGTAGGGAGATGATTGATTGT	51	YPLIRDCWDLRREMIDC	2
YLWNPYEKLT+IMFKLC	2	0.002		ATGCCTAAGGGGTATGTTAAGGTGTATGAGATGGCGATTAGTGTGTCGTGT	51	YPKGYVKVYEMAISVSC	2
YLWNWMIEIMVNTYKTC	2	0.002		ATGCCTAATCTTGTGAGTGCGGAGTATTATACGAATAGGTGGAGGTGTTGT	51	YPNLVSAEYYTNRWRCC	2
YLYDSSRYEPN+EHGNC	2	0.002		ATGCCTAATTTGTTTTATTTGAGGTTTAGTGAGTATAGTCTGACTGCTTGT	51	YPNLFYLRFSEYSLTAC	2
YLYEN+TSVCMSGDKSC	2	0.002		ATGCCTACGTAGTAGTCGATGCAGAAGGATACGGATAATTAGAATGGGTGT	51	YPT++SMQKDTDN+NGC	2
YLYGLDK+LLR+KN+RC	2	0.002		ATGCCTACTTGTACGAGTGAGGAGATGAGGATGCCGTATCATGGTACGTGT	51	YPTCTSEEMRMPYHGTC	2
YLYKSILHMKFVVLVVC	2	0.002		ATGCCTATTATGTATTAGGTTATGGCTAAGAAGAATTTTTGTAGTATGTGT	51	YPIMY+VMAKKNFCSMC	2
YLYLFWCLRISFDRNPC	2	0.002		ATGCCTGTGTAGAGTTGGAATCTTAATAGTCAGGCTCCTCGGTGGCCGTGT	51	YPV+SWNLNSQAPRWPC	2
YLYTASIGMSTTA+DYC	2	0.002		ATGCGGAAGATGGATTGTCTGCGGAGGTGGAGTAGGAAGATTGATAATTGT	51	YRKMDCLRRWSRKIDNC	2
YMAGNYGKPK+GLTKSC	2	0.002		ATGCGGAGTTTGTGGCAGGGGTATAAGCCTTATAATATGAAGTAGGCGTGT	51	YRSLWQGYKPYNMK+AC	2
YMALMKTDQPKWWTGRC	2	0.002		ATGCGGATTATGATTAAGGTTTATATTGAGAGGTAGTTGTATAAGAAGTGT	51	YRIMIKVYIER+LYKKC	2
YMCDR+CSTMRMHDRMC	2	0.002		ATGCGGATTGTTATGGCGCATGTTGCGATTTTTGATGTTTATTGGCCTTGT	51	YRIVMAHVAIFDVYWPC	2
YMDKYDKDE+VNSAMYC	2	0.002		ATGCGGCAGCAGTGGCCGAGTAGTCATGCTATGCCTGCGCCGACGTAGTGT	51	YRQQWPSSHAMPAPT+C	2
YMDPNSKTEVPSYCESC	2	0.002		ATGCGGCATGATGAGCAGAAGAATGATATGTCGAAGAATAAGAATTATTGT	51	YRHDEQKNDMSKNKNYC	2
YMDSNWQ+LSLSHRI+C	2	0.002		ATGCGGCATTAGGAGGATGAGATGATGAATAGTCGTGGTAGGCCTGGGTGT	51	YRH+EDEMMNSRGRPGC	2
YMDSRNRNAIRLE+KNC	2	0.002		ATGCGGCGTACTGGTGGGGAGAGTATTCCTGCGACTCATACGATGAAGTGT	51	YRRTGGESIPATHTMKC	2
YMEKAPSSSQ+KKLSKC	2	0.002		ATGCGGCGTTGTTTGCATAATTTGAATCTGTAGTTGGTGAAGTGTAAGTGT	51	YRRCLHNLNL+LVKCKC	2
YMFCWYWVVIYQPDVYC	2	0.002		ATGCGGGATGATTCGTGTTATCATGTGCATTATCTGCATAAGAATCCGTGT	51	YRDDSCYHVHYLHKNPC	2
YMFDTSVNNAYAS+RNC	2	0.002		ATGCGGTATAATCATGTGTGTATGCATGTGCCTATTATGCAGAAGAGTTGT	51	YRYNHVCMHVPIMQKSC	2
YMFFSSEITWLYTYTTC	2	0.002		ATGCGTAGGTATCTGGTTCCTGAGTAGCATAGTAATGATTCTATGAATTGT	51	YRRYLVPE+HSNDSMNC	2
YMFVEWKNVQES+DKSNC	2	0.002		ATGCGTAGTATGATTAATCCGCTTACGTCTAGTGGGCTGTAGCCGACTTGT	51	YRSMINPLTSSGL+PTC	2
YMFWITWQRAHSQIQLC	2	0.002		ATGCGTATGTGGTTGTGGGTTGGTATTAATATTGTGTTTATTATGCATTGT	51	YRMWLWVGINIVFIMHC	2
YMHLTAAS+LTNEMETC	2	0.002		ATGCGTATGTTGAAGATTGAGATGATGGTTAATCCGTATGATTAGAGGAATTGT	54	YRMLKIEMMVNPYD+RNC	2
YMKEY+LSDTNWNLDRC	2	0.002		ATGCGTATTATTATTCAGTATAGTATTCTTATTGAGGATAGGGTGAATTGT	51	YRIIIQYSILIEDRVNC	2
YMKHCSSYSNPRINLTC	2	0.002		ATGCGTGAGGAGGATAATGATGTGAAGGATAGGAAGGAGCTTTTTACGTGT	51	YREEDNDVKDRKELFTC	2
YMKINM+CNTMTTAA+C	2	0.002		ATGCGTGGTTTTTATAATTGGTATTATGTTAAGTTTAATAGTTATCTGTGT	51	YRGFYNWYYVKFNSYLC	2
YMKKVRVHYFYSTNDFC	2	0.002		ATGCGTGTGAGGTTGTCGAAGTCTGAGAGTAAGAATGGTGAGACGAGTTGT	51	YRVRLSKSESKNGETSC	2
YMKLWDSIFACCNVRTC	2	0.002		ATGCGTGTGATTGTGAAGTGGATTAGGTGGAGTCAGTATATTAGGGATTGT	51	YRVIVKWIRWSQYIRDC	2
YMKRARLRYTENCKNTC	2	0.002		ATGCGTGTTACGTGGGATTCGGATACGTCTCAGTGTGATCGGCATTTGTGT	51	YRVTWDSDTSQCDRHLC	2
YMKSDCLNNKNVVMGAC	2	0.002		ATGCGTTAGCGGTCGCAGGAGTGGATTGAGTCGAAGTTGCATAAGGCTTGT	51	YR+RSQEWIESKLHKAC	2
YMKSHVLYSVYRQAHQC	2	0.002		ATGCGTTATAATGGTGATACGATGAAGGCTGCGAAGCTTACGATTTTTTGT	51	YRYNGDTMKAAKLTIFC	2
YMKSTSQVITVLIKLFC	2	0.002		ATGCGTTATCAGAATAATCATACTAAGAGGAAGGAGCGTTATTGTATTTGT	51	YRYQNNHTKRKERYCIC	2
YMKT+NNQSRMNLKHWC	2	0.002		ATGCGTTTGACGGCTAATGGTGTTCATATTCTTATTACTAATGAGGTTTGT	51	YRLTANGVHILITNEVC	2
YMKYQKVLNHL++PGCC	2	0.002		ATGCGTTTTAGTGAGCATAGGTATGAGAATAAGTATCAGATGTTTAGTTGT	51	YRFSEHRYENKYQMFSC	2
YMLKASSTMIKFIRYDC	2	0.002		ATGCTGAAGACTCCGAAGAGGCCGGCGACGCAGAAGACTGGTACTGATTGT	51	YLKTPKRPATQKTGTDC	2
YMLVKVIGTDEKVHKYC	2	0.002		ATGCTGAAGCCTTGTAATGCGATGAGGTATTATAGGTCGAGGAATTAGTGT	51	YLKPCNAMRYYRSRN+C	2
YMMAKTEIQETTEVCEC	2	0.002		ATGCTGAGTTAGGATACGTTGATGCGTGTGTAGAATGATTCTCGTTCTTGT	51	YLS+DTLMRV+NDSRSC	2
YMMIPPAETVDDSIESC	2	0.002		ATGCTGATGCTGTGGAGGATTTTTTGTATGTTGCTGGTGATTGAGGAGTGT	51	YLMLWRIFCMLLVIEEC	2
YMMKWSK+FHTKMMSTC	2	0.002		ATGCTGATTGGTAAGACGAGTCTTCTGTCGTCGCTTACTTGTCTGGGTTGT	51	YLIGKTSLLSSLTCLGC	2
YMMRSTYIKTLRIEVLC	2	0.002		ATGCTGCTGAAGAAGAGGTGGATTGATAATATTTAGAAGTATAAGAGTTGT	51	YLLKKRWIDNI+KYKSC	2
YMNFHNRESEAKRELHC	2	0.002		ATGCTGGATAATAAGTAGTGTGTGCAGAGTTAGAATTATAAGTAGTGGTGT	51	YLDNK+CVQS+NYK+WC	2
YMNGRRNYVMVTDKMMC	2	0.002		ATGCTGGCTATTAATGGTATTTGGACTGTGACGACTGTGTCGTATACTTGT	51	YLAINGIWTVTTVSYTC	2
YMNLDEMVTIDMTRTTC	2	0.002		ATGCTGGTGATTTATATGGATGGTCGGACGAAGGTTTGTGAGCTGAATTGT	51	YLVIYMDGRTKVCELNC	2
YMNNTMCRLRANVQSSC	2	0.002		ATGCTGTATGGGCTGGATAAGTAGCTTTTGCGGTAGAAGAATTAGAGGTGT	51	YLYGLDK+LLR+KN+RC	2
YMNRSNPTNEHNVRVLC	2	0.002		ATGCTGTGGAATCCGTATGAGAAGTTGACTTAGATTATGTTTAAGTTGTGT	51	YLWNPYEKLT+IMFKLC	2
YMNTRIFVVRIY+MNSC	2	0.002		ATGCTGTGGCTTAAGACTTTGTGTGATACGAAGATGCGGATGATTACGTGT	51	YLWLKTLCDTKMRMITC	2
YMPLVSRDCLDIRVVMC	2	0.002		ATGCTTAACCAGAAGACGGTTATGGATAAGGAGTCTGGGACTCCTTATTGT	51	YLNQKTVMDKESGTPYC	2
YMQIRM+KKSHVSDEKC	2	0.002		ATGCTTACGCCTGGGCTGAATAGGACGCGTACTATTAAGATGTAGGCTTGT	51	YLTPGLNRTRTIKM+AC	2
YMQVKSNVVHSVHIRAC	2	0.002		ATGCTTAGGACTTATGTTAATAGGCGTGAGAATTATCCGGATATTGTGTGT	51	YLRTYVNRRENYPDIVC	2
YMRDVMINDR+SIVVVC	2	0.002		ATGCTTCGTATTAATCGGACGGCTCAGACGAATATTACGTATTGGACGTGT	51	YLRINRTAQTNITYWTC	2
YMRMGAMWLHILVTVAC	2	0.002		ATGCTTCGTTGGTTGTAGAAGTGTTCTATGAGGACTAGTGGGGATCCGTGT	51	YLRWL+KCSMRTSGDPC	2
YMRRLVRRWHAWWGMYC	2	0.002		ATGCTTGCTAGGAGGACGAATGCTAAGAGTATTTAGAATTGTTTGCTGTGT	51	YLARRTNAKSI+NCLLC	2
YMSSMKRLSNMLRGLKC	2	0.002		ATGCTTGGGTAGTAGATGAAGAGTAAGAATGCTAGGAGGCATCTTAGGTGT	51	YLG++MKSKNARRHLRC	2
YMTHAKRKTMQMMK+NC	2	0.002		ATGCTTGTTGATCGGTTTAGTAAGGAGTCGAGTTTGGATAGTTTGAGGTGT	51	YLVDRFSKESSLDSLRC	2
YMTMSDVMC+SNG+KFC	2	0.002		ATGCTTTGTCATACGTAGGATACGCTTAATATTGGGGCTAAGCAGTTTTGT	51	YLCHT+DTLNIGAKQFC	2
YMTMTAVDKLCL+TAKC	2	0.002		ATGCTTTTTCAGAATCTTCTGCTTAGGTGGAATAGGAGGACTAGGTCGTGT	51	YLFQNLLLRWNRRTRSC	2
YMTRQVPHARLGCKNTC	2	0.002		ATGGACCGTAAGCTGAGTAAGTTGTTGAAGATTAATGTTATTGATTTGTGT	51	YDRKLSKLLKINVIDLC	2
YMVLMKWPDTADC+IKC	2	0.002		ATGGAGAAGAATTACATTAATTGGTTTCTGCCTTATCTGTATTGTAGGTGT	51	YEKNYINWFLPYLYCRC	2
YMVRRYAVSEDTDPNAC	2	0.002		ATGGAGAAGAGGTGTACTATGTAGACTAAGAATGTGTTGCATAATTAGTGT	51	YEKRCTM+TKNVLHN+C	2
YMVSRWNWRLPVNKRAC	2	0.002		ATGGAGAAGATTATGATGAATAGGAAGGTGTATGCTGGGACTGGGTAGTGT	51	YEKIMMNRKVYAGTG+C	2
YMYLVRIVYTMYMSNKC	2	0.002		ATGGAGAAGCCGTTTAGGCGTGAGCCGTTGACGACTGATACTGCTATTTGT	51	YEKPFRREPLTTDTAIC	2
YMYSENGNAKDVNSQMC	2	0.002		ATGGAGAAGCTTTGTCAGATGAATAGGATTAATGTTAGTATGTTGAAGTGT	51	YEKLCQMNRINVSMLKC	2
YMYWLRIWIVSVIVIHC	2	0.002		ATGGAGAAGTAGGATATTGAGAATTGGATGCAGGTGCTGATGAATCCTTGT	51	YEK+DIENWMQVLMNPC	2
YN+++W+VRLTNSKRAC	2	0.002		ATGGAGAAGTATGAGTAGATGAGGACGGCTGTTTTGGCTAAGGAGTGTTGT	51	YEKYE+MRTAVLAKECC	2
YN+ITCIDRNYLWWLYC	2	0.002		ATGGAGAATATTACTTATAATTCTAAGATGTAGGATAGGAGTGGGTTTTGT	51	YENITYNSKM+DRSGFC	2
YN+KYMEFNLHVYAREC	2	0.002		ATGGAGAATTATATTAATAAGGATACGTGGCATAAGAAGATTGCGTGTTGT	51	YENYINKDTWHKKIACC	2
YN+SMKSAMDSCVRSNC	2	0.002		ATGGAGACTTAGGTTGATAAGAGTGAGTATTAGTATTTGGGTTGGTGGTGT	51	YET+VDKSEY+YLGWWC	2
YNAEIWSRKAAMNRYVC	2	0.002		ATGGAGACTTAGTTTAGTAGTGCGTGTAAGCAGGAGAAGCGTGAGATTTGT	51	YET+FSSACKQEKREIC	2
YNAHKAFHSVSGGTS+C	2	0.002		ATGGAGAGGAGTAGGTTTGGGAATTCGACGAGGTTTAGTCATATTACTTGT	51	YERSRFGNSTRFSHITC	2
YNAIECLKERSIICTGC	2	0.002		ATGGAGAGGTATTATTAGATGTTTGTTTGTTATATTGAGAAGAGGAGTTGT	51	YERYY+MFVCYIEKRSC	2
YNAQCGKLIKSYMLEEC	2	0.002		ATGGAGAGTAATAATACTGTTACGAAGGAGTAGGGGTGTAGGGATCATTGT	51	YESNNTVTKE+GCRDHC	2
YNAWRKSYIVYWWLTEC	2	0.002		ATGGAGATTAAGTTTTGGCGTTGTGCGGATGTGCTTGTTCGTATTATTTGT	51	YEIKFWRCADVLVRIIC	2
YNCKDNRYNVNC+GHEC	2	0.002		ATGGAGATTCGTAATATGGTGATTGTGTATTGTAGGAAGGATGATTATTGT	51	YEIRNMVIVYCRKDDYC	2
YNCTNNTCCLMQDKNKC	2	0.002		ATGGAGCAGAGGAAGTGTTCGATTTGGTAGCATTAGACTACGCCTAATTGT	51	YEQRKCSIW+H+TTPNC	2
YNDIVCT+RKRESSDIC	2	0.002		ATGGAGCAGTGTTTTATTGGTAAGTAGTGGTAGTTTTGGTCTATGGGGTGT	51	YEQCFIGK+W+FWSMGC	2
YNDKDQHADFDRSTEHC	2	0.002		ATGGAGCATGTTCTTTAGATGAATAATACGGCTGATACGATGCCGGCGTGT	51	YEHVL+MNNTADTMPAC	2
YNDQAGEN+RTKYDLQC	2	0.002		ATGGAGCCTAGGTATATTAAGTTTGGTTTGGAGCGGGCTTTCCAGAGGTGT	51	YEPRYIKFGLERAFQRC	2
YNEDNIMSESKINGSNC	2	0.002		ATGGAGCGGATGGATAATATGAATTATACGGTGAATAATTGTTATATGTGT	51	YERMDNMNYTVNNCYMC	2
YNEKSHTNLPK*WKDMC	2	0.002		ATGGAGCTGAGGAATTGTTGGTATATGCGGACGTCGTATTTGGTGTTGTGT	51	YELRNCWYMRTSYLVLC	2
YNELRFWIKKMWKGPSC	2	0.002		ATGGAGCTGGATACTTATAAGCTTAGGCAGTGGTATATTTAGAATCAGTGT	51	YELDTYKLRQWYI+NQC	2
YNEPSYWEYTLRLANHC	2	0.002		ATGGAGCTTCCTTCGGCGCGTAAGGCTGCTAATGAGAGGACTGAGACGTGT	51	YELPSARKAANERTETC	2
YNESKRTRTSKRNHNGC	2	0.002		ATGGAGGAGGTTACTTAGATGCAGTATTGTTGGTTGTTGTATATTGATTGT	51	YEEVT+MQYCWLLYIDC	2
YNEVRKTENEILKGFFC	2	0.002		ATGGAGGATAAGACGCATAATTATGATGGGACTACGGTTCCGTAGAATTGT	51	YEDKTHNYDGTTVP+NC	2
YNEWMTSVLSSMNGKMC	2	0.002		ATGGAGGATAAGAGGATGAGGATTGTTGTTTTGCTTGCTGAGGTTGATTGT	51	YEDKRMRIVVLLAEVDC	2
YNF+RSNKDMYNGRDVC	2	0.002		ATGGAGGATATTAAGTGGTGGGCTCGGCAGCTGCAGCAGCGGCATTAGTGT	51	YEDIKWWARQLQQRH+C	2
YNGADSKHVMNGRISFC	2	0.002		ATGGAGGATGTTGAGGTGAGTAGTGAGTTTAGTAAGAATTAGCCGCTTTGT	51	YEDVEVSSEFSKN+PLC	2
YNGDATTLETEVRW+NC	2	0.002		ATGGAGGCGACGCATAATGAGATTAATAATAATATTAATCGGAAGCAGTGT	51	YEATHNEINNNINRKQC	2
YNGEIRYELSTPKRALC	2	0.002		ATGGAGGGTGATGTGTTGGATGAGTGGCCTTAGAGGATGATTCGTTAGTGT	51	YEGDVLDEWP+RMIR+C	2
YNGI+CLMTRGVIKSDC	2	0.002		ATGGAGGTGCGTTAGTATAAGTATATGATTAGTGTGTTGATTACGTTGTGT	51	YEVR+YKYMISVLITLC	2
YNGNKSIMSNYDSTRNC	2	0.002		ATGGAGGTGGAGTTGATTTTGCATCATACTGCGAGTATGCATAAGTGGTGT	51	YEVELILHHTASMHKWC	2
YNGSSRMRSRILNKCLC	2	0.002		ATGGAGGTTTATATGGCGAATACGGATAGGTAGGTTTGGTGTGTGTATTGT	51	YEVYMANTDR+VWCVYC	2
YNHSVLYMARSLDLLQC	2	0.002		ATGGAGTAGAATGCGATTAAGTATGATATGGGGCCTGTGAATAAGCTTTGT	51	YE+NAIKYDMGPVNKLC	2
YNIAYILVLAWKNENKC	2	0.002		ATGGAGTAGGCGAAGGTGTTTATGCAGAAGACTACTGTGATTCGTACGTGT	51	YE+AKVFMQKTTVIRTC	2
YNIEIILQWYQAEYLGC	2	0.002		ATGGAGTCGATGATGATTAAGAATAGGAATTAGGAGAGTTCGTATTATTGT	51	YESMMIKNRN+ESSYYC	2
YNIGWNVVN+IANCGWC	2	0.002		ATGGAGTGGAGGACTTATCCTTGGAAGGATTGGCGTGAGGATGGTAGGTGT	51	YEWRTYPWKDWREDGRC	2
YNIKENSYMFNWMWRTC	2	0.002		ATGGAGTGGAGTTGGAAGTATAAGAAGTATGGGAAGGTGGAGTGGAATTGT	51	YEWSWKYKKYGKVEWNC	2
YNITYFPAFNLHMYVNC	2	0.002		ATGGAGTGGTAGTGTTGTATGGCGTTTGATAAGGATCATTTTTATAATTGT	51	YEW+CCMAFDKDHFYNC	2
YNIVSVFVNLTVKIDEC	2	0.002		ATGGAGTGTTAGACTGTGATGAAGGAGGATAAGTATCAGAAGGGTTAGTGT	51	YEC+TVMKEDKYQKG+C	2
YNIYDNEFEYISGVQRC	2	0.002		ATGGAGTTGAGGATGACGTAGCATGAGTTGAATTGGGATAATAAGGCGTGT	51	YELRMT+HELNWDNKAC	2
YNKK+SKWSAAMEIERC	2	0.002		ATGGAGTTGATTGCGGGGATTCATACTACGACGAATGCTACTTTTGCGTGT	51	YELIAGIHTTTNATFAC	2
YNKSKDPKRSVRYSHEC	2	0.002		ATGGAGTTGGGTGAGTCTTTTTGTTATGTGAGGAAGACTTATGAGAATTGT	51	YELGESFCYVRKTYENC	2
YNKVKFSKD+GKKVRMC	2	0.002		ATGGAGTTGTATGCGCATAAGCGTAGTAAGCTGAGTAATGATAGTTCGTGT	51	YELYAHKRSKLSNDSSC	2
YNKYRCGDRSVERKFFC	2	0.002		ATGGAGTTGTTGTGGACGATTAAGTTTTGGCCGCCGCATGAGATTATTTGT	51	YELLWTIKFWPPHEIIC	2
YNLEIKLNHLKLRSHRC	2	0.002		ATGGATAAGCATCAGAGGAGTGTGACTAAGACGTTTAATACGAGTATGTGT	51	YDKHQRSVTKTFNTSMC	2
YNLELAVKD+RCSKSSC	2	0.002		ATGGATAAGGAGACTTGTCATTATGAGAGGCCTTTGTAGGAGTCTATTTGT	51	YDKETCHYERPL+ESIC	2
YNLFHNLVIQVNLRILC	2	0.002		ATGGATAAGGGTATGAGGTGTATGATGTTGGCTATGCGTGTGACTCATTGT	51	YDKGMRCMMLAMRVTHC	2
YNLKPQNHRTETDTGRKC	2	0.002		ATGGATAAGTATATGAATACTGTGGAGGTTATGATTAGGAATGTGGCGTGT	51	YDKYMNTVEVMIRNVAC	2
YNLTVEGN+NKTIVKCC	2	0.002		ATGGATAAGTATATTATGCTTAAGGTGGATTATAGGTATGAGGAGAGTTGT	51	YDKYIMLKVDYRYEESC	2
YNLYCVLESIMNVPRDC	2	0.002		ATGGATAATAAGGATGTGAGGACTAAGCTGTATACGTAGATTTAGGAGTGT	51	YDNKDVRTKLYT+I+EC	2
YNMDGRRMTGQYNLDCC	2	0.002		ATGGATAATAATGAGTAGCGGAGGAATATTTGTAGTACTTTGAATAATTGT	51	YDNNE+RRNICSTLNNC	2
YNMSEC+KLKYMK+SMC	2	0.002		ATGGATAATACTGCTGTGATGTGGTCTAAGTCTAGGAAGCTGACTAATTGT	51	YDNTAVMWSKSRKLTNC	2
YNMSMYNNEGPTNRCMC	2	0.002		ATGGATAATAGGTGGCTTGTTTATATTGAGGTGTGGAAGGGTAAGGCTTGT	51	YDNRWLVYIEVWKGKAC	2
YNN+CFSCDSISITITC	2	0.002		ATGGATAATCATTTGGAGGATAATAAGTTGTTTAAGGATGGGCGTGAGTGT	51	YDNHLEDNKLFKDGREC	2
YNNC+SDKKLCQRYLPC	2	0.002		ATGGATAATGAGATTAGTAGTAGTTGGTTTATTGGGCTGTGGAAGTATTGT	51	YDNEISSSWFIGLWKYC	2
YNNDAKMNDVRLELIKC	2	0.002		ATGGATAATGGTTTTAGGGCGATGAGGCAGACTCATCATCGGTGTAAGTGT	51	YDNGFRAMRQTHHRCKC	2
YNNDSCESNPFHVMGFC	2	0.002		ATGGATAATTGTTGTTGTGGTACGTGTAATGATAGTGGTAGGGCTAGTTGT	51	YDNCCCGTCNDSGRASC	2
YNNEWLSNIYMWFINDC	2	0.002		ATGGATAGGGCGGAGACGTATCTTATGAAGGATTATTAGATTAAGTCGTGT	51	YDRAETYLMKDY+IKSC	2
YNNIGLYVNFGKLNVCC	2	0.002		ATGGATAGTTAGATTGGGTCTTATCGTTGTACTGGGTAGTTGGAGCAGTGT	51	YDS+IGSYRCTG+LEQC	2
YNNLSDTLWCILGYIVC	2	0.002		ATGGATATGTAGAAGTATCTTAAGGATAATATTGAGGGTATTTATAAGTGT	51	YDM+KYLKDNIEGIYKC	2
YNNRCLRWFNVVLSIWC	2	0.002		ATGGATCAGAGGGATATTTTGAATGATAATAATTTGTATATGAAGCTTTGT	51	YDQRDILNDNNLYMKLC	2
YNNRL+MFKFMGSVSDC	2	0.002		ATGGATCAGATTAAGGTGAAGAAGGCTGAGAAGTAGAAGGGTTTTACGTGT	51	YDQIKVKKAEK+KGFTC	2
YNNRNNTHFEIKSSTRC	2	0.002		ATGGATCCGAGAGAGATTGATGTTAAGATGAAGTTTGTTGTGTTGTTTTGT	51	YDPREIDVKMKFVVLFC	2
YNNTMSTTEHRSSHRHC	2	0.002		ATGGATCCTCCTAAGGAGAGGTCGCATTAGGTGTAGTGTCTTGCGCGTTGT	51	YDPPKERSH+V+CLARC	2
YNNTPKNCSGNK+H+VC	2	0.002		ATGGATCGTAAGGAGTATATGGAGACGTAGTGTGATTAGCAGAGGCAGTGT	51	YDRKEYMET+CD+QRQC	2
YNQLNSV+THKYMKFNC	2	0.002		ATGGATCTGAGGTCGCTGAAGATTACTGTGACGTTGTAGATTACGCATTGT	51	YDLRSLKITVTL+ITHC	2
YNRKDYNLYIVELWLTC	2	0.002		ATGGATCTGAGTTTTACTAGGTCGGATAGGCGTATGATGTATATGAAGTGT	51	YDLSFTRSDRRMMYMKC	2
YNRLSNKKEMKDHRHVC	2	0.002		ATGGATGAGAAGTAGATGTAGAATACTATGTGTCGGTAGACTAAGTTGTGT	51	YDEK+M+NTMCR+TKLC	2
YNRNIRTMIGVQNMARC	2	0.002		ATGGATGAGCGGGTTAATTATGAGAGTGGGAGGCATAGTAAGAATCCTTGT	51	YDERVNYESGRHSKNPC	2
YNRRVSNWRDSVRFNAC	2	0.002		ATGGATGAGGATGCGTCGGCGAATTATAATGCTGGTAGGGTGATTCCTTGT	51	YDEDASANYNAGRVIPC	2
YNRTYNVLVS+YLIVFC	2	0.002		ATGGATGATAAGAAGAATAAGATGTGTAAGACGAAGAATTAGAGTTGTTGT	51	YDDKKNKMCKTKN+SCC	2
YNRWYKKYWINVGSYLC	2	0.002		ATGGATGCGTATATTGGTTGGAGGTTTTGGATTATTACTAGTGTTAATTGT	51	YDAYIGWRFWIITSVNC	2
YNRYRYNWYLDVCIGLC	2	0.002		ATGGATGCTGCGAATTGTGGGAATAATAAGCCTAGGCGGAAGAATATGTGT	51	YDAANCGNNKPRRKNMC	2
YNSESYLEICRWYKRNC	2	0.002		ATGGATGGTATGAGGAAGAATTAGTGTTGTTAGCAGATGTAGGGTTTGTGT	51	YDGMRKN+CC+QM+GLC	2
YNSKRGCLKLKIEMKLC	2	0.002		ATGGATGTGGTTATTATTATGTGGAGTGAGAGTCCGTATGGGAGTTGGTGT	51	YDVVIIMWSESPYGSWC	2
YNSSRCKWLLYTWMAKC	2	0.002		ATGGATGTGTGTTCGTGTTATACGTGTGTTGTTATTGATGTGATTGTTTGT	51	YDVCSCYTCVVIDVIVC	2
YNSTWDSKLVWHLLLIC	2	0.002		ATGGATTAGACGAATTAGAATATGGTTATGATTAATCGGAAGAATTGGTGT	51	YD+TN+NMVMINRKNWC	2
YNSVAMIWKLINCYHVC	2	0.002		ATGGATTATTGGATGATTAAGAGTAAGATTGATTACTTGTAGAATGATTGT	51	YDYWMIKSKIDYL+NDC	2
YNSVHEKRCESFEDSDC	2	0.002		ATGGATTCGACTATTACTGTGTCGGATTATTAGGGTTAGACTAAGCAGTGT	51	YDSTITVSDY+G+TKQC	2
YNSVYEQSAIHET+AQC	2	0.002		ATGGATTCGCATGCGAATTTTAGGAACTCTGGGTCTGAGAAGACGGTGTGT	51	YDSHANFRNSGSEKTVC	2
YNTQHRSKWSRVTHNYC	2	0.002		ATGGATTGGATGTAGAAGCCGTGGGTTATGTTGATTTATAAGAGTTGTTGT	51	YDWM+KPWVMLIYKSCC	2
YNTSLWLFVGPITAKNC	2	0.002		ATGGATTGTGGGTTGAAGGGTTATATTAGTAGGTTTTGGCGTCGTATGTGT	51	YDCGLKGYISRFWRRMC	2
YNTSTCKNIMKEKNRLC	2	0.002		ATGGATTTGAAGCATAATTTGATTTAGTGTAAGATGCAGGTTGCTGAGTGT	51	YDLKHNLI+CKMQVAEC	2
YNTVCRSFKNSNTFSVC	2	0.002		ATGGATTTGAGTATTTTGCATAGGGCGTAGTAGATGGATGTTGATTAGTGT	51	YDLSILHRA++MDVD+C	2
YNTYIY+MWSKHGQCGC	2	0.002		ATGGATTTGAGTGTTTGGAGTATTATTAGTTTTCGGGTTGATTATAGTTGT	51	YDLSVWSIISFRVDYSC	2
YNVIDRWKRCCSMIDVC	2	0.002		ATGGATTTTATGATTTTGAAGTGTGCGGTTGAGACTGATCGTGCTAGTTGT	51	YDFMILKCAVETDRASC	2
YNVIKWVESENCLWLEC	2	0.002		ATGGCGAATTGTAGTAGTTTTATTAGTTGGTGGAGGTTGAGTTATCTGTGT	51	YANCSSFISWWRLSYLC	2
YNVMRYDFFSVVSLSRC	2	0.002		ATGGCGACTGATAGTTAGCTTGTTAAGAGTACGATGCTTGCTGCTTCTTGT	51	YATDS+LVKSTMLAASC	2
YNWGCVKLDKPYMHVQC	2	0.002		ATGGCGACTGGTATTAAGTCTAATGTTCTTAGTATTAATAATACTAAGTGT	51	YATGIKSNVLSINNTKC	2
YNWKMLWLGLIVNSVGC	2	0.002		ATGGCGAGGATGAAGCATGAGTTGAATATGATGAATTCGGATATTGATTGT	51	YARMKHELNMMNSDIDC	2
YNWV+LDKSSSVMERNC	2	0.002		ATGGCGAGTATTAAGTTGAATATTGTGGTTGAGAATAAGAGTTTTGGGTGT	51	YASIKLNIVVENKSFGC	2
YNWWFARKIVMKNSVRC	2	0.002		ATGGCGATGCAGCGGCAGATGTTTACGCCTAATTATAAGAAGAGGGGGTGT	51	YAMQRQMFTPNYKKRGC	2
YNWYNNS+LLDQWTTEC	2	0.002		ATGGCGATTGTGATGCTGGTTGTGTTTAGGATTCGTTAGGTTGGTGAGTGT	51	YAIVMLVVFRIR+VGEC	2
YNYDRLWLSHAKAVRKC	2	0.002		ATGGCGCAGATGCAGACTGATGATGATCATGATTGGATTTCGAATCGGTGT	51	YAQMQTDDDHDWISNRC	2
YNYKGGTVTM+CCMHEC	2	0.002		ATGGCGCATAATCGGTATATGGGTCTGGCTATGCAGTGTTCGTTGAGTTGT	51	YAHNRYMGLAMQCSLSC	2
YNYKTRIEIVVWKLCYC	2	0.002		ATGGCGGAGCATAATTAGAAGATGTGTAAGTGGAGGATGAAGCGGTGGTGT	51	YAEHN+KMCKWRMKRWC	2
YNYLASYHYTIMYRFCC	2	0.002		ATGGCGGAGTGTTTGCTGAAGTATAGGTTTGGGAAGCATTTGCGGCAGTGT	51	YAECLLKYRFGKHLRQC	2
YNYQYWCYLWWWSNQSC	2	0.002		ATGGCGGATCGGGATAAGCCTTAGAATAAGCGTGCTTATTTTTCGTATTGT	51	YADRDKP+NKRAYFSYC	2
YP+MEFT+TGSDDDRIC	2	0.002		ATGGCGGATCGTTGGTAGGATAGTGCGGAGTAGAAGCCTAGGAGTGTGTGT	51	YADRW+DSAE+KPRSVC	2
YPDMKNGSRFSRVTTQC	2	0.002		ATGGCGGATGGGACGCGTGTGTGGTATTTGTATTCGAAGGTGAATTGTTGT	51	YADGTRVWYLYSKVNCC	2
YPESA+TGIDR+LYCEC	2	0.002		ATGGCGGTTGTTAATAATAAGGTTAGGGTGTTGGATTATTAGTTTAATTGT	51	YAVVNNKVRVLDY+FNC	2
YPICKDISKHTPGMFSC	2	0.002		ATGGCGTAGGAGCATCTTTATATGGAGAGGAGGGATTAGCTCAGGCCGTGT	51	YA+EHLYMERRD+LRPC	2
YPIMY+VMAKKNFCSMC	2	0.002		ATGGCGTATGCGTATGTGTTGATTAATTAGAGGAAGCGGATGAGGAAGTGT	51	YAYAYVLIN+RKRMRKC	2
YPKGYVKVYEMAISVSC	2	0.002		ATGGCGTATGTTTTTTGTGTTTATATTTTTAATTGGAATGATACGGTGTGT	51	YAYVFCVYIFNWNDTVC	2
YPLIRDCWDLRREMIDC	2	0.002		ATGGCGTCTGATTAGGTTCATGTGCTGGATGTTGTGCTGGCTAAGACGTGT	51	YASD+VHVLDVVLAKTC	2
YPNKILKSVSKGAGKHC	2	0.002		ATGGCGTGTGATCTGAAGAAGTGTCAGAATTGTGATTGTGGTTTGAGGTGT	51	YACDLKKCQNCDCGLRC	2
YPNLFYLRFSEYSLTAC	2	0.002		ATGGCTAACGAGCATAATGTGTCGGATTGGTGGTTTATGACGGCTGAGTGT	51	YANEHNVSDWWFMTAEC	2
YPNLVSAEYYTNRWRCC	2	0.002		ATGGCTAAGCAGCTTGAGATGTTGCATTGGAAGTATGGTCGGACTACGTGT	51	YAKQLEMLHWKYGRTTC	2
YPPGDTMHVNIRKVASC	2	0.002		ATGGCTAAGTTGCTTGATAGGATGGATGTTTGTAATTATAATGATCGGTGT	51	YAKLLDRMDVCNYNDRC	2
YPQDNNSNHWSEISGLC	2	0.002		ATGGCTAATAATGGTTGTCAGAATATGTGTTATAATACGAGTCCTAAGTGT	51	YANNGCQNMCYNTSPKC	2
YPSWVRTSTRRTDPECC	2	0.002		ATGGCTAATATGCGTACCAGTAATATGCAGATTAAGTATAATAAGGGTTGT	51	YANMRTSNMQIKYNKGC	2
YPT++SMQKDTDN+NGC	2	0.002		ATGGCTACTAAGACGTGGATTCAGTCGGCGCGTGGTACTGATCAGAAGTGT	51	YATKTWIQSARGTDQKC	2
YPTCTSEEMRMPYHGTC	2	0.002		ATGGCTAGGCATCCTTATAAGGATTATGTGACTAGTGCGTTTATGCAGTGT	51	YARHPYKDYVTSAFMQC	2
YPTRLRVKQGNWTTLNC	2	0.002		ATGGCTATTACTTATTATATGACTGTGTGGTATAGTTCTGTTAAGTTGTGT	51	YAITYYMTVWYSSVKLC	2
YPV+SWNLNSQAPRWPC	2	0.002		ATGGCTATTGCTCGTTGGCTTAAGTATAGGAGTAATTAGATGGTTGCGTGT	51	YAIARWLKYRSN+MVAC	2
YPVAENRVIQCCQHT+C	2	0.002		ATGGCTATTGGTACTATTCTGGAGCTGCCTAAGTTGCTGTATGAGCAGTGT	51	YAIGTILELPKLLYEQC	2
YPVYRKVAGYWSGIVWC	2	0.002		ATGGCTCAGCGGATTAAGGCGGATAAGATGATTACTAAGGAGTAGCCTTGT	51	YAQRIKADKMITKE+PC	2
YPYVQRMNANGKSVMGC	2	0.002		ATGGCTCTGGCGGTGTGGTATTTTTAGATTGGTAAGTAGAATAAGTATTGT	51	YALAVWYF+IGK+NKYC	2
YQDEASRPVLN+N+SMC	2	0.002		ATGGCTGAGAATGATAGTAATTATGAGAAGGAGAAGGTTAATTGGAGGTGT	51	YAENDSNYEKEKVNWRC	2
YQDMSDKRMRTNCSMTC	2	0.002		ATGGCTGAGACTAATTTTAGGAGGCGTAATAATGAGATTTGTGATAAGTGT	51	YAETNFRRRNNEICDKC	2
YQDQWRFAGQMSSGRKC	2	0.002		ATGGCTGGTACTGGTTGGCGTATGGTGAAGGCTAAGAGGGAGTGGCGTTGT	51	YAGTGWRMVKAKREWRC	2
YQDYRHVTKTNIC+ATC	2	0.002		ATGGCTGGTTCGACTAGTGATAAGCAGACGATGCTTATTGCGAAGATTTGT	51	YAGSTSDKQTMLIAKIC	2
YQELTDKCVRKMLQGMC	2	0.002		ATGGCTGTGAAGAAGAGGATTGAGGCTTTTGATGATATGACTACTTTTTGT	51	YAVKKRIEAFDDMTTFC	2
YQETRDL+LEQYSHTSC	2	0.002		ATGGCTTAGCTTTCTAGTAATGGGAAGGCTATGCGTGATAAGTAGCGGTGT	51	YA+LSSNGKAMRDK+RC	2
YQFRSPGPLLRATTTRC	2	0.002		ATGGCTTATATGGGGAATTGTATGGATGAGAAGTGGAAGATTAAGTAGTGT	51	YAYMGNCMDEKWKIK+C	2
YQIDIKGIYLAVLYFLC	2	0.002		ATGGCTTGGATTATGCAGTATGTGTTGAGGAGGAAGACGGTTAATTTGTGT	51	YAWIMQYVLRRKTVNLC	2
YQIHDIYIIWKNEYCYC	2	0.002		ATGGCTTTGGGGATTGTTCTGTGGAATACTAATACGAATCATAAGGAGTGT	51	YALGIVLWNTNTNHKEC	2
YQILNKVINESMLVNKC	2	0.002		ATGGGGAAGTATGTTAGGCATGATCGGTGGTTTGAGTTTCTGTTTTATTGT	51	YGKYVRHDRWFEFLFYC	2
YQK+WDFLFVNDGL+RC	2	0.002		ATGGGGAGGACGCATCTTTGGTTCTCGATGGCTCAGGCTGGTCCGGCTTGT	51	YGRTHLWFSMAQAGPAC	2
YQKEYPIFIDAMCTRVC	2	0.002		ATGGGGATGATGGGTAAGGAGTAGGCGAATTTGACTAGGTGTGTTGTTTGT	51	YGMMGKE+ANLTRCVVC	2
YQKKVYLIIKIGLEFDC	2	0.002		ATGGGGATGATTGGTAATAATATGTATCAGAAGGTGAGTAGTTGGGAGTGT	51	YGMIGNNMYQKVSSWEC	2
YQKLQNSMMESTLDNVC	2	0.002		ATGGGGATTACGGTCTGGCTTGATAATGAGAATATTTGTAGTGAGTAGTGT	51	YGITVWLDNENICSE+C	2
YQKNCVEKRTTAITTQC	2	0.002		ATGGGGCAGAATACTAAGGGTCTTGAGTATTTTTGTGGGACTGGGTAGTGT	51	YGQNTKGLEYFCGTG+C	2
YQKNFRIKVLFKTCCLC	2	0.002		ATGGGGCAGCATATTAAGTGTGAGAGGTAGCAGTGTATGGCTAATATTTGT	51	YGQHIKCER+QCMANIC	2
YQKRFDVDYRMINDNTC	2	0.002		ATGGGGCATATTTTTAGGCTGGAGACTAAGGCTTTGGGTAATAAGCATTGT	51	YGHIFRLETKALGNKHC	2
YQKRML+D+KIISMERC	2	0.002		ATGGGGCATGGTGTTGTGCGTTTGAATAAGTGTAAGTGTAAGCATTAGTGT	51	YGHGVVRLNKCKCKH+C	2
YQLKPVHMAYFKSSGVC	2	0.002		ATGGGGCTGCGTTTTCAGTGTGCGTGGGGGTATCCGCATTGTGCTACTTGT	51	YGLRFQCAWGYPHCATC	2
YQNFERMMEISKSDVEC	2	0.002		ATGGGGCTTATGTCGTGTATTGATGGGTGGCTGAGGCTGTTGATGATTTGT	51	YGLMSCIDGWLRLLMIC	2
YQNRLARKFTNTYHCIC	2	0.002		ATGGGGGCTTGTTGGTATGCGATGAGGCTGTTGACGCCTTTTTGTTCTTGT	51	YGACWYAMRLLTPFCSC	2
YQPGHNFDFWILLRPCC	2	0.002		ATGGGGTAGACTCATTGTCTGTATGATAATGATAATTGTCAGCGGTATTGT	51	YG+THCLYDNDNCQRYC	2
YQQN+RNSSLKTPNEEC	2	0.002		ATGGGGTATAAGATTAAGTTGGTGTGGCTGTGGCTGAGTATTTATAATTGT	51	YGYKIKLVWLWLSIYNC	2
YQRCDMKCFLNGCCAYC	2	0.002		ATGGGGTCTTAGCAGAGTAAGCATGCTTCGAGGGGTAAGCAGCCGTATTGT	51	YGS+QSKHASRGKQPYC	2
YQRCKHRVRNDSDRMKC	2	0.002		ATGGGGTGGATGCGTTAGCATCCTGAGGCGCCTATGGAGGAGCGGAATTGT	51	YGWMR+HPEAPMEERNC	2
YQSAMDSSSEQENTEPC	2	0.002		ATGGGGTGTATTACGATTACGAAGAATATGTTTTAGGGTCATGATTATTGT	51	YGCITITKNMF+GHDYC	2
YQSLLRRMSKVKDRKTC	2	0.002		ATGGGGTGTGTGAATCATACTATTAAGCTGTCGGGTCTGATGATGCTGTGT	51	YGCVNHTIKLSGLMMLC	2
YQTIRLWKKQRMYTNVC	2	0.002		ATGGGTAAGAGGCTGATTGCGAAGAATTATGCTAATCACTTGGAGCTTTGT	51	YGKRLIAKNYANHLELC	2
YQTNSRFIITLSRNNAC	2	0.002		ATGGGTAAGATGCAGGGTCAGACGGATCTGAGGCTGCCGTAGTATTATTGT	51	YGKMQGQTDLRLP+YYC	2
YQTTNNDDYQPYVT+NC	2	0.002		ATGGGTAAGATTAATAAGTTTTATAAGTGGTCTGTGCTGACTCTGCTGTGT	51	YGKINKFYKWSVLTLLC	2
YQWCIRQVWGSNWIENC	2	0.002		ATGGGTAAGGTGCCTAGTGATATGCGGCTGAAGATTGTGTAGATGCCGTGT	51	YGKVPSDMRLKIV+MPC	2
YR+LMQNMWRVGLNECC	2	0.002		ATGGGTAATCCGCGGTGTCCTATTCATGTGGAGAGTGGGACGAGTCCTTGT	51	YGNPRCPIHVESGTSPC	2
YR+RSQEWIESKLHKAC	2	0.002		ATGGGTAATGATGCGATGTATTGTATTGCGAATCGTCATACGCAGTCGTGT	51	YGNDAMYCIANRHTQSC	2
YRAANKMNQNRRQEHVC	2	0.002		ATGGGTAATTATTGGCTTGTTAGGGCTAGGCATAAGGCTCAGTGTACGTGT	51	YGNYWLVRARHKAQCTC	2
YRATRSRPKETWGCHAC	2	0.002		ATGGGTACGAGGAGGCAGTATAGTAATGCTTTGCAGATGTGTAAGACGTGT	51	YGTRRQYSNALQMCKTC	2
YRCICWLINVWLVSTYC	2	0.002		ATGGGTACGTATACTCAGAATATTGGGATGGATAAGAAGAATTTGGTTTGT	51	YGTYTQNIGMDKKNLVC	2
YRCRRTNPMQTLTKLWC	2	0.002		ATGGGTACTAAGATTAGGATTAGTTATACTTTTAATAGTGTTAAGGTGTGT	51	YGTKIRISYTFNSVKVC	2
YRD+RPKMYTVKGHGTC	2	0.002		ATGGGTACTAGTAATTATCGGCGGAGGCATGGTTAGTGGACTAGTTCTTGT	51	YGTSNYRRRHG+WTSSC	2
YRDDSCYHVHYLHKNPC	2	0.002		ATGGGTACTCGGGAGTTTACTCGGAAGAATATGATGTCTAGTACTCATTGT	51	YGTREFTRKNMMSSTHC	2
YRDIDSEECVNKRMQVC	2	0.002		ATGGGTAGGAATAGGGTTTATTGTGAGTATGTGTTGTATTATACGTTGTGT	51	YGRNRVYCEYVLYYTLC	2
YRDIVISVRNVVKPLIC	2	0.002		ATGGGTAGGAATATGTGGATTAAGGTGGAGAAGTAGAATGCTTATTGTTGT	51	YGRNMWIKVEK+NAYCC	2
YREEDNDVKDRKELFTC	2	0.002		ATGGGTAGGATTTTTAATGATTCGGATTGGCTTGTGACGTTGTTTTGGTGT	51	YGRIFNDSDWLVTLFWC	2
YRERPRTMTSCLIMQNC	2	0.002		ATGGGTAGTTTTGAGAATGAGAATTGTTATTTGTTGTCTGATGAGGCTTGT	51	YGSFENENCYLLSDEAC	2
YREWDNRVNNMNNVQEC	2	0.002		ATGGGTCATGATGCTCGGGTTATGAGGCGTGCTCAGCATAAGCATAATTGT	51	YGHDARVMRRAQHKHNC	2
YRFANILVSRLETKPLC	2	0.002		ATGGGTCCGAATAAGAAGTTTATGGCGGATTAGGATGAGATTCTGAAGTGT	51	YGPNKKFMAD+DEILKC	2
YRFSEHRYENKYQMFSC	2	0.002		ATGGGTCGTTTGTATACTTGGAGGCATGATATTATGAGTAATTCTAATTGT	51	YGRLYTWRHDIMSNSNC	2
YRGFYNWYYVKFNSYLC	2	0.002		ATGGGTGAGATTAAGGTGTATAATTTGACTTATATTACGGTTGATAAGTGT	51	YGEIKVYNLTYITVDKC	2
YRH+EDEMMNSRGRPGC	2	0.002		ATGGGTGAGGATAAGGAGATGTATGCTGGTGATGTGACGATTCATAATTGT	51	YGEDKEMYAGDVTIHNC	2
YRHDEQKNDMSKNKNYC	2	0.002		ATGGGTGATCGTATGCTGACGATGATGATGAGTTTTTTGCGTTATACTTGT	51	YGDRMLTMMMSFLRYTC	2
YRHGLSRIFMAWRGEMC	2	0.002		ATGGGTGGGATGATTCATAAGAGGAATACTAGGTATGAGCCTCCTAAGTGT	51	YGGMIHKRNTRYEPPKC	2
YRHI+RDVHKRCKNMTC	2	0.002		ATGGGTGGTATTGGTGAGTGTAATAGGAATAATAATACTCATGGGGTTTGT	51	YGGIGECNRNNNTHGVC	2
YRHNLRVSVKIIECKLC	2	0.002		ATGGGTGTGACGGAGCAGCATAGGGATAGGTGGATGAGTAGTACGGGTTGT	51	YGVTEQHRDRWMSSTGC	2
YRIIIQYSILIEDRVNC	2	0.002		ATGGGTGTGTTTTTGGAGTGTGTTAGTGTTACGAGGAATTGGTGGCGTTGT	51	YGVFLECVSVTRNWWRC	2
YRIMIKVYIER+LYKKC	2	0.002		ATGGGTTAGAAGAATGATCATCCGCAGGTTGGGTCGGTGTCGCGGCGTTGT	51	YG+KNDHPQVGSVSRRC	2
YRINSV+LLTYVYLSMC	2	0.002		ATGGGTTATACGATGAAGAGTTATTATGATATTCTTTGGCTGAGGTTGTGT	51	YGYTMKSYYDILWLRLC	2
YRIRANAEWIWFGTINC	2	0.002		ATGGGTTATACTAAGGATAATTGGGAGAATTGTATGAAGGAGCAGTCTTGT	51	YGYTKDNWENCMKEQSC	2
YRISLCVDLWLRRTIRC	2	0.002		ATGGGTTGGAATTTGAATGAGTATGAGATTTATGTGTGGGCTGTTATTTGT	51	YGWNLNEYEIYVWAVIC	2
YRIVMAHVAIFDVYWPC	2	0.002		ATGGGTTGGGTTGATAATGTGGTTGATCTGAGGGTGAATCTGTATTGTTGT	51	YGWVDNVVDLRVNLYCC	2
YRKIKDVPDNLWMRSRC	2	0.002		ATGGGTTGTAATTTGTGTATGGTGTATGGTTTGGATAGTAGTGTTAATTGT	51	YGCNLCMVYGLDSSVNC	2
YRKIKNIDDRRWTWKYC	2	0.002		ATGGGTTTGTATTTTGCGATTATTTATGATGTTTTGCAGACGATTAAGTGT	51	YGLYFAIIYDVLQTIKC	2
YRKMDCLRRWSRKIDNC	2	0.002		ATGGGTTTTATGATGCTGACGTGGGGTGTGCATATGGGGTATAATTAGTGT	51	YGFMMLTWGVHMGYN+C	2
YRKNPMATGIKNWNNCC	2	0.002		ATGGTGAAGAAGATGGTGAGTGTTTGGAATACTACGTTGTGGCTGACGTGT	51	YVKKMVSVWNTTLWLTC	2
YRKRRKMKDSIEKIQHC	2	0.002		ATGGTGAAGAGGAGGTGGCGGGATTGTCGTAAGGAGAATTAGGCGGATTGT	51	YVKRRWRDCRKEN+ADC	2
YRLHVSLSSRENSQVIC	2	0.002		ATGGTGAAGAGTGAGGTTATGAATATGATGGTTATTTTGGATTGGTTTTGT	51	YVKSEVMNMMVILDWFC	2
YRLLGN+RSVSRSEVNC	2	0.002		ATGGTGAAGGAGTAGAATGAGTGGTGTAATTATTGTGCGAGTAATATGTGT	51	YVKE+NEWCNYCASNMC	2
YRLLYYCINELLIYQNC	2	0.002		ATGGTGAAGGATCTGAAGGGGTCGGACAAGACGCAGCTTAATGAGCATTGT	51	YVKDLKGSDKTQLNEHC	2
YRLTANGVHILITNEVC	2	0.002		ATGGTGAAGGCGGTGGTGTCGAAGATTATTGTTAATGATTATTTTAGTTGT	51	YVKAVVSKIIVNDYFSC	2
YRLYVRKDYHRKINYGC	2	0.002		ATGGTGAAGTAGGCTCATTAGGTGGAGAGTAAGAATAAGCAGTATCCGTGT	51	YVK+AH+VESKNKQYPC	2
YRMHRTEMIEVSTGMGC	2	0.002		ATGGTGAAGTATATTATTTCGCAGACTACGTATACGTGGTGTTGTGTTTGT	51	YVKYIISQTTYTWCCVC	2
YRMKNELDLIYWYLTEC	2	0.002		ATGGTGAATATTACGGTGACTATTTCTATTAGGGCTACTAATGCTCGGTGT	51	YVNITVTISIRATNARC	2
YRMLKIEMMVNPYD+RNC	2	0.002		ATGGTGAATATTGAGATTAAGATTTTGATTACTGTGATTTATGCGTTGTGT	51	YVNIEIKILITVIYALC	2
YRMMLQKNERNKKHGGC	2	0.002		ATGGTGAATGATATGAAGATGTTTCGGTTGGTGCGGTTGGGTTATATTTGT	51	YVNDMKMFRLVRLGYIC	2
YRMWLWVGINIVFIMHC	2	0.002		ATGGTGACGAAGTAGAAGCCGTATGCTTAGACTTATAAGAGTCATGATTGT	51	YVTK+KPYA+TYKSHDC	2
YRNAFL+KPIRRMYSEC	2	0.002		ATGGTGACGAGGGATGAGTCTATGACTAAGCCTTAGGATCTGAAGCGGTGT	51	YVTRDESMTKP+DLKRC	2
YRNDLRNSRSTYVFIFC	2	0.002		ATGGTGACGATGAAGGTGCTTTAGCATTTTACGAAGCATGCGATGGCGTGT	51	YVTMKVL+HFTKHAMAC	2
YRNEDGLKKWQTRDENC	2	0.002		ATGGTGACGTATATGCGGAATTGTGTTATGAAGATGAGTGGTGCGCTGTGT	51	YVTYMRNCVMKMSGALC	2
YRNGLFMIAMLWSVHIC	2	0.002		ATGGTGACTAGGTTTTTTCATAGTAATGAGCAGACTAAGTTGATGTTTTGT	51	YVTRFFHSNEQTKLMFC	2
YRNRLKVGDAKQTY+RC	2	0.002		ATGGTGAGGAATATTCTGTGGCTGTGGAGGCTTAGGAAGGATGATAGTTGT	51	YVRNILWLWRLRKDDSC	2
YRNWDRYIVIEVKWVGC	2	0.002		ATGGTGAGGAGTCATCGGGAGTTGACGGAGTTGCATCGGTCGAGTGATTGT	51	YVRSHRELTELHRSSDC	2
YRPKQQR+RHRKVTAKC	2	0.002		ATGGTGAGGGGGAAGGGGAAGCATAAGGCGAGTTGGCTTAGTCAGTTTTGT	51	YVRGKGKHKASWLSQFC	2
YRQCWCVELVVWTNTGC	2	0.002		ATGGTGAGTATTACGTTTAGTGCGTGGAAGGGGTTTGCGAGTAATAAGTGT	51	YVSITFSAWKGFASNKC	2
YRQHHAMLMTPNRFQRC	2	0.002		ATGGTGAGTGATAATTCGCCTAAGACGGGTTATAGGACTAGGAAGCATTGT	51	YVSDNSPKTGYRTRKHC	2
YRQQWPSSHAMPAPT+C	2	0.002		ATGGTGAGTGGGATTGTGAAATTGGCTGATATTGTGACGCAGCGGCAGTGT	51	YVSGIVKLADIVTQRQC	2
YRRCLHNLNL+LVKCKC	2	0.002		ATGGTGATGGGTGAGTATTGGTGTGATGATTATTAGAGTCATACGGATTGT	51	YVMGEYWCDDY+SHTDC	2
YRRNCSFQYRTQLWQRC	2	0.002		ATGGTGATGGTTTGGAAGCAGAATGTGAGGAGTGTGCTGAAGTGTTTGTGT	51	YVMVWKQNVRSVLKCLC	2
YRRNLNLDFISRKWSTC	2	0.002		ATGGTGATTAAGGTGGTGAATATTAGGTATAAGTGGAATGATAATACGTGT	51	YVIKVVNIRYKWNDNTC	2
YRRSAVFLTRFTK+CAC	2	0.002		ATGGTGATTAGGCAGTATAAGGTTAATGTTATTTTGATTTGGAGGCTGTGT	51	YVIRQYKVNVILIWRLC	2
YRRSQTMCKTYCGE+KC	2	0.002		ATGGTGATTGTGACTAGGAGTAGTGGTAAGCGGAATGTTTAGGCGTATTGT	51	YVIVTRSSGKRNV+AYC	2
YRRSWMSYNMDIVVKLC	2	0.002		ATGGTGATTGTTGTGCAGATTGAGTTGTATACGGTGAGTAGTTATGCGTGT	51	YVIVVQIELYTVSSYAC	2
YRRTGGESIPATHTMKC	2	0.002		ATGGTGCCGTATAGTTTTGTGGCGTTTATTATTCTGAAGCCGGTTTATTGT	51	YVPYSFVAFIILKPVYC	2
YRRTLRSSWSKEVEMLC	2	0.002		ATGGTGCGGTATAATTGGTATTCTAATAGGAATAGTAATTTGGATAGTTGT	51	YVRYNWYSNRNSNLDSC	2
YRRYLVPE+HSNDSMNC	2	0.002		ATGGTGCGTTAGCTGTCGTTGGTGAATAATGTGAGGAAGATGGTTAATTGT	51	YVR+LSLVNNVRKMVNC	2
YRSETS+YNVMVPNYYC	2	0.002		ATGGTGCTGAAGAAGAGTCTGGATAAGTTTAAGTCGGGTAATGTTCAGTGT	51	YVLKKSLDKFKSGNVQC	2
YRSKEQVRMQYSNFKKC	2	0.002		ATGGTGCTGTAGAATAGGTGGTTGAATGAGACTTGTAGGGTTTATAAGTGT	51	YVL+NRWLNETCRVYKC	2
YRSKHMMYNDDIKNGFC	2	0.002		ATGGTGCTTTATGAGAATTAGAGGTCGGAGAGTACGATGAATGAGCAGTGT	51	YVLYEN+RSESTMNEQC	2
YRSLWQGYKPYNMK+AC	2	0.002		ATGGTGGAGATTGTGATTAATTATACGACTTGTGATAGTGTTACGAAGTGT	51	YVEIVINYTTCDSVTKC	2
YRSMINPLTSSGL+PTC	2	0.002		ATGGTGGAGCATTTGCGTCCGGTGATTCAGCATTGGTGGACTATTGTTTGT	51	YVEHLRPVIQHWWTIVC	2
YRSNYTLDNRKEEYFLC	2	0.002		ATGGTGGATAATATTACGTATCTGTATAGGATTGAGATTGAGAGGCCTTGT	51	YVDNITYLYRIEIERPC	2
YRSRPKSCKSLS+YAWC	2	0.002		ATGGTGGCGAAGGCTTATTTTGATCAGCAGAAGGATAATGTTAAGAGGTGT	51	YVAKAYFDQQKDNVKRC	2
YRSRSLIKNTGL+ASYC	2	0.002		ATGGTGGGTACTCAGTGGCTTGGTTTTTATAGTTGGCGGCCGGCGAGTTGT	51	YVGTQWLGFYSWRPASC	2
YRSTRWLLKSHMADDCC	2	0.002		ATGGTGGTGAATATTGGGCTGATGAATTGGCTGGAGATGATGGATCGGTGT	51	YVVNIGLMNWLEMMDRC	2
YRTEQLMRYNRYSYKMC	2	0.002		ATGGTGGTTTAGAAGATTAGTTTGTTGAAGTGTCATTAGTCGTATGCGTGT	51	YVV+KISLLKCH+SYAC	2
YRTHKTVKDS+KLKTYC	2	0.002		ATGGTGGTTTATTTTGGTAATTTGATTTCGTTTACTGCGGAGTGGTGGTGT	51	YVVYFGNLISFTAEWWC	2
YRVFMYTDRNWWTYTVC	2	0.002		ATGGTGGTTTTGTGGAAGTATGTGGTTAGGGTGAATAATGAGAATTATTGT	51	YVVLWKYVVRVNNENYC	2
YRVIVKWIRWSQYIRDC	2	0.002		ATGGTGTAGGTGTTGACGGGTTTTGGGGTGAAGATTAAGTCTATGCTGTGT	51	YV+VLTGFGVKIKSMLC	2
YRVKNMIEVETVIIGLC	2	0.002		ATGGTGTATGTTTTTCTTTCGCATCAGGTTTCTATGAGGGCTGGGTGGTGT	51	YVYVFLSHQVSMRAGWC	2
YRVKNNVINYST+QEYC	2	0.002		ATGGTGTGTATGATTGAGATTGTGTATGATTTGTTTGTGTGTGCGCGGTGT	51	YVCMIEIVYDLFVCARC	2
YRVKSN+G+KKVDPNRC	2	0.002		ATGGTGTTGTGTTATATTAATAGGTTGGCGTATTGGTTGAGGATTGTGTGT	51	YVLCYINRLAYWLRIVC	2
YRVRLSKSESKNGETSC	2	0.002		ATGGTGTTTCAGAGTATTATTATGAAGGTTATTGAGACGTTGCTTTCGTGT	51	YVFQSIIMKVIETLLSC	2
YRVTRCRDQYSCLVFAC	2	0.002		ATGGTGTTTCGGTATTTGCTGTAGGAGCGTATTGGTAGTTGTACGCAGTGT	51	YVFRYLL+ERIGSCTQC	2
YRVTSEADNNTENAVQC	2	0.002		ATGGTGTTTTATTTTAAGAATCTGCGTCCGACTTTTTATTAGATTAGGTGT	51	YVFYFKNLRPTFY+IRC	2
YRVTWDSDTSQCDRHLC	2	0.002		ATGGTTAAGAAGAATAAGCATGAGTGTACGCCGTTTAAGTCGAAGATGTGT	51	YVKKNKHECTPFKSKMC	2
YRVV++VWC+KLKSTKC	2	0.002		ATGGTTAAGCGTTGTTGTTGTACGTTTATTGGGAATAAGAAGAATGTGTGT	51	YVKRCCCTFIGNKKNVC	2
YRYLYYYLTKIMNLNFC	2	0.002		ATGGTTAAGCTGGATCAGAGTATTCTTAGTAGGATGGCGTTTAAGTGGTGT	51	YVKLDQSILSRMAFKWC	2
YRYNGDTMKAAKLTIFC	2	0.002		ATGGTTAAGTTGGAGAATACGAATTGTGAGGATATTTGTAAGGCGACTTGT	51	YVKLENTNCEDICKATC	2
YRYNHVCMHVPIMQKSC	2	0.002		ATGGTTAATTGGAATTATAAGTGGCTGGAGTATACGTAGGATAAGAATTGT	51	YVNWNYKWLEYT+DKNC	2
YRYQNNHTKRKERYCIC	2	0.002		ATGGTTACGATGATGGCGGGGATGCCTATTAATCAGGGTCATATTCAGTGT	51	YVTMMAGMPINQGHIQC	2
YS+ALHTNKINTENLHC	2	0.002		ATGGTTAGGACTTGTACGTGTGATATTAGGGTGTTTAAGTCGTATGATTGT	51	YVRTCTCDIRVFKSYDC	2
YS+NGSVNEWTRGLYNC	2	0.002		ATGGTTAGGCGGACTACGCGTGCGCAGCTGGGTATTGAGAAGCGTCATTGT	51	YVRRTTRAQLGIEKRHC	2
YS+NNEMLALGFNALEC	2	0.002		ATGGTTAGGGATAGTTTTAATGGGTAGACGTTGGATCAGAGTATGTGGTGT	51	YVRDSFNG+TLDQSMWC	2
YS+RRSKRYEKLGAIQC	2	0.002		ATGGTTAGTCATTATGAGAATAAGTGGGTGAGGTCTGGGAAGTTGGGTTGT	51	YVSHYENKWVRSGKLGC	2
YSADLREHQLHGHVTWC	2	0.002		ATGGTTATGCATTAGAGGATGCATAGGTATTGTTGTTAGCCTATGAGTTGT	51	YVMH+RMHRYCC+PMSC	2
YSAKVDIVAKMNDDITC	2	0.002		ATGGTTATTAGGATTGTGGTCTGGTATTATACGCAGTGGAAGAGTGGGTGT	51	YVIRIVVWYYTQWKSGC	2
YSATKETTCANRQG+CC	2	0.002		ATGGTTATTATTACGGTGACTAAGACGTATACGCAGAGGGTGATTAATTGT	51	YVIITVTKTYTQRVINC	2
YSCDFKIKIRYNTVYPC	2	0.002		ATGGTTATTGGTTTTCAGGTGATTAAGAATATGAGTGATTTGACGATTTGT	51	YVIGFQVIKNMSDLTIC	2
YSCEYKDCDPNSKYVLC	2	0.002		ATGGTTCAGAGTGTGGAGACGAGTAGTGGTATGCGTCAGAATACGAATTGT	51	YVQSVETSSGMRQNTNC	2
YSCLFVSLWNKYIYVAC	2	0.002		ATGGTTGAGATTGGTTTGATTATTGGTGAGGAGTCTGATTGTGCGTTGTGT	51	YVEIGLIIGEESDCALC	2
YSCNCRRKIMLFIVYEC	2	0.002		ATGGTTGAGTGTAAGTAGAGTACGATGTCGCAGAAGAAGACGAGGAGGTGT	51	YVECK+STMSQKKTRRC	2
YSCRVNSIHDLIEV+MC	2	0.002		ATGGTTGATACGATGCCTAATAATATTCAGGCTAAGTGTCAGAATATTTGT	51	YVDTMPNNIQAKCQNIC	2
YSDTL+PYCYKRIRSYC	2	0.002		ATGGTTGATATGTGGTGGCAGTCGTGTCGTTAGGGGAATATTGGTTGGTGT	51	YVDMWWQSCR+GNIGWC	2
YSDVRR+TKRDESKHQC	2	0.002		ATGGTTGTGTATGAGATTTGGATGAAGTATTATGGTGCTGAGAATACGTGT	51	YVVYEIWMKYYGAENTC	2
YSE+IRSKTRSQRSSWC	2	0.002		ATGGTTTAGTATAAGATTTATGGTGTGATGAGTTTGACGCGGGTTGGTTGT	51	YV+YKIYGVMSLTRVGC	2
YSEKDKQDR+LTLMKQC	2	0.002		ATGGTTTGGTTTAATAAGAAGGTGTTTATTACGTTGGAGATTAGGTTTTGT	51	YVWFNKKVFITLEIRFC	2
YSEKNFRKWTCRVMTSC	2	0.002		ATGGTTTGTAGTAAGCATAGTATGAGTAGGAAGGTGAGTGTGTATAGGTGT	51	YVCSKHSMSRKVSVYRC	2
YSEKRQTHNTRDKHSAC	2	0.002		ATGGTTTTGCTTACGGCGGTTTATGCGGCGGTGGCTAGGAATGCTGCTTGT	51	YVLLTAVYAAVARNAAC	2
YSELARK+AEM+TNALC	2	0.002		ATGGTTTTGGATGCTCTTATTCCTTCTCTTTATACTACGTGTATGTATTGT	51	YVLDALIPSLYTTCMYC	2
YSELKWVLDGVLLKTLC	2	0.002		ATGGTTTTTACTATGGTTAGTACGGAGAAGAAGCATAATAGTCATATGTGT	51	YVFTMVSTEKKHNSHMC	2
YSERMHQGYELKNMLLC	2	0.002		ATGTAGAAGAAGTAGCAGCTGGCGAAGACTAAGGGTAGTATGGGGCTGTGT	51	Y+KK+QLAKTKGSMGLC	2
YSFAFQQHNSTKKSWCC	2	0.002		ATGTAGAAGAATCAGGATTGTAATACGGCGTGTAAGGTTGGGATTAGTTGT	51	Y+KNQDCNTACKVGISC	2
YSFMPSAFVHWIMMSCC	2	0.002		ATGTAGAAGAGTGATATTGGGAATGGGTATCATAAGGTTGATTTTATTTGT	51	Y+KSDIGNGYHKVDFIC	2
YSGFARYMTVDGLHLAC	2	0.002		ATGTAGAAGATTTAGAAGTGTATTAATATTTTGTGTAGTGCGAAGTATTGT	51	Y+KI+KCINILCSAKYC	2
YSGK+KLCAHWLVSIMC	2	0.002		ATGTAGAAGGAGTGTATTAATATGAGGATTCATTTGTGTGTGAATCTGTGT	51	Y+KECINMRIHLCVNLC	2
YSGKQG+HHVCYT+NFC	2	0.002		ATGTAGAAGGTGTGGCATAATAGTGATAAGACGTTTGATTTGAGGACTTGT	51	Y+KVWHNSDKTFDLRTC	2
YSGLRLS+GT+AQDKCC	2	0.002		ATGTAGAAGTCGACGAAGCATGAGCTTACGAGGGATACGGCTATGGATTGT	51	Y+KSTKHELTRDTAMDC	2
YSGVHYALANYVRMQEC	2	0.002		ATGTAGAAGTGGTGGTTGACGAAGAATCAGCCTGCGCATGGGAATGAGTGT	51	Y+KWWLTKNQPAHGNEC	2
YSHKQTQRKKRARCFLC	2	0.002		ATGTAGAATGTGTCGATGTCTAGTGCTGATAGGAATAAGGGGACTTGTTGT	51	Y+NVSMSSADRNKGTCC	2
YSHRVHEIWSRNIVRNC	2	0.002		ATGTAGAATTGTAGTTCTAAGAAGGGTGTGACGAATTTTGCGCGTTATTGT	51	Y+NCSSKKGVTNFARYC	2
YSHTWQ+KTKKRYME+C	2	0.002		ATGTAGACGTGTAGGAATCATAATTATCAGCATTCTCGGGCGGAGGATTGT	51	Y+TCRNHNYQHSRAEDC	2
YSIECICCQMNSYMSIC	2	0.002		ATGTAGACTGATCAGAATATGACTGCGCTGAGGAATAATATGGATCATTGT	51	Y+TDQNMTALRNNMDHC	2
YSIKTFGILNWYARLLC	2	0.002		ATGTAGAGTAATAGGAGTAATGATAGTTTGGGGCCGAAGCAGACTAGGTGT	51	Y+SNRSNDSLGPKQTRC	2
YSIMRNKRMSTRRKGVC	2	0.002		ATGTAGAGTAGTCGGCATTAGAATGAGATGCCGAAGGATAGTTCTTATTGT	51	Y+SSRH+NEMPKDSSYC	2
YSKELENNLRWMWTGTC	2	0.002		ATGTAGAGTCATTATAGGAGTATGCATACGACTGAGTCGAGTAATTATTGT	51	Y+SHYRSMHTTESSNYC	2
YSKGGEMSFGNSQMKVC	2	0.002		ATGTAGAGTTATTCTCAGGGTAATTGGAGTAATGATGGTACGAGTAATTGT	51	Y+SYSQGNWSNDGTSNC	2
YSKI+HEMMDGRTVTIC	2	0.002		ATGTAGATGAAGGAGAAGAATAGGACGATTGATATGTATTGTATGATGTGT	51	Y+MKEKNRTIDMYCMMC	2
YSKKKKVALLIRLWIYC	2	0.002		ATGTAGATGGATAAGCTGCAGCTGGATGTTAAGGAGATTTATGAGTCGTGT	51	Y+MDKLQLDVKEIYESC	2
YSKL+VIINTEEKEFVC	2	0.002		ATGTAGATTTATTGGGATTAGAAGCAGAATGATAGTAAGAATAATTCGTGT	51	Y+IYWD+KQNDSKNNSC	2
YSKLDTVIME+KSAGHC	2	0.002		ATGTAGCTTTGGGTTAGTCAGACGAGTATTTAGAAGGTTATGAATTATTGT	51	Y+LWVSQTSI+KVMNYC	2
YSKNEPKSIITSNHQVC	2	0.002		ATGTAGGAGACGCTTAAGACTCGTAGGCATTAGGAGGAGTCTTATACGTGT	51	Y+ETLKTRRH+EESYTC	2
YSKNESATLTAASN+SC	2	0.002		ATGTAGGAGAGGTATTATTATGATAATACTCCTAGTATGCCTACGATGTGT	51	Y+ERYYYDNTPSMPTMC	2
YSKNMYPGNMLRTCINC	2	0.002		ATGTAGGATTCTGTTTGGATTATGGTTAAGAGGATTGATGAGGTTAATTGT	51	Y+DSVWIMVKRIDEVNC	2
YSKWNTN+CNMMAVNQC	2	0.002		ATGTAGGGTAAGGATTTTGATCATATGAGTTTTAGTGTTGTTATGTAGTGT	51	Y+GKDFDHMSFSVVM+C	2
YSKWYKWPLTDRN+NWC	2	0.002		ATGTAGGGTAATGGTATGAGGGATAAGGTTAATCATTGTAAGACTAGGTGT	51	Y+GNGMRDKVNHCKTRC	2
YSLHGMSNDSNDMNDSC	2	0.002		ATGTAGGTGTTGAATTGGCAGGCGATTGGGCCGGATTATAATACTTGTTGT	51	Y+VLNWQAIGPDYNTCC	2
YSLQLCDKLNNAGMNDC	2	0.002		ATGTAGTAGAAGACTGCTAAGCTTCGTCTTTGTGTGCTGCGTCCTACGTGT	51	Y++KTAKLRLCVLRPTC	2
YSLQWQHKRERKDDMCC	2	0.002		ATGTAGTAGAAGGAGTGTGAGGTTACGTTTATTTGTTGTGGGGAGCTGTGT	51	Y++KECEVTFICCGELC	2
YSLTMRD+FETSWKGKC	2	0.002		ATGTAGTAGTTGTAGACGGCGACTCTGCGTGGGTTGCGGCTTATGCTTTGT	51	Y++L+TATLRGLRLMLC	2
YSLTQ+YYKGGVIGYIC	2	0.002		ATGTAGTATAATGATTCTCTTGAGGAGCATTGGCATAGGTATGAGTGGTGT	51	Y+YNDSLEEHWHRYEWC	2
YSLVNKEEKNKSKTCRC	2	0.002		ATGTAGTGTGGTAGGCGTGATAATGCTGATAATTAGTTTAGGAGTGGTTGT	51	Y+CGRRDNADN+FRSGC	2
YSLWRRLTYYDGNRYIC	2	0.002		ATGTAGTTTAGGAAGTGTAATAAGATGTATGAGGTTGCTCGTGATAGGTGT	51	Y+FRKCNKMYEVARDRC	2
YSM+CNLNS+RNGNNWC	2	0.002		ATGTATAAGATGAGTTAGCAGTATCCTACGCATGCGAATAGGAATAAGTGT	51	YYKMS+QYPTHANRNKC	2
YSMAMKLKGRLRSNKRC	2	0.002		ATGTATAAGCATAAGAAGCATAGTGGTATGACGGTGCGTAGGAAGCCTTGT	51	YYKHKKHSGMTVRRKPC	2
YSMANDGTM+VLQRFKC	2	0.002		ATGTATAAGCTGGTGGTGACGTATTGGTAGAATTATGTGTTGTGTTATTGT	51	YYKLVVTYW+NYVLCYC	2
YSMEKLEGPHGCPSHSC	2	0.002		ATGTATAAGGTGGATATTGGGAATGTGATTAATTGGAATTGGTGTAAGTGT	51	YYKVDIGNVINWNWCKC	2
YSMIQACIRCSDNKHTC	2	0.002		ATGTATAATGGTAGTAGGGCTGAGTTGCCGTAGAATGATGATGAGATGTGT	51	YYNGSRAELP+NDDEMC	2
YSMTKGRNGL+GMYLWC	2	0.002		ATGTATAATGTGCTTATGAGTAAGGTGATTAGGAGGTATGGTAATATTTGT	51	YYNVLMSKVIRRYGNIC	2
YSNEFGNCNHVLCEMFC	2	0.002		ATGTATAATTCGTTGTAGAAGATTAGTCGTGATTATTAGTGTGAGTAGTGT	51	YYNSL+KISRDY+CE+C	2
YSNFILRPTKIKYLYYC	2	0.002		ATGTATACGAATTTGCGTGTGGCGAGTAATATTAATAGTGATAAGAGTTGT	51	YYTNLRVASNINSDKSC	2
YSNKRIEC	2	0.002		ATGTATACGCTGATTAGTAGTGATAAGTATTAGTTGCTTATGATTGATTGT	51	YYTLISSDKY+LLMIDC	2
YSNNSIETYGKRMPVCC	2	0.002		ATGTATAGGAAGAGGGTTCAGTCGGTGAGTTTGGCTTGTTAGGATTAGTGT	51	YYRKRVQSVSLAC+D+C	2
YSNQDMTMSQDNYGDYC	2	0.002		ATGTATAGGAAGTATATGGAGAGGGAGTCGCATCAGAGGGAGTAGTCGTGT	51	YYRKYMERESHQRE+SC	2
YSNTELKIIVKSSYMRC	2	0.002		ATGTATAGGACGCGTAATAAGCCGCAGTATGCTAGTGAGCAGCATTTTTGT	51	YYRTRNKPQYASEQHFC	2
YSNVESGRQLRRRTRKC	2	0.002		ATGTATAGGAGTAATACTGGGCGTATGACGCAGTTGTCTCATCATGATTGT	51	YYRSNTGRMTQLSHHDC	2
YSNWDPCDDHHANFTYC	2	0.002		ATGTATAGGGTGATGGATGAGTATGTGATTCAGAGTACGCTGATGGCTTGT	51	YYRVMDEYVIQSTLMAC	2
YSNWDQRFHAFRDGNDC	2	0.002		ATGTATAGGTATGGGAGGTATGATTAGAATGGGTGTTCTTATGCTAGGTGT	51	YYRYGRYD+NGCSYARC	2
YSPQ+KWSDLFGQPLKC	2	0.002		ATGTATAGGTTGAGGAATCCGAGTATTAAGGTTCTGCCGAATGTGAATTGT	51	YYRLRNPSIKVLPNVNC	2
YSQKKRMTILC+SSDMC	2	0.002		ATGTATAGTAATACGGTTAGGGTTAATGAGGAGCATCCTGATAGTAATTGT	51	YYSNTVRVNEEHPDSNC	2
YSQNRSEHTNGQYYTLC	2	0.002		ATGTATAGTGATGAGTTGATTTTCGTGGGTAGTATGTGGTGTTGGAGGTGT	51	YYSDELIFVGSMWCWRC	2
YSQRYLNNNRKHTGVYC	2	0.002		ATGTATAGTGTGGATGCGACGATTTGTTGGTATTGTAAGATTAAGAATTGT	51	YYSVDATICWYCKIKNC	2
YSQVNNDRKNMKIVLFC	2	0.002		ATGTATATGAAGTATAAGCTTTTGATTTCTTTGAATACGCGGGAGTCGTGT	51	YYMKYKLLISLNTRESC	2
YSRMDDEQDLMWR++YC	2	0.002		ATGTATATGAATAAGTTTTGTATTTGGTTGGGTAAGAAGGATAAGAAGTGT	51	YYMNKFCIWLGKKDKKC	2
YSRTHNRNSAHSLIPDC	2	0.002		ATGTATATGAGGCTGAGGATTAGTAGGAATTATCGTGTGAGTATTTGGTGT	51	YYMRLRISRNYRVSIWC	2
YSRVKSFTDSHRPWACC	2	0.002		ATGTATATTAAGATTTTGGTGTGTTGTAATAAGATTAAGGCGTGTTGGTGT	51	YYIKILVCCNKIKACWC	2
YSRYKRQPTMCD+TDVC	2	0.002		ATGTATATTAGTGATGAGAAGGGGTATATGAGTGTTCAGAATATGGATTGT	51	YYISDEKGYMSVQNMDC	2
YSSCSYIWKVIY+RIEC	2	0.002		ATGTATATTATGGAGAAGTAGATGTTGTAGAAGAATAGTTTGCTTAAGTGT	51	YYIMEK+ML+KNSLLKC	2
YSSKAWMQVLVLARTIC	2	0.002		ATGTATATTGGTGTTAGGACGGGTAATACGGTTGCGTATGGGATTGTTTGT	51	YYIGVRTGNTVAYGIVC	2
YSSKN+LSKRV+QNNFC	2	0.002		ATGTATATTTAGATTTGGTTTAGGAGGGAGGAGTGTATTCCGTTGATTTGT	51	YYI+IWFRREECIPLIC	2
YSSKNNERMPKEHSFSC	2	0.002		ATGTATATTTGGAAGAGTATTATTGTTGGTTGGATTACTGTTGTTGGGTGT	51	YYIWKSIIVGWITVVGC	2
YSSKNWGGKAMIEYMSC	2	0.002		ATGTATATTTTGAAGATGTCTTTGGTTGATCTGAGTATGTGTGTGATGTGT	51	YYILKMSLVDLSMCVMC	2
YSSLPLMDRTFDDNMNC	2	0.002		ATGTATATTTTGGCGTGGCATGATATTGAGTTGGAGTGGATTAAGTTGTGT	51	YYILAWHDIELEWIKLC	2
YSTILYFAGWTMMYGVC	2	0.002		ATGTATCAGTAGGCGGTGTGTAGTGATGTGAATAGGATGATTACGACGTGT	51	YYQ+AVCSDVNRMITTC	2
YSTNRTMRMVRSFDVLC	2	0.002		ATGTATCATAAGAAGTCGGGGGATGAGCATCGTGTGTTTTGGAAGGCTTGT	51	YYHKKSGDEHRVFWKAC	2
YSTTGTHDKKFYESSIC	2	0.002		ATGTATCATGAGTCGCAGACTAATCCGAGTAGGAATGAGAGTTGTTAGTGT	51	YYHESQTNPSRNESC+C	2
YSV+DRYL++NVEPARC	2	0.002		ATGTATCATTGGTTGATGGTGAATAAGGATCAGGGTGTGCGGTGTATGTGT	51	YYHWLMVNKDQGVRCMC	2
YSV+EMMMQHG++SEAC	2	0.002		ATGTATCTGTATGTTAGGAAGTGGGCTACGCGGTAGCATAAGTATACTTGT	51	YYLYVRKWATR+HKYTC	2
YSV+NFCLVCNKKTESC	2	0.002		ATGTATGAGATGAGTATTATGGTTCTGAGGAAGAGTCAGTGTTGTATGTGT	51	YYEMSIMVLRKSQCCMC	2
YSVAWKIIALMAYN+PC	2	0.002		ATGTATGAGGTTAGGGAGAGGTCGCATATGATTTATGATGATAATGTGTGT	51	YYEVRERSHMIYDDNVC	2
YSVDNY+MVISVCM+QC	2	0.002		ATGTATGATAGTAAGGATTAGAAGAATGCGTGTTTTCGTTGGGTGTGGTGT	51	YYDSKD+KNACFRWVWC	2
YSVDVEGTRSSML+NIC	2	0.002		ATGTATGATCAGAATTGTGTGATGTTGTGGTCTGGTGAGGAGAAGCCGTGT	51	YYDQNCVMLWSGEEKPC	2
YSVEKKKRSVQTEGDMC	2	0.002		ATGTATGATGATAATAGGATTAATACGTGGAATTATACTATGACGCCGTGT	51	YYDDNRINTWNYTMTPC	2
YSVEVIAILVRYDDDSC	2	0.002		ATGTATGATGCTATTCATTATGCGGGGAATGTGAAGTATTCGATGAGTTGT	51	YYDAIHYAGNVKYSMSC	2
YSVMINRAKRLNMKVKC	2	0.002		ATGTATGATGTTAGGAATGGTGATGCTACTAAGCTGTTGATGTTTCGGTGT	51	YYDVRNGDATKLLMFRC	2
YSVNCKFFSRYKRQKSC	2	0.002		ATGTATGATTCGTATGAGGGGTTTAATCATAAGTAGAAGGTGGTTGGTTGT	51	YYDSYEGFNHK+KVVGC	2
YSVNRLNSCDKCEFSTC	2	0.002		ATGTATGATTGGATGGTGCATCAGAAGCATACGCATTAGGTTATTGATTGT	51	YYDWMVHQKHTH+VIDC	2
YSVQIKWEMSCLKYR+C	2	0.002		ATGTATGATTGTATGGATCAGGTGAAGCAGAGGGTGTTTTTTGAGGATTGT	51	YYDCMDQVKQRVFFEDC	2
YSVTENGDILYLARQGC	2	0.002		ATGTATGCGACGTGGAATAATAGTAATTATAAGCGGAAGGATATTACGTGT	51	YYATWNNSNYKRKDITC	2
YSVTNTELIIWVVLSCC	2	0.002		ATGTATGCGAGTATTAATTATATTGTTTGTATTTTGTTGGTGTCTGTGTGT	51	YYASINYIVCILLVSVC	2
YSVVIYCVKYVGFSSKC	2	0.002		ATGTATGCGCTTTGTGAGTAGAAGCTTCAGTTTAATATGATGCTGAAGTGT	51	YYALCE+KLQFNMMLKC	2
YSVYGKLLIKIKRKAWC	2	0.002		ATGTATGCGTAGAAGTTTAATAATTTGTAGGATCGTATGTATCATAATTGT	51	YYA+KFNNL+DRMYHNC	2
YSVYSDES+WKN+WEEC	2	0.002		ATGTATGGGTTTATTTTGTATAGGTGGTCTAGGATTTTGATTAAGCTGTGT	51	YYGFILYRWSRILIKLC	2
YSWDEHWIWWIWRKCTC	2	0.002		ATGTATGGTAAGAAGACTTATGCGGGTTGTCATAAGCGTGCTGAGGTTTGT	51	YYGKKTYAGCHKRAEVC	2
YSWIYTRIKISISTKHC	2	0.002		ATGTATGTGAATATTAATGTGAATAATTGGACGTATTATAATAATCTGTGT	51	YYVNINVNNWTYYNNLC	2
YSWLCWINCYYDFVVVC	2	0.002		ATGTATGTGAGTGTGTTTACGAGGTATCGTATGCTGCATACGACGTGTTGT	51	YYVSVFTRYRMLHTTCC	2
YSWYLNWQAQWEKFEFC	2	0.002		ATGTATGTGCTGTGGATGAAGCAGATTAAGTGTCGGAGTGATCATAAGTGT	51	YYVLWMKQIKCRSDHKC	2
YSYHENTF+DQGMQPNC	2	0.002		ATGTATGTGGAGATTAGGATTAGGAAGTGGAATTGTTGGTGTAATAGTTGT	51	YYVEIRIRKWNCWCNSC	2
YSYSDNDSNNSLTGTCC	2	0.002		ATGTATGTGTAGTCTATGGTGTATATGCATGTTTATTATTAGGGGAATTGT	51	YYV+SMVYMHVYY+GNC	2
YSYSVCNHKKAYRVTKC	2	0.002		ATGTATGTTGTTAATATTACTTGGAAGATTTGTCGGGGTAAGCAGAAGTGT	51	YYVVNITWKICRGKQKC	2
YSYSVTKKIVSNSRWGC	2	0.002		ATGTATTATAGGTGGTTGGAGATTATTCTTAAGCATATTTTGAATGCTTGT	51	YYYRWLEIILKHILNAC	2
YSYTQHSGSSKFTLPKC	2	0.002		ATGTATTATAGTAGGTATTTGATTAATATGTATTCGAAGCGTAGGAGTTGT	51	YYYSRYLINMYSKRRSC	2
YSYYSISISLKYNGKSC	2	0.002		ATGTATTATCATTAGTGGGATACTTATATGTAGCTTGTTCATCCGAAGTGT	51	YYYH+WDTYM+LVHPKC	2
YTADPT+LRLVQHVVSC	2	0.002		ATGTATTATGAGTATCGTTGGATTGAGGATGTTAGTGTTGAGAGGATTTGT	51	YYYEYRWIEDVSVERIC	2
YTCCYKNVECILIWLLC	2	0.002		ATGTATTATTATCAGTATTATAGTATTCGGACTGGTCGGACTACGATTTGT	51	YYYYQYYSIRTGRTTIC	2
YTCIKYEIIVVEVSVRC	2	0.002		ATGTATTATTGTATGATTTATTATGTTTCGCTGTTTTTTTGTTATTCTTGT	51	YYYCMIYYVSLFFCYSC	2
YTDGRNEKWTGNDIMNC	2	0.002		ATGTATTGGAAGAGGGTTATTATTTTGATTAAGCATAGTAATAGTGGTTGT	51	YYWKRVIILIKHSNSGC	2
YTDKFASTKQRMDLWSC	2	0.002		ATGTATTGGATTGTGTTTAATATTGATTTGGATTGGTCGTCTGGGTCTTGT	51	YYWIVFNIDLDWSSGSC	2
YTDNDGYCSKIKVFWCC	2	0.002		ATGTATTGGTTGGAGATGAGTTTTAATGTTATGGCGAATTATAAGTGTTGT	51	YYWLEMSFNVMANYKCC	2
YTENHARINALSLIQHC	2	0.002		ATGTATTGT	9	YYC	2
YTFRTLKLWHVKIMRWC	2	0.002		ATGTATTGTTGGTGGCTTGAGTTGTCTCATTTGAGGAGTATGAATAGTTGT	51	YYCWWLELSHLRSMNSC	2
YTFTKGSWKNWKSDAPC	2	0.002		ATGTATTTGATTTTGGGTTGGACGCAGCTTGGTTGGAAGGCTCTGTTGTGT	51	YYLILGWTQLGWKALLC	2
YTFVYCKCSWMKERKMC	2	0.002		ATGTATTTGCATAGTGATCCTATGGAGCATAGGGTTGTTAAGGTGATTTGT	51	YYLHSDPMEHRVVKVIC	2
YTFYQNYVRHVLTVTRC	2	0.002		ATGTATTTTAGTGATCATGTGAAGTTGATTTTTGTTGTGTCGTTTTATTGT	51	YYFSDHVKLIFVVSFYC	2
YTGIKLQLMKMGLDYDC	2	0.002		ATGTCGAAGGAGCTGGAGAATAATTTGCGGTGGATGTGGACGGGGACTTGT	51	YSKELENNLRWMWTGTC	2
YTGKNGCYGEVVMLDWC	2	0.002		ATGTCGAAGGGGGGGGAGATGAGTTTTGGTAATAGTCAGATGAAGGTGTGT	51	YSKGGEMSFGNSQMKVC	2
YTI+SDYNYSLGGSNWC	2	0.002		ATGTCGAAGTGGTATAAGTGGCCGCTTACTGATAGGAATTAGAATTGGTGT	51	YSKWYKWPLTDRN+NWC	2
YTIGLLKYYKIMLRDRC	2	0.002		ATGTCGAGGTATAAGCGGCAGCCTACTATGTGTGATTAGACTGATGTGTGT	51	YSRYKRQPTMCD+TDVC	2
YTIIEYIA+KNKINDVC	2	0.002		ATGTCGAGTTGTAGTTATATTTGGAAGGTTATTTATTAGCGGATTGAGTGT	51	YSSCSYIWKVIY+RIEC	2
YTISTEDTKRSERRKEC	2	0.002		ATGTCGATGACTAAGGGTAGGAATGGTCTGTAGGGTATGTATCTGTGGTGT	51	YSMTKGRNGL+GMYLWC	2
YTITVSKTS+SKQRPSC	2	0.002		ATGTCGATGGCTAATGATGGGACTATGTAGGTGCTGCAGAGGTTTAAGTGT	51	YSMANDGTM+VLQRFKC	2
YTIVWYKTVHRIGYQCC	2	0.002		ATGTCGCATAAGCAGACTCAGCGTAAGAAGCGTGCGAGGTGTTTTTTGTGT	51	YSHKQTQRKKRARCFLC	2
YTK+NQNGSHKELVMKC	2	0.002		ATGTCGCGTATGGATGATGAGCAGGATCTTATGTGGAGGTAGTAGTATTGT	51	YSRMDDEQDLMWR++YC	2
YTKDEPELDLGNSSWVC	2	0.002		ATGTCGGAGAAGAATTTTAGGAAGTGGACTTGTCGTGTGATGACTTCGTGT	51	YSEKNFRKWTCRVMTSC	2
YTKMQSAEHWVMKIFSC	2	0.002		ATGTCGGAGAAGAGGCAGACGCATAATACGAGGGATAAGCATAGTGCGTGT	51	YSEKRQTHNTRDKHSAC	2
YTKSNSAMRKCQSPCDC	2	0.002		ATGTCGGGGAAGTAGAAGTTGTGTGCTCATTGGCTTGTGTCTATTATGTGT	51	YSGK+KLCAHWLVSIMC	2
YTLVIKYVNAQVIVKLC	2	0.002		ATGTCGGTGAATTGTAAGTTTTTTTCGAGGTATAAGCGGCAGAAGTCGTGT	51	YSVNCKFFSRYKRQKSC	2
YTMND+QKLIEDHVDSC	2	0.002		ATGTCGGTTGAGGTGATTGCGATTTTGGTGAGGTATGATGATGATAGTTGT	51	YSVEVIAILVRYDDDSC	2
YTMSASRQMS+ERSKSC	2	0.002		ATGTCGTGTAATTGTAGGCGGAAGATTATGTTGTTTATTGTTTATGAGTGT	51	YSCNCRRKIMLFIVYEC	2
YTMTLTMDWITVLPLQC	2	0.002		ATGTCGTTGACTCAGTAGTATTATAAGGGTGGGGTGATTGGTTATATTTGT	51	YSLTQ+YYKGGVIGYIC	2
YTNA++TRKV+CVAVMC	2	0.002		ATGTCGTTGCATGGGATGAGTAATGATAGTAATGATATGAATGATTCTTGT	51	YSLHGMSNDSNDMNDSC	2
YTNADCTK+Q+WTYYKC	2	0.002		ATGTCTAAGAATATGTATCCTGGGAATATGCTTCGTACTTGTATTAATTGT	51	YSKNMYPGNMLRTCINC	2
YTNMTHYATTITNYHRC	2	0.002		ATGTCTATGGCCATGAAGCTTAAGGGTCGTTTGCGTTCGAATAAGCGGTGT	51	YSMAMKLKGRLRSNKRC	2
YTNMVTGKVD+ERRSQC	2	0.002		ATGTCTGATACGTTGTAGCCGTATTGTTATAAGCGGATTAGGAGTTATTGT	51	YSDTL+PYCYKRIRSYC	2
YTNRSAQEN+NKNNLLC	2	0.002		ATGTCTGCGACGAAGGAGACTACGTGTGCGAATAGGCAGGGGTAGTGTTGT	51	YSATKETTCANRQG+CC	2
YTNTKIDMLKRPE++MC	2	0.002		ATGTCTGGGAAGCAGGGGTAGCATCATGTGTGTTATACTTAGAATTTTTGT	51	YSGKQG+HHVCYT+NFC	2
YTNVLY+KFRAYIDRNC	2	0.002		ATGTCTGGGGTTCATTATGCTTTGGCTAATTATGTGCGGATGCAGGAGTGT	51	YSGVHYALANYVRMQEC	2
YTPMRTWW+MMTGSNPC	2	0.002		ATGTCTGGTCTGAGGCTTTCGTAGGGGACTTAGGCGCAGGATAAGTGTTGT	51	YSGLRLS+GT+AQDKCC	2
YTQAFLSTKRLSRSTPC	2	0.002		ATGTCTGGTTTTGCGAGGTATATGACGGTTGATGGGTTGCATCTTGCTTGT	51	YSGFARYMTVDGLHLAC	2
YTQAQNLMAVNKIAAMC	2	0.002		ATGTCTGTGCAGATTAAGTGGGAGATGAGTTGTCTGAAATATAGGTAGTGT	51	YSVQIKWEMSCLKYR+C	2
YTQTAKAVKVYSKF+TC	2	0.002		ATGTCTGTGGCGTGGAAGATTATTGCGCTGATGGCTTATAATTAGCCTTGT	51	YSVAWKIIALMAYN+PC	2
YTQWLPMVLCVWLWSDC	2	0.002		ATGTCTGTTATGATTAATAGGGCTAAGCGGTTGAATATGAAGGTGAAGTGT	51	YSVMINRAKRLNMKVKC	2
YTRCTTEYS+MKAEYMC	2	0.002		ATGTCTGTTTAGAATTTTTGTCTGGTGTGTAATAAGAAGACTGAGTCGTGT	51	YSV+NFCLVCNKKTESC	2
YTRLIGLVIISNIVSSC	2	0.002		ATGTCTTATAGTGTTTGTAATCATAAGAAGGCTTATCGTGTTACTAAGTGT	51	YSYSVCNHKKAYRVTKC	2
YTRLLNCWEYMLGDYTC	2	0.002		ATGTCTTTTATGCCGAGTGCTTTTGTTCATTGGATTATGATGTCTTGTTGT	51	YSFMPSAFVHWIMMSCC	2
YTRMFTKGLGHEFELRC	2	0.002		ATGTGCACTATGGTGTAGTAGCCGGATATGCAGAAGCAGGGTGATGGTTGT	51	YCTMV++PDMQKQGDGC	2
YTSSGVGSNNWYDSIIC	2	0.002		ATGTGGAAGAAGGTTATTTGTCATGAGTATGAGTAGTCTCATAATAAGTGT	51	YWKKVICHEYE+SHNKC	2
YTSV+++VSEPYTNSYC	2	0.002		ATGTGGAAGAATTTTTATGTTTGTTATTGTCATTTTTTGGTGTTTATTTGT	51	YWKNFYVCYCHFLVFIC	2
YTTYIWVHMTNRLRRMC	2	0.002		ATGTGGAAGAGTAAGGTTATTGTTAGTGTGTTGGTTTATAATGATCTGTGT	51	YWKSKVIVSVLVYNDLC	2
YTV+MSRRNISCTKARC	2	0.002		ATGTGGAAGAGTAATACGCGGACTATGCCTAATCCTCATAAGTATACGTGT	51	YWKSNTRTMPNPHKYTC	2
YTVENAMRHARLMYDYC	2	0.002		ATGTGGAAGAGTATGTATTATCTGTGGGTTCTGGCGTTTAAGAGTATTTGT	51	YWKSMYYLWVLAFKSIC	2
YTVKSKRCMEPNHEHHC	2	0.002		ATGTGGAAGATTGCGTTGCATCTGACGTATCATATGGATACTCGGCAGTGT	51	YWKIALHLTYHMDTRQC	2
YTVLSSRIIICFWICRC	2	0.002		ATGTGGAAGCAGAGTACTCATAGGCCTGTGAGTTTTATGCAGATGGCTTGT	51	YWKQSTHRPVSFMQMAC	2
YTVMIYVLIRHRSVIIC	2	0.002		ATGTGGAATGTGAATGTTGAGTGGTATAATTTGGAGATTTATGTGAGTTGT	51	YWNVNVEWYNLEIYVSC	2
YTVNRSRDKESYVARCC	2	0.002		ATGTGGAATTGGGATACGACTCTGACGGCTAATAGTACTGAGACGGCGTGT	51	YWNWDTTLTANSTETAC	2
YTVTMEFKLEQRFVTGC	2	0.002		ATGTGGAATTTGAATGGGTATTATAAGCTTGATATTGCGAAGAATGTTTGT	51	YWNLNGYYKLDIAKNVC	2
YTVTQTKIEWKSSKVWC	2	0.002		ATGTGGACGATTATGAAGCAGACGATGAGGGATGAGTTGAAGTATTATTGT	51	YWTIMKQTMRDELKYYC	2
YTVVRKIYYTFLTAVTC	2	0.002		ATGTGGACGTATAGTACTCGTCTGCGGACTTAGGTGCCGCAGTCTAGGTGT	51	YWTYSTRLRT+VPQSRC	2
YTVVSKYSAVTVRDQ+C	2	0.002		ATGTGGACTAGGAGTGTGTAGGAGTCTAGTGCTCAGGGTAGTAATAAGTGT	51	YWTRSV+ESSAQGSNKC	2
YTWLRMYRSVCRRYTKC	2	0.002		ATGTGGACTGGTACTAGTATTAAGTTGTTGCGTCAGCTGATTCATTATTGT	51	YWTGTSIKLLRQLIHYC	2
YTWSNNMVVAWKTMVLC	2	0.002		ATGTGGAGTAAGAATGATCATAATTCGTATACGGTGACGATTTGGTTTTGT	51	YWSKNDHNSYTVTIWFC	2
YTYWIDEIDLAVDQNKC	2	0.002		ATGTGGAGTATGGTGGTTAATGGTATTAGTGCTTTGTTTTAGATGCTGTGT	51	YWSMVVNGISALF+MLC	2
YV+VLTGFGVKIKSMLC	2	0.002		ATGTGGAGTCCTCAGAATGGGTCTTTGCAGCGTAAGCTTCTTTGGAATTGT	51	YWSPQNGSLQRKLLWNC	2
YV+YKIYGVMSLTRVGC	2	0.002		ATGTGGAGTGATATTGTTAGGCTGGTTGCTATTGGTTTGCGTGGTAAGTGT	51	YWSDIVRLVAIGLRGKC	2
YVAKAYFDQQKDNVKRC	2	0.002		ATGTGGATGAAGAGCCAGTGGAGGTGTGAGAATAAGATTCTGGCTTGGTGT	51	YWMKSQWRCENKILAWC	2
YVCMIEIVYDLFVCARC	2	0.002		ATGTGGATGGTTATTGAGTGGAGTATGGTTGGTCGTTGGGTGGATATTTGT	51	YWMVIEWSMVGRWVDIC	2
YVCSKHSMSRKVSVYRC	2	0.002		ATGTGGATTAAGAGTAATATGAGGGTGAGTTATGTGTTTCGGTCGTTTTGT	51	YWIKSNMRVSYVFRSFC	2
YVDMWWQSCR+GNIGWC	2	0.002		ATGTGGATTATTAATATGTGGTTTAATGTTTTGACGGTTTCTTATCAGTGT	51	YWIINMWFNVLTVSYQC	2
YVDNITYLYRIEIERPC	2	0.002		ATGTGGATTGTGTGTAATATTAGTGTTTTGAATAGTCAGGCGAAGGTTTGT	51	YWIVCNISVLNSQAKVC	2
YVDTMPNNIQAKCQNIC	2	0.002		ATGTGGATTTAGGAGTTTAAGGAGACGCTGAGGGATGTGTTTTGTAATTGT	51	YWI+EFKETLRDVFCNC	2
YVECK+STMSQKKTRRC	2	0.002		ATGTGGCGGCAGACGATGATTAGTGTGATGAATTCTCGGATGCTGAAGTGT	51	YWRQTMISVMNSRMLKC	2
YVEHLRPVIQHWWTIVC	2	0.002		ATGTGGCTGATGACTAATAATGGTTCGTCTTATCCTGTGAGTAAGGGTTGT	51	YWLMTNNGSSYPVSKGC	2
YVEIGLIIGEESDCALC	2	0.002		ATGTGGCTTATTATTACGTATGTGGCTGCGATGGAGGCTTTTCATGCGTGT	51	YWLIITYVAAMEAFHAC	2
YVEIVINYTTCDSVTKC	2	0.002		ATGTGGGAGAGTGAGAAGAAGGTTAAGTGGTGTATTAGGGAGTTTGAGTGT	51	YWESEKKVKWCIREFEC	2
YVFQSIIMKVIETLLSC	2	0.002		ATGTGGGATGAGCAGAGGAATAGGGAGAATATGATGGAGGTGCGGATTTGT	51	YWDEQRNRENMMEVRIC	2
YVFRYLL+ERIGSCTQC	2	0.002		ATGTGGGCGTATACCGCTAAGCCTAGGCATGCTCCTCCTGATGCTAAGTGT	51	YWAYTAKPRHAPPDAKC	2
YVFTMVSTEKKHNSHMC	2	0.002		ATGTGGGCTGGTTGGCGGTGGATGAGTGTGCAGAATTGGCTTATTAAGTGT	51	YWAGWRWMSVQNWLIKC	2
YVFYFKNLRPTFY+IRC	2	0.002		ATGTGGGTGAGGCAGGTTAATGAGTATGTTGTGCATGAGACTGATAATTGT	51	YWVRQVNEYVVHETDNC	2
YVGTQWLGFYSWRPASC	2	0.002		ATGTGGTAGAAGGTTAGGTAGAGTATGGAGGTTAATGGGGCTCCGAATTGT	51	YW+KVR+SMEVNGAPNC	2
YVIGFQVIKNMSDLTIC	2	0.002		ATGTGGTATAAGTTGATGATTAGTATTGTGGTTAAGAAGAAGGCTGATTGT	51	YWYKLMISIVVKKKADC	2
YVIITVTKTYTQRVINC	2	0.002		ATGTGGTATAATTAGGAGTGGTATGTGCAGTAGAGTCTGTTGGAGTGGTGT	51	YWYN+EWYVQ+SLLEWC	2
YVIKVVNIRYKWNDNTC	2	0.002		ATGTGGTATCATCATGAGATGGGTAAGTGTGCTAATCTTTAGGATAGGTGT	51	YWYHHEMGKCANL+DRC	2
YVIRIVVWYYTQWKSGC	2	0.002		ATGTGGTATGTGAGGGTGTTGATTTCGCGGTGGAAGAGTGAGGCGCAGTGT	51	YWYVRVLISRWKSEAQC	2
YVIRQYKVNVILIWRLC	2	0.002		ATGTGGTATTATTGTGAGAAGATTGATTGGTCTGGGTATTGTTTGATGTGT	51	YWYYCEKIDWSGYCLMC	2
YVIVTRSSGKRNV+AYC	2	0.002		ATGTGGTATTTTTGTAAGACGAATTGGAAGTATGTGATTAAGCTTAGGTGT	51	YWYFCKTNWKYVIKLRC	2
YVIVVQIELYTVSSYAC	2	0.002		ATGTGGTCGTGGGCTCAGAAGATTGGTAAGACGGGTAATGAGATGTGTTGT	51	YWSWAQKIGKTGNEMCC	2
YVK+AH+VESKNKQYPC	2	0.002		ATGTGGTGGGATAATATGTAGGAGAGGTGGATGGATATGATGCCTAAGTGT	51	YWWDNM+ERWMDMMPKC	2
YVKAVVSKIIVNDYFSC	2	0.002		ATGTGGTGTATGATTTTGATTGAGAAGTATGAGCATGCGAAGTTGTAGTGT	51	YWCMILIEKYEHAKL+C	2
YVKDLKGSDKTQLNEHC	2	0.002		ATGTGGTTGAAGGATGCGAATAATGTGCAGTAGCTGTAGTCTTAGCTTTGT	51	YWLKDANNVQ+L+S+LC	2
YVKE+NEWCNYCASNMC	2	0.002		ATGTGGTTTGTTACTGAGATTGAGATTGTTAAGTATGTTTTTCGGTTGTGT	51	YWFVTEIEIVKYVFRLC	2
YVKKMVSVWNTTLWLTC	2	0.002		ATGTGTAAGAAGTGGAGTGGTAAGGTGATGCGTCAGATTTATTTGAAGTGT	51	YCKKWSGKVMRQIYLKC	2
YVKKNKHECTPFKSKMC	2	0.002		ATGTGTAAGCCGTGGTAGAATTGGAATGCGTGTTGGAGTGTGTGTGGTTGT	51	YCKPW+NWNACWSVCGC	2
YVKLDQSILSRMAFKWC	2	0.002		ATGTGTAATAATTATTGGATGTGGCCGATGGGTTTTACTAGGGATGATTGT	51	YCNNYWMWPMGFTRDDC	2
YVKLENTNCEDICKATC	2	0.002		ATGTGTAATCATTAGCATAAGCCGACGCGTACTCGGCATGCGTAGAGTTGT	51	YCNH+HKPTRTRHA+SC	2
YVKRCCCTFIGNKKNVC	2	0.002		ATGTGTAATGAGGTGAAGAATAATTGTTAGATGGAGTATAATCATTAGTGT	51	YCNEVKNNC+MEYNH+C	2
YVKRRWRDCRKEN+ADC	2	0.002		ATGTGTAATGATACTAAGAGTTATATGGGTTAGAATATTATGGAGAAGTGT	51	YCNDTKSYMG+NIMEKC	2
YVKSEVMNMMVILDWFC	2	0.002		ATGTGTACTAAGGAGATTGCTAAGTTGAATATTATTAGGTTGAGGATTTGT	51	YCTKEIAKLNIIRLRIC	2
YVKYIISQTTYTWCCVC	2	0.002		ATGTGTAGGGATGATTGGAGTATTCGTGTGTTTGTGGTTGAGTGGCATTGT	51	YCRDDWSIRVFVVEWHC	2
YVL+NRWLNETCRVYKC	2	0.002		ATGTGTAGGGATGGTACTATGTCGATTTATATGATTATTACTTGGACTTGT	51	YCRDGTMSIYMIITWTC	2
YVLCYINRLAYWLRIVC	2	0.002		ATGTGTAGGTTGTCTAAGCAGGTTTAGGTTGCGTGTTCTAGGAAGGAGTGT	51	YCRLSKQV+VACSRKEC	2
YVLDALIPSLYTTCMYC	2	0.002		ATGTGTAGTACGGTGATGGATAATAAGTTGAAGTTTGAGTTTAAGAGGTGT	51	YCSTVMDNKLKFEFKRC	2
YVLKKSLDKFKSGNVQC	2	0.002		ATGTGTAGTACTAAGATGAAGATTCGGTGGGTGATGAGTGCTAATTGGTGT	51	YCSTKMKIRWVMSANWC	2
YVLLTAVYAAVARNAAC	2	0.002		ATGTGTAGTGATATGATTAGGTATTGTCATCTTTATGCTATGTGTACTTGT	51	YCSDMIRYCHLYAMCTC	2
YVLYEN+RSESTMNEQC	2	0.002		ATGTGTAGTTTGCATATGCATCTGGTGAATGGTAATAAGAGGTATACTTGT	51	YCSLHMHLVNGNKRYTC	2
YVMGEYWCDDY+SHTDC	2	0.002		ATGTGTATGACGGGTTGGGTTTCGTTGGGGAGGACGGCGTAGATGACTTGT	51	YCMTGWVSLGRTA+MTC	2
YVMH+RMHRYCC+PMSC	2	0.002		ATGTGTATGATGTATCATCGGGAGAGGGTGAATTAGCATGAGACGTAGTGT	51	YCMMYHRERVN+HET+C	2
YVMVWKQNVRSVLKCLC	2	0.002		ATGTGTATGCCTAATAGGCATTAGCGGGTTACGTTGCATCCTAAGGGGTGT	51	YCMPNRH+RVTLHPKGC	2
YVNDMKMFRLVRLGYIC	2	0.002		ATGTGTATGTTGCTGACGTCGGATATTCCGATGGGTTTGTGGGTTGGTTGT	51	YCMLLTSDIPMGLWVGC	2
YVNIEIKILITVIYALC	2	0.002		ATGTGTATGTTTGTGAGTAGTGTGAATGGTAAGAGGGTGCTGGATGCGTGT	51	YCMFVSSVNGKRVLDAC	2
YVNITVTISIRATNARC	2	0.002		ATGTGTATTAGTATTGGTGTTGTGAATAAGAATCAGATTATTAAGTATTGT	51	YCISIGVVNKNQIIKYC	2
YVNWNYKWLEYT+DKNC	2	0.002		ATGTGTCAGATTAGTAATCATAGGCTGACGAAGCTTATGCAGAATGCGTGT	51	YCQISNHRLTKLMQNAC	2
YVPYSFVAFIILKPVYC	2	0.002		ATGTGTCAGCAGATGATTTGGAGTCTGGGTAGTATTACGATTGTTAAGTGT	51	YCQQMIWSLGSITIVKC	2
YVQSVETSSGMRQNTNC	2	0.002		ATGTGTCAGCATTTGTCGTCGTATAGTGAGAGTATTGGTATGTATTAGTGT	51	YCQHLSSYSESIGMY+C	2
YVR+LSLVNNVRKMVNC	2	0.002		ATGTGTCAGTGTAGTGAGAATAGCGGGTTTTCTAATAGGGAGAAGGAGTGT	51	YCQCSENSGFSNREKEC	2
YVRDSFNG+TLDQSMWC	2	0.002		ATGTGTCCGGGGATTATTGCTCATGCTAGGGATAGGAAGTGTAGTCGGTGT	51	YCPGIIAHARDRKCSRC	2
YVRGKGKHKASWLSQFC	2	0.002		ATGTGTCTGAGGATTAAGTATAATAGGAATGATAATTTTGTTCAGGTTTGT	51	YCLRIKYNRNDNFVQVC	2
YVRNILWLWRLRKDDSC	2	0.002		ATGTGTCTGAGTGGGCGTTTGGCGGAGGGTATTACGTGTAAGGATGCTTGT	51	YCLSGRLAEGITCKDAC	2
YVRRTTRAQLGIEKRHC	2	0.002		ATGTGTGAGAAGCGGAGTTTGGGGCATGATAGTATGTCGAAGAAGCAGTGT	51	YCEKRSLGHDSMSKKQC	2
YVRSHRELTELHRSSDC	2	0.002		ATGTGTGAGAATGGTTATCCGATTGTTGTGTATAGGATGCATAAGCATTGT	51	YCENGYPIVVYRMHKHC	2
YVRTCTCDIRVFKSYDC	2	0.002		ATGTGTGAGTAGGGTTATCCGAAGTATAGTTAGCAGATGAATAAGGCGTGT	51	YCE+GYPKYS+QMNKAC	2
YVRYNWYSNRNSNLDSC	2	0.002		ATGTGTGATAAGAAGACGAGGAAGCTTGTTTGGCAGAATAAGTTTAGTTGT	51	YCDKKTRKLVWQNKFSC	2
YVSDNSPKTGYRTRKHC	2	0.002		ATGTGTGATAATTCGCATAATTAGGTTAAGGTGAAGAAGTCGGTTATGTGT	51	YCDNSHN+VKVKKSVMC	2
YVSGIVKLADIVTQRQC	2	0.002		ATGTGTGATTAGTATAATTTGCAGAGTGAGTTGACGTTGGAGTAGTGTTGT	51	YCD+YNLQSELTLE+CC	2
YVSHYENKWVRSGKLGC	2	0.002		ATGTGTGCGTAGCTTGATCAGAAGCATGATTTTAGGAATTATGGTATGTGT	51	YCA+LDQKHDFRNYGMC	2
YVSITFSAWKGFASNKC	2	0.002		ATGTGTGCTGAGGTGAATGATTGTGTTAATATGGAGGAGTAGTGTAGGTGT	51	YCAEVNDCVNMEE+CRC	2
YVTK+KPYA+TYKSHDC	2	0.002		ATGTGTGGGACGTATCAGTGGGATGTTACGTAGTATGATTGTGGGAGTTGT	51	YCGTYQWDVT+YDCGSC	2
YVTMKVL+HFTKHAMAC	2	0.002		ATGTGTGGTAATACTAAGAGGTCGTATTTGGCGGTTTTTGTGATTGTGTGT	51	YCGNTKRSYLAVFVIVC	2
YVTMMAGMPINQGHIQC	2	0.002		ATGTGTGGTACGACGATGTGGATGGATGGGATGCGGCATCGTAGGTTTTGT	51	YCGTTMWMDGMRHRRFC	2
YVTRDESMTKP+DLKRC	2	0.002		ATGTGTGGTAGTTTGTTGACGTATTTTCTGAAGTATAGTGTGTATAAGTGT	51	YCGSLLTYFLKYSVYKC	2
YVTRFFHSNEQTKLMFC	2	0.002		ATGTGTGTGCGTGCTATTCTGACTAAGTTGAGTAAGGTGAGTACGTAGTGT	51	YCVRAILTKLSKVST+C	2
YVTYMRNCVMKMSGALC	2	0.002		ATGTGTGTTAATATTGGGGTGAGGGTTAGTTTTGTGTGGCCGTGGAATTGT	51	YCVNIGVRVSFVWPWNC	2
YVV+KISLLKCH+SYAC	2	0.002		ATGTGTGTTGATTATTTTATTGAGTGGTGTCTGAATTTGACTAGTAAGTGT	51	YCVDYFIEWCLNLTSKC	2
YVVLWKYVVRVNNENYC	2	0.002		ATGTGTGTTTGGATTTGGTATAATGTGTTGCTTGATAAGAGTGAGGATTGT	51	YCVWIWYNVLLDKSEDC	2
YVVNIGLMNWLEMMDRC	2	0.002		ATGTGTTAGAAGTATACGTTGAAGGATAAGGCGATTTCGAATACGGTGTGT	51	YC+KYTLKDKAISNTVC	2
YVVYEIWMKYYGAENTC	2	0.002		ATGTGTTAGATGTGTATTAGTTAGTTTCAGCGTACGACGAGGAATGAGTGT	51	YC+MCIS+FQRTTRNEC	2
YVVYFGNLISFTAEWWC	2	0.002		ATGTGTTATAAGGGCTGTGAGTGTTTGTGTACTAATTGGTAGCTTAAGTGT	51	YCYKGCECLCTNW+LKC	2
YVWFNKKVFITLEIRFC	2	0.002		ATGTGTTATGAGGAGCGTGTGGAGTAGAATATTGGGGTTGATGATCATTGT	51	YCYEERVE+NIGVDDHC	2
YVYVFLSHQVSMRAGWC	2	0.002		ATGTGTTGGATTAAGATGAGGATTCTTAAGCATGCTTGTAATTGGCTTTGT	51	YCWIKMRILKHACNWLC	2
YW+KVR+SMEVNGAPNC	2	0.002		ATGTGTTGTATGATAGTGATTGGAGTGTTTCTTGTGTATTGGTAGGGTTGT	51	YCCMIVIGVFLVYW+GC	2
YWAGWRWMSVQNWLIKC	2	0.002		ATGTGTTGTTTGAGTGCGTAGATGTATAATCAGAGTATGACTAATAGTTGT	51	YCCLSA+MYNQSMTNSC	2
YWAYTAKPRHAPPDAKC	2	0.002		ATGTGTTTCTATGATGGGTGTTTTAGGTATGGTGTTAAGATTGCTGAGTGT	51	YCFYDGCFRYGVKIAEC	2
YWCMILIEKYEHAKL+C	2	0.002		ATGTGTTTGAGTGAGTATGATGTTGTTATGTATTGGTATATTATTGGTTGT	51	YCLSEYDVVMYWYIIGC	2
YWDEQRNRENMMEVRIC	2	0.002		ATGTGTTTGATTTTTAATAGGAAGTCTGGTAGTCTGCATAATGTTGCGTGT	51	YCLIFNRKSGSLHNVAC	2
YWESEKKVKWCIREFEC	2	0.002		ATGTGTTTGCATAAGTCGCATGTTTGTCCTGAGGATACTTAGTAGTATTGT	51	YCLHKSHVCPEDT++YC	2
YWFVTEIEIVKYVFRLC	2	0.002		ATGTGTTTTAATTGGCTTAAGTGTTTTATGAATGATCATATTTGTACGTGT	51	YCFNWLKCFMNDHICTC	2
YWI+EFKETLRDVFCNC	2	0.002		ATGTTGAAGCCGTGCTAGCTTAGGGATACTTGGCATACGATTGCGGAGTGT	51	YLKPC+LRDTWHTIAEC	2
YWIINMWFNVLTVSYQC	2	0.002		ATGTTGAAGCGTAGTAATTCTCTTCATCATAGGAGGATTCCGGTGAAGTGT	51	YLKRSNSLHHRRIPVKC	2
YWIKSNMRVSYVFRSFC	2	0.002		ATGTTGAAGGATTAGCAGACGCAGTGTGATAGGGGGATTCCTTCTAATTGT	51	YLKD+QTQCDRGIPSNC	2
YWIVCNISVLNSQAKVC	2	0.002		ATGTTGAAGTTTATGTGGGAGATTTAGCGTAAGCGTGATCTGGATCAGTGT	51	YLKFMWEI+RKRDLDQC	2
YWKIALHLTYHMDTRQC	2	0.002		ATGTTGAATATTCTTGAGAGGGGTGCGATTGGGAATTGGAAGTTGAATTGT	51	YLNILERGAIGNWKLNC	2
YWKKVICHEYE+SHNKC	2	0.002		ATGTTGAATCATCATACGAAGGAGCGGAATTAGAATGGTTAGATTGGTTGT	51	YLNHHTKERN+NG+IGC	2
YWKNFYVCYCHFLVFIC	2	0.002		ATGTTGAATGTGGTTGATGTGAATTTGTGTTTGAGTTATCGTTGTCCGTGT	51	YLNVVDVNLCLSYRCPC	2
YWKQSTHRPVSFMQMAC	2	0.002		ATGTTGAATTTGACTTTTAATAAGAAGGCGGGTGAGTAGCATCATGCGTGT	51	YLNLTFNKKAGE+HHAC	2
YWKSKVIVSVLVYNDLC	2	0.002		ATGTTGACGTGTCGTGGGTCGTAGACTTCTGAGACTAGGCCGACGAAGTGT	51	YLTCRGS+TSETRPTKC	2
YWKSMYYLWVLAFKSIC	2	0.002		ATGTTGACTATTTGTTATAGTAATGTTCTTTTTATTTGTATTGCGTGTTGT	51	YLTICYSNVLFICIACC	2
YWKSNTRTMPNPHKYTC	2	0.002		ATGTTGACTGTGAATATTGGTACGCCGTTTACTATTCAGACGTATGATTGT	51	YLTVNIGTPFTIQTYDC	2
YWLIITYVAAMEAFHAC	2	0.002		ATGTTGACTTATAATGCGCCTGTGCATCTTTCTATTCTGCAGCCTCGGTGT	51	YLTYNAPVHLSILQPRC	2
YWLKDANNVQ+L+S+LC	2	0.002		ATGTTGAGGGGTTGTGATAGGCTGCTTCGGTATAAGACTGATTCTTATTGT	51	YLRGCDRLLRYKTDSYC	2
YWLMTNNGSSYPVSKGC	2	0.002		ATGTTGAGGTTGCAGTATTATAGGAAGATTACGGTGATTCTTAGGCAGTGT	51	YLRLQYYRKITVILRQC	2
YWMKSQWRCENKILAWC	2	0.002		ATGTTGAGTTCGGAGTATTATTATAAGAAGCATCCTTTTAAGACTATGTGT	51	YLSSEYYYKKHPFKTMC	2
YWMVIEWSMVGRWVDIC	2	0.002		ATGTTGATGATTGGTGCTAGTATTTTGTGGTGGTTGTGTAAGGATCTGTGT	51	YLMIGASILWWLCKDLC	2
YWNLNGYYKLDIAKNVC	2	0.002		ATGTTGATGATTTATAATAGGTCGATTAGGTGGGATAGGAATATGAATTGT	51	YLMIYNRSIRWDRNMNC	2
YWNVNVEWYNLEIYVSC	2	0.002		ATGTTGATGGTGTGGACGGTTTATGGTTGGAGTATTGTGCATCAGGCGTGT	51	YLMVWTVYGWSIVHQAC	2
YWNWDTTLTANSTETAC	2	0.002		ATGTTGATTTGGGAGAATGAGAGTGATATGAATATTGTGCTGATTGTGTGT	51	YLIWENESDMNIVLIVC	2
YWRQTMISVMNSRMLKC	2	0.002		ATGTTGCAGAATAGGGCGTATTTTGATGATAGTATGGGTATTGAGAAGTGT	51	YLQNRAYFDDSMGIEKC	2
YWSDIVRLVAIGLRGKC	2	0.002		ATGTTGCATAATTATATTTCGCGTTATAATCAGATTGATATGCCTGGGTGT	51	YLHNYISRYNQIDMPGC	2
YWSKNDHNSYTVTIWFC	2	0.002		ATGTTGCGTGTTACTATTTGGAAGTATGATGTGCTGTATCAGTTGACTTGT	51	YLRVTIWKYDVLYQLTC	2
YWSMVVNGISALF+MLC	2	0.002		ATGTTGCTGCGTGATAATTATAAGTGGTGGAAGCCAAGTACTTTGTAGTGT	51	YLLRDNYKWWKPSTL+C	2
YWSPQNGSLQRKLLWNC	2	0.002		ATGTTGCTGTGTAGTACTTCGATTGTTGATGGGACGCTTTATTGGCATTGT	51	YLLCSTSIVDGTLYWHC	2
YWSWAQKIGKTGNEMCC	2	0.002		ATGTTGGAGAGGATTCGTGAGTAGCATGATCATTAGCAGGATCATGTTTGT	51	YLERIRE+HDH+QDHVC	2
YWTGTSIKLLRQLIHYC	2	0.002		ATGTTGGAGGTTTATAAGAGTAGTTGGAATAGTAAGAAGTTGTGGCCGTGT	51	YLEVYKSSWNSKKLWPC	2
YWTIMKQTMRDELKYYC	2	0.002		ATGTTGGAGTTGTTGAGGATGATGCAGGTTAATGTTAGGGTGAGGAGTTGT	51	YLELLRMMQVNVRVRSC	2
YWTRSV+ESSAQGSNKC	2	0.002		ATGTTGGATGCTAGTGATGAGATTTGGTATAATGCGCGTGCGACGGCTTGT	51	YLDASDEIWYNARATAC	2
YWTYSTRLRT+VPQSRC	2	0.002		ATGTTGGCGAGGCCGGATCCTCAGGTGATGGTGATTAATTATCAGAAGTGT	51	YLARPDPQVMVINYQKC	2
YWVRQVNEYVVHETDNC	2	0.002		ATGTTGGCGTGTGGTAATACGCAGATTATTTGGGTGCGGATTTTGTCGTGT	51	YLACGNTQIIWVRILSC	2
YWWDNM+ERWMDMMPKC	2	0.002		ATGTTGGCTAGGTATGCGTAGACTGTGCAGTATTTGGTGCGGCGTACTTGT	51	YLARYA+TVQYLVRRTC	2
YWYFCKTNWKYVIKLRC	2	0.002		ATGTTGGTGTATCAGAAGAAGGATGTTAGGGTGATTAAGAGGATTTGTTGT	51	YLVYQKKDVRVIKRICC	2
YWYHHEMGKCANL+DRC	2	0.002		ATGTTGGTGTATTGGCAGCATCGTAATCATCTGCTGGTTTTGTGGCTGTGT	51	YLVYWQHRNHLLVLWLC	2
YWYKLMISIVVKKKADC	2	0.002		ATGTTGGTTATTTATGATGATTGTGCTAAGGAGTGTCAGGTTAAGGTGTGT	51	YLVIYDDCAKECQVKVC	2
YWYN+EWYVQ+SLLEWC	2	0.002		ATGTTGTAGAATGGGGCTAATGCTACGATTCATTGTACGAAGAATGGTTGT	51	YL+NGANATIHCTKNGC	2
YWYVRVLISRWKSEAQC	2	0.002		ATGTTGTAGAGGTGTAGGGAGTTTGATTATTCTATGGCTAGTAGGGATTGT	51	YL+RCREFDYSMASRDC	2
YWYYCEKIDWSGYCLMC	2	0.002		ATGTTGTAGGGTCGTAGTAAGACTATGGAGAATGTGCGGTATCAGAAGTGT	51	YL+GRSKTMENVRYQKC	2
YYA+KFNNL+DRMYHNC	2	0.002		ATGTTGTAGGTTATTAATAAGTAGAGTAATAGGCTGGTGAGGATGAAGTGT	51	YL+VINK+SNRLVRMKC	2
YYALCE+KLQFNMMLKC	2	0.002		ATGTTGTAGTAGGATAGTCGGTCTTGGTCGCGTCATACTGTGAAGGAGTGT	51	YL++DSRSWSRHTVKEC	2
YYASINYIVCILLVSVC	2	0.002		ATGTTGTATAAGAGCATTTTGCATATGAAGTTTGTGGTGTTGGTTGTGTGT	51	YLYKSILHMKFVVLVVC	2
YYATWNNSNYKRKDITC	2	0.002		ATGTTGTATACTGCTAGTATTGGTATGTCGACGACGGCTTAGGATTATTGT	51	YLYTASIGMSTTA+DYC	2
YYC	2	0.002		ATGTTGTATGAGAATTAGACGAGTGTTTGTATGAGTGGTGATAAGAGTTGT	51	YLYEN+TSVCMSGDKSC	2
YYCWWLELSHLRSMNSC	2	0.002		ATGTTGTATGATTCGTCTCGGTATGAGCCTAATTAGGAGCATGGTAATTGT	51	YLYDSSRYEPN+EHGNC	2
YYDAIHYAGNVKYSMSC	2	0.002		ATGTTGTATTTGTTTTGGTGTTTGAGGATTAGTTTTGATCGGAATCCTTGT	51	YLYLFWCLRISFDRNPC	2
YYDCMDQVKQRVFFEDC	2	0.002		ATGTTGTCGATTAGGACTGTTGTGTGTATTATGACTGCGCCGTGTGGGTGT	51	YLSIRTVVCIMTAPCGC	2
YYDDNRINTWNYTMTPC	2	0.002		ATGTTGTCTTTGCGTTGGTATTAGTCGTATATAGGTAAGGATAGTGATTGT	51	YLSLRWY+SYIGKDSDC	2
YYDQNCVMLWSGEEKPC	2	0.002		ATGTTGTGGAATGATTATGCGTTGACGGAGTTGTATACGAAGTTGTATTGT	51	YLWNDYALTELYTKLYC	2
YYDSKD+KNACFRWVWC	2	0.002		ATGTTGTGGAATTGGATGATTGAGATTATGGTGAATACGTATAAGACGTGT	51	YLWNWMIEIMVNTYKTC	2
YYDSYEGFNHK+KVVGC	2	0.002		ATGTTGTGGATGGAGAATTGTAGGATTAAGAGTCTGATTCATAAGCTTTGT	51	YLWMENCRIKSLIHKLC	2
YYDVRNGDATKLLMFRC	2	0.002		ATGTTGTGGATTAAGAGTCTTTTTCATTATATTATTACGCATAGTGTTTGT	51	YLWIKSLFHYIITHSVC	2
YYDWMVHQKHTH+VIDC	2	0.002		ATGTTGTGTGAGAAGATTTTGGAGGTGTTTTTGAGGGTGGCTGATGCGTGT	51	YLCEKILEVFLRVADAC	2
YYEMSIMVLRKSQCCMC	2	0.002		ATGTTGTTGTTTGAGAATTTGATTAAGAGGCATGAGAAGAGGTCGGAGTGT	51	YLLFENLIKRHEKRSEC	2
YYEVRERSHMIYDDNVC	2	0.002		ATGTTGTTTTGTATGTTGTAGATTGATGAGTATGGTCTTTATAATGTTTGT	51	YLFCML+IDEYGLYNVC	2
YYFSDHVKLIFVVSFYC	2	0.002		ATGTTTAAGATTATTTATCCTAGTTGGCTTAAGAATTATAATAATACTTGT	51	YFKIIYPSWLKNYNNTC	2
YYGFILYRWSRILIKLC	2	0.002		ATGTTTAAGCATAAGTGTATGCTTGATACGCAGAGGAGGACTTGGACGTGT	51	YFKHKCMLDTQRRTWTC	2
YYGKKTYAGCHKRAEVC	2	0.002		ATGTTTAAGGGTTCGCCGGGTCTGTATAAGAGGAATAGTATGAAGGAGTGT	51	YFKGSPGLYKRNSMKEC	2
YYHESQTNPSRNESC+C	2	0.002		ATGTTTAATCAGAATAAGATGAGGAAGCTGTCTGGTACGCCGCATAAGTGT	51	YFNQNKMRKLSGTPHKC	2
YYHKKSGDEHRVFWKAC	2	0.002		ATGTTTAATTATCAGCATAGGTATAGGAATTGGTTGGAGGTTACGAATTGT	51	YFNYQHRYRNWLEVTNC	2
YYHWLMVNKDQGVRCMC	2	0.002		ATGTTTAATTGTAATCGGTGTGATAGGAATGAGTGTAAGATGCTGGGTTGT	51	YFNCNRCDRNECKMLGC	2
YYI+IWFRREECIPLIC	2	0.002		ATGTTTACGAAGTAGAATGTTCCTGAGTTGGGTTTGCGGTATGAGCGTTGT	51	YFTK+NVPELGLRYERC	2
YYIGVRTGNTVAYGIVC	2	0.002		ATGTTTACGATTTGTATTGATGTTAGGATTTATGCTGTGAATAAGGATTGT	51	YFTICIDVRIYAVNKDC	2
YYIKILVCCNKIKACWC	2	0.002		ATGTTTACGTGGTATATTATTAGTGGTTATTTGGCGACGTGGATTAATTGT	51	YFTWYIISGYLATWINC	2
YYILAWHDIELEWIKLC	2	0.002		ATGTTTACTCTGAATGGGCGTAATTATACTATGTAGTAGTATGTTCATTGT	51	YFTLNGRNYTM++YVHC	2
YYILKMSLVDLSMCVMC	2	0.002		ATGTTTACTCTGGTGATGCATATTATGATTGAGGCGACTGAGAAGCCTTGT	51	YFTLVMHIMIEATEKPC	2
YYIMEK+ML+KNSLLKC	2	0.002		ATGTTTACTGGTATGGAGATGAATGGTAATATTTGTGCGAAGAAGTGGTGT	51	YFTGMEMNGNICAKKWC	2
YYISDEKGYMSVQNMDC	2	0.002		ATGTTTAGGAGGGTTTATGCGTATAAGCTGAATAAGTTGAGGTGGAATTGT	51	YFRRVYAYKLNKLRWNC	2
YYIWKSIIVGWITVVGC	2	0.002		ATGTTTAGGCAGACTTTTAATGGGATTCTTATTCAGTGGGTGACGAAGTGT	51	YFRQTFNGILIQWVTKC	2
YYKHKKHSGMTVRRKPC	2	0.002		ATGTTTAGGTGGGGTTGTCATTTGAATCAGTATGGTTGTAGGATGTATTGT	51	YFRWGCHLNQYGCRMYC	2
YYKLVVTYW+NYVLCYC	2	0.002		ATGTTTAGGTGGTGGAAGAGTTTGAATTATGGGAATACTTTTTTTCGGTGT	51	YFRWWKSLNYGNTFFRC	2
YYKMS+QYPTHANRNKC	2	0.002		ATGTTTAGGTGTTTTGATGTTCAGGGGATTATTCAGGTGGTGAAGTTGTGT	51	YFRCFDVQGIIQVVKLC	2
YYKVDIGNVINWNWCKC	2	0.002		ATGTTTAGTAAGGAGTAGAATGTTTGTTGGGTTAATAAGATGTATGGTTGT	51	YFSKE+NVCWVNKMYGC	2
YYLHSDPMEHRVVKVIC	2	0.002		ATGTTTAGTAAGTCGAATGATCTTAATCTTGCTAAGAAGATTTCGGTTTGT	51	YFSKSNDLNLAKKISVC	2
YYLILGWTQLGWKALLC	2	0.002		ATGTTTAGTACTGTGGATAGTTGTGATCATGGGCTTGGGACGAAGCAGTGT	51	YFSTVDSCDHGLGTKQC	2
YYLYVRKWATR+HKYTC	2	0.002		ATGTTTAGTTATGGTAAGAATTTGTGTGGGTAGAAGGTTTATTATTTGTGT	51	YFSYGKNLCG+KVYYLC	2
YYMKYKLLISLNTRESC	2	0.002		ATGTTTATGAAGCTTATTCGGAGTGAGCGTGAGATTAAGACTCTTCCTTGT	51	YFMKLIRSEREIKTLPC	2
YYMNKFCIWLGKKDKKC	2	0.002		ATGTTTATGTTTACGTGGGGTCCGACTGTTATGAAGCCTTAGAGGAGGTGT	51	YFMFTWGPTVMKP+RRC	2
YYMRLRISRNYRVSIWC	2	0.002		ATGTTTATTATTGTGTATTTTAAGACTAATTTGAGTAATCTGTATGTTTGT	51	YFIIVYFKTNLSNLYVC	2
YYNGSRAELP+NDDEMC	2	0.002		ATGTTTATTGTTATTGAGCGGGTTATTACGCTTAAGACGCGGACGATTTGT	51	YFIVIERVITLKTRTIC	2
YYNSL+KISRDY+CE+C	2	0.002		ATGTTTATTTTTAATTTTAGTATTGAGTATTTGAATTTGTCTATTTTGTGT	51	YFIFNFSIEYLNLSILC	2
YYNVLMSKVIRRYGNIC	2	0.002		ATGTTTCAGCAGCTTAGGATTACGATTCTGCAGTATGAGATTAGTAAGTGT	51	YFQQLRITILQYEISKC	2
YYQ+AVCSDVNRMITTC	2	0.002		ATGTTTCAGGTTAAGCATTAGCTGCATTATTAGTTGATTAGGTATGGTTGT	51	YFQVKH+LHY+LIRYGC	2
YYRKRVQSVSLAC+D+C	2	0.002		ATGTTTCATAATGTGTGTTGGAAGTTGAAGTTGGAGTCTAAGACTCAGTGT	51	YFHNVCWKLKLESKTQC	2
YYRKYMERESHQRE+SC	2	0.002		ATGTTTCGTAGTATTATGGATTAGTATAAGAATTAGTGTATGCTGAATTGT	51	YFRSIMD+YKN+CMLNC	2
YYRLRNPSIKVLPNVNC	2	0.002		ATGTTTCTTTAGAAGGAGCTGTTGAGGATGCTTATGAATGTGTGGTGTTGT	51	YFL+KELLRMLMNVWCC	2
YYRSNTGRMTQLSHHDC	2	0.002		ATGTTTGAGAAGAAGAGGAGGGAGTATTGTGTGGAGCGTTGGATTGGTTGT	51	YFEKKRREYCVERWIGC	2
YYRTRNKPQYASEQHFC	2	0.002		ATGTTTGAGATTTATTTTCATACTAGTCCTGTGGTGAGGTCGTATGTTTGT	51	YFEIYFHTSPVVRSYVC	2
YYRVMDEYVIQSTLMAC	2	0.002		ATGTTTGATAAGGAGTATGATATTTATATTTTGGTTGGTATTACGCTTTGT	51	YFDKEYDIYILVGITLC	2
YYRYGRYD+NGCSYARC	2	0.002		ATGTTTGATAGGTATTGTTATAATTGTGCTTCTTTTCGTCTTGCGTTGTGT	51	YFDRYCYNCASFRLALC	2
YYSDELIFVGSMWCWRC	2	0.002		ATGTTTGATATGCGTGTTGTGGTTTGGTGGAATATTATTAATAGGCAGTGT	51	YFDMRVVVWWNIINRQC	2
YYSNTVRVNEEHPDSNC	2	0.002		ATGTTTGATGAGTGGCATCGGTAGTTGAAGGGTTGGAAGAAGTAGGAGTGT	51	YFDEWHR+LKGWKK+EC	2
YYSVDATICWYCKIKNC	2	0.002		ATGTTTGGTAATCCTTAGTGTGGTCGTTAGAAGTCTTAGAAGCATAATTGT	51	YFGNP+CGR+KS+KHNC	2
YYTLISSDKY+LLMIDC	2	0.002		ATGTTTGTGAATATTTGGTTGCTTCGGAGGAATTGGTTTAATTATTGGTGT	51	YFVNIWLLRRNWFNYWC	2
YYTNLRVASNINSDKSC	2	0.002		ATGTTTGTGCTGGGGATTTAGTTGCCTTGGTGGAGTAGGTCGGTGGCTTGT	51	YFVLGI+LPWWSRSVAC	2
YYV+SMVYMHVYY+GNC	2	0.002		ATGTTTGTGTGTACTAGGTTTTGGGTGAATAGGCTGAATAAGCTGAGTTGT	51	YFVCTRFWVNRLNKLSC	2
YYVEIRIRKWNCWCNSC	2	0.002		ATGTTTGTTCATAGGTGGATGAGGAAGAGTTATATGTATGTGCCGAAGTGT	51	YFVHRWMRKSYMYVPKC	2
YYVLWMKQIKCRSDHKC	2	0.002		ATGTTTGTTCCGAGTATGTGGCATTGGAAGCAGATGAATTAGAGGTGTTGT	51	YFVPSMWHWKQMN+RCC	2
YYVNINVNNWTYYNNLC	2	0.002		ATGTTTTATAAGTCGTATGCTTGGACGTTTATGGTTGAGTGGAAGATTTGT	51	YFYKSYAWTFMVEWKIC	2
YYVSVFTRYRMLHTTCC	2	0.002		ATGTTTTATCATCTTAATCGGTTGCAGATTATTATTTTGAAGTCTACTTGT	51	YFYHLNRLQIIILKSTC	2
YYVVNITWKICRGKQKC	2	0.002		ATGTTTTATGAGTATAAGCATCTGAGTCTGTGGGTTGAGTTTTTGACTTGT	51	YFYEYKHLSLWVEFLTC	2
YYWIVFNIDLDWSSGSC	2	0.002		ATGTTTTATTATAAGCAGTTGAATAAGTATCAGCATATTTGGGCGGTGTGT	51	YFYYKQLNKYQHIWAVC	2
YYWKRVIILIKHSNSGC	2	0.002		ATGTTTTGTATTGTGAGTATTGCTAAGATTGCGTATTGGAGTAATTTTTGT	51	YFCIVSIAKIAYWSNFC	2
YYWLEMSFNVMANYKCC	2	0.002		ATGTTTTTTATTGGTAAGATTAAGTTTGAGTATTGTGTTCAGGCGGATTGT	51	YFFIGKIKFEYCVQADC	2
YYYCMIYYVSLFFCYSC	2	0.002		AAGACGTATTCTCATGTGAAGTGGACGGGTTGGCGGATTGTGAATATTTGT	51	KTYSHVKWTGWRIVNIC	1
YYYEYRWIEDVSVERIC	2	0.002		AAGACTTGGGAGTGGTATGGTCGTCATAAGGAGGATTAGTGTAATAGTTGT	51	KTWEWYGRHKED+CNSC	1
YYYH+WDTYM+LVHPKC	2	0.002		AAGAGGATGGGGACTAAGCTTAAGTATCATTTGAAGTCGGCTAGGCGTTGT	51	KRMGTKLKYHLKSARRC	1
YYYRWLEIILKHILNAC	2	0.002		AAGATTATTGTGTGTTGTATTGGGTCGCAGTGGCATATGGTGAATGTTTGT	51	KIIVCCIGSQWHMVNVC	1
YYYSRYLINMYSKRRSC	2	0.002		AAGCATAGTAGTATGTAGGGTGAGAAGGATGAGTGTAATTATCTTACGTGT	51	KHSSM+GEKDECNYLTC	1
YYYYQYYSIRTGRTTIC	2	0.002		AAGGAGATGTATTTTAATCAGTATGTGTATATGTATGCTGATTTGCAGTGT	51	KEMYFNQYVYMYADLQC	1
I++KAYT+KVINDYQVC	1	0.001		AAGGCTAGTCTTCATCAGTAGAGGAATGAGCATTATCATAGGCATATTTGT	51	KASLHQ+RNEHYHRHIC	1
I+IKRGTYVKWDAKLRC	1	0.001		AAGTAGAGGTGTAGGCATAATGAGGGTATTAAGTTGGTTAGTTGTAATTGT	51	K+RCRHNEGIKLVSCNC	1
I+MKRQLV+IPIILNKC	1	0.001		AAGTCGCCGAGGTTTTTGGAGATGGATCGTACTGTGATGCGTTGGTATTGT	51	KSPRFLEMDRTVMRWYC	1
I+WYKYSNSMVQGLIQC	1	0.001		AAGTCGGATGGTGAGCAGCGTGGGCATTGTCTGCATGTGAAGCATTATTGT	51	KSDGEQRGHCLHVKHYC	1
I+YIQSDYTIFRTTNYC	1	0.001		AAGTGTACGATTTTTAGGGATGGTGATAAGATGGAGTTGATTGAGCTTTGT	51	KCTIFRDGDKMELIELC	1
IA+GYKAYEVRHKC+HC	1	0.001		AATTTGATGCGGAGGAGTGATTGTCGTGTGCAGGGTAAGTGT	42	NLMRRSDCRVQGKC	1
IACYQNDIAEVNVRKNC	1	0.001		ACGAAGAATAAGAAGATGGTTAGGAGGAAGTGGAATGGTGTTAATAAGTGT	51	TKNKKMVRRKWNGVNKC	1
IAG+HMEVS+RSVMEQC	1	0.001		ACGAAGAATAGGAAGAGGGATTGTCATGATAAGCAGTGTGATACTCTGTGT	51	TKNRKRDCHDKQCDTLC	1
IAIKMIAYKILMILQCC	1	0.001		ACGAAGACGGTGCGTTCGAAGCCGGGGAATAATAATCAGAAGATGATTTGT	51	TKTVRSKPGNNNQKMIC	1
IANDQINVGLQGIWLNC	1	0.001		ACGAAGAGTATTGTTAGTTTGATTACTATTAGTAATCATTGTCTTATGTGT	51	TKSIVSLITISNHCLMC	1
IANVMTFIIVLS+IERC	1	0.001		ACGAAGAGTATTTATCAGCTTCAGATTAGTATGGAGTCTAAGAGGATGTGT	51	TKSIYQLQISMESKRMC	1
IANWKQGRQQE+PKTKC	1	0.001		ACGAAGAGTGATAGTAGGTGTAAGAGGAATGAGATGATTACGGATGATTGT	51	TKSDSRCKRNEMITDDC	1
ICLRW+VTVKNGDLCRC	1	0.001		ACGAAGAGTTGGGAGAAGATGAATACTCATTTGATTTATGAGCGGGAGTGT	51	TKSWEKMNTHLIYEREC	1
ICSRVGDVIHIRSL+C	1	0.001		ACGAAGATGAAGGTGAATGATGATTGTAGTCAGTGTATTAGTTGTATTTGT	51	TKMKVNDDCSQCISCIC	1
ICWQRMGNATTMWQSMC	1	0.001		ACGAAGATGCATTATTATAGTGCGATTAATGGTTTTATGTAGATGGATTGT	51	TKMHYYSAINGFM+MDC	1
IDEHMRQTKWR+IRP+C	1	0.001		ACGAAGATTCGGAGTATTTATATTAAGAAGGGTGAGAAGCTTAAGATTTGT	51	TKIRSIYIKKGEKLKIC	1
IDIRTPDWVFWMDMLRC	1	0.001		ACGAAGCAGATTCGTAGTGTGATTTATGTTAGTCGGGCGCGTAAGCCTTGT	51	TKQIRSVIYVSRARKPC	1
IDISN+CNSSTVRRPWC	1	0.001		ACGAAGCATGCGTAGAGTATTTGGAAGCTGTCGAGTTATGCGCATTATTGT	51	TKHA+SIWKLSSYAHYC	1
IDMKHRKLIGEVLWCRC	1	0.001		ACGAAGCCGCGGTTTAATTGGAGGCAGAAGGTTAATGATCATCGGTGGTGT	51	TKPRFNWRQKVNDHRWC	1
IDNFIKNGQCMRYGAHC	1	0.001		ACGAAGCCGCGTGAGTAGTTTTCGGAGCGGTCGAATTTTCGTGATAAGTGT	51	TKPRE+FSERSNFRDKC	1
IDNIT+TNGKLEIKM+C	1	0.001		ACGAAGCGTAATAAGAGGCAGATTCATGATGTGATGACTAGTCCGCAGTGT	51	TKRNKRQIHDVMTSPQC	1
IDSIKLWS+NEIWRPQC	1	0.001		ACGAAGCTTGTGTATTATATGGAGATGAAGACGGAGGTTGGGGTGCATTGT	51	TKLVYYMEMKTEVGVHC	1
IEIGMTLNAVMNGNMCC	1	0.001		ACGAAGTTTGAGTAGATGAAGTAGAGTCATAAGAGGAGGAATAATACTTGT	51	TKFE+MK+SHKRRNNTC	1
IEKNMAKLQGLAP+ACC	1	0.001		ACGAATAAGACTGATTTGCAGAGGGAGTAGTATTATAAGTGGGATCGTTGT	51	TNKTDLQRE+YYKWDRC	1
IEMEDSRWKGFCAETRC	1	0.001		ACGAATAAGAGGGTTGGTTAGGTTGGGTAGCTTAAGGCGTATATGTATTGT	51	TNKRVG+VG+LKAYMYC	1
IETNVTCSKAMMSKGHC	1	0.001		ACGAATAAGAGTACTACGGCTACGACTGATCGTGTGGGGCAGTTTAATTGT	51	TNKSTTATTDRVGQFNC	1
IF+RYHAGWPNGLKDRC	1	0.001		ACGAATAATAAGAAGACTACTTTGAATAAGTGTGAGTGTATTAAGAATTGT	51	TNNKKTTLNKCECIKNC	1
IFHQHEALMIDLFRWSC	1	0.001		ACGAATAATAAGTTTCAGGAGAATGCTTAGACTCCTACGCAGGAGACTTGT	51	TNNKFQENA+TPTQETC	1
IFLNESFSRSYTK+VLC	1	0.001		ACGAATACGTTTCTGAAGTGTCGTTTTTATCTGCGGAGGGTGATTACGTGT	51	TNTFLKCRFYLRRVITC	1
IFRKGTIHLQVTTFSLC	1	0.001		ACGAATACTTATAAGACTAATGAGTTTTAGTGTGAGTCGACGATGGGGTGT	51	TNTYKTNEF+CESTMGC	1
IGKAYQCN+SDGGMISC	1	0.001		ACGAATAGGAGTATTAATGATGTGTATAAGGAGAAGACTAATGCTTGTTGT	51	TNRSINDVYKEKTNACC	1
IGQQTLVEIIRFRERLC	1	0.001		ACGAATAGGTTGAATAGGGTTAATCAGGCGAAGATTGAGTAGGAGTTGTGT	51	TNRLNRVNQAKIE+ELC	1
IGSRRRGILMFWLICRC	1	0.001		ACGAATAGTAGGAATATTATGCAGAAGATTAATGAGAAGAAGAAGGATTGT	51	TNSRNIMQKINEKKKDC	1
IGYVQRLCPKTIPGRTC	1	0.001		ACGAATAGTCTGCCGATTACTCAGGCGTGTTCGATTACTGATAGTATTTGT	51	TNSLPITQACSITDSIC	1
IHENT+CCSP+GTPQTC	1	0.001		ACGAATAGTGCGCGGAAGATGACGTGTCGGTGTTGTTGGCTGAATTAGTGT	51	TNSARKMTCRCCWLN+C	1
IHGAYNTYTWRIPTSKC	1	0.001		ACGAATGAGATGGGTTGTAATGTTACGAAGAAGAAGTATAGGAATCTTTGT	51	TNEMGCNVTKKKYRNLC	1
IHNPAYYLGKL+LHKAC	1	0.001		ACGAATGAGGTGAAGTGTCCGTATGCTAAGGGGTCTCAGTATAGGTTTTGT	51	TNEVKCPYAKGSQYRFC	1
IHQIITTKMKQTCQRCC	1	0.001		ACGAATGATGGTTAGAGTTGTAGTGAGGAGAGGCAGAGGAGTTATAAGTGT	51	TNDG+SCSEERQRSYKC	1
IHRKVE+LFGSLGK+NC	1	0.001		ACGAATGGTTATAAGTCGAGGGGGTATAAGTGGGTTAAGCTTATGACTTGT	51	TNGYKSRGYKWVKLMTC	1
IHVGISMKDDTSAITLC	1	0.001		ACGAATGTGTAGAGTGTGAGTGTGATGATTAAGCGTTGGTTGTAGCAGTGT	51	TNV+SVSVMIKRWL+QC	1
IIGSNSLSNTHMPEETC	1	0.001		ACGAATTCTGATAGTTGTGTTTTTGTGATGGCTTTTCATAATGTGGGTTGT	51	TNSDSCVFVMAFHNVGC	1
IIHRSMISRLGPII+KC	1	0.001		ACGAATTGTATGAGGCGGATGTCGATGGAGATTTGTTATAATCATTATTGT	51	TNCMRRMSMEICYNHYC	1
IIKAKNYSRC+KIILMC	1	0.001		ACGAATTGTGATCGGTAGAATGCTCAGACTAAGGGGATTGGTTTTAAGTGT	51	TNCDR+NAQTKGIGFKC	1
IIRKAWVA++RKGNLMC	1	0.001		ACGAATTTGAATAATAGGACTCGGAGTAAGAATTATATGGGGTATCTTTGT	51	TNLNNRTRSKNYMGYLC	1
IIRNNRHNRPMYCKNEC	1	0.001		ACGAATTTGAGGCGGACTGTGCATTTTATGTGTTATACTTGGCGGTAGTGT	51	TNLRRTVHFMCYTWR+C	1
IK+G+QTPNTSQNPVMC	1	0.001		ACGACAGTTAAGGTGATTCTGAAGCAGAATAGGCTGACTTGTTAGTATTGT	51	TTVKVILKQNRLTC+YC	1
IKDRDLYG++TFSWKC	1	0.001		ACGACGAATTTGAGGTGTGATATGGTGTGTGATATTGAGGAGCGTGTGTGT	51	TTNLRCDMVCDIEERVC	1
IKKSGKTA+++K+SIEC	1	0.001		ACGACGAGGAGTATGATGATTATTGTTAGGAAGTATGTGGAGTGTGCGTGT	51	TTRSMMIIVRKYVECAC	1
IKNDNRQWDSYMTENSC	1	0.001		ACGACGATGAGGAGTGATGTTACTGTTTGGATTGGGTCGTAGCATAATTGT	51	TTMRSDVTVWIGS+HNC	1
IKQ+RRNSGNLT+WKQC	1	0.001		ACGACGATGATTTATACTCAGGCTAGGGATTTCGCGTAGATTAAGCATTGT	51	TTMIYTQARDFA+IKHC	1
IKRLVRSSA+FSNDVRC	1	0.001		ACGACTAAGAAGCATAAGAATACGAAGACGTTTGATTCGCCGGAGAATTGT	51	TTKKHKNTKTFDSPENC	1
IKRVPLKRGRLQSYAEC	1	0.001		ACGACTAATGATAGTATTTCGAAGTTGTAGCGTGAGTGGAGTGAGGATTGT	51	TTNDSISKL+REWSEDC	1
IKSHWNVLTIPFYQYQC	1	0.001		ACGACTGAGTATACTTCTGGTTATGTGGTGACGACGTGTGAGTAGTTTTGT	51	TTEYTSGYVVTTCE+FC	1
IKSLTNLWSAWKKLMLC	1	0.001		ACGACTTGTACGCGGTGGCATCAGAGTTAGCCTACGAATCGTTAGGCGTGT	51	TTCTRWHQS+PTNR+AC	1
IKTREQDSRPKQSIRSC	1	0.001		ACGAGCGAGAGGTAGGCTTAGTAGGTTATTTAGCATTGGAGGGATTGGTGT	51	TSER+A++VI+HWRDWC	1
IKYKRTWKAGNETLMYC	1	0.001		ACGAGGAAGTATTTGCGGACGAATCAGCAGTATCAGTATAGGCTTAAGTGT	51	TRKYLRTNQQYQYRLKC	1
ILAQTYSTHRIMSAKAC	1	0.001		ACGAGGACTTGTGCTGGTTTGCTTAGTGCTTTGAGGTCTTGTACGCAGTGT	51	TRTCAGLLSALRSCTQC	1
ILMTNRTGACKTRLKMC	1	0.001		ACGAGGAGTGTTAGTCAGACTAATAGTCAGAAGGTTTAGTCTGAGATTTGT	51	TRSVSQTNSQKV+SEIC	1
ILPGEAAQDRHQTGGIC	1	0.001		ACGAGGATTGTTTAGATGAGGGTGTTGAAGATGCGGATGATTAATGGGTGT	51	TRIV+MRVLKMRMINGC	1
ILRADIMCHMTKGQCTC	1	0.001		ACGAGGCCGGTGGCTTCGACTCAGATGATTTATCCGCTGAGTAAGCATTGT	51	TRPVASTQMIYPLSKHC	1
ILSQGITQNTRKQRWSC	1	0.001		ACGAGGGCTTAGAAGTAGACTGATGTTGGTCCGTCGCCTGATAAGGTGTGT	51	TRA+K+TDVGPSPDKVC	1
ILTAKSTKKRPDK+EHC	1	0.001		ACGAGGTAGGATGGGAGTTAGATGATTACGCAGGGTTATATGCCGGCGTGT	51	TR+DGS+MITQGYMPAC	1
ILYESCQRMGISKTNDC	1	0.001		ACGAGGTAGTGCTGTAATCTGTATGATTTGTCGGGGTATGAGCAGGTGTGT	51	TR+CCNLYDLSGYEQVC	1
IMCDIH+GSNRSKTMYC	1	0.001		ACGAGGTAGTTGACTAAGAGTTAGCATATTTGTTTTCAGGAGCATAGGTGT	51	TR+LTKS+HICFQEHRC	1
IMETLVH+IVNYEAMHC	1	0.001		ACGAGGTATAATAATAATATGTATATTTATGTGACTTTGTATAAGTTGTGT	51	TRYNNNMYIYVTLYKLC	1
IMH+RRC+EIMNACVEC	1	0.001		ACGAGGTTTGAGGTGAATAAGATGCTGAATTTTCATAATGATATGTATTGT	51	TRFEVNKMLNFHNDMYC	1
IMININRKKRL+FKWSC	1	0.001		ACGAGTAAGAAGGATGTTAGTGAGAATGTGACTAGGAAGTAGAATAAGTGT	51	TSKKDVSENVTRK+NKC	1
IMR+KVNASMYEES+WC	1	0.001		ACGAGTAAGGAGCATACGCTGGAGGCGTTTAAGAGGAGTTGTGTGATTTGT	51	TSKEHTLEAFKRSCVIC	1
IMRAC	1	0.001		ACGAGTAGGGATGTGCGGTGGAAGATTGCTAAGCGGTTTTGGTCTAAGTGT	51	TSRDVRWKIAKRFWSKC	1
IMTGTVNNSHIDSM+SC	1	0.001		ACGAGTAGTGATTGTGTTAAGATGAATTCGATTAATAGTGTTAGTAATTGT	51	TSSDCVKMNSINSVSNC	1
IMTLHGWSVVNNCYCPC	1	0.001		ACGAGTAGTGGTCCGATGCTGTATTGGGCGTAGCGTCAGGTTCTGGATTGT	51	TSSGPMLYWA+RQVLDC	1
INCTTRLILKSCCSIYC	1	0.001		ACGAGTATGTATACTTATCTGTGGAATAATCCTATGCATAGGAAGTATTGT	51	TSMYTYLWNNPMHRKYC	1
INE+TTFSTYIAVTKRC	1	0.001		ACGAGTATTTATAATCATTATACTAGTACGATGTGGTATACGTTTTGGTGT	51	TSIYNHYTSTMWYTFWC	1
INGGDEKTKVQKCGYFC	1	0.001		ACGAGTGAGGGTTCGGAGCTGGATCGTAATGTGCGGACGTATTAGACTTGT	51	TSEGSELDRNVRTY+TC	1
INGIIANRQILLKCEPC	1	0.001		ACGAGTGATGAGATTGTGGTTGGGTAGACTATTACGATGTTTGTGAAGTGT	51	TSDEIVVG+TITMFVKC	1
INKDKSKTKGEMMNATC	1	0.001		ACGAGTGATTGCGTGACTAAGTAGGCTCTATGTCTTAATGCTTAGCTTTGT	51	TSDCVTK+ALCLNA+LC	1
INKYTLPLMNRNESNPC	1	0.001		ACGAGTGGTGTTAAGAGGACTGAGTAGTGTTCTTGGTGTGAGATTAGTTGT	51	TSGVKRTE+CSWCEISC	1
INNLKMYLCFMKRLVYC	1	0.001		ACGAGTGTTCGTAGGTATGTGGCTAATAATAAGCCGAAGGATATTCGGTGT	51	TSVRRYVANNKPKDIRC	1
INQFNDQDRYDENNCAC	1	0.001		ACGAGTTAGGGTACTCCGGTGCGGCCTTTGATTGAGAAGAATTTTGATTGT	51	TS+GTPVRPLIEKNFDC	1
INQSTSEDRALVWQSQC	1	0.001		ACGAGTTTTAAGGTGATTAAGTCGTATGTGTGGGGGTATGCTTTGTCTTGT	51	TSFKVIKSYVWGYALSC	1
INSKVMARKMGIGSSAC	1	0.001		ACGATGACTCGGAATAGTCAGATTATGGTGCCTCTGCGGCGGGCTGAGTGT	51	TMTRNSQIMVPLRRAEC	1
INVMSP+GHVTACFMLC	1	0.001		ACGATGATGGCTAGGAAGAATCCTCTTGAGTGGATTTATCAGGCGGATTGT	51	TMMARKNPLEWIYQADC	1
INYLYRAFNKPGYTCCC	1	0.001		ACGATGGATTATATGGATATGTGTACTAAGTCGAATAAGCATACGTCTTGT	51	TMDYMDMCTKSNKHTSC	1
IPKFTLSWTHRMNDMSC	1	0.001		ACGATGTATGAGTGTTGTGATACTGATTTGGTTCAGAAGATTTTTGGGTGT	51	TMYECCDTDLVQKIFGC	1
IPMLVVAERD+SIIGDC	1	0.001		ACGATGTGTATGAATTCGATGAATGAGGTGATTAAGTATATGTGGTGTTGT	51	TMCMNSMNEVIKYMWCC	1
IPRVDKEMDKYYNDMLC	1	0.001		ACGATGTTTAGGAATTAGAAGATGACTATGCATCGGCAGATTTAGCGTTGT	51	TMFRN+KMTMHRQI+RC	1
IPSR+NHRKEQ+MRVRC	1	0.001		ACGATTAAGATTCGGATGAATAGGAATATTAGTTATGAGATGGCTATTTGT	51	TIKIRMNRNISYEMAIC	1
IQAMTWLHRV+MNTARC	1	0.001		ACGATTACGTTTGGTGTGAGGATTAATAATGAGAGGAGACAGATGACTTGT	51	TITFGVRINNERRQMTC	1
IQCNIWAEV*NDSVPIC	1	0.001		ACGATTAGGAATAGTATGCTGATTGGGAATCAGTTTAGTTGGGTTATTTGT	51	TIRNSMLIGNQFSWVIC	1
IQGNTMMGGFIRYLRRC	1	0.001		ACGATTAGGCGTTGGATGGTGCGTGCGAAGAATTTTACGACGACGCGGTGT	51	TIRRWMVRAKNFTTTRC	1
IQMWDRMSYEIHKMDHC	1	0.001		ACGATTAGTGAGGAGGAGAAGAGTTTGAATGATGAGACTTTTTCGCGGTGT	51	TISEEEKSLNDETFSRC	1
IQNDHKGTTRLAVGRLC	1	0.001		ACGATTAGTTAGAATCGTGAGAAGGGTGATTGTGTTAATCATGATATGTGT	51	TIS+NREKGDCVNHDMC	1
IQSIQRHPNQKC	1	0.001		ACGATTATTGTAATATTGGGATGAGGCATGATAGGAGTATGGATTCTGTGT	51	TIIVILG*GMIGVWILC	1
IQSSKSMVRVYNVQTQC	1	0.001		ACGATTATTTTGTTGACGAATTTGCAGACTCAGTTTCGGCTGGATCAGTGT	51	TIILLTNLQTQFRLDQC	1
IQTQH+MKRRL+PLSVC	1	0.001		ACGATTCTTAATAGTTAGAGTATGAGGCATAATAGGGTGTATAATAGGTGT	51	TILNS+SMRHNRVYNRC	1
IRASMVILMMNNFQTMC	1	0.001		ACGATTGAGCCTTAGAAGATGGAGAATAATCAGAATCAGGATTAGGAGTGT	51	TIEP+KMENNQNQD+EC	1
IRCSNPDDKTSQHYY+C	1	0.001		ACGATTTGGTATGATAAGACGATTATGGCTAGTAATTAGACTCCGTATTGT	51	TIWYDKTIMASN+TPYC	1
IRDMSHLSSP+LKSWSC	1	0.001		ACGATTTTGTGGGATAGTAGGAGGTGGTATCTGTATCTTATTACGCTGTGT	51	TILWDSRRWYLYLITLC	1
IRISMSSYKDMCVMM+C	1	0.001		ACGCAGAAGAAGCCTCAGAATAATAGGGATGTGCCGCCGATGCTTACTTGT	51	TQKKPQNNRDVPPMLTC	1
IRKGTHLVVRRGNGVDC	1	0.001		ACGCAGAAGATTATGATGATGTTTCATTTGAAGGGTATTAATACTAGTTGT	51	TQKIMMMFHLKGINTSC	1
IRLFFGIVQSIRIAPEC	1	0.001		ACGCAGGAGAGGTCGGAGGCGTGTGATTGGAAGACTTTGAAGATGAATTGT	51	TQERSEACDWKTLKMNC	1
IRMCADMNDQKTTMITC	1	0.001		ACGCAGTAGGGTGATTTGAATAGTAGTCGGAGGAAGCAGTGTCTGTCGTGT	51	TQ+GDLNSSRRKQCLSC	1
IRMNMANDYAICYGNKC	1	0.001		ACGCAGTATAATTGTACTAGTGTTACGCGTAAGGGGCATTGGCATGGGTGT	51	TQYNCTSVTRKGHWHGC	1
IRNMKTELLDLHKHGYC	1	0.001		ACGCATAAGAAGCGTAGTATTTTTTAGGATGTTCATAAGGATCAGAAGTGT	51	THKKRSIF+DVHKDQKC	1
IRQQWRDLKMEHSVEPC	1	0.001		ACGCATAGGTCTAATGGTGGTTATGTTGTTACTGCTTTGAAGCCTCAGTGT	51	THRSNGGYVVTALKPQC	1
IRSGRRVRII*I*SMC	1	0.001		ACGCATATGCATTTTTCGTAGAGGACGGCTTCGGTGGGGCCGAAGAATTGT	51	THMHFS+RTASVGPKNC	1
IRSSMEQTENR+SKRLC	1	0.001		ACGCATATTAATTAGCTGGATACTTTTCCTGCGACGATTAGGAGGTCGTGT	51	THIN+LDTFPATIRRSC	1
IRSSYWTQVYVFPNTQC	1	0.001		ACGCATCAGAGTGGTCTGCCGTGGCATAAGACTAAGAAGTTGCGGAAGTGT	51	THQSGLPWHKTKKLRKC	1
ISDDIVNMNAK+SRHGC	1	0.001		ACGCATGAGGAGCATAGGACTACTTAGCTGAGGATGAATGCTATGCATTGT	51	THEEHRTT+LRMNAMHC	1
ISDESMNLWYWHTKNTC	1	0.001		ACGCATGCGAATGAGGAGGCGTATGAGTGTACTTGTCCGAAGGATGCTTGT	51	THANEEAYECTCPKDAC	1
ISESTYLTGDYAHGKEC	1	0.001		ACGCATGGGATTATGATTGAGATGGTTGGGAAGGGTAAGTATACGTGGTGT	51	THGIMIEMVGKGKYTWC	1
ISIKSKANDRRPSQATC	1	0.001		ACGCATGTTAGTACTCAGACTACTAAGTTTTAGGCGGATAGTAGTCGGTGT	51	THVSTQTTKF+ADSSRC	1
ISRNCNVNVERSKVYLC	1	0.001		ACGCCGAGGATTAGTGAGATTTATAAGAGTCTGTTGGAGATGGGTAAGTGT	51	TPRISEIYKSLLEMGKC	1
ISVCANKNNMQNINQ+C	1	0.001		ACGCCGAGGATTCATTTTGAGGCTGGGAGGCGGCCTGGTTATAATCCGTGT	51	TPRIHFEAGRRPGYNPC	1
ISWVKKV+DYNAGSLMC	1	0.001		ACGCCTGTTCTTATTGATGCGGTTATGAAGGCGATTATTGATAATCAGTGT	51	TPVLIDAVMKAIIDNQC	1
ISYDEEITCADWMENPC	1	0.001		ACGCGGTAGAATAATGAGGATGGTTAGTTGGTTTAGACGTGTTTGCGTTGT	51	TR+NNEDG+LV+TCLRC	1
ITDLMISQSMTALLNEC	1	0.001		ACGCGGTAGTATAGTAAGACGAAGATTGATAGTAGGGAGTTTATTCCTTGT	51	TR+YSKTKIDSREFIPC	1
ITEKRK+KNSYEYNKPC	1	0.001		ACGCGTAAGCTGGTGCATGGGAAGACGTAGGCGAGGTCGCGGTATTCTTGT	51	TRKLVHGKT+ARSRYSC	1
ITMWHPLTTESALRRMC	1	0.001		ACGCGTAAGGGTAGGTTGTCGAATACTATTGAGGCTGTGTGTATGAATTGT	51	TRKGRLSNTIEAVCMNC	1
ITSMVEKRMFLGNC+IC	1	0.001		ACGCGTACTACTATTCTGTAGGTGTAGCCGGCGGTGAAGAATACGAAGTGT	51	TRTTIL+V+PAVKNTKC	1
ITYPSMWKSKHHQPRKC	1	0.001		ACGCGTAGGAATGTGATTGATAAGATTCAGATGAGTTGTGAGAGGACGTGT	51	TRRNVIDKIQMSCERTC	1
IV+HDTRHNS+LIRM+C	1	0.001		ACGCGTAGTGAGTGGTTTTTTAGGGAGGGTAAGAAGTAGTTTGAGCAGTGT	51	TRSEWFFREGKK+FEQC	1
IVCFRKKLCRRVVMLVC	1	0.001		ACGCGTAGTTAGGTGTGTATTATTATGACTTGTACTATGAGGGGTCATTGT	51	TRS+VCIIMTCTMRGHC	1
IVEGNEHKS+AEKQKGC	1	0.001		ACGCGTATGGATAATGAGAATCCGTAGACTAGTAATATTACTAGGGTTTGT	51	TRMDNENP+TSNITRVC	1
IVEGTR+RV+CNQTYTC	1	0.001		ACGCGTATTAGGTTGCTTGATACTCAGTGTTCGTCGAGTAGGAGTGATTGT	51	TRIRLLDTQCSSSRSDC	1
IVHRDLYSGNINERICC	1	0.001		ACGCGTATTGAGAAGAGGATGAGGCCGTGTATTAGGACGAGGATGAATTGT	51	TRIEKRMRPCIRTRMNC	1
IVIC+NNKQKVK+KFPC	1	0.001		ACGCGTGAGGAGAAGCAGGATTTTACTGAGACTGCGATGGCGATGAATTGT	51	TREEKQDFTETAMAMNC	1
IVMRRN+GECSTFEKSC	1	0.001		ACGCTGATGAAGGCGAAGTGGATTAATTGGAATCGTGGGAATGCGCAGTGT	51	TLMKAKWINWNRGNAQC	1
IVNMWSISKSPHSHRHC	1	0.001		ACGCTGCATTATAAGACGTAGAAGTAGACGATTAGGAGTCAGCTGAGTTGT	51	TLHYKT+K+TIRSQLSC	1
IVNRHQWNKWYVSDMAC	1	0.001		ACGCTGTAGTATTCTAAGCGTACGATTCCTTAGGATAGTATTGTTGAGTGT	51	TL+YSKRTIP+DSIVEC	1
IVRIKPSDLPYQRYTKC	1	0.001		ACGCTTAAGACGATGTCGTCTTTTGCTATTTCGAATGTGGGTCCTGTTTGT	51	TLKTMSSFAISNVGPVC	1
IVRRIIGMLRCFWLQLC	1	0.001		ACGCTTAAGACGGAGAGTACTAATTAGATTGTGATGATTCTTACGTCTTGT	51	TLKTESTN+IVMILTSC	1
IVTRYNPNWCLLRDKMC	1	0.001		ACGCTTAAGCATGTGAATGAGGTGTATCATAATAATGTGAAGTGGGTGTGT	51	TLKHVNEVYHNNVKWVC	1
IWI+EMKMIRRHVTHPC	1	0.001		ACGGAGAAGAAGTCTATTTCTGCGTAGTATGTTAATAAGTAGAATAAGTGT	51	TEKKSISA+YVNK+NKC	1
IWR+YISCVTLGWNIAC	1	0.001		ACGGAGAATGTTCCGCATGTAAATCGTGCTAATCATTGTGAGACGCTTTGT	51	TENVPHVNRANHCETLC	1
IYDRHVQPNTTLDTPQC	1	0.001		ACGGAGAGGAATGTGTGTTTTGTGAATTGGGCGAAGTATTCGCGGGCTTGT	51	TERNVCFVNWAKYSRAC	1
IYDTLADDNNMVPHVEC	1	0.001		ACGGAGGAGAGGACTAAGCCTAAGAGGCATATGTCTAGGTAGAGGACGTGT	51	TEERTKPKRHMSR+RTC	1
IYEGSAENATTGEYSYC	1	0.001		ACGGAGGTTGCGTCGGATTTGACTTTGAGTAAGGAGGAGAGTCGGAATTGT	51	TEVASDLTLSKEESRNC	1
IYGSNACEGLP+LGHHC	1	0.001		ACGGAGTGTAGTATGTAGCCTGCTGCGATGAGGGATACTATTATTAAGTGT	51	TECSM+PAAMRDTIIKC	1
IYLQRHHL+HPLVALMC	1	0.001		ACGGATACGACGAGGAATGTGAATATTAGTTATCTTACGTATTTGCTTTGT	51	TDTTRNVNISYLTYLLC	1
IYQRDSMDCNYMQNRYC	1	0.001		ACGGATACGGGTCGGCAGTAGAAGGAGCATGCTCATGGTATTTTGCCGTGT	51	TDTGRQ+KEHAHGILPC	1
K+RCRHNEGIKLVSCNC	1	0.001		ACGGATGTGATTTATAGGGGGTAGATGGATTGTGAGATGATTTAGAAGTGT	51	TDVIYRG+MDCEMI+KC	1
KASLHQ+RNEHYHRHIC	1	0.001		ACGGATGTTGGGGATGGTAAGCTGTTGCAGCCTAAGTATCGGGTTAGGTGT	51	TDVGDGKLLQPKYRVRC	1
KCTIFRDGDKMELIELC	1	0.001		ACGGCGCGGCGTAATAATGTTGAGATTTGTGATCGTGAGAATTATGTTTGT	51	TARRNNVEICDRENYVC	1
KEMYFNQYVYMYADLQC	1	0.001		ACGGCTATTCAGTATTATTATAAGAATTGGACGATTTAGAAGGAGAATTGT	51	TAIQYYYKNWTI+KENC	1
KHSSM+GEKDECNYLTC	1	0.001		ACGGGGCCGTATAAGACGAAGTCTAATGTGCTTAGTGATGCTGCGAATTGT	51	TGPYKTKSNVLSDAANC	1
KIIVCCIGSQWHMVNVC	1	0.001		ACGGGGGGTATTCGTGCGATTAATGCTCTTGATGTGAGTAATAAGTAGTGT	51	TGGIRAINALDVSNK+C	1
KRMGTKLKYHLKSARRC	1	0.001		ACGGGGTATAGTACGTGGCGTACGAATAATTTGATGACGGTGTCGTGGTGT	51	TGYSTWRTNNLMTVSWC	1
KSDGEQRGHCLHVKHYC	1	0.001		ACGGGTATGAAGCGGGTTAATTTTAAGGGGTGTAGTTATATTTGTAAGTGT	51	TGMKRVNFKGCSYICKC	1
KSPRFLEMDRTVMRWYC	1	0.001		ACGGTGCATATTGATGCGGAGCTTAGGACGCAGAATTAGAATTTGAGGTGT	51	TVHIDAELRTQN+NLRC	1
KTWEWYGRHKED+CNSC	1	0.001		ACGGTGCCTATTGAGTGTTATGTGTATTAGATTTAGAAGAGTGTGCTGTGT	51	TVPIECYVY+I+KSVLC	1
KTYSHVKWTGWRIVNIC	1	0.001		ACGGTGGGTCTTGATTAGCTGAGGGCGTCTTTGGAGTATAGTACGATTTGT	51	TVGLD+LRASLEYSTIC	1
NLMRRSDCRVQGKC	1	0.001		ACGGTGTCGAGGCGGAGTAATAAGATTAATAAGTGGAGTATTTGTTATTGT	51	TVSRRSNKINKWSICYC	1
R+GSTMIGFNCDAMLRC	1	0.001		ACGGTTAGGGATAAGATGACTTAGATTTGTTATATGGTTTTTAGTTCTTGT	51	TVRDKMT+ICYMVFSSC	1
R+STEIRKNFTMKNIVC	1	0.001		ACGGTTAGTTGGAAGATTATGAGTGGTTAGGCGCTGCAGTAGTGGATGTGT	51	TVSWKIMSG+ALQ+WMC	1
RCKCVEQ+TRGLINDKC	1	0.001		ACGTAGAAGGGGATTAGTAAGGATTGGTTTCATTCGCGTACGATGAATTGT	51	T+KGISKDWFHSRTMNC	1
RDISMYMPYMS+THTPKFPTC	1	0.001		ACGTAGAAGTGTAATACGAGGGAGGATCGGGTGTTTACGGTGATTTATTGT	51	T+KCNTREDRVFTVIYC	1
RERTRRSAACITEPRPC	1	0.001		ACGTAGAATAATGGTTATTTTAGGAGTAAGAAGAAGAGTTTTCGTAATTGT	51	T+NNGYFRSKKKSFRNC	1
REVEGR+IRLEPRTDGC	1	0.001		ACGTAGAGGAGTAGGAATATTTATAATTGGTATGAGATTGTTAGTGGTTGT	51	T+RSRNIYNWYEIVSGC	1
RFRWATGSGEMSMNVKC	1	0.001		ACGTAGATTAAGCCGGATACTAAGTGTTATAATATCGGGAAGGCTCCTTGT	51	T+IKPDTKCYNIGKAPC	1
RFTVIDCR+YDLCYSTC	1	0.001		ACGTAGATTCAGTGAGGGAAGAATAGTCGGACGAGTCCGGATACTCATTGT	51	T+IQ*GKNSRTSPDTHC	1
RKKWPSHENYTMVLLSC	1	0.001		ACGTAGCGTAATAATCTTGTGAGTGGGCATTAGGTTTATTATGCTTTTTGT	51	T+RNNLVSGH+VYYAFC	1
RKNNYEQKNPMA+HHFC	1	0.001		ACGTAGGATAAGGGGGATGCGATTTAGCTGTATGATTAGAGTAAGTGGTGT	51	T+DKGDAI+LYD+SKWC	1
RMKLIVHYHW+TMGKLC	1	0.001		ACGTAGGATGGTATTAGTTGGAAGGCGATTTAGGGGCATTATGATCAGTGT	51	T+DGISWKAI+GHYDQC	1
RMRKRKTGQGLVQSD+C	1	0.001		ACGTAGGTGCATGAGCAGAGTATGGTGCTGGTTGGTGATACTATGCAGTGT	51	T+VHEQSMVLVGDTMQC	1
RNFMQGQT+TDKSRMRC	1	0.001		ACGTAGGTGTATAATGCTATGAAGATGATTATGAAGACTGGTGATGGGTGT	51	T+VYNAMKMIMKTGDGC	1
RNNVGVADSELIDRTMC	1	0.001		ACGTAGGTTAAGACTTAGGTGAAGAAGATTATTTGTACGGCTAATTGTTGT	51	T+VKT+VKKIICTANCC	1
RPCMVINMESGVHNVSC	1	0.001		ACGTAGTAGAGTATTCAGAAGATTCGTCCTTGGACTAGGTGGATGCAGTGT	51	T++SIQKIRPWTRWMQC	1
RRHWCSLECQRKWFCKC	1	0.001		ACGTAGTGGTATAATGATATGTTTATGTTGTCGGATGAGTGGAAGTGGTGT	51	T+WYNDMFMLSDEWKWC	1
RRNEVWLS+SLWGSQWC	1	0.001		ACGTAGTGTACGAATAAGAAGATTTATTATCTGAATAGTGAGATGAATTGT	51	T+CTNKKIYYLNSEMNC	1
RRQRMIWSASVYMLYEC	1	0.001		ACGTAGTTGAGGAGGGATAATAATACTAAGTAGGATCGTAAGCTGTAGTGT	51	T+LRRDNNTK+DRKL+C	1
RSITIKRCVVTKSGPYC	1	0.001		ACGTATAAGAGGAATTGTGATTGTAAGAGGAATAAGCTGAATAAGCGTTGT	51	TYKRNCDCKRNKLNKRC	1
RSVLR+ARLRKGKCTNC	1	0.001		ACGTATAAGTAGGAGCTGCGGAGGAATTTGCAGCATCATGAGATTACGTGT	51	TYK+ELRRNLQHHEITC	1
RSVNM+FK+KMMLNIMC	1	0.001		ACGTATAATAAGCAGCGGAAGACTGCTACGCTTTGTCTGGATAAGGAGTGT	51	TYNKQRKTATLCLDKEC	1
RTLHWHNMGMAQKKFVC	1	0.001		ACGTATACTGAGTAGAGGAGGTAGATGAGTGATATTATGCCTCATATGTGT	51	TYTE+RR+MSDIMPHMC	1
RVCSLVKYCKLWYICSC	1	0.001		ACGTATACTGGGTTTCAGGTGAAGGCTGGTTGGTGGAAGATGGGTCGTTGT	51	TYTGFQVKAGWWKMGRC	1
RVDINKINND+RLVRYC	1	0.001		ACGTATACTTTGGGTTATGTGTCTACGTATGGGAATTTTGGGCCGCCGTGT	51	TYTLGYVSTYGNFGPPC	1
RWEEYTDFQLLTKQDDC	1	0.001		ACGTATAGGATGTTGCCTTGGAAGGATATTAAGATGCGTATGACGATTTGT	51	TYRMLPWKDIKMRMTIC	1
RWPNKFMGTALLFMPKC	1	0.001		ACGTATAGGGATACTATTAGTTGTAATGATTGTATGAAGAGTAAGGTTTGT	51	TYRDTISCNDCMKSKVC	1
SASG*EEVSVTC	1	0.001		ACGTATATGACTAGGTATATGTTGTAGAAGTATGATACTAGGAAGAAGTGT	51	TYMTRYML+KYDTRKKC	1
T++SIQKIRPWTRWMQC	1	0.001		ACGTATCCGGATGGGAATCGGGAGACGATTCAGTGGTTGGATTTGGAGTGT	51	TYPDGNRETIQWLDLEC	1
T+CTNKKIYYLNSEMNC	1	0.001		ACGTATCGTATTGGTTGTAGGGTGAGTGCGTAGATGGTGAGTTCTCGGTGT	51	TYRIGCRVSA+MVSSRC	1
T+DGISWKAI+GHYDQC	1	0.001		ACGTATGATGATAAGAATTGGCTTAATGTTATTAAGTTGCAGATTACGTGT	51	TYDDKNWLNVIKLQITC	1
T+DKGDAI+LYD+SKWC	1	0.001		ACGTATGCTATGTAGCAGAAGAATGTTTATATGAGTATGATGGGTCTGTGT	51	TYAM+QKNVYMSMMGLC	1
T+IKPDTKCYNIGKAPC	1	0.001		ACGTATGCTGGTAGTGCTATTGAGTGTTGTTGGAATAATTAGATTTGGTGT	51	TYAGSAIECCWNN+IWC	1
T+IQ*GKNSRTSPDTHC	1	0.001		ACGTATGGTAATATGCATGAGAATACGATTTTTACGGGGCGTAAGAAGTGT	51	TYGNMHENTIFTGRKKC	1
T+KCNTREDRVFTVIYC	1	0.001		ACGTATGTGTTGCATAGTGTGAGTAAGAGGAAGGTGATGGTTACTCATTGT	51	TYVLHSVSKRKVMVTHC	1
T+KGISKDWFHSRTMNC	1	0.001		ACGTATTAGTATATTGCGATTAGGAAGTATAGTGTGAAGGGGCATTATTGT	51	TY+YIAIRKYSVKGHYC	1
T+LRRDNNTK+DRKL+C	1	0.001		ACGTATTATGTTGATAATAAGTGTAGTAGTTCGCTTCATAAGGGGAATTGT	51	TYYVDNKCSSSLHKGNC	1
T+NNGYFRSKKKSFRNC	1	0.001		ACGTATTCGAAGGCGAAGACGTATTTGATGCGTGGTACGGGGATGACGTGT	51	TYSKAKTYLMRGTGMTC	1
T+RNNLVSGH+VYYAFC	1	0.001		ACGTATTGGAATTATTCTTTGAATGTGTAGTGGCATATGGCGTTGGGTTGT	51	TYWNYSLNV+WHMALGC	1
T+RSRNIYNWYEIVSGC	1	0.001		ACGTATTGTATGTAGTAGTGTCTTTCGAGGCGTACGGCGTATACGCGTTGT	51	TYCM++CLSRRTAYTRC	1
T+VHEQSMVLVGDTMQC	1	0.001		ACGTATTTGCATGATGTGATTTGGTATTGGTCTTTGTCTATTGATGAGTGT	51	TYLHDVIWYWSLSIDEC	1
T+VKT+VKKIICTANCC	1	0.001		ACGTCGAAGAAGATTCCTGATCCGCATAGGCCGATGAATAAGGAGTCTTGT	51	TSKKIPDPHRPMNKESC	1
T+VYNAMKMIMKTGDGC	1	0.001		ACGTCGAATACGATGAATCGGAATGGGGGTAGGATGACTCGTCTGACGTGT	51	TSNTMNRNGGRMTRLTC	1
T+WYNDMFMLSDEWKWC	1	0.001		ACGTCGCAGGCTAGGTGTATGTCTGATGGAAAGCAGTGTGATATGGATTGT	51	TSQARCMSDGKQCDMDC	1
TAIQYYYKNWTI+KENC	1	0.001		ACGTCGCATTTGGAGGATGGTGATATTAATAAGATTGGTCGGTTTCCGTGT	51	TSHLEDGDINKIGRFPC	1
TARRNNVEICDRENYVC	1	0.001		ACGTCGGATCTGGAGCCGGAGGCGGAGTTGCCTGATGAGGTTACGAATTGT	51	TSDLEPEAELPDEVTNC	1
TCCVAKSNLERNAGRIC	1	0.001		ACGTCTAGTGGTAAGTTGTCTACGACGAGTAATATGCAGTGTTTTGAGTGT	51	TSSGKLSTTSNMQCFEC	1
TCEDMCIELACASSTRC	1	0.001		ACGTCTCATGGTAAGAGGAAGGGTCCTCGGTATTAGCGTTAGACTAGGTGT	51	TSHGKRKGPRY+R+TRC	1
TCGKHFPGLCHTRRTVC	1	0.001		ACGTCTCGTGAGTGGGATGATTGGATTCGGATGATGAAGGTGACTGATTGT	51	TSREWDDWIRMMKVTDC	1
TCKDM+RLNTASSRTNC	1	0.001		ACGTGGAAGACGAGTAGGTAGGTTAAGAAGTAGTATAGTCAGCTTAAGTGT	51	TWKTSR+VKK+YSQLKC	1
TCNVLLSWAWSTQ+KHC	1	0.001		ACGTGGATTAATGGTATTCGGATGACGAGGAGTACTGCGTATGGTGAGTGT	51	TWINGIRMTRSTAYGEC	1
TDTGRQ+KEHAHGILPC	1	0.001		ACGTGGATTATTAGGATGTATTAGAAGGCTCAGATGAATAATATTAGGTGT	51	TWIIRMY+KAQMNNIRC	1
TDTTRNVNISYLTYLLC	1	0.001		ACGTGGCAGGATGCTGATGCTGGGCAGCCTATGAATAAGGATAAGTGGTGT	51	TWQDADAGQPMNKDKWC	1
TDVGDGKLLQPKYRVRC	1	0.001		ACGTGGCATAGGGCTATTAAGCAGTCTGCGGTTAAGTCGAATAAGCAGTGT	51	TWHRAIKQSAVKSNKQC	1
TDVIYRG+MDCEMI+KC	1	0.001		ACGTGGCATTGTGATATTACTAATATGCATGTTGATAATGATCATTGTTGT	51	TWHCDITNMHVDNDHCC	1
TECSM+PAAMRDTIIKC	1	0.001		ACGTGGCCTATGAAGACTGCGCATGAGGCTACGCATTGTGCTAGGTAGTGT	51	TWPMKTAHEATHCAR+C	1
TEERTKPKRHMSR+RTC	1	0.001		ACGTGGGAGTGTATGTAGGAGGAGCGGCTGATGTATATTGAGAAGGTGTGT	51	TWECM+EERLMYIEKVC	1
TEKKSISA+YVNK+NKC	1	0.001		ACGTGGGATAATTCGTGTGATATGAATTAGAAGTCTTTGAGGAAGTAGTGT	51	TWDNSCDMN+KSLRK+C	1
TENVPHVNRANHCETLC	1	0.001		ACGTGGGATGGTCAGATTTATAATAAGAATCGTTGTAGTGAGCATCAGTGT	51	TWDGQIYNKNRCSEHQC	1
TERNVCFVNWAKYSRAC	1	0.001		ACGTGGGCGGATGGGCGTAATCAGTTTATGTATAAGGATAATAATGATTGT	51	TWADGRNQFMYKDNNDC	1
TEVASDLTLSKEESRNC	1	0.001		ACGTGGGCTATTTGGACGAGGCCGTGTGATGGTTGTATTGCGCGTTTTTGT	51	TWAIWTRPCDGCIARFC	1
TFCTTKHEEYIWYN+LC	1	0.001		ACGTGGGTGATTCATAATGGTACGTAGCTTACTCAGCAGGGTTCGAGTTGT	51	TWVIHNGT+LTQQGSSC	1
TFEPEELYTAVCVMHMC	1	0.001		ACGTGGTAGAGGATGATTAAGGTGAAGCAGAGTTTTATTAATTGGGTTTGT	51	TW+RMIKVKQSFINWVC	1
TFHHDIRWYEYTPNWAC	1	0.001		ACGTGGTAGTCTAAGGTGGTGTAGGAGTATTTTTTGAATGGTTATGCGTGT	51	TW+SKVV+EYFLNGYAC	1
TFIMERI+DENT+MSEC	1	0.001		ACGTGGTATTGGAAGAATGATAGGCAGACGTATAAGTGTTTTTCCGTGTGT	51	TWYWKNDRQTYKCFSVC	1
TGGIRAINALDVSNK+C	1	0.001		ACGTGGTTGGTTCAGAATGCTGCGCATCCGAGTGCGAAGTATACGTTTTGT	51	TWLVQNAAHPSAKYTFC	1
TGMKRVNFKGCSYICKC	1	0.001		ACGTGTAAGGATATGTAGCGGTTGAATACTGCGAGTAGTCGTACTAATTGT	51	TCKDM+RLNTASSRTNC	1
TGPYKTKSNVLSDAANC	1	0.001		ACGTGTAATGTGTTGCTGTCGTGGGCGTGGTCGACGCAGTAGAAGCATTGT	51	TCNVLLSWAWSTQ+KHC	1
TGYSTWRTNNLMTVSWC	1	0.001		ACGTGTGAGGATATGTGTATTGAGCTGGCTTGTGCTTCTAGTACGAGGTGT	51	TCEDMCIELACASSTRC	1
THANEEAYECTCPKDAC	1	0.001		ACGTGTGGTAAGCATTTTCCGGGGCTGTGTCATACGCGGAGGACGGTTTGT	51	TCGKHFPGLCHTRRTVC	1
THEEHRTT+LRMNAMHC	1	0.001		ACGTGTTGTGTGGCTAAGAGTAATTTGGAGCGTAATGCGGGGCGGATTTGT	51	TCCVAKSNLERNAGRIC	1
THGIMIEMVGKGKYTWC	1	0.001		ACGTTGAATCTGGCGATGAATATGAGTCAGGCTAGGCATACTTCGATTTGT	51	TLNLAMNMSQARHTSIC	1
THIN+LDTFPATIRRSC	1	0.001		ACGTTGAATGAGGTGGGTTGGAAGAAGACTACTGAGCATTCGTTTATGTGT	51	TLNEVGWKKTTEHSFMC	1
THKKRSIF+DVHKDQKC	1	0.001		ACGTTGAATGTGATGTTTATGGCGAAGCGTAGTAATAATGATAAGGATTGT	51	TLNVMFMAKRSNNDKDC	1
THMHFS+RTASVGPKNC	1	0.001		ACGTTGAGTATGTAGGTGCCTATGAGTTATATTTATGAGTAGACTCCTTGT	51	TLSM+VPMSYIYE+TPC	1
THQSGLPWHKTKKLRKC	1	0.001		ACGTTGATGAAGGAGCTGATGTAGAGGTATATGTGGGCTTATTTGCTGTGT	51	TLMKELM+RYMWAYLLC	1
THRSNGGYVVTALKPQC	1	0.001		ACGTTGATGTTGCAGAGGAGTACTTTTTTGCGTGGTAATTGTTATATGTGT	51	TLMLQRSTFLRGNCYMC	1
THVSTQTTKF+ADSSRC	1	0.001		ACGTTGATTATGTAGACGGGGCAGACGCATATGGAGCGTTATTAGAATTGT	51	TLIM+TGQTHMERY+NC	1
TIEP+KMENNQNQD+EC	1	0.001		ACGTTGGATAAGGCGTGGAGGTAGATTATGAAGAGTGGTCTGCAGCATTGT	51	TLDKAWR+IMKSGLQHC	1
TIILLTNLQTQFRLDQC	1	0.001		ACGTTGTGTAAGAAGGGTAATGTTGATGTGTTGGAGAAGGAGTGTAATTGT	51	TLCKKGNVDVLEKECNC	1
TIIVILG*GMIGVWILC	1	0.001		ACGTTTATTATGGAGCGTATTTAGGATGAGAATACTTAGATGAGTGAATGT	51	TFIMERI+DENT+MSEC	1
TIKIRMNRNISYEMAIC	1	0.001		ACGTTTCATCATGATATTCGTTGGTATGAGTATACGCCTAATTGGGCGTGT	51	TFHHDIRWYEYTPNWAC	1
TILNS+SMRHNRVYNRC	1	0.001		ACGTTTGAGCCTGAGGAGCTGTATACTGCGGTTTGTGTTATGCATATGTGT	51	TFEPEELYTAVCVMHMC	1
TILWDSRRWYLYLITLC	1	0.001		ACGTTTTGTACGACGAAGCATGAGGAGTATATTTGGTATAATTAGCTGTGT	51	TFCTTKHEEYIWYN+LC	1
TIRNSMLIGNQFSWVIC	1	0.001		AGAGATATATCTATGTATATGCCGTATATGTCTTAGACTCATACTCCTAAGTTTCCTACGTGT	63	RDISMYMPYMS+THTPKFPTC	1
TIRRWMVRAKNFTTTRC	1	0.001		AGCGCATCAGGGTAAGAAGAAGTTTCGGTGACTTGT	36	SASG*EEVSVTC	1
TIS+NREKGDCVNHDMC	1	0.001		AGGAAGAAGTGGCCTTCTCATGAGAATTATACGATGGTTCTGCTGTCTTGT	51	RKKWPSHENYTMVLLSC	1
TISEEEKSLNDETFSRC	1	0.001		AGGAAGAATAATTATGAGCAGAAGAATCCTATGGCTTAGCATCATTTTTGT	51	RKNNYEQKNPMA+HHFC	1
TITFGVRINNERRQMTC	1	0.001		AGGAATAATGTTGGTGTGGCTGATTCGGAGTTGATTGATAGGACGATGTGT	51	RNNVGVADSELIDRTMC	1
TIWYDKTIMASN+TPYC	1	0.001		AGGAATTTTATGCAGGGTCAGACGTAGACTGATAAGTCTAGGATGAGGTGT	51	RNFMQGQT+TDKSRMRC	1
TKFE+MK+SHKRRNNTC	1	0.001		AGGACTTTGCATTGGCATAATATGGGTATGGCGCAGAAGAAGTTTGTGTGT	51	RTLHWHNMGMAQKKFVC	1
TKHA+SIWKLSSYAHYC	1	0.001		AGGAGGAATGAGGTTTGGTTGAGTTAGAGTCTGTGGGGTAGTCAGTGGTGT	51	RRNEVWLS+SLWGSQWC	1
TKIRSIYIKKGEKLKIC	1	0.001		AGGAGGCAGAGGATGATTTGGTCTGCGAGTGTGTATATGCTGTATGAGTGT	51	RRQRMIWSASVYMLYEC	1
TKLVYYMEMKTEVGVHC	1	0.001		AGGAGTGTGCTGCGGTAGGCGCGGCTGCGGAAGGGTAAGTGTACGAATTGT	51	RSVLR+ARLRKGKCTNC	1
TKMHYYSAINGFM+MDC	1	0.001		AGGAGTGTTAATATGTAGTTTAAGTAGAAGATGATGTTGAATATTATGTGT	51	RSVNM+FK+KMMLNIMC	1
TKMKVNDDCSQCISCIC	1	0.001		AGGATGAAGCTTATTGTTCATTATCATTGGTAGACGATGGGTAAGCTGTGT	51	RMKLIVHYHW+TMGKLC	1
TKNKKMVRRKWNGVNKC	1	0.001		AGGATGCGTAAGAGGAAGACTGGGCAGGGTCTGGTGCAGAGTGATTAGTGT	51	RMRKRKTGQGLVQSD+C	1
TKNRKRDCHDKQCDTLC	1	0.001		AGGCCTTGTATGGTTATTAATATGGAGAGTGGTGTGCATAATGTTAGTTGT	51	RPCMVINMESGVHNVSC	1
TKPRE+FSERSNFRDKC	1	0.001		AGGCGGCATTGGTGTAGTCTGGAGTGTCAGCGGAAGTGGTTTTGTAAGTGT	51	RRHWCSLECQRKWFCKC	1
TKPRFNWRQKVNDHRWC	1	0.001		AGGGAGAGGACTCGGCGTAGTGCTGCGTGTATTACTGAGCCTAGGCCGTGT	51	RERTRRSAACITEPRPC	1
TKQIRSVIYVSRARKPC	1	0.001		AGGGAGGTTGAGGGTAGGTAGATTAGGTTGGAGCCTCGGACTGATGGGTGT	51	REVEGR+IRLEPRTDGC	1
TKRNKRQIHDVMTSPQC	1	0.001		AGGGTTGATATTAATAAGATTAATAATGATTAGAGGCTGGTTCGGTATTGT	51	RVDINKINND+RLVRYC	1
TKSDSRCKRNEMITDDC	1	0.001		AGGGTTTGTAGTTTGGTGAAGTATTGTAAGTTGTGGTATATTTGTAGTTGT	51	RVCSLVKYCKLWYICSC	1
TKSIVSLITISNHCLMC	1	0.001		AGGTAGAGTACTGAGATTAGGAAGAATTTTACGATGAAGAATATTGTGTGT	51	R+STEIRKNFTMKNIVC	1
TKSIYQLQISMESKRMC	1	0.001		AGGTAGGGTAGTACGATGATTGGTTTTAATTGTGATGCGATGCTGCGTTGT	51	R+GSTMIGFNCDAMLRC	1
TKSWEKMNTHLIYEREC	1	0.001		AGGTCGATTACTATTAAGCGTTGTGTGGTGACGAAGTCTGGTCCGTATTGT	51	RSITIKRCVVTKSGPYC	1
TKTVRSKPGNNNQKMIC	1	0.001		AGGTGGCCTAATAAGTTTATGGGGACTGCGTTGCTGTTTATGCCTAAGTGT	51	RWPNKFMGTALLFMPKC	1
TL+YSKRTIP+DSIVEC	1	0.001		AGGTGGGAGGAGTATACGGATTTTCAGCTGTTGACTAAGCAGGATGATTGT	51	RWEEYTDFQLLTKQDDC	1
TLCKKGNVDVLEKECNC	1	0.001		AGGTGTAAGTGTGTTGAGCAGTAGACGCGTGGTCTTATTAATGATAAGTGT	51	RCKCVEQ+TRGLINDKC	1
TLDKAWR+IMKSGLQHC	1	0.001		AGGTTTACGGTGATTGATTGTAGGTAGTATGATTTGTGTTATTCGACGTGT	51	RFTVIDCR+YDLCYSTC	1
TLHYKT+K+TIRSQLSC	1	0.001		AGGTTTCGGTGGGCTACGGGTTCGGGGGAGATGAGTATGAATGTGAAGTGT	51	RFRWATGSGEMSMNVKC	1
TLIM+TGQTHMERY+NC	1	0.001		ATAAAGAAGAGTGGTAAGACGGCTTAGTAGTAGAAGTAGAGTATTGAGTGT	51	IKKSGKTA+++K+SIEC	1
TLKHVNEVYHNNVKWVC	1	0.001		ATAAAGAATGATAATAGGCAGTGGGATAGTTATATGACTGAGAATTCTTGT	51	IKNDNRQWDSYMTENSC	1
TLKTESTN+IVMILTSC	1	0.001		ATAAAGACGCGTGAGCAGGATAGTAGGCCGAAGCAGAGTATTAGGTCTTGT	51	IKTREQDSRPKQSIRSC	1
TLKTMSSFAISNVGPVC	1	0.001		ATAAAGAGGGTGCCGCTGAAGAGGGGTAGGTTGCAGAGTTATGCGGAGTGT	51	IKRVPLKRGRLQSYAEC	1
TLMKAKWINWNRGNAQC	1	0.001		ATAAAGAGGTTGGTGAGGAGTAGTGCTTAGTTTTCTAATGATGTGAGGTGT	51	IKRLVRSSA+FSNDVRC	1
TLMKELM+RYMWAYLLC	1	0.001		ATAAAGAGTCATTGGAATGTGCTGACGATTCCGTTTTATCAGTATCAGTGT	51	IKSHWNVLTIPFYQYQC	1
TLMLQRSTFLRGNCYMC	1	0.001		ATAAAGAGTCTTACTAATCTGTGGAGTGCTTGGAAGAAGCTGATGTTGTGT	51	IKSLTNLWSAWKKLMLC	1
TLNEVGWKKTTEHSFMC	1	0.001		ATAAAGCAGTAGAGGCGGAATAGTGGGAATCTTACTTAGTGGAAGCAGTGT	51	IKQ+RRNSGNLT+WKQC	1
TLNLAMNMSQARHTSIC	1	0.001		ATAAAGTAGGGTTAGCAGACGCCTAATACGTCGCAGAATCCGGTTATGTGT	51	IK+G+QTPNTSQNPVMC	1
TLNVMFMAKRSNNDKDC	1	0.001		ATAAAGTATAAGAGGACGTGGAAGGCTGGTAATGAGACGCTGATGTATTGT	51	IKYKRTWKAGNETLMYC	1
TLSM+VPMSYIYE+TPC	1	0.001		ATAAATAAGGATAAGAGTAAGACGAAGGGTGAGATGATGAATGCTACGTGT	51	INKDKSKTKGEMMNATC	1
TMCMNSMNEVIKYMWCC	1	0.001		ATAAATAAGTATACGTTGCCGTTGATGAATAGGAATGAGTCTAATCCTTGT	51	INKYTLPLMNRNESNPC	1
TMDYMDMCTKSNKHTSC	1	0.001		ATAAATAGTAAGGTGATGGCGAGGAAGATGGGGATTGGTTCTAGTGCCTGT	51	INSKVMARKMGIGSSAC	1
TMFRN+KMTMHRQI+RC	1	0.001		ATAAATCAGAGTACTAGTGAGGATCGTGCGTTGGTGTGGCAGTCTCAGTGT	51	INQSTSEDRALVWQSQC	1
TMMARKNPLEWIYQADC	1	0.001		ATAAATCAGTTTAATGATCAGGATAGGTATGATGAGAATAATTGTGCGTGT	51	INQFNDQDRYDENNCAC	1
TMTRNSQIMVPLRRAEC	1	0.001		ATAAATGAGTAGACGACGTTTTCTACGTATATTGCGGTGACTAAGAGGTGT	51	INE+TTFSTYIAVTKRC	1
TMYECCDTDLVQKIFGC	1	0.001		ATAAATGTGATGTCGCCGTAGGGTCATGTGACGGCTTGCTTTATGCTGTGT	51	INVMSP+GHVTACFMLC	1
TNCDR+NAQTKGIGFKC	1	0.001		ATAAATTATCTTTATCGTGCTTTTAATAAGCCTGGGTATACGTGTTGTTGT	51	INYLYRAFNKPGYTCCC	1
TNCMRRMSMEICYNHYC	1	0.001		ATAAATTGTACTACTCGTCTGATTCTGAAGTCTTGTTGTTCGATTTATTGT	51	INCTTRLILKSCCSIYC	1
TNDG+SCSEERQRSYKC	1	0.001		ATAACGATGTGGCATCCGTTGACTACTGAGAGTGCTCTTAGGCGGATGTGT	51	ITMWHPLTTESALRRMC	1
TNEMGCNVTKKKYRNLC	1	0.001		ATAACGGATTTGATGATTAGTCAGAGTATGACGGCGCTGCTGAATGAGTGT	51	ITDLMISQSMTALLNEC	1
TNEVKCPYAKGSQYRFC	1	0.001		ATAACGTATCCTTCGATGTGGAAGTCTAAGCATCATCAGCCGCGGAAGTGT	51	ITYPSMWKSKHHQPRKC	1
TNGYKSRGYKWVKLMTC	1	0.001		ATAACTAGTATGGTTGAGAAGAGGATGTTTCTGGGTAATTGTTAGATTTGT	51	ITSMVEKRMFLGNC+IC	1
TNKRVG+VG+LKAYMYC	1	0.001		ATAAGGAGTAGTATGGAGCAGACTGAGAATAGGTAGAGTAAGCGGTTGTGT	51	IRSSMEQTENR+SKRLC	1
TNKSTTATTDRVGQFNC	1	0.001		ATAAGGATGTGTGCGGATATGAATGATCAGAAGACGACGATGATTACTTGT	51	IRMCADMNDQKTTMITC	1
TNKTDLQRE+YYKWDRC	1	0.001		ATAAGGGATATGAGTCATTTGAGTTCGCCTTAGCTTAAGAGTTGGTCGTGT	51	IRDMSHLSSP+LKSWSC	1
TNLNNRTRSKNYMGYLC	1	0.001		ATAAGGGCTTCGATGGTGATTTTGATGATGAATAATTTTCAGACGATGTGT	51	IRASMVILMMNNFQTMC	1
TNLRRTVHFMCYTWR+C	1	0.001		ATAAGGTTGTTTTTTGGTATTGTGCAGAGTATTAGGATTGCTCCTGAGTGT	51	IRLFFGIVQSIRIAPEC	1
TNNKFQENA+TPTQETC	1	0.001		ATAAGTATTAAGTCGAAGGCTAATGATCGTAGGCCGAGTCAGGCGACTTGT	51	ISIKSKANDRRPSQATC	1
TNNKKTTLNKCECIKNC	1	0.001		ATAAGTGATGAGAGTATGAATCTGTGGTATTGGCATACTAAGAATACGTGT	51	ISDESMNLWYWHTKNTC	1
TNRLNRVNQAKIE+ELC	1	0.001		ATAAGTGTGTGTGCTAATAAGAATAATATGCAGAATATTAATCAGTAGTGT	51	ISVCANKNNMQNINQ+C	1
TNRSINDVYKEKTNACC	1	0.001		ATAAGTTGGGTGAAGAAGGTGTAGGATTATAATGCTGGGTCGTTGATGTGT	51	ISWVKKV+DYNAGSLMC	1
TNSARKMTCRCCWLN+C	1	0.001		ATAATGACGGGGACGGTGAATAATTCTCATATTGATAGTATGTAGTCTTGT	51	IMTGTVNNSHIDSM+SC	1
TNSDSCVFVMAFHNVGC	1	0.001		ATAATGGAGACGTTGGTTCATTAGATTGTGAATTATGAGGCGATGCATTGT	51	IMETLVH+IVNYEAMHC	1
TNSLPITQACSITDSIC	1	0.001		ATAATTAAGGCTAAGAATTATAGTAGGTGTTAGAAGATTATTCTGATGTGT	51	IIKAKNYSRC+KIILMC	1
TNSRNIMQKINEKKKDC	1	0.001		ATAATTCGTAAGGCGTGGGTGGCGTAGTAGCGGAAGGGTAATCTTATGTGT	51	IIRKAWVA++RKGNLMC	1
TNTFLKCRFYLRRVITC	1	0.001		ATAATTGGGAGTAATAGTCTGAGTAATACTCATATGCCTGAGGAGACTTGT	51	IIGSNSLSNTHMPEETC	1
TNTYKTNEF+CESTMGC	1	0.001		ATACAGAATGATCATAAGGGTACGACGAGGCTTGCTGTTGGGCGGTTGTGT	51	IQNDHKGTTRLAVGRLC	1
TNV+SVSVMIKRWL+QC	1	0.001		ATACAGACGCAGCATTAGATGAAGAGGAGGCTGTAGCCGCTGAGTGTGTGT	51	IQTQH+MKRRL+PLSVC	1
TPRIHFEAGRRPGYNPC	1	0.001		ATACAGAGTATTCAGAGGCATCCTAATCAGAAGTGT	36	IQSIQRHPNQKC	1
TPRISEIYKSLLEMGKC	1	0.001		ATACAGATGTGGGATAGGATGTCGTATGAGATTCATAAGATGGATCATTGT	51	IQMWDRMSYEIHKMDHC	1
TPVLIDAVMKAIIDNQC	1	0.001		ATACATAATCCGGCGTATTATCTTGGTAAGCTTTAGCTTCATAAGGCGTGT	51	IHNPAYYLGKL+LHKAC	1
TQ+GDLNSSRRKQCLSC	1	0.001		ATACATCAGATTATTACGACGAAGATGAAGCAGACTTGTCAGCGGTGTTGT	51	IHQIITTKMKQTCQRCC	1
TQERSEACDWKTLKMNC	1	0.001		ATACATGAGAATACGTAGTGTTGTTCTCCGTAGGGGACTCCGCAGACGTGT	51	IHENT+CCSP+GTPQTC	1
TQKIMMMFHLKGINTSC	1	0.001		ATACATGGTGCGTATAATACTTATACGTGGCGTATTCCTACTTCTAAGTGT	51	IHGAYNTYTWRIPTSKC	1
TQKKPQNNRDVPPMLTC	1	0.001		ATACCGAAGTTTACTTTGAGTTGGACGCATAGGATGAATGATATGTCTTGT	51	IPKFTLSWTHRMNDMSC	1
TQYNCTSVTRKGHWHGC	1	0.001		ATACCGAGTAGGTAGAATCATAGGAAGGAGCAGTAGATGAGGGTTCGTTGT	51	IPSR+NHRKEQ+MRVRC	1
TR+CCNLYDLSGYEQVC	1	0.001		ATACCTAGGGTGGATAAGGAGATGGATAAGTATTATAATGATATGCTTTGT	51	IPRVDKEMDKYYNDMLC	1
TR+DGS+MITQGYMPAC	1	0.001		ATACCTATGCTTGTGGTTGCTGAGCGGGATTAGAGTATTATTGGTGATTGT	51	IPMLVVAERD+SIIGDC	1
TR+LTKS+HICFQEHRC	1	0.001		ATACGGATGAATATGGCGAATGATTATGCGATTTGTTATGGGAATAAGTGT	51	IRMNMANDYAICYGNKC	1
TR+NNEDG+LV+TCLRC	1	0.001		ATACTGCCGGGGGAGGCGGCTCAGGATAGGCATCAGACTGGGGGTATTTGT	51	ILPGEAAQDRHQTGGIC	1
TR+YSKTKIDSREFIPC	1	0.001		ATACTTTATGAGAGTTGTCAGAGGATGGGTATTTCGAAGACGAATGATTGT	51	ILYESCQRMGISKTNDC	1
TRA+K+TDVGPSPDKVC	1	0.001		ATAGAGATTGGGATGACTTTGAATGCTGTTATGAATGGGAATATGTGTTGT	51	IEIGMTLNAVMNGNMCC	1
TREEKQDFTETAMAMNC	1	0.001		ATAGATAATATTACGTAGACTAATGGTAAGTTGGAGATTAAGATGTAGTGT	51	IDNIT+TNGKLEIKM+C	1
TRFEVNKMLNFHNDMYC	1	0.001		ATAGATAATTTTATTAAGAATGGGCAGTGTATGAGGTATGGTGCTCATTGT	51	IDNFIKNGQCMRYGAHC	1
TRIEKRMRPCIRTRMNC	1	0.001		ATAGATATGAAGCATAGGAAGTTGATTGGTGAGGTTTTGTGGTGTCGTTGT	51	IDMKHRKLIGEVLWCRC	1
TRIRLLDTQCSSSRSDC	1	0.001		ATAGATATTAGGACTCCTGATTGGGTGTTTTGGATGGATATGTTGAGGTGT	51	IDIRTPDWVFWMDMLRC	1
TRIV+MRVLKMRMINGC	1	0.001		ATAGATATTTCGAATTAGTGTAATAGTAGTACGGTGAGGCGTCCTTGGTGT	51	IDISN+CNSSTVRRPWC	1
TRKGRLSNTIEAVCMNC	1	0.001		ATAGATGAGCATATGCGGCAGACGAAGTGGCGTTAGATTCGGCCGTAGTGT	51	IDEHMRQTKWR+IRP+C	1
TRKLVHGKT+ARSRYSC	1	0.001		ATAGATTCGATTAAGTTGTGGAGTTAGAATGAGATTTGGCGGCCGCAGTGT	51	IDSIKLWS+NEIWRPQC	1
TRKYLRTNQQYQYRLKC	1	0.001		ATAGCGAATGATCAGATTAATGTTGGGTTGCAGGGGATTTGGCTGAATTGT	51	IANDQINVGLQGIWLNC	1
TRMDNENP+TSNITRVC	1	0.001		ATAGCTAATGTGATGACTTTTATTATTGTGTTGAGTTAGATTGAGAGGTGT	51	IANVMTFIIVLS+IERC	1
TRPVASTQMIYPLSKHC	1	0.001		ATAGCTATTAAGATGATTGCGTATAAGATTCTTATGATTCTGCAGTGTTGT	51	IAIKMIAYKILMILQCC	1
TRRNVIDKIQMSCERTC	1	0.001		ATAGCTTAGGGTTATAAGGCTTATGAGGTGCGTCATAAGTGTTAGCATTGT	51	IA+GYKAYEVRHKC+HC	1
TRS+VCIIMTCTMRGHC	1	0.001		ATAGGAAGTAGAAGAAGAGGAATACTTATGTTTTGGTTGATATGTCGTTGT	51	IGSRRRGILMFWLICRC	1
TRSEWFFREGKK+FEQC	1	0.001		ATAGTGTGTTTTCGTAAGAAGTTGTGTAGGAGGGTTGTGATGCTTGTTTGT	51	IVCFRKKLCRRVVMLVC	1
TRSVSQTNSQKV+SEIC	1	0.001		ATAGTTAATATGTGGAGTATTTCTAAGTCTCCGCATAGTCATCGTCATTGT	51	IVNMWSISKSPHSHRHC	1
TRTCAGLLSALRSCTQC	1	0.001		ATAGTTGAGGGTACGAGGTAGAGGGTTTAGTGTAATCAGACTTATACGTGT	51	IVEGTR+RV+CNQTYTC	1
TRTTIL+V+PAVKNTKC	1	0.001		ATATAGATTAAGCGTGGGACTTATGTTAAGTGGGATGCTAAGCTGCGTTGT	51	I+IKRGTYVKWDAKLRC	1
TRYNNNMYIYVTLYKLC	1	0.001		ATATAGTAGAAGGCTTATACGTAGAAGGTGATTAATGATTATCAGGTGTGT	51	I++KAYT+KVINDYQVC	1
TS+GTPVRPLIEKNFDC	1	0.001		ATATATCAGAGGGATAGTATGGATTGTAATTATATGCAGAATAGGTATTGT	51	IYQRDSMDCNYMQNRYC	1
TSDCVTK+ALCLNA+LC	1	0.001		ATATATCTGCAGCGTCATCATTTGTAGCATCCTCTGGTTGCGCTGATGTGT	51	IYLQRHHL+HPLVALMC	1
TSDEIVVG+TITMFVKC	1	0.001		ATATATGATACGCTTGCTGATGATAATAATATGGTGCCTCATGTGGAGTGT	51	IYDTLADDNNMVPHVEC	1
TSDLEPEAELPDEVTNC	1	0.001		ATATATGGGTCGAATGCTTGTGAGGGTCTGCCGTAGCTTGGTCATCATTGT	51	IYGSNACEGLP+LGHHC	1
TSEGSELDRNVRTY+TC	1	0.001		ATATGGAGGTAGTATATTTCTTGTGTTACGCTGGGTTGGAACATTGCTTGT	51	IWR+YISCVTLGWNIAC	1
TSER+A++VI+HWRDWC	1	0.001		ATATGGATTTAGGAGATGAAGATGATTAGGCGGCATGTGACTCATCCGTGT	51	IWI+EMKMIRRHVTHPC	1
TSFKVIKSYVWGYALSC	1	0.001		ATATGTAGTAGGGTTGGTGATGTGATTCATATTAGGAGTCTTTAGTGT	48	ICSRVGDVIHIRSL+C	1
TSGVKRTE+CSWCEISC	1	0.001		ATATGTTGGCAGCGTATGGGTAATGCTACGACGATGTGGCAGTCGATGTGT	51	ICWQRMGNATTMWQSMC	1
TSHGKRKGPRY+R+TRC	1	0.001		ATATGTTTGAGGTGGTAGGTTACGGTGAAGAATGGTGATCTTTGTCGGTGT	51	ICLRW+VTVKNGDLCRC	1
TSHLEDGDINKIGRFPC	1	0.001		ATATTTAGGAAGGGTACTATTCATCTGCAGGTTACGACGTTTTCGTTGTGT	51	IFRKGTIHLQVTTFSLC	1
TSIYNHYTSTMWYTFWC	1	0.001		ATATTTCTTAATGAGAGTTTTTCTCGGAGTTATACTAAGTAGGTTCTTTGT	51	IFLNESFSRSYTK+VLC	1
TSKEHTLEAFKRSCVIC	1	0.001		ATCAGAATAAGTATGAGTAGTTATAAGGATATGTGTGTGATGATGTAGTGT	51	IRISMSSYKDMCVMM+C	1
TSKKDVSENVTRK+NKC	1	0.001		ATCCAGGGGAATACGATGATGGGTGGTTTTATTCGGTATCTGCGGCGTTGT	51	IQGNTMMGGFIRYLRRC	1
TSKKIPDPHRPMNKESC	1	0.001		ATCCATCGGAAGGTGGAGTAGCTTTTTGGTAGTTTGGGTAAGTAGAATTGT	51	IHRKVE+LFGSLGK+NC	1
TSMYTYLWNNPMHRKYC	1	0.001		ATCGAGACTAATGTGACGTGTAGTAAGGCGATGATGTCTAAGGGGCATTGT	51	IETNVTCSKAMMSKGHC	1
TSNTMNRNGGRMTRLTC	1	0.001		ATCGTGAGACGAATTATAGGAATGCTTAGATGTTTTTGGTTGCAGCTGTGT	51	IVRRIIGMLRCFWLQLC	1
TSQARCMSDGKQCDMDC	1	0.001		ATCGTGCATCGTGATTTGTATAGTGGTAATATTAATGAGAGGATTTGTTGT	51	IVHRDLYSGNINERICC	1
TSRDVRWKIAKRFWSKC	1	0.001		ATCGTTATTTGTTAGAATAATAAGCAGAAGGTTAAGTAGAAGTTTCCGTGT	51	IVIC+NNKQKVK+KFPC	1
TSREWDDWIRMMKVTDC	1	0.001		ATCTTGCGTGCTGATATTATGTGTCATATGACGAAGGGTCAGTGTACGTGT	51	ILRADIMCHMTKGQCTC	1
TSSDCVKMNSINSVSNC	1	0.001		ATGAAAAAGACGATGAATGGTAAGAAGCCTACGGTTATTAAGATGAATTGT	51	YKKTMNGKKPTVIKMNC	1
TSSGKLSTTSNMQCFEC	1	0.001		ATGAAAAATTGGATGAATACTGAGACTTGTTGTGGTCATTCTACGGAGTGT	51	YKNWMNTETCCGHSTEC	1
TSSGPMLYWA+RQVLDC	1	0.001		ATGAAAACGAGGATGAATAGGCGTGGGCAGTAGTCTATGACTGTGCTGTGT	51	YKTRMNRRGQ+SMTVLC	1
TSVRRYVANNKPKDIRC	1	0.001		ATGAAAATGAGTGTTAGTAATCAGATGATTCGGTTGTTTTATGATGAGTGT	51	YKMSVSNQMIRLFYDEC	1
TTCTRWHQS+PTNR+AC	1	0.001		ATGAAAATGGGGAAGAGTACGTGTGGTGCTAGGATTTAGCAGTCGCATTGT	51	YKMGKSTCGARI+QSHC	1
TTEYTSGYVVTTCE+FC	1	0.001		ATGAAAATGGTTGGGAAGCGTTAGAATTAGTGTAGGGGTACTGGTGAGTGT	51	YKMVGKR+N+CRGTGEC	1
TTKKHKNTKTFDSPENC	1	0.001		ATGAAACATGAGACGAATCTTAAGCGGCAGAATCAGCGGAAGTGGAGTTGT	51	YKHETNLKRQNQRKWSC	1
TTMIYTQARDFA+IKHC	1	0.001		ATGAAACATTGGGATATGATGAATGATAAGGGTAATGTTAGTGCTGTGTGT	51	YKHWDMMNDKGNVSAVC	1
TTMRSDVTVWIGS+HNC	1	0.001		ATGAAACTGATGGAGACTGAGAAGGGGCATTTTGGTCGTGTGGTTTCGTGT	51	YKLMETEKGHFGRVVSC	1
TTNDSISKL+REWSEDC	1	0.001		ATGAAAGCGAATGAGGATAATGCGCTTAAGATTAATTTTGGGAAGGATTGT	51	YKANEDNALKINFGKDC	1
TTNLRCDMVCDIEERVC	1	0.001		ATGAAAGCGACGTGTAATTAGCTGCAGGAGTAGAAGTTGAATAGGACGTGT	51	YKATCN+LQE+KLNRTC	1
TTRSMMIIVRKYVECAC	1	0.001		ATGAAAGCGAGGAAGCAGAATAATAATTGGAGGTTTGATTGGAATCGGTGT	51	YKARKQNNNWRFDWNRC	1
TTVKVILKQNRLTC+YC	1	0.001		ATGAAAGTGGTTAGGTAGAAGATGAGTAAGAATTATGTTGGTGGTTGTTGT	51	YKVVR+KMSKNYVGGCC	1
TVGLD+LRASLEYSTIC	1	0.001		ATGAAATGTAATGTTACTGTTATGTGTATTTATCGTGTGTTGTATTCGTGT	51	YKCNVTVMCIYRVLYSC	1
TVHIDAELRTQN+NLRC	1	0.001		ATGAACAATAAGATTTAGGATGTTTTGATGAGGAGGTTTATGCCGGATTGT	51	YNNKI+DVLMRRFMPDC	1
TVPIECYVY+I+KSVLC	1	0.001		ATGAACAATAGTTCGGAGCATGATAGTATGTAGAAGAAGTTGAATTAGTGT	51	YNNSSEHDSM+KKLN+C	1
TVRDKMT+ICYMVFSSC	1	0.001		ATGAACAATATGGAGCTGACGGATAATCATTAGAAGTATGAGGATTTGTGT	51	YNNMELTDNH+KYEDLC	1
TVSRRSNKINKWSICYC	1	0.001		ATGAACAATATGGATAAGTTTGTTAGTAGGAGGAGGAGGTAGTTGAGGTGT	51	YNNMDKFVSRRRR+LRC	1
TVSWKIMSG+ALQ+WMC	1	0.001		ATGAACACGTAGGGTATTAAGTGGTGGATGAATGGTAAGTGTCGTGATTGT	51	YNT+GIKWWMNGKCRDC	1
TW+RMIKVKQSFINWVC	1	0.001		ATGAACACGTATAGGTGGTTGAATGATGCGCGGGATATTATTTGGTGGTGT	51	YNTYRWLNDARDIIWWC	1
TW+SKVV+EYFLNGYAC	1	0.001		ATGAACACGTCTATTCATATGCGTAATCCTGTGAAGAATAATTATAGTTGT	51	YNTSIHMRNPVKNNYSC	1
TWADGRNQFMYKDNNDC	1	0.001		ATGAACAGTTTAGTACTTATATTACTACGGATAGGCGCTGGGCTGAAGTGT	51	YNSLVLILLRIGAGLKC	1
TWAIWTRPCDGCIARFC	1	0.001		ATGAACATGTATGAGCCTGAGATTTGGAATGCGAAGCGTTATCAGATTTGT	51	YNMYEPEIWNAKRYQIC	1
TWDGQIYNKNRCSEHQC	1	0.001		ATGAACATTTAGAGGCATCAGTGGTTGCTTTAGAAGAATATGCAGGGTTGT	51	YNI+RHQWLL+KNMQGC	1
TWDNSCDMN+KSLRK+C	1	0.001		ATGAACATTTTGATGTGTCGTAATGATAATAAGCAGGAGAATTAGCCTTGT	51	YNILMCRNDNKQEN+PC	1
TWECM+EERLMYIEKVC	1	0.001		ATGAACCCGAAGGAGAGGTGTTGTATGACTTAGATGTAGACTAGTAAGTGT	51	YNPKERCCMT+M+TSKC	1
TWHCDITNMHVDNDHCC	1	0.001		ATGAACCGTATGCCTAAGGGTCGGTTTTATATTAAGACGATGTGTTATTGT	51	YNRMPKGRFYIKTMCYC	1
TWHRAIKQSAVKSNKQC	1	0.001		ATGAACCTGAAGCTTACTGCTCTTTAGGAGTATACTACTCCTTGGACGTGT	51	YNLKLTAL+EYTTPWTC	1
TWIIRMY+KAQMNNIRC	1	0.001		ATGAACGAGATTGAGATGGAGACTAATTTTGAGCGGAATGGGAATCATTGT	51	YNEIEMETNFERNGNHC	1
TWINGIRMTRSTAYGEC	1	0.001		ATGAACGAGGTGTATGCTGAGTATTGGAGTTTGAAGGTGTTTATTAATTGT	51	YNEVYAEYWSLKVFINC	1
TWKTSR+VKK+YSQLKC	1	0.001		ATGAACGATAATCAGGAGATTGTGTGTTGTTTGTTGGGTTGGTGTTGTTGT	51	YNDNQEIVCCLLGWCCC	1
TWLVQNAAHPSAKYTFC	1	0.001		ATGAACGATCCTGATACGAGTCGTACGCATCCTACTCGTAATCCGAATTGT	51	YNDPDTSRTHPTRNPNC	1
TWPMKTAHEATHCAR+C	1	0.001		ATGAACGGGACGAGTTGGAAGGCGCATCGGATGGTTGGGTCGGAGCATTGT	51	YNGTSWKAHRMVGSEHC	1
TWQDADAGQPMNKDKWC	1	0.001		ATGAACGGTAAGCATAGTGATGTTGAGTGGATTAGTAATATGGAGAGTTGT	51	YNGKHSDVEWISNMESC	1
TWVIHNGT+LTQQGSSC	1	0.001		ATGAACTATGAGGGTAATAAGAATCTTAGGGAGTATACTATGGGTTATTGT	51	YNYEGNKNLREYTMGYC	1
TWYWKNDRQTYKCFSVC	1	0.001		ATGAACTGGAATGTGTTGAGGACGATTGAGCATGATAATATTCAGACTTGT	51	YNWNVLRTIEHDNIQTC	1
TY+YIAIRKYSVKGHYC	1	0.001		ATGAACTGTCAGGTGATGTGTGCGGGTCGGTTTAGGCTGAATCGTACGTGT	51	YNCQVMCAGRFRLNRTC	1
TYAGSAIECCWNN+IWC	1	0.001		ATGAACTTTGAGAAGGAGTGGTGGCTGGCGCGTGCGAATTTTATGTGGTGT	51	YNFEKEWWLARANFMWC	1
TYAM+QKNVYMSMMGLC	1	0.001		ATGAAGAAATAGACGTCGTGGTCGTGTCAGAGTCATATTATCGCGTATTGT	51	YKK+TSWSCQSHIIAYC	1
TYCM++CLSRRTAYTRC	1	0.001		ATGAAGAACGAGGATAATCAGGAGACGACGAGTACTGAGGATCATACTTGT	51	YKNEDNQETTSTEDHTC	1
TYDDKNWLNVIKLQITC	1	0.001		ATGAAGAACTAGAGGATTGTTATTTATATGTGTAATGAGATTGGGAAGTGT	51	YKN+RIVIYMCNEIGKC	1
TYGNMHENTIFTGRKKC	1	0.001		ATGAAGAACTAGTTTCGTGTGATTGTTGAGCGTAATAAGAGTATTGGTTGT	51	YKN+FRVIVERNKSIGC	1
TYK+ELRRNLQHHEITC	1	0.001		ATGAAGAACTGTAGTAATAATTAGAATTGATAGTATACTATGTCGAGTTGT	51	YKNCSNN+N*+YTMSSC	1
TYKRNCDCKRNKLNKRC	1	0.001		ATGAAGAAGAAACGTAGTCAGCGTAAGGATCATTGTGATTATCTGTGGTGT	51	YKKKRSQRKDHCDYLWC	1
TYLHDVIWYWSLSIDEC	1	0.001		ATGAAGAAGAAGAAGAATAATAATATGCAGTTGATTAAGAAGTCGGAGTGT	51	YKKKKNNNMQLIKKSEC	1
TYMTRYML+KYDTRKKC	1	0.001		ATGAAGAAGAAGAAGAGTAATAATATGGCGTGGTTGATTAATTATAATTGT	51	YKKKKSNNMAWLINYNC	1
TYNKQRKTATLCLDKEC	1	0.001		ATGAAGAAGAAGAAGCATCAGTAGCCGCAGAATACGCATTATCCGAAGTGT	51	YKKKKHQ+PQNTHYPKC	1
TYPDGNRETIQWLDLEC	1	0.001		ATGAAGAAGAAGAAGTGGCCGGTTTATGTTGCGGATAAGCATTGGTATTGT	51	YKKKKWPVYVADKHWYC	1
TYRDTISCNDCMKSKVC	1	0.001		ATGAAGAAGAAGAATCAGATTTGGACGGCTCAGGAGACTGGTCGTATGTGT	51	YKKKNQIWTAQETGRMC	1
TYRIGCRVSA+MVSSRC	1	0.001		ATGAAGAAGAAGAATTATTATTTTAAGACTAAGAAGAGGCAGTGTCATTGT	51	YKKKNYYFKTKKRQCHC	1
TYRMLPWKDIKMRMTIC	1	0.001		ATGAAGAAGAAGACGGAGTAGCAGATGAATGTTATTAAGGTTTTGTGGTGT	51	YKKKTE+QMNVIKVLWC	1
TYSKAKTYLMRGTGMTC	1	0.001		ATGAAGAAGAAGACTATGGTGCCGAATACGGTTATTCATGGTAAGTCTTGT	51	YKKKTMVPNTVIHGKSC	1
TYTE+RR+MSDIMPHMC	1	0.001		ATGAAGAAGAAGACTGGGTGTAAGTATTATCGTGTGAGGGATGCGAGTTGT	51	YKKKTGCKYYRVRDASC	1
TYTGFQVKAGWWKMGRC	1	0.001		ATGAAGAAGAAGACTGTGTATGGTTGTATTGTTAGGCGGAAGAATAGTTGT	51	YKKKTVYGCIVRRKNSC	1
TYTLGYVSTYGNFGPPC	1	0.001		ATGAAGAAGAAGAGGAATTATAGTGTTATGCAGTATCTGTTGATTTGGTGT	51	YKKKRNYSVMQYLLIWC	1
TYVLHSVSKRKVMVTHC	1	0.001		ATGAAGAAGAAGAGGAGGTGGACGCATTGGAGTGCTGTTATGCAGGCTTGT	51	YKKKRRWTHWSAVMQAC	1
TYWNYSLNV+WHMALGC	1	0.001		ATGAAGAAGAAGAGTAGTAGTACGTTTGAGAATCAGGATTATACGCAGTGT	51	YKKKSSSTFENQDYTQC	1
TYYVDNKCSSSLHKGNC	1	0.001		ATGAAGAAGAAGAGTGTGTGGTGTATTGATAATGAGGTGTTGGTTGGTTGT	51	YKKKSVWCIDNEVLVGC	1
Y*DMGQEKAVKKNHEIC	1	0.001		ATGAAGAAGAAGATGAATGTGATTGGTAGTGGGAGGAAGATGAGGCTTTGT	51	YKKKMNVIGSGRKMRLC	1
Y*ERTTTKPNYSLNDQC	1	0.001		ATGAAGAAGAAGATGAGTCAGTGGCATAATCATAAGTAGAGGACTACGTGT	51	YKKKMSQWHNHK+RTTC	1
Y*HMHTVSFAIMSIQNC	1	0.001		ATGAAGAAGAAGATGCTTCGGTTGATGCCTGCGAAGCCTAATTAGAGTTGT	51	YKKKMLRLMPAKPN+SC	1
Y*IRCILMLKNYR++LC	1	0.001		ATGAAGAAGAAGATTTATAAGGTGTATGAGCATGTGGTGCATTGGTTTTGT	51	YKKKIYKVYEHVVHWFC	1
Y*LIAYSLWWKNVCL+C	1	0.001		ATGAAGAAGAAGCAGATTGCTGTGAATGTTGTTGGTGGGATTAAGAAGTGT	51	YKKKQIAVNVVGGIKKC	1
Y*MDWEHEEK+NNTKNC	1	0.001		ATGAAGAAGAAGCAGGCGGTGGATAGTAATAATAAGAAGATTAGGCGTTGT	51	YKKKQAVDSNNKKIRRC	1
Y*NKYYEQFN+HMSKFC	1	0.001		ATGAAGAAGAAGCATTATTAGAATATGCGGCTTTAGTATGTGGTGACTTGT	51	YKKKHY+NMRL+YVVTC	1
Y*NRYKKGLYE+C+RMC	1	0.001		ATGAAGAAGAAGCCGGGGCGGAAGAGGCCGGCGAATGAGAGTAATAATTGT	51	YKKKPGRKRPANESNNC	1
Y*QDYRLDNCNDNIYLC	1	0.001		ATGAAGAAGAAGCGGTCGCAGTGGAATAGGTTGCGGATTGTTTGGGTCTGT	51	YKKKRSQWNRLRIVWVC	1
Y*RLIRCS+TNANVRQC	1	0.001		ATGAAGAAGAAGCTGGGTGGGTAGCAGAATGGGTTGGATACGGTTTTGTGT	51	YKKKLGG+QNGLDTVLC	1
Y*RQMIKTNMVTNC	1	0.001		ATGAAGAAGAAGCTTTAGATTGCGGATACTATGAGTGAGTAGTATATGTGT	51	YKKKL+IADTMSE+YMC	1
Y*SSE+RVTRWWMK+IC	1	0.001		ATGAAGAAGAAGGAGACTGCGATGACGGTTTAGAATGGGCAGACTACTTGT	51	YKKKETAMTV+NGQTTC	1
Y*SVVLYRWKRGCRFSC	1	0.001		ATGAAGAAGAAGGAGCATATGGTTAGGTTTCCGGCTATGGTTTTGGTGTGT	51	YKKKEHMVRFPAMVLVC	1
Y*VDFYYALEVEYEGC	1	0.001		ATGAAGAAGAAGGAGGGTATGGTGCCTGGGACTGTTATGAAGACTTGGTGT	51	YKKKEGMVPGTVMKTWC	1
Y++++MRTYEY+PQKQC	1	0.001		ATGAAGAAGAAGGATGTGTATGTTAGGATTTATTGTAATATGAAGCGGTGT	51	YKKKDVYVRIYCNMKRC	1
Y+++EQKHHSTLTLSHC	1	0.001		ATGAAGAAGAAGGATTGGAAGCATTATGAGTATAATTAGGGTTTGTCGTGT	51	YKKKDWKHYEYN+GLSC	1
Y+++KKSGDSHVHPALC	1	0.001		ATGAAGAAGAAGGCTAAGCATGGTAGTAATGATACTTATAGTAAGAAGTGT	51	YKKKAKHGSNDTYSKKC	1
Y+++LKTDMTDRSELEC	1	0.001		ATGAAGAAGAAGGCTACGATGCGTGATATTAGTGTGGATAGTGGTTTGTGT	51	YKKKATMRDISVDSGLC	1
Y+++WI+SYDYNNH+EC	1	0.001		ATGAAGAAGAAGGCTATGAGGCTTGTTAAGACTAAGCTGCTGCCGTCGTGT	51	YKKKAMRLVKTKLLPSC	1
Y++A+RQMRELTQTVTC	1	0.001		ATGAAGAAGAAGGTGCAGAAGATGCATGGTCTGTATAATTTGACTAATTGT	51	YKKKVQKMHGLYNLTNC	1
Y++A+TTNQSKSSDKAC	1	0.001		ATGAAGAAGAAGGTGGTGACGTAGATTGCTAATTAGGATTAGAAGTCTTGT	51	YKKKVVT+IAN+D+KSC	1
Y++AAMTEMGYMQVPVC	1	0.001		ATGAAGAAGAAGTAGTGGGATTGGAAGAATGAGCGTAATGATGGTATGTGT	51	YKKK+WDWKNERNDGMC	1
Y++AINVDKCRMLYKVC	1	0.001		ATGAAGAAGAAGTAGTGTGAGAGTTGGAAGAATAGTAGTGATTATTGGTGT	51	YKKK+CESWKNSSDYWC	1
Y++AKKNKSMQSVDKNC	1	0.001		ATGAAGAAGAAGTATACGCAGGCTAAGTATGAGAAGGCGTGGATTAAGTGT	51	YKKKYTQAKYEKAWIKC	1
Y++ANEHSKNYNYSRNC	1	0.001		ATGAAGAAGAAGTATGAGGCTCAGACGAAGTAGTTGTAGAGTCGGACGTGT	51	YKKKYEAQTK+L+SRTC	1
Y++ANMKGNNTKVIPKC	1	0.001		ATGAAGAAGAAGTATTGTTTGAGGGAGATGGGTTGGAGGAAGACTACTTGT	51	YKKKYCLREMGWRKTTC	1
Y++ASNSSRRGTYRDAC	1	0.001		ATGAAGAAGAAGTGGAGGGAGTGTATTGATTGTCTGGATAGTAATGAGTGT	51	YKKKWRECIDCLDSNEC	1
Y++ASRLCSKCGCAARC	1	0.001		ATGAAGAAGAAGTGTCATAGGCAGTTGTGGCGGACGTGTAATTATGATTGT	51	YKKKCHRQLWRTCNYDC	1
Y++AWYLTCQEWIQLQC	1	0.001		ATGAAGAAGAAGTGTTCTATTTTGAGGTATACTCAGGCTATGAGTGATTGT	51	YKKKCSILRYTQAMSDC	1
Y++CEYHWCRPGMSQNC	1	0.001		ATGAAGAAGAAGTTGGAGGTGAAGAATTCTAGGAAGACTAGTTGGACGTGT	51	YKKKLEVKNSRKTSWTC	1
Y++CKQWNNDENKFIKC	1	0.001		ATGAAGAAGAAGTTGTTTGATAGTTGGAATGAGAAGATTTCGGAGTTGTGT	51	YKKKLFDSWNEKISELC	1
Y++CVKYNSMCSQRLNC	1	0.001		ATGAAGAAGAAGTTTATGTATCGGAAGTAGAGTGCGAGGCAGCATTGTTGT	51	YKKKFMYRK+SARQHCC	1
Y++CYKQL+R+NQMEVC	1	0.001		ATGAAGAAGAATAAGAAGCCTCGGCATTCGAATATGTAGAATCAGAATTGT	51	YKKNKKPRHSNM+NQNC	1
Y++DDVDGEEDLLNMLC	1	0.001		ATGAAGAAGAATAAGAATGAGACTAGTAAGATTATGAATGTGAAGCTGTGT	51	YKKNKNETSKIMNVKLC	1
Y++DESSNKRTMRILKC	1	0.001		ATGAAGAAGAATAATATTTTTAAGAGGGATATGAAGAGTAATTCTGAGTGT	51	YKKNNIFKRDMKSNSEC	1
Y++DFVWARRRTGVVYC	1	0.001		ATGAAGAAGAATAATCGTGATAAGTAGAATAAGATGGCGTTGAGTACGTGT	51	YKKNNRDK+NKMALSTC	1
Y++DH+KKLLSYHKVQC	1	0.001		ATGAAGAAGAATAATTATTTTGCTCGTGCTCAGAGTGTTTCGTCTTTGTGT	51	YKKNNYFARAQSVSSLC	1
Y++DLWVVTFFTNKVIC	1	0.001		ATGAAGAAGAATAATTTGATTAGGGAGACGGTGAATGCTTGGAGGAAGTGT	51	YKKNNLIRETVNAWRKC	1
Y++DMWDYTATTNNLSC	1	0.001		ATGAAGAAGAATACGACGATTGAGTAGCATAATGCGACGGATTCTGCTTGT	51	YKKNTTIE+HNATDSAC	1
Y++DN+WNTRNYSDPVC	1	0.001		ATGAAGAAGAATACTTATACGATGTATTGGGTGATTGATTTTAAGCGTTGT	51	YKKNTYTMYWVIDFKRC	1
Y++DNHAMSNNLYMLEC	1	0.001		ATGAAGAAGAATAGGGATAAGTAGATGCATGTGGAGGAGATGCGGTAGTGT	51	YKKNRDK+MHVEEMR+C	1
Y++DQESFAYEKEWATC	1	0.001		ATGAAGAAGAATAGTATGCTTAAGAATGCGAAGGTTTATGTTAATAGGTGT	51	YKKNSMLKNAKVYVNRC	1
Y++DRGQGKHL+MMY+C	1	0.001		ATGAAGAAGAATAGTGAGCATGATTCGTCGTAGGTTGTGACTGAGACTTGT	51	YKKNSEHDSS+VVTETC	1
Y++DSINGTTDQPISTC	1	0.001		ATGAAGAAGAATAGTGTTGCTCGGAGTGAGTGGACTGTGATGATTTGTTGT	51	YKKNSVARSEWTVMICC	1
Y++EDRKKVWVRNCE+C	1	0.001		ATGAAGAAGAATAGTGTTTATGATCCGAATACTAATAGGTATACGATGTGT	51	YKKNSVYDPNTNRYTMC	1
Y++EGTAYSSTYK++VTRC	1	0.001		ATGAAGAAGAATATGATTGTTGCGAAGAGTATGTCTTAGTATGGGTATTGT	51	YKKNMIVAKSMS+YGYC	1
Y++EKVANLNAMTDTSC	1	0.001		ATGAAGAAGAATATGCAGTCTGCTAGGTGTGGGGTTAGTTTTTGGTTTTGT	51	YKKNMQSARCGVSFWFC	1
Y++EQMPGMIENQMRIC	1	0.001		ATGAAGAAGAATATGCATGATGTGAATAGTGGGAATATGTCTTATGATTGT	51	YKKNMHDVNSGNMSYDC	1
Y++ERDNKHAKFANTVC	1	0.001		ATGAAGAAGAATATGGTGATTCATTGGTTTGTGGTGCTTTTTATGGTTTGT	51	YKKNMVIHWFVVLFMVC	1
Y++ETFKNYQKEHKVDC	1	0.001		ATGAAGAAGAATATGTGTCTGTTGAGTTATATTATGCTTCTGAGGGCGTGT	51	YKKNMCLLSYIMLLRAC	1
Y++FKAMLQKNE+MFRC	1	0.001		ATGAAGAAGAATCAGTGGTCGTTGTATACGCTCCTTCAGAATGAGACGTGT	51	YKKNQWSLYTLLQNETC	1
Y++FKNI+SCRYDRYLC	1	0.001		ATGAAGAAGAATCATCCGATTAGGACGCGTAGTTCGGCTAAGAGGCGTTGT	51	YKKNHPIRTRSSAKRRC	1
Y++FQITVGRSKTWLIC	1	0.001		ATGAAGAAGAATCCGAATAGTATTATTAGGAATGAGTTTAGTATGTATTGT	51	YKKNPNSIIRNEFSMYC	1
Y++FRMMVMYLKMNARC	1	0.001		ATGAAGAAGAATCCTAAGGCGTTTTGGTATAAGCTGAAGCTTGCGAAGTGT	51	YKKNPKAFWYKLKLAKC	1
Y++FSEKTLDIWHYMLC	1	0.001		ATGAAGAAGAATCCTAATCGTAAGAAGAATTCGCATAATGCGCGGAAGTGT	51	YKKNPNRKKNSHNARKC	1
Y++FWYMPAICSIWNEC	1	0.001		ATGAAGAAGAATGAGAGGGGTATGCGTGATACTCCGTAGTTTGGTTTTTGT	51	YKKNERGMRDTP+FGFC	1
Y++GCEDCSISRLRRKC	1	0.001		ATGAAGAAGAATGAGATGGGTTATGTTAATATTGATTAGGGTAAGCATTGT	51	YKKNEMGYVNID+GKHC	1
Y++GKYTQLNSTNDYYC	1	0.001		ATGAAGAAGAATGAGGGTATTTGTGGTGCGAGTTATTATGTTATTATTTGT	51	YKKNEGICGASYYVIIC	1
Y++GLKHDSAPLVRPMC	1	0.001		ATGAAGAAGAATGAGTAGATTTATACGAATCCCGCTAAGTGTCCGTTGTGT	51	YKKNE+IYTNPAKCPLC	1
Y++GLYHDNLKSSFKDC	1	0.001		ATGAAGAAGAATGATAATTGGAAGGGTAATGCTCGGTGGGATAATTGTTGT	51	YKKNDNWKGNARWDNCC	1
Y++GQKEG+MDCGTRTC	1	0.001		ATGAAGAAGAATGATGTTCTGGCGACGAATAGTACTAAGAAGAAGAGGTGT	51	YKKNDVLATNSTKKKRC	1
Y++GYRYTN+VRTEGSC	1	0.001		ATGAAGAAGAATGATGTTGATTGTGAGTAGCAGGATAGTATGGCTATGTGT	51	YKKNDVDCE+QDSMAMC	1
Y++GYYKTSTQTYRNKC	1	0.001		ATGAAGAAGAATGATTTTAGTGTTGGGTGTTTGAGGATTATGGTTACGTGT	51	YKKNDFSVGCLRIMVTC	1
Y++HCATNYFQSSRL+C	1	0.001		ATGAAGAAGAATGCGATGAAGGAGCAGTTTAATTAGACCGATGCGCATTGT	51	YKKNAMKEQFN+TDAHC	1
Y++HCIRGPFNDYNMCC	1	0.001		ATGAAGAAGAATGCGCAGAAGTAGTAGCGTATGAGGACGCATTATTGTTGT	51	YKKNAQK++RMRTHYCC	1
Y++HDCAAHEFQ+HELC	1	0.001		ATGAAGAAGAATGCGTGTAGTAAGCATACTTTTATGCATTTGGGTAGGTGT	51	YKKNACSKHTFMHLGRC	1
Y++HKSDSMWVNTEN+C	1	0.001		ATGAAGAAGAATGCTTGGAAGAGGCGTAGTGTTCGGTAGTAGGTTCGTTGT	51	YKKNAWKRRSVR++VRC	1
Y++HLMGIHKSSRWKKC	1	0.001		ATGAAGAAGAATGGGTGGTTTGATAATGTTATTAATATTAATGTGGAGTGT	51	YKKNGWFDNVININVEC	1
Y++HNFTKTENDD+WEC	1	0.001		ATGAAGAAGAATGTGCGGCCGGTTAAGGCGCTTACGTATAATTAGTATTGT	51	YKKNVRPVKALTYN+YC	1
Y++HRVPRNIELPKKEC	1	0.001		ATGAAGAAGAATTAGTAGCCGTGTACGGGTGCTCATTATGATAAGAAGTGT	51	YKKN++PCTGAHYDKKC	1
Y++HSALMNQAM+EMDC	1	0.001		ATGAAGAAGAATTCTTAGTTGTAGACTGGTCGTGATTTGCGGCAGCGGTGT	51	YKKNS+L+TGRDLRQRC	1
Y++HSLERTTSLKRAKC	1	0.001		ATGAAGAAGAATTGGTTGTGGTTGAATATTATTCAGGTTAGGAGGCTGTGT	51	YKKNWLWLNIIQVRRLC	1
Y++HTWITIEL+AFYTC	1	0.001		ATGAAGAAGAATTGTAATAGTATGTTTGATATTGTGCATTATACTGTGTGT	51	YKKNCNSMFDIVHYTVC	1
Y++ICGNQVNDDHTVMC	1	0.001		ATGAAGAAGAATTGTCAGAGTCGGAAGAGTAAGCAGATTGATCCGAAGTGT	51	YKKNCQSRKSKQIDPKC	1
Y++IKGVRQRECIKNNC	1	0.001		ATGAAGAAGAATTGTCGGTAGATGTAGCATATTCATGATGATCCGGAGTGT	51	YKKNCR+M+HIHDDPEC	1
Y++ILETAWL++SLDEC	1	0.001		ATGAAGAAGAATTTTGGGTATTCTTGGCTGACGAATTCGCAGTAGTTTTGT	51	YKKNFGYSWLTNSQ+FC	1
Y++ININLMFHRGTWVC	1	0.001		ATGAAGAAGAATTTTGTGACGGCTATGAATGGTAAGGATGAGTATAGTTGT	51	YKKNFVTAMNGKDEYSC	1
Y++IRRGMY+AMSMIMC	1	0.001		ATGAAGAAGACGAAGTAGAAGATTGGTTGGATGAATAGTAAGACGAGGTGT	51	YKKTK+KIGWMNSKTRC	1
Y++ISISNNSF+IKNDC	1	0.001		ATGAAGAAGACGAATAATATGATTACGAGTTGTGCGAGGGCCAAGAAGTGT	51	YKKTNNMITSCARAKKC	1
Y++IWVWTYNNKLVGWC	1	0.001		ATGAAGAAGACGAATAATGGGCATCAGCGGAATCATGTGGTGTGGCCGTGT	51	YKKTNNGHQRNHVVWPC	1
Y++KASNAMLSLNYS+C	1	0.001		ATGAAGAAGACGAATAGTTGTAAGGAGACTAAGAGTATGAATATGGGTTGT	51	YKKTNSCKETKSMNMGC	1
Y++KCCPLPETITEPTC	1	0.001		ATGAAGAAGACGAGTACGCATAATCTGAATAGTCCTATGTATCTGCGTTGT	51	YKKTSTHNLNSPMYLRC	1
Y++KGCSTMDYSERENC	1	0.001		ATGAAGAAGACGATAGTTACTCTGTAGAATTATGCTAAGGCTTCGACTTGT	51	YKKTIVTL+NYAKASTC	1
Y++KIESEHYSMEFAFC	1	0.001		ATGAAGAAGACGATGTATACTCATGGTGAGTGGCATAGTAAGCATGAGTGT	51	YKKTMYTHGEWHSKHEC	1
Y++KK+NNIRLRHNRDC	1	0.001		ATGAAGAAGACGATTGAGTATTATGAGCGGCTGGATAAGCCTGCTACTTGT	51	YKKTIEYYERLDKPATC	1
Y++KLKTQLHMEIDESC	1	0.001		ATGAAGAAGACGCAGTCGCAGTATTTTAGGCGGAATATTGGTCCTACTTGT	51	YKKTQSQYFRRNIGPTC	1
Y++KLM+TIQYYNVL+C	1	0.001		ATGAAGAAGACGCGGAAGGCGAGGAAGTAGCATGATGAGCGTACGATGTGT	51	YKKTRKARK+HDERTMC	1
Y++KMKCELWYVTDEDC	1	0.001		ATGAAGAAGACGCTGTGTGTGAGTACGACTAAGTTTCTTATGTTGAGTTGT	51	YKKTLCVSTTKFLMLSC	1
Y++KNRIQTKR+KW+WC	1	0.001		ATGAAGAAGACGGATAGTAAGCATGAGTGTACGGAGTGTGTGCAGAATTGT	51	YKKTDSKHECTECVQNC	1
Y++KPTKDAMQTWDMIC	1	0.001		ATGAAGAAGACGGTGCTTGTTGGGCTGGAGACTTCTGATATGTAGTCGTGT	51	YKKTVLVGLETSDM+SC	1
Y++KSETLDPRKENLRC	1	0.001		ATGAAGAAGACGTAGACTCCGGGTGCGTCGCTTGCTTTGTAGCTTACGTGT	51	YKKT+TPGASLAL+LTC	1
Y++KSV+ARV+INE+RC	1	0.001		ATGAAGAAGACGTAGTAGGAGGTTGAGGTTGAGATTTGGATGATGAATTGT	51	YKKT++EVEVEIWMMNC	1
Y++LHFPAVAKTNG+KC	1	0.001		ATGAAGAAGACGTAGTCTCGGCCTTATACGAAGACTTAGATTAAGGGTTGT	51	YKKT+SRPYTKT+IKGC	1
Y++LIKKLKNRARTGSC	1	0.001		ATGAAGAAGACGTCGCAGTGGGGTAAGACGGGTTTTACGGGGATGGTGTGT	51	YKKTSQWGKTGFTGMVC	1
Y++LRKCKRVAHTSSVC	1	0.001		ATGAAGAAGACTAATCTGCGTTTTAATTTTGAGACGTATGATCTGAATTGT	51	YKKTNLRFNFETYDLNC	1
Y++LTKQRKTILENNQC	1	0.001		ATGAAGAAGACTAATTAGGCTCGGAAGATTTATGTGGTGCGGTATTGGTGT	51	YKKTN+ARKIYVVRYWC	1
Y++M+REM+KMPELGDC	1	0.001		ATGAAGAAGACTACTAAGATTAGGTTGTATTAGAATTGTGTGTGTTCGTGT	51	YKKTTKIRLY+NCVCSC	1
Y++MKVNYMDTLCNWAC	1	0.001		ATGAAGAAGACTAGGTGTTCTGTTTATCGGCGGGATGATGTTAATGATTGT	51	YKKTRCSVYRRDDVNDC	1
Y++ML+NMGSCRFIAGC	1	0.001		ATGAAGAAGACTCGGAATTGGGATACTTATAATAGGAATGCTGTTAGGTGT	51	YKKTRNWDTYNRNAVRC	1
Y++MNELSMHREIFRAC	1	0.001		ATGAAGAAGACTCGTGTTCCGAATTGTACTTAGCATACTAGTAGTATTTGT	51	YKKTRVPNCT+HTSSIC	1
Y++MRVNC	1	0.001		ATGAAGAAGACTGAGAAGGGGAGGCTTTATATGGATGGTAGTGAGTGGTGT	51	YKKTEKGRLYMDGSEWC	1
Y++MRVRSRLSSSRMYC	1	0.001		ATGAAGAAGACTGAGATTACTCTTCCGATGGAGACGAAGACTGTTTAGTGT	51	YKKTEITLPMETKTV+C	1
Y++MV+DIRMAISTMYC	1	0.001		ATGAAGAAGACTTAGGTGGGTAAGTAGAGGCGGTATTTGTAGAGTAAGTGT	51	YKKT+VGK+RRYL+SKC	1
Y++MVKK+RTPVLWFDC	1	0.001		ATGAAGAAGACTTATAGTCATAGTAATGCGGTGATGTGGCATACGTTGTGT	51	YKKTYSHSNAVMWHTLC	1
Y++NAGVSTP+LYHRWC	1	0.001		ATGAAGAAGACTTATTTTTGGTATGTTAGGGCTAGTGTGTCGTGTGGTTGT	51	YKKTYFWYVRASVSCGC	1
Y++NDMSANTYGKAGKC	1	0.001		ATGAAGAAGAGGAAGAAGAGTAGGGTGTATTAGAGGTCGAATAATCGTTGT	51	YKKRKKSRVY+RSNNRC	1
Y++NGVICMRCGRCVSC	1	0.001		ATGAAGAAGAGGAAGTTGAATCAGATTACTGCTACTCATTATATGAGGTGT	51	YKKRKLNQITATHYMRC	1
Y++NNAIYRRNNIKILC	1	0.001		ATGAAGAAGAGGAGGAATATGATTGTTAATAATGAGAAGAATATGTAGTGT	51	YKKRRNMIVNNEKNM+C	1
Y++NRESLWRHRNNKPC	1	0.001		ATGAAGAAGAGGAGTGTGGGTTGGTATTATTTTGCTAGGTCGAAGCTGTGT	51	YKKRSVGWYYFARSKLC	1
Y++NRHEKS+AKMDGTC	1	0.001		ATGAAGAAGAGGATGATGGGTATGTATTTGTTGAGTTTGTGGTTGTGGTGT	51	YKKRMMGMYLLSLWLWC	1
Y++NSCQ+ENRNVTRNC	1	0.001		ATGAAGAAGAGGATGGCGAATAGGTAGGAGCAGCATATGAGTCTGATTTGT	51	YKKRMANR+EQHMSLIC	1
Y++NSGCCSKHKYPWLC	1	0.001		ATGAAGAAGAGGATTAAGACGGATAATAGGGGTAATGATTATTCGTAGTGT	51	YKKRIKTDNRGNDYS+C	1
Y++NSQKDRDTRGTLVC	1	0.001		ATGAAGAAGAGGATTATGTGTCATAAGAGTTCTATGATTGGTATTAGTTGT	51	YKKRIMCHKSSMIGISC	1
Y++NVEMIESRI+TNKC	1	0.001		ATGAAGAAGAGGCAGAATTAGAGTCGGTGTAGTTATCCGAGGCGGCCTTGT	51	YKKRQN+SRCSYPRRPC	1
Y++NYPAQYLGKDRYKC	1	0.001		ATGAAGAAGAGGCTTAAGTATAGTAAGAATGATCTTTGGATTCAGGTGTGT	51	YKKRLKYSKNDLWIQVC	1
Y++PEHNQVTCMNSSLC	1	0.001		ATGAAGAAGAGGGATGAGTGGATGATTAAGCTTTATGCTTGTATTGGTTGT	51	YKKRDEWMIKLYACIGC	1
Y++QEKRTARMHLLHNC	1	0.001		ATGAAGAAGAGGGATGATAATGTGAGGATGGGGAAGGAGACGGTTATTTGT	51	YKKRDDNVRMGKETVIC	1
Y++QK+FESEGFLNKHC	1	0.001		ATGAAGAAGAGGGATGCGATGGAGGTGGCGGCTCAGCATAAGCATTGTTGT	51	YKKRDAMEVAAQHKHCC	1
Y++QK+NKFISPVKGYC	1	0.001		ATGAAGAAGAGGGATGGTAATACTAATTTTAGTAAGACGGTTACGGGTTGT	51	YKKRDGNTNFSKTVTGC	1
Y++QRRMCECCHWVCDC	1	0.001		ATGAAGAAGAGGGCTCATGAGAATACTAATTGGTGGTTTCGTGGGAAGTGT	51	YKKRAHENTNWWFRGKC	1
Y++QYEDNDMIALHRGC	1	0.001		ATGAAGAAGAGGGCTGCGATGAATGATTAGATGTAGAAGAGGCGTGTTTGT	51	YKKRAAMND+M+KRRVC	1
Y++RCATRKRNKKAADC	1	0.001		ATGAAGAAGAGGGGTATGATGTATCTTAATGAGGGTAAGTGTAATGTGTGT	51	YKKRGMMYLNEGKCNVC	1
Y++REGSRNCIVSDGYC	1	0.001		ATGAAGAAGAGGGTTTGTATGACTACGCAGTATTGGGAGATGTTTTGGTGT	51	YKKRVCMTTQYWEMFWC	1
Y++RKFSAEYCNLAENC	1	0.001		ATGAAGAAGAGGTAGCGTGAGACTATGGATATGGATTGTGTGAAGCCGTGT	51	YKKR+RETMDMDCVKPC	1
Y++RKVTKSKT+NYTWC	1	0.001		ATGAAGAAGAGGTATAATATGCTTGATAGTGGTGATACTAATATTGTTTGT	51	YKKRYNMLDSGDTNIVC	1
Y++RME+TKYLTGA+VC	1	0.001		ATGAAGAAGAGGTGGCCTGTGCCGTTGAGGTATTATGATAATGGGCTGTGT	51	YKKRWPVPLRYYDNGLC	1
Y++RMKASNM+YMVSTC	1	0.001		ATGAAGAAGAGGTGTTATCATGCTGATAGGGATAAGATGCATTTTTATTGT	51	YKKRCYHADRDKMHFYC	1
Y++RNWNVLNSKMNFRC	1	0.001		ATGAAGAAGAGGTTGACTACTGCGAGGGTTGTTCAGTCTACTTTGACGTGT	51	YKKRLTTARVVQSTLTC	1
Y++RRGIIEMQENMARC	1	0.001		ATGAAGAAGAGTAAGTAGCATGAGTAGACTTCTAATATGGATCTTGTGTGT	51	YKKSK+HE+TSNMDLVC	1
Y++RRSKRIERNVKMMC	1	0.001		ATGAAGAAGAGTAAGTATGTGAGTTGGTATATTGAGAAGACTCATAATTGT	51	YKKSKYVSWYIEKTHNC	1
Y++RRWQGPHIKKCYVC	1	0.001		ATGAAGAAGAGTAATAATATGAATGAGAGTCATAATATTAGGGCTATTTGT	51	YKKSNNMNESHNIRAIC	1
Y++RSDRLGTVATMGTC	1	0.001		ATGAAGAAGAGTAATAATGAGGCGGTTGTGATGTTGAGGAGGATGTGTTGT	51	YKKSNNEAVVMLRRMCC	1
Y++RTRRLEP+AMSDIC	1	0.001		ATGAAGAAGAGTAATATGGTTCAGTATTAGTCTAGTAAGTTGACGGATTGT	51	YKKSNMVQY+SSKLTDC	1
Y++RTTTTVGS+TLWCC	1	0.001		ATGAAGAAGAGTAATGAGAAGAGGCAGCTGAAGATTATTTTGCTTGTGTGT	51	YKKSNEKRQLKIILLVC	1
Y++RTVIDAAAMMDMIC	1	0.001		ATGAAGAAGAGTACGATTAGGATTGATAAGGGGAAGACGTGTTATAAGTGT	51	YKKSTIRIDKGKTCYKC	1
Y++RWKINSCRCSSNKC	1	0.001		ATGAAGAAGAGTACTTTTCCTAGTGGTTGGATTCGGGATTCGAATGTTTGT	51	YKKSTFPSGWIRDSNVC	1
Y++RWKKFMESMMKNKC	1	0.001		ATGAAGAAGAGTAGGAAGAGTTCTAGTAGGAAGATGATGACTTTGACGTGT	51	YKKSRKSSSRKMMTLTC	1
Y++RWLERMSYYIWVWC	1	0.001		ATGAAGAAGAGTAGGATTAAGGATAATAATACGTATTTTCATCAGAATTGT	51	YKKSRIKDNNTYFHQNC	1
Y++RYDDKGVNFKRMVC	1	0.001		ATGAAGAAGAGTAGGTTGATGAAGCGTATGCTGAATAGTGATTTGGAGTGT	51	YKKSRLMKRMLNSDLEC	1
Y++RYVDKQYDGHRAKC	1	0.001		ATGAAGAAGAGTAGTTAGAATCATGGGGGTGGGAAGGAGCGTTGGAAGTGT	51	YKKSS+NHGGGKERWKC	1
Y++SCGYSEHMETMEHC	1	0.001		ATGAAGAAGAGTATTAAGGAGGTGATTCTGAGGAATGGTATGTAGCTGTGT	51	YKKSIKEVILRNGM+LC	1
Y++SEKTKKLKELNRQC	1	0.001		ATGAAGAAGAGTCAGTAGAATAATAGTATTATGTATGAGAGTCCGAGGTGT	51	YKKSQ+NNSIMYESPRC	1
Y++SGRLVYSIWRLGQC	1	0.001		ATGAAGAAGAGTCTGAGTAATAGTAAGAATGATGGGAAGAATTGTAATTGT	51	YKKSLSNSKNDGKNCNC	1
Y++SIGAQKGFGCYERC	1	0.001		ATGAAGAAGAGTGAGTATAATCAGTTGTCGTTTAAGCATCAGGATGTTTGT	51	YKKSEYNQLSFKHQDVC	1
Y++SSENVFTMRLTVIC	1	0.001		ATGAAGAAGAGTGAGTATGTTAGTTCTAGTATTACGGTTAGGGATTATTGT	51	YKKSEYVSSSITVRDYC	1
Y++SSKRMKFWAQNSGC	1	0.001		ATGAAGAAGAGTGAGTGGATGATGTATATTGTTAGGTCGACGGAGTTGCATAGGTGT	57	YKKSEWMMYIVRSTELHRC	1
Y++STKRNKGDTV+PTC	1	0.001		ATGAAGAAGAGTGCTCATCATACTGATAGGAATTGTTCTAATCCTAATTGT	51	YKKSAHHTDRNCSNPNC	1
Y++SYQCVLNNSNEASC	1	0.001		ATGAAGAAGAGTGTGGCGCCGCTGCGTAAGCGGACGCAGCTGAAGTATTGT	51	YKKSVAPLRKRTQLKYC	1
Y++TAVMSGSLP+VSVC	1	0.001		ATGAAGAAGAGTGTTATTGAGCGGATGATGTCGTATTTTATGGCTATGTGT	51	YKKSVIERMMSYFMAMC	1
Y++TD+CNYLKKLAKLC	1	0.001		ATGAAGAAGAGTGTTGTGTAGGTGGGTAATCCGAGGAAGCAGAGGTGGTGT	51	YKKSVV+VGNPRKQRWC	1
Y++TDGTPYNLPLY+TC	1	0.001		ATGAAGAAGAGTGTTTTGACTGCGAATAATGAGGTTGATGGTGTTGATTGT	51	YKKSVLTANNEVDGVDC	1
Y++TDIE+GYDCGRQ+C	1	0.001		ATGAAGAAGAGTTAGGATAGGGCTTCTGATGCTCGGCTTAAGGGTAGGTGT	51	YKKS+DRASDARLKGRC	1
Y++TENKLVKMCDSVYC	1	0.001		ATGAAGAAGAGTTAGTGTATTCTTCATACTGAGTGGATTGAGCTGTGTTGT	51	YKKS+CILHTEWIELCC	1
Y++TEVKKSDMKNIDMC	1	0.001		ATGAAGAAGAGTTATTAGGTTATTAAGAATGTTATTAAGCTTATTTCTTGT	51	YKKSY+VIKNVIKLISC	1
Y++TGRTPKWTVIIS+C	1	0.001		ATGAAGAAGAGTTGGAAGAAGCCGGTTTAGCTGTAGAGTTGTGCGCAGTGT	51	YKKSWKKPV+L+SCAQC	1
Y++THIS+CEDVMQKDC	1	0.001		ATGAAGAAGAGTTGTAAGAAGGGTAATTGGCTGAATTTGATGTTGTGGTGT	51	YKKSCKKGNWLNLMLWC	1
Y++TLQVLCRDNLGLVC	1	0.001		ATGAAGAAGAGTTGTAGTATGAGTGAGATGGATTTTATTTTGGGTTCGTGT	51	YKKSCSMSEMDFILGSC	1
Y++TLRIKYLRVPLRTC	1	0.001		ATGAAGAAGAGTTGTAGTTATAGGACTCCGCAGGTTTGGGTGTGTATTTGT	51	YKKSCSYRTPQVWVCIC	1
Y++TMS+WLKHMFEMKC	1	0.001		ATGAAGAAGAGTTTTAGTTAGAGGTTGTCGTAGGAGTGTTATACTCAGTGT	51	YKKSFS+RLS+ECYTQC	1
Y++TNKSTKNRDELVNC	1	0.001		ATGAAGAAGAGTTTTATGGAGCGTACGCATGTGAAGACGAGTAAGCAGTGT	51	YKKSFMERTHVKTSKQC	1
Y++TNNGRRISGNLADC	1	0.001		ATGAAGAAGATGAATAGGCCGTTGGAGCTTGCGTTTAATATTCGGCTGTGT	51	YKKMNRPLELAFNIRLC	1
Y++TNRNRPVYANYLVC	1	0.001		ATGAAGAAGATGAATTGTACGCGGAGGATGCGGAATGGTGCGCGTAAGTGT	51	YKKMNCTRRMRNGARKC	1
Y++TSCKMNRTVSKTVC	1	0.001		ATGAAGAAGATGACGACGGTGTTTATGAATCATCTGGCTAGTGATGAGTGT	51	YKKMTTVFMNHLASDEC	1
Y++TTYNWMCRMREFKC	1	0.001		ATGAAGAAGATGAGGAATAGTATTGAGATTGATAATGCTGAGAGTGGGTGT	51	YKKMRNSIEIDNAESGC	1
Y++TV+CKDRSISPR+C	1	0.001		ATGAAGAAGATGAGGTTTAGTGAGATTAATTGTGTTGCGTTTAGTGTGTGT	51	YKKMRFSEINCVAFSVC	1
Y++TVTVGCKS+VVAWC	1	0.001		ATGAAGAAGATGAGTTTGACGTGGCCGATTAAGTAGTAGAGTATTAGTTGT	51	YKKMSLTWPIK++SISC	1
Y++TYMCGRWRNFVYMC	1	0.001		ATGAAGAAGATGATTGCTTTGTTTGAGGTTAGGAGGATTAATGATAGGTGT	51	YKKMIALFEVRRINDRC	1
Y++TYV+EETKMSYNTC	1	0.001		ATGAAGAAGATGATTGGTTGTACGTCGAATTAGCCACTGTGTGATACGTGT	51	YKKMIGCTSN+PLCDTC	1
Y++VKLSNK+QQYKWTC	1	0.001		ATGAAGAAGATGATTTATTAGAAGGTGTATGTTATTGTTCGGGAGTCGTGT	51	YKKMIY+KVYVIVRESC	1
Y++VRKLTATSNYECQC	1	0.001		ATGAAGAAGATGCAGGCGAGGGCTACGAATTGGAAGCCTACTGTTTCTTGT	51	YKKMQARATNWKPTVSC	1
Y++VRKSYLKVAK+DEC	1	0.001		ATGAAGAAGATGCAGGTTGAGAGGTATTTGAATTCGTCTTTGCGTCCTTGT	51	YKKMQVERYLNSSLRPC	1
Y++VYWKMASCKGNTKC	1	0.001		ATGAAGAAGATGCAGTTTTATACGCGTAGTAAGGGGAATTTTTGGATGTGT	51	YKKMQFYTRSKGNFWMC	1
Y++WDGVKTIERVMQYC	1	0.001		ATGAAGAAGATGCCTTCGCATAATACTGAGCCTAAGAATAGTGTGGCTTGT	51	YKKMPSHNTEPKNSVAC	1
Y++WMYVV+MCNRYWFC	1	0.001		ATGAAGAAGATGCGGCTGAATACTGTTAATGATTGGATGAATGTGTTTTGT	51	YKKMRLNTVNDWMNVFC	1
Y++WNTKKMVTQTTRYC	1	0.001		ATGAAGAAGATGCGTTATGATAGTATGCTTAAGCTGGAGCTGGCTTTGTGT	51	YKKMRYDSMLKLELALC	1
Y++WYWRSYAENGLTFC	1	0.001		ATGAAGAAGATGCTGAATCAAAGTAAGCTTGCTATTCCGCATACGCTGTGT	51	YKKMLNQSKLAIPHTLC	1
Y++Y+ELS+GTHYGVLC	1	0.001		ATGAAGAAGATGCTGCAGGTTGATGCGAATTGGTGGCGGGTTATTTATTGT	51	YKKMLQVDANWWRVIYC	1
Y++YAKYASMQTRWSNC	1	0.001		ATGAAGAAGATGGAGGATGGTGTGTAGCGGCCGATTCGGACGATGCTGTGT	51	YKKMEDGV+RPIRTMLC	1
Y++YFKTDNAYVNVKTC	1	0.001		ATGAAGAAGATGGGTTGAACGATTGTTTGTAAGACTAAGCGGACTTATTGT	51	YKKMG*TIVCKTKRTYC	1
Y++YGQRLKNRC	1	0.001		ATGAAGAAGATGGTGGATAGGATTGTGTAGTTGAGTATTTCTTTTGGTTGT	51	YKKMVDRIV+LSISFGC	1
Y++YHANSIDDKNTD+C	1	0.001		ATGAAGAAGATGTATAATTGGTTTTGGGCGGTTAGGCATGTGGCGAATTGT	51	YKKMYNWFWAVRHVANC	1
Y++YMTADCNHDNKFTC	1	0.001		ATGAAGAAGATGTATAGGTAGCATAGGAATGGTAAGAGTTGGTATAGTTGT	51	YKKMYR+HRNGKSWYSC	1
Y++YQSRTNCCRGTEVC	1	0.001		ATGAAGAAGATGTATAGTATGATTATTGAGTCTGTTCATAAGATGAAGTGT	51	YKKMYSMIIESVHKMKC	1
Y++YRIQKSF+IQ+RVC	1	0.001		ATGAAGAAGATGTATGGTGAGGATAAGTGGGTGATTCGTGTGTGGGATTGT	51	YKKMYGEDKWVIRVWDC	1
Y++YVS+DEENEIGIYC	1	0.001		ATGAAGAAGATGTGGAATATTCGGATGAATAAGATGGGTCAGACGAAGTGT	51	YKKMWNIRMNKMGQTKC	1
Y+A+FNHMIEMNRKCGC	1	0.001		ATGAAGAAGATGTGGAGTTGGTAGACTAGGAAGAATTAGTGGCCGTTGTGT	51	YKKMWSW+TRKN+WPLC	1
Y+A+QTESGKIHQKDSC	1	0.001		ATGAAGAAGATGTGTGATTTTAGGGGTAAGGATGCTTAGAATGCGTAGTGT	51	YKKMCDFRGKDA+NA+C	1
Y+A+SAPMRSKKYHVQC	1	0.001		ATGAAGAAGATGTTGAGTTATGATCCGCAGAATTTTGATAGGCAGAGGTGT	51	YKKMLSYDPQNFDRQRC	1
Y+AAKTNLMYEANYMTC	1	0.001		ATGAAGAAGATTAAGATTGAGACGATTAAGTAGATTGGTAGTAGTTCGTGT	51	YKKIKIETIK+IGSSSC	1
Y+AAMRPQPNTST+KAC	1	0.001		ATGAAGAAGATTAAGGAGCTGCGTGCTGATTTTAATAGTAATACGTGGTGT	51	YKKIKELRADFNSNTWC	1
Y+AANKWWKVHYAVWMC	1	0.001		ATGAAGAAGATTAAGGTGAATGTTGGTTCTGTTTATTAGCTGACTCTTTGT	51	YKKIKVNVGSVY+LTLC	1
Y+AARQHEKPGMFTYC	1	0.001		ATGAAGAAGATTAAGGTTGCGACGGAGGGGTGTGTGATGTCTGGGATTTGT	51	YKKIKVATEGCVMSGIC	1
Y+AASNSVETAWRWMLC	1	0.001		ATGAAGAAGATTAATAAGGGTACGACTGGGAGGCGGACTAATAAGAGTTGT	51	YKKINKGTTGRRTNKSC	1
Y+ACGELIENES+RKRC	1	0.001		ATGAAGAAGATTAATAATAAGAGTGAGATTTATTCTCCTATTGCGGAGTGT	51	YKKINNKSEIYSPIAEC	1
Y+ACM+WWG+TSVTNIC	1	0.001		ATGAAGAAGATTAATACTGTTGAGATGTATATTAGGATTAGGAATCTTTGT	51	YKKINTVEMYIRIRNLC	1
Y+ACTREN+MTMTVCHC	1	0.001		ATGAAGAAGATTAATGGTGAGGAGAATTGGTGTAAGATTCAGAAGAGGTGT	51	YKKINGEENWCKIQKRC	1
Y+ACVCKFRINASVRWC	1	0.001		ATGAAGAAGATTAATTCGTAGACTGCGATGGAGAATGGTTTTGTTCAGTGT	51	YKKINS+TAMENGFVQC	1
Y+ADAWQTKNLMHVHRC	1	0.001		ATGAAGAAGATTACGTCTCAGCGTTATGTTGTTCGTGTGGTGGGGATTTGT	51	YKKITSQRYVVRVVGIC	1
Y+ADCWSTLY+SLSTPC	1	0.001		ATGAAGAAGATTAGGGAGGTTCATGATAGTATGCTGAGGATTTTGCTGTGT	51	YKKIREVHDSMLRILLC	1
Y+ADERH+DKRSPVEMC	1	0.001		ATGAAGAAGATTAGTAGGGAGTGGTATATGGTTTTTGTTGCGCAGGGTTGT	51	YKKISREWYMVFVAQGC	1
Y+ADHL+DDFMARMKHC	1	0.001		ATGAAGAAGATTATGAAGAATCCTGTGATTACGAAGCGTAGGTAGATGTGT	51	YKKIMKNPVITKRR+MC	1
Y+ADIMTADNQLLIKQC	1	0.001		ATGAAGAAGATTATGAAGTTTAATAATAAGAGTATTTATAGGCGTATGTGT	51	YKKIMKFNNKSIYRRMC	1
Y+ADLKTSMKASAQEGC	1	0.001		ATGAAGAAGATTATGCGGTGGTCGTGTTATATTGAGACGATGGTTTCGTGT	51	YKKIMRWSCYIETMVSC	1
Y+ADMLNWLKLYTEALC	1	0.001		ATGAAGAAGATTATGGTGGTGATGACGTTGATTAGGCAGAATTATAAGTGT	51	YKKIMVVMTLIRQNYKC	1
Y+ADSPTRGFNPHSYRC	1	0.001		ATGAAGAAGATTATTAGGCAGATTCCGAGGATTAGTCTGACTCATGAGTGT	51	YKKIIRQIPRISLTHEC	1
[truncated: 89,059 more rows]

## Sheet: E6_Rd3
Peptide sequence	read	%		DNA sequence	length	Peptide sequence	read
[truncated: 114,662 more rows]

## Sheet: E6_Rd4
Peptide sequence	read	%		DNA sequenc	length	Peptide sequence	read
[truncated: 254,355+ more rows]

[truncated: 3 more sheets: E6_Rd5, E6_Rd6, E6_Rd7]
