# Supplementary material for: Diversity Scale of Library Matters: Impact of mRNA Library Diversity Scales on the Discovery of Macrocyclic Peptides Targeting a Protein by the RaPID System
Source: ACS Cent Sci. 2025 Mar 10;11(3):431–40. doi: 10.1021/acscentsci.4c01021 (PMC11950852; doi:10.1021/acscentsci.4c01021)
Supplement: Supplementary file 2 — oc4c01021_si_002.zip [file oc4c01021_si_002.zip › Supporting Information 2_E8.xlsx]

## Sheet: E8_Rd1
Peptide sequence	read	%		DNA sequence	length	Peptide sequence	read
YC	14	0.00953		ATGTGT	6	YC	14
YVCLWVSVGDSLWRYIC	6	0.00408		ATGGTGTGTTTGTGGGTTAGCGTTGGGGATTCGCTTTGGCGTTATATTTGT	51	YVCLWVSVGDSLWRYIC	6
YWYYTFDGRWEEYGAAC	4	0.00272		ATGTGGTATTATACGTTTGATGGGCGTTGGGAGGAGTATGGTGCGGCTTGT	51	YWYYTFDGRWEEYGAAC	4
YCNQVMNRNNLVNVYSC	3	0.00204		ATGAAGCAGAAGTGTCGTTTTGAGCATTATTTGAATAGGTTGGTTAAGTGT	51	YKQKCRFEHYLNRLVKC	3
YIPK+RKATYYDKFMNC	3	0.00204		ATGAATAAGACGAGGCATCTGTCGAAGACGACGGATTTTTGGCTTATGTGT	51	YNKTRHLSKTTDFWLMC	3
YKQKCRFEHYLNRLVKC	3	0.00204		ATGAGGTAGCGTGCGCTGACGCCGAGGTATAATAATAATATGCTTAGGTGT	51	YR+RALTPRYNNNMLRC	3
YNKTRHLSKTTDFWLMC	3	0.00204		ATGATTCCGAAGTAGCGTAAGGCGACTTATTATGATAAGTTTATGAATTGT	51	YIPK+RKATYYDKFMNC	3
YPRM+QKVRDSSIKTDC	3	0.00204		ATGCCTCGTATGTAGCAGAAGGTTAGGGATAGTAGTATTAAGACTGATTGT	51	YPRM+QKVRDSSIKTDC	3
YR+RALTPRYNNNMLRC	3	0.00204		ATGTGTAATCAGGTGATGAATAGGAATAATTTGGTGAATGTTTATAGTTGT	51	YCNQVMNRNNLVNVYSC	3
TSRINIKNENNKIVNYC	2	0.00136		ACGAGTAGGATTAATATTAAGAATGAGAATAATAAGATTGTGAATTATTGT	51	TSRINIKNENNKIVNYC	2
TYKNCDVHLADLITISC	2	0.00136		ACGTATAAGAATTGTGATGTTCATCTTGCTGATTTGATTACTATTTCGTGT	51	TYKNCDVHLADLITISC	2
Y++GGGTMKIRFYMMHC	2	0.00136		ATGAAGAAGACTGATAATGAGCATACGGGTGGTAAGACTTCTAGTTCTTGT	51	YKKTDNEHTGGKTSSSC	2
Y+ASRDRWCHLSQ+NSC	2	0.00136		ATGAAGAAGATGCGTGATGCTCTTAGTCGTCCGCTTAATAAGCGTATTTGT	51	YKKMRDALSRPLNKRIC	2
Y+AYITYWPNG+I+GYC	2	0.00136		ATGAAGAAGATTCAGACTTTGCTGACGATGAGTCCGAGGAACAAGGATTGT	51	YKKIQTLLTMSPRNKDC	2
Y+D+KTRASLKEETRYC	2	0.00136		ATGAAGAAGATTGCGTGGAATTAGGGGTGTATTAAGAGTCATCTGTAGTGT	51	YKKIAWN+GCIKSHL+C	2
Y+DELLWSQRARNKNIC	2	0.00136		ATGAAGAAGTCTAGGGATAAGACGCGGTAGCATTCGCATGTGATGTATTGT	51	YKKSRDKTR+HSHVMYC	2
Y+DHKYSQKHIDSVAKC	2	0.00136		ATGAAGAAGTGTTGTGAGTTTAGTTAGAGTAGGAAGAGGCAGTATTCGTGT	51	YKKCCEFS+SRKRQYSC	2
Y+DSYRCHLMWASQEYC	2	0.00136		ATGAAGAATCAGTATTGTAGGGTTAGTTAGCATCTTATGAGGAATAATTGT	51	YKNQYCRVS+HLMRNNC	2
Y+DWNNLNGIKSYYRLC	2	0.00136		ATGAAGAATCCGAATTAGCATTGTAAGGGGCGTAATGCGCAGACGAAGTGT	51	YKNPN+HCKGRNAQTKC	2
Y+ECDASFMSQSLDNEC	2	0.00136		ATGAAGAATGAGAGTCGTTATGGTGCTCTGTGTCTGGAGATGCAGAAGTGT	51	YKNESRYGALCLEMQKC	2
Y+ENVNYTARSTVYWHC	2	0.00136		ATGAAGAATGGGAATAAGTTGTCTAATAATAAGACGTAGAAGGTGTCTTGT	51	YKNGNKLSNNKT+KVSC	2
Y+ERTMEMAKHTSWTAC	2	0.00136		ATGAAGAATGGTGCGAAGAAGAGTAGGAAGAAGAAGCAGAAGTCTCATTGT	51	YKNGAKKSRKKKQKSHC	2
Y+F+NYRHLVPQTTNRC	2	0.00136		ATGAAGAATGGTTGTCCTATTCATGCTGTGTGTGCTCATGGGGGGTCGTGT	51	YKNGCPIHAVCAHGGSC	2
Y+FEPSDKKCRIKMIRC	2	0.00136		ATGAAGAATTAGACTAAGGATAATAATATTAGGATTGGGCATATGAATTGT	51	YKN+TKDNNIRIGHMNC	2
Y+GGWKMSC+DMHRDNC	2	0.00136		ATGAAGAATTAGTTTTGGTCGAGTAAGCTGGCTAAGACGACGAAGATGTGT	51	YKN+FWSSKLAKTTKMC	2
Y+GNNDF+EKKLNANMC	2	0.00136		ATGAAGAATTATTTTGATCCGGGTACTGGGCGGTGGCGGTTTTATTGTTGT	51	YKNYFDPGTGRWRFYCC	2
Y+GNWRDTCSKLHVGKC	2	0.00136		ATGAAGAATTATTTTGCTAGGAGTGAGCAGGGGATTATTTGGTTTGGGTGT	51	YKNYFARSEQGIIWFGC	2
Y+GRTLSCEVLDIRIKC	2	0.00136		ATGAAGACGAGGCAGAAGCATAAGGAGCGGTTGATTTTTATGATGACGTGT	51	YKTRQKHKERLIFMMTC	2
Y+HKSSLGSISFGRKHC	2	0.00136		ATGAAGACGGATACGAAGGTTAGGAATCAGGCGGATCCGACGTGTCGTTGT	51	YKTDTKVRNQADPTCRC	2
Y+HSYGYQRTNCVVNNC	2	0.00136		ATGAAGACGTATTAGACTGATCAGGAGAGTAATGAGCATAGTATGAATTGT	51	YKTY+TDQESNEHSMNC	2
Y+IRTDPQVQDTNGSHC	2	0.00136		ATGAAGACTGCTTAGCATAATGCGTTTATGGTGCTTGGGACGAGTAAGTGT	51	YKTA+HNAFMVLGTSKC	2
Y+IWLMPTWLH+CKSTC	2	0.00136		ATGAAGACTGGGAATACTCAGGGTAGGTTGCTGGGTGGTAATAGTAATTGT	51	YKTGNTQGRLLGGNSNC	2
Y+K+DKSPD+I+HFQHC	2	0.00136		ATGAAGAGGAAGATGCATGGGAGTATGAATAAGATTCAGTATTCGGCTTGT	51	YKRKMHGSMNKIQYSAC	2
Y+KEFNDRRLWVPKNHC	2	0.00136		ATGAAGAGTAGGTTGCTGCGTTTGGGTGTGATTAATGGGTAGGGTCTGTGT	51	YKSRLLRLGVING+GLC	2
Y+KERSRNWRLKYRNSC	2	0.00136		ATGAAGAGTATTAATAGTACTTCTGTTGGTCATAAGTTTCTGGGTAAGTGT	51	YKSINSTSVGHKFLGKC	2
Y+KKSVEVISCCRWKLC	2	0.00136		ATGAAGAGTCAGTGGCCTAGTCAGAAGAATAGGCTGTGTAAGCAGTCTTGT	51	YKSQWPSQKNRLCKQSC	2
Y+KLSADPAF+D+RRSC	2	0.00136		ATGAAGATGAATCATAATACGCATCATATTCTGAATTCTAATAATATGTGT	51	YKMNHNTHHILNSNNMC	2
Y+KRHTKFSRCAARVIC	2	0.00136		ATGAAGATGAATGATGATGATGATAGGCTTACTCTTATGTTGGATGGGTGT	51	YKMNDDDDRLTLMLDGC	2
Y+L+TEPEARATYTAKC	2	0.00136		ATGAAGATGTTGATTAAGAATGAGAGTATTGATGATATTAAGCCGGCTTGT	51	YKMLIKNESIDDIKPAC	2
Y+LNSWGLR+ANVAYSC	2	0.00136		ATGAAGATTAAGACTTTTAAGCCGGCGGATAGTACTTAGCGGGAGTAGTGT	51	YKIKTFKPADST+RE+C	2
Y+LRYSAFD+ATMEKYC	2	0.00136		ATGAAGATTAGTACGGGGGGTAATTAGAAGGATAGGAAGATTCGTCGTTGT	51	YKISTGGN+KDRKIRRC	2
Y+LS+QRYN+YMNINTC	2	0.00136		ATGAAGATTCGTAGGAGTGTGAATGATGATTGGGCTATGTGGTGTACGTGT	51	YKIRRSVNDDWAMWCTC	2
Y+LTSEMLITAKRITSC	2	0.00136		ATGAAGATTTAGACTAGGAAGAATCAGGTGACTTTTAAGTTGAGTAATTGT	51	YKI+TRKNQVTFKLSNC	2
Y+MNSYNTRNSSETWLC	2	0.00136		ATGAAGATTTATGAGGATCTTAGGACTGATCTTATTTATGAGCAGTTTTGT	51	YKIYEDLRTDLIYEQFC	2
Y+MWWRNLMKWLNFTAC	2	0.00136		ATGAAGCAGAAGATGAATGATACGATGAAGTGGTCGAGTTGGACTATGTGT	51	YKQKMNDTMKWSSWTMC	2
Y+NEHREETDLHIWFIC	2	0.00136		ATGAAGCAGAAGCAGCCGAATGAGGATCGGCCTAAGGCTAATGTGTGTTGT	51	YKQKQPNEDRPKANVCC	2
Y+NMSHL+QEMLHQ+CC	2	0.00136		ATGAAGCAGAAGTAGCATGATGCGAAGAAGCTGAGGAAGTATTGGAATTGT	51	YKQK+HDAKKLRKYWNC	2
Y+NQTPLTSMRKSQCTC	2	0.00136		ATGAAGCATGATTTGTAGGGTTGGTTGTATAGTTATTGGGTGAGGAGTTGT	51	YKHDL+GWLYSYWVRSC	2
Y+NTRINWHNNRNDMDC	2	0.00136		ATGAAGCGGCATAATGATTGTGATGGTAGTTATTAGAGTTTGAGTAAGTGT	51	YKRHNDCDGSY+SLSKC	2
Y+NYRNGSNHFSFP++C	2	0.00136		ATGAAGCGTAAGAATTTGTCGAGGCATTAGGAGCATAAGAATACTTGGTGT	51	YKRKNLSRH+EHKNTWC	2
Y+PKTTYILYESISNTC	2	0.00136		ATGAAGCGTGGTAAGAAGAAGGATCAGGATGAGGTGTGGTATGCTAATTGT	51	YKRGKKKDQDEVWYANC	2
Y+PSMEQPKVVTDVHMC	2	0.00136		ATGAAGCTGAGTAGTGGTAAGTCTAATTAGTGTATGGGGATTTATTATTGT	51	YKLSSGKSN+CMGIYYC	2
Y+QEKHGI++VMYVGNC	2	0.00136		ATGAAGCTGGCTAAGGTGACTTTTTTTACGACGAGTCAGTCGACGTTTTGT	51	YKLAKVTFFTTSQSTFC	2
Y+QIDYMGF+HRKIMTC	2	0.00136		ATGAAGCTGTTTGGGTATAAGATTAGGGCTGTTTAGAATATGTGGCGGTGT	51	YKLFGYKIRAV+NMWRC	2
Y+QKM+NVYCLENHSWC	2	0.00136		ATGAAGCTTAATTGTCATTATAAGCAGATTACGTTTTTGTGTTGGTCGTGT	51	YKLNCHYKQITFLCWSC	2
Y+RELTS++WHTRLTDC	2	0.00136		ATGAAGCTTGTTTATAATGTGACGTGTGTGGTTGAGAATTATGTTTGTTGT	51	YKLVYNVTCVVENYVCC	2
Y+RM+CNILTATDQEWC	2	0.00136		ATGAAGGAGATGGATGTTCTGTAGTTTAATACGGAGAATGGTGTGTGGTGT	51	YKEMDVL+FNTENGVWC	2
Y+RNMCGSWFNIRFPSC	2	0.00136		ATGAAGGAGCCGTGTAAGAATTGGGATTTGATGTCTAGTGTTTCTAGGTGT	51	YKEPCKNWDLMSSVSRC	2
Y+RRLEN+VFGGMNSQC	2	0.00136		ATGAAGGATAAGTGGAATAATAATAGGATGCATGATAAGTCTGAGCTTTGT	51	YKDKWNNNRMHDKSELC	2
Y+SATRDEMTFWTWKRC	2	0.00136		ATGAAGGATAGGTAGAGTAATATTATTTGTCATCGTGTTAATATTGCGTGT	51	YKDR+SNIICHRVNIAC	2
Y+SL+RATTTTMRNNGC	2	0.00136		ATGAAGGATTAGCATGAGTAGTTTGATAGTCAGAGTAGTGAGTTTATGTGT	51	YKD+HE+FDSQSSEFMC	2
Y+TYDAL+DIWMHTL+C	2	0.00136		ATGAAGGCGAATGATATTTTGAAGTTGCAGAATCAGAGTAAGCGGGCTTGT	51	YKANDILKLQNQSKRAC	2
Y+V+GRNCNNVRSHEKC	2	0.00136		ATGAAGGCTATTCGGGAGAATAAGATTCAGTGTAAGGATACTACGTATTGT	51	YKAIRENKIQCKDTTYC	2
Y+VDNWFSRIKTALVDC	2	0.00136		ATGAAGGCTGCTACGAATCAGAAGTGGCGTGATGGTAGTGTTCATATTTGT	51	YKAATNQKWRDGSVHIC	2
Y+VHKNTSAASHRAYEC	2	0.00136		ATGAAGGGGAGGGAGAGTGTTAGTAGTATGAGGAATCTGTTTAGGTCGTGT	51	YKGRESVSSMRNLFRSC	2
Y+VLH+TD+FVVSRENC	2	0.00136		ATGAAGGGGAGTAATAAGGAGAAGACGTAGGGGACTGATAAGAATTGGTGT	51	YKGSNKEKT+GTDKNWC	2
Y+VMMTYGTMFLNKNKC	2	0.00136		ATGAAGGGTAGGAGTGCGACTTGTCATAAGTAGTATAGGCCGCCTAATTGT	51	YKGRSATCHK+YRPPNC	2
Y+VTMMN+LERVMWKNC	2	0.00136		ATGAAGGGTGATGAGGATAGGCATACGTCTCTGTATTTGAGTCAGGCTTGT	51	YKGDEDRHTSLYLSQAC	2
Y+VVSL+WIRNGF+TWC	2	0.00136		ATGAAGGGTTCGGATCTTCAGAAGAAGCGGGATTCTGTGTATTGGCCTTGT	51	YKGSDLQKKRDSVYWPC	2
Y+WIVYVAYVTLTGTMC	2	0.00136		ATGAAGGTGGTGAGTAAGCATTATGTGAAGTAGATGAGTGGTCAGGTGTGT	51	YKVVSKHYVK+MSGQVC	2
Y+WKGDRYSIDCTS+NC	2	0.00136		ATGAAGGTTCGGTAGAAGAGGTGGTCTCCTACGTATAATAGTAATATGTGT	51	YKVR+KRWSPTYNSNMC	2
Y+WKTLHTFAPRTLAAC	2	0.00136		ATGAAGTAGATGCGGCTGAAGACGAAGGCTAGTACTGGTAATTATGGGTGT	51	YK+MRLKTKASTGNYGC	2
Y+WPRNTSFWVKPRLVC	2	0.00136		ATGAAGTATAATGTTAAGAAGCATTGTAAGAATGATGGTGGTATGACGTGT	51	YKYNVKKHCKNDGGMTC	2
Y+YESTFKNCVCGNWNC	2	0.00136		ATGAAGTATAGGGATTGGTAGAGGGTGTAGTGTTTGATGAATAGTTGTTGT	51	YKYRDW+RV+CLMNSCC	2
YA+GYKVCERTIQD+DC	2	0.00136		ATGAAGTATTAGGATCATCGGAATCGGCCGCTGGTTGTTACGACTAAGTGT	51	YKY+DHRNRPLVVTTKC	2
YA+HKRDKAEGQSNLCC	2	0.00136		ATGAAGTCGAAGCTGGCTTATATTCATGATATTCATATTGGTCGTGAGTGT	51	YKSKLAYIHDIHIGREC	2
YAAVIYPPMELSANSC	2	0.00136		ATGAAGTCGAGTGCTTATTGTGCGATTGGTATGTATGCTTTTGAGAATTGT	51	YKSSAYCAIGMYAFENC	2
YAAYSINDNTICPRDKC	2	0.00136		ATGAAGTCTTATACTTTTTAGGATCAGAAGGTGGAGAATAATGGGACTTGT	51	YKSYTF+DQKVENNGTC	2
YACFCESNTKWMMVIKC	2	0.00136		ATGAAGTGGAATGCTACGTGGACGAAGAGGTTGATTGCTATGAGGGGTTGT	51	YKWNATWTKRLIAMRGC	2
YAEETTGQSTGECEMWC	2	0.00136		ATGAAGTGGCTGAATGATCATCTGAATAAGTGTTATTTTATGAAGAATTGT	51	YKWLNDHLNKCYFMKNC	2
YAFFMHIVCMGELVDKC	2	0.00136		ATGAAGTGGTAGTAGGCGACGGGTGTGAATTAGTCGAGTATGCCGATGTGT	51	YKW++ATGVN+SSMPMC	2
YAG+WNSECEEKPTYHC	2	0.00136		ATGAAGTGGTCTAGTCTTCAGAAGGTGGAGATGGCGAGGAATCATGTTTGT	51	YKWSSLQKVEMARNHVC	2
YAGKSTHWPSQHTNR+C	2	0.00136		ATGAAGTTGAAGTGGCTGAGGTGGGTTGGTTTTACTAGTAATCTTAGTTGT	51	YKLKWLRWVGFTSNLSC	2
YAGNCKAKVNAQDTRCC	2	0.00136		ATGAAGTTGAATAAGAATATTCGTCAGACGCTGTGTCTGAGGCAGTGGTGT	51	YKLNKNIRQTLCLRQWC	2
YAGVEVTGSFFRYL+RC	2	0.00136		ATGAAGTTGAATTGGAAGGTTATGAGGGTTAATAATGTTGATAATCATTGT	51	YKLNWKVMRVNNVDNHC	2
YAIMSKTRRRRDIWLSC	2	0.00136		ATGAAGTTGATTAGGACGAATCATTTTTATAATGAGTTTTGTAGTGCGTGT	51	YKLIRTNHFYNEFCSAC	2
YAIQKRHWLDADVKLPC	2	0.00136		ATGAAGTTGTATTAAAGTTTGATTCAGAAGCTTAATAATGATACGCATTGT	51	YKLY*SLIQKLNNDTHC	2
YAKKP+WRTWKKPSNDC	2	0.00136		ATGAAGTTTGTTAATTATAGGTTGTTTGCGAGTGTGGAGTCGTGGTATTGT	51	YKFVNYRLFASVESWYC	2
YAKQYSNDRCNME+SLC	2	0.00136		ATGAATAAGATGAGTACTCTTATGCGTAAGTAGAGGACTAAGTAGATGTGT	51	YNKMSTLMRK+RTK+MC	2
YAKVVLVFKMVGFADLC	2	0.00136		ATGAATAAGATTCAGAAGGAGCGTGATCTGATGAAGAATATGGCGCGGTGT	51	YNKIQKERDLMKNMARC	2
YALRICITEVTVIVGHC	2	0.00136		ATGAATAAGGCGTTTGTGTGGATGTGGATTTCGTAGCTTCGTTCGAATTGT	51	YNKAFVWMWIS+LRSNC	2
YAMSYTMAEVDYDSVSC	2	0.00136		ATGAATAAGTAGAATAATAGTGATAAGAATCATATGGTGATTAATCGTTGT	51	YNK+NNSDKNHMVINRC	2
YAMTLITQNGERQPTSC	2	0.00136		ATGAATAAGTCTAAGCAGTGGCGTATGCAGAGTCATATGCAGGAGACGTGT	51	YNKSKQWRMQSHMQETC	2
YANIMMNRWIAKGNRRC	2	0.00136		ATGAATAAGTGGAATGGGAAGTAGGTGAATATTTTTTCTCCTTAGGAGTGT	51	YNKWNGK+VNIFSP+EC	2
YANNKFLPIR+KL+YYC	2	0.00136		ATGAATAATATTATGAAGTGTAATGGGGTGTGGGATGCTCGTATTCATTGT	51	YNNIMKCNGVWDARIHC	2
YANQMRPEDHPTHKTRC	2	0.00136		ATGAATAATGATGCTTAGTCGGATAGTGATTGTGATTAGGATACGTATTGT	51	YNNDA+SDSDCD+DTYC	2
YAQKGKVKYWDEYVDKC	2	0.00136		ATGAATAATGCTTGGGTGGCTAGTGATGAGATGGTGAAGAGTTTGCATTGT	51	YNNAWVASDEMVKSLHC	2
YAQSSKIQLY+PNVRRC	2	0.00136		ATGAATACGGTTGAGACTATGAAGATGACTTTTAAGGATCTGGTGTTTTGT	51	YNTVETMKMTFKDLVFC	2
YARKTTYNNHG+MKYDC	2	0.00136		ATGAATACTACTATGGCGATGAATATGTATAAGGGTGCTGTTTCTCAGTGT	51	YNTTMAMNMYKGAVSQC	2
YARNSHDRHIRMFTPLC	2	0.00136		ATGAATACTATGAGGACGCTGCTTCGGTAGTAGGCGAGGGTGCCTAGGTGT	51	YNTMRTLLR++ARVPRC	2
YASDDRDGSPRLQVQNC	2	0.00136		ATGAATAGGAAGAATCAGGCTTGGACGAATAATGTTAGGATGACGTATTGT	51	YNRKNQAWTNNVRMTYC	2
YASKRQIRNNNLKVTYC	2	0.00136		ATGAATAGGTAGAATGAGATGATTAGTACTCGGCATGATCGTAGGATTTGT	51	YNR+NEMISTRHDRRIC	2
YASYEQSNGVPMRP+YC	2	0.00136		ATGAATAGGTAGGCTAAGGGGTATTGGAAGTATGAGAATTGTCATGCTTGT	51	YNR+AKGYWKYENCHAC	2
YATNGKPTPPHKKKHLC	2	0.00136		ATGAATAGGTCGGAGTGTACTAATCGGACGATTTTTGAGTTGACGGGTTGT	51	YNRSECTNRTIFELTGC	2
YAVRKKTRQNNTKDWCC	2	0.00136		ATGAATAGTCAGAGGGATATGGATTGTAGGCCGATGAATCAGTTTGTTTGT	51	YNSQRDMDCRPMNQFVC	2
YAVRKLVLLSNLEHSQC	2	0.00136		ATGAATAGTCGGAGGCAGTCTTATACGAATTAGAATGCTGCTGTTTATTGT	51	YNSRRQSYTN+NAAVYC	2
YAVSNSNIESIYSESEC	2	0.00136		ATGAATAGTGAGTCGAGTCAGATGAAGTTTACGAAGATTAGGTAGTAGTGT	51	YNSESSQMKFTKIR++C	2
YAVSTYNGSYLNVTHRC	2	0.00136		ATGAATATGTGTAGTAAGATTTATCTTGAGCGTTCTTCTGCGTTTACGTGT	51	YNMCSKIYLERSSAFTC	2
YAWNHKNLRVLLTILTC	2	0.00136		ATGAATATGTTTTCTAAGCCTGAGGTGTATACTTTGTTGACCGAGTATTGT	51	YNMFSKPEVYTLLTEYC	2
YC+NCRVGKILADFTRC	2	0.00136		ATGAATATTAGTGCTCGGGATGGGTTGCATGAGTATTGTAAGAATATGTGT	51	YNISARDGLHEYCKNMC	2
YCCLEHNLKRAKTSTNC	2	0.00136		ATGAATATTCGTTAGTTTGATTGTGATGGTTGTAAGAAGAATCAGAAGTGT	51	YNIR+FDCDGCKKNQKC	2
YCD++C+VRRYSAGFVC	2	0.00136		ATGAATATTTAGAGTAATTGGTAGTAGTGTAGTCAGATGGTGTTTGCTTGT	51	YNI+SNW++CSQMVFAC	2
YCDNEN+EDLLGKAVSC	2	0.00136		ATGAATCAGAAGATTAATAGGCTTGGTAAGTATCCTAGGAGGCCGTATTGT	51	YNQKINRLGKYPRRPYC	2
YCDRMSRKNVNGQQIEC	2	0.00136		ATGAATCAGACTAGTGAGAAGGAGCATAAGTGT	33	YNQTSEKEHKC	2
YCED+SSLTINGCLHKC	2	0.00136		ATGAATCAGTCGGAGCATTAGAATGAGCTGAATGTGGAGAAGACTTTGTGT	51	YNQSEH+NELNVEKTLC	2
YCEIKRLMVMENKSRQC	2	0.00136		ATGAATCATCCGGTGATTATGCGGTGGTCGAGTATGTGTATTACGAATTGT	51	YNHPVIMRWSSMCITNC	2
YCFSARQEGRRASERQC	2	0.00136		ATGAATCCTAGTGATGGTAATGCGACGTCGTGTATGATGAAGACGCTTTGT	51	YNPSDGNATSCMMKTLC	2
YCGKANRTHCGNANMSC	2	0.00136		ATGAATCGTAGGCGTAGTCAGAAGTGTAATCAGAGGGAGCATAAGTCTTGT	51	YNRRRSQKCNQREHKSC	2
YCHCHFPEASSQRKYAC	2	0.00136		ATGAATCTTGCGAGGAATAGGTCTTCGAATAAGAGGGAGAATTTGCAGTGT	51	YNLARNRSSNKRENLQC	2
YCKIMCWSELVELNVEC	2	0.00136		ATGAATCTTTTTGATGATTGTAATGAGGGTCAGGTTAGGCCTAAGCCGTGT	51	YNLFDDCNEGQVRPKPC	2
YCKKIKVLVSMIKLYYC	2	0.00136		ATGAATGAGATTACTATTGAGTTGTGT	27	YNEITIELC	2
YCKKPLLAQEDHNANSC	2	0.00136		ATGAATGAGTATAATTATGATTATGTGAGTGTTTATAGGTATATTGGGTGT	51	YNEYNYDYVSVYRYIGC	2
YCKQKLRWGSGDNYDNC	2	0.00136		ATGAATGAGTGTAATAGGAGTTTGGTTAAGGTTGATGTGAAGTGGAGGTGT	51	YNECNRSLVKVDVKWRC	2
YCLVGSTFSEVCNLNHC	2	0.00136		ATGAATGAGTTTGCTGAGCTTGGGAAGGATAATGAGAAGAAGAAGAATTGT	51	YNEFAELGKDNEKKKNC	2
YCLWWEMIKRGCWKNEC	2	0.00136		ATGAATGATGAGCGTATGAAGCGGCTGGTTCTTATGTGTAGTTATCATTGT	51	YNDERMKRLVLMCSYHC	2
YCNMRHDHTWKYTCNGC	2	0.00136		ATGAATGATGAGGTTGGGAAGTGTGTGGATCTTATTTTGTGTGAGCCGTGT	51	YNDEVGKCVDLILCEPC	2
YCNNKVITSDIHTTT+C	2	0.00136		ATGAATGATGATGGTGCGAAGTCTTAGGATGGTAATGGGGATATTCAGTGT	51	YNDDGAKS+DGNGDIQC	2
YCNNVRGRNVLCIVFYC	2	0.00136		ATGAATGATTAGTAGCTGCAGTTTACTTCGATTGTGATTAAGATGGTTTGT	51	YND++LQFTSIVIKMVC	2
YCQRKKRYYMHDFYRHC	2	0.00136		ATGAATGCGGAGTGTATGTATAATTGGAAGACGAAGGGTATGGTTTTGTGT	51	YNAECMYNWKTKGMVLC	2
YCRADSVSKVWTMMVVC	2	0.00136		ATGAATGCGGGGTATTTGCATTTTACGAGTTATCTGATGAATTTTTATTGT	51	YNAGYLHFTSYLMNFYC	2
YCRNTSLWFIDNKESLC	2	0.00136		ATGAATGCTATGACGTAGCAGAGTCTTAAGAATCAGTTGCTTCCGTTGTGT	51	YNAMT+QSLKNQLLPLC	2
YCSQHHHTRRAHVYEIC	2	0.00136		ATGAATGGGACGATGGGTAATCGTGCGTAGTTTCGGTAGACGAATTGGTGT	51	YNGTMGNRA+FR+TNWC	2
YCTINYHIMLYSNLHEC	2	0.00136		ATGAATGGGACGCGGTATTATCCGCCTTCTCCTTGGAAGGTGAATTTGTGT	51	YNGTRYYPPSPWKVNLC	2
YCTKTS+GMRRYSDRVC	2	0.00136		ATGAATGGGATTTAGACTAAGCCTTGGATGTTTTATTTGAATAATTTGTGT	51	YNGI+TKPWMFYLNNLC	2
YCTNTECAV+KKNW+SC	2	0.00136		ATGAATGGTGGTTGGTGGTCTAGGGGTGTTTAGTGTCGTAATGAGATGTGT	51	YNGGWWSRGV+CRNEMC	2
YCVCKLRRRECRYNSVC	2	0.00136		ATGAATGGTTTGCATGTGACTGGGTTGAGTACGTATGTTTATGTGCATTGT	51	YNGLHVTGLSTYVYVHC	2
YCVERIGHVEMKRRNVC	2	0.00136		ATGAATGGTTTTAATATGTGGAATGAGGAGAATTAGCGTGCTGCTCAGTGT	51	YNGFNMWNEEN+RAAQC	2
YCVQMQSWKEKLCGNGC	2	0.00136		ATGAATGTGACGTGTGATATTATTATTCAGTTGGGGGGTCTGACGTTTTGT	51	YNVTCDIIIQLGGLTFC	2
YCVQNKNCYKLNDRTCC	2	0.00136		ATGAATGTGGTTGAGAAGTTTATTGGTTCGAGGACTGGTAATCCTTGTTGT	51	YNVVEKFIGSRTGNPCC	2
YCVTEFTESKELWLTLC	2	0.00136		ATGAATGTTAATAATCGTACGTATATTAAGTATAATAAGAAGGATGATTGT	51	YNVNNRTYIKYNKKDDC	2
YCVTMREGNFD+IRHCC	2	0.00136		ATGAATGTTGAGGGGAATAGGAAGAATGGGCTTTTTGGTGAGGTTGCGTGT	51	YNVEGNRKNGLFGEVAC	2
YCW+KMKV+STMFDPTC	2	0.00136		ATGAATGTTTTGACTACTGGGGAGATTTATAATGATAATAATATGGCGTGT	51	YNVLTTGEIYNDNNMAC	2
YCWFYSNTTWQRT+KHC	2	0.00136		ATGAATTAGCATGCGAGTAATTCTATTGCGAAGAAGTGTATGTGTTGTTGT	51	YN+HASNSIAKKCMCCC	2
YD+RPNRECPLRISRAC	2	0.00136		ATGAATTAGCGGTCTATTAATCATGAGGATAATGCTAGGCATCATACGTGT	51	YN+RSINHEDNARHHTC	2
YDACRSYNTWGSTLQTC	2	0.00136		ATGAATTAGGATATGCAGCATGTGAGGATTTGTGATATTAATTTGTGTTGT	51	YN+DMQHVRICDINLCC	2
YDAGIEANRRRKSTVDC	2	0.00136		ATGAATTAGGATGATAAGATGGTGAAGATTCATATGAATACTATGGATTGT	51	YN+DDKMVKIHMNTMDC	2
YDCCALWTLMTRYTYWC	2	0.00136		ATGAATTAGGGGCTTAGGTAGAAGCAGCGGCATGGGTGGAAGAGGAGGTGT	51	YN+GLR+KQRHGWKRRC	2
YDCRWLLALVFLKHPKC	2	0.00136		ATGAATTATAATATGGATCTTGCGTGGATTCAGGAGACGATGGAGATTTGT	51	YNYNMDLAWIQETMEIC	2
YDDLILHSVIRPIMLNC	2	0.00136		ATGAATTATACGTCGGATGGGCACGAGACGATGGGGAGGTAGCATATGTGT	51	YNYTSDGHETMGR+HMC	2
YDEGQKLMMTEL+HKSC	2	0.00136		ATGAATTATTAGGAGAGGAAGAATATGGTGTGGGGTATGAATAATATGTGT	51	YNY+ERKNMVWGMNNMC	2
YDENDDEDTL+HNNLIC	2	0.00136		ATGAATTCGATTCGTAATCATGGTGTGAATGTGCCGAGTAGTCATTATTGT	51	YNSIRNHGVNVPSSHYC	2
YDENILVFTNGAVNICC	2	0.00136		ATGAATTCGCAGTGTGCGTATTGTATGACTCATTATCCGCGGGCTAGGTGT	51	YNSQCAYCMTHYPRARC	2
YDERHTRITIRWK+KMC	2	0.00136		ATGAATTCGGCGACTGAGACTCGTAATTAGATGACGTCGGTGGGTATGTGT	51	YNSATETRN+MTSVGMC	2
YDETNHLERRREKKQ+C	2	0.00136		ATGAATTCGTGGGCGAATCCGCTTGATATTCGGTTGCAGATGACGCAGTGT	51	YNSWANPLDIRLQMTQC	2
YDFNIREREV+HRHVKC	2	0.00136		ATGAATTCTCTGTTGCGGTCGAGGAATGTTACGAAGATTTTGAATGATTGT	51	YNSLLRSRNVTKILNDC	2
YDGRRTCYDVICAV+VC	2	0.00136		ATGAATTGTAATAAGTAGGGGTGTCTGACGTTGTGTGTGATTAGGGAGTGT	51	YNCNK+GCLTLCVIREC	2
YDHPDNKV+MSSADPWC	2	0.00136		ATGAATTGTACGGCGGTTAGGATGCATTATATGTGTACTGCTTCTAAGTGT	51	YNCTAVRMHYMCTASKC	2
YDIKN+HNVTQPRSYGC	2	0.00136		ATGAATTGTACTGGTAGGTGGATTACGTGTTGGAATCGGATGTATTCTTGT	51	YNCTGRWITCWNRMYSC	2
YDKSVRYDT+YKNNDKC	2	0.00136		ATGAATTGTAGGCTTATGAATGGGTGGAAGTGGGCGGCTAGGCAGGTTTGT	51	YNCRLMNGWKWAARQVC	2
YDKVSKKVCYKKDLGSC	2	0.00136		ATGAATTGTGCGGGGATGTTGTAGATTGAGCCTGATAGTAATATTAGGTGT	51	YNCAGML+IEPDSNIRC	2
YDM+NKRLPLN+R+SWC	2	0.00136		ATGAATTGTGTGAAGATTGTGCTGTAGAATGAGAATACTTAGAAGTCTTGT	51	YNCVKIVL+NENT+KSC	2
YDMSMWITDCAS+RASC	2	0.00136		ATGAATTTGACGACGGCGAAGCCGGTGCTGCATACGAATATGGAGGAGTGT	51	YNLTTAKPVLHTNMEEC	2
YDNNMFILHKAKL+GLC	2	0.00136		ATGAATTTTGGTGCGCATAGTAATCCGCTGTATGTTTTGCTGACTACGTGT	51	YNFGAHSNPLYVLLTTC	2
YDNTRVEYNDLFMTRMC	2	0.00136		ATGACCTTGGGTAAGTCGAAGGTTGAGAAGGGTTATACTAATAAGCAGTGT	51	YTLGKSKVEKGYTNKQC	2
YDPSDYQHDNMARMRVC	2	0.00136		ATGACGAAGAATAGGAAGCGGGAGTATTGTCCTTCTAGTGAGAAGTAGTGT	51	YTKNRKREYCPSSEK+C	2
YDQYYAYNWFRYYDWKC	2	0.00136		ATGACGAAGCATCATAAGAGTGTGCGTCGGTCTAGTACGATTATGTATTGT	51	YTKHHKSVRRSSTIMYC	2
YDSNMRCQKA+PKFHSC	2	0.00136		ATGACGAAGGTTAATAAGGGGTCGGGTAAGAAGGCGATTCATTCGGTTTGT	51	YTKVNKGSGKKAIHSVC	2
YDSRLGNKDFSGYHTLC	2	0.00136		ATGACGAAGTTTTATGTTGTTTGTCTGAGGTGGAATGTGATGTTGATTTGT	51	YTKFYVVCLRWNVMLIC	2
YDTAVHVRG+HPQNCTC	2	0.00136		ATGACGAATAGGTTGCAGCTGTATGGTAATCAGGAGAATTGTAGGGGTTGT	51	YTNRLQLYGNQENCRGC	2
YDTIMRNSL+QYAWSEC	2	0.00136		ATGACGAATATTGTGTAGGAGGGGTGTAGTTTGAATAAGTATTGTTCTTGT	51	YTNIV+EGCSLNKYCSC	2
YDTMNARIGVSGSKACC	2	0.00136		ATGACGAATATTTAGAGTCATAAGTTGCTTAATGATGTTGATAGTAAGTGT	51	YTNI+SHKLLNDVDSKC	2
YDTMSIGLNHVCATNYC	2	0.00136		ATGACGAATCAGAATTAGCATATGCGTGAGTCGGATCTTGGGTATAATTGT	51	YTNQN+HMRESDLGYNC	2
YDTMTGLDIKWYFANEC	2	0.00136		ATGACGACGATGAAGGCTAAGTCTTATGAGTGTTGTTGTTTGGCGAGGTGT	51	YTTMKAKSYECCCLARC	2
YDTRW+AVEIDTTQSKC	2	0.00136		ATGACGACGCATAGTGATGAGCAGAAGAGTAAGTTGAGTAAGAAGGATTGT	51	YTTHSDEQKSKLSKKDC	2
YDWLEHVHWARACNEDC	2	0.00136		ATGACGACTAAGGGTAATATGGCTCGTCATGAGTAGTTTAATTTTAAGTGT	51	YTTKGNMARHE+FNFKC	2
YDYFWRRRCLHLNRKAC	2	0.00136		ATGACGACTAATCGGCTGGAGAATATGCCGAGGCAGGCGAAGCTGTATTGT	51	YTTNRLENMPRQAKLYC	2
YDYSLIKGNCSMGYYSC	2	0.00136		ATGACGACTACTCCGAAGCTGCAGAAGTGGAAGGGGAAGAGGATGAGTTGT	51	YTTTPKLQKWKGKRMSC	2
YDYTV+M+FGFNNKAVC	2	0.00136		ATGACGAGGAGTTCTATGGAGTAGATGGGGTCTAATAAGCTGACTTTTTGT	51	YTRSSME+MGSNKLTFC	2
YE+HAISAKH+KYL+SC	2	0.00136		ATGACGAGTACTGATTTTAATCCTTTGTATACTATGAATAGTCGGATTTGT	51	YTSTDFNPLYTMNSRIC	2
YE+HARNCIRITVMD+C	2	0.00136		ATGACGATGTGTGAGGAGAAGTGTTATCGTGGTCATCCTACGTATCAGTGT	51	YTMCEEKCYRGHPTYQC	2
YEADKLKIYGSRGFTDC	2	0.00136		ATGACGATTGAGATGTGGGAGATTAATACGGAGTTGTTGGTTGTTTATTGT	51	YTIEMWEINTELLVVYC	2
YEDANRRRFVSVSGNTC	2	0.00136		ATGACGCAGAATTCTGTTCCGGCGATGGCGCATAAGTAGAGTGGGCGTTGT	51	YTQNSVPAMAHK+SGRC	2
YEDE+R+RNTVNE+ISC	2	0.00136		ATGACGCAGACTGAGCGTGTTAAGAAGATGCCGTATGTGGTTCTTATGTGT	51	YTQTERVKKMPYVVLMC	2
YEDRYDDMNARKQTSRC	2	0.00136		ATGACGCAGTTGCATGATCATTCTATTGCTGAGGCGACTGAGCTGAATTGT	51	YTQLHDHSIAEATELNC	2
YEEFL+YKKVVLLMHRC	2	0.00136		ATGACGCATCAGTGGTATTCTATTCAGACGTAGTTGTGGCATTATGTTTGT	51	YTHQWYSIQT+LWHYVC	2
YEENLSSKRWLLMPMQC	2	0.00136		ATGACGGCGGAGTGGTCGAAGCGTTATCGGGTTTCGCTGAATTATGGTTGT	51	YTAEWSKRYRVSLNYGC	2
YEGRMWLKC+GTNVCAC	2	0.00136		ATGACGGTGGGGAGTGCTTATCCTAATTGGTTGATTCTGTATATTAATTGT	51	YTVGSAYPNWLILYINC	2
YEGVEVKDWISDHNIDC	2	0.00136		ATGACGTAGAATAGTGAGAGTAAGATTATTAATGATTAGGATGATTAGTGT	51	YT+NSESKIIND+DD+C	2
YEHKMLC+HEKEQRTNC	2	0.00136		ATGACGTAGTCTGAGCATTCTACTAAGAATGATAAGTCGGAGTAGACGTGT	51	YT+SEHSTKNDKSE+TC	2
YEIDFLKS+SAKERQTC	2	0.00136		ATGACGTATAAGCGTGCTACTGGTTGGGAGTGTAATCTGCAGACTAATTGT	51	YTYKRATGWECNLQTNC	2
YEITKEHL+NISKTQPC	2	0.00136		ATGACGTTGAGGAAGTCTGATGGGAATAATGATACTACTTAGAGTGAGTGT	51	YTLRKSDGNNDTT+SEC	2
YEKDGLCNIQFESDCCC	2	0.00136		ATGACTAAGAATAATATTACTACTAATGTTAAGTAGCAGGATAATAATTGT	51	YTKNNITTNVK+QDNNC	2
YEKLNVS+KLRNIELPC	2	0.00136		ATGACTAAGACGAGTGCGTATTATGATACGGCTCAGGAGCCGGCTTGTTGT	51	YTKTSAYYDTAQEPACC	2
YEKMNLRYCHLLYIQWC	2	0.00136		ATGACTAAGACGATGAGGAGGAGGACGCCGCAGAAGAATGCGCGGAAGTGT	51	YTKTMRRRTPQKNARKC	2
YEKSEGRDPKTTVHQAC	2	0.00136		ATGACTAAGAGTGGGTATCGTGGGTAGCTTGATAATTTTGATGTGCTTTGT	51	YTKSGYRG+LDNFDVLC	2
YELLNGLCFWT+LTGHC	2	0.00136		ATGACTAAGCGGCATGTGAGGTTTCAGGTTAATGGGTTGATGCAGCATTGT	51	YTKRHVRFQVNGLMQHC	2
YELYSDEKGWKHHRKTC	2	0.00136		ATGACTAAGCTGACGAATGAGCGTAAGGATTAGACGATGTCGATGGTTTGT	51	YTKLTNERKD+TMSMVC	2
YEMATSEPWWW+YGHEC	2	0.00136		ATGACTAAGTGTATGCATCGTATGTATGGGACTAAGAAGAAGACTTAGTGT	51	YTKCMHRMYGTKKKT+C	2
YEMQCQKPYIKR+QAMC	2	0.00136		ATGACTAATAATGCTAAGTTGAATATGATGAATTCTACTATTCATTCGTGT	51	YTNNAKLNMMNSTIHSC	2
YEMR+CWRNKIK+VVAC	2	0.00136		ATGACTAATCATCTTACTTAGGCCCAGATTAAGAAGAATTTGACTCCGTGT	51	YTNHLT+AQIKKNLTPC	2
YEMRTSNENCALATNFC	2	0.00136		ATGACTAATGCTGTGCTGCAGCTGAATTGTAGGCTGAATTGTGCTAGGTGT	51	YTNAVLQLNCRLNCARC	2
YEMSETLRKERTWCCDC	2	0.00136		ATGACTACGATGAGTGGGAAGGTGAATTGTAAGAATAAGCGGAGTATTTGT	51	YTTMSGKVNCKNKRSIC	2
YEMSNGISPTWISKQFC	2	0.00136		ATGACTACGGTTGATTATTAGATGGTGTTGATTTGGTTGAGGTATTTGTGT	51	YTTVDY+MVLIWLRYLC	2
YENCLDHNAQVNATTTC	2	0.00136		ATGACTACTAGGCCGCATGGGTTTAGGCGGTGGAGTACTAAGTAGCGTTGT	51	YTTRPHGFRRWSTK+RC	2
YENNFMPKGESANQDLC	2	0.00136		ATGACTAGTGTGCGGAGTCAGGAGAATTTGATTAGTTTGGAGTTGAAGTGT	51	YTSVRSQENLISLELKC	2
YENRK+KNMGQYGLEEC	2	0.00136		ATGACTAGTTAGCGGATGAGTGAGACTTAGAAGGCGGCGACGTGGTGGTGT	51	YTS+RMSET+KAATWWC	2
YENSE+KDLCQ++KDHC	2	0.00136		ATGACTAGTTGTATTAAGGGTCCTGATAATCTTAATACGTTGAAGATTTGT	51	YTSCIKGPDNLNTLKIC	2
YEPQEMGKK+KMT++MC	2	0.00136		ATGACTATGGATACGATGAAGGCTATTGGTAAGGTTGGTATTGATGGTTGT	51	YTMDTMKAIGKVGIDGC	2
YEQTYQIYKTACSHMLC	2	0.00136		ATGACTATGGATCCTCCGGCTGGTGCGTAGCGGCGTGTGTATACTATGTGT	51	YTMDPPAGA+RRVYTMC	2
YEQWTDTKYISAYTL+C	2	0.00136		ATGACTATTGAGCAGAGTTGGTAGGCGTATTATACGATTTAGTCGCGTTGT	51	YTIEQSW+AYYTI+SRC	2
YERV+SRCWENCKVSKC	2	0.00136		ATGACTCAGCAGCCTAATAGGCAGGATTATGCTGGGAAGGATACTCAGTGT	51	YTQQPNRQDYAGKDTQC	2
YERWCLK+VNSTSTNAC	2	0.00136		ATGACTCATTCGGATGTTTAGTGTCATGTTACTCTGGAGTCGGGGCCGTGT	51	YTHSDV+CHVTLESGPC	2
YESARLWKFVQKEYLNC	2	0.00136		ATGACTCCGTATATGGATATGCCGGTGAGTTATTGTGTGTAGGTTTCGTGT	51	YTPYMDMPVSYCV+VSC	2
YESDEENMSRARIQWRC	2	0.00136		ATGACTCGTAGTGGTCGTGATTGTGATTATACGGGGTTGATGTGGCCTTGT	51	YTRSGRDCDYTGLMWPC	2
YESNKIHTRHDVELAEC	2	0.00136		ATGACTCGTGTTCCGTTTACGGATTAGTCGCATAGTACTAGTCTTCGTTGT	51	YTRVPFTD+SHSTSLRC	2
YESVDSTRKTMGELIKC	2	0.00136		ATGACTCTGTATCGTTGTCCTGCGATGAAGACTGAGCAGCATGTTCAGTGT	51	YTLYRCPAMKTEQHVQC	2
YETHEKKQNQGKGRLNC	2	0.00136		ATGACTGAGAATGAGAAGGAGTGTAGTACGGAGATTCATAGGTCGATGTGT	51	YTENEKECSTEIHRSMC	2
YETKNVL+KMHHPRWYC	2	0.00136		ATGACTGAGGAGGGTAAGGATTAGATTTAGTGGTTGTATTGGCCTGTGTGT	51	YTEEGKD+I+WLYWPVC	2
YETTRGTKRVSDNYGIC	2	0.00136		ATGACTGAGTTGTATGTTACGGTTAGGAATGGGTAGCAGGGGTATGGGTGT	51	YTELYVTVRNG+QGYGC	2
YETYASMTRGKGLYSTC	2	0.00136		ATGACTGATCATATTGTGGCGAAGAAGACGACGATGCCGGTGTAGTCGTGT	51	YTDHIVAKKTTMPV+SC	2
YEVTKTVCYYVMDSIEC	2	0.00136		ATGACTGATGCTTGGACTCGGTATTTTCAGAATTATACGATGAGGATTTGT	51	YTDAWTRYFQNYTMRIC	2
YEVTSAWNNNCVIKREC	2	0.00136		ATGACTGCGAAGAAGTATAGTCTTGCGAAGAGTTGTGAGATGTCTGCTTGT	51	YTAKKYSLAKSCEMSAC	2
YEVTYSGTMSSLSRRHC	2	0.00136		ATGACTGGGAGTGTTAGGTATTTGAATTCTTGGAAGTTGGTGCCGAATTGT	51	YTGSVRYLNSWKLVPNC	2
YEVVRSLQLCKSIMVSC	2	0.00136		ATGACTGTGATGAGGTATAATACGGAGTCGGCGGTTCATTAGCGGAATTGT	51	YTVMRYNTESAVH+RNC	2
YEYK+CIKYNR+VLDHC	2	0.00136		ATGACTGTGGGGTGTAGTCATGCTGTTACTCTTAAGTCGAAGACTAGTTGT	51	YTVGCSHAVTLKSKTSC	2
YEYKS+DDELVKWNAKC	2	0.00136		ATGACTGTTGTGTAGCCGTTGAAGCGTTATAGTAGGTTTGTGACTAGTTGT	51	YTVV+PLKRYSRFVTSC	2
YFCCCKNSKRDKVTQVC	2	0.00136		ATGACTTATCGTATTAAGCATATGTATGATATGGAGCAGAGTCATCGTTGT	51	YTYRIKHMYDMEQSHRC	2
YFDLCHVVDNEFGLGCC	2	0.00136		ATGACTTATTGTAATGTGTTGAGTTGTTGTATTATTGCGTTTTCGTTGTGT	51	YTYCNVLSCCIIAFSLC	2
YFGKVKPWRHS+RRASC	2	0.00136		ATGACTTTGACGTTGTGTGCTCGGAAGGATACTGATAATTAGAATGCTTGT	51	YTLTLCARKDTDN+NAC	2
YFHLEERSDQYWIKE+C	2	0.00136		ATGAGGAAGCATTCGAGTGCTACGTAGCGGAAGAGGAATCCGAATACGTGT	51	YRKHSSAT+RKRNPNTC	2
YFLDKHYCKVFG+SCHC	2	0.00136		ATGAGGAAGCGGTAGATTCCGACTTGTATGTGTATGAGTGAGTTGAATTGT	51	YRKR+IPTCMCMSELNC	2
YFM+QMPTVGMPLRVLC	2	0.00136		ATGAGGAAGCGTCTGTGTAAGGGTCGTGCTTGGGAGTTTGATATGATGTGT	51	YRKRLCKGRAWEFDMMC	2
YFMKQGMDTSWDHH+RC	2	0.00136		ATGAGGAATGATAAGGTTTTGAAGACGTAGGAGTGGGCTTGTTGGAAGTGT	51	YRNDKVLKT+EWACWKC	2
YFNDGTQLMTLMQLQIC	2	0.00136		ATGAGGAATGGTGAGCATGTTATTGTGAAGTGGAAGAAGATGAAGATGTGT	51	YRNGEHVIVKWKKMKMC	2
YFNKSQNGACIGDRTDC	2	0.00136		ATGAGGAATTCTTGGACGCTGGGTAGGAAGTAGTTTCGGTAGCGTCATTGT	51	YRNSWTLGRK+FR+RHC	2
YFPNRKLNAPELPDTRC	2	0.00136		ATGAGGAATTGTTGGTTGGCTGAGAATTAGCAGAAGGATGGTAGGAAGTGT	51	YRNCWLAEN+QKDGRKC	2
YFQRDDICRKELTNASC	2	0.00136		ATGAGGACGAATACGGATACGAATCGGGGGTGTAATCGTGAGTATCCTTGT	51	YRTNTDTNRGCNREYPC	2
YFQVHTSYMKTLIRRHC	2	0.00136		ATGAGGACTCCGAATAATAATAGGAGGAGGAAGTTTTCGAAGACGCATTGT	51	YRTPNNNRRRKFSKTHC	2
YFTFNSMKRLAMENSRC	2	0.00136		ATGAGGACTTTGCGGTGGACTTATGGTTGTTAGCGGAAGATTCAGACTTGT	51	YRTLRWTYGC+RKIQTC	2
YFTYFVINIVSTHDNLC	2	0.00136		ATGAGGAGGACTATGAGTATGGGGCTGATTAATGTTCAGTAGAATAGGTGT	51	YRRTMSMGLINVQ+NRC	2
YFVIELSHRSWK+NRMC	2	0.00136		ATGAGGAGGGATTGTAGGTCTATGAATGGTGCTGATCGTATTCGTGGTTGT	51	YRRDCRSMNGADRIRGC	2
YFYENICMEEER+SQNC	2	0.00136		ATGAGGAGGGCGAATAATCAGTTTCGGAATCCTACGCGGAAGCGGACTTGT	51	YRRANNQFRNPTRKRTC	2
YFYMKCGKILISTNVDC	2	0.00136		ATGAGGAGTAGGAAGATGGAGTGTTCGCAGAGTCGTCTTGCTATGTATTGT	51	YRSRKMECSQSRLAMYC	2
YFYVYQIFPS+TMMNYC	2	0.00136		ATGAGGAGTGATCGGAATAAGAGGATGAAGGGTACTTCTAATCTGGCGTGT	51	YRSDRNKRMKGTSNLAC	2
YG+SVKCFLRQAASGSC	2	0.00136		ATGAGGAGTGTTAAGTGTGTTCATGTGTAGAGTGATGTGGTTCGGGTGTGT	51	YRSVKCVHV+SDVVRVC	2
YGAHMR+SFV+KILCDC	2	0.00136		ATGAGGATGAATACTGGTAAGCCTTGGATTATGATTAGTGTGACGTGTTGT	51	YRMNTGKPWIMISVTCC	2
YGAQRTGRYRQLYNDTC	2	0.00136		ATGAGGATGACTGTTTTGGGTCGTATGATGCGTTGGTATGCGAGGAGTTGT	51	YRMTVLGRMMRWYARSC	2
YGAYALSILEISNTDVC	2	0.00136		ATGAGGATGATTAAGCTTATTAGGAGTCGGATTAGTCGTGAGCATGATTGT	51	YRMIKLIRSRISREHDC	2
YGCGDGHKYI+RTLYMC	2	0.00136		ATGAGGATGCATTAGTATGAGAGTAAGCTTGGGTATTGTGAGCGTGATTGT	51	YRMH+YESKLGYCERDC	2
YGCKAIEVNDKRTDIMC	2	0.00136		ATGAGGATGCGTTCTTAGAATCTTACGGATAATTTGCATCGGTATGCTTGT	51	YRMRS+NLTDNLHRYAC	2
YGCKVVLQVVHENNEWC	2	0.00136		ATGAGGATGTCGAATGCGTGTCCTTAGAGTCAGGATAGGTAGAGTGAGTGT	51	YRMSNACP+SQDR+SEC	2
YGCTHPDVIY+LRRHNC	2	0.00136		ATGAGGATGTCTTGTAATTATGATGGTGGTTGTAAGGGGTGTCATCTGTGT	51	YRMSCNYDGGCKGCHLC	2
YGDDDQPIVFP+TEGVC	2	0.00136		ATGAGGATTCGTTTGGAGTATAGGCAGGCGTGGAAGAGTGTGACTACTTGT	51	YRIRLEYRQAWKSVTTC	2
YGDQTL+V+SVYMWIQC	2	0.00136		ATGAGGCATCATCAGGTGTGTAGTCAGGCTACTCCTCTGGAGATGCCGTGT	51	YRHHQVCSQATPLEMPC	2
YGED+MNTKFKNKILNC	2	0.00136		ATGAGGCATTATTCGGAGGATACTCGTCGGAATTGTACTGCGCATACTTGT	51	YRHYSEDTRRNCTAHTC	2
YGFLMTEDSHDH+YKSC	2	0.00136		ATGAGGCATTGTAAGTATTAGTGGTATCAGAAGCGTGATATTGATAATTGT	51	YRHCKY+WYQKRDIDNC	2
YGFYRPNAE+RNQTNPC	2	0.00136		ATGAGGCCTACTTGGGAGTGGCTTGAGGAGTCGTGTACTAAGCTGTATTGT	51	YRPTWEWLEESCTKLYC	2
YGGCQR+NTIDIVHCFC	2	0.00136		ATGAGGCGTGGTAAGACGTTTAGTACGAATATTAATAAGCAGAATCTTTGT	51	YRRGKTFSTNINKQNLC	2
YGGHSRASYARKYQTNC	2	0.00136		ATGAGGCGTGTTCAGGAGAAGCATTTGCAGCATGGTATTATTGAGAGGTGT	51	YRRVQEKHLQHGIIERC	2
YGGRDR+ANLQGRHNFC	2	0.00136		ATGAGGCGTGTTTTTAAGATGTATAAGCTGACGCCGCCGTAGCTTACTTGT	51	YRRVFKMYKLTPP+LTC	2
YGGTSSNTRLGMHSRFC	2	0.00136		ATGAGGCTTTGGTAGCTTATGGTGATGCGGAGGTCTACTGGTAATATTTGT	51	YRLW+LMVMRRSTGNIC	2
YGHDSGE++VTSTVSHC	2	0.00136		ATGAGGGAGGGTCGTGTTTAGGTGAGTTGGAAGCATGCGCCTACGTATTGT	51	YREGRV+VSWKHAPTYC	2
YGHGWQRQQGLCDNGNC	2	0.00136		ATGAGGGAGTCTAATGCGGTGGTGAAGGTTAATATTAATTGTAAGTAGTGT	51	YRESNAVVKVNINCK+C	2
YGHKIKSYNVFMNQGTC	2	0.00136		ATGAGGGATAAGATTAATTATGAGGATAAGAAGTGTTGTCGGTAGAGGTGT	51	YRDKINYEDKKCCR+RC	2
YGHTAADTLRCETTHVC	2	0.00136		ATGAGGGATAATAATGGGACTAATATGATGACTTTGAATAATGTTCGGTGT	51	YRDNNGTNMMTLNNVRC	2
YGI+PEQYCCRKNVMWC	2	0.00136		ATGAGGGCGAGGCATATGGGTGGTGCGATGGTTTTTTGGATGATTCGTTGT	51	YRARHMGGAMVFWMIRC	2
YGIDCRRCSAVESHLMC	2	0.00136		ATGAGGGCGTCTAATTGTCGTAATGCTAAGGGGACGAATAATGCGCTGTGT	51	YRASNCRNAKGTNNALC	2
YGIF+AGDMWNSV+YFC	2	0.00136		ATGAGGGCTAAGTGTAGGCAGAATTATGTGGATAAGTTGGAGAATCCTTGT	51	YRAKCRQNYVDKLENPC	2
YGILEH+SIVNEQLMHC	2	0.00136		ATGAGGGGTAATAGTTTGTCGGGTAAGGTTACGAAGTTTGAGCTGTAGTGT	51	YRGNSLSGKVTKFEL+C	2
YGITMTRSGDDM+TYRC	2	0.00136		ATGAGGGGTCAGGATATGCCTCATCCGTGGGTGCTGACGCATCGGTGTTGT	51	YRGQDMPHPWVLTHRCC	2
YGKQVWSFYTFDHCNGC	2	0.00136		ATGAGGGTTACGGTTTATTAGTTTATTAGTTGTCGGCCGTAGTGGTCGTGT	51	YRVTVY+FISCRP+WSC	2
YGKRGVDQQLTISCAYC	2	0.00136		ATGAGGTAGAGGATGATGAGTAAGTTTAGTTTGAGGCATCTGAGTCCTTGT	51	YR+RMMSKFSLRHLSPC	2
YGLCMTSISSKEM+ALC	2	0.00136		ATGAGGTAGAGTACTGCTACGCGGATGCTGTATCAGCTGAGTGTTTCGTGT	51	YR+STATRMLYQLSVSC	2
YGNCCVFVWCGQVSPHC	2	0.00136		ATGAGGTAGCAGCAGTATCAGTGTCTTGTGGGTAGGTGGCATAGGTGGTGT	51	YR+QQYQCLVGRWHRWC	2
YGNINSCSI+CTISYLC	2	0.00136		ATGAGGTAGTTGAATGATCATCAGAATAATCATTAGTGGGTTTCTACGTGT	51	YR+LNDHQNNH+WVSTC	2
YGNKLNIQKRMYSSYIC	2	0.00136		ATGAGGTATACGATGACTAGTAATTATGGGGTTGTGCTTACTAAGTGTTGT	51	YRYTMTSNYGVVLTKCC	2
YGNSWNEST+EAQDLLC	2	0.00136		ATGAGGTATATTTAGAGGTAGTTGGAGAGGGTTTGGTATGTGATTTAGTGT	51	YRYI+R+LERVWYVI+C	2
YGPD+SLITKMAMI+GC	2	0.00136		ATGAGGTATCGTATGCATAATGGGTGGCAGACTTATATTCCTGCGACGTGT	51	YRYRMHNGWQTYIPATC	2
YGRARYDLNDCI+KDAC	2	0.00136		ATGAGGTATGGTAGGATTAAGCATAGTAATGTGCTTGCTGATTAGTCGTGT	51	YRYGRIKHSNVLAD+SC	2
YGRCRIRDGAMSNKKLC	2	0.00136		ATGAGGTATTAGACTAATTGGAATCAGCAGAGTTATTAGGTGTAGAGGTGT	51	YRY+TNWNQQSY+V+RC	2
YGRFDCS+KQQYQRMEC	2	0.00136		ATGAGGTATTATAGTGGGTAGGCTTTGAATTGGAGGCTGTATGATTATTGT	51	YRYYSG+ALNWRLYDYC	2
YGRLDTLHVQVVSFTRC	2	0.00136		ATGAGGTCTAGGAGGAGGTTGAATAGTGGGGAGACTATTGTTGAGAAGTGT	51	YRSRRRLNSGETIVEKC	2
YGRRVHVMINRRADSHC	2	0.00136		ATGAGGTCTTGTGATAATGAGATTCGTGGGAGTATGCCTAAGAATGATTGT	51	YRSCDNEIRGSMPKNDC	2
YGRSDKKYMLLNCQRRC	2	0.00136		ATGAGGTGGAAGGTTAAGCTGCATAAGACGACGAGGCATCGTAAGTGTTGT	51	YRWKVKLHKTTRHRKCC	2
YGSDLITGRESPKMTVC	2	0.00136		ATGAGGTGGGTTTTGGTGGAGCTGTTGATGGTTGGGGATAGTTGTAGGTGT	51	YRWVLVELLMVGDSCRC	2
YGSLNGETNQRRVKATC	2	0.00136		ATGAGGTGGTGGTGTTTGGTTCGTCATCAGCCGAGTCATTCGGAGGAGTGT	51	YRWWCLVRHQPSHSEEC	2
YGSTIHRNDLTYGRKQC	2	0.00136		ATGAGGTGTAAGAATGATTGTGGTTAGCTTGTTTATAATGAGAGGTCTTGT	51	YRCKNDCG+LVYNERSC	2
YGTMLQSKEKLQSYEHC	2	0.00136		ATGAGGTGTAATTATAGTAGGAGGAGGGATGGTGCGAAGGCTGGTATTTGT	51	YRCNYSRRRDGAKAGIC	2
YGTTNCK+RDNMNNTKC	2	0.00136		ATGAGGTGTGCTAATATGTGTATTTGGAGGTGGTGGTATAATCAGCAGTGT	51	YRCANMCIWRWWYNQQC	2
YGVKADNYSHMF+TWLC	2	0.00136		ATGAGGTGTGGGGCTAAGAATGAGCTGCATTTTTTGAGGTATGCTAGGTGT	51	YRCGAKNELHFLRYARC	2
YGVLWNNGEIDIVC+RC	2	0.00136		ATGAGGTGTTATTATTGGCTGTGTGAGTAGTATTGTATGGTTAAGGCTTGT	51	YRCYYWLCE+YCMVKAC	2
YGVQEIWYYFACNPHNC	2	0.00136		ATGAGGTGTTGGGATGATTAGATGTGGGATTAGTGGCTTATTATTGAGTGT	51	YRCWDD+MWD+WLIIEC	2
YGVRWSSGFMNPRDDHC	2	0.00136		ATGAGGTTGACGTGGAAGAATAGGCGTGTGTGGCCTCAGAGTGATCGGTGT	51	YRLTWKNRRVWPQSDRC	2
YGVSVMIAKE+LYGINC	2	0.00136		ATGAGGTTTAGGAATTCGAAGAAGAGTGATGGGATGAGTTGTGGTAAGTGT	51	YRFRNSKKSDGMSCGKC	2
YGVYSVTKHSECWYHSC	2	0.00136		ATGAGGTTTAGTTGTTATAAGAGGGCGCATTGGTTTTATTTTCATGAGTGT	51	YRFSCYKRAHWFYFHEC	2
YGWGTGPLWKRYLAKPC	2	0.00136		ATGAGGTTTGTTATTGGTCATATGGAGAAGGATAGGAGTACTTGGTGTTGT	51	YRFVIGHMEKDRSTWCC	2
YGYSY+GYYETIKMMDC	2	0.00136		ATGAGTAAGAATTTGGGTGATAGTAATCCTCATGGGCGGCATGAGTCTTGT	51	YSKNLGDSNPHGRHESC	2
YHCLKTFFNNKKDKYKC	2	0.00136		ATGAGTAAGACTTAGGATGCTGGTAGGCAGTATAGTCAGGCGTAGGTTTGT	51	YSKT+DAGRQYSQA+VC	2
YHDKILVCKSNEQYIRC	2	0.00136		ATGAGTAAGAGTAAGACTCATTAGATGGATCTGGCGAGTTAGCATATTTGT	51	YSKSKTH+MDLAS+HIC	2
YHDNFPQASATLH+SAC	2	0.00136		ATGAGTAAGATGAATAAGGATGCTATGAATGGGCTTCCGCATGTGAATTGT	51	YSKMNKDAMNGLPHVNC	2
YHDYNVVASTRTQEIRC	2	0.00136		ATGAGTAAGCATACTAGGTGGACGTTGTGGATTGATGAGCTGACTAATTGT	51	YSKHTRWTLWIDELTNC	2
YHEP+RKRNGVEYLVHC	2	0.00136		ATGAGTAAGGATCATGCGTAGCTGTTGTGGGAGGTGTGGACTAGTATGTGT	51	YSKDHA+LLWEVWTSMC	2
YHETK+KKL+HEDYALC	2	0.00136		ATGAGTAAGGGGCTTAATAATGCGAATAGTAATAGGCTTGAGATGTGGTGT	51	YSKGLNNANSNRLEMWC	2
YHGTWLYAKNANVHKPC	2	0.00136		ATGAGTAAGGTGGGGCAGAAGATTAGGACTTATGTGAATTAGCAGACTTGT	51	YSKVGQKIRTYVN+QTC	2
YHH+LDSICHIPHCCVC	2	0.00136		ATGAGTAAGTATAGGCTGGGGCTTCCGGCTACGTGTTGTCTTATTATGTGT	51	YSKYRLGLPATCCLIMC	2
YHHDSRCA+NIRTGHDC	2	0.00136		ATGAGTAAGTATGTGCGTGATCATTATTATATGGAGTATAAGAAGGGTTGT	51	YSKYVRDHYYMEYKKGC	2
YHKCTKNNLINKYGDNC	2	0.00136		ATGAGTAAGTATTTTGTTAGGCTGGAGCAGGTGACGGCGATTATTCTGTGT	51	YSKYFVRLEQVTAIILC	2
YHKFKEKRRKHMMLTLC	2	0.00136		ATGAGTAATAAGCAGAGTCCGCATTAGTCTATTATGAATAGTTGGAGGTGT	51	YSNKQSPH+SIMNSWRC	2
YHKGGEGSSRQRKVLQC	2	0.00136		ATGAGTAATCCGACTGTGTAGATGTAGGATCTTAATGAGCGGTAGGAGTGT	51	YSNPTV+M+DLNER+EC	2
YHLG+LRCETHLEFLFC	2	0.00136		ATGAGTAATGATGTGTATTGTCCGCAGAGGTTTAGGTGGGATAGGTCTTGT	51	YSNDVYCPQRFRWDRSC	2
YHLM+DKSVHLEQ+RLC	2	0.00136		ATGAGTACGAAGGTGCTGCTGAATTCTGTGAAGCAGGAGACGAATGATTGT	51	YSTKVLLNSVKQETNDC	2
YHMHESVRMYMYSLFTC	2	0.00136		ATGAGTACGATGCAGGGGTATATGGCGTCTGATCATTATCTGACTGATTGT	51	YSTMQGYMASDHYLTDC	2
YHNMH+SKIDYTWYGAC	2	0.00136		ATGAGTACGGATATGATGAGTATTGTTTGGATGAGTTATAATCCGATGTGT	51	YSTDMMSIVWMSYNPMC	2
YHNVIDE+GENNQVAMC	2	0.00136		ATGAGTAGGAATTTTTAGGAGTAGTATTAGATGGGTTGGAATGAGGAGTGT	51	YSRNF+E+Y+MGWNEEC	2
YHPRVNRSTANYKMQYC	2	0.00136		ATGAGTAGGCGTGCTGTTTGGGCTAGGAGGAATGCTAGTTCTTTGATTTGT	51	YSRRAVWARRNASSLIC	2
YHRT+SYPDYQ++LKEC	2	0.00136		ATGAGTAGGGATCGTGTGAGGGTGCTGGGTGCGTGTACGTAGAGGCATTGT	51	YSRDRVRVLGACT+RHC	2
YHRVKTGAHQEDLPRSC	2	0.00136		ATGAGTAGTAATGGTGAGTATTAGGCTAGGTTGTTTATGCTGGATACTTGT	51	YSSNGEY+ARLFMLDTC	2
YHSCEERYVFSHLTLEC	2	0.00136		ATGAGTATGAATCAGGTTATTTAGGTTTCTTTTAGGATGATTGCGCAGTGT	51	YSMNQVI+VSFRMIAQC	2
YHSGATR+CKFVYVMMC	2	0.00136		ATGAGTATGACGAAGTATCAGAAGATTAGTCATAGGTCTCATACGACGTGT	51	YSMTKYQKISHRSHTTC	2
YHSM+RPMITFEPMRYC	2	0.00136		ATGAGTATGCTGAATGGGGGGTAGGAGATTAATAATACTACGAAGAGTTGT	51	YSMLNGG+EINNTTKSC	2
YHSMKHRKKMYIKIGHC	2	0.00136		ATGAGTATGTAGCCGGATAAGATTTATTAGGAGCGTTATATTGGTTGTTGT	51	YSM+PDKIY+ERYIGCC	2
YHSQSRFRLVLRNKKEC	2	0.00136		ATGAGTATTAAGTATAGGATGAGGTGGATGTCGCATGAGAGGATTGTGTGT	51	YSIKYRMRWMSHERIVC	2
YHSRYYGRSKFTVLGYC	2	0.00136		ATGAGTATTGAGATTCCTCCGAGGACGTGGAATAATAGGGATAGGAATTGT	51	YSIEIPPRTWNNRDRNC	2
YHTCSYSLL+TLTSVEC	2	0.00136		ATGAGTATTTATAAGGAGGTGAATATGGAGCAGAATTATTTTGTGAGGTGT	51	YSIYKEVNMEQNYFVRC	2
YHVGIFAYMVSMDREMC	2	0.00136		ATGAGTCAGCGTTGTCAGATTTGGAATAGGGGGTTGAAGATTTCTCCTTGT	51	YSQRCQIWNRGLKISPC	2
YHVKTNM+ALERPMHNC	2	0.00136		ATGAGTCCGTTGAATTCTAAGACTACGTTTTTTATGAATAGGACGGCTTGT	51	YSPLNSKTTFFMNRTAC	2
YHVRRFVGECVRKMEFC	2	0.00136		ATGAGTCGGTGGAAGCATAAGATGATGTTTAATGGTCTGCAGGTGACGTGT	51	YSRWKHKMMFNGLQVTC	2
YHYALSSPHRR+THNIC	2	0.00136		ATGAGTCGTCGGGGGTGGAAGTCGAGGAGGTAGCCTAATAATACTAGTTGT	51	YSRRGWKSRR+PNNTSC	2
YHYNIRS+IIPGTPRFC	2	0.00136		ATGAGTGAGCAGGATTATAAGGATTCTATTTTGTTGCTTTCTAATGTTTGT	51	YSEQDYKDSILLLSNVC	2
YHYWPTDGNKDKNMSYC	2	0.00136		ATGAGTGAGCATACTAGGTATGTGGATACGTAGATGTATTATGATGAGTGT	51	YSEHTRYVDT+MYYDEC	2
YI+KNKHYCNDGSDNHC	2	0.00136		ATGAGTGAGCATTGTTATAAGAATAATGCTGTGTAGTGGCAGATTAATTGT	51	YSEHCYKNNAV+WQINC	2
YIAFNSGNRKLFKRRSC	2	0.00136		ATGAGTGAGTCGAGTCTGCGGATGACTGCTGAGTCGGTGAAGAAGTTGTGT	51	YSESSLRMTAESVKKLC	2
YICHQRSQYEKGTQRNC	2	0.00136		ATGAGTGATAAGACTACGTAGCCGTATACGAATAAGGAGTCGTAGTGTTGT	51	YSDKTT+PYTNKES+CC	2
YIDISYLCRRKKNLRRC	2	0.00136		ATGAGTGATAAGGATATTCGGTTTTTTAGTCATTCGGAGGGGCTTGCTTGT	51	YSDKDIRFFSHSEGLAC	2
YIDLGKIKRSKETLKYC	2	0.00136		ATGAGTGATGAGAGGAATGCGTATCGTGATGTGAAGATTGAGCCGCAGTGT	51	YSDERNAYRDVKIEPQC	2
YIDNTKL+KKGSYMRKC	2	0.00136		ATGAGTGATGAGATTCCTGTGGGTACTAATGATTGTGTTACTGGGAATTGT	51	YSDEIPVGTNDCVTGNC	2
YIEA+VKHAIVWAGNWC	2	0.00136		ATGAGTGATGTTAGGGTTGAGGATGGTAGGGAGCTTAAGATTTGGGTGTGT	51	YSDVRVEDGRELKIWVC	2
YIENNY+SLHGLYINLC	2	0.00136		ATGAGTGCTATGGAGAAGTCTTATAGTACGAGGTTGAGGACTATGTGTTGT	51	YSAMEKSYSTRLRTMCC	2
YIEWLECGERYVTWTAC	2	0.00136		ATGAGTGGTAAGCGTGTTTTTAGTATTAAGTGTAGTGCGATTCAGGATTGT	51	YSGKRVFSIKCSAIQDC	2
YIFKEGVNVY+GKWSAC	2	0.00136		ATGAGTGGTGAGAGGATTTGTCATAAGTCGGATCAGTTGTTTACTTATTGT	51	YSGERICHKSDQLFTYC	2
YIFLIFIRLAGDIFNCC	2	0.00136		ATGAGTGTGTATTCTATTCATGGTATGGATCATCTGGAGAAGTAGATTTGT	51	YSVYSIHGMDHLEK+IC	2
YIFNNYSWKNQKDTYLC	2	0.00136		ATGAGTGTTATGAGGGATAATAGGTGGTGTCGGATTAATCCTCCGCGTTGT	51	YSVMRDNRWCRINPPRC	2
YIFRRVSVG+SMRERDC	2	0.00136		ATGAGTTAGGTGTATTGGAATGGGGTTAATAATTGTAAGCATACTGAGTGT	51	YS+VYWNGVNNCKHTEC	2
YIG+NLNGASVFELSFC	2	0.00136		ATGAGTTAGTATATTTATGCGCATCCTGCGAGTGGTCAGGATGATTATTGT	51	YS+YIYAHPASGQDDYC	2
YIGCLVSCGNVKTNDMC	2	0.00136		ATGAGTTATAATGCTAATTATCCGCGTACTAAGTCGCTTACGACGGTTTGT	51	YSYNANYPRTKSLTTVC	2
YIGDNSSKKWDIRNTKC	2	0.00136		ATGAGTTATACGGCTGGGAAGCTTTTTAGGAGGTGTGATTTGTTGTGGTGT	51	YSYTAGKLFRRCDLLWC	2
YIGGLLIVNLRGGCRGC	2	0.00136		ATGAGTTATATGTTTGTGTATTAGGGTGTTCGTAAGGAGCAGTCGGTGTGT	51	YSYMFVY+GVRKEQSVC	2
YIIGRLANPEKWTKVLC	2	0.00136		ATGAGTTATTGGGTTCGTCGTCGTACGCCTTGTAATTCTCATGCTCTTTGT	51	YSYWVRRRTPCNSHALC	2
YIILWDIYEVVGRSRRC	2	0.00136		ATGAGTTATTGGTCGTAGACGTAGCCGTATGCTAAGAAGCCGAGTACTTGT	51	YSYWS+T+PYAKKPSTC	2
YIIWSSEFRLKL+MDKC	2	0.00136		ATGAGTTCTGAGCGTTAGGGTGGGCAGCTTTAGAGTAGGTAGTATTGT	48	YSSER+GGQL+SR+YC	2
YIKDPNWNLRLV+MCSC	2	0.00136		ATGAGTTGTAAGTTTTGGTTGAAGACTGAGCCGTTGATGTTTAGGAGTTGT	51	YSCKFWLKTEPLMFRSC	2
YIKEHSLI+YIFRVSIC	2	0.00136		ATGAGTTTGTTGATGTGTGATCTGGAGAATGAGGTTTAGGATAGTACGTGT	51	YSLLMCDLENEV+DSTC	2
YIKGSWFKLHNTYTVRC	2	0.00136		ATGAGTTTTGTGGTGGAGCTTTTTATGAGGAGGTGGAGTATTGTGAGGTGT	51	YSFVVELFMRRWSIVRC	2
YIKLIQKMINGFPIKLC	2	0.00136		ATGATGAAGAAGGATCAGAAGCTGCCTATGAAGCATTAGCCTAGTTCGTGT	51	YMKKDQKLPMKH+PSSC	2
YIKRDSQGII+EWSSYC	2	0.00136		ATGATGAAGACTAGTAAGTTTTATAATAAGGGGAATTAGAGTCTTGCGTGT	51	YMKTSKFYNKGN+SLAC	2
YIKSRKPLDRGNTYPMC	2	0.00136		ATGATGAATAATAATGGGGTTTATGGTAGTGGGAATACGATGCGGAGGTGT	51	YMNNNGVYGSGNTMRRC	2
YIKTNAFCICACKPQGC	2	0.00136		ATGATGAATTAGATGATTGTGGGTTGTGATTTTCAGAAGACGGAGAGTTGT	51	YMN+MIVGCDFQKTESC	2
YILAKQNWNKQGTVTKC	2	0.00136		ATGATGAATTGGGATCAGGTTAAGGTTTATTATTTGGAGAATGATCTGTGT	51	YMNWDQVKVYYLENDLC	2
YILESESTMSFKLDAYC	2	0.00136		ATGATGACGCAGTTGAATCCTTGGCTTTGGTTGTTTCTTGATAAGGATTGT	51	YMTQLNPWLWLFLDKDC	2
YILKMSA+G+DGEERSC	2	0.00136		ATGATGACGCCTCAGTATAAGTAGATTAAGGGGTGTTTGGTGTAGTCGTGT	51	YMTPQYK+IKGCLV+SC	2
YILTSPKSEIITRLYIC	2	0.00136		ATGATGACGGAGACGAGTATGTGGTATTGTATGTATACTAAGTGTAAGTGT	51	YMTETSMWYCMYTKCKC	2
YILVELAMSVKGFNKTC	2	0.00136		ATGATGACGTATAGTAAGTAGGGTTATACGCGGGCTCATCCGGGGTTGTGT	51	YMTYSK+GYTRAHPGLC	2
YIMTARGKMHWSVTMNC	2	0.00136		ATGATGACTGATTATGAGGGGGCTTTGGCGGATGAGTTTATTGGGCCGTGT	51	YMTDYEGALADEFIGPC	2
YINDNNTDNLHRALHFC	2	0.00136		ATGATGAGTAGGAGTTTGAAGTATAAGCATATGTATAAGAGGAATTATTGT	51	YMSRSLKYKHMYKRNYC	2
YINDPSNVYNANEERNC	2	0.00136		ATGATGAGTCATCATGTTAGTTTTAGTCATGTTCCGTATTATTTGAGTTGT	51	YMSHHVSFSHVPYYLSC	2
YINF+RGSRHC+NLRTC	2	0.00136		ATGATGAGTCATTAGCGTGGGAATGCTCAGAGGCTGTGGTAGTGGTTTTGT	51	YMSH+RGNAQRLW+WFC	2
YINGSKVLLYLASKSEC	2	0.00136		ATGATGATGACTTTTTTGTCGCTTGAGACGGTGCAGCAGAATCCTGATTGT	51	YMMTFLSLETVQQNPDC	2
YINIEATMR+RLNLLRC	2	0.00136		ATGATGATGATGCCGAGGTAGCCTTAGACGACTTTGTCGCTTACGTAGTGT	51	YMMMPR+P+TTLSLT+C	2
YINPMLSCSRNYGITLC	2	0.00136		ATGATGATTAAGTTTAGTAAGGAGTGTATTATGCCTGTGCAGTATGATTGT	51	YMIKFSKECIMPVQYDC	2
YINRQFWHVMEAEKMKC	2	0.00136		ATGATGATTACTCGGGATAATACTTCGCATGATCAGGGTAAGGCGGATTGT	51	YMITRDNTSHDQGKADC	2
YIPNDNGASVLTLTDPC	2	0.00136		ATGATGCAGCATAGGGTGCATAAGGTTCTTATTGAGATGCAGTATAAGTGT	51	YMQHRVHKVLIEMQYKC	2
YIQTCVWTITVYRLKKC	2	0.00136		ATGATGCAGGCTTGTTATAATATGACGTGTTCTACTATTGATACGCATTGT	51	YMQACYNMTCSTIDTHC	2
YIRGGQLCNQSTIV+RC	2	0.00136		ATGATGCAGGGTGCTGTGTGTAAGGATCAGATTGATTGTGATATTATTTGT	51	YMQGAVCKDQIDCDIIC	2
YIRTTNMYVI+KSTGKC	2	0.00136		ATGATGCCGCAGAGGAAGATGAGTTGTCGTATGTATCATTTGGGGCTTTGT	51	YMPQRKMSCRMYHLGLC	2
YIRVHHGLFMDMSHRSC	2	0.00136		ATGATGCCTGCTGCTAAGAGTGCTAATACTATGACGCAGAAGTCGCATTGT	51	YMPAAKSANTMTQKSHC	2
YITHPQITSWRRGKSQC	2	0.00136		ATGATGCCTTCGGGGCGGCCGTGGCTGCAGACTGGGCAGTGTACTATTTGT	51	YMPSGRPWLQTGQCTIC	2
YITKIIHKALY+WSNNC	2	0.00136		ATGATGCGGAGGTTTAGTAATCTTTAGGGGAAGGTTGAGACGATGCCGTGT	51	YMRRFSNL+GKVETMPC	2
YITPKS+NNSSLLSKDC	2	0.00136		ATGATGCTGTAGACGAAGCCGCTTACTAAGATGGAGGCGGAGTGTACGTGT	51	YML+TKPLTKMEAECTC	2
YITRWCRSFESCGTKCC	2	0.00136		ATGATGCTTAAGATGGAGGATGATAATAGGGCTATTAGGCAGGTTACTTGT	51	YMLKMEDDNRAIRQVTC	2
YITYLWMRYLPFHLPFC	2	0.00136		ATGATGGAGGAGAAGCTGAAGATGCCGAAGCAGCATACTCATTAGCAGTGT	51	YMEEKLKMPKQHTH+QC	2
YIVSDRWCAPGSCYCSC	2	0.00136		ATGATGGAGTGGAGGAAGACGGATCCGATTAGGGCGAGTAAGTGTGTTTGT	51	YMEWRKTDPIRASKCVC	2
YIVSNTGQLPNSKI+LC	2	0.00136		ATGATGGATACGGTGTATAGGCATGTTAAGCGTAATCAGAATAAGTATTGT	51	YMDTVYRHVKRNQNKYC	2
YIVVFCVNKTRIWTLKC	2	0.00136		ATGATGGATGAGTGTTATGCTAGGTGTTGTCCGGGGGGTAGTAGTGAGTGT	51	YMDECYARCCPGGSSEC	2
YIW+MVRRPTPRMVWRC	2	0.00136		ATGATGGATGCGTTGAAGAATAAGTGGAAGGCTATTCGTATGATTCATTGT	51	YMDALKNKWKAIRMIHC	2
YIWGWMTTYPDIVRR+C	2	0.00136		ATGATGGATTAGATGCCGATTGAGCTGAATAGTCCGGTGTGGTCTACGTGT	51	YMD+MPIELNSPVWSTC	2
YIYE+CKRMMNRSLNEC	2	0.00136		ATGATGGGTACTGAGATGCGTATTCGGCCGGGGTGTGCGGTGTTTTGTTGT	51	YMGTEMRIRPGCAVFCC	2
YIYGWDGNEMNFSLQGC	2	0.00136		ATGATGGGTAGTATGATTAGTGATAGTATGTTGTGGAATGGTATGAAGTGT	51	YMGSMISDSMLWNGMKC	2
YIYSVRMKNYAIEKIYC	2	0.00136		ATGATGGTGAGGACGGCTGCGCATAGGTATGATGGTCCGAGTAGTCATTGT	51	YMVRTAAHRYDGPSSHC	2
YK+MRLKTKASTGNYGC	2	0.00136		ATGATGGTTTATACTAAGTATTTTATTGATACTGAGTGGTCTGCGCGTTGT	51	YMVYTKYFIDTEWSARC	2
YKAATNQKWRDGSVHIC	2	0.00136		ATGATGTAGATGAGTTGTATGTATTAGAGTGATTGTGTGAATAAGTTGTGT	51	YM+MSCMY+SDCVNKLC	2
YKAIRENKIQCKDTTYC	2	0.00136		ATGATGTAGCCGGCTTAGACGGGGAGTATGGAGCAGCCTTATCAGTAGTGT	51	YM+PA+TGSMEQPYQ+C	2
YKANDILKLQNQSKRAC	2	0.00136		ATGATGTAGGGGGAGGAGCATTATGTTATTAGGGTGAATAGTATTTATTGT	51	YM+GEEHYVIRVNSIYC	2
YKD+HE+FDSQSSEFMC	2	0.00136		ATGATGTAGTAGCATCATGATCAGGGGATGAATGTTGGTCGGCGGATTTGT	51	YM++HHDQGMNVGRRIC	2
YKDKWNNNRMHDKSELC	2	0.00136		ATGATGTATAGTGATTTGGTTCATGATAAGGAGAATGCGTCTCGGAAGTGT	51	YMYSDLVHDKENASRKC	2
YKDR+SNIICHRVNIAC	2	0.00136		ATGATGTCTAAGATGCAGGATAAGAGTACTGATGCTTATAGGCATGGTTGT	51	YMSKMQDKSTDAYRHGC	2
YKEMDVL+FNTENGVWC	2	0.00136		ATGATGTGTAAGTAGGAGAGTGATATGGTTGTTAAGTATTTGAATTGGTGT	51	YMCK+ESDMVVKYLNWC	2
YKEPCKNWDLMSSVSRC	2	0.00136		ATGATGTGTATTAGGATTTATAATAGTAAGATTAGGCAGATTAATGCTTGT	51	YMCIRIYNSKIRQINAC	2
YKFVNYRLFASVESWYC	2	0.00136		ATGATGTGTGGTAATTATCAGGAGCCGATGACTGTTAGTAAGGATATGTGT	51	YMCGNYQEPMTVSKDMC	2
YKGDEDRHTSLYLSQAC	2	0.00136		ATGATGTGTTCTTGGCGTACGAGGTCGAAGGGTGATAGGACGGTTAGGTGT	51	YMCSWRTRSKGDRTVRC	2
YKGRESVSSMRNLFRSC	2	0.00136		ATGATTAAGACTAATGCGTTTTGTATTTGTGCTTGTAAGCCGCAGGGGTGT	51	YIKTNAFCICACKPQGC	2
YKGRSATCHK+YRPPNC	2	0.00136		ATGATTAAGAGTCGGAAGCCTCTGGATAGGGGGAATACTTATCCGATGTGT	51	YIKSRKPLDRGNTYPMC	2
YKGSDLQKKRDSVYWPC	2	0.00136		ATGATTAAGCGGGATAGTCAGGGTATTATTTAGGAGTGGAGTAGTTATTGT	51	YIKRDSQGII+EWSSYC	2
YKGSNKEKT+GTDKNWC	2	0.00136		ATGATTAAGCTGATTCAGAAGATGATTAATGGGTTTCCGATTAAGTTGTGT	51	YIKLIQKMINGFPIKLC	2
YKHDL+GWLYSYWVRSC	2	0.00136		ATGATTAAGGAGCATAGTCTGATTTAGTATATTTTTCGTGTGAGTATTTGT	51	YIKEHSLI+YIFRVSIC	2
YKI+TRKNQVTFKLSNC	2	0.00136		ATGATTAAGGATCCTAATTGGAATCTTAGGCTTGTGTAGATGTGTTCGTGT	51	YIKDPNWNLRLV+MCSC	2
YKIKTFKPADST+RE+C	2	0.00136		ATGATTAAGGGTAGTTGGTTTAAGCTGCATAATACGTATACTGTTCGTTGT	51	YIKGSWFKLHNTYTVRC	2
YKIRRSVNDDWAMWCTC	2	0.00136		ATGATTAATATTGAGGCTACGATGAGGTAGAGGTTGAATCTGTTGAGGTGT	51	YINIEATMR+RLNLLRC	2
YKISTGGN+KDRKIRRC	2	0.00136		ATGATTAATCCGATGCTGTCTTGTTCTCGTAATTATGGTATTACGTTGTGT	51	YINPMLSCSRNYGITLC	2
YKIYEDLRTDLIYEQFC	2	0.00136		ATGATTAATCGGCAGTTTTGGCATGTTATGGAGGCGGAGAAGATGAAGTGT	51	YINRQFWHVMEAEKMKC	2
YKKCCEFS+SRKRQYSC	2	0.00136		ATGATTAATGATAATAATACGGATAATCTGCATCGGGCTCTGCATTTTTGT	51	YINDNNTDNLHRALHFC	2
YKKIAWN+GCIKSHL+C	2	0.00136		ATGATTAATGATCCTTCGAATGTTTATAATGCTAATGAGGAGCGTAATTGT	51	YINDPSNVYNANEERNC	2
YKKIQTLLTMSPRNKDC	2	0.00136		ATGATTAATGGTAGTAAGGTTTTGTTGTATTTGGCGTCGAAGAGTGAGTGT	51	YINGSKVLLYLASKSEC	2
YKKMRDALSRPLNKRIC	2	0.00136		ATGATTAATTTTTAGAGGGGGTCGAGGCATTGTTAGAATCTTAGGACTTGT	51	YINF+RGSRHC+NLRTC	2
YKKSRDKTR+HSHVMYC	2	0.00136		ATGATTACGAAGATTATTCATAAGGCGCTGTATTAGTGGTCGAATAATTGT	51	YITKIIHKALY+WSNNC	2
YKKTDNEHTGGKTSSSC	2	0.00136		ATGATTACGCATCCTCAGATTACTAGTTGGCGGCGTGGTAAGAGTCAGTGT	51	YITHPQITSWRRGKSQC	2
YKLAKVTFFTTSQSTFC	2	0.00136		ATGATTACGCCTAAGAGTTAGAATAATTCTTCGCTGTTGTCTAAGGATTGT	51	YITPKS+NNSSLLSKDC	2
YKLFGYKIRAV+NMWRC	2	0.00136		ATGATTACGTATTTGTGGATGAGGTATTTGCCGTTTCATTTGCCTTTTTGT	51	YITYLWMRYLPFHLPFC	2
YKLIRTNHFYNEFCSAC	2	0.00136		ATGATTACTAGGTGGTGTCGTAGTTTTGAGAGTTGTGGTACTAAGTGTTGT	51	YITRWCRSFESCGTKCC	2
YKLKWLRWVGFTSNLSC	2	0.00136		ATGATTAGGGTGCATCATGGGTTGTTTATGGATATGAGTCATAGGAGTTGT	51	YIRVHHGLFMDMSHRSC	2
YKLNCHYKQITFLCWSC	2	0.00136		ATGATTATGACGGCGCGTGGGAAGATGCATTGGTCGGTTACTATGAATTGT	51	YIMTARGKMHWSVTMNC	2
YKLNKNIRQTLCLRQWC	2	0.00136		ATGATTATTGGGCGGCTTGCTAATCCGGAGAAGTGGACGAAGGTGTTGTGT	51	YIIGRLANPEKWTKVLC	2
YKLNWKVMRVNNVDNHC	2	0.00136		ATGATTATTTGGTCGAGTGAGTTTAGGTTGAAGCTTTAGATGGATAAGTGT	51	YIIWSSEFRLKL+MDKC	2
YKLSSGKSN+CMGIYYC	2	0.00136		ATGATTATTTTGTGGGATATTTATGAGGTGGTTGGTAGGAGTCGTAGGTGT	51	YIILWDIYEVVGRSRRC	2
YKLVYNVTCVVENYVCC	2	0.00136		ATGATTCAGACTTGTGTTTGGACGATTACTGTGTATAGGTTGAAGAAGTGT	51	YIQTCVWTITVYRLKKC	2
YKLY*SLIQKLNNDTHC	2	0.00136		ATGATTCCTAATGATAATGGTGCGTCTGTGTTGACGCTTACTGATCCGTGT	51	YIPNDNGASVLTLTDPC	2
YKMLIKNESIDDIKPAC	2	0.00136		ATGATTCGGACTACTAATATGTATGTGATTTAGAAGAGTACGGGTAAGTGT	51	YIRTTNMYVI+KSTGKC	2
YKMNDDDDRLTLMLDGC	2	0.00136		ATGATTCGTGGTGGGCAGTTGTGTAATCAGAGTACGATTGTGTAGAGGTGT	51	YIRGGQLCNQSTIV+RC	2
YKMNHNTHHILNSNNMC	2	0.00136		ATGATTCTGAAGATGAGTGCTTAGGGGTAGGATGGTGAGGAGAGGAGTTGT	51	YILKMSA+G+DGEERSC	2
YKN+FWSSKLAKTTKMC	2	0.00136		ATGATTGAGAATAATTATTAGTCGTTGCATGGGCTGTATATTAATCTGTGT	51	YIENNY+SLHGLYINLC	2
YKN+TKDNNIRIGHMNC	2	0.00136		ATGATTGAGGCTTAGGTTAAGCATGCTATTGTTTGGGCTGGTAATTGGTGT	51	YIEA+VKHAIVWAGNWC	2
YKNESRYGALCLEMQKC	2	0.00136		ATGATTGAGTGGCTGGAGTGTGGTGAGAGGTATGTTACGTGGACGGCGTGT	51	YIEWLECGERYVTWTAC	2
YKNGAKKSRKKKQKSHC	2	0.00136		ATGATTGATAATACTAAGCTGTAGAAGAAGGGTAGTTATATGAGGAAGTGT	51	YIDNTKL+KKGSYMRKC	2
YKNGCPIHAVCAHGGSC	2	0.00136		ATGATTGATATTAGTTATTTGTGTAGGCGTAAGAAGAATCTGAGGAGGTGT	51	YIDISYLCRRKKNLRRC	2
YKNGNKLSNNKT+KVSC	2	0.00136		ATGATTGATCTGGGGAAGATTAAGAGGAGTAAGGAGACGCTTAAGTATTGT	51	YIDLGKIKRSKETLKYC	2
YKNPN+HCKGRNAQTKC	2	0.00136		ATGATTGCGTTTAATTCGGGTAATAGGAAGCTGTTTAAGCGTAGGTCGTGT	51	YIAFNSGNRKLFKRRSC	2
YKNQYCRVS+HLMRNNC	2	0.00136		ATGATTGGTGATAATAGTTCGAAGAAGTGGGATATTCGTAATACGAAGTGT	51	YIGDNSSKKWDIRNTKC	2
YKNYFARSEQGIIWFGC	2	0.00136		ATGATTGGTGGGCTGTTGATTGTGAATCTTAGGGGGGGGTGTCGGGGGTGT	51	YIGGLLIVNLRGGCRGC	2
YKNYFDPGTGRWRFYCC	2	0.00136		ATGATTGGTTAGAATCTGAATGGGGCTAGTGTGTTTGAGCTTTCGTTTTGT	51	YIG+NLNGASVFELSFC	2
YKQK+HDAKKLRKYWNC	2	0.00136		ATGATTGGTTGTCTGGTGAGTTGTGGTAATGTTAAGACGAATGATATGTGT	51	YIGCLVSCGNVKTNDMC	2
YKQKMNDTMKWSSWTMC	2	0.00136		ATGATTGTGAGTAATACTGGTCAGTTGCCGAATAGTAAGATTTAGCTGTGT	51	YIVSNTGQLPNSKI+LC	2
YKQKQPNEDRPKANVCC	2	0.00136		ATGATTGTTGTGTTTTGTGTTAATAAGACTAGGATTTGGACGCTTAAGTGT	51	YIVVFCVNKTRIWTLKC	2
YKRGKKKDQDEVWYANC	2	0.00136		ATGATTGTTTCGGATAGGTGGTGTGCGCCTGGGAGTTGTTATTGTAGTTGT	51	YIVSDRWCAPGSCYCSC	2
YKRHNDCDGSY+SLSKC	2	0.00136		ATGATTTAGAAGAATAAGCATTATTGTAATGATGGTTCTGATAATCATTGT	51	YI+KNKHYCNDGSDNHC	2
YKRKMHGSMNKIQYSAC	2	0.00136		ATGATTTATGAGTAGTGTAAGAGGATGATGAATAGGAGTTTGAATGAGTGT	51	YIYE+CKRMMNRSLNEC	2
YKRKNLSRH+EHKNTWC	2	0.00136		ATGATTTATGGTTGGGATGGTAATGAGATGAATTTTAGTTTGCAGGGTTGT	51	YIYGWDGNEMNFSLQGC	2
YKSINSTSVGHKFLGKC	2	0.00136		ATGATTTATTCTGTGAGGATGAAGAATTATGCTATTGAGAAGATTTATTGT	51	YIYSVRMKNYAIEKIYC	2
YKSKLAYIHDIHIGREC	2	0.00136		ATGATTTGGGGTTGGATGACTACGTATCCGGATATTGTGCGTAGGTAGTGT	51	YIWGWMTTYPDIVRR+C	2
YKSQWPSQKNRLCKQSC	2	0.00136		ATGATTTGGTAGATGGTGCGGAGGCCTACTCCGCGTATGGTTTGGAGGTGT	51	YIW+MVRRPTPRMVWRC	2
YKSRLLRLGVING+GLC	2	0.00136		ATGATTTGTCATCAGCGGTCTCAGTATGAGAAGGGGACGCAGAGGAATTGT	51	YICHQRSQYEKGTQRNC	2
YKSSAYCAIGMYAFENC	2	0.00136		ATGATTTTGACGTCGCCTAAGTCTGAGATTATTACTAGGTTGTATATTTGT	51	YILTSPKSEIITRLYIC	2
YKSYTF+DQKVENNGTC	2	0.00136		ATGATTTTGGAGAGTGAGAGTACGATGAGTTTTAAGTTGGATGCGTATTGT	51	YILESESTMSFKLDAYC	2
YKTA+HNAFMVLGTSKC	2	0.00136		ATGATTTTGGCGAAGCAGAATTGGAATAAGCAGGGTACTGTTACTAAGTGT	51	YILAKQNWNKQGTVTKC	2
YKTDTKVRNQADPTCRC	2	0.00136		ATGATTTTGGTGGAGTTGGCGATGAGTGTGAAGGGTTTTAATAAGACTTGT	51	YILVELAMSVKGFNKTC	2
YKTGNTQGRLLGGNSNC	2	0.00136		ATGATTTTTAAGGAGGGTGTTAATGTGTATTAGGGTAAGTGGTCTGCGTGT	51	YIFKEGVNVY+GKWSAC	2
YKTRQKHKERLIFMMTC	2	0.00136		ATGATTTTTAATAATTATTCGTGGAAGAATCAGAAGGATACTTATCTGTGT	51	YIFNNYSWKNQKDTYLC	2
YKTY+TDQESNEHSMNC	2	0.00136		ATGATTTTTAGGAGGGTTAGTGTTGGTTAGAGTATGCGTGAGAGGGATTGT	51	YIFRRVSVG+SMRERDC	2
YKVR+KRWSPTYNSNMC	2	0.00136		ATGATTTTTTTGATTTTTATTAGGTTGGCTGGGGATATTTTTAATTGTTGT	51	YIFLIFIRLAGDIFNCC	2
YKVVSKHYVK+MSGQVC	2	0.00136		ATGCAGAAGCCTAATAATTCTACTAATATTAAGACGCAGAAGTAGTAGTGT	51	YQKPNNSTNIKTQK++C	2
YKW++ATGVN+SSMPMC	2	0.00136		ATGCAGAAGGAGAAGTAGCAGTGTTTGGCTTGGACTCATCATGTGTATTGT	51	YQKEK+QCLAWTHHVYC	2
YKWLNDHLNKCYFMKNC	2	0.00136		ATGCAGAAGTCGGTTAAGACGAATAATCAGTAGCCGGAGGAGGTTGATTGT	51	YQKSVKTNNQ+PEEVDC	2
YKWNATWTKRLIAMRGC	2	0.00136		ATGCAGAAGTTGGAGGAGTATAAGTAGACGACGGCTGTGACGTCGAGTTGT	51	YQKLEEYK+TTAVTSSC	2
YKWSSLQKVEMARNHVC	2	0.00136		ATGCAGAAGTTGTGTTGGCGGATTTCGATTTATAGGGATTAGGAGTGTTGT	51	YQKLCWRISIYRD+ECC	2
YKY+DHRNRPLVVTTKC	2	0.00136		ATGCAGAATACGTCTTCTCGGTGGTCTAATAAGCAGCCGAAGGATAAGTGT	51	YQNTSSRWSNKQPKDKC	2
YKYNVKKHCKNDGGMTC	2	0.00136		ATGCAGAATAGGACTTGTTCGATTAATGATACGGGTGGTTTGGGTATTTGT	51	YQNRTCSINDTGGLGIC	2
YKYRDW+RV+CLMNSCC	2	0.00136		ATGCAGAATTAGCATCATAAGCGTAGGGAGAGTGATCCGTATGGTCAGTGT	51	YQN+HHKRRESDPYGQC	2
YL+RNIIDARRNK+IDC	2	0.00136		ATGCAGAATTAGGGTTCTGTTGATGAGCTGGGTGGTAATGCGAGGTGTTGT	51	YQN+GSVDELGGNARCC	2
YLACGRNWTNGC+YDRC	2	0.00136		ATGCAGAATTATGATGGTGAGAGTGATATTTGTCTTCAGGTGATTCGGTGT	51	YQNYDGESDICLQVIRC	2
YLADG+++GKLQ+YAKC	2	0.00136		ATGCAGACGAAGAATAGTCAGAGTTATACGATGGTTTGGTATTCTGAGTGT	51	YQTKNSQSYTMVWYSEC	2
YLAKHEWPGPTQIHPSC	2	0.00136		ATGCAGACGGAGAAGCGTCATTCTGTTAAGGTGTTGAATGGGCAGGCTTGT	51	YQTEKRHSVKVLNGQAC	2
YLCKWSSFVGSVQVGYC	2	0.00136		ATGCAGACGGTGAATGGTTAGGGTGAGTGTTGTCAGCCTAGGGCTTAGTGT	51	YQTVNG+GECCQPRA+C	2
YLCNVAECQNIYFKISC	2	0.00136		ATGCAGACTATTGTTTTGACGAATATTCCTTAGACGTCGTGTCCGAAGTGT	51	YQTIVLTNIP+TSCPKC	2
YLCYMNVLCIPQTMFLC	2	0.00136		ATGCAGAGGAAGAGTATTATGGCGAGGCGTAGTAAGGCGAATGAGTAGTGT	51	YQRKSIMARRSKANE+C	2
YLDI+DDSNLKGVSLPC	2	0.00136		ATGCAGAGGACTAAGGATGCTCTTAAGCATAATGTTTATATGCATGAGTGT	51	YQRTKDALKHNVYMHEC	2
YLDNSLWSR+CHNA+MC	2	0.00136		ATGCAGAGGCATAATGTTGATCATAAGCTTAATCTTACGAAGCATATTTGT	51	YQRHNVDHKLNLTKHIC	2
YLDSEERNDDMVSPMEC	2	0.00136		ATGCAGAGGGATAAGAAGGCTAGGACTATGTGTAAGAGGAAGTGTAATTGT	51	YQRDKKARTMCKRKCNC	2
YLDTCAKSHKPVTR+VC	2	0.00136		ATGCAGAGTAATAGTGTTAAGGAGTCGCAGCATTATTTGGTGTGGGAGTGT	51	YQSNSVKESQHYLVWEC	2
YLER+TAHKNTEHFDKC	2	0.00136		ATGCAGATGACGCTGTGTCGGAGGTGTCGGGAGAAGAGGCATACGGTGTGT	51	YQMTLCRRCREKRHTVC	2
YLEVHGGTMDTDKKSKC	2	0.00136		ATGCAGATGGCTAATAATAGTGTTAATGTTGGTACTTGGCGGCGTGATTGT	51	YQMANNSVNVGTWRRDC	2
YLFLGNERPD+DLTTAC	2	0.00136		ATGCAGATTCATTGTTGTTCTACGGAGTAGGTTTAGTGTGTTCAGATTTGT	51	YQIHCCSTE+V+CVQIC	2
YLG+NKESMMNTEVQKC	2	0.00136		ATGCAGATTGTGGAGCAGAAGCCGACGAAGCAGGCTAAGAATACTGATTGT	51	YQIVEQKPTKQAKNTDC	2
YLGCYRMCNCSSLTNTC	2	0.00136		ATGCAGATTTATAATAATCCTCAGAATGTTAGTATTTATACTCAGAAGTGT	51	YQIYNNPQNVSIYTQKC	2
YLGESNAD+NSNGLDLC	2	0.00136		ATGCAGCATACGATGAATACGAATATGTTTGTTAAGACGTAGCGGGATTGT	51	YQHTMNTNMFVKT+RDC	2
YLGNEKKPPPKTKLA+C	2	0.00136		ATGCAGCATCGTAGGACTCCGCGGTGGAGTTTTCCTGGTCAGCATAAGTGT	51	YQHRRTPRWSFPGQHKC	2
YLGQVTMMMYKRVVMNC	2	0.00136		ATGCAGCGTTGGAAGGATCGTTTTCATACGCAGCATTAGAATACTTGGTGT	51	YQRWKDRFHTQH+NTWC	2
YLGVSCLGSVR+SNSAC	2	0.00136		ATGCAGGAGCATCTGGGTAGTAGGGTGATGCAGAGGTGTGGGTAGGTGTGT	51	YQEHLGSRVMQRCG+VC	2
YLGWELANTSRHSIQMC	2	0.00136		ATGCAGGTGAAGGATAATGAGATGTTTTCGTAGGAGGGGCAGTCTAAGTGT	51	YQVKDNEMFS+EGQSKC	2
YLGYHHYLTWWSNAKNC	2	0.00136		ATGCAGGTGAATTGGTGTTCTGATCCTTGGAATAATGTGATTCCGTGGTGT	51	YQVNWCSDPWNNVIPWC	2
YLHDI+RPGT+AMK+NC	2	0.00136		ATGCAGTAGATGAGTGATATGGAGTTTGTGAGTGCTACTGTGAAGCTTTGT	51	YQ+MSDMEFVSATVKLC	2
YLHEGTYDVKSKHSNAC	2	0.00136		ATGCAGTATAAGGCGGGGCAGATGCCGTAGTATTCTCATTATATTCGGTGT	51	YQYKAGQMP+YSHYIRC	2
YLHMDCKSVYMATVIPC	2	0.00136		ATGCAGTATGAGGAGTAGAAGAAGAGTCGGCATCAGCGTTATGAGCCTTGT	51	YQYEE+KKSRHQRYEPC	2
YLIKRFSV+EELEDVQC	2	0.00136		ATGCAGTCGATTGGGCAGATTTCTCTTAGTGCGAGGTGTACGCCGCAGTGT	51	YQSIGQISLSARCTPQC	2
YLISTSGTE+STF+NSC	2	0.00136		ATGCAGTGGTATCTTTTTTGGTATGTGAAGAAGCGTCGGTTTGTGTTGTGT	51	YQWYLFWYVKKRRFVLC	2
YLIYNSRWR+MTYGIRC	2	0.00136		ATGCAGTGTTATCTTCAGACTAATGCTAAGAATGGTATGACGATTACTTGT	51	YQCYLQTNAKNGMTITC	2
YLIYQYLKKAPSMCKLC	2	0.00136		ATGCAGTTGATGACTTAGGTGGGGTATGGTGAGTTTTAGCATGTTGAGTGT	51	YQLMT+VGYGEF+HVEC	2
YLKIRIL+KEDGIGVLC	2	0.00136		ATGCAGTTGTTGTCTTAGACTAGTTAGAGGAGTAGGCAGCAGTTTGATTGT	51	YQLLS+TS+RSRQQFDC	2
YLKRTVWQRSMHNHNDC	2	0.00136		ATGCATAAGGGTGGTGAGGGTAGTAGTCGGCAGAGGAAGGTGTTGCAGTGT	51	YHKGGEGSSRQRKVLQC	2
YLKS+YHKIK+QQAIVC	2	0.00136		ATGCATAAGTGTACTAAGAATAATCTTATTAATAAGTATGGGGATAATTGT	51	YHKCTKNNLINKYGDNC	2
YLKWKRSSVCLFKRIIC	2	0.00136		ATGCATAAGTTTAAGGAGAAGAGGAGGAAGCATATGATGCTGACGTTGTGT	51	YHKFKEKRRKHMMLTLC	2
YLLIYW+MLEYAVWCDC	2	0.00136		ATGCATAATATGCATTAGAGTAAGATTGATTATACGTGGTATGGTGCTTGT	51	YHNMH+SKIDYTWYGAC	2
YLLNRLNNTGTYKNEEC	2	0.00136		ATGCATAATGTGATTGATGAGTAGGGTGAGAATAATCAGGTGGCTATGTGT	51	YHNVIDE+GENNQVAMC	2
YLLQ+TNYVT+MKST+C	2	0.00136		ATGCATACTTGTTCGTATAGTCTTCTGTAGACTCTGACTAGTGTTGAGTGT	51	YHTCSYSLL+TLTSVEC	2
YLLVKIYAV+AWKLLIC	2	0.00136		ATGCATAGGACTTAGAGTTATCCGGATTATCAGTAGTAGCTTAAGGAGTGT	51	YHRT+SYPDYQ++LKEC	2
YLLVWG+KIDWTYYTVC	2	0.00136		ATGCATAGGGTGAAGACGGGGGCGCATCAGGAGGATCTGCCGCGTTCTTGT	51	YHRVKTGAHQEDLPRSC	2
YLLYHKDCRGNAM+NRC	2	0.00136		ATGCATAGTAGGTATTATGGTAGGAGTAAGTTTACGGTTTTGGGGTATTGT	51	YHSRYYGRSKFTVLGYC	2
YLMQRDLDVHKNKMNRC	2	0.00136		ATGCATAGTATGAAGCATCGTAAGAAGATGTATATTAAGATTGGGCATTGT	51	YHSMKHRKKMYIKIGHC	2
YLMSECLFKVNVLSTRC	2	0.00136		ATGCATAGTCAGTCGCGGTTTCGTCTTGTTTTGCGTAATAAGAAGGAGTGT	51	YHSQSRFRLVLRNKKEC	2
YLNGMLNKMVNLLYSTC	2	0.00136		ATGCATAGTGGTGCTACGCGTTAGTGTAAGTTTGTGTATGTTATGATGTGT	51	YHSGATR+CKFVYVMMC	2
YLNKFDL+EAAYCAVSC	2	0.00136		ATGCATATGCATGAGAGTGTTAGGATGTATATGTATTCGTTGTTTACGTGT	51	YHMHESVRMYMYSLFTC	2
YLNLGESSTKKYKTD+C	2	0.00136		ATGCATCATGATAGTAGGTGTGCGTAGAATATTCGGACGGGGCATGATTGT	51	YHHDSRCA+NIRTGHDC	2
YLNNLMHSSMYRARRHC	2	0.00136		ATGCATCATTAGCTGGATTCTATTTGTCATATTCCGCATTGTTGTGTTTGT	51	YHH+LDSICHIPHCCVC	2
YLNRVNDVENLDVKACC	2	0.00136		ATGCATCCGCGTGTGAATAGGTCGACGGCGAATTATAAGATGCAGTATTGT	51	YHPRVNRSTANYKMQYC	2
YLNSQDTIDKKQEL+WC	2	0.00136		ATGCATCTGATGTAGGATAAGTCTGTGCATCTGGAGCAGTAGCGGTTGTGT	51	YHLM+DKSVHLEQ+RLC	2
YLPIMAYLKVARNTHLC	2	0.00136		ATGCATCTTGGTTAGCTGCGGTGTGAGACTCATCTGGAGTTTTTGTTTTGT	51	YHLG+LRCETHLEFLFC	2
YLQCKASASK+VRTLEC	2	0.00136		ATGCATGAGACGAAGTAGAAGAAGCTGTAGCATGAGGATTATGCGCTTTGT	51	YHETK+KKL+HEDYALC	2
YLREELESSTKDRTSNC	2	0.00136		ATGCATGAGCCGTAGCGTAAGCGGAATGGGGTTGAGTATTTGGTGCATTGT	51	YHEP+RKRNGVEYLVHC	2
YLREN+RANWSKHAHEC	2	0.00136		ATGCATGATAAGATTCTTGTGTGTAAGAGTAATGAGCAGTATATTAGGTGT	51	YHDKILVCKSNEQYIRC	2
YLRIRDNDTGCQRNLCC	2	0.00136		ATGCATGATAATTTTCCGCAGGCTAGTGCTACTCTTCATTAGAGTGCGTGT	51	YHDNFPQASATLH+SAC	2
YLRMDRVQQNQNLNQGC	2	0.00136		ATGCATGATTATAATGTTGTTGCGAGTACGCGGACTCAGGAGATTAGGTGT	51	YHDYNVVASTRTQEIRC	2
YLRSRTAPDHKMT+SPC	2	0.00136		ATGCATGGGACGTGGCTGTATGCTAAGAATGCGAATGTGCATAAGCCTTGT	51	YHGTWLYAKNANVHKPC	2
YLRTW+TRLTSDGATSC	2	0.00136		ATGCATGTTAAGACGAATATGTAGGCGTTGGAGAGGCCTATGCATAATTGT	51	YHVKTNM+ALERPMHNC	2
YLRVAWRNRRTYVLQLC	2	0.00136		ATGCATGTTAGGAGGTTTGTTGGTGAGTGTGTGAGGAAGATGGAGTTTTGT	51	YHVRRFVGECVRKMEFC	2
YLSAQNKQS+WTISY+C	2	0.00136		ATGCATGTTGGGATTTTTGCTTATATGGTTTCGATGGATCGTGAGATGTGT	51	YHVGIFAYMVSMDREMC	2
YLSEG+GCDPEFYDDVC	2	0.00136		ATGCATTATAATATTAGGTCGTAGATTATTCCGGGTACGCCGAGGTTTTGT	51	YHYNIRS+IIPGTPRFC	2
YLSEVASTTLCDA+KNC	2	0.00136		ATGCATTATGCGTTGAGTAGTCCACATCGGCGTTAGACTCATAATATTTGT	51	YHYALSSPHRR+THNIC	2
YLSKKYTTIVKRQASQC	2	0.00136		ATGCATTATTGGCCGACTGATGGGAATAAGGATAAGAATATGTCTTATTGT	51	YHYWPTDGNKDKNMSYC	2
YLSKWKRMTVKMMNSHC	2	0.00136		ATGCATTCGATGTAGAGGCCTATGATTACGTTTGAGCCTATGCGGTATTGT	51	YHSM+RPMITFEPMRYC	2
YLSMEIRMIAE+SMHRC	2	0.00136		ATGCATTCTTGTGAGGAGCGTTATGTTTTTAGTCATTTGACTTTGGAGTGT	51	YHSCEERYVFSHLTLEC	2
YLT+ANIVVTITVTIGC	2	0.00136		ATGCATTGTCTTAAGACTTTTTTCAATAATAAGAAGGATAAGTATAAGTGT	51	YHCLKTFFNNKKDKYKC	2
YLTGYWTVSVVHYMEWC	2	0.00136		ATGCCGAATAAGCGGAATGAGAGGTCTCAGCAGAAGTATGTTAAGTCTTGT	51	YPNKRNERSQQKYVKSC	2
YLTKTTMSKPYMRRTDC	2	0.00136		ATGCCGAATGAGATGGCTGAGACGACGAATTTGCGTACGCAGTAGAAGTGT	51	YPNEMAETTNLRTQ+KC	2
YLTSCGRGSFTLVLGFC	2	0.00136		ATGCCGAATGCGAATATTACGAAGGATCGGAAGTTGAGTAAGCCTTTGTGT	51	YPNANITKDRKLSKPLC	2
YLTSYPFSASARTERDC	2	0.00136		ATGCCGACGCCTCATGGGGCTTAGACGAATTATCGGCAGACTTGGAGTTGT	51	YPTPHGA+TNYRQTWSC	2
YLV+WVARCYNKYASVC	2	0.00136		ATGCCGACTACGAATGATAGTTATGATTGTCTGGGTCTTGAGATTGCGTGT	51	YPTTNDSYDCLGLEIAC	2
YLVNSLPQLMEAGFSNC	2	0.00136		ATGCCGAGGACTGAGACGGATTGTATGCGTAAGAGTCGGACGCAGACGTGT	51	YPRTETDCMRKSRTQTC	2
YLVYAY+NKIGLRRSTC	2	0.00136		ATGCCGATGCATGCGATTAATTGGTCGTAGCAGCTGGTTGAGCATTTGTGT	51	YPMHAINWS+QLVEHLC	2
YLWKNESSQQCQVWKWC	2	0.00136		ATGCCGATGCGTAAGACTTTTGCTGTTTAGGTTGGTACGTTGCTTAATTGT	51	YPMRKTFAV+VGTLLNC	2
YLYD+DVMMCKMGSWVC	2	0.00136		ATGCCGCAGACGGTTATTCGTTATAAGCTGATTTTTAGGAATCCTAGTTGT	51	YPQTVIRYKLIFRNPSC	2
YLYHNNL+TTTMSKSRC	2	0.00136		ATGCCGGAGGTGAATCAGATTAAGACTCAGATTACTACTGTTGAGGATTGT	51	YPEVNQIKTQITTVEDC	2
YM++HHDQGMNVGRRIC	2	0.00136		ATGCCGGATCGGATTTTTAAGCAGTTGTATAGGGTGAAGAGTGGGATGTGT	51	YPDRIFKQLYRVKSGMC	2
YM+GEEHYVIRVNSIYC	2	0.00136		ATGCCGGGGAATGAGATGTGGAAGAGTATTGATAGTGTGCTGTGGGGTTGT	51	YPGNEMWKSIDSVLWGC	2
YM+MSCMY+SDCVNKLC	2	0.00136		ATGCCGTCGACTTCTATGAAGTCGGGTCAGTTGGTTCCGTTGAATAATTGT	51	YPSTSMKSGQLVPLNNC	2
YM+PA+TGSMEQPYQ+C	2	0.00136		ATGCCGTCGGAGTGGTATATTATTACTTTGCATAATTAGAGGCAGCGTTGT	51	YPSEWYIITLHN+RQRC	2
YMCGNYQEPMTVSKDMC	2	0.00136		ATGCCGTCTGCTATTGATTTGTAGGAGAGGCTTAGGACTGAGCATAAGTGT	51	YPSAIDL+ERLRTEHKC	2
YMCIRIYNSKIRQINAC	2	0.00136		ATGCCGTGTAGGAATAATTGTCAGCGTGGTTGTCAGTATCATAAGGGTTGT	51	YPCRNNCQRGCQYHKGC	2
YMCK+ESDMVVKYLNWC	2	0.00136		ATGCCGTGTAGTAATTGGAAGAGTAAGCAGACGATGCGGATTCATTTTTGT	51	YPCSNWKSKQTMRIHFC	2
YMCSWRTRSKGDRTVRC	2	0.00136		ATGCCTAAGGATCATTTTAAGTGGCATCAGGTTACGAAGAGTTGTGGGTGT	51	YPKDHFKWHQVTKSCGC	2
YMD+MPIELNSPVWSTC	2	0.00136		ATGCCTAATTATATTAATTAGAATGATGATTAGATGTATATTGGTAAGTGT	51	YPNYIN+NDD+MYIGKC	2
YMDALKNKWKAIRMIHC	2	0.00136		ATGCCTAATTGGATTATTGAGATTGAGTGGGGTTTTACTACGAATGATTGT	51	YPNWIIEIEWGFTTNDC	2
YMDECYARCCPGGSSEC	2	0.00136		ATGCCTAGGTCGCAGCGTACGTGTTTTTCTGTGGCGCAGACGAAGCTGTGT	51	YPRSQRTCFSVAQTKLC	2
YMDTVYRHVKRNQNKYC	2	0.00136		ATGCCTATGGCGATTAAGAATTAGTCGTTGCAGCAGATTTATGCTGTGTGT	51	YPMAIKN+SLQQIYAVC	2
YMEEKLKMPKQHTH+QC	2	0.00136		ATGCCTCCGAATGTGGATTCTCTGTTTTAGACTTATTCGAAGCCTATTTGT	51	YPPNVDSLF+TYSKPIC	2
YMEWRKTDPIRASKCVC	2	0.00136		ATGCCTGGGATGGTGTAGCTGAGGGATGTGCAGAAGTATTCTAAGGCTTGT	51	YPGMV+LRDVQKYSKAC	2
YMGSMISDSMLWNGMKC	2	0.00136		ATGCCTGTGCTTGTGTATGAGAAGAGGCTTAATTAGACTTAGAGGGAGTGT	51	YPVLVYEKRLN+T+REC	2
YMGTEMRIRPGCAVFCC	2	0.00136		ATGCCTTCTAGTCAGACGGAGGGTTCTAAGATGAGGTGGTATAAGAGGTGT	51	YPSSQTEGSKMRWYKRC	2
YMIKFSKECIMPVQYDC	2	0.00136		ATGCCTTGGGATATGATGAAGGCTGCGTTGATGACTATGCGGCAGCTTTGT	51	YPWDMMKAALMTMRQLC	2
YMITRDNTSHDQGKADC	2	0.00136		ATGCGGAATCTGTAGATGAGTGGGCTGTCTAATAATTATCAGGAGCATTGT	51	YRNL+MSGLSNNYQEHC	2
YMKKDQKLPMKH+PSSC	2	0.00136		ATGCGGAATGATATTTCTCGTGGTGGGTAGAGTAAGAAGTGTACGTAGTGT	51	YRNDISRGG+SKKCT+C	2
YMKTSKFYNKGN+SLAC	2	0.00136		ATGCGGAGGAGGTAGGATGAGCAGCAGATGTATTCGGATGTGCCTAATTGT	51	YRRR+DEQQMYSDVPNC	2
YML+TKPLTKMEAECTC	2	0.00136		ATGCGGAGTAAGATGTGGACGCTTTTTCTTAAGCCGTGGGTGCAGGCTTGT	51	YRSKMWTLFLKPWVQAC	2
YMLKMEDDNRAIRQVTC	2	0.00136		ATGCGGATGGCGTTTTATAGTCATGTTATCACTTTGTGTGATTGGCGGTGT	51	YRMAFYSHVITLCDWRC	2
YMMMPR+P+TTLSLT+C	2	0.00136		ATGCGGCGTATTTGTAAGGGGCAGGGTGAGTGGAGTAAGATTATTGGTTGT	51	YRRICKGQGEWSKIIGC	2
YMMTFLSLETVQQNPDC	2	0.00136		ATGCGGCTGCCGCATCATAAGAGGAGTATGACTGGGGGTCCGGGGGTGTGT	51	YRLPHHKRSMTGGPGVC	2
YMN+MIVGCDFQKTESC	2	0.00136		ATGCGGGAGACGGTGTAGTTTTCGCATAAGTATTATCGTACGGATATTTGT	51	YRETV+FSHKYYRTDIC	2
YMNNNGVYGSGNTMRRC	2	0.00136		ATGCGGGGGTCGCCTCTGGAGCATAGGATTTAGGCGCATTATCGTTAGTGT	51	YRGSPLEHRI+AHYR+C	2
YMNWDQVKVYYLENDLC	2	0.00136		ATGCGGGTTTGGGAGAATGAGAATGTTAATGTGGCGGATGTGAAGTGGTGT	51	YRVWENENVNVADVKWC	2
YMPAAKSANTMTQKSHC	2	0.00136		ATGCGGTAGGATTAGCGTTGGAGGGTGAGGAGTGGTGAGAAGTTTCCGTGT	51	YR+D+RWRVRSGEKFPC	2
YMPQRKMSCRMYHLGLC	2	0.00136		ATGCGGTTGAATAAGTATATTCAGCCTGAGGAGGTGTTGCGTTTGAGGTGT	51	YRLNKYIQPEEVLRLRC	2
YMPSGRPWLQTGQCTIC	2	0.00136		ATGCGGTTTCTTTGTCGGAGTAAGATGAATATTATGGGTTAGAGTAATTGT	51	YRFLCRSKMNIMG+SNC	2
YMQACYNMTCSTIDTHC	2	0.00136		ATGCGTAAGGAGTTGAATAGTTCGATGGGGAGTAGGAATTATTAGTATTGT	51	YRKELNSSMGSRNY+YC	2
YMQGAVCKDQIDCDIIC	2	0.00136		ATGCGTAATAATAATTTTGGGATGCCTCGGAAGTTTCGGCAGTCGGCGTGT	51	YRNNNFGMPRKFRQSAC	2
YMQHRVHKVLIEMQYKC	2	0.00136		ATGCGTACGAATGATCGTAATGTTGGGACGTGGTATGAGCTTAAGGGTTGT	51	YRTNDRNVGTWYELKGC	2
YMRRFSNL+GKVETMPC	2	0.00136		ATGCGTAGTGAGATTCATAATGCTACGTAGCAGCATACGACGAGGGATTGT	51	YRSEIHNAT+QHTTRDC	2
YMSH+RGNAQRLW+WFC	2	0.00136		ATGCGTATGGTGGATTTTAAGTCGGGGACGCAGCTTAAGACGGAGTATTGT	51	YRMVDFKSGTQLKTEYC	2
YMSHHVSFSHVPYYLSC	2	0.00136		ATGCGTATTTTTAATAATTAGCCTGATTATGCGTAGGAGGATAGGTAGTGT	51	YRIFNN+PDYA+EDR+C	2
YMSKMQDKSTDAYRHGC	2	0.00136		ATGCGTCATAGGCATGTGAGGAAGAGTTTTACTTTTCCTACTTCTGCTTGT	51	YRHRHVRKSFTFPTSAC	2
YMSRSLKYKHMYKRNYC	2	0.00136		ATGCGTCGGGAGCAGGTGTAGTCGGTTTAGAATATGGATTCTAGGAAGTGT	51	YRREQV+SV+NMDSRKC	2
YMTDYEGALADEFIGPC	2	0.00136		ATGCGTCTGCGGAAGTGGAGTGGGAAGCGGTTTCAGATGACTGGGTAGTGT	51	YRLRKWSGKRFQMTG+C	2
YMTETSMWYCMYTKCKC	2	0.00136		ATGCGTGAGACTAGGGATGGGGGTAACAAGCGGGCTTAGCTGAATCTGTGT	51	YRETRDGGNKRA+LNLC	2
YMTPQYK+IKGCLV+SC	2	0.00136		ATGCGTGAGTATCAGACTAAGGATGAGAATGGTTCGGTTATGGCGTATTGT	51	YREYQTKDENGSVMAYC	2
YMTQLNPWLWLFLDKDC	2	0.00136		ATGCGTGGGATGAAGAAGTTTATTCATTTTAAGAATATGCCTTAGGTGTGT	51	YRGMKKFIHFKNMP+VC	2
YMTYSK+GYTRAHPGLC	2	0.00136		ATGCGTGTTCGTCTTCTTACGTCTGATTAGCTTTGGCCTCCGAAGAGGTGT	51	YRVRLLTSD+LWPPKRC	2
YMVRTAAHRYDGPSSHC	2	0.00136		ATGCGTTAGGAGTCTAATAGTCTTTATGCTCTGACGGCTCCTCTGAAGTGT	51	YR+ESNSLYALTAPLKC	2
YMVYTKYFIDTEWSARC	2	0.00136		ATGCGTTAGTAGAGGTATAATAATTTTGAGCTTATTAGTTGTAGTGAGTGT	51	YR++RYNNFELISCSEC	2
YMYSDLVHDKENASRKC	2	0.00136		ATGCGTTATGCCAAGCGTGTGGGTTAGATGAATGTTAGGCTGAATATTTGT	51	YRYAKRVG+MNVRLNIC	2
YN+DDKMVKIHMNTMDC	2	0.00136		ATGCTGAAGCGTACTGTGTGGCAGCGGAGTATGCATAATCATAATGATTGT	51	YLKRTVWQRSMHNHNDC	2
YN+DMQHVRICDINLCC	2	0.00136		ATGCTGAAGTCGTAGTATCATAAGATTAAGTAGCAGCAGGCGATTGTGTGT	51	YLKS+YHKIK+QQAIVC	2
YN+GLR+KQRHGWKRRC	2	0.00136		ATGCTGAATAAGTTTGATCTTTAGGAGGCTGCTTATTGTGCGGTGAGTTGT	51	YLNKFDL+EAAYCAVSC	2
YN+HASNSIAKKCMCCC	2	0.00136		ATGCTGAATAGGGTTAATGATGTGGAGAATTTGGATGTTAAGGCTTGTTGT	51	YLNRVNDVENLDVKACC	2
YN+RSINHEDNARHHTC	2	0.00136		ATGCTGAATGGGATGCTTAATAAGATGGTGAATTTGCTGTATTCTACTTGT	51	YLNGMLNKMVNLLYSTC	2
YNAECMYNWKTKGMVLC	2	0.00136		ATGCTGACTTCTTATCCTTTTAGTGCTTCGGCGCGTACTGAGAGGGATTGT	51	YLTSYPFSASARTERDC	2
YNAGYLHFTSYLMNFYC	2	0.00136		ATGCTGAGGTCTAGGACGGCGCCTGATCATAAGATGACTTAGAGTCCGTGT	51	YLRSRTAPDHKMT+SPC	2
YNAMT+QSLKNQLLPLC	2	0.00136		ATGCTGAGTATGGAGATTAGGATGATTGCGGAGTAGAGTATGCATCGGTGT	51	YLSMEIRMIAE+SMHRC	2
YNCAGML+IEPDSNIRC	2	0.00136		ATGCTGAGTGAGGTGGCGAGTACGACTTTGTGTGATGCGTAGAAGAATTGT	51	YLSEVASTTLCDA+KNC	2
YNCNK+GCLTLCVIREC	2	0.00136		ATGCTGCATATGGATTGTAAGAGTGTGTATATGGCGACTGTGATTCCGTGT	51	YLHMDCKSVYMATVIPC	2
YNCRLMNGWKWAARQVC	2	0.00136		ATGCTGCGGATGGATAGGGTTCAGCAGAATCAGAATCTGAATCAGGGGTGT	51	YLRMDRVQQNQNLNQGC	2
YNCTAVRMHYMCTASKC	2	0.00136		ATGCTGCGGGTTGCTTGGCGGAATCGTAGGACGTATGTGCTTCAGCTGTGT	51	YLRVAWRNRRTYVLQLC	2
YNCTGRWITCWNRMYSC	2	0.00136		ATGCTGCTTGTTTGGGGGTAGAAGATTGATTGGACTTATTATACTGTGTGT	51	YLLVWG+KIDWTYYTVC	2
YNCVKIVL+NENT+KSC	2	0.00136		ATGCTGGATAATAGTCTTTGGAGTAGGTAGTGTCATAATGCTTAGATGTGT	51	YLDNSLWSR+CHNA+MC	2
YND++LQFTSIVIKMVC	2	0.00136		ATGCTGGATACTTGTGCGAAGTCTCATAAGCCTGTGACGAGGTAGGTGTGT	51	YLDTCAKSHKPVTR+VC	2
YNDDGAKS+DGNGDIQC	2	0.00136		ATGCTGGATAGTGAGGAGCGGAATGATGATATGGTTAGTCCGATGGAGTGT	51	YLDSEERNDDMVSPMEC	2
YNDERMKRLVLMCSYHC	2	0.00136		ATGCTGGATATTTAGGATGATTCTAATTTGAAGGGTGTGAGTTTGCCTTGT	51	YLDI+DDSNLKGVSLPC	2
YNDEVGKCVDLILCEPC	2	0.00136		ATGCTGGCGGATGGGTAGTAGTAGGGTAAGCTGCAGTAGTATGCTAAGTGT	51	YLADG+++GKLQ+YAKC	2
YNECNRSLVKVDVKWRC	2	0.00136		ATGCTGGCGTGTGGTAGGAATTGGACTAATGGGTGTTAGTATGATCGGTGT	51	YLACGRNWTNGC+YDRC	2
YNEFAELGKDNEKKKNC	2	0.00136		ATGCTGGGGCAGGTTACTATGATGATGTATAAGCGGGTTGTTATGAATTGT	51	YLGQVTMMMYKRVVMNC	2
YNEITIELC	2	0.00136		ATGCTGGTGTAGTGGGTGGCGAGGTGTTATAATAAGTATGCGAGTGTGTGT	51	YLV+WVARCYNKYASVC	2
YNEYNYDYVSVYRYIGC	2	0.00136		ATGCTGTGTTATATGAATGTTCTTTGTATTCCTCAGACGATGTTTCTTTGT	51	YLCYMNVLCIPQTMFLC	2
YNFGAHSNPLYVLLTTC	2	0.00136		ATGCTGTTGATTTATTGGTAGATGCTTGAGTATGCGGTGTGGTGTGATTGT	51	YLLIYW+MLEYAVWCDC	2
YNGFNMWNEEN+RAAQC	2	0.00136		ATGCTTAATCTTGGTGAGTCGTCGACGAAGAAGTATAAGACGGATTAGTGT	51	YLNLGESSTKKYKTD+C	2
YNGGWWSRGV+CRNEMC	2	0.00136		ATGCTTACGTAGGCGAATATTGTGGTGACTATTACGGTGACGATTGGGTGT	51	YLT+ANIVVTITVTIGC	2
YNGI+TKPWMFYLNNLC	2	0.00136		ATGCTTACGTCTTGTGGGAGGGGGAGTTTTACGCTGGTGCTGGGGTTTTGT	51	YLTSCGRGSFTLVLGFC	2
YNGLHVTGLSTYVYVHC	2	0.00136		ATGCTTAGGGAGGAGTTGGAGAGTTCTACGAAGGATCGGACTAGTAATTGT	51	YLREELESSTKDRTSNC	2
YNGTMGNRA+FR+TNWC	2	0.00136		ATGCTTAGTGCGCAGAATAAGCAGTCTTAGTGGACTATTAGTTATTAGTGT	51	YLSAQNKQS+WTISY+C	2
YNGTRYYPPSPWKVNLC	2	0.00136		ATGCTTATTAAGCGTTTTAGTGTGTAGGAGGAGTTGGAGGATGTGCAGTGT	51	YLIKRFSV+EELEDVQC	2
YNHPVIMRWSSMCITNC	2	0.00136		ATGCTTATTTATAATTCGCGGTGGCGTTAGATGACGTATGGGATTCGTTGT	51	YLIYNSRWR+MTYGIRC	2
YNI+SNW++CSQMVFAC	2	0.00136		ATGCTTCATGAGGGTACGTATGATGTGAAGTCTAAGCATAGTAATGCGTGT	51	YLHEGTYDVKSKHSNAC	2
YNIR+FDCDGCKKNQKC	2	0.00136		ATGCTTGCGAAGCATGAGTGGCCTGGGCCGACGCAGATTCATCCGAGTTGT	51	YLAKHEWPGPTQIHPSC	2
YNISARDGLHEYCKNMC	2	0.00136		ATGCTTGGGAATGAGAAGAAGCCTCCTCCGAAGACGAAGCTTGCTTAGTGT	51	YLGNEKKPPPKTKLA+C	2
YNK+NNSDKNHMVINRC	2	0.00136		ATGCTTGGGTGTTATAGGATGTGTAATTGTTCTTCGCTGACGAATACTTGT	51	YLGCYRMCNCSSLTNTC	2
YNKAFVWMWIS+LRSNC	2	0.00136		ATGCTTGGTTATCATCATTATCTGACGTGGTGGTCGAATGCTAAGAATTGT	51	YLGYHHYLTWWSNAKNC	2
YNKIQKERDLMKNMARC	2	0.00136		ATGCTTGGTTGGGAGCTTGCGAATACGTCGCGGCATAGTATTCAGATGTGT	51	YLGWELANTSRHSIQMC	2
YNKMSTLMRK+RTK+MC	2	0.00136		ATGCTTTGGAAGAATGAGAGTAGTCAGCAGTGTCAGGTTTGGAAGTGGTGT	51	YLWKNESSQQCQVWKWC	2
YNKSKQWRMQSHMQETC	2	0.00136		ATGCTTTTGCAGTAGACGAATTATGTGACGTAGATGAAGAGTACGTAGTGT	51	YLLQ+TNYVT+MKST+C	2
YNKWNGK+VNIFSP+EC	2	0.00136		ATGCTTTTTCTGGGGAATGAGAGGCCGGATTAGGATCTTACTACGGCGTGT	51	YLFLGNERPD+DLTTAC	2
YNLARNRSSNKRENLQC	2	0.00136		ATGGAGAAGAGTGAGGGTAGGGATCCGAAGACTACTGTTCATCAGGCGTGT	51	YEKSEGRDPKTTVHQAC	2
YNLFDDCNEGQVRPKPC	2	0.00136		ATGGAGAAGATGAATTTGAGGTATTGTCATCTGCTTTATATTCAGTGGTGT	51	YEKMNLRYCHLLYIQWC	2
YNLTTAKPVLHTNMEEC	2	0.00136		ATGGAGAAGGATGGGTTGTGTAATATTCAGTTTGAGTCGGATTGTTGTTGT	51	YEKDGLCNIQFESDCCC	2
YNMCSKIYLERSSAFTC	2	0.00136		ATGGAGAAGTTGAATGTGTCGTAGAAGTTGCGTAATATTGAGCTGCCGTGT	51	YEKLNVS+KLRNIELPC	2
YNMFSKPEVYTLLTEYC	2	0.00136		ATGGAGAATAATTTTATGCCTAAGGGGGAGAGTGCTAATCAGGATCTTTGT	51	YENNFMPKGESANQDLC	2
YNNAWVASDEMVKSLHC	2	0.00136		ATGGAGAATAGTGAGTAGAAGGATCTGTGTCAGTAGTAGAAGGATCATTGT	51	YENSE+KDLCQ++KDHC	2
YNNDA+SDSDCD+DTYC	2	0.00136		ATGGAGAATCGGAAGTAGAAGAATATGGGTCAGTATGGTCTTGAGGAGTGT	51	YENRK+KNMGQYGLEEC	2
YNNIMKCNGVWDARIHC	2	0.00136		ATGGAGAATTGTCTGGATCATAATGCGCAGGTGAATGCTACTACGACTTGT	51	YENCLDHNAQVNATTTC	2
YNPSDGNATSCMMKTLC	2	0.00136		ATGGAGACGACTAGGGGTACTAAGAGGGTTTCTGATAATTATGGGATTTGT	51	YETTRGTKRVSDNYGIC	2
YNQKINRLGKYPRRPYC	2	0.00136		ATGGAGACGCATGAGAAGAAGCAGAATCAGGGTAAGGGTAGGCTTAATTGT	51	YETHEKKQNQGKGRLNC	2
YNQSEH+NELNVEKTLC	2	0.00136		ATGGAGACGTATGCGTCTATGACGCGGGGTAAGGGTCTGTATAGTACTTGT	51	YETYASMTRGKGLYSTC	2
YNQTSEKEHKC	2	0.00136		ATGGAGACTAAGAATGTGCTGTAGAAGATGCATCATCCTAGGTGGTATTGT	51	YETKNVL+KMHHPRWYC	2
YNR+AKGYWKYENCHAC	2	0.00136		ATGGAGAGGTGGTGTTTGAAGTAGGTGAATAGTACTTCGACTAATGCGTGT	51	YERWCLK+VNSTSTNAC	2
YNR+NEMISTRHDRRIC	2	0.00136		ATGGAGAGTGATGAGGAGAATATGTCGAGGGCGAGGATTCAGTGGCGTTGT	51	YESDEENMSRARIQWRC	2
YNRKNQAWTNNVRMTYC	2	0.00136		ATGGAGATGAGGACTAGTAATGAGAATTGTGCGCTTGCTACTAATTTTTGT	51	YEMRTSNENCALATNFC	2
YNRRRSQKCNQREHKSC	2	0.00136		ATGGAGATGAGTGAGACTCTGAGGAAGGAGCGTACTTGGTGTTGTGATTGT	51	YEMSETLRKERTWCCDC	2
YNRSECTNRTIFELTGC	2	0.00136		ATGGAGATGCAGTGTCAGAAGCCTTATATTAAGAGGTAGCAGGCTATGTGT	51	YEMQCQKPYIKR+QAMC	2
YNSATETRN+MTSVGMC	2	0.00136		ATGGAGATGCGGTAGTGTTGGAGGAATAAGATTAAGTAGGTTGTGGCGTGT	51	YEMR+CWRNKIK+VVAC	2
YNSESSQMKFTKIR++C	2	0.00136		ATGGAGATGGCTACGTCGGAGCCGTGGTGGTGGTAGTATGGTCATGAGTGT	51	YEMATSEPWWW+YGHEC	2
YNSIRNHGVNVPSSHYC	2	0.00136		ATGGAGATGTCTAATGGTATTTCGCCGACTTGGATTTCGAAGCAGTTTTGT	51	YEMSNGISPTWISKQFC	2
YNSLLRSRNVTKILNDC	2	0.00136		ATGGAGATTACGAAGGAGCATCTGTAGAATATTTCTAAGACTCAGCCTTGT	51	YEITKEHL+NISKTQPC	2
YNSQCAYCMTHYPRARC	2	0.00136		ATGGAGATTGATTTTTTGAAGTCTTAGTCGGCGAAGGAGAGGCAGACGTGT	51	YEIDFLKS+SAKERQTC	2
YNSQRDMDCRPMNQFVC	2	0.00136		ATGGAGCAGACTTATCAGATTTATAAGACGGCGTGTAGTCATATGCTTTGT	51	YEQTYQIYKTACSHMLC	2
YNSRRQSYTN+NAAVYC	2	0.00136		ATGGAGCAGTGGACGGATACGAAGTATATTTCTGCTTATACTCTGTAGTGT	51	YEQWTDTKYISAYTL+C	2
YNSWANPLDIRLQMTQC	2	0.00136		ATGGAGCATAAGATGCTTTGTTAGCATGAGAAGGAGCAGAGGACTAATTGT	51	YEHKMLC+HEKEQRTNC	2
YNTMRTLLR++ARVPRC	2	0.00136		ATGGAGCCGCAGGAGATGGGTAAGAAGTAGAAGATGACTTAGTAGATGTGT	51	YEPQEMGKK+KMT++MC	2
YNTTMAMNMYKGAVSQC	2	0.00136		ATGGAGCGTGTGTAGTCGCGTTGTTGGGAGAATTGTAAGGTGTCGAAGTGT	51	YERV+SRCWENCKVSKC	2
YNTVETMKMTFKDLVFC	2	0.00136		ATGGAGCTTTTGAATGGTCTTTGTTTTTGGACTTAGCTTACGGGGCATTGT	51	YELLNGLCFWT+LTGHC	2
YNVEGNRKNGLFGEVAC	2	0.00136		ATGGAGGAGAATCTGAGTTCTAAGCGGTGGCTTCTTATGCCGATGCAGTGT	51	YEENLSSKRWLLMPMQC	2
YNVLTTGEIYNDNNMAC	2	0.00136		ATGGAGGAGTTTTTGTAGTATAAGAAGGTGGTGCTTTTGATGCATAGGTGT	51	YEEFL+YKKVVLLMHRC	2
YNVNNRTYIKYNKKDDC	2	0.00136		ATGGAGGATAGGTATGATGATATGAATGCTAGGAAGCAGACGTCGCGGTGT	51	YEDRYDDMNARKQTSRC	2
YNVTCDIIIQLGGLTFC	2	0.00136		ATGGAGGATGAGTAGAGGTAGAGGAATACGGTTAATGAGTAGATTAGTTGT	51	YEDE+R+RNTVNE+ISC	2
YNVVEKFIGSRTGNPCC	2	0.00136		ATGGAGGATGCTAATCGTAGGAGGTTTGTTTCTGTTAGTGGGAATACGTGT	51	YEDANRRRFVSVSGNTC	2
YNY+ERKNMVWGMNNMC	2	0.00136		ATGGAGGCTGATAAGCTGAAGATTTATGGTTCTAGGGGTTTTACGGATTGT	51	YEADKLKIYGSRGFTDC	2
YNYNMDLAWIQETMEIC	2	0.00136		ATGGAGGGGAGGATGTGGCTGAAGTGTTAGGGGACGAATGTGTGTGCTTGT	51	YEGRMWLKC+GTNVCAC	2
YNYTSDGHETMGR+HMC	2	0.00136		ATGGAGGGTGTTGAGGTTAAGGATTGGATTAGTGATCATAATATTGATTGT	51	YEGVEVKDWISDHNIDC	2
YPCRNNCQRGCQYHKGC	2	0.00136		ATGGAGGTGACGAAGACTGTTTGTTATTATGTTATGGATAGTATTGAGTGT	51	YEVTKTVCYYVMDSIEC	2
YPCSNWKSKQTMRIHFC	2	0.00136		ATGGAGGTGACGAGTGCGTGGAATAATAATTGTGTTATTAAGCGGGAGTGT	51	YEVTSAWNNNCVIKREC	2
YPDRIFKQLYRVKSGMC	2	0.00136		ATGGAGGTTACTTATAGTGGGACTATGAGTTCGCTGAGTAGGCGGCATTGT	51	YEVTYSGTMSSLSRRHC	2
YPEVNQIKTQITTVEDC	2	0.00136		ATGGAGGTTGTGCGGTCTTTGCAGCTTTGTAAGTCTATTATGGTGTCTTGT	51	YEVVRSLQLCKSIMVSC	2
YPGMV+LRDVQKYSKAC	2	0.00136		ATGGAGTAGCATGCGATTAGTGCGAAGCATTAGAAGTATCTGTAGTCGTGT	51	YE+HAISAKH+KYL+SC	2
YPGNEMWKSIDSVLWGC	2	0.00136		ATGGAGTAGCATGCTCGGAATTGTATTAGGATTACTGTGATGGATTAGTGT	51	YE+HARNCIRITVMD+C	2
YPKDHFKWHQVTKSCGC	2	0.00136		ATGGAGTATAAGTAGTGTATTAAGTATAATCGTTAGGTGTTGGATCATTGT	51	YEYK+CIKYNR+VLDHC	2
YPMAIKN+SLQQIYAVC	2	0.00136		ATGGAGTATAAGTCGTAGGATGATGAGCTTGTGAAGTGGAATGCTAAGTGT	51	YEYKS+DDELVKWNAKC	2
YPMHAINWS+QLVEHLC	2	0.00136		ATGGAGTCTAATAAGATTCATACTAGGCATGATGTTGAGCTTGCTGAGTGT	51	YESNKIHTRHDVELAEC	2
YPMRKTFAV+VGTLLNC	2	0.00136		ATGGAGTCTGCTCGGCTGTGGAAGTTTGTTCAGAAGGAGTATCTTAATTGT	51	YESARLWKFVQKEYLNC	2
YPNANITKDRKLSKPLC	2	0.00136		ATGGAGTCTGTTGATAGTACTCGTAAGACGATGGGTGAGCTGATTAAGTGT	51	YESVDSTRKTMGELIKC	2
YPNEMAETTNLRTQ+KC	2	0.00136		ATGGAGTTGTATAGTGATGAGAAGGGTTGGAAGCATCATAGGAAGACGTGT	51	YELYSDEKGWKHHRKTC	2
YPNKRNERSQQKYVKSC	2	0.00136		ATGGATAAGAGTGTTCGGTATGATACGTAGTATAAGAATAATGATAAGTGT	51	YDKSVRYDT+YKNNDKC	2
YPNWIIEIEWGFTTNDC	2	0.00136		ATGGATAAGGTGTCGAAGAAGGTGTGTTATAAGAAGGATCTGGGGTCGTGT	51	YDKVSKKVCYKKDLGSC	2
YPNYIN+NDD+MYIGKC	2	0.00136		ATGGATAATAATATGTTTATTCTGCATAAGGCTAAGCTGTAGGGGCTGTGT	51	YDNNMFILHKAKL+GLC	2
YPPNVDSLF+TYSKPIC	2	0.00136		ATGGATAATACTCGTGTGGAGTATAATGATCTGTTTATGACGCGTATGTGT	51	YDNTRVEYNDLFMTRMC	2
YPQTVIRYKLIFRNPSC	2	0.00136		ATGGATACGATGAATGCTCGTATTGGGGTGTCTGGGTCTAAGGCTTGTTGT	51	YDTMNARIGVSGSKACC	2
YPRSQRTCFSVAQTKLC	2	0.00136		ATGGATACGATGTCGATTGGGTTGAATCATGTGTGTGCGACTAATTATTGT	51	YDTMSIGLNHVCATNYC	2
YPRTETDCMRKSRTQTC	2	0.00136		ATGGATACGATTATGAGGAATAGTTTGTAGCAGTATGCTTGGAGTGAGTGT	51	YDTIMRNSL+QYAWSEC	2
YPSAIDL+ERLRTEHKC	2	0.00136		ATGGATACTATGACGGGGCTGGATATTAAGTGGTATTTCGCGAATGAGTGT	51	YDTMTGLDIKWYFANEC	2
YPSEWYIITLHN+RQRC	2	0.00136		ATGGATACTCGGTGGTAGGCGGTTGAGATTGATACGACGCAGAGTAAGTGT	51	YDTRW+AVEIDTTQSKC	2
YPSSQTEGSKMRWYKRC	2	0.00136		ATGGATACTGCTGTTCATGTGCGTGGGTAGCATCCGCAGAATTGTACGTGT	51	YDTAVHVRG+HPQNCTC	2
YPSTSMKSGQLVPLNNC	2	0.00136		ATGGATAGTAATATGAGGTGTCAGAAGGCGTAGCCGAAGTTTCATAGTTGT	51	YDSNMRCQKA+PKFHSC	2
YPTPHGA+TNYRQTWSC	2	0.00136		ATGGATATGTAGAATAAGCGTTTGCCTTTGAATTAGCGTTAGTCGTGGTGT	51	YDM+NKRLPLN+R+SWC	2
YPTTNDSYDCLGLEIAC	2	0.00136		ATGGATATGTCGATGTGGATTACTGATTGTGCGTCTTAGCGTGCGAGTTGT	51	YDMSMWITDCAS+RASC	2
YPVLVYEKRLN+T+REC	2	0.00136		ATGGATATTAAGAATTAGCATAATGTGACTCAGCCGAGGAGTTATGGGTGT	51	YDIKN+HNVTQPRSYGC	2
YPWDMMKAALMTMRQLC	2	0.00136		ATGGATCAGTATTATGCTTATAATTGGTTTCGTTATTATGATTGGAAGTGT	51	YDQYYAYNWFRYYDWKC	2
YQ+MSDMEFVSATVKLC	2	0.00136		ATGGATCATCCGGATAATAAGGTGTAGATGAGTAGTGCGGATCCGTGGTGT	51	YDHPDNKV+MSSADPWC	2
YQCYLQTNAKNGMTITC	2	0.00136		ATGGATCCTAGTGATTATCAGCATGATAATATGGCGAGGATGCGTGTTTGT	51	YDPSDYQHDNMARMRVC	2
YQEHLGSRVMQRCG+VC	2	0.00136		ATGGATGAGAATATTTTGGTGTTTACGAATGGTGCTGTGAATATTTGTTGT	51	YDENILVFTNGAVNICC	2
YQHRRTPRWSFPGQHKC	2	0.00136		ATGGATGAGAATGATGATGAGGATACGTTGTAGCATAATAATCTTATTTGT	51	YDENDDEDTL+HNNLIC	2
YQHTMNTNMFVKT+RDC	2	0.00136		ATGGATGAGACGAATCATCTGGAGCGTCGGCGCGAGAAGAAGCAGTAGTGT	51	YDETNHLERRREKKQ+C	2
YQIHCCSTE+V+CVQIC	2	0.00136		ATGGATGAGCGGCATACGCGGATTACGATTCGTTGGAAGTAGAAGATGTGT	51	YDERHTRITIRWK+KMC	2
YQIVEQKPTKQAKNTDC	2	0.00136		ATGGATGAGGGTCAGAAGCTTATGATGACTGAGCTTTAGCATAAGAGTTGT	51	YDEGQKLMMTEL+HKSC	2
YQIYNNPQNVSIYTQKC	2	0.00136		ATGGATGATCTTATTTTGCATTCGGTTATTAGGCCGATTATGTTGAATTGT	51	YDDLILHSVIRPIMLNC	2
YQKEK+QCLAWTHHVYC	2	0.00136		ATGGATGCGTGTCGTAGTTATAATACTTGGGGTAGTACGTTGCAGACGTGT	51	YDACRSYNTWGSTLQTC	2
YQKLCWRISIYRD+ECC	2	0.00136		ATGGATGCTGGGATTGAGGCTAATAGGAGGAGGAAGAGTACGGTGGATTGT	51	YDAGIEANRRRKSTVDC	2
YQKLEEYK+TTAVTSSC	2	0.00136		ATGGATGGTCGGCGTACTTGTTATGATGTGATTTGTGCGGTTTAGGTGTGT	51	YDGRRTCYDVICAV+VC	2
YQKPNNSTNIKTQK++C	2	0.00136		ATGGATTAGAGGCCTAATCGTGAGTGTCCGTTGCGGATTAGTAGGGCTTGT	51	YD+RPNRECPLRISRAC	2
YQKSVKTNNQ+PEEVDC	2	0.00136		ATGGATTATACGGTTTAGATGTAGTTTGGTTTTAATAATAAGGCGGTGTGT	51	YDYTV+M+FGFNNKAVC	2
YQLLS+TS+RSRQQFDC	2	0.00136		ATGGATTATTCGTTGATTAAGGGTAATTGTTCTATGGGGTATTATAGTTGT	51	YDYSLIKGNCSMGYYSC	2
YQLMT+VGYGEF+HVEC	2	0.00136		ATGGATTATTTTTGGAGGAGGCGTTGTTTGCATCTGAATAGGAAGGCTTGT	51	YDYFWRRRCLHLNRKAC	2
YQMANNSVNVGTWRRDC	2	0.00136		ATGGATTCGAGGCTTGGTAATAAGGATTTTTCGGGTTATCATACGCTTTGT	51	YDSRLGNKDFSGYHTLC	2
YQMTLCRRCREKRHTVC	2	0.00136		ATGGATTGGCTGGAGCATGTTCATTGGGCGCGGGCTTGTAATGAGGATTGT	51	YDWLEHVHWARACNEDC	2
YQN+GSVDELGGNARCC	2	0.00136		ATGGATTGTAGGTGGCTGTTGGCGTTGGTTTTTCTGAAGCATCCTAAGTGT	51	YDCRWLLALVFLKHPKC	2
YQN+HHKRRESDPYGQC	2	0.00136		ATGGATTGTTGTGCTTTGTGGACGCTTATGACTCGGTATACGTATTGGTGT	51	YDCCALWTLMTRYTYWC	2
YQNRTCSINDTGGLGIC	2	0.00136		ATGGATTTTAATATTAGGGAGCGTGAGGTGTAGCATAGGCATGTTAAGTGT	51	YDFNIREREV+HRHVKC	2
YQNTSSRWSNKQPKDKC	2	0.00136		ATGGCGAAGAAGCCGTAGTGGAGGACTTGGAAGAAGCCTTCTAATGATTGT	51	YAKKP+WRTWKKPSNDC	2
YQNYDGESDICLQVIRC	2	0.00136		ATGGCGAAGGTTGTGCTGGTGTTTAAGATGGTGGGTTTTGCTGATTTGTGT	51	YAKVVLVFKMVGFADLC	2
YQRDKKARTMCKRKCNC	2	0.00136		ATGGCGAATAATAAGTTTCTTCCTATTAGGTAGAAGCTGTAGTATTATTGT	51	YANNKFLPIR+KL+YYC	2
YQRHNVDHKLNLTKHIC	2	0.00136		ATGGCGAATATTATGATGAATCGTTGGATTGCTAAGGGTAATCGTAGGTGT	51	YANIMMNRWIAKGNRRC	2
YQRKSIMARRSKANE+C	2	0.00136		ATGGCGAATCAGATGAGGCCGGAGGATCATCCTACTCATAAGACGCGGTGT	51	YANQMRPEDHPTHKTRC	2
YQRTKDALKHNVYMHEC	2	0.00136		ATGGCGAGGAATTCTCATGATCGGCATATTAGGATGTTTACGCCGCTGTGT	51	YARNSHDRHIRMFTPLC	2
YQRWKDRFHTQH+NTWC	2	0.00136		ATGGCGAGTGATGATCGTGATGGTAGTCCGAGGCTGCAGGTTCAGAATTGT	51	YASDDRDGSPRLQVQNC	2
YQSIGQISLSARCTPQC	2	0.00136		ATGGCGATGACGCTGATTACGCAGAATGGTGAGAGGCAGCCTACGTCTTGT	51	YAMTLITQNGERQPTSC	2
YQSNSVKESQHYLVWEC	2	0.00136		ATGGCGATGAGTTATACGATGGCGGAGGTTGATTATGATTCGGTGTCGTGT	51	YAMSYTMAEVDYDSVSC	2
YQTEKRHSVKVLNGQAC	2	0.00136		ATGGCGATTATGAGTAAGACTCGTAGGAGGCGTGATATTTGGTTGAGTTGT	51	YAIMSKTRRRRDIWLSC	2
YQTIVLTNIP+TSCPKC	2	0.00136		ATGGCGATTCAGAAGAGGCATTGGCTTGATGCTGATGTTAAGCTTCCTTGT	51	YAIQKRHWLDADVKLPC	2
YQTKNSQSYTMVWYSEC	2	0.00136		ATGGCGCAGAAGGGGAAGGTTAAGTATTGGGATGAGTATGTTGATAAGTGT	51	YAQKGKVKYWDEYVDKC	2
YQTVNG+GECCQPRA+C	2	0.00136		ATGGCGCAGAGTAGTAAGATTCAGCTTTATTAGCCTAATGTTAGGCGTTGT	51	YAQSSKIQLY+PNVRRC	2
YQVKDNEMFS+EGQSKC	2	0.00136		ATGGCGGCTTATAGTATTAATGATAATACTATTTGTCCGAGGGATAAGTGT	51	YAAYSINDNTICPRDKC	2
YQVNWCSDPWNNVIPWC	2	0.00136		ATGGCGGGGTAGTGGAATTCGGAGTGTGAGGAGAAGCCGACTTATCATTGT	51	YAG+WNSECEEKPTYHC	2
YQWYLFWYVKKRRFVLC	2	0.00136		ATGGCGGGTAAGTCTACTCATTGGCCTTCTCAGCATACTAATAGGTAGTGT	51	YAGKSTHWPSQHTNR+C	2
YQYEE+KKSRHQRYEPC	2	0.00136		ATGGCGGTGAGGAAGTTGGTGCTTTTGAGTAATTTGGAGCATTCGCAGTGT	51	YAVRKLVLLSNLEHSQC	2
YQYKAGQMP+YSHYIRC	2	0.00136		ATGGCGGTTCGTAAGAAGACGAGGCAGAATAATACGAAGGATTGGTGTTGT	51	YAVRKKTRQNNTKDWCC	2
YR++RYNNFELISCSEC	2	0.00136		ATGGCGTCGTATGAGCAGAGTAATGGGGTTCCGATGAGGCCTTAGTATTGT	51	YASYEQSNGVPMRP+YC	2
YR+D+RWRVRSGEKFPC	2	0.00136		ATGGCTAAGCAGTATAGTAATGATAGGTGTAATATGGAGTAGTCTCTTTGT	51	YAKQYSNDRCNME+SLC	2
YR+ESNSLYALTAPLKC	2	0.00136		ATGGCTACGAATGGGAAGCCGACTCCGCCTCATAAGAAGAAGCATCTGTGT	51	YATNGKPTPPHKKKHLC	2
YR+LNDHQNNH+WVSTC	2	0.00136		ATGGCTAGGAAGACTACTTATAATAATCATGGGTAGATGAAGTATGATTGT	51	YARKTTYNNHG+MKYDC	2
YR+QQYQCLVGRWHRWC	2	0.00136		ATGGCTAGTAAGAGGCAGATTAGGAATAATAATCTGAAGGTGACGTATTGT	51	YASKRQIRNNNLKVTYC	2
YR+RMMSKFSLRHLSPC	2	0.00136		ATGGCTGAGGAGACGACGGGTCAGAGTACGGGTGAGTGTGAGATGTGGTGT	51	YAEETTGQSTGECEMWC	2
YR+STATRMLYQLSVSC	2	0.00136		ATGGCTGCGGTGATTTATCCTCCGATGGAGCTGAGTGCGAATTCTTGT	48	YAAVIYPPMELSANSC	2
YRAKCRQNYVDKLENPC	2	0.00136		ATGGCTGGGAATTGTAAGGCTAAGGTTAATGCTCAGGATACTAGGTGTTGT	51	YAGNCKAKVNAQDTRCC	2
YRARHMGGAMVFWMIRC	2	0.00136		ATGGCTGGGGTGGAGGTTACGGGTAGTTTTTTTCGGTATTTGTAGAGGTGT	51	YAGVEVTGSFFRYL+RC	2
YRASNCRNAKGTNNALC	2	0.00136		ATGGCTGTGAGTACTTATAATGGGAGTTATTTGAATGTTACGCATAGGTGT	51	YAVSTYNGSYLNVTHRC	2
YRCANMCIWRWWYNQQC	2	0.00136		ATGGCTGTGTCTAATTCTAATATTGAAAGTATTTATTCTGAGAGTGAGTGT	51	YAVSNSNIESIYSESEC	2
YRCGAKNELHFLRYARC	2	0.00136		ATGGCTTAGCATAAGCGGGATAAGGCTGAGGGGCAGAGTAATCTTTGTTGT	51	YA+HKRDKAEGQSNLCC	2
YRCKNDCG+LVYNERSC	2	0.00136		ATGGCTTAGGGTTATAAGGTTTGTGAGAGGACGATTCAGGATTAGGATTGT	51	YA+GYKVCERTIQD+DC	2
YRCNYSRRRDGAKAGIC	2	0.00136		ATGGCTTGGAATCATAAGAATCTTAGGGTGCTGTTGACTATTTTGACGTGT	51	YAWNHKNLRVLLTILTC	2
YRCWDD+MWD+WLIIEC	2	0.00136		ATGGCTTGTTTTTGTGAGAGTAATACTAAGTGGATGATGGTGATTAAGTGT	51	YACFCESNTKWMMVIKC	2
YRCYYWLCE+YCMVKAC	2	0.00136		ATGGCTTTGCGGATTTGTATTACGGAGGTGACGGTGATTGTGGGTCATTGT	51	YALRICITEVTVIVGHC	2
YRDKINYEDKKCCR+RC	2	0.00136		ATGGCTTTTTTTATGCATATTGTGTGTATGGGGGAGCTTGTTGATAAGTGT	51	YAFFMHIVCMGELVDKC	2
YRDNNGTNMMTLNNVRC	2	0.00136		ATGGGGAATAAGCTTAATATTCAGAAGCGGATGTATTCTAGTTATATTTGT	51	YGNKLNIQKRMYSSYIC	2
YREGRV+VSWKHAPTYC	2	0.00136		ATGGGGAATAGTTGGAATGAGAGTACTTAGGAGGCTCAGGATTTGCTTTGT	51	YGNSWNEST+EAQDLLC	2
YRESNAVVKVNINCK+C	2	0.00136		ATGGGGAATATTAATAGTTGTAGTATTTAGTGTACTATTAGTTATCTGTGT	51	YGNINSCSI+CTISYLC	2
YRETRDGGNKRA+LNLC	2	0.00136		ATGGGGACGATGCTGCAGTCTAAGGAGAAGTTGCAGAGTTATGAGCATTGT	51	YGTMLQSKEKLQSYEHC	2
YRETV+FSHKYYRTDIC	2	0.00136		ATGGGGAGGAGGGTGCATGTTATGATTAATAGGCGGGCTGATAGTCATTGT	51	YGRRVHVMINRRADSHC	2
YREYQTKDENGSVMAYC	2	0.00136		ATGGGGAGTACGATTCATAGGAATGATTTGACTTATGGTCGTAAGCAGTGT	51	YGSTIHRNDLTYGRKQC	2
YRFLCRSKMNIMG+SNC	2	0.00136		ATGGGGAGTGATTTGATTACTGGTAGGGAGAGTCCTAAGATGACTGTGTGT	51	YGSDLITGRESPKMTVC	2
YRFRNSKKSDGMSCGKC	2	0.00136		ATGGGGATTGATTGTAGGAGGTGTAGTGCGGTGGAGTCTCATCTGATGTGT	51	YGIDCRRCSAVESHLMC	2
YRFSCYKRAHWFYFHEC	2	0.00136		ATGGGGATTTAGCCGGAGCAGTACTGTTGTAGGAAGAATGTGATGTGGTGT	51	YGI+PEQYCCRKNVMWC	2
YRFVIGHMEKDRSTWCC	2	0.00136		ATGGGGATTTTTTAGGCTGGTGATATGTGGAATTCGGTTTAGTATTTTTGT	51	YGIF+AGDMWNSV+YFC	2
YRGMKKFIHFKNMP+VC	2	0.00136		ATGGGGCATACGGCGGCTGATACTTTGAGGTGTGAGACTACTCATGTTTGT	51	YGHTAADTLRCETTHVC	2
YRGNSLSGKVTKFEL+C	2	0.00136		ATGGGGCATGATTCGGGGGAGTAGTAGGTGACTAGTACTGTGAGTCATTGT	51	YGHDSGE++VTSTVSHC	2
YRGQDMPHPWVLTHRCC	2	0.00136		ATGGGGCATGGTTGGCAGCGGCAGCAGGGGTTGTGTGATAATGGGAATTGT	51	YGHGWQRQQGLCDNGNC	2
YRGSPLEHRI+AHYR+C	2	0.00136		ATGGGGCCGGATTAGAGTCTTATTACTAAGATGGCTATGATTTAGGGGTGT	51	YGPD+SLITKMAMI+GC	2
YRHCKY+WYQKRDIDNC	2	0.00136		ATGGGGCGTTCTGATAAGAAGTATATGCTTCTGAATTGTCAGCGGCGTTGT	51	YGRSDKKYMLLNCQRRC	2
YRHHQVCSQATPLEMPC	2	0.00136		ATGGGGCGTTTGGATACGCTTCATGTGCAGGTGGTTAGTTTTACGAGGTGT	51	YGRLDTLHVQVVSFTRC	2
YRHRHVRKSFTFPTSAC	2	0.00136		ATGGGGCTGTGTATGACTAGTATTAGTTCGAAGGAGATGTAGGCTTTGTGT	51	YGLCMTSISSKEM+ALC	2
YRHYSEDTRRNCTAHTC	2	0.00136		ATGGGGGAGGATTAGATGAATACGAAGTTTAAGAATAAGATTTTGAATTGT	51	YGED+MNTKFKNKILNC	2
YRIFNN+PDYA+EDR+C	2	0.00136		ATGGGGGATCAGACTCTTTAGGTGTAGTCGGTTTATATGTGGATTCAGTGT	51	YGDQTL+V+SVYMWIQC	2
YRIRLEYRQAWKSVTTC	2	0.00136		ATGGGGGATGATGATCAGCCGATTGTGTTTCCGTAGACGGAGGGTGTGTGT	51	YGDDDQPIVFP+TEGVC	2
YRKELNSSMGSRNY+YC	2	0.00136		ATGGGGGTGAGTGTTATGATTGCGAAGGAGTAGCTGTATGGGATTAATTGT	51	YGVSVMIAKE+LYGINC	2
YRKHSSAT+RKRNPNTC	2	0.00136		ATGGGGGTGTATTCGGTTACTAAGCATAGTGAGTGTTGGTATCATAGTTGT	51	YGVYSVTKHSECWYHSC	2
YRKR+IPTCMCMSELNC	2	0.00136		ATGGGGTAGAGTGTTAAGTGTTTTTTGAGGCAGGCGGCGAGTGGGTCTTGT	51	YG+SVKCFLRQAASGSC	2
YRKRLCKGRAWEFDMMC	2	0.00136		ATGGGGTGTAAGGCGATTGAGGTGAATGATAAGAGGACGGATATTATGTGT	51	YGCKAIEVNDKRTDIMC	2
YRLNKYIQPEEVLRLRC	2	0.00136		ATGGGGTGTACGCATCCTGATGTTATTTATTAGCTTCGTAGGCATAATTGT	51	YGCTHPDVIY+LRRHNC	2
YRLPHHKRSMTGGPGVC	2	0.00136		ATGGGGTTTTATAGGCCTAATGCTGAGTAGAGGAATCAGACGAATCCTTGT	51	YGFYRPNAE+RNQTNPC	2
YRLRKWSGKRFQMTG+C	2	0.00136		ATGGGTAAGAGGGGGGTTGATCAGCAGCTTACTATTTCGTGTGCGTATTGT	51	YGKRGVDQQLTISCAYC	2
YRLTWKNRRVWPQSDRC	2	0.00136		ATGGGTAAGCAGGTTTGGAGTTTTTATACGTTTGATCATTGTAATGGGTGT	51	YGKQVWSFYTFDHCNGC	2
YRLW+LMVMRRSTGNIC	2	0.00136		ATGGGTAATTGTTGTGTGTTTGTGTGGTGTGGGCAGGTGTCTCCGCATTGT	51	YGNCCVFVWCGQVSPHC	2
YRMAFYSHVITLCDWRC	2	0.00136		ATGGGTACTACTAATTGTAAGTAGAGGGATAATATGAATAATACTAAGTGT	51	YGTTNCK+RDNMNNTKC	2
YRMH+YESKLGYCERDC	2	0.00136		ATGGGTAGGGCGCGGTATGATCTTAATGATTGTATTTAGAAGGATGCGTGT	51	YGRARYDLNDCI+KDAC	2
YRMIKLIRSRISREHDC	2	0.00136		ATGGGTAGGTTTGATTGTTCTTAGAAGCAGCAGTATCAGAGGATGGAGTGT	51	YGRFDCS+KQQYQRMEC	2
YRMNTGKPWIMISVTCC	2	0.00136		ATGGGTATTACTATGACGCGGAGTGGGGATGATATGTAGACTTATAGGTGT	51	YGITMTRSGDDM+TYRC	2
YRMRS+NLTDNLHRYAC	2	0.00136		ATGGGTATTTTGGAGCATTAGAGTATTGTGAATGAGCAGCTTATGCATTGT	51	YGILEH+SIVNEQLMHC	2
YRMSCNYDGGCKGCHLC	2	0.00136		ATGGGTCATAAGATTAAGTCGTATAATGTGTTTATGAATCAGGGGACTTGT	51	YGHKIKSYNVFMNQGTC	2
YRMSNACP+SQDR+SEC	2	0.00136		ATGGGTCGTTGTAGGATTAGGGATGGGGCTATGTCGAATAAGAAGTTGTGT	51	YGRCRIRDGAMSNKKLC	2
YRMTVLGRMMRWYARSC	2	0.00136		ATGGGTGCGCAGCGTACGGGTAGGTATAGGCAGCTGTATAATGATACTTGT	51	YGAQRTGRYRQLYNDTC	2
YRMVDFKSGTQLKTEYC	2	0.00136		ATGGGTGCTCATATGCGTTAGAGTTTTGTGTAGAAGATTTTGTGTGATTGT	51	YGAHMR+SFV+KILCDC	2
YRNCWLAEN+QKDGRKC	2	0.00136		ATGGGTGCTTATGCGTTGAGTATTTTGGAGATTAGTAATACTGATGTGTGT	51	YGAYALSILEISNTDVC	2
YRNDISRGG+SKKCT+C	2	0.00136		ATGGGTGGGCATTCGCGTGCTTCGTATGCTAGGAAGTATCAGACGAATTGT	51	YGGHSRASYARKYQTNC	2
YRNDKVLKT+EWACWKC	2	0.00136		ATGGGTGGGCGGGATAGGTAGGCTAATTTGCAGGGTCGGCATAATTTTTGT	51	YGGRDR+ANLQGRHNFC	2
YRNGEHVIVKWKKMKMC	2	0.00136		ATGGGTGGGTGTCAGCGGTAGAATACGATTGATATTGTTCATTGTTTTTGT	51	YGGCQR+NTIDIVHCFC	2
YRNL+MSGLSNNYQEHC	2	0.00136		ATGGGTGGTACTAGTAGTAATACTAGGTTGGGGATGCATTCGAGGTTTTGT	51	YGGTSSNTRLGMHSRFC	2
YRNNNFGMPRKFRQSAC	2	0.00136		ATGGGTGTGAAGGCTGATAATTATAGTCATATGTTTTAGACTTGGCTGTGT	51	YGVKADNYSHMF+TWLC	2
YRNSWTLGRK+FR+RHC	2	0.00136		ATGGGTGTGAGGTGGTCTAGTGGTTTTATGAATCCGCGTGATGATCATTGT	51	YGVRWSSGFMNPRDDHC	2
YRPTWEWLEESCTKLYC	2	0.00136		ATGGGTGTTCAGGAGATTTGGTATTATTTTGCGTGTAATCCTCATAATTGT	51	YGVQEIWYYFACNPHNC	2
YRRANNQFRNPTRKRTC	2	0.00136		ATGGGTGTTTTGTGGAATAATGGTGAGATTGATATTGTTTGTTAGAGGTGT	51	YGVLWNNGEIDIVC+RC	2
YRRDCRSMNGADRIRGC	2	0.00136		ATGGGTTATTCGTATTAGGGGTATTATGAGACGATTAAGATGATGGATTGT	51	YGYSY+GYYETIKMMDC	2
YRREQV+SV+NMDSRKC	2	0.00136		ATGGGTTCTCTTAATGGGGAGACGAATCAGAGGAGGGTTAAGGCTACGTGT	51	YGSLNGETNQRRVKATC	2
YRRGKTFSTNINKQNLC	2	0.00136		ATGGGTTGGGGGACTGGGCCTCTTTGGAAGCGTTATCTTGCGAAGCCTTGT	51	YGWGTGPLWKRYLAKPC	2
YRRICKGQGEWSKIIGC	2	0.00136		ATGGGTTGTAAGGTTGTGTTGCAGGTGGTGCATGAGAATAATGAGTGGTGT	51	YGCKVVLQVVHENNEWC	2
YRRR+DEQQMYSDVPNC	2	0.00136		ATGGGTTGTGGTGATGGTCATAAGTATATTTAGCGTACGTTGTATATGTGT	51	YGCGDGHKYI+RTLYMC	2
YRRTMSMGLINVQ+NRC	2	0.00136		ATGGGTTTTTTGATGACGGAGGATTCGCATGATCATTAGTATAAGTCTTGT	51	YGFLMTEDSHDH+YKSC	2
YRRVFKMYKLTPP+LTC	2	0.00136		ATGGTGAAGAAGCCGCGTAATTCTTGGTTGACGAGGGGTTGGTGTCGGTGT	51	YVKKPRNSWLTRGWCRC	2
YRRVQEKHLQHGIIERC	2	0.00136		ATGGTGAAGATGTCTTCTGAGTCTAATAATATTAAGCCGATTGGGACGTGT	51	YVKMSSESNNIKPIGTC	2
YRSCDNEIRGSMPKNDC	2	0.00136		ATGGTGAAGCATAATTCGATGATGAGTGCTAAGGCTACGGTGGTGCCGTGT	51	YVKHNSMMSAKATVVPC	2
YRSDRNKRMKGTSNLAC	2	0.00136		ATGGTGAAGTCGTATTAGAATGCGATTTATGAGGATATTGGGGATGTGTGT	51	YVKSY+NAIYEDIGDVC	2
YRSEIHNAT+QHTTRDC	2	0.00136		ATGGTGAATAGGAATTATAATTTTTAGTATCTGTAGCCGCATAAGATGTGT	51	YVNRNYNF+YL+PHKMC	2
YRSKMWTLFLKPWVQAC	2	0.00136		ATGGTGAATCTTGTGTCGTAGGATCAGAAGTAGAGGAGGTAGAGTGATTGT	51	YVNLVS+DQK+RR+SDC	2
YRSRKMECSQSRLAMYC	2	0.00136		ATGGTGACGATGGCGCTTGATGATTAGTATTATCTGGGTGAGGCGTGTTGT	51	YVTMALDD+YYLGEACC	2
YRSRRRLNSGETIVEKC	2	0.00136		ATGGTGACGCAGAATTTTAAGAGTCCGCGGTGTAGGGGGCCGAATGATTGT	51	YVTQNFKSPRCRGPNDC	2
YRSVKCVHV+SDVVRVC	2	0.00136		ATGGTGACTATGGGTTATGGGAAGGATGTTGATGGTATTAGGAATAATTGT	51	YVTMGYGKDVDGIRNNC	2
YRTLRWTYGC+RKIQTC	2	0.00136		ATGGTGAGGAGGCGTAAGGCTAATAAGCATCCTTTTGAGCAGCAGCCTTGT	51	YVRRRKANKHPFEQQPC	2
YRTNDRNVGTWYELKGC	2	0.00136		ATGGTGAGGCATACTATTACTTGGAATAATTGGCGTTATCTTAAGTAGTGT	51	YVRHTITWNNWRYLK+C	2
YRTNTDTNRGCNREYPC	2	0.00136		ATGGTGATGCCGCGGGCTTCGAATTTGACTATTAATCTGGGTGATGGGTGT	51	YVMPRASNLTINLGDGC	2
YRTPNNNRRRKFSKTHC	2	0.00136		ATGGTGATGCGTGGTAAGGAGAAGAGGAGGAATGTTAAGGGTGATTATTGT	51	YVMRGKEKRRNVKGDYC	2
YRVRLLTSD+LWPPKRC	2	0.00136		ATGGTGATGGAGATGTCGGGGAAGGTTGGGGATGTTTTTTCTGGTGAGTGT	51	YVMEMSGKVGDVFSGEC	2
YRVTVY+FISCRP+WSC	2	0.00136		ATGGTGATGTAGGAGAATAAGATGAGTCGTAGGGTGAGTAAGTGTCGTTGT	51	YVM+ENKMSRRVSKCRC	2
YRVWENENVNVADVKWC	2	0.00136		ATGGTGATTAATAGGAATATGAATTGTTGGAGTAATAGGGGGCTTAAGTGT	51	YVINRNMNCWSNRGLKC	2
YRWKVKLHKTTRHRKCC	2	0.00136		ATGGTGATTCAGTTTACTAAGGCGACGCTTCGGAAGCGTACTAAGTCGTGT	51	YVIQFTKATLRKRTKSC	2
YRWVLVELLMVGDSCRC	2	0.00136		ATGGTGATTTGGACGACTCGTGTGTTGGATGTGCTTGAGGATTTTAATTGT	51	YVIWTTRVLDVLEDFNC	2
YRWWCLVRHQPSHSEEC	2	0.00136		ATGGTGATTTGGTGGAATGATATTAAGGAGTAGTGTTTTGAGATGAATTGT	51	YVIWWNDIKE+CFEMNC	2
YRY+TNWNQQSY+V+RC	2	0.00136		ATGGTGCAGCAGGGGAGTATGGCTAATGGGCCGTAGACGGAGCTTAATTGT	51	YVQQGSMANGP+TELNC	2
YRYAKRVG+MNVRLNIC	2	0.00136		ATGGTGCATACGTCGAGTTATGGGACGCAGAAGGATGCGACTGCGCGGTGT	51	YVHTSSYGTQKDATARC	2
YRYGRIKHSNVLAD+SC	2	0.00136		ATGGTGCCTAAGCATCGTACGCGGATTAGTTAGGAGGTGATGCCTAAGTGT	51	YVPKHRTRIS+EVMPKC	2
YRYI+R+LERVWYVI+C	2	0.00136		ATGGTGCGGGAGCGTGCGAATATGACGATGGAGAAGGTTAATTAGTAGTGT	51	YVRERANMTMEKVN++C	2
YRYRMHNGWQTYIPATC	2	0.00136		ATGGTGCGTATGAAGAGGCCGACTCGGAAGGCTGAGAATAAGATGAAGTGT	51	YVRMKRPTRKAENKMKC	2
YRYTMTSNYGVVLTKCC	2	0.00136		ATGGTGCGTGTGAAGTATAATTAGATTTGGCAGTCTGGTTCGGATGAGTGT	51	YVRVKYN+IWQSGSDEC	2
YRYYSG+ALNWRLYDYC	2	0.00136		ATGGTGGAGATTTTTAGGGTTAAGATTCCTTTTAAGTCTGAGGGTGAGTGT	51	YVEIFRVKIPFKSEGEC	2
YS+VYWNGVNNCKHTEC	2	0.00136		ATGGTGGATAAGTATGATAATATGATTTGTGTGTTTGCTGAGAGTAATTGT	51	YVDKYDNMICVFAESNC	2
YS+YIYAHPASGQDDYC	2	0.00136		ATGGTGGATATGTCTATGAAGACGTCGTAGATTTAGTAGTATCGTGGGTGT	51	YVDMSMKTS+I++YRGC	2
YSAMEKSYSTRLRTMCC	2	0.00136		ATGGTGGCTAGGAAGGAGGATTAGACTGCTTGTGTTATGACTATGACGTGT	51	YVARKED+TACVMTMTC	2
YSASLQLCNGNSDSVKC	2	0.00136		ATGGTGGTTAGTAGGTATGCGATGGGGTAGGGGATGAGTTAGAATGATTGT	51	YVVSRYAMG+GMS+NDC	2
YSCKFWLKTEPLMFRSC	2	0.00136		ATGGTGTATGCTCCGACGAATTCGTCGAGTACTGTGAATAAGTTGCATTGT	51	YVYAPTNSSSTVNKLHC	2
YSDEIPVGTNDCVTGNC	2	0.00136		ATGGTGTATTATGGTTTTCATGAGGATTCGATGTCGGGGTGTGGGGATTGT	51	YVYYGFHEDSMSGCGDC	2
YSDERNAYRDVKIEPQC	2	0.00136		ATGGTGTGTACGTCGAGGAAGATGGGTAAGATTTAGGTTAGGTTTTTGTGT	51	YVCTSRKMGKI+VRFLC	2
YSDKDIRFFSHSEGLAC	2	0.00136		ATGGTTAATAAGCCGTGGGATTTTAAGGATGAGCCGTAGTTGTCTGCGTGT	51	YVNKPWDFKDEP+LSAC	2
YSDKTT+PYTNKES+CC	2	0.00136		ATGGTTAATATTCAGGTGACTTCGCAGCATGCGCGGTGGTATCGGAATTGT	51	YVNIQVTSQHARWYRNC	2
YSDVRVEDGRELKIWVC	2	0.00136		ATGGTTAATGGTATGGTGCGTGATCATCTGAAGTATTATAATGATATTTGT	51	YVNGMVRDHLKYYNDIC	2
YSEHCYKNNAV+WQINC	2	0.00136		ATGGTTACGACTAAGAAGAAGCGTTATTTTTATAGTATTATGATGGTGTGT	51	YVTTKKKRYFYSIMMVC	2
YSEHTRYVDT+MYYDEC	2	0.00136		ATGGTTACGATGGAGAATAAGTTTAATAAGTTTAAGAGGTAGAGGGGTTGT	51	YVTMENKFNKFKR+RGC	2
YSEQDYKDSILLLSNVC	2	0.00136		ATGGTTAGGAAGAGGAGGAAGAGTGATAATGATGGTTTGTTTTCTTGGTGT	51	YVRKRRKSDNDGLFSWC	2
YSESSLRMTAESVKKLC	2	0.00136		ATGGTTAGGAAGGATGGGGTGGTGCATGTTTTTTTTGAGAATAGGTGGTGT	51	YVRKDGVVHVFFENRWC	2
YSEWG+QRVSRRWHHTC	2	0.00136		ATGGTTATGGTTTGTCTTAGTGGGCTTAGGCTTATGGCTTGGTATGGGTGT	51	YVMVCLSGLRLMAWYGC	2
YSFVVELFMRRWSIVRC	2	0.00136		ATGGTTATGTTGCAGGAGGGGGCTACGAAGAAGGCGAATTTGTAGTTGTGT	51	YVMLQEGATKKANL+LC	2
YSGERICHKSDQLFTYC	2	0.00136		ATGGTTCAGTCTGAGGATCGTTAGCGTTGGTGTATGAATGAGGTGATGTGT	51	YVQSEDR+RWCMNEVMC	2
YSGKRVFSIKCSAIQDC	2	0.00136		ATGGTTCATGATAAGAGTCAGCGGGATTGGAATAGGGCGAGTACGGGTTGT	51	YVHDKSQRDWNRASTGC	2
YSGKSGGQV+SVVASCC	2	0.00136		ATGGTTCCGCAGTTTGATGAGATGAGGGTTAAGTATTGTGAGAATGTGTGT	51	YVPQFDEMRVKYCENVC	2
YSGNIGTKIKHHRKTYC	2	0.00136		ATGGTTCGGCCGGAGAGGTTTATTATGAAGATGATTGCGACGTATGCTTGT	51	YVRPERFIMKMIATYAC	2
YSGNNDNDSIPSHWPWC	2	0.00136		ATGGTTCGTATGAGTTATAGGTGTGCTTATAGTTATTGGAGGCCGCTTTGT	51	YVRMSYRCAYSYWRPLC	2
YSGRTYSAGNIESDL+C	2	0.00136		ATGGTTCGTTGGGGGAGGATGAAGAGGCTGTTTGCGAAGTCTTAGGCTTGT	51	YVRWGRMKRLFAKS+AC	2
YSGTRKERRIIWSCTLC	2	0.00136		ATGGTTGATGGTTAGAATGGTGCTCAGTCTAATACGATGTAGAATAGTTGT	51	YVDG+NGAQSNTM+NSC	2
YSHKTKWP+REQKQLRC	2	0.00136		ATGGTTGCGACGCTTTAGACTCGTGAGAGTAAGCGGTTGAATAGGGGTTGT	51	YVATL+TRESKRLNRGC	2
YSHQT+NTGWAMWTTTC	2	0.00136		ATGGTTGCTGCGATGTCTTGTTAGACGTTGTAGATTAGTAATAAGATGTGT	51	YVAAMSC+TL+ISNKMC	2
YSIEIPPRTWNNRDRNC	2	0.00136		ATGGTTGGGGTTTATATTAGTTGTTAGCAGCTGGTGTGTTAGCAGCATTGT	51	YVGVYISC+QLVC+QHC	2
YSIKYRMRWMSHERIVC	2	0.00136		ATGGTTGGTAATGAGTGTTTTAGTGATAATTTGTTGTTGGAGGTGCTGTGT	51	YVGNECFSDNLLLEVLC	2
YSIYKEVNMEQNYFVRC	2	0.00136		ATGGTTGGTCAGAATATTTAGTTTCCGCTGAGGAATAGTTGGAGTTATTGT	51	YVGQNI+FPLRNSWSYC	2
YSKDHA+LLWEVWTSMC	2	0.00136		ATGGTTGGTTTTATTAATGATAAGCAGAAGGTTTGGAGGAAGAGGCTTTGT	51	YVGFINDKQKVWRKRLC	2
YSKGLNNANSNRLEMWC	2	0.00136		ATGGTTGTGAGTTCTATTTATGAGAATAGTGAGGGTATGACGTAGGGTTGT	51	YVVSSIYENSEGMT+GC	2
YSKHTRWTLWIDELTNC	2	0.00136		ATGGTTGTTCCTAAGCAGAATTGTATGCATGTTAATAGGTGGAAGCATTGT	51	YVVPKQNCMHVNRWKHC	2
YSKMNKDAMNGLPHVNC	2	0.00136		ATGGTTTATCCTGAGCATATTGCTTCTTAGGATGTGAGGCGTTGTAGGTGT	51	YVYPEHIAS+DVRRCRC	2
YSKNLGDSNPHGRHESC	2	0.00136		ATGGTTTCGCTGAGGTAGGAGTAGTTTGAGTGTAATGTTAATGGTAGTTGT	51	YVSLR+E+FECNVNGSC	2
YSKRYLWFLRPYETKSC	2	0.00136		ATGGTTTGGACTGGTTTGGATTGTAATCATCATTCTAATTCTAAGCTTTGT	51	YVWTGLDCNHHSNSKLC	2
YSKSKTH+MDLAS+HIC	2	0.00136		ATGGTTTGGGGTAAGACGTATAGTGAGAAGTCGATGAATAAGTGGGAGTGT	51	YVWGKTYSEKSMNKWEC	2
YSKSNCSRVSNYNNDKC	2	0.00136		ATGTAGAAGAAGTCGGTTGAGGTTATTTCTTGTTGTCGTTGGAAGCTGTGT	51	Y+KKSVEVISCCRWKLC	2
YSKT+DAGRQYSQA+VC	2	0.00136		ATGTAGAAGAGGCATACGAAGTTTAGTCGTTGTGCTGCGCGTGTTATTTGT	51	Y+KRHTKFSRCAARVIC	2
YSKTR+CVAKSVSDGAC	2	0.00136		ATGTAGAAGCTGTCTGCGGATCCGGCTTTTTAGGATTAGAGGAGGTCTTGT	51	Y+KLSADPAF+D+RRSC	2
YSKVDE+KSKVTLTRYC	2	0.00136		ATGTAGAAGGAGAGGAGTAGGAATTGGAGGTTGAAGTATCGTAATAGTTGT	51	Y+KERSRNWRLKYRNSC	2
YSKVGQKIRTYVN+QTC	2	0.00136		ATGTAGAAGGAGTTTAATGATCGTAGGCTGTGGGTTCCTAAGAATCATTGT	51	Y+KEFNDRRLWVPKNHC	2
YSKYFVRLEQVTAIILC	2	0.00136		ATGTAGAAGTAGGATAAGTCTCCGGATTAGATTTAGCATTTTCAGCATTGT	51	Y+K+DKSPD+I+HFQHC	2
YSKYRLGLPATCCLIMC	2	0.00136		ATGTAGAATACGAGGATTAATTGGCATAATAATCGGAATGATATGGATTGT	51	Y+NTRINWHNNRNDMDC	2
YSKYVRDHYYMEYKKGC	2	0.00136		ATGTAGAATATGTCGCATCTGTAGCAGGAGATGCTGCATCAGTAGTGTTGT	51	Y+NMSHL+QEMLHQ+CC	2
YSLAHRHRCYCKVTTEC	2	0.00136		ATGTAGAATCAGACGCCGCTGACGAGTATGAGGAAGAGTCAGTGTACGTGT	51	Y+NQTPLTSMRKSQCTC	2
YSLIKENTTN+KNRIRC	2	0.00136		ATGTAGAATGAGCATAGGGAGGAGACGGATTTGCATATTTGGTTTATTTGT	51	Y+NEHREETDLHIWFIC	2
YSLLMCDLENEV+DSTC	2	0.00136		ATGTAGAATTATCGGAATGGTAGTAATCATTTTAGTTTTCCTTAGTAGTGT	51	Y+NYRNGSNHFSFP++C	2
YSLQVVYVNERWASASC	2	0.00136		ATGTAGACTTATGATGCTCTGTAGGATATTTGGATGCATACTCTTTAGTGT	51	Y+TYDAL+DIWMHTL+C	2
YSM+PDKIY+ERYIGCC	2	0.00136		ATGTAGAGGAATATGTGTGGGTCTTGGTTTAATATTCGTTTTCCTAGTTGT	51	Y+RNMCGSWFNIRFPSC	2
YSMEVLLRSIGRPYWPC	2	0.00136		ATGTAGAGGATGTAGTGTAATATTTTGACTGCTACTGATCAGGAGTGGTGT	51	Y+RM+CNILTATDQEWC	2
YSMLNGG+EINNTTKSC	2	0.00136		ATGTAGAGTGCTACGAGGGATGAGATGACGTTTTGGACGTGGAAGCGTTGT	51	Y+SATRDEMTFWTWKRC	2
YSMNQVI+VSFRMIAQC	2	0.00136		ATGTAGATGAATTCTTATAATACTAGGAATAGTAGTGAGACTTGGCTTTGT	51	Y+MNSYNTRNSSETWLC	2
YSMS+SACGLGLNENTC	2	0.00136		ATGTAGATGTGGTGGAGGAATTTGATGAAGTGGTTGAATTTTACGGCGTGT	51	Y+MWWRNLMKWLNFTAC	2
YSMTKYQKISHRSHTTC	2	0.00136		ATGTAGATTAGGACTGATCCTCAGGTGCAGGATACGAATGGTTCGCATTGT	51	Y+IRTDPQVQDTNGSHC	2
YSNARMERIGMYDVCIC	2	0.00136		ATGTAGATTTGGTTGATGCCTACTTGGTTGCATTAGTGTAAGAGTACGTGT	51	Y+IWLMPTWLH+CKSTC	2
YSNDVYCPQRFRWDRSC	2	0.00136		ATGTAGCAGAAGATGTAGAATGTTTATTGTCTGGAGAATCATTCTTGGTGT	51	Y+QKM+NVYCLENHSWC	2
YSNKQSPH+SIMNSWRC	2	0.00136		ATGTAGCAGATTGATTATATGGGGTTTTAGCATCGGAAGATTATGACTTGT	51	Y+QIDYMGF+HRKIMTC	2
YSNLQHAR+VYTRKTAC	2	0.00136		ATGTAGCAGGAGAAGCATGGTATTTAGTAGGTTATGTATGTGGGTAATTGT	51	Y+QEKHGI++VMYVGNC	2
YSNPTV+M+DLNER+EC	2	0.00136		ATGTAGCATAAGTCGTCGTTGGGTAGTATTAGTTTTGGGAGGAAGCATTGT	51	Y+HKSSLGSISFGRKHC	2
YSNSLVPGKLKKVRGYC	2	0.00136		ATGTAGCATAGTTATGGTTATCAGAGGACTAATTGTGTGGTGAATAATTGT	51	Y+HSYGYQRTNCVVNNC	2
YSPEKGHANANETGYSC	2	0.00136		ATGTAGCCGAAGACTACGTATATTTTGTATGAGAGTATTAGTAATACTTGT	51	Y+PKTTYILYESISNTC	2
YSPLNSKTTFFMNRTAC	2	0.00136		ATGTAGCCTAGTATGGAGCAGCCGAAGGTGGTTACTGATGTGCATATGTGT	51	Y+PSMEQPKVVTDVHMC	2
YSPNHYAQLGIQTKHHC	2	0.00136		ATGTAGCGGAGGCTTGAGAATTAGGTTTTTGGTGGGATGAATTCTCAGTGT	51	Y+RRLEN+VFGGMNSQC	2
YSQRCQIWNRGLKISPC	2	0.00136		ATGTAGCGTGAGTTGACTAGTTAGTAGTGGCATACGCGTCTTACTGATTGT	51	Y+RELTS++WHTRLTDC	2
YSQTVVVCATDQIPDIC	2	0.00136		ATGTAGCTGAATTCGTGGGGGTTGAGGTAGGCTAATGTTGCGTATAGTTGT	51	Y+LNSWGLR+ANVAYSC	2
YSRAPEADAYTSRWTSC	2	0.00136		ATGTAGCTGAGTTAGCAGCGTTATAATTAGTATATGAATATTAATACTTGT	51	Y+LS+QRYN+YMNINTC	2
YSRDRVRVLGACT+RHC	2	0.00136		ATGTAGCTGCGTTATTCGGCTTTTGATTAGGCGACTATGGAGAAGTATTGT	51	Y+LRYSAFD+ATMEKYC	2
YSRNF+E+Y+MGWNEEC	2	0.00136		ATGTAGGAGAATGTGAATTATACGGCGCGTTCGACGGTGTATTGGCATTGT	51	Y+ENVNYTARSTVYWHC	2
YSRRAVWARRNASSLIC	2	0.00136		ATGTAGGAGAGGACTATGGAGATGGCGAAGCATACGAGTTGGACGGCTTGT	51	Y+ERTMEMAKHTSWTAC	2
YSRRGWKSRR+PNNTSC	2	0.00136		ATGTAGGAGTGTGATGCTAGTTTTATGAGTCAGAGTCTTGATAATGAGTGT	51	Y+ECDASFMSQSLDNEC	2
YSRSRQHHRMHRVHQQC	2	0.00136		ATGTAGGATAGTTATAGGTGTCATTTGATGTGGGCTAGTCAGGAGTATTGT	51	Y+DSYRCHLMWASQEYC	2
YSRWKHKMMFNGLQVTC	2	0.00136		ATGTAGGATCATAAGTATAGTCAGAAGCATATTGATAGTGTGGCGAAGTGT	51	Y+DHKYSQKHIDSVAKC	2
YSRYQRN+AMTLYAQSC	2	0.00136		ATGTAGGATGAGTTGTTGTGGTCGCAGCGTGCGCGTAATAAGAATATTTGT	51	Y+DELLWSQRARNKNIC	2
YSSER+GGQL+SR+YC	2	0.00136		ATGTAGGATTAGAAGACTAGGGCTTCTCTGAAGGAGGAGACGAGGTATTGT	51	Y+D+KTRASLKEETRYC	2
YSSGDTKFKQDTNPMSC	2	0.00136		ATGTAGGATTGGAATAATCTGAATGGTATTAAGAGTTATTATAGGCTTTGT	51	Y+DWNNLNGIKSYYRLC	2
YSSGWP+AEPKCTWRFC	2	0.00136		ATGTAGGCGTCGAGGGATAGGTGGTGTCATTTGTCGCAGTAGAATTCTTGT	51	Y+ASRDRWCHLSQ+NSC	2
YSSNGEY+ARLFMLDTC	2	0.00136		ATGTAGGCTTATATTACTTATTGGCCTAATGGTTAGATTTAGGGTTATTGT	51	Y+AYITYWPNG+I+GYC	2
YSTDMMSIVWMSYNPMC	2	0.00136		ATGTAGGGTAATAATGATTTTTAGGAGAAGAAGTTGAATGCGAATATGTGT	51	Y+GNNDF+EKKLNANMC	2
YSTKVLLNSVKQETNDC	2	0.00136		ATGTAGGGTAATTGGCGTGATACGTGTTCTAAGCTTCATGTGGGTAAGTGT	51	Y+GNWRDTCSKLHVGKC	2
YSTMMCNMNVAYNNVKC	2	0.00136		ATGTAGGGTCGTACGCTTTCGTGTGAGGTTCTTGATATTAGGATTAAGTGT	51	Y+GRTLSCEVLDIRIKC	2
YSTMQGYMASDHYLTDC	2	0.00136		ATGTAGGGTGGGTGGAAGATGTCGTGTTAGGATATGCATCGTGATAATTGT	51	Y+GGWKMSC+DMHRDNC	2
YSVMRDNRWCRINPPRC	2	0.00136		ATGTAGGTGATGATGACCTATGGTACGATGTTTTTGAATAAGAATAAGTGT	51	Y+VMMTYGTMFLNKNKC	2
YSVYSIHGMDHLEK+IC	2	0.00136		ATGTAGGTGCATAAGAATACTAGTGCGGCGAGTCATAGGGCGTATGAGTGT	51	Y+VHKNTSAASHRAYEC	2
YSYGRRINGNESICNRC	2	0.00136		ATGTAGGTGCTGCATTAGACTGATTAGTTTGTTGTGTCGCGTGAGAATTGT	51	Y+VLH+TD+FVVSRENC	2
YSYKTNEYGMFAKILRC	2	0.00136		ATGTAGGTGTAGGGTAGGAATTGTAATAATGTTCGGAGTCATGAGAAGTGT	51	Y+V+GRNCNNVRSHEKC	2
YSYMFVY+GVRKEQSVC	2	0.00136		ATGTAGGTTACTATGATGAATTAGCTGGAGAGGGTGATGTGGAAGAATTGT	51	Y+VTMMN+LERVMWKNC	2
YSYNANYPRTKSLTTVC	2	0.00136		ATGTAGGTTGATAATTGGTTTAGTAGGATTAAGACTGCGTTGGTGGATTGT	51	Y+VDNWFSRIKTALVDC	2
YSYTAGKLFRRCDLLWC	2	0.00136		ATGTAGGTTGTGAGTCTTTAGTGGATTAGGAATGGGTTTTAGACTTGGTGT	51	Y+VVSL+WIRNGF+TWC	2
YSYWS+T+PYAKKPSTC	2	0.00136		ATGTAGTAGGGTGGGGGTACGATGAAGATTCGTTTTTATATGATGCATTGT	51	Y++GGGTMKIRFYMMHC	2
YSYWVRRRTPCNSHALC	2	0.00136		ATGTAGTATGAGTCTACTTTTAAGAATTGTGTGTGTGGGAATTGGAATTGT	51	Y+YESTFKNCVCGNWNC	2
YT+NSESKIIND+DD+C	2	0.00136		ATGTAGTCGCTTTAGCGTGCTACTACTACTACTATGAGGAATAATGGTTGT	51	Y+SL+RATTTTMRNNGC	2
YT+SEHSTKNDKSE+TC	2	0.00136		ATGTAGTGGAAGACTCTGCATACGTTTGCTCCTAGGACTCTTGCTGCTTGT	51	Y+WKTLHTFAPRTLAAC	2
YTAEWSKRYRVSLNYGC	2	0.00136		ATGTAGTGGAAGGGGGATCGGTATAGTATTGATTGTACTTCTTAGAATTGT	51	Y+WKGDRYSIDCTS+NC	2
YTAKKYSLAKSCEMSAC	2	0.00136		ATGTAGTGGATTGTGTATGTTGCTTATGTTACGCTTACGGGGACGATGTGT	51	Y+WIVYVAYVTLTGTMC	2
YTDAWTRYFQNYTMRIC	2	0.00136		ATGTAGTGGCCGAGGAATACTAGTTTTTGGGTGAAGCCGCGGCTGGTTTGT	51	Y+WPRNTSFWVKPRLVC	2
YTDHIVAKKTTMPV+SC	2	0.00136		ATGTAGTTGACTAGTGAGATGCTGATTACGGCTAAGAGGATTACTTCTTGT	51	Y+LTSEMLITAKRITSC	2
YTEEGKD+I+WLYWPVC	2	0.00136		ATGTAGTTGTAGACTGAGCCTGAGGCGCGGGCTACGTATACGGCTAAGTGT	51	Y+L+TEPEARATYTAKC	2
YTELYVTVRNG+QGYGC	2	0.00136		ATGTAGTTTGAGCCGAGTGATAAGAAGTGTAGGATTAAGATGATTCGGTGT	51	Y+FEPSDKKCRIKMIRC	2
YTENEKECSTEIHRSMC	2	0.00136		ATGTAGTTTTAGAATTATAGGCATTTGGTGCCTCAGACTACTAATAGGTGT	51	Y+F+NYRHLVPQTTNRC	2
YTGSVRYLNSWKLVPNC	2	0.00136		ATGTATAAGGTGTTGTATAATATGATTCTTTGGCAGGTGGATAATCGGTGT	51	YYKVLYNMILWQVDNRC	2
YTHQWYSIQT+LWHYVC	2	0.00136		ATGTATAATAATACGTGTAATAGTAATAGGAGTGAGATTCGGATGCATTGT	51	YYNNTCNSNRSEIRMHC	2
YTHSDV+CHVTLESGPC	2	0.00136		ATGTATAATAGGGGTATTTATGATAATATTATTTAGCATATTACTACGTGT	51	YYNRGIYDNII+HITTC	2
YTIEMWEINTELLVVYC	2	0.00136		ATGTATAATAGTATTTCGCTTAATAAGCATGTGCTTGAGTAGACGAAGTGT	51	YYNSISLNKHVLE+TKC	2
YTIEQSW+AYYTI+SRC	2	0.00136		ATGTATAATGATTTGCATAGGCAGACTACGCTGAATCCTAATGCGAAGTGT	51	YYNDLHRQTTLNPNAKC	2
YTKCMHRMYGTKKKT+C	2	0.00136		ATGTATACGTGGAAGATTAGGTAGATGAATGTTAATCAGAATACGCGGTGT	51	YYTWKIR+MNVNQNTRC	2
YTKFYVVCLRWNVMLIC	2	0.00136		ATGTATAGGATTTATACTATGAGGCGGCTGCTTCCTTCTCCGCCTACGTGT	51	YYRIYTMRRLLPSPPTC	2
YTKHHKSVRRSSTIMYC	2	0.00136		ATGTATAGTCTTTTGGAGAATAAGACGGGGGTGATTTGTAGTCTTAATTGT	51	YYSLLENKTGVICSLNC	2
YTKLTNERKD+TMSMVC	2	0.00136		ATGTATAGTTGGTGTATTTGTAATCAGAATGCGGTTGATTGGTATCTTTGT	51	YYSWCICNQNAVDWYLC	2
YTKNNITTNVK+QDNNC	2	0.00136		ATGTATATGAGGATTTATAAGTGGAAGGCTGCGAAGTAGTCGCTTTTGTGT	51	YYMRIYKWKAAK+SLLC	2
YTKNRKREYCPSSEK+C	2	0.00136		ATGTATATGAGTAAGAAGGGTCCGATGAATAATCAGATGCATAATAATTGT	51	YYMSKKGPMNNQMHNNC	2
YTKRHVRFQVNGLMQHC	2	0.00136		ATGTATATGGCTCGTGATCATTGGAGGACGTGGAAGATGTCTCATATGTGT	51	YYMARDHWRTWKMSHMC	2
YTKSGYRG+LDNFDVLC	2	0.00136		ATGTATATGTAGAGGGGTGTTTTGGTGTAGGTTTGTACTGGGTAGGATTGT	51	YYM+RGVLV+VCTG+DC	2
YTKTMRRRTPQKNARKC	2	0.00136		ATGTATATGTATACGATGTGTGATCATATTAAGAAGTATTATTCTGAGTGT	51	YYMYTMCDHIKKYYSEC	2
YTKTSAYYDTAQEPACC	2	0.00136		ATGTATATGTCTGATATGAAGACGCATGGGGCGCCGGTTAATCGTACGTGT	51	YYMSDMKTHGAPVNRTC	2
YTKVNKGSGKKAIHSVC	2	0.00136		ATGTATATTAAGGGTAGTATTCGTAATCTGAGTAATGCTGATTATAGGTGT	51	YYIKGSIRNLSNADYRC	2
YTLGKSKVEKGYTNKQC	2	0.00136		ATGTATATTAGTGGGAATGGTCATATGAAGATGATTTGGAGTATGGGGTGT	51	YYISGNGHMKMIWSMGC	2
YTLRKSDGNNDTT+SEC	2	0.00136		ATGTATATTTATAGTCGGCGTACGTAGTGTGATATGGCTGATCATGTGTGT	51	YYIYSRRT+CDMADHVC	2
YTLTLCARKDTDN+NAC	2	0.00136		ATGTATCAGAGGATGTGTCATCCGACTAGTATTGCTTAGAATCATAGGTGT	51	YYQRMCHPTSIA+NHRC	2
YTLYRCPAMKTEQHVQC	2	0.00136		ATGTATCAGGTTTATCAGAAGGTGGCGAGGATGGTTTGTAGTAATATGTGT	51	YYQVYQKVARMVCSNMC	2
YTMCEEKCYRGHPTYQC	2	0.00136		ATGTATCAGTATAAGAATTTTGGGAATGAGAGTAAGAATAAGTTTCATTGT	51	YYQYKNFGNESKNKFHC	2
YTMDPPAGA+RRVYTMC	2	0.00136		ATGTATCAGTCTGCGACTGATTGTGCTCATTGTTGTATTAGTACGACTTGT	51	YYQSATDCAHCCISTTC	2
YTMDTMKAIGKVGIDGC	2	0.00136		ATGTATCATAAGATTTTGAGGAGGGATAGGTTTAGTCGTGGTTGGGCGTGT	51	YYHKILRRDRFSRGWAC	2
YTNAVLQLNCRLNCARC	2	0.00136		ATGTATCCGAATTGGGATAGGTGTCATCATATGAATTGGCATGTGTGTTGT	51	YYPNWDRCHHMNWHVCC	2
YTNHLT+AQIKKNLTPC	2	0.00136		ATGTATCCGTAGCAGCCGATTAAGAAGAGTTATCCTTAGTCTAATAGGTGT	51	YYP+QPIKKSYP+SNRC	2
YTNI+SHKLLNDVDSKC	2	0.00136		ATGTATCCTACGCATTATCATTCGATTCAGCCTGTTGATAATTTTATGTGT	51	YYPTHYHSIQPVDNFMC	2
YTNIV+EGCSLNKYCSC	2	0.00136		ATGTATCCTCAGGGGGATTATTGGGTGATGGATGTTCTTGCTATGGGGTGT	51	YYPQGDYWVMDVLAMGC	2
YTNNAKLNMMNSTIHSC	2	0.00136		ATGTATCCTGTTACGAGGAATTAGATTTATTAGACGCATCTTAATAAGTGT	51	YYPVTRN+IY+THLNKC	2
YTNQN+HMRESDLGYNC	2	0.00136		ATGTATCGGTTGAAGAAGATGTGTGGTATGAATATTGATAATTAGAGTTGT	51	YYRLKKMCGMNIDN+SC	2
YTNRLQLYGNQENCRGC	2	0.00136		ATGTATCGTTCGAAGTATCTTTTTCTTTGTTATGATAATGCGCATGGTTGT	51	YYRSKYLFLCYDNAHGC	2
YTPYMDMPVSYCV+VSC	2	0.00136		ATGTATGAGAATAAGCTGCATTATCAGCTGTCTACGAGTGAGTGGAATTGT	51	YYENKLHYQLSTSEWNC	2
YTQLHDHSIAEATELNC	2	0.00136		ATGTATGAGACGGTTACTCTGGGTATGGAGAATAGGATGATGGATCATTGT	51	YYETVTLGMENRMMDHC	2
YTQNSVPAMAHK+SGRC	2	0.00136		ATGTATGAGCTGTCTGTTGAGGGGTAGTATACGTTGATTAAGACGCCGTGT	51	YYELSVEG+YTLIKTPC	2
YTQQPNRQDYAGKDTQC	2	0.00136		ATGTATGATAAGAGGGGTTTTTAGTATACGGCTGAGACGACTAAGTCTTGT	51	YYDKRGF+YTAETTKSC	2
YTQTERVKKMPYVVLMC	2	0.00136		ATGTATGATCAGAGGAGTAGTGGTTGGAAGAGTCCGATGTGTACGGGGTGT	51	YYDQRSSGWKSPMCTGC	2
YTRSGRDCDYTGLMWPC	2	0.00136		ATGTATGATCAGTTGGAGAGGAATTGGGAGGAGCGTTTTAATTCTAATTGT	51	YYDQLERNWEERFNSNC	2
YTRSSME+MGSNKLTFC	2	0.00136		ATGTATGCGAGGTAGTTGCTTGCTTATTTTAAGACTGTTAATGAGTATTGT	51	YYAR+LLAYFKTVNEYC	2
YTRVPFTD+SHSTSLRC	2	0.00136		ATGTATGCTATGTTGCGGGAGATGATTATGCATGAGAGGAATAGTCTGTGT	51	YYAMLREMIMHERNSLC	2
YTS+RMSET+KAATWWC	2	0.00136		ATGTATGGGAGTGAGTGTTTGAGTTTTTAGTAGAAGAAGTATATGTTTTGT	51	YYGSECLSF++KKYMFC	2
YTSCIKGPDNLNTLKIC	2	0.00136		ATGTATGGTCATAATCATACTGCGAGTAAGGATCGGAGGCAGTTGGGGTGT	51	YYGHNHTASKDRRQLGC	2
YTSTDFNPLYTMNSRIC	2	0.00136		ATGTATGGTTGTGTGCCTTAGGCGAGGTAGGGTTAGTATAAGAGGAAGTGT	51	YYGCVP+AR+G+YKRKC	2
YTSVRSQENLISLELKC	2	0.00136		ATGTATGTGAATAGTACGCGGTCGGCGTGTATGGAGCGGACGTCGGATTGT	51	YYVNSTRSACMERTSDC	2
YTTHSDEQKSKLSKKDC	2	0.00136		ATGTATGTGTAGCTGATTGATACTTGGAAGGTTTGTTGTAGGAATGGTTGT	51	YYV+LIDTWKVCCRNGC	2
YTTKGNMARHE+FNFKC	2	0.00136		ATGTATGTTAGTGGGGAGGAGGCTCTGACTATGATTACGAATCCGTAGTGT	51	YYVSGEEALTMITNP+C	2
YTTMKAKSYECCCLARC	2	0.00136		ATGTATTAGAGTACTAATTGTAGTACGAATATGAATGCGTCGTGGAAGTGT	51	YY+STNCSTNMNASWKC	2
YTTMSGKVNCKNKRSIC	2	0.00136		ATGTATTAGATTTGGCCGATGACTATTTATCGTATGGGTCATACGTTGTGT	51	YY+IWPMTIYRMGHTLC	2
YTTNRLENMPRQAKLYC	2	0.00136		ATGTATTAGCTGCTGTATACGAGGGGGGAGAGTTTTGATAATGCTCGTTGT	51	YY+LLYTRGESFDNARC	2
YTTRPHGFRRWSTK+RC	2	0.00136		ATGTATTAGCTTGGTTGGAGTAGGTTTTAGTATTATCAGAATCATTCTTGT	51	YY+LGWSRF+YYQNHSC	2
YTTTPKLQKWKGKRMSC	2	0.00136		ATGTATTATACTCTGCAGAAGAGGCGTTATTTGAATTATTATTGGGTTTGT	51	YYYTLQKRRYLNYYWVC	2
YTTVDY+MVLIWLRYLC	2	0.00136		ATGTATTCGAATAGGAGGACGCTGTTTATTAATACGCAGACGACTTTGTGT	51	YYSNRRTLFINTQTTLC	2
YTVGCSHAVTLKSKTSC	2	0.00136		ATGTATTCGTTGCTTAGTTATAAGGAGGTGAGGATGACTAAGTTGGGGTGT	51	YYSLLSYKEVRMTKLGC	2
YTVGSAYPNWLILYINC	2	0.00136		ATGTATTCTGAGGAGAATATTGTTAAGAAGGTTGTGAGTAGTACGAATTGT	51	YYSEENIVKKVVSSTNC	2
YTVMRYNTESAVH+RNC	2	0.00136		ATGTATTCTTATGAGTGTATTCAGCCGACTTGTAATCAGGAGGAGACTTGT	51	YYSYECIQPTCNQEETC	2
YTVV+PLKRYSRFVTSC	2	0.00136		ATGTATTGTATTGTTTATAAGTTGCATATTAAGTGGGATTTGGTTACTTGT	51	YYCIVYKLHIKWDLVTC	2
YTYCNVLSCCIIAFSLC	2	0.00136		ATGTATTGTTGGAATCCTAGGACTGTTTATTGGAATGTTGAGATGGGGTGT	51	YYCWNPRTVYWNVEMGC	2
YTYKRATGWECNLQTNC	2	0.00136		ATGTATTGTTGGAATGTTGCGAAGGTTTAGTATGATATGAATTATCAGTGT	51	YYCWNVAKV+YDMNYQC	2
YTYRIKHMYDMEQSHRC	2	0.00136		ATGTATTTGAGGATGTCTTAGAAGTAGGATGATAGTACGGCTTCGAAGTGT	51	YYLRMS+K+DDSTASKC	2
YVAAMSC+TL+ISNKMC	2	0.00136		ATGTATTTTGCTCGTCATCAGAGTAAGATTAGGATGCAGACTCTGTATTGT	51	YYFARHQSKIRMQTLYC	2
YVARKED+TACVMTMTC	2	0.00136		ATGTCGAAGACTAGGTAGTGTGTGGCTAAGAGTGTTAGTGATGGTGCGTGT	51	YSKTR+CVAKSVSDGAC	2
YVATL+TRESKRLNRGC	2	0.00136		ATGTCGAAGGTTGATGAGTAGAAGTCGAAGGTTACTCTTACTAGGTATTGT	51	YSKVDE+KSKVTLTRYC	2
YVCTSRKMGKI+VRFLC	2	0.00136		ATGTCGAATCTGCAGCATGCGCGGTAGGTTTATACGAGGAAGACTGCGTGT	51	YSNLQHAR+VYTRKTAC	2
YVDG+NGAQSNTM+NSC	2	0.00136		ATGTCGAATGCGAGGATGGAGCGGATTGGGATGTATGATGTTTGTATTTGT	51	YSNARMERIGMYDVCIC	2
YVDKYDNMICVFAESNC	2	0.00136		ATGTCGACTATGATGTGTAATATGAATGTTGCGTATAATAATGTGAAGTGT	51	YSTMMCNMNVAYNNVKC	2
YVDMSMKTS+I++YRGC	2	0.00136		ATGTCGAGGTATCAGAGGAATTAGGCGATGACGTTGTATGCGCAGAGTTGT	51	YSRYQRN+AMTLYAQSC	2
YVEIFRVKIPFKSEGEC	2	0.00136		ATGTCGCAGACGGTGGTGGTGTGTGCGACTGATCAGATTCCGGATATTTGT	51	YSQTVVVCATDQIPDIC	2
YVGFINDKQKVWRKRLC	2	0.00136		ATGTCGCATAAGACGAAGTGGCCGTAGCGGGAGCAGAAGCAGTTGAGGTGT	51	YSHKTKWP+REQKQLRC	2
YVGNECFSDNLLLEVLC	2	0.00136		ATGTCGCATCAGACGTAGAATACTGGGTGGGCGATGTGGACGACGACGTGT	51	YSHQT+NTGWAMWTTTC	2
YVGQNI+FPLRNSWSYC	2	0.00136		ATGTCGGAGTGGGGTTAGCAGAGGGTGAGTCGTCGGTGGCATCATACTTGT	51	YSEWG+QRVSRRWHHTC	2
YVGVYISC+QLVC+QHC	2	0.00136		ATGTCGGCTTCTTTGCAGCTTTGTAATGGTAATAGTGATTCGGTTAAGTGT	51	YSASLQLCNGNSDSVKC	2
YVHDKSQRDWNRASTGC	2	0.00136		ATGTCGGGGACGAGGAAGGAGAGGAGGATTATTTGGTCGTGTACGTTGTGT	51	YSGTRKERRIIWSCTLC	2
YVHTSSYGTQKDATARC	2	0.00136		ATGTCGGGGCGTACGTATAGTGCGGGTAATATTGAGTCGGATCTGTAGTGT	51	YSGRTYSAGNIESDL+C	2
YVINRNMNCWSNRGLKC	2	0.00136		ATGTCGGGTAATAATGATAATGATAGTATTCCTTCGCATTGGCCGTGGTGT	51	YSGNNDNDSIPSHWPWC	2
YVIQFTKATLRKRTKSC	2	0.00136		ATGTCGTCGGGGTGGCCTTAGGCTGAGCCTAAGTGTACTTGGCGTTTTTGT	51	YSSGWP+AEPKCTWRFC	2
YVIWTTRVLDVLEDFNC	2	0.00136		ATGTCGTTGATTAAGGAGAATACTACTAATTAGAAGAATAGGATTAGGTGT	51	YSLIKENTTN+KNRIRC	2
YVIWWNDIKE+CFEMNC	2	0.00136		ATGTCGTTGGCTCATAGGCATCGTTGTTATTGTAAGGTGACGACGGAGTGT	51	YSLAHRHRCYCKVTTEC	2
YVKHNSMMSAKATVVPC	2	0.00136		ATGTCTAAGAGGTATCTTTGGTTTCTTCGTCCTTATGAGACGAAGAGTTGT	51	YSKRYLWFLRPYETKSC	2
YVKKPRNSWLTRGWCRC	2	0.00136		ATGTCTAAGTCTAATTGTAGTCGGGTTAGTAATTATAATAATGATAAGTGT	51	YSKSNCSRVSNYNNDKC	2
YVKMSSESNNIKPIGTC	2	0.00136		ATGTCTAATAGTCTTGTGCCTGGGAAGCTGAAGAAGGTTAGGGGGTATTGT	51	YSNSLVPGKLKKVRGYC	2
YVKSY+NAIYEDIGDVC	2	0.00136		ATGTCTAGGGCGCCGGAGGCGGATGCTTATACTTCGAGGTGGACGAGTTGT	51	YSRAPEADAYTSRWTSC	2
YVM+ENKMSRRVSKCRC	2	0.00136		ATGTCTATGGAGGTGCTGCTGCGTTCTATTGGTAGGCCGTATTGGCCTTGT	51	YSMEVLLRSIGRPYWPC	2
YVMEMSGKVGDVFSGEC	2	0.00136		ATGTCTATGTCGTAGTCTGCTTGTGGTCTTGGTTTGAATGAGAATACTTGT	51	YSMS+SACGLGLNENTC	2
YVMLQEGATKKANL+LC	2	0.00136		ATGTCTCCGGAGAAGGGGCATGCTAATGCGAATGAGACTGGGTATAGTTGT	51	YSPEKGHANANETGYSC	2
YVMPRASNLTINLGDGC	2	0.00136		ATGTCTCCTAATCATTATGCGCAGCTGGGGATTCAGACGAAGCATCATTGT	51	YSPNHYAQLGIQTKHHC	2
YVMRGKEKRRNVKGDYC	2	0.00136		ATGTCTCGGTCGCGTCAGCATCATCGTATGCATCGTGTTCATCAGCAGTGT	51	YSRSRQHHRMHRVHQQC	2
YVMVCLSGLRLMAWYGC	2	0.00136		ATGTCTGGGAAGAGTGGTGGGCAGGTGTAGAGTGTGGTTGCTAGTTGTTGT	51	YSGKSGGQV+SVVASCC	2
YVNGMVRDHLKYYNDIC	2	0.00136		ATGTCTGGGAATATTGGGACTAAGATTAAGCATCATAGGAAGACTTATTGT	51	YSGNIGTKIKHHRKTYC	2
YVNIQVTSQHARWYRNC	2	0.00136		ATGTCTTATAAGACTAATGAGTATGGGATGTTTGCGAAGATTTTGAGGTGT	51	YSYKTNEYGMFAKILRC	2
YVNKPWDFKDEP+LSAC	2	0.00136		ATGTCTTATGGTAGGAGGATTAATGGGAATGAGAGTATTTGTAATAGGTGT	51	YSYGRRINGNESICNRC	2
YVNLVS+DQK+RR+SDC	2	0.00136		ATGTCTTCTGGTGATACGAAGTTTAAGCAGGATACGAATCCGATGAGTTGT	51	YSSGDTKFKQDTNPMSC	2
YVNRNYNF+YL+PHKMC	2	0.00136		ATGTCTTTGCAGGTTGTGTATGTTAATGAGAGGTGGGCTTCTGCGTCGTGT	51	YSLQVVYVNERWASASC	2
YVPKHRTRIS+EVMPKC	2	0.00136		ATGTGGAAGAGGCTTATTAGGGGTATGATTCCGGCTAGGAATACTTATTGT	51	YWKRLIRGMIPARNTYC	2
YVPQFDEMRVKYCENVC	2	0.00136		ATGTGGAAGCATATGTTGGTTCTGCGTATGGTTCCTAAGGATAGGAGTTGT	51	YWKHMLVLRMVPKDRSC	2
YVQQGSMANGP+TELNC	2	0.00136		ATGTGGAAGTAGCGGGCTCATGCGATGCATAGGCATAAGTATGAGGCTTGT	51	YWK+RAHAMHRHKYEAC	2
YVQSEDR+RWCMNEVMC	2	0.00136		ATGTGGAATGAGATGGATTTGTGGAAGGTTAGTTTGTATTATACGTTTTGT	51	YWNEMDLWKVSLYYTFC	2
YVRERANMTMEKVN++C	2	0.00136		ATGTGGACGACGCTTACTTCGAAGAAGCGGTTGAGGGATTCTGTGAGTTGT	51	YWTTLTSKKRLRDSVSC	2
YVRHTITWNNWRYLK+C	2	0.00136		ATGTGGACGATTGTTCTGAGGCATTCTCTGCAGGTGCGTTCGTGTTGTTGT	51	YWTIVLRHSLQVRSCCC	2
YVRKDGVVHVFFENRWC	2	0.00136		ATGTGGACGCAGATGGATGATATTTTTCAGCTGAGTGCTGTTTGGTTGTGT	51	YWTQMDDIFQLSAVWLC	2
YVRKRRKSDNDGLFSWC	2	0.00136		ATGTGGACTAGGAGTCGGCATATGAATATGAGTAGTAGGTAGCTTAATTGT	51	YWTRSRHMNMSSR+LNC	2
YVRMKRPTRKAENKMKC	2	0.00136		ATGTGGACTGGGATTCAGGTGCTTGATCTTAATGTGAATAAGAATCATTGT	51	YWTGIQVLDLNVNKNHC	2
YVRMSYRCAYSYWRPLC	2	0.00136		ATGTGGAGGACTGAGCATACGGTGACGCCTTGTTGTAAGGTTACTATGTGT	51	YWRTEHTVTPCCKVTMC	2
YVRPERFIMKMIATYAC	2	0.00136		ATGTGGAGTAAGATTATGATGACTAGGATTAATTCGAGGTTGGATGATTGT	51	YWSKIMMTRINSRLDDC	2
YVRRRKANKHPFEQQPC	2	0.00136		ATGTGGAGTGCTACGAGTTAGGAGTGGAGTGAGAATAGGGGTTCGTAGTGT	51	YWSATS+EWSENRGS+C	2
YVRVKYN+IWQSGSDEC	2	0.00136		ATGTGGATGCATAATTATTCGGAGATGTATCGTAGTGGTAGTAATCGTTGT	51	YWMHNYSEMYRSGSNRC	2
YVRWGRMKRLFAKS+AC	2	0.00136		ATGTGGATGCCGATGCATTCGTGGATGAGGGATCATGTGGAGTCTGTGTGT	51	YWMPMHSWMRDHVESVC	2
YVSLR+E+FECNVNGSC	2	0.00136		ATGTGGATTAATACGAGTACGAAGTGGATTAATGCTAGTGATGAGAATTGT	51	YWINTSTKWINASDENC	2
YVTMALDD+YYLGEACC	2	0.00136		ATGTGGATTAGGCTGATGAATAAGTGTTGTAATCTTCTTTAGAGGCAGTGT	51	YWIRLMNKCCNLL+RQC	2
YVTMENKFNKFKR+RGC	2	0.00136		ATGTGGATTGTTAATAAGAATTGTGATATGATTGCGGTGTGTTGT	45	YWIVNKNCDMIAVCC	2
YVTMGYGKDVDGIRNNC	2	0.00136		ATGTGGCAGTATAATGGTAATTTGGGGTATTATTATATTCAGAGGCATTGT	51	YWQYNGNLGYYYIQRHC	2
YVTQNFKSPRCRGPNDC	2	0.00136		ATGTGGCCTGTTCCTATTCGGTAGTCTGATATTAGGAAGCCTACGACGTGT	51	YWPVPIR+SDIRKPTTC	2
YVTTKKKRYFYSIMMVC	2	0.00136		ATGTGGCGGATTGCTTGGCCGTTGCTGGGGGATCATATTAAGGATTCGTGT	51	YWRIAWPLLGDHIKDSC	2
YVVPKQNCMHVNRWKHC	2	0.00136		ATGTGGCGTGATGCGTTGTGTGTGAAGCCGAAGTAGGATCCTTTGTATTGT	51	YWRDALCVKPK+DPLYC	2
YVVSRYAMG+GMS+NDC	2	0.00136		ATGTGGGAGTATGATGGTATTGAGGTTAGGTTGAATAGTATTTCGATTTGT	51	YWEYDGIEVRLNSISIC	2
YVVSSIYENSEGMT+GC	2	0.00136		ATGTGGGATAAGAGTCATGTTTTTGCGCGGGTTACTATTTAGAGTACTTGT	51	YWDKSHVFARVTI+STC	2
YVWGKTYSEKSMNKWEC	2	0.00136		ATGTGGGATAGGATGAAGAAGTGTTGTTCGTAGAATTCTCTTGCGCCGTGT	51	YWDRMKKCCS+NSLAPC	2
YVWTGLDCNHHSNSKLC	2	0.00136		ATGTGGGATGAGACGGCGGATGTTTAGCCGAGTAATGATAATAAGTTGTGT	51	YWDETADV+PSNDNKLC	2
YVYAPTNSSSTVNKLHC	2	0.00136		ATGTGGGATTGTTATAGTCCGTGTTAGTGGAGGAGTTGTGAGATTGAGTGT	51	YWDCYSPC+WRSCEIEC	2
YVYPEHIAS+DVRRCRC	2	0.00136		ATGTGGGCGTATACTTAGTGGGATTTTAAGAATTTGTTGGAGCCGTAGTGT	51	YWAYT+WDFKNLLEP+C	2
YVYYGFHEDSMSGCGDC	2	0.00136		ATGTGGGGTGGGTGTGGGAAGAGGTTTAAGAATTATGTGACGTCGCCTTGT	51	YWGGCGKRFKNYVTSPC	2
YWAYT+WDFKNLLEP+C	2	0.00136		ATGTGGTATGCGATGATTATTAAGAGTTATGTTGTGGATAGTATGTCGTGT	51	YWYAMIIKSYVVDSMSC	2
YWDCYSPC+WRSCEIEC	2	0.00136		ATGTGGTATTGGTGGAAGTGTTTTGATGATTATAAGGCTGATTGGAGTTGT	51	YWYWWKCFDDYKADWSC	2
YWDETADV+PSNDNKLC	2	0.00136		ATGTGGTGGCCTAATACTGATGAGCGGATGTAGAAGCCTCCGCGTGTGTGT	51	YWWPNTDERM+KPPRVC	2
YWDKSHVFARVTI+STC	2	0.00136		ATGTGGTGGTATAAGAGGCAGTATTAGATTAGGAGGAGTGAGAAGCTTTGT	51	YWWYKRQY+IRRSEKLC	2
YWDRMKKCCS+NSLAPC	2	0.00136		ATGTGGTTTAGTAAGAAGAGGCCGACGAAGATTGGTTATCATAAGGCGTGT	51	YWFSKKRPTKIGYHKAC	2
YWEYDGIEVRLNSISIC	2	0.00136		ATGTGGTTTTATAATTATATTGTTAAGGGTAATGTGGAGTTTGAGCTTTGT	51	YWFYNYIVKGNVEFELC	2
YWFSKKRPTKIGYHKAC	2	0.00136		ATGTGGTTTTATTGGTATAGGGTTAGGATTCTTGTTGAGATGGAGATTTGT	51	YWFYWYRVRILVEMEIC	2
YWFYNYIVKGNVEFELC	2	0.00136		ATGTGTAAGAAGATTAAGGTGCTGGTGAGTATGATTAAGCTTTATTATTGT	51	YCKKIKVLVSMIKLYYC	2
YWFYWYRVRILVEMEIC	2	0.00136		ATGTGTAAGAAGCCGCTGCTGGCGCAGGAGGATCATAATGCGAATAGTTGT	51	YCKKPLLAQEDHNANSC	2
YWGGCGKRFKNYVTSPC	2	0.00136		ATGTGTAAGATTATGTGTTGGTCTGAGCTTGTGGAGCTTAATGTGGAGTGT	51	YCKIMCWSELVELNVEC	2
YWINTSTKWINASDENC	2	0.00136		ATGTGTAAGCAGAAGCTGAGGTGGGGTAGTGGTGATAATTATGATAATTGT	51	YCKQKLRWGSGDNYDNC	2
YWIRLMNKCCNLL+RQC	2	0.00136		ATGTGTAATAATAAGGTTATTACGAGTGATATTCATACTACTACTTAGTGT	51	YCNNKVITSDIHTTT+C	2
YWIVNKNCDMIAVCC	2	0.00136		ATGTGTAATAATGTGCGTGGTAGGAATGTGCTTTGTATTGTGTTTTATTGT	51	YCNNVRGRNVLCIVFYC	2
YWK+RAHAMHRHKYEAC	2	0.00136		ATGTGTAATATGAGGCATGATCATACGTGGAAGTATACTTGTAATGGTTGT	51	YCNMRHDHTWKYTCNGC	2
YWKHMLVLRMVPKDRSC	2	0.00136		ATGTGTACGAATACGGAGTGTGCGGTTTAGAAGAAGAATTGGTAGTCTTGT	51	YCTNTECAV+KKNW+SC	2
YWKRLIRGMIPARNTYC	2	0.00136		ATGTGTACTAAGACTAGTTAGGGTATGCGTCGGTATAGTGATAGGGTGTGT	51	YCTKTS+GMRRYSDRVC	2
YWMHNYSEMYRSGSNRC	2	0.00136		ATGTGTACTATTAATTATCATATTATGTTGTATTCTAATCTGCATGAGTGT	51	YCTINYHIMLYSNLHEC	2
YWMPMHSWMRDHVESVC	2	0.00136		ATGTGTCAGAGGAAGAAGCGGTATTATATGCATGATTTTTATCGTCATTGT	51	YCQRKKRYYMHDFYRHC	2
YWNEMDLWKVSLYYTFC	2	0.00136		ATGTGTCATTGTCATTTTCCTGAGGCGAGTTCTCAGAGGAAGTATGCTTGT	51	YCHCHFPEASSQRKYAC	2
YWPVPIR+SDIRKPTTC	2	0.00136		ATGTGTCGTAATACGAGTCTGTGGTTTATTGATAATAAGGAGAGTTTGTGT	51	YCRNTSLWFIDNKESLC	2
YWQYNGNLGYYYIQRHC	2	0.00136		ATGTGTCGTGCTGATAGTGTTTCGAAGGTTTGGACTATGATGGTTGTTTGT	51	YCRADSVSKVWTMMVVC	2
YWRDALCVKPK+DPLYC	2	0.00136		ATGTGTCTGGTTGGTTCGACTTTTTCGGAGGTGTGTAATTTGAATCATTGT	51	YCLVGSTFSEVCNLNHC	2
YWRIAWPLLGDHIKDSC	2	0.00136		ATGTGTCTGTGGTGGGAGATGATTAAGAGGGGTTGTTGGAAGAATGAGTGT	51	YCLWWEMIKRGCWKNEC	2
YWRTEHTVTPCCKVTMC	2	0.00136		ATGTGTGAGATTAAGCGTCTTATGGTGATGGAGAATAAGAGTAGGCAGTGT	51	YCEIKRLMVMENKSRQC	2
YWSATS+EWSENRGS+C	2	0.00136		ATGTGTGAGGATTAGAGTAGTTTGACTATTAATGGTTGTTTGCATAAGTGT	51	YCED+SSLTINGCLHKC	2
YWSKIMMTRINSRLDDC	2	0.00136		ATGTGTGATAATGAGAATTAGGAGGATCTGCTGGGGAAGGCGGTGAGTTGT	51	YCDNEN+EDLLGKAVSC	2
YWTGIQVLDLNVNKNHC	2	0.00136		ATGTGTGATAGGATGAGTAGGAAGAATGTTAATGGGCAGCAGATTGAGTGT	51	YCDRMSRKNVNGQQIEC	2
YWTIVLRHSLQVRSCCC	2	0.00136		ATGTGTGATTAGTAGTGTTAGGTTAGGCGGTATTCGGCTGGGTTTGTTTGT	51	YCD++C+VRRYSAGFVC	2
YWTQMDDIFQLSAVWLC	2	0.00136		ATGTGTGGTAAGGCGAATCGTACGCATTGTGGTAATGCTAATATGTCTTGT	51	YCGKANRTHCGNANMSC	2
YWTRSRHMNMSSR+LNC	2	0.00136		ATGTGTGTGACGATGCGTGAGGGTAATTTTGATTAGATTAGGCATTGTTGT	51	YCVTMREGNFD+IRHCC	2
YWTTLTSKKRLRDSVSC	2	0.00136		ATGTGTGTGCAGAATAAGAATTGTTATAAGTTGAATGATAGGACTTGTTGT	51	YCVQNKNCYKLNDRTCC	2
YWWPNTDERM+KPPRVC	2	0.00136		ATGTGTGTGTGTAAGCTGAGGAGGCGGGAGTGTAGGTATAATTCTGTGTGT	51	YCVCKLRRRECRYNSVC	2
YWWYKRQY+IRRSEKLC	2	0.00136		ATGTGTGTTACTGAGTTTACTGAGAGTAAGGAGTTGTGGTTGACGCTTTGT	51	YCVTEFTESKELWLTLC	2
YWYAMIIKSYVVDSMSC	2	0.00136		ATGTGTGTTCAGATGCAGAGTTGGAAGGAGAAGCTTTGTGGTAATGGTTGT	51	YCVQMQSWKEKLCGNGC	2
YWYWWKCFDDYKADWSC	2	0.00136		ATGTGTGTTGAGAGGATTGGGCATGTGGAGATGAAGAGGAGGAATGTGTGT	51	YCVERIGHVEMKRRNVC	2
YY+IWPMTIYRMGHTLC	2	0.00136		ATGTGTTAGAATTGTAGGGTGGGGAAGATTCTGGCGGATTTTACTCGTTGT	51	YC+NCRVGKILADFTRC	2
YY+LGWSRF+YYQNHSC	2	0.00136		ATGTGTTCGCAGCATCATCATACGCGGAGGGCGCATGTTTATGAGATTTGT	51	YCSQHHHTRRAHVYEIC	2
YY+LLYTRGESFDNARC	2	0.00136		ATGTGTTGGTAGAAGATGAAGGTTTAGAGTACTATGTTTGATCCGACGTGT	51	YCW+KMKV+STMFDPTC	2
YY+STNCSTNMNASWKC	2	0.00136		ATGTGTTGGTTTTATTCTAATACTACGTGGCAGCGTACGTAGAAGCATTGT	51	YCWFYSNTTWQRT+KHC	2
YYAMLREMIMHERNSLC	2	0.00136		ATGTGTTGTCTGGAGCATAATCTGAAGAGGGCTAAGACTTCGACGAATTGT	51	YCCLEHNLKRAKTSTNC	2
YYAR+LLAYFKTVNEYC	2	0.00136		ATGTGTTTTAGTGCGAGGCAGGAGGGTAGGCGTGCTAGTGAGCGTCAGTGT	51	YCFSARQEGRRASERQC	2
YYCIVYKLHIKWDLVTC	2	0.00136		ATGTTGAAGATTCGGATTCTGTAGAAGGAGGATGGTATTGGTGTGTTGTGT	51	YLKIRIL+KEDGIGVLC	2
YYCWNPRTVYWNVEMGC	2	0.00136		ATGTTGAAGTGGAAGAGGTCGTCTGTGTGTCTGTTTAAGAGGATTATTTGT	51	YLKWKRSSVCLFKRIIC	2
YYCWNVAKV+YDMNYQC	2	0.00136		ATGTTGAATAATCTTATGCATAGTAGTATGTATAGGGCGCGTCGGCATTGT	51	YLNNLMHSSMYRARRHC	2
YYDKRGF+YTAETTKSC	2	0.00136		ATGTTGAATAGTCAGGATACGATTGATAAGAAGCAGGAGCTTTAGTGGTGT	51	YLNSQDTIDKKQEL+WC	2
YYDQLERNWEERFNSNC	2	0.00136		ATGTTGACGAAGACTACTATGAGTAAGCCTTATATGAGGAGGACGGATTGT	51	YLTKTTMSKPYMRRTDC	2
YYDQRSSGWKSPMCTGC	2	0.00136		ATGTTGACTGGGTATTGGACGGTGAGTGTGGTGCATTATATGGAGTGGTGT	51	YLTGYWTVSVVHYMEWC	2
YYELSVEG+YTLIKTPC	2	0.00136		ATGTTGAGGATTCGGGATAATGATACTGGTTGTCAGAGGAATTTGTGTTGT	51	YLRIRDNDTGCQRNLCC	2
YYENKLHYQLSTSEWNC	2	0.00136		ATGTTGAGGGAGAATTAGAGGGCGAATTGGAGTAAGCATGCGCATGAGTGT	51	YLREN+RANWSKHAHEC	2
YYETVTLGMENRMMDHC	2	0.00136		ATGTTGAGTAAGAAGTATACTACGATTGTGAAGCGTCAGGCTTCTCAGTGT	51	YLSKKYTTIVKRQASQC	2
YYFARHQSKIRMQTLYC	2	0.00136		ATGTTGAGTAAGTGGAAGAGGATGACGGTGAAGATGATGAATAGTCATTGT	51	YLSKWKRMTVKMMNSHC	2
YYGCVP+AR+G+YKRKC	2	0.00136		ATGTTGATGAGTGAGTGTTTGTTTAAGGTTAATGTTTTGAGTACTAGGTGT	51	YLMSECLFKVNVLSTRC	2
YYGHNHTASKDRRQLGC	2	0.00136		ATGTTGATGCAGAGGGATTTGGATGTGCATAAGAATAAGATGAATAGGTGT	51	YLMQRDLDVHKNKMNRC	2
YYGSECLSF++KKYMFC	2	0.00136		ATGTTGATTAGTACGAGTGGGACTGAGTAGAGTACTTTTTAGAATAGTTGT	51	YLISTSGTE+STF+NSC	2
YYHKILRRDRFSRGWAC	2	0.00136		ATGTTGATTTATCAGTATCTGAAGAAGGCTCCGAGTATGTGTAAGCTGTGT	51	YLIYQYLKKAPSMCKLC	2
YYIKGSIRNLSNADYRC	2	0.00136		ATGTTGCAGTGTAAGGCTTCTGCTTCGAAGTAGGTGCGTACTTTGGAGTGT	51	YLQCKASASK+VRTLEC	2
YYISGNGHMKMIWSMGC	2	0.00136		ATGTTGCATGATATTTAGCGGCCTGGGACTTAGGCTATGAAGTAGAATTGT	51	YLHDI+RPGT+AMK+NC	2
YYIYSRRT+CDMADHVC	2	0.00136		ATGTTGCCTATTATGGCTTATCTGAAGGTTGCGCGTAATACTCATCTGTGT	51	YLPIMAYLKVARNTHLC	2
YYKVLYNMILWQVDNRC	2	0.00136		ATGTTGCGGACGTGGTAGACGCGGCTGACGTCTGATGGTGCTACTTCTTGT	51	YLRTW+TRLTSDGATSC	2
YYLRMS+K+DDSTASKC	2	0.00136		ATGTTGCTGGTGAAGATTTATGCTGTGTAGGCGTGGAAGTTGCTTATTTGT	51	YLLVKIYAV+AWKLLIC	2
YYM+RGVLV+VCTG+DC	2	0.00136		ATGTTGGAGAGGTAGACGGCGCATAAGAATACGGAGCATTTTGATAAGTGT	51	YLER+TAHKNTEHFDKC	2
YYMARDHWRTWKMSHMC	2	0.00136		ATGTTGGAGGTGCATGGTGGGACTATGGATACTGATAAGAAGAGTAAGTGT	51	YLEVHGGTMDTDKKSKC	2
YYMRIYKWKAAK+SLLC	2	0.00136		ATGTTGGGGTAGAATAAGGAGTCTATGATGAATACGGAGGTTCAGAAGTGT	51	YLG+NKESMMNTEVQKC	2
YYMSDMKTHGAPVNRTC	2	0.00136		ATGTTGGGTGAGAGTAATGCTGATTAGAATAGTAATGGGTTGGATCTGTGT	51	YLGESNAD+NSNGLDLC	2
YYMSKKGPMNNQMHNNC	2	0.00136		ATGTTGGGTGTGTCGTGTCTTGGGAGTGTGAGGTAGTCTAATTCTGCTTGT	51	YLGVSCLGSVR+SNSAC	2
YYMYTMCDHIKKYYSEC	2	0.00136		ATGTTGGTGAATAGTTTGCCGCAGTTGATGGAGGCTGGGTTTAGTAATTGT	51	YLVNSLPQLMEAGFSNC	2
YYNDLHRQTTLNPNAKC	2	0.00136		ATGTTGGTTTATGCGTATTAGAATAAGATTGGGCTGCGGAGGTCGACGTGT	51	YLVYAY+NKIGLRRSTC	2
YYNNTCNSNRSEIRMHC	2	0.00136		ATGTTGTAGCGGAATATTATTGATGCGCGTCGTAATAAGTAGATTGATTGT	51	YL+RNIIDARRNK+IDC	2
YYNRGIYDNII+HITTC	2	0.00136		ATGTTGTATCATAATAATTTGTAGACTACTACTATGAGTAAGAGTCGTTGT	51	YLYHNNL+TTTMSKSRC	2
YYNSISLNKHVLE+TKC	2	0.00136		ATGTTGTATGATTAGGATGTTATGATGTGTAAGATGGGGAGTTGGGTTTGT	51	YLYD+DVMMCKMGSWVC	2
YYP+QPIKKSYP+SNRC	2	0.00136		ATGTTGTCTGAGGGTTAGGGGTGTGATCCGGAGTTTTATGATGATGTTTGT	51	YLSEG+GCDPEFYDDVC	2
YYPNWDRCHHMNWHVCC	2	0.00136		ATGTTGTGTAAGTGGAGTAGTTTTGTGGGTAGTGTTCAGGTGGGTTATTGT	51	YLCKWSSFVGSVQVGYC	2
YYPQGDYWVMDVLAMGC	2	0.00136		ATGTTGTGTAATGTTGCGGAGTGTCAGAATATTTATTTTAAGATTAGTTGT	51	YLCNVAECQNIYFKISC	2
YYPTHYHSIQPVDNFMC	2	0.00136		ATGTTGTTGAATAGGCTTAATAATACGGGGACTTATAAGAATGAGGAGTGT	51	YLLNRLNNTGTYKNEEC	2
YYPVTRN+IY+THLNKC	2	0.00136		ATGTTGTTGTATCATAAGGATTGTAGGGGTAATGCGATGTAGAATCGGTGT	51	YLLYHKDCRGNAM+NRC	2
YYQRMCHPTSIA+NHRC	2	0.00136		ATGTTTAATAAGTCGCAGAATGGTGCTTGTATTGGTGATAGGACTGATTGT	51	YFNKSQNGACIGDRTDC	2
YYQSATDCAHCCISTTC	2	0.00136		ATGTTTAATGATGGTACTCAGCTGATGACGCTGATGCAGTTGCAGATTTGT	51	YFNDGTQLMTLMQLQIC	2
YYQVYQKVARMVCSNMC	2	0.00136		ATGTTTACGTATTTTGTTATTAATATTGTTAGTACGCATGATAATTTGTGT	51	YFTYFVINIVSTHDNLC	2
YYQYKNFGNESKNKFHC	2	0.00136		ATGTTTACGTTTAATTCTATGAAGCGGTTGGCGATGGAGAATAGTAGGTGT	51	YFTFNSMKRLAMENSRC	2
YYRIYTMRRLLPSPPTC	2	0.00136		ATGTTTATGAAGCAGGGTATGGATACGAGTTGGGATCATCATTAGCGGTGT	51	YFMKQGMDTSWDHH+RC	2
YYRLKKMCGMNIDN+SC	2	0.00136		ATGTTTATGTAGCAGATGCCTACGGTTGGTATGCCGCTTCGGGTTCTGTGT	51	YFM+QMPTVGMPLRVLC	2
YYRSKYLFLCYDNAHGC	2	0.00136		ATGTTTCAGAGGGATGATATTTGTCGGAAGGAGCTGACTAATGCGAGTTGT	51	YFQRDDICRKELTNASC	2
YYSEENIVKKVVSSTNC	2	0.00136		ATGTTTCAGGTTCATACGAGTTATATGAAGACGTTGATTCGTAGGCATTGT	51	YFQVHTSYMKTLIRRHC	2
YYSLLENKTGVICSLNC	2	0.00136		ATGTTTCATCTTGAGGAGAGGTCTGATCAGTATTGGATTAAGGAGTAGTGT	51	YFHLEERSDQYWIKE+C	2
YYSLLSYKEVRMTKLGC	2	0.00136		ATGTTTCCTAATAGGAAGTTGAATGCGCCTGAGCTGCCGGATACGCGTTGT	51	YFPNRKLNAPELPDTRC	2
YYSNRRTLFINTQTTLC	2	0.00136		ATGTTTGATCTTTGTCATGTTGTGGATAATGAGTTTGGGTTGGGGTGTTGT	51	YFDLCHVVDNEFGLGCC	2
YYSWCICNQNAVDWYLC	2	0.00136		ATGTTTGGGAAGGTGAAGCCTTGGAGGCATTCTTAGCGTCGTGCTTCGTGT	51	YFGKVKPWRHS+RRASC	2
YYSYECIQPTCNQEETC	2	0.00136		ATGTTTGTGATTGAGCTTTCGCATAGGAGTTGGAAGTAGAATCGGATGTGT	51	YFVIELSHRSWK+NRMC	2
YYTWKIR+MNVNQNTRC	2	0.00136		ATGTTTTATATGAAGTGTGGGAAGATTCTTATTTCGACGAATGTGGATTGT	51	YFYMKCGKILISTNVDC	2
YYV+LIDTWKVCCRNGC	2	0.00136		ATGTTTTATGAGAATATTTGTATGGAGGAGGAGAGGTAGTCGCAGAATTGT	51	YFYENICMEEER+SQNC	2
YYVNSTRSACMERTSDC	2	0.00136		ATGTTTTATGTGTATCAGATTTTTCCGTCTTAGACGATGATGAATTATTGT	51	YFYVYQIFPS+TMMNYC	2
YYVSGEEALTMITNP+C	2	0.00136		ATGTTTTGTTGTTGTAAGAATAGTAAGCGGGATAAGGTTACTCAGGTTTGT	51	YFCCCKNSKRDKVTQVC	2
YYYTLQKRRYLNYYWVC	2	0.00136		ATGTTTTTGGATAAGCATTATTGTAAGGTGTTTGGTTAGTCTTGTCATTGT	51	YFLDKHYCKVFG+SCHC	2
I+M+GD+SQIQVEFDGC	1	0.00068		AAGAAGATGGGTGATTCTCAGACTTATTAGGAGAGGTGGGAGATGTATTGT	51	KKMGDSQTY+ERWEMYC	1
I+NERCYLAVWPASIKC	1	0.00068		AAGAATAATGATAGGGCTCGTGAGTAGCTTAATGATCAGCATGTTAATTGT	51	KNNDRARE+LNDQHVNC	1
I+TEIAKMERHCPLDCC	1	0.00068		AAGAATGTTGCGAGGAAGATTTATTTTAAGGGGAGGGAGGCGACTGAGTGT	51	KNVARKIYFKGREATEC	1
I+VCMAVMSHFWQTSSC	1	0.00068		AAGACGAAGAGTAGTAGTTATCGTCTGTAGGTTGTGGAGACTACGAGGTGT	51	KTKSSSYRL+VVETTRC	1
IA+HFQIPLNAYIADNC	1	0.00068		AAGATTAAGAATGGTAATAAGCAGCAGAATAAGTATCATCTGGAGGAGTGT	51	KIKNGNKQQNKYHLEEC	1
IAANLFHPMKMNE+TKC	1	0.00068		AAGCAGGGTACGATGATGCATCGTGTGAAGTAGAGTGTGCATGCGCTGTGT	51	KQGTMMHRVK+SVHALC	1
IADPPSTRAKSIEPVDC	1	0.00068		AAGCAGGTGTGTACGATTGATGCGCCTATTCAGCCTTAGCTGGATTCTTGT	51	KQVCTIDAPIQP+LDSC	1
IAMKASSK+TQSHR+HC	1	0.00068		AAGGGTGAGCTGAATTATTTGAAGACTGAGAAGTGGACGGATTCGAGTTGT	51	KGELNYLKTEKWTDSSC	1
IATEN+Q+PGPSSNGLC	1	0.00068		AAGGTGAAGTCTTTGCTGCTGGCTGCGATGGCGATTCTGACGTAGCCGTGT	51	KVKSLLLAAMAILT+PC	1
IAVQQVPMMVNRRKTFC	1	0.00068		AAGTAGAATGAGCGGGTTGCGGTGGGTAGGTATAATTATTAGTGTGAGTGT	51	K+NERVAVGRYNY+CEC	1
ICLVMGDQEHPEHANKC	1	0.00068		AAGTAGATGCGGCGTAAGGTTACTTGGTAGTATGGTGGGATGGGGCGTTGT	51	K+MRRKVTW+YGGMGRC	1
ICNRAHKRGLTNDWYSC	1	0.00068		AAGTAGTTTGGGGATTAGATTCAGAGTGGGATTTGTCGTTTGAGTGATTGT	51	K+FGD+IQSGICRLSDC	1
ICRSFGLRYVTYVAIGC	1	0.00068		AAGTATGTGGATGGGCGGGAGAGTGATACTTGGATTAGTAAGCAGGAGTGT	51	KYVDGRESDTWISKQEC	1
ICSLKQI+TW+SPNGLC	1	0.00068		AAGTCGCGTAATAGGGAGAGTGGTAATCGGGATTGTACGAAGTTTTCTTGT	51	KSRNRESGNRDCTKFSC	1
ICSTSLKD+TCLSRMSC	1	0.00068		AAGTCGTATCATATGTAGATGACTAATATTCATAAGAATTAGAGTGGTTGT	51	KSYHM+MTNIHKN+SGC	1
IDGLIWDSSMPN+GQ+C	1	0.00068		AAGTGTATTTATATGACTTGGAGGCATAGTATGGGTAATGGGAAGATGTGT	51	KCIYMTWRHSMGNGKMC	1
IDMYCQLNIKK+SKSHC	1	0.00068		AATATTTGGAAGCGGGTGAATCAGATGATTAATATTGAGAAGTAGACGTGT	51	NIWKRVNQMINIEK+TC	1
IDRKNISTFKGKTILWC	1	0.00068		AATCTTGGTAAGCATAAGTGGCATTGTAGGAGGGTGTTTTGTAATTGT	48	NLGKHKWHCRRVFCNC	1
IDSFKILRSSMDEKFYC	1	0.00068		ACGAAGAAGACTTTGATGAAGAATCCTAAGCGGTATTATCAGCTTAGGTGT	51	TKKTLMKNPKRYYQLRC	1
IEGNDV+RNNVCDGINC	1	0.00068		ACGAAGAAGTTGAATATTGATAGTGATATTAGTGCTGATATTGATAATTGT	51	TKKLNIDSDISADIDNC	1
IEIPLNNGGNDLYIGVC	1	0.00068		ACGAAGAATGGGGATATGTGGACTTAGGAGTTTAGTGGGTCTCATCCGTGT	51	TKNGDMWT+EFSGSHPC	1
IEIVRRNR+WKL+RDMC	1	0.00068		ACGAAGAATTGGCATCTGAATTAGACGAGTCCGGATTAGAATCCTACTTGT	51	TKNWHLN+TSPD+NPTC	1
IEKHLRVILISWRTGSC	1	0.00068		ACGAAGAATTGGGATTCTTGTGTTTAGGGTAGGAGGAAGGTTGGGCTGTGT	51	TKNWDSCV+GRRKVGLC	1
IENARQRRIMATN+RQC	1	0.00068		ACGAAGACGGGTGATAAGTAGTAGAAGCTGGGTGATACGAATGAGAATTGT	51	TKTGDK++KLGDTNENC	1
IESTSNCVVAHPTTQAC	1	0.00068		ACGAAGAGGGTTCGTAAGATTTATCTGCTGCATAATCCGATGCGGTCGTGT	51	TKRVRKIYLLHNPMRSC	1
IETTDVWNKWGLMYMKC	1	0.00068		ACGAAGAGTGGTTGTGGGAAGCGTTATGATCATGTTTTTAATACGTAGTGT	51	TKSGCGKRYDHVFNT+C	1
IEVKIAPALRAINGDAC	1	0.00068		ACGAAGATTGATTTTGAGAATGAGAGGATGTCGGGGTTTGTTGTGTGGTGT	51	TKIDFENERMSGFVVWC	1
IFDCYC+SGALENNSIC	1	0.00068		ACGAAGATTTAGCGGGTGACTTTGCAGTGGGATATTAAGGATAATACGTGT	51	TKI+RVTLQWDIKDNTC	1
IFEKGVNIAELESIIWC	1	0.00068		ACGAAGCATGATCTGCTGATTCATACGTAGCATCCGATGATGCAGCGTTGT	51	TKHDLLIHT+HPMMQRC	1
IFGKTEKLWCWNSGSEC	1	0.00068		ACGAAGCATGTGTCGCTGAATTATAGGCATGTTGAGATTCATAATGGTTGT	51	TKHVSLNYRHVEIHNGC	1
IFYLRSGSLERQKRSYC	1	0.00068		ACGAAGCCGAGGGATAATAAGACCCAGAGGCCGGAGGCGAGTGAGATTTGT	51	TKPRDNKTQRPEASEIC	1
IGCSRV++FMSVASRGC	1	0.00068		ACGAAGGAGAAGATTAAGGGGGAGAGTGATGGTAAGAATAGGAGTATTTGT	51	TKEKIKGESDGKNRSIC	1
IGGRRLMRRSLYIM+SC	1	0.00068		ACGAAGGAGGATAAGACGCAGTTTTCTTCTAGGCGTATGTGGTCTAGTTGT	51	TKEDKTQFSSRRMWSSC	1
IGMKVGTSMGHRS+TNC	1	0.00068		ACGAAGGAGGATAATCTTCGTTATAATCCTCAGCATGAGAAGAATATTTGT	51	TKEDNLRYNPQHEKNIC	1
IGPVKRPLHSIATP+LC	1	0.00068		ACGAAGGGTGGGGCGCAGACGTTTCAGCCGCAGCCTCTTAGGAGGAGGTGT	51	TKGGAQTFQPQPLRRRC	1
IGSSDTEMEVWLT+I+C	1	0.00068		ACGAAGGGTTTTAATGTTTTTGAGGATTATAATAATAATAGTATTTTGTGT	51	TKGFNVFEDYNNNSILC	1
IHAVRAMADREMSECYC	1	0.00068		ACGAAGGTTACTTATAAGCATAAGAATGTGATGAAGCATACTTGTGGGTGT	51	TKVTYKHKNVMKHTCGC	1
IHDWMMGMDWTSCYAMC	1	0.00068		ACGAAGTCGGGTTGGGTTCAGTTGGTGTATCTTAAGCTGGCTGGGTGGTGT	51	TKSGWVQLVYLKLAGWC	1
IHERHGKCIFDV++GIC	1	0.00068		ACGAATAAGGAGCATAAGCCGAATTCTACTGATTCTCCTTTTGCTGCTTGT	51	TNKEHKPNSTDSPFAAC	1
IHG+VREKKGIVCRR+C	1	0.00068		ACGAATAAGGATGGTCGTCATAGTATGTCGTCGCAGATGGAGGATGATTGT	51	TNKDGRHSMSSQMEDDC	1
IHKLRTPAVQAYADLYC	1	0.00068		ACGAATAAGTAGAATTGTCGTCAGAAGAAGCAGCAGAAGACTGAGAGGTGT	51	TNK+NCRQKKQQKTERC	1
IHKLSLCDQNEKADMNC	1	0.00068		ACGAATAAGTTTTGGATTGATTGGTGTGATTATTAGGTGAAGTATGGGTGT	51	TNKFWIDWCDY+VKYGC	1
IHLTASMCDFRKITQAC	1	0.00068		ACGAATAATACTATTAATATTGGGTATAATGCTGGGAAGTCTAATACGTGT	51	TNNTINIGYNAGKSNTC	1
IHRRKNKVTKSTTSKTC	1	0.00068		ACGAATAATTATATGTAGAATACTATTAGTATTGAGGAGCGTATGATTTGT	51	TNNYM+NTISIEERMIC	1
IIDENNRFTNAGNMTRC	1	0.00068		ACGAATACGACGGATCAGGTTAATTGGCATGTGAGGTTGAATAAGTAGTGT	51	TNTTDQVNWHVRLNK+C	1
IIGNSNNPTHEDVQWNC	1	0.00068		ACGAATAGGCCTGAGGGGGAGGCGAAGCGTTCTAGTACTAATAGGGATTGT	51	TNRPEGEAKRSSTNRDC	1
IIVNIR++VKRRWLRTC	1	0.00068		ACGAATAGGGATCTTCATAGGCAGTAGTTTAGGGTTATTCAGTGGGTGTGT	51	TNRDLHRQ+FRVIQWVC	1
IIYVKQMWYTVACAIKC	1	0.00068		ACGAATAGGTAGATGCTGATTGGGTCGAAGCCTCGTAGTTTGTGGACGTGT	51	TNR+MLIGSKPRSLWTC	1
IKFNRPKV+TQVSSNQC	1	0.00068		ACGAATAGTGTTTCTAATGAGTATAGTTCGCCGATTACGACGATGTATTGT	51	TNSVSNEYSSPITTMYC	1
IKGLVTSSNANNEETRC	1	0.00068		ACGAATATGGATGGGATGGGTAGTATGAGTAATAATTTGCGGCCGCTGTGT	51	TNMDGMGSMSNNLRPLC	1
IKHENDCMKI+RDDECC	1	0.00068		ACGAATCAGGATAATATGAGGTATTCGATGCAGTCTACGATGTGGTGTTGT	51	TNQDNMRYSMQSTMWCC	1
IKHYDVKKK+YSAYT+C	1	0.00068		ACGAATCATAATAATCCGTTTGAGGAGGCGCATAAGCAGGCGGTGAAGTGT	51	TNHNNPFEEAHKQAVKC	1
IKLALMRFADTMVSNKC	1	0.00068		ACGAATCATACTCGTGATAGGAAGTTGTCTTTGCATGCGAAGCATTCGTGT	51	TNHTRDRKLSLHAKHSC	1
IKLITITQHEELIARQC	1	0.00068		ACGAATCGTAATAGGATTAAGTATAGTCCTCTTGATAAGCCTAAGACGTGT	51	TNRNRIKYSPLDKPKTC	1
IKLRGNSWNTS+ISKRC	1	0.00068		ACGAATCTGTAGAGGCCGGTTCCTCTTAAGAAGTATGAGAATAGTAGTTGT	51	TNL+RPVPLKKYENSSC	1
IKMLRILKTLQYS+SKC	1	0.00068		ACGAATGAGAGTATGGAGAATATGAATAGTGGGTAGCGTTAGGGGCTGTGT	51	TNESMENMNSG+R+GLC	1
IKNEESVYVCMFVLMRC	1	0.00068		ACGAATGATACGTAGTGGGGTTGGCGTATTTGGCCTAATCGGAGGATTTGT	51	TNDT+WGWRIWPNRRIC	1
IKSKFAVQRHNCNTKSC	1	0.00068		ACGAATGGGGATAATGAGTATGTGAGTTTTAAGGTGGGGCTGAAGACGTGT	51	TNGDNEYVSFKVGLKTC	1
IKTKFEQVTYPRVLRKC	1	0.00068		ACGAATTAGCAGTAGCTGGCTGGTGTTGATAGTAATCATAGTAGGAAGTGT	51	TN+Q+LAGVDSNHSRKC	1
IKTMARSTKTNCHLSTC	1	0.00068		ACGAATTAGTATACTAGTATTAGTCAGCTTCGGGGTTTGTGGGATTGTTGT	51	TN+YTSISQLRGLWDCC	1
IKTVTCDCYLMRYRGTC	1	0.00068		ACGAATTATCAGAGGACGGAGTCGAATAAGGCGAATTATTGGACGCCTTGT	51	TNYQRTESNKANYWTPC	1
ILDAYTESKMLQERKHC	1	0.00068		ACGAATTCGCATAGGTTTACGGAGAGGACTGTGAGGTCGGCTAAGCAGTGT	51	TNSHRFTERTVRSAKQC	1
ILDCLHRKKVDAIMQTC	1	0.00068		ACGAATTTGAATAGGTTGGAGAAGTAGCCTGATATTTGTGGTAATAAGTGT	51	TNLNRLEK+PDICGNKC	1
ILDNRWSQSVKSLQSKC	1	0.00068		ACGAATTTTAGGTGTTCTTCTCTGCAGAGTTAGGCGCTTAGGTATTCGTGT	51	TNFRCSSLQS+ALRYSC	1
ILEEMRN+RHWWWKNNC	1	0.00068		ACGACGAAGCATCAGATGTAGAAGTTTAAGCAGGATTGTTTGACTGATTGT	51	TTKHQM+KFKQDCLTDC	1
ILFRCRSNENNVEKFIC	1	0.00068		ACGACGAAGGAGAGTAAGGATAATGGGTGGGTTCAGTGGTTTTATAGGTGT	51	TTKESKDNGWVQWFYRC	1
ILIGWKMIVFPGHDE+C	1	0.00068		ACGACGCTTCCGTGGAATACTCCTTATGGTGAGAGTTGTTTTAATCATTGT	51	TTLPWNTPYGESCFNHC	1
ILIKMRS+RLRNHNKPC	1	0.00068		ACGACGGCTACGACGCTGGCGTGTACGAAGGCTAAGGGGAATAGTAATTGT	51	TTATTLACTKAKGNSNC	1
ILKVK+HIDTQ+WILTC	1	0.00068		ACGACGGCTGGGGGTGAGAATACTTTGTTTAAGTCTGGGTATAAGTTGTGT	51	TTAGGENTLFKSGYKLC	1
ILMSVT+KSNKSDGSAC	1	0.00068		ACGACTACTTTGAGTGTTGGTGTTTATTTGATGACTAAGCATAATACTTGT	51	TTTLSVGVYLMTKHNTC	1
ILWRNKLRLC+GGASRC	1	0.00068		ACGACTAGGCTGAATATGTGTAATAGGTTGACTGATTCGTTGTCTCATTGT	51	TTRLNMCNRLTDSLSHC	1
IMPAHLSKCNKQNGVWC	1	0.00068		ACGACTAGGTTGTAGGCTGTTTCGAAGGAGTTGGGTTTGTAGATTGCGTGT	51	TTRL+AVSKELGL+IAC	1
IMRELLTAANGPGWAWC	1	0.00068		ACGACTCGGAAGAGGGCGGCTAATTGGGAGCTGGTGACGGAGTTGATTTGT	51	TTRKRAANWELVTELIC	1
IMSMLIVRS+MNK+NKC	1	0.00068		ACGACTGCGCAGCGGAAGCAGAATCATAGTAGGCCTAAGGATCGGGGTTGT	51	TTAQRKQNHSRPKDRGC	1
IMVNRLVYSVKEFDNLC	1	0.00068		ACGACTTATACGTAGTATATGACTACGACGAGGCAGTATGGGTCTACTTGT	51	TTYT+YMTTTRQYGSTC	1
INELNWADGNQARISDC	1	0.00068		ACGAGGACGACGACGTGGTGGTATTGGCATGCTGATCGTATTTAGCATTGT	51	TRTTTWWYWHADRI+HC	1
INITTLHC+WWNDCRSC	1	0.00068		ACGAGGAGGACTAATCATAGTATTTTGTAGTTTCATGTGCGGACTTGTTGT	51	TRRTNHSIL+FHVRTCC	1
INLLAKR+NLVYMTNDC	1	0.00068		ACGAGGATTACGTAGTAGATGGAGAAGAGTCATTGT	36	TRIT++MEKSHC	1
INMDSTSGREWTREQVC	1	0.00068		ACGAGGCATAAGCCGAATAAGCCTATGAGGAAGAATGGTAGGTAGAATTGT	51	TRHKPNKPMRKNGR+NC	1
INNEMQRDPDSTWTDCC	1	0.00068		ACGAGGCGGCGTGCTTGTGCGTGTGTGAATAAGAGTGAGGCTGCGCCTTGT	51	TRRRACACVNKSEAAPC	1
INQRTGQ+VMSV++QNC	1	0.00068		ACGAGGCGTAATCAGGTTGCTTCTTAGGAGAATGATTATGAGTATATTTGT	51	TRRNQVAS+ENDYEYIC	1
INRLGGL+LKDAWHPGC	1	0.00068		ACGAGGCTTTGTCAGCCGAATGAGCAGGATTCTGGTAAGCATACTAAGTGT	51	TRLCQPNEQDSGKHTKC	1
INSTMNYRSSSLHWWSC	1	0.00068		ACGAGGGATAATAATTCGAGGTAGACGAGGATGGTTAATGAGAGTAATTGT	51	TRDNNSR+TRMVNESNC	1
INTRWPHY+GPIQNRTC	1	0.00068		ACGAGGGTGATGAATGTTGAGAGTTATGTGGGGCAGTTTTCGGTGCTGTGT	51	TRVMNVESYVGQFSVLC	1
INWYLNDTCSSL+WSNC	1	0.00068		ACGAGGTATAGGACGAGGAATTAGATTGAGCATAAGATGCATTTTAATTGT	51	TRYRTRN+IEHKMHFNC	1
INYIRVTQDWTPDYMLC	1	0.00068		ACGAGTAAGACGGGTGATAATATTCATAGGGATGAGAAGAAGAGTTGTTGT	51	TSKTGDNIHRDEKKSCC	1
IPDPSSQRMQTKDTRDC	1	0.00068		ACGAGTGCGGAGATTGTGACTGTTTTTCTGTGGCAGTGGATTGTGAAGTGT	51	TSAEIVTVFLWQWIVKC	1
IPEPILKCRMDPGNYYC	1	0.00068		ACGAGTGGGAATCTGCAGCCGGATACTATTAGGCATGCTATTGCGGGGTGT	51	TSGNLQPDTIRHAIAGC	1
IPGVPDCALHADVPMTC	1	0.00068		ACGAGTTATTAGTGTCGGTAGAAGATGAGTTTGAGTCATAAGGCGAGTTGT	51	TSY+CR+KMSLSHKASC	1
IPTKMRESARNSYNSKC	1	0.00068		ACGAGTTTTGAGAATTTGACTAGGTATATTATTAGTCCGACTTGGAATTGT	51	TSFENLTRYIISPTWNC	1
IQGRSKKTARNVTTDAC	1	0.00068		ACGATGATTAAGCGGAATCCGAATATGCGGCCTGGGGCTTATGATCGGTGT	51	TMIKRNPNMRPGAYDRC	1
IQHADIPTCSVAPQSDC	1	0.00068		ACGATGGAGTCGAGGGATGTTGTGTGGGATAATATTAGGATGAGGTATTGT	51	TMESRDVVWDNIRMRYC	1
IQN+RAHTV+QTWHRDC	1	0.00068		ACGATGGATGGGGATTAGTGTTATAAGGCGAATAAGTAGGTTGTGCCTTGT	51	TMDGD+CYKANK+VVPC	1
IQQPQNEIVSFDAYNKC	1	0.00068		ACGATGGATTGGAAGAGTACGGTGACTAATTGTTTTAAGGATGGGTGT	48	TMDWKSTVTNCFKDGC	1
IQTHTTTYHNSTYF+IC	1	0.00068		ACGATGTAGAAGCCGGGGATTGTGGCTCTTAAGCTGAAGGAGTCGGAGTGT	51	TM+KPGIVALKLKESEC	1
IRCEDNEKHETVRKITC	1	0.00068		ACGATGTATAGGATGGAGAGGAGGAATGATTTTGATCGTTAGCCGCTTTGT	51	TMYRMERRNDFDR+PLC	1
IREWLQTQSDRDLDR+C	1	0.00068		ACGATGTTGACGGCGACTTGTTGGCTGGTGAATGTGAAGTGTGATTGTTGT	51	TMLTATCWLVNVKCDCC	1
IRFAQKVFRTPTQSETC	1	0.00068		ACGATTAAGTCGATGCAGCAGCAGATTCATAATTTGAGTGAGAAGATTTGT	51	TIKSMQQQIHNLSEKIC	1
IRGEDNDQGDNMESHC	1	0.00068		ACGATTAATGAGATGACTGGTAGGCAGTGTAGGGAGAAGGGTTCGACTTGT	51	TINEMTGRQCREKGSTC	1
IRKSNQEEYACVKKMTC	1	0.00068		ACGATTACGGTGCGTACGAGGTATGATACTAATAATGAGCATTCGTAGTGT	51	TITVRTRYDTNNEHS+C	1
IRKYWCDDLCTADCERC	1	0.00068		ACGATTATTGAGAGTTAGTTTGAGAAGAAGTCTCGTAAGTAGTCTATTTGT	51	TIIES+FEKKSRK+SIC	1
IRMINQVMI+ARRHKNC	1	0.00068		ACGATTCGGGATTATATGTATGGTATTGATGTGGTGTGTGTGAATAGTTGT	51	TIRDYMYGIDVVCVNSC	1
IRNKDETDKGCWGCWPC	1	0.00068		ACGATTCTTGATGTGGGTTAGACGAGTGGGTGGAAGAGGAGGAAGAATTGT	51	TILDVG+TSGWKRRKNC	1
IRYCQFKK+RMRRWRRC	1	0.00068		ACGATTGAGTAGCCTTCGGTTGGGTCGATGATGACTTGGTTTAGTGCGTGT	51	TIE+PSVGSMMTWFSAC	1
ISGERMHRKQGSGWYVC	1	0.00068		ACGATTGATACGAGTTTGAAGTATATGGGTGCGATTGTTGGGGATCCGTGT	51	TIDTSLKYMGAIVGDPC	1
ISGNHGG+LIGN+NRSC	1	0.00068		ACGATTGATATTAAGGATGGGCGGATGGCGCCGCGTCCTATTGCGAATTGT	51	TIDIKDGRMAPRPIANC	1
ISK+NRTA+KTRDIELC	1	0.00068		ACGATTGGGTTTTCTATTCCGTAGATGACTTAGTTTACGACGTATAGGTGT	51	TIGFSIP+MT+FTTYRC	1
ISVCG*WLAELADS+IC	1	0.00068		ACGATTGTGCATGCTGATAGGCGGAGGATTAATAGGGTTTCTAATATGTGT	51	TIVHADRRRINRVSNMC	1
ISVMNLSRNHGRLDTKC	1	0.00068		ACGATTTATAAGCAGATTGCTGAGAGTCAGAATGAGCGTACTTAGCAGTGT	51	TIYKQIAESQNERT+QC	1
ITKLRNLWQPPYYTQCC	1	0.00068		ACGCAGAAGATGAGGATGCGTGGTGCGTCTAGTAATAAGTTGGCTAAGTGT	51	TQKMRMRGASSNKLAKC	1
ITKRRLPENNFYTWQTC	1	0.00068		ACGCAGAAGATTGTGTATTATGTTGCGATGAGGCGTACGAATGATGAGTGT	51	TQKIVYYVAMRRTNDEC	1
ITNLDLMSNRLGHEQDC	1	0.00068		ACGCAGAAGCAGATGGAGGGTTCTATTTTGGATTATTGTTAGGCTAAGTGT	51	TQKQMEGSILDYC+AKC	1
ITSCNTVFQSHYWGCPC	1	0.00068		ACGCAGACGGCGCTTAATAGGCAGATGTGGGTGTTTACGCAGAGTGATTGT	51	TQTALNRQMWVFTQSDC	1
ITVNRSR+KRMV+TVMC	1	0.00068		ACGCAGCAGCGGTTGACGTATTATACGTAGAATCTTGCTACGCGTATTTGT	51	TQQRLTYYT+NLATRIC	1
IV+GESDQVNCRKEG+C	1	0.00068		ACGCAGCATAGTAAGAGGTGGATGTAGTATATTGATTATGCTTGGAAGTGT	51	TQHSKRWM+YIDYAWKC	1
IV+PCVTWNNADDLTLC	1	0.00068		ACGCAGGTTTAGGGTAATGAGTAGGGGACGTAGCGTAATGAGCCTGATTGT	51	TQV+GNE+GT+RNEPDC	1
IVCKMGRKDYPRTDDKC	1	0.00068		ACGCAGTAGACGGAGGATGCTCGGCAGGGTGGGTGTATTGTGAGGTATTGT	51	TQ+TEDARQGGCIVRYC	1
IVEFK+TSTCQKPKHVC	1	0.00068		ACGCAGTATAATCCTAAGGTGGATGAGCATAGGTTGCAGTGGTCTTTGTGT	51	TQYNPKVDEHRLQWSLC	1
IVGGTNKILPRIRLA+C	1	0.00068		ACGCAGTATTTGGCTTAGGAGTATGCTAAGAATATTCGGAGGCATCAGTGT	51	TQYLA+EYAKNIRRHQC	1
IVGGYGEGMWLDKTFRC	1	0.00068		ACGCATAAGGGGCTGTTTGGGATGCATTCGGCGACTAATGTGACGGATTGT	51	THKGLFGMHSATNVTDC	1
IVGNQMDKNEW+YYSNC	1	0.00068		ACGCATACTAGTGGTACTGGTAATCCGTAGCGGATTTAGCTGCTTAATTGT	51	THTSGTGNP+RI+LLNC	1
IVITSSMKRWT+GIRVC	1	0.00068		ACGCATATGGGGTATTGGAAGCGGAGGAATGGTCAGCGTAATACGGATTGT	51	THMGYWKRRNGQRNTDC	1
IVMLMD+MLCARSKHLC	1	0.00068		ACGCATCATATTAGGTTGACGGGGTTTAAGTGTACGGCTATGTGGCATTGT	51	THHIRLTGFKCTAMWHC	1
IVRSVTQTENNMHMKYC	1	0.00068		ACGCATCCTCAGTATGGTCATCGTATGTTTAAGTAGTGTACGTAGTGGTGT	51	THPQYGHRMFK+CT+WC	1
IVRWCDLANLLDRCG+C	1	0.00068		ACGCATCTTCCTTATGAGAAGATTAGTTTTTAGATGGAGTGGCGTAGGTGT	51	THLPYEKISF+MEWRRC	1
IVSTYTSSVSCVTKFIC	1	0.00068		ACGCATGGTAGTGGGTGTAAGGATCATTGGCTGTTTATGGTGTGTGGGTGT	51	THGSGCKDHWLFMVCGC	1
IVTRTRHMCIWKGVSTC	1	0.00068		ACGCATTGTTGGAATAAGGGTAAGGGTGTTAGTTATTTTGCGAATCCTTGT	51	THCWNKGKGVSYFANPC	1
IVV+STCTKGFVYR+C	1	0.00068		ACGCCGATGGAGCTTGATCTTATGACTCAGCCGCCTCAGAGTACGACGTGT	51	TPMELDLMTQPPQSTTC	1
IVVRRRQMLVWPA+GNC	1	0.00068		ACGCCGCAGAAGAAGAATGATTTTATTTCTCCTAGTGCTGAGACTATTTGT	51	TPQKKNDFISPSAETIC	1
IVVSMENVREKRFIRRC	1	0.00068		ACGCCGCAGAATTAGTTTATTTAGAAGGATCCTATGATTTGTATTGGGTGT	51	TPQN+FI+KDPMICIGC	1
IVYGSKILQLACCANRC	1	0.00068		ACGCCTTGTGTTGGTGGGAGGATGTTTACTTTGCGGTTTAATGCTAATTGT	51	TPCVGGRMFTLRFNANC	1
IVYKGSYVTLDA+PG+C	1	0.00068		ACGCGGACGCAGAATACGGCGAAGTAGGATTAGCTGCAGGATTGTAGTTGT	51	TRTQNTAK+D+LQDCSC	1
IWCGEV+AMLVIRLNHC	1	0.00068		ACGCGGACTGATAATGAGCGGAATGCTTAGTTGATTCAGGGGCATGATTGT	51	TRTDNERNA+LIQGHDC	1
IWHRRVFGEKRTTTYLC	1	0.00068		ACGCGGATGATGACGCATTATAAGTTGTCTTCTAAGCGGAATATGGCGTGT	51	TRMMTHYKLSSKRNMAC	1
IWIPNASVLMREV+KHC	1	0.00068		ACGCGGATTTGTAGTAGGAAGATGACTAATGAGAGGCGTACTACGTGGTGT	51	TRICSRKMTNERRTTWC	1
IWKRI+NIFGAQQY+IC	1	0.00068		ACGCGGCATACTTATCTTATGTAGCGTGATCCTCATGAGAGTAATGAGTGT	51	TRHTYLM+RDPHESNEC	1
IWLEHQKTHSSNIKQNC	1	0.00068		ACGCGGTATTTGCATGAGCTTAATGAGGAGGTGCCGACTCCGATGAATTGT	51	TRYLHELNEEVPTPMNC	1
IWLN+WMYYYV+TMYLC	1	0.00068		ACGCGTAATGATGGTTGTATGACGAGGAATCAGTATATGGGTGGTGTTTGT	51	TRNDGCMTRNQYMGGVC	1
IWRNYKWL+YRYASRIC	1	0.00068		ACGCGTATGAGTAATTATAGTGCTGGTAGGTAGGTTGCGTTGTTGTCTTGT	51	TRMSNYSAGR+VALLSC	1
IWVTNYNGEKDDEKKGC	1	0.00068		ACGCGTGTGCTTTATTTTATTGAGAAGTTTTGTCAGTAGAAGCATTATTGT	51	TRVLYFIEKFCQ+KHYC	1
IYCNEVTTFRVSEHKNC	1	0.00068		ACGCGTGTTCAGAGGCGGTAGGCTCCTAAGACGTCTAATACGTATCTTTGT	51	TRVQRR+APKTSNTYLC	1
IYHMANVLYCCTAQ+WC	1	0.00068		ACGCTGAACGATGCGATTGCGTTTTAGAAGGCTGGGAATGTTGCTAGTTGT	51	TLNDAIAF+KAGNVASC	1
IYKNMCKKLSTCMVSEC	1	0.00068		ACGCTGAATCATGGGAAGCGGTAGCATTAGACGATTTGGGAGTATAATTGT	51	TLNHGKR+H+TIWEYNC	1
IYKVRNRLTTSYEPPSC	1	0.00068		ACGCTGATTAATACTCTTCGTACGGGTAAGTCTACGTCGCTTGAGATGTGT	51	TLINTLRTGKSTSLEMC	1
IYPPRQNLHTIEGLN+C	1	0.00068		ACGCTGCCTAGGAATAAGTGTAATAATATTGTTGAGCATTGTATGATGTGT	51	TLPRNKCNNIVEHCMMC	1
IYQHKHPT+IHTHTWTC	1	0.00068		ACGCTGGCTATTGATAATTAGCATACTGATGGGCAGAATATTAGGGATTGT	51	TLAIDN+HTDGQNIRDC	1
IYRKR+I+KSENSLNIC	1	0.00068		ACGCTGTATAATACTAGGAATTAGACGATGACGTTGAGTATTCATTCGTGT	51	TLYNTRN+TMTLSIHSC	1
IYVRDTDNYPQNRLNTC	1	0.00068		ACGCTGTTGGGGCTTAGGATGAAGGTTGAGCCGAATGTTAAGGATTCTTGT	51	TLLGLRMKVEPNVKDSC	1
IYVSYMTLCGNKLLPKC	1	0.00068		ACGGAGACGTTGATTACTTGGGTTTAGACGGATCAGAATTCGGCGGGGTGT	51	TETLITWV+TDQNSAGC	1
K+FGD+IQSGICRLSDC	1	0.00068		ACGGAGACTATGAATGAGCGTTAGTATTAGATGCTGTGTGGTAATATTTGT	51	TETMNER+Y+MLCGNIC	1
K+MRRKVTW+YGGMGRC	1	0.00068		ACGGAGACTCGGCATGGTCTGACTAGTGATGAGCCTATGGTGACTGATTGT	51	TETRHGLTSDEPMVTDC	1
K+NERVAVGRYNY+CEC	1	0.00068		ACGGAGAGTCGTAATCATGAGGATTAGGAGCAGCATAATGGGAAGGCGTGT	51	TESRNHED+EQHNGKAC	1
KCIYMTWRHSMGNGKMC	1	0.00068		ACGGAGCCGAGTAATCGTGAGAATGAGCGTGTTTGGCAGCCGACTGGTTGT	51	TEPSNRENERVWQPTGC	1
KGELNYLKTEKWTDSSC	1	0.00068		ACGGAGGACGCGTATACGACTACGGAGTCTAAGATTCAGCATACGAATTGT	51	TEDAYTTTESKIQHTNC	1
KIKNGNKQQNKYHLEEC	1	0.00068		ACGGAGGAGCAGGAGTAGATGCGGCGTGCTAAGCGTGAGTGTCAGGAGTGT	51	TEEQE+MRRAKRECQEC	1
KKMGDSQTY+ERWEMYC	1	0.00068		ACGGATAATACGTTTACTCCGGGTAATATGTCGCATTATGATGCTGATTGT	51	TDNTFTPGNMSHYDADC	1
KNNDRARE+LNDQHVNC	1	0.00068		ACGGATAGTGTTTCTAGGAAGCTGATGATTGAGATTGTTCAGGCGGCGTGT	51	TDSVSRKLMIEIVQAAC	1
KNVARKIYFKGREATEC	1	0.00068		ACGGATATTATTAGGGGGAAGCGTAATTTGTAGATGTTGCCGCTGGTGTGT	51	TDIIRGKRNL+MLPLVC	1
KQGTMMHRVK+SVHALC	1	0.00068		ACGGATCCGATGCGGGTGCATCGTATGCCTATGTTGAAGGTGTCGGGGTGT	51	TDPMRVHRMPMLKVSGC	1
KQVCTIDAPIQP+LDSC	1	0.00068		ACGGATGAGACTGATGGTATTACTATTTAGCCGATTAATTATAAGATGTGT	51	TDETDGITI+PINYKMC	1
KSRNRESGNRDCTKFSC	1	0.00068		ACGGATGCTTAGTATCCGGAGCGTACGTATCCTTATATGAATGATGGGTGT	51	TDA+YPERTYPYMNDGC	1
KSYHM+MTNIHKN+SGC	1	0.00068		ACGGATGGTCTGCAGACTATGTAGCGGAGTGATAGGCAGCAGTCTGGTTGT	51	TDGLQTM+RSDRQQSGC	1
KTKSSSYRL+VVETTRC	1	0.00068		ACGGATTATGGTTAGGAGGAGGGGTAGAGTCCGTTTTGGCTTTATGCTTGT	51	TDYG+EEG+SPFWLYAC	1
KVKSLLLAAMAILT+PC	1	0.00068		ACGGATTGGCTTACTAGGCTTTTGTTGGTGTGTACTTAGGTGCTGACTTGT	51	TDWLTRLLLVCT+VLTC	1
KYVDGRESDTWISKQEC	1	0.00068		ACGGCTAATAGGCTGAGTAAGATTAATGATTATTTGGAGTAGAGGAATTGT	51	TANRLSKINDYLE+RNC	1
NIWKRVNQMINIEK+TC	1	0.00068		ACGGCTGGTAAGTTTACTGAGTGGAAGTAGAAGGTTATTCTGAGGTAGTGT	51	TAGKFTEWK+KVILR+C	1
NLGKHKWHCRRVFCNC	1	0.00068		ACGGCTTCGCGGATTCGTCAGAGGTTTAATACTCGTTTGCATAGTATGTGT	51	TASRIRQRFNTRLHSMC	1
R+NKTCRIKHRFMRCFC	1	0.00068		ACGGGGAGTGGTGGTCATTAGAATAGTAAGCAGAGTCCTGCGCCTCAGTGT	51	TGSGGH+NSKQSPAPQC	1
RCARNMSAGWNNMLLWC	1	0.00068		ACGGGGATTGGTATTGAGTATTAGGAGAAGTGTTGGATGTTTACTCTGTGT	51	TGIGIEY+EKCWMFTLC	1
RCKGYETGCRE+IPWQC	1	0.00068		ACGGGGTATTAGCGTAGTCATTCTAATTTTACGAATGATTCTAAGATTTGT	51	TGY+RSHSNFTNDSKIC	1
RCMYIYNPIDH+E+NQC	1	0.00068		ACGGGGTTGTATTTGACGAGGCGGAAGGATAAGGCTAGTCAGCATGGTTGT	51	TGLYLTRRKDKASQHGC	1
RFTICHGNN++KNHVDC	1	0.00068		ACGGGTGAGAGGAATCCGAAGGAGAGGTGGATTAGGAAGGAGGTTTATTGT	51	TGERNPKERWIRKEVYC	1
RIKIRQEIYRMINNLLC	1	0.00068		ACGGGTGTTGGTTGGCGTAATTGTTGTGATAATGCTACGACTGAGGAGTGT	51	TGVGWRNCCDNATTEEC	1
RNCSNNYSRFYNINLSC	1	0.00068		ACGGTGAATGGTGAGAGGAAGGATAAGTATTTTTATGAGAATAGGGGTTGT	51	TVNGERKDKYFYENRGC	1
RNVVVSITCQ+KHVMDC	1	0.00068		ACGGTGAGGGTGACTAAGACGGATATTCATATGTTGTAGCAGTAGACTTGT	51	TVRVTKTDIHML+Q+TC	1
RPDFFRSQNIANTNDAC	1	0.00068		ACGTAGAAGCTGTCTGGGCTTATGTTGATGAATACTAGTGCTCAGCAGTGT	51	T+KLSGLMLMNTSAQQC	1
RQCNN+HC+SCT+ERTC	1	0.00068		ACGTAGAAGTTTGGTGTTTAGAATCATGCTAGTGCTTATATTGCGCGTTGT	51	T+KFGV+NHASAYIARC	1
RRFMKSMKNRFMT+YHC	1	0.00068		ACGTAGAATTAGGAGTGTCGTGCGATTGTTTTGGTGTGGCTTTGTTATTGT	51	T+N+ECRAIVLVWLCYC	1
RSM+SGSKVCG+RTHTC	1	0.00068		ACGTAGACGGTGAGTAAGCATATTTTTAGGGAGACGTAGGATACTGATTGT	51	T+TVSKHIFRET+DTDC	1
RSTCFVSDSWRKNMSDC	1	0.00068		ACGTAGAGGCAGAGGTAGAGTTGGATTAATTGGAATGCTTCTTCTAATTGT	51	T+RQR+SWINWNASSNC	1
RTNDTE+WPPDRHNYTC	1	0.00068		ACGTAGATGGAGAGGGCTAGTTGTACTGTGCTGAAGCATATGCATGGTTGT	51	T+MERASCTVLKHMHGC	1
RWKGKR+LDDHLFYC	1	0.00068		ACGTAGATTAGGCCGTTTGTGAATAATAGGCGTGATCGTAAGATGTAGTGT	51	T+IRPFVNNRRDRKM+C	1
RWVMKGFQASETY+TDC	1	0.00068		ACGTAGATTGCGCATAAGAGGAGTGATAATGTTCTTGTTGGTTGTAGGTGT	51	T+IAHKRSDNVLVGCRC	1
S+YNKTFDAR+IASEC	1	0.00068		ACGTAGCATCATTGTCGTATTAGTAGTGAGAGTTAGAGTAAGCTTAATTGT	51	T+HHCRISSES+SKLNC	1
SRGGLWRILGSCVQLGC	1	0.00068		ACGTAGCTGTCTCAGCGTGAGATTGATTTGAGGCTGTAGATGAGGAAGTGT	51	T+LSQREIDLRL+MRKC	1
SVEMA++IFT+TAKELC	1	0.00068		ACGTAGGATGCTGGGCAGAAGCCTTGTTAGATGACTGTTCTTTAGCGGTGT	51	T+DAGQKPC+MTVL+RC	1
T+DAGQKPC+MTVL+RC	1	0.00068		ACGTAGGGGATTTGTAATGGTCGTTATTGTGTTAATGATGTGGATAATTGT	51	T+GICNGRYCVNDVDNC	1
T+FE+NRTRQ+FAKDAC	1	0.00068		ACGTAGTATAATCATAAGTTTCTGGTTCAGCAGGATCCGCCTCGTAATTGT	51	T+YNHKFLVQQDPPRNC	1
T+GICNGRYCVNDVDNC	1	0.00068		ACGTAGTCTAGTATTCGTGTTGATTGGAAGGCTGAGTAGTGGTAGAATTGT	51	T+SSIRVDWKAE+W+NC	1
T+HHCRISSES+SKLNC	1	0.00068		ACGTAGTTTGAGTAGAATAGGACGAGGCAGTAGTTTGCTAAGGATGCGTGT	51	T+FE+NRTRQ+FAKDAC	1
T+IAHKRSDNVLVGCRC	1	0.00068		ACGTATAAGCCGGGGCAGACGTATACGGATAATATTGTTACTTCGCTGTGT	51	TYKPGQTYTDNIVTSLC	1
T+IRPFVNNRRDRKM+C	1	0.00068		ACGTATAATAGTCAGAGTCGGTGGTAGACGGAGAAGTATTGGAGTGGGTGT	51	TYNSQSRW+TEKYWSGC	1
T+KFGV+NHASAYIARC	1	0.00068		ACGTATACTTCGTGGAGTAAGACTAAGGAGAGTAATTAGGTTCGGTGTTGT	51	TYTSWSKTKESN+VRCC	1
T+KLSGLMLMNTSAQQC	1	0.00068		ACGTATAGGACTGAGGTTAGGCCGATGGAGGATTAGAATGCGCGTAAGTGT	51	TYRTEVRPMED+NARKC	1
T+LSQREIDLRL+MRKC	1	0.00068		ACGTATAGTGCTCCTAAGTATTCTGAGACTGTGAAGCGTACTGGTGCGTGT	51	TYSAPKYSETVKRTGAC	1
T+MERASCTVLKHMHGC	1	0.00068		ACGTATATGCAGGGGTTTATTAGGTAGTGGGAGCCGAGGGATCAGGTGTGT	51	TYMQGFIR+WEPRDQVC	1
T+N+ECRAIVLVWLCYC	1	0.00068		ACGTATCAGGTGTATACGTCGTAGCCTGAGGTGCATGTGCTTGATATGTGT	51	TYQVYTS+PEVHVLDMC	1
T+RQR+SWINWNASSNC	1	0.00068		ACGTATCATCATATTAATTAGATTGTTCTTCGGTTGTGGTGGTGTGAGTGT	51	TYHHIN+IVLRLWWCEC	1
T+SSIRVDWKAE+W+NC	1	0.00068		ACGTATCGTCGTAAGTTTTCTCAGGGGCAGCTTTAGACTGCGGAGAAGTGT	51	TYRRKFSQGQL+TAEKC	1
T+TVSKHIFRET+DTDC	1	0.00068		ACGTATGAGATGCGGACTAGTGTGAATATGGCTCTGACGCTTACGACGTGT	51	TYEMRTSVNMALTLTTC	1
T+YNHKFLVQQDPPRNC	1	0.00068		ACGTATGATGTGCATATGTGTGTGAATGAGTAGGCTCTGCTGCTGGTGTGT	51	TYDVHMCVNE+ALLLVC	1
TAGKFTEWK+KVILR+C	1	0.00068		ACGTATGCGAAGTAGCTTGAGAAGGATGATCTGGTTAGGGGTTAGCGGTGT	51	TYAK+LEKDDLVRG+RC	1
TANRLSKINDYLE+RNC	1	0.00068		ACGTATGGGAATTTTAAGATGAGTAGGATGTAGCGTAATACGGATAATTGT	51	TYGNFKMSRM+RNTDNC	1
TASRIRQRFNTRLHSMC	1	0.00068		ACGTATGTGAAGGTGATTAGTAAGAAGCTTGAGTAGGAGACGTTGTATTGT	51	TYVKVISKKLE+ETLYC	1
TC+MTMANTYLTGHVYC	1	0.00068		ACGTATTGTCGGTTTCATCATGGTGAGAATCAGGATTAGAATGAGAAGTGT	51	TYCRFHHGENQD+NEKC	1
TCAAT+GN+CYKIGNQC	1	0.00068		ACGTCGAATGCGAGGAGGGAGCCTCATGAGGCTGAGAAGATTGGTAATTGT	51	TSNARREPHEAEKIGNC	1
TCAYRYNYFVGNVRRTC	1	0.00068		ACGTCGAGTGGGGGGGATATGCTGGTTTGGTCGAATTATCGTTAGTGGTGT	51	TSSGGDMLVWSNYR+WC	1
TCCTSNKWPPATGK+KC	1	0.00068		ACGTCGTAGGATGGTCGTGTTCTTATGTTTAAGTATACTGCGGTTGTGTGT	51	TS+DGRVLMFKYTAVVC	1
TCIFERITRVYAVRMKC	1	0.00068		ACGTCGTGTAGGCGTACTTTTCCTGATACGCATAAGTTGATTCTTACTTGT	51	TSCRRTFPDTHKLILTC	1
TCKNHKEWCVWYAHKIC	1	0.00068		ACGTCTAAGAGTGGTTTGTCTTGGAATCTGTAGACTTTGGTGTTGCGTTGT	51	TSKSGLSWNL+TLVLRC	1
TCNKMINGFYLRQVVGC	1	0.00068		ACGTCTAGGGCGAAGTAGTCTAATGGGATTCAGCAGAGTGTTTATAGTTGT	51	TSRAK+SNGIQQSVYSC	1
TCQHGEGHAMWYSRMKC	1	0.00068		ACGTCTGCGGATGGTAGGACGGCGTGTACTCCGGATTCGAGGAGTAGGTGT	51	TSADGRTACTPDSRSRC	1
TCSVMWNCKRHCTYSCC	1	0.00068		ACGTCTGTTAATAAGAGTGCTGCGCATGTGGAGCTTACTATTTCGAAGTGT	51	TSVNKSAAHVELTISKC	1
TCTGLRSRRRITGNMNC	1	0.00068		ACGTGGAAGCCGATGAATGAGGATATGAAGATGCGGGAGTAGTTTTGTTGT	51	TWKPMNEDMKMRE+FCC	1
TCTR+ITPYSRRDPNNC	1	0.00068		ACGTGGAATTATACGAAGACGATTTGGAATTGTCAGAGGCTTTGGAATTGT	51	TWNYTKTIWNCQRLWNC	1
TCYRQV+CAYFER+ETC	1	0.00068		ACGTGGCCGCGTGATGTTGGGAATTGGTGTAAGAGGCAGGCGGATACGTGT	51	TWPRDVGNWCKRQADTC	1
TDA+YPERTYPYMNDGC	1	0.00068		ACGTGGCGTTAGAGTGAGCAGTAGAAGTATAAGGATAGTGGGAATGGTTGT	51	TWR+SEQ+KYKDSGNGC	1
TDETDGITI+PINYKMC	1	0.00068		ACGTGGCTTGAGAATAATTCTAGGAGTACTAATCATTTGCCTACTGCGTGT	51	TWLENNSRSTNHLPTAC	1
TDGLQTM+RSDRQQSGC	1	0.00068		ACGTGGGATTGTTTTAGTACGGGGTGGATTGAGCTGAGTAATATTTGGTGT	51	TWDCFSTGWIELSNIWC	1
TDIIRGKRNL+MLPLVC	1	0.00068		ACGTGGGGTCATCCGTTGTTTAAGTTTCATTGGACGCGTGAGGTGTATTGT	51	TWGHPLFKFHWTREVYC	1
TDNTFTPGNMSHYDADC	1	0.00068		ACGTGGGTTAATAATTGGGGGAATCAGACGACGAAGACGAATGAGATGTGT	51	TWVNNWGNQTTKTNEMC	1
TDPMRVHRMPMLKVSGC	1	0.00068		ACGTGGTATACGACGAGTAAGACGCATTCTCAGGCGATGAGGTTGCTTTGT	51	TWYTTSKTHSQAMRLLC	1
TDSVSRKLMIEIVQAAC	1	0.00068		ACGTGGTATTGTAAGCGGCAGGATACGATGAGGGGTAGGAATTAGCGGTGT	51	TWYCKRQDTMRGRN+RC	1
TDWLTRLLLVCT+VLTC	1	0.00068		ACGTGGTCGGAGATTTGTATGATTGGGCGTTTTTTTAATTTTACGGGTTGT	51	TWSEICMIGRFFNFTGC	1
TDYG+EEG+SPFWLYAC	1	0.00068		ACGTGGTCGTGGATTATGACGAATAGTTCTACGTATCAGCTGGTTTTTTGT	51	TWSWIMTNSSTYQLVFC	1
TEDAYTTTESKIQHTNC	1	0.00068		ACGTGGTGGGGTTTTACTGAGAGTTATATTTGTGATAATAAGAATCATTGT	51	TWWGFTESYICDNKNHC	1
TEEQE+MRRAKRECQEC	1	0.00068		ACGTGGTTTGAGTGTAGGATGGAGCCGGTTTATTTGATGAGGGGTAATTGT	51	TWFECRMEPVYLMRGNC	1
TEPSNRENERVWQPTGC	1	0.00068		ACGTGGTTTGTTGAGATTATTTGTGGGATTAGTAGGCGTCAGAGTGATTGT	51	TWFVEIICGISRRQSDC	1
TESRNHED+EQHNGKAC	1	0.00068		ACGTGTAAGAATCATAAGGAGTGGTGTGTGTGGTATGCTCATAAGATTTGT	51	TCKNHKEWCVWYAHKIC	1
TETLITWV+TDQNSAGC	1	0.00068		ACGTGTAATAAGATGATTAATGGTTTTTATCTGCGGCAGGTTGTTGGGTGT	51	TCNKMINGFYLRQVVGC	1
TETMNER+Y+MLCGNIC	1	0.00068		ACGTGTACGCGGTAGATTACTCCTTATAGTAGGCGTGATCCGAATAATTGT	51	TCTR+ITPYSRRDPNNC	1
TETRHGLTSDEPMVTDC	1	0.00068		ACGTGTACGGGTTTGAGGAGTAGGAGGAGGATTACGGGGAATATGAATTGT	51	TCTGLRSRRRITGNMNC	1
TFAKWKLRWKVSVVNHC	1	0.00068		ACGTGTAGTGTTATGTGGAATTGTAAGCGTCATTGTACGTATTCGTGTTGT	51	TCSVMWNCKRHCTYSCC	1
TFHDYDM+VAPPLACKC	1	0.00068		ACGTGTATTTTTGAGCGTATTACGCGGGTTTATGCGGTTCGTATGAAGTGT	51	TCIFERITRVYAVRMKC	1
TFLNGMTERSKVENNKC	1	0.00068		ACGTGTCAGCATGGTGAGGGTCATGCTATGTGGTACAGTAGGATGAAGTGT	51	TCQHGEGHAMWYSRMKC	1
TGERNPKERWIRKEVYC	1	0.00068		ACGTGTGCGGCTACTTAGGGTAATTAGTGTTATAAGATTGGGAATCAGTGT	51	TCAAT+GN+CYKIGNQC	1
TGIGIEY+EKCWMFTLC	1	0.00068		ACGTGTGCTTATCGGTATAATTATTTTGTGGGGAATGTTAGGCGTACTTGT	51	TCAYRYNYFVGNVRRTC	1
TGLYLTRRKDKASQHGC	1	0.00068		ACGTGTTAGATGACTATGGCTAATACTTATCTTACGGGGCATGTTTATTGT	51	TC+MTMANTYLTGHVYC	1
TGSGGH+NSKQSPAPQC	1	0.00068		ACGTGTTATCGGCAGGTGTAGTGTGCTTATTTTGAGCGTTAGGAGACTTGT	51	TCYRQV+CAYFER+ETC	1
TGVGWRNCCDNATTEEC	1	0.00068		ACGTGTTGTACTTCGAATAAGTGGCCTCCTGCTACGGGTAAGTAGAAGTGT	51	TCCTSNKWPPATGK+KC	1
TGY+RSHSNFTNDSKIC	1	0.00068		ACGTTGAATATTGATGGGAAGACGCGGATTACGCAGCTTAATCAGGGTTGT	51	TLNIDGKTRITQLNQGC	1
THCWNKGKGVSYFANPC	1	0.00068		ACGTTGATTGATGCGGGTAGGTCGCAGTATCAGTATACGTGTATGATGTGT	51	TLIDAGRSQYQYTCMMC	1
THGSGCKDHWLFMVCGC	1	0.00068		ACGTTGCGGGCTAATACGTAGCATACGGTTTGGGTTTCGACTACTGATTGT	51	TLRANT+HTVWVSTTDC	1
THHIRLTGFKCTAMWHC	1	0.00068		ACGTTGGATGATTTGCATTATAGGACTAATGGGCGTAAGGCGTAGAGGTGT	51	TLDDLHYRTNGRKA+RC	1
THKGLFGMHSATNVTDC	1	0.00068		ACGTTGGTGTGTACTGTTATGCAGAGTAGGGCTACTATTTAGCAGAATTGT	51	TLVCTVMQSRATI+QNC	1
THLPYEKISF+MEWRRC	1	0.00068		ACGTTTCATGATTATGATATGTAGGTTGCGCCTCCGTTGGCGTGTAAGTGT	51	TFHDYDM+VAPPLACKC	1
THMGYWKRRNGQRNTDC	1	0.00068		ACGTTTGCTAAGTGGAAGCTGAGGTGGAAGGTTTCTGTGGTGAATCATTGT	51	TFAKWKLRWKVSVVNHC	1
THPQYGHRMFK+CT+WC	1	0.00068		ACGTTTTTGAATGGTATGACTGAGAGGAGTAAGGTGGAGAATAATAAGTGT	51	TFLNGMTERSKVENNKC	1
THTSGTGNP+RI+LLNC	1	0.00068		AGCCGGGGTGGGCTTTGGCGCATATTAGGGAGTTGTGTTCAGCTTGGTTGT	51	SRGGLWRILGSCVQLGC	1
TIDIKDGRMAPRPIANC	1	0.00068		AGGAATGTTGTGGTTAGTATTACGTGTCAGTAGAAGCATGTGATGGATTGT	51	RNVVVSITCQ+KHVMDC	1
TIDTSLKYMGAIVGDPC	1	0.00068		AGGAATTGTTCGAATAATTATAGTCGTTTTTATAATATTAATCTTTCTTGT	51	RNCSNNYSRFYNINLSC	1
TIE+PSVGSMMTWFSAC	1	0.00068		AGGACTAATGATACTGAGTAGTGGCCTCCTGATAGGCATAATTATACGTGT	51	RTNDTE+WPPDRHNYTC	1
TIGFSIP+MT+FTTYRC	1	0.00068		AGGAGGTTTATGAAGAGTATGAAGAATCGTTTTATGACTTAGTATCATTGT	51	RRFMKSMKNRFMT+YHC	1
TIIES+FEKKSRK+SIC	1	0.00068		AGGATTAAGATTAGGCAGGAGATTTATCGGATGATTAATAATTTGCTGTGT	51	RIKIRQEIYRMINNLLC	1
TIKSMQQQIHNLSEKIC	1	0.00068		AGGCAGTGTAATAATTAGCATTGTTAGTCGTGTACGTAGGAGCGGACGTGT	51	RQCNN+HC+SCT+ERTC	1
TILDVG+TSGWKRRKNC	1	0.00068		AGGCCGGATTTTTTTCGTTCGCAGAATATTGCTAATACGAATGATGCTTGT	51	RPDFFRSQNIANTNDAC	1
TINEMTGRQCREKGSTC	1	0.00068		AGGTAGAATAAGACTTGTAGGATTAAGCATAGGTTTATGCGTTGTTTTTGT	51	R+NKTCRIKHRFMRCFC	1
TIRDYMYGIDVVCVNSC	1	0.00068		AGGTCGACTTGTTTTGTGTCGGATAGTTGGAGGAAGAATATGAGTGATTGT	51	RSTCFVSDSWRKNMSDC	1
TITVRTRYDTNNEHS+C	1	0.00068		AGGTCTATGTAGAGTGGTAGTAAGGTGTGTGGTTAGCGGACTCATACTTGT	51	RSM+SGSKVCG+RTHTC	1
TIVHADRRRINRVSNMC	1	0.00068		AGGTGGAAGGGGAAGAGGTAGCTTGATGATCATTTGTTTTATTGT	45	RWKGKR+LDDHLFYC	1
TIYKQIAESQNERT+QC	1	0.00068		AGGTGGGTGATGAAGGGTTTTCAGGCTTCTGAGACTTATTAGACTGATTGT	51	RWVMKGFQASETY+TDC	1
TKEDKTQFSSRRMWSSC	1	0.00068		AGGTGTAAGGGTTATGAGACTGGGTGTCGGGAGTAGATTCCTTGGCAGTGT	51	RCKGYETGCRE+IPWQC	1
TKEDNLRYNPQHEKNIC	1	0.00068		AGGTGTATGTATATTTATAATCCGATTGATCATTAGGAGTAGAATCAGTGT	51	RCMYIYNPIDH+E+NQC	1
TKEKIKGESDGKNRSIC	1	0.00068		AGGTGTGCGCGGAATATGTCTGCTGGTTGGAATAATATGCTGTTGTGGTGT	51	RCARNMSAGWNNMLLWC	1
TKGFNVFEDYNNNSILC	1	0.00068		AGGTTTACTATTTGTCATGGGAATAATTAGTAGAAGAATCATGTGGATTGT	51	RFTICHGNN++KNHVDC	1
TKGGAQTFQPQPLRRRC	1	0.00068		AGTGTGGAGATGGCTTAGTAGATTTTTACGTAGACGGCTAAGGAGCTTTGT	51	SVEMA++IFT+TAKELC	1
TKHDLLIHT+HPMMQRC	1	0.00068		AGTTAGTATAATAAGACGTTTGATGCGAGGTAGATTGCTTCGGAGTGT	48	S+YNKTFDAR+IASEC	1
TKHVSLNYRHVEIHNGC	1	0.00068		ATAAAGAATGAGGAGAGTGTGTATGTGTGTATGTTTGTGCTGATGCGTTGT	51	IKNEESVYVCMFVLMRC	1
TKI+RVTLQWDIKDNTC	1	0.00068		ATAAAGACGAAGTTTGAGCAGGTGACTTATCCGCGTGTGTTGAGGAAGTGT	51	IKTKFEQVTYPRVLRKC	1
TKIDFENERMSGFVVWC	1	0.00068		ATAAAGACTATGGCTCGGTCGACTAAGACGAATTGTCATTTGTCTACGTGT	51	IKTMARSTKTNCHLSTC	1
TKKLNIDSDISADIDNC	1	0.00068		ATAAAGAGTAAGTTTGCGGTGCAGAGGCATAATTGTAATACGAAGAGTTGT	51	IKSKFAVQRHNCNTKSC	1
TKKTLMKNPKRYYQLRC	1	0.00068		ATAAAGATGTTGCGGATTTTGAAGACGTTGCAGTATTCGTAGTCGAAGTGT	51	IKMLRILKTLQYS+SKC	1
TKNGDMWT+EFSGSHPC	1	0.00068		ATAAAGCTGAGGGGTAATAGTTGGAATACTAGTTAGATTTCTAAGCGTTGT	51	IKLRGNSWNTS+ISKRC	1
TKNWDSCV+GRRKVGLC	1	0.00068		ATAAAGCTTGCGCTGATGCGTTTTGCGGATACGATGGTTTCTAATAAGTGT	51	IKLALMRFADTMVSNKC	1
TKNWHLN+TSPD+NPTC	1	0.00068		ATAAAGTTGATTACTATTACGCAGCATGAGGAGCTGATTGCGCGGCAGTGT	51	IKLITITQHEELIARQC	1
TKPRDNKTQRPEASEIC	1	0.00068		ATAAAGTTTAATCGGCCGAAGGTGTAGACGCAGGTGTCTAGTAATCAGTGT	51	IKFNRPKV+TQVSSNQC	1
TKRVRKIYLLHNPMRSC	1	0.00068		ATAAATAATGAGATGCAGAGGGATCCTGATAGTACGTGGACTGATTGTTGT	51	INNEMQRDPDSTWTDCC	1
TKSGCGKRYDHVFNT+C	1	0.00068		ATAAATAGTACTATGAATTATAGGAGTAGTTCTCTGCATTGGTGGAGTTGT	51	INSTMNYRSSSLHWWSC	1
TKSGWVQLVYLKLAGWC	1	0.00068		ATAAATATTACGACGCTTCATTGTTAGTGGTGGAATGATTGTCGGTCGTGT	51	INITTLHC+WWNDCRSC	1
TKTGDK++KLGDTNENC	1	0.00068		ATAAATTATATTAGGGTGACGCAGGATTGGACTCCGGATTATATGCTGTGT	51	INYIRVTQDWTPDYMLC	1
TKVTYKHKNVMKHTCGC	1	0.00068		ATAAATTTGCTTGCTAAGAGGTAGAATTTGGTGTATATGACTAATGATTGT	51	INLLAKR+NLVYMTNDC	1
TLAIDN+HTDGQNIRDC	1	0.00068		ATAACGAAGTTGAGGAATCTGTGGCAGCCTCCGTATTATACTCAGTGTTGT	51	ITKLRNLWQPPYYTQCC	1
TLDDLHYRTNGRKA+RC	1	0.00068		ATAACGTCGTGTAATACGGTTTTTCAGAGTCATTATTGGGGTTGTCCGTGT	51	ITSCNTVFQSHYWGCPC	1
TLIDAGRSQYQYTCMMC	1	0.00068		ATAACTAAGAGGAGGCTTCCGGAGAATAATTTTTATACTTGGCAGACGTGT	51	ITKRRLPENNFYTWQTC	1
TLINTLRTGKSTSLEMC	1	0.00068		ATAAGGAAGAGTAATCAGGAGGAGTATGCGTGTGTGAAGAAGATGACGTGT	51	IRKSNQEEYACVKKMTC	1
TLLGLRMKVEPNVKDSC	1	0.00068		ATAAGGGAGTGGCTGCAGACTCAGAGTGATCGGGATCTGGATCGTTAGTGT	51	IREWLQTQSDRDLDR+C	1
TLNDAIAF+KAGNVASC	1	0.00068		ATAAGTGGTGAGAGGATGCATCGTAAGCAGGGTAGTGGGTGGTATGTTTGT	51	ISGERMHRKQGSGWYVC	1
TLNHGKR+H+TIWEYNC	1	0.00068		ATAATGCCGGCTCATTTGAGTAAGTGTAATAAGCAGAATGGTGTTTGGTGT	51	IMPAHLSKCNKQNGVWC	1
TLNIDGKTRITQLNQGC	1	0.00068		ATAATGGTTAATAGGCTGGTTTATTCGGTTAAGGAGTTTGATAATCTGTGT	51	IMVNRLVYSVKEFDNLC	1
TLPRNKCNNIVEHCMMC	1	0.00068		ATAATGTCGATGCTTATTGTGAGGAGTTAGATGAATAAGTAGAATAAGTGT	51	IMSMLIVRS+MNK+NKC	1
TLRANT+HTVWVSTTDC	1	0.00068		ATAATTGATGAGAATAATAGGTTTACTAATGCGGGAAATATGACGAGGTGT	51	IIDENNRFTNAGNMTRC	1
TLVCTVMQSRATI+QNC	1	0.00068		ATAATTGGTAATAGTAATAATCCTACGCATGAGGATGTGCAGTGGAATTGT	51	IIGNSNNPTHEDVQWNC	1
TLYNTRN+TMTLSIHSC	1	0.00068		ATAATTGTTAATATTCGGTAGTAGGTTAAGCGTCGTTGGCTGAGGACGTGT	51	IIVNIR++VKRRWLRTC	1
TM+KPGIVALKLKESEC	1	0.00068		ATAATTTATGTGAAGCAGATGTGGTATACTGTTGCGTGTGCGATTAAGTGT	51	IIYVKQMWYTVACAIKC	1
TMDGD+CYKANK+VVPC	1	0.00068		ATACAGAATTAGCGTGCGCATACTGTTTAGCAGACTTGGCATCGGGATTGT	51	IQN+RAHTV+QTWHRDC	1
TMDWKSTVTNCFKDGC	1	0.00068		ATACAGACTCATACTACTACGTATCATAATTCGACTTATTTTTAGATTTGT	51	IQTHTTTYHNSTYF+IC	1
TMESRDVVWDNIRMRYC	1	0.00068		ATACAGCAGCCGCAGAATGAGATTGTGAGTTTTGATGCGTATAATAAGTGT	51	IQQPQNEIVSFDAYNKC	1
TMIKRNPNMRPGAYDRC	1	0.00068		ATACAGCATGCTGATATTCCGACGTGTAGTGTGGCTCCTCAGAGTGATTGT	51	IQHADIPTCSVAPQSDC	1
TMLTATCWLVNVKCDCC	1	0.00068		ATACAGGGTAGGTCTAAGAAGACGGCGCGTAATGTGACGACTGATGCGTGT	51	IQGRSKKTARNVTTDAC	1
TMYRMERRNDFDR+PLC	1	0.00068		ATACATAAGCTTAGTCTGTGTGATCAGAATGAGAAGGCGGATATGAATTGT	51	IHKLSLCDQNEKADMNC	1
TN+Q+LAGVDSNHSRKC	1	0.00068		ATACATAAGTTGCGTACTCCGGCGGTTCAGGCGTATGCTGATTTGTATTGT	51	IHKLRTPAVQAYADLYC	1
TN+YTSISQLRGLWDCC	1	0.00068		ATACATCGGAGGAAGAATAAGGTGACGAAGTCTACGACTAGTAAGACGTGT	51	IHRRKNKVTKSTTSKTC	1
TNDT+WGWRIWPNRRIC	1	0.00068		ATACATCTTACGGCGTCTATGTGTGATTTTAGGAAGATTACTCAGGCGTGT	51	IHLTASMCDFRKITQAC	1
TNESMENMNSG+R+GLC	1	0.00068		ATACATGAGCGTCATGGTAAGTGTATTTTTGATGTTTAGTAGGGTATTTGT	51	IHERHGKCIFDV++GIC	1
TNFRCSSLQS+ALRYSC	1	0.00068		ATACATGCTGTTCGGGCGATGGCGGATCGTGAGATGAGTGAGTGTTATTGT	51	IHAVRAMADREMSECYC	1
TNGDNEYVSFKVGLKTC	1	0.00068		ATACATGGGTAGGTGCGTGAGAAGAAGGGTATTGTTTGTAGGAGGTAGTGT	51	IHG+VREKKGIVCRR+C	1
TNHNNPFEEAHKQAVKC	1	0.00068		ATACCGACTAAGATGCGGGAGAGTGCTAGGAATTCGTATAATAGTAAGTGT	51	IPTKMRESARNSYNSKC	1
TNHTRDRKLSLHAKHSC	1	0.00068		ATACCGGATCCTTCTAGTCAGAGGATGCAGACTAAGGATACTAGGGATTGT	51	IPDPSSQRMQTKDTRDC	1
TNK+NCRQKKQQKTERC	1	0.00068		ATACCGGGTGTGCCTGATTGTGCTTTGCATGCTGATGTTCCTATGACGTGT	51	IPGVPDCALHADVPMTC	1
TNKDGRHSMSSQMEDDC	1	0.00068		ATACCTGAGCCGATTTTGAAGTGTAGGATGGATCCGGGGAATTATTATTGT	51	IPEPILKCRMDPGNYYC	1
TNKEHKPNSTDSPFAAC	1	0.00068		ATACGGTGTGAGGATAATGAGAAGCATGAGACTGTGAGGAAGATTACTTGT	51	IRCEDNEKHETVRKITC	1
TNKFWIDWCDY+VKYGC	1	0.00068		ATACGTTATTGTCAGTTTAAGAAGTAGAGGATGCGGAGGTGGCGTAGGTGT	51	IRYCQFKK+RMRRWRRC	1
TNL+RPVPLKKYENSSC	1	0.00068		ATACTTATGTCGGTGACGTAGAAGAGTAATAAGTCTGATGGTAGTGCGTGT	51	ILMSVT+KSNKSDGSAC	1
TNLNRLEK+PDICGNKC	1	0.00068		ATACTTGATGCGTATACTGAGAGTAAGATGTTGCAGGAGCGTAAGCATTGT	51	ILDAYTESKMLQERKHC	1
TNMDGMGSMSNNLRPLC	1	0.00068		ATACTTTTTAGGTGTCGGAGTAATGAGAATAATGTGGAGAAGTTTATTTGT	51	ILFRCRSNENNVEKFIC	1
TNNTINIGYNAGKSNTC	1	0.00068		ATAGAGAATGCGAGGCAGAGGAGGATTATGGCGACGAATTAGCGTCAGTGT	51	IENARQRRIMATN+RQC	1
TNNYM+NTISIEERMIC	1	0.00068		ATAGAGACGACGGATGTGTGGAATAAGTGGGGGCTGATGTATATGAAGTGT	51	IETTDVWNKWGLMYMKC	1
TNQDNMRYSMQSTMWCC	1	0.00068		ATAGAGAGTACGAGTAATTGTGTTGTTGCTCATCCTACGACGCAGGCGTGT	51	IESTSNCVVAHPTTQAC	1
TNR+MLIGSKPRSLWTC	1	0.00068		ATAGATAGGAAGAATATTTCGACGTTTAAGGGGAAGACGATTTTGTGGTGT	51	IDRKNISTFKGKTILWC	1
TNRDLHRQ+FRVIQWVC	1	0.00068		ATAGATAGTTTTAAGATTTTGAGGTCTTCTATGGATGAGAAGTTTTATTGT	51	IDSFKILRSSMDEKFYC	1
TNRNRIKYSPLDKPKTC	1	0.00068		ATAGATATGTATTGTCAGCTTAATATTAAGAAGTAGTCTAAGTCGCATTGT	51	IDMYCQLNIKK+SKSHC	1
TNRPEGEAKRSSTNRDC	1	0.00068		ATAGATGGGTTGATTTGGGATAGTAGTATGCCGAATTAGGGGCAGTAGTGT	51	IDGLIWDSSMPN+GQ+C	1
TNSHRFTERTVRSAKQC	1	0.00068		ATAGCGACGGAGAATTAGCAGTAGCCTGGGCCGTCGTCTAATGGGCTTTGT	51	IATEN+Q+PGPSSNGLC	1
TNSVSNEYSSPITTMYC	1	0.00068		ATAGCGGATCCGCCTAGTACTCGTGCTAAGAGTATTGAGCCTGTTGATTGT	51	IADPPSTRAKSIEPVDC	1
TNTTDQVNWHVRLNK+C	1	0.00068		ATAGCGGCGAATTTGTTTCATCCGATGAAGATGAATGAGTAGACGAAGTGT	51	IAANLFHPMKMNE+TKC	1
TNYQRTESNKANYWTPC	1	0.00068		ATAGCGGTGCAGCAGGTTCCGATGATGGTTAATAGGCGTAAGACGTTTTGT	51	IAVQQVPMMVNRRKTFC	1
TPCVGGRMFTLRFNANC	1	0.00068		ATAGCTATGAAGGCTTCTAGTAAGTAGACGCAGAGTCATCGGTAGCATTGT	51	IAMKASSK+TQSHR+HC	1
TPMELDLMTQPPQSTTC	1	0.00068		ATAGGGATGAAGGTTGGGACTTCTATGGGTCATCGGAGTTAGACTAATTGT	51	IGMKVGTSMGHRS+TNC	1
TPQKKNDFISPSAETIC	1	0.00068		ATAGGGCCGGTTAAGCGTCCGCTGCATAGTATTGCGACGCCTTAGCTTTGT	51	IGPVKRPLHSIATP+LC	1
TPQN+FI+KDPMICIGC	1	0.00068		ATAGGTTCGTCTGATACGGAGATGGAGGTGTGGTTGACTTAGATTTAGTGT	51	IGSSDTEMEVWLT+I+C	1
TQ+TEDARQGGCIVRYC	1	0.00068		ATAGTGAGGTGGTGTGATTTGGCTAATCTGCTTGATAGGTGTGGGTAGTGT	51	IVRWCDLANLLDRCG+C	1
TQHSKRWM+YIDYAWKC	1	0.00068		ATAGTGAGTACTTATACGAGTAGTGTGAGTTGTGTGACGAAGTTTATTTGT	51	IVSTYTSSVSCVTKFIC	1
TQKIVYYVAMRRTNDEC	1	0.00068		ATAGTGGGGAATCAGATGGATAAGAATGAGTGGTAGTATTATAGTAATTGT	51	IVGNQMDKNEW+YYSNC	1
TQKMRMRGASSNKLAKC	1	0.00068		ATAGTGGGTGGGACTAATAAGATTCTTCCTCGGATTAGGCTGGCTTAGTGT	51	IVGGTNKILPRIRLA+C	1
TQKQMEGSILDYC+AKC	1	0.00068		ATAGTGGTTAGGCGTCGGCAGATGCTGGTGTGGCCTGCTTAGGGTAATTGT	51	IVVRRRQMLVWPA+GNC	1
TQQRLTYYT+NLATRIC	1	0.00068		ATAGTGGTTAGTATGGAGAATGTTCGTGAGAAGAGGTTTATTAGGCGGTGT	51	IVVSMENVREKRFIRRC	1
TQTALNRQMWVFTQSDC	1	0.00068		ATAGTGTAGCCGTGTGTGACTTGGAATAATGCTGATGATTTGACTCTGTGT	51	IV+PCVTWNNADDLTLC	1
TQV+GNE+GT+RNEPDC	1	0.00068		ATAGTGTATAAGGGGAGTTATGTGACGCTTGATGCGTAGCCGGGGTAGTGT	51	IVYKGSYVTLDA+PG+C	1
TQYLA+EYAKNIRRHQC	1	0.00068		ATAGTTATTACGAGTAGTATGAAGAGGTGGACTTAGGGGATTCGTGTTTGT	51	IVITSSMKRWT+GIRVC	1
TQYNPKVDEHRLQWSLC	1	0.00068		ATAGTTTAGGGGGAGAGTGATCAGGTTAATTGTAGGAAGGAGGGGTAGTGT	51	IV+GESDQVNCRKEG+C	1
TRDNNSR+TRMVNESNC	1	0.00068		ATATAGAATGAGAGGTGTTATTTGGCGGTGTGGCCGGCTTCTATTAAGTGT	51	I+NERCYLAVWPASIKC	1
TRHKPNKPMRKNGR+NC	1	0.00068		ATATAGACGGAGATTGCTAAGATGGAGCGGCATTGTCCGCTTGATTGTTGT	51	I+TEIAKMERHCPLDCC	1
TRHTYLM+RDPHESNEC	1	0.00068		ATATATAAGAATATGTGTAAGAAACTGAGTACTTGTATGGTGTCGGAGTGT	51	IYKNMCKKLSTCMVSEC	1
TRICSRKMTNERRTTWC	1	0.00068		ATATATCAGCATAAGCATCCGACGTAGATTCATACGCATACGTGGACGTGT	51	IYQHKHPT+IHTHTWTC	1
TRIT++MEKSHC	1	0.00068		ATATATCGGAAGAGGTAGATTTAGAAGAGTGAGAATTCGTTGAATATTTGT	51	IYRKR+I+KSENSLNIC	1
TRLCQPNEQDSGKHTKC	1	0.00068		ATATCGGGGAATCATGGGGGTTAGTTGATTGGTAATTAGAATAGGAGTTGT	51	ISGNHGG+LIGN+NRSC	1
TRMMTHYKLSSKRNMAC	1	0.00068		ATATGGAAGAGGATTTAGAATATTTTTGGTGCGCAGCAGTATTAGATTTGT	51	IWKRI+NIFGAQQY+IC	1
TRMSNYSAGR+VALLSC	1	0.00068		ATATGGATTCCTAATGCGAGTGTGCTGATGCGGGAGGTGTAGAAGCATTGT	51	IWIPNASVLMREV+KHC	1
TRNDGCMTRNQYMGGVC	1	0.00068		ATATGGCATCGGAGGGTTTTTGGTGAGAAGCGGACGACGACGTATTTGTGT	51	IWHRRVFGEKRTTTYLC	1
TRRNQVAS+ENDYEYIC	1	0.00068		ATATGGCGTAATTATAAGTGGCTTTAGTATAGGTATGCGTCGCGGATTTGT	51	IWRNYKWL+YRYASRIC	1
TRRRACACVNKSEAAPC	1	0.00068		ATATGGTGTGGTGAGGTTTAGGCTATGCTTGTTATTAGGTTGAATCATTGT	51	IWCGEV+AMLVIRLNHC	1
TRRTNHSIL+FHVRTCC	1	0.00068		ATATGTAATAGGGCGCATAAGAGGGGTTTGACGAATGATTGGTATTCGTGT	51	ICNRAHKRGLTNDWYSC	1
TRTDNERNA+LIQGHDC	1	0.00068		ATATGTAGTACTAGTTTGAAGGATTAGACGTGTTTGTCGCGTATGTCGTGT	51	ICSTSLKD+TCLSRMSC	1
TRTQNTAK+D+LQDCSC	1	0.00068		ATATGTAGTCTGAAGCAGATTTAGACTTGGTAGTCGCCGAATGGTCTGTGT	51	ICSLKQI+TW+SPNGLC	1
TRTTTWWYWHADRI+HC	1	0.00068		ATATGTCTGGTGATGGGTGATCAGGAGCATCCTGAGCATGCGAATAAGTGT	51	ICLVMGDQEHPEHANKC	1
TRVLYFIEKFCQ+KHYC	1	0.00068		ATATTGAAGGTTAAGTAGCATATTGATACGCAGTAGTGGATTTTGACTTGT	51	ILKVK+HIDTQ+WILTC	1
TRVMNVESYVGQFSVLC	1	0.00068		ATATTGATTAAGATGCGGAGTTAGAGGTTGAGGAATCATAATAAGCCGTGT	51	ILIKMRS+RLRNHNKPC	1
TRVQRR+APKTSNTYLC	1	0.00068		ATATTTGAGAAGGGTGTGAATATTGCTGAGCTGGAGAGTATTATTTGGTGT	51	IFEKGVNIAELESIIWC	1
TRYLHELNEEVPTPMNC	1	0.00068		ATCAAGACTGTTACGTGTGATTGTTATCTGATGCGGTATCGTGGGACTTGT	51	IKTVTCDCYLMRYRGTC	1
TRYRTRN+IEHKMHFNC	1	0.00068		ATCAAGGGGCTGGTTACGAGTTCTAATGCTAATAATGAGGAGACGCGGTGT	51	IKGLVTSSNANNEETRC	1
TS+DGRVLMFKYTAVVC	1	0.00068		ATCAATAGGCTTGGTGGCCTGTAGTTGAAGGATGCTTGGCATCCTGGGTGT	51	INRLGGL+LKDAWHPGC	1
TSADGRTACTPDSRSRC	1	0.00068		ATCAATCAGAGGACGGGTCAGTAGGTGATGTCTGTGTAGTAGCAGAATTGT	51	INQRTGQ+VMSV++QNC	1
TSAEIVTVFLWQWIVKC	1	0.00068		ATCCATGATTGGATGATGGGGATGGATTGGACGAGTTGTTATGCGATGTGT	51	IHDWMMGMDWTSCYAMC	1
TSCRRTFPDTHKLILTC	1	0.00068		ATCCTGATTGGTTGGAAGATGATTGTTTTTCCTGGTCATGATGAGTAGTGT	51	ILIGWKMIVFPGHDE+C	1
TSFENLTRYIISPTWNC	1	0.00068		ATCGAGATTCCGCTGAATAATGGGGGGAATGATCTGTATATTGGGGTTTGT	51	IEIPLNNGGNDLYIGVC	1
TSGNLQPDTIRHAIAGC	1	0.00068		ATCGTGCGTAGTGTTACTCAGACGGAGAATAATATGCATATGAAGTATTGT	51	IVRSVTQTENNMHMKYC	1
TSKSGLSWNL+TLVLRC	1	0.00068		ATCTATAAGGTTAGGAATAGGTTGACTACTAGTTATGAGCCGCCGTCGTGT	51	IYKVRNRLTTSYEPPSC	1
TSKTGDNIHRDEKKSCC	1	0.00068		ATCTATCCGCCGCGGCAGAATTTGCATACAATTGAGGGGTTGAATTAGTGT	51	IYPPRQNLHTIEGLN+C	1
TSNARREPHEAEKIGNC	1	0.00068		ATCTCTGTGTGCGGATAATGGTTAGCCGAATTAGCGGATAGTTAGATTTGT	51	ISVCG*WLAELADS+IC	1
TSRAK+SNGIQQSVYSC	1	0.00068		ATCTTTGGTAAGACGGAGAAGCTGTGGTGTTGGAATAGTGGGAGTGAGTGT	51	IFGKTEKLWCWNSGSEC	1
TSSGGDMLVWSNYR+WC	1	0.00068		ATGAAAAAGATTAGGGAGGTTTAGCGGGTGGATATTTAGGGTCAGGATTGT	51	YKKIREV+RVDI+GQDC	1
TSVNKSAAHVELTISKC	1	0.00068		ATGAAAAGTCAGACGTGTTAGATTGATTTGCTGTATGCGGGTTATACTTGT	51	YKSQTC+IDLLYAGYTC	1
TSY+CR+KMSLSHKASC	1	0.00068		ATGAAAATGTTTTGGCCGTCTATGTATAGGTTTGCTCTTCATCATACTTGT	51	YKMFWPSMYRFALHHTC	1
TTAGGENTLFKSGYKLC	1	0.00068		ATGAAAATTAAGTATCGTAATACGATTATTGCTAATAGTGGGCTGGAGTGT	51	YKIKYRNTIIANSGLEC	1
TTAQRKQNHSRPKDRGC	1	0.00068		ATGAAATATGGTTCGCGTGCTAATAGGATGAATACGATGAGTGCGTCTTGT	51	YKYGSRANRMNTMSASC	1
TTATTLACTKAKGNSNC	1	0.00068		ATGAAATATTCGGGGAAGACGATGTATGTGTATGTGACGTATCGTCTTTGT	51	YKYSGKTMYVYVTYRLC	1
TTKESKDNGWVQWFYRC	1	0.00068		ATGAAATGTTCGATGGTTTCTATTTAGCATGTTTAGATTTGT	42	YKCSMVSI+HV+IC	1
TTKHQM+KFKQDCLTDC	1	0.00068		ATGAAATTGCCGTTTTGTCCTAAGGAGATTTTGCCGTGTTGGCTGTCTTGT	51	YKLPFCPKEILPCWLSC	1
TTLPWNTPYGESCFNHC	1	0.00068		ATGAAATTGTGTAGTAGGTCTGTGCTTACTAAGACGAATGTTAAGGAGTGT	51	YKLCSRSVLTKTNVKEC	1
TTRKRAANWELVTELIC	1	0.00068		ATGAACAAGATTGAGAATGTTGGTTGGAAGAGGAATACTATGCTGACTTGT	51	YNKIENVGWKRNTMLTC	1
TTRL+AVSKELGL+IAC	1	0.00068		ATGAACATGTTTAGGAGGGATAAGTTGTCGGATATTATTTGTAAAAGGTGT	51	YNMFRRDKLSDIICKRC	1
TTRLNMCNRLTDSLSHC	1	0.00068		ATGAACCAGCATAGGAATAATGTGAAGCTTCAGATGCTGAATGATAATTGT	51	YNQHRNNVKLQMLNDNC	1
TTTLSVGVYLMTKHNTC	1	0.00068		ATGAACCATGAGGCTATTTGGTCGCAGATTCAGTAGCAGCGGATGCCTTGT	51	YNHEAIWSQIQ+QRMPC	1
TTYT+YMTTTRQYGSTC	1	0.00068		ATGAACGCTAATGGTGATTCGATTACGCGGTTGGAGTGGGTGCGGAAGTGT	51	YNANGDSITRLEWVRKC	1
TVNGERKDKYFYENRGC	1	0.00068		ATGAACGTGTTGTTGTGTGTGTGTAATCATGATATGTTGGGGCTGGCTTGT	51	YNVLLCVCNHDMLGLAC	1
TVRVTKTDIHML+Q+TC	1	0.00068		ATGAACTGGCTTGTTTCTGGGTGGCCTACGAAGGATGATGTGGAGGCGTGT	51	YNWLVSGWPTKDDVEAC	1
TWDCFSTGWIELSNIWC	1	0.00068		ATGAACTGTCTTTGTACTGGGATTAAGAATCATCAGGATGCTAAGGATTGT	51	YNCLCTGIKNHQDAKDC	1
TWFECRMEPVYLMRGNC	1	0.00068		ATGAACTTGACTAATTAGCAGAATCGGACTCGTAGGTGGATGACGTGT	48	YNLTN+QNRTRRWMTC	1
TWFVEIICGISRRQSDC	1	0.00068		ATGAAGAAAAAGAAGATTGCGAAGGGTACTTGGAATAAGTGGTGGAGGTGT	51	YKKKKIAKGTWNKWWRC	1
TWGHPLFKFHWTREVYC	1	0.00068		ATGAAGAACCTTTGTACTGCTGTTGAGAATACGATGTCGAAGATGAATTGT	51	YKNLCTAVENTMSKMNC	1
TWKPMNEDMKMRE+FCC	1	0.00068		ATGAAGAAGAAGAAGAAGCTGACGTCTGTTAGTGATTTGAGGAGGTGGTGT	51	YKKKKKLTSVSDLRRWC	1
TWLENNSRSTNHLPTAC	1	0.00068		ATGAAGAAGAAGAAGAAGGTGATGAATGGTTATGGTTCGTAGCCGGTTTGT	51	YKKKKKVMNGYGS+PVC	1
TWNYTKTIWNCQRLWNC	1	0.00068		ATGAAGAAGAAGAAGAGTGTGAGTGCGGAGTTGAGTGAGAATGTTAAGTGT	51	YKKKKSVSAELSENVKC	1
TWPRDVGNWCKRQADTC	1	0.00068		ATGAAGAAGAAGAAGCAGACTGGGATGAGGTATCCGGAGTTGCAGATTTGT	51	YKKKKQTGMRYPELQIC	1
TWR+SEQ+KYKDSGNGC	1	0.00068		ATGAAGAAGAAGAAGCTTACGAATAATGATGCTTAGACGCGGGTGAAGTGT	51	YKKKKLTNNDA+TRVKC	1
TWSEICMIGRFFNFTGC	1	0.00068		ATGAAGAAGAAGAAGTCTTTTAGGCATTTTGTTTATAATGTTTATACGTGT	51	YKKKKSFRHFVYNVYTC	1
TWSWIMTNSSTYQLVFC	1	0.00068		ATGAAGAAGAAGAAGTTGACTGATCATACTCTGATGAAGGGTCGGAAGTGT	51	YKKKKLTDHTLMKGRKC	1
TWVNNWGNQTTKTNEMC	1	0.00068		ATGAAGAAGAAGAAGTTTGGGATGGAGCGGTGTTTGTATCATATTGATTGT	51	YKKKKFGMERCLYHIDC	1
TWWGFTESYICDNKNHC	1	0.00068		ATGAAGAAGAAGAATAATCATAATCATTCTGAGAGTGAGAAGGATAAGTGT	51	YKKKNNHNHSESEKDKC	1
TWYCKRQDTMRGRN+RC	1	0.00068		ATGAAGAAGAAGAATGAGATGTAGCAGTTGCCTGTGTGGGCGATGAAGTGT	51	YKKKNEM+QLPVWAMKC	1
TWYTTSKTHSQAMRLLC	1	0.00068		ATGAAGAAGAAGAATGATCGGGTTAAGCAGGGTGTTTAGAGGCTTGATTGT	51	YKKKNDRVKQGV+RLDC	1
TYAK+LEKDDLVRG+RC	1	0.00068		ATGAAGAAGAAGAATGCTAATGGTTAGATTGTGCCTAGTTATCAGCATTGT	51	YKKKNANG+IVPSYQHC	1
TYCRFHHGENQD+NEKC	1	0.00068		ATGAAGAAGAAGAATGGGAGGAGTAGGGATATTCTGGAGGATCCGCTGTGT	51	YKKKNGRSRDILEDPLC	1
TYDVHMCVNE+ALLLVC	1	0.00068		ATGAAGAAGAAGAATGTGATTGAGTGGGAGGTTAATATTGAGTATTATTGT	51	YKKKNVIEWEVNIEYYC	1
TYEMRTSVNMALTLTTC	1	0.00068		ATGAAGAAGAAGACGCAGCGGATGGAGCTGAAGACGGTTGGGATGATGTGT	51	YKKKTQRMELKTVGMMC	1
TYGNFKMSRM+RNTDNC	1	0.00068		ATGAAGAAGAAGACGTGGAGTATTTAGGCGTTGTTGGATCCTCGGGCGTGT	51	YKKKTWSI+ALLDPRAC	1
TYHHIN+IVLRLWWCEC	1	0.00068		ATGAAGAAGAAGAGGCTGTGGACTTATAAGGGGAATAATGTGCATGATTGT	51	YKKKRLWTYKGNNVHDC	1
TYKPGQTYTDNIVTSLC	1	0.00068		ATGAAGAAGAAGAGGTATCAGCGGTGTATTATGTATCCGACTGAGCGTTGT	51	YKKKRYQRCIMYPTERC	1
TYMQGFIR+WEPRDQVC	1	0.00068		ATGAAGAAGAAGAGGTGGAATTTTCGGTATCAGCATCGTACTGATGAGTGT	51	YKKKRWNFRYQHRTDEC	1
TYNSQSRW+TEKYWSGC	1	0.00068		ATGAAGAAGAAGAGTAAGACTAGGGTGCATACGCGTGATACGGCGATTTGT	51	YKKKSKTRVHTRDTAIC	1
TYQVYTS+PEVHVLDMC	1	0.00068		ATGAAGAAGAAGAGTATTATGACGCTGAATTATCAGGCGACGTCGTGTTGT	51	YKKKSIMTLNYQATSCC	1
TYRRKFSQGQL+TAEKC	1	0.00068		ATGAAGAAGAAGAGTGCGGCGTCTCTTCCGGCTGTTAATGATGCTATTTGT	51	YKKKSAASLPAVNDAIC	1
TYRTEVRPMED+NARKC	1	0.00068		ATGAAGAAGAAGATGATTTAGAATGATTATCGTACGAATAAGAATAGTTGT	51	YKKKMI+NDYRTNKNSC	1
TYSAPKYSETVKRTGAC	1	0.00068		ATGAAGAAGAAGATGCATTTGACGCAGAATATGCGTCCTAAGCAGAATTGT	51	YKKKMHLTQNMRPKQNC	1
TYTSWSKTKESN+VRCC	1	0.00068		ATGAAGAAGAAGATGGATGAGACTAAGAATATTCTTGAGCATTTGTTGTGT	51	YKKKMDETKNILEHLLC	1
TYVKVISKKLE+ETLYC	1	0.00068		ATGAAGAAGAAGATGGCTTGGCATACTATGGTGCAGAGTCGTTAGAATTGT	51	YKKKMAWHTMVQSR+NC	1
Y*CNASKWH+SWNFSTC	1	0.00068		ATGAAGAAGAAGATGTCTAGGATGATTAGGCCTGTTATGCGGAAGAATTGT	51	YKKKMSRMIRPVMRKNC	1
Y*DGVLRIKTASFKHAC	1	0.00068		ATGAAGAAGAAGATTACTAATTAGACGGCGGAGCCGGTTCGGGTGCAGTGT	51	YKKKITN+TAEPVRVQC	1
Y*GMPDSLMSSSNLMKC	1	0.00068		ATGAAGAAGAAGATTGGGACTTTTCTTATGAGGGGGCTGTTGTGTAGTTGT	51	YKKKIGTFLMRGLLCSC	1
Y*IGESLALWNLHAQC	1	0.00068		ATGAAGAAGAAGATTGTTGAGCATAAGGGTGGTAATGAGTATATTGTGTGT	51	YKKKIVEHKGGNEYIVC	1
Y*IIGQ+TNETDL+IEC	1	0.00068		ATGAAGAAGAAGCATCCGCATAGGTAGCCTACTTCTTAGGGGCCTACGTGT	51	YKKKHPHR+PTS+GPTC	1
Y*IIRLRCRECPRWKKC	1	0.00068		ATGAAGAAGAAGCATTTTTCTGCGGTTGAGCTGAATAATCATATTGAGTGT	51	YKKKHFSAVELNNHIEC	1
Y*MNNGRRWQINNVKLC	1	0.00068		ATGAAGAAGAAGCGGCATGGGAAGGGTAAGGCGTATCGGATTACGGAGTGT	51	YKKKRHGKGKAYRITEC	1
Y*NCYKNNWISGNSMVC	1	0.00068		ATGAAGAAGAAGCGTAAGAAGGTGGAGGAGTGGTATGATTGTGTGAAGTGT	51	YKKKRKKVEEWYDCVKC	1
Y*VDQTDNGKEDEEGNC	1	0.00068		ATGAAGAAGAAGCTGAAGCAGTAGGATATTGCGCATGATGATGATGGGTGT	51	YKKKLKQ+DIAHDDDGC	1
Y*VSICSRLLRRKCSLC	1	0.00068		ATGAAGAAGAAGCTGAAGTAGGTTGTTAAGAGTGGTGTGTATACGCATTGT	51	YKKKLK+VVKSGVYTHC	1
Y*VVGFKNAGHD+YFC	1	0.00068		ATGAAGAAGAAGCTGCATACTTGGTTGAGGAGTTGTACTCATACTGGTTGT	51	YKKKLHTWLRSCTHTGC	1
Y++++ININLTNMCSCC	1	0.00068		ATGAAGAAGAAGCTGCATGAGCATAAGCATCTTTAGAATAGTAATTAGTGT	51	YKKKLHEHKHL+NSN+C	1
Y++++RRHGYKMESNAC	1	0.00068		ATGAAGAAGAAGCTTTGTAATGGGGGTGCGAGTTATAGTCAGTAGAATTGT	51	YKKKLCNGGASYSQ+NC	1
Y+++KNYCRWVFCVNVC	1	0.00068		ATGAAGAAGAAGGAGAAGAAGGATTATACTGTGTGGAAGGTTAAGGAGTGT	51	YKKKEKKDYTVWKVKEC	1
Y+++MS+TMD+PICQRC	1	0.00068		ATGAAGAAGAAGGAGGATGATACGAATGATGGTTTTAAGAGGACTGGTTGT	51	YKKKEDDTNDGFKRTGC	1
Y+++NHMLRGATHPKEC	1	0.00068		ATGAAGAAGAAGGATATGTGGTAGGCGTGTAAGTATCTGCTGACTGTGTGT	51	YKKKDMW+ACKYLLTVC	1
Y+++RLVPIRVASGCDC	1	0.00068		ATGAAGAAGAAGGATGCTCCGGATAGTACGATGAATTATAAGTATGTGTGT	51	YKKKDAPDSTMNYKYVC	1
Y+++VMTYCYNAGSGKC	1	0.00068		ATGAAGAAGAAGGCGAGTACGGCGCGTATTGCGAGTGAGCGGATTAGTTGT	51	YKKKASTARIASERISC	1
Y+++WMT+YGERLFDDC	1	0.00068		ATGAAGAAGAAGGCTATGAAGGAGAATGGGAATGGTGAGGGTCCTACGTGT	51	YKKKAMKENGNGEGPTC	1
Y++A+YRSITRHQPNPC	1	0.00068		ATGAAGAAGAAGGCTGATTTTTATTGGGCGGTGAGGTCTTAGACGGAGTGT	51	YKKKADFYWAVRS+TEC	1
Y++ADEFKYLCKPRRDC	1	0.00068		ATGAAGAAGAAGGCTTTGTTGATTTATACGATGCGTTATGGGAATTAGTGT	51	YKKKALLIYTMRYGN+C	1
Y++AENVVQIRWKMVQC	1	0.00068		ATGAAGAAGAAGGGTAATAAGGATAATGCTCCTGCGGTGTATTAGGGGTGT	51	YKKKGNKDNAPAVY+GC	1
Y++AGQVYAHW+SYCDC	1	0.00068		ATGAAGAAGAAGGGTAGGTGTCCGTGTGAGCCGAATACGCGTCTGTCGTGT	51	YKKKGRCPCEPNTRLSC	1
Y++AHSDAWESIFLLMC	1	0.00068		ATGAAGAAGAAGGTGAAGATGGAGTATTGTATTAGTAATACTAAGATTTGT	51	YKKKVKMEYCISNTKIC	1
Y++AKHKTQNKDDIGYC	1	0.00068		ATGAAGAAGAAGGTGAAGGAGATGCCTGGTCATTCTCAGTGGTTGTTTTGT	51	YKKKVKEMPGHSQWLFC	1
Y++AKLRMQGKALIRWC	1	0.00068		ATGAAGAAGAAGGTTAAGGTTGAGTCTACGCCGACTGGTACGTGGAATTGT	51	YKKKVKVESTPTGTWNC	1
Y++ALCMGLVYFNVDVC	1	0.00068		ATGAAGAAGAAGTAGTGGAATGAGGGGAAGGGTATGAATCAGATTACTTGT	51	YKKK+WNEGKGMNQITC	1
Y++ANCKNSCHYRTTYC	1	0.00068		ATGAAGAAGAAGTATAAGAATGGGATTAAGAAGAATAGGTGGATGTCTTGT	51	YKKKYKNGIKKNRWMSC	1
Y++ASTHVNQKYNRPEC	1	0.00068		ATGAAGAAGAAGTATAAGAGTGATGTGGGTGTGACTGCTGATATTAAGTGT	51	YKKKYKSDVGVTADIKC	1
Y++CDKTLNMAQANVSC	1	0.00068		ATGAAGAAGAAGTATTAGGATAATTATGTGCATAAGGTTAAGAAGACTTGT	51	YKKKY+DNYVHKVKKTC	1
Y++CLYKYLNKWLW+MC	1	0.00068		ATGAAGAAGAAGTCGGGGCGGAATGCTATTAGGGCGATTAAGAAGTATTGT	51	YKKKSGRNAIRAIKKYC	1
Y++CNNGYNMNESKTYC	1	0.00068		ATGAAGAAGAAGTCGGGGGAGAATCGTAGTTATTTTACGATGTGGGTGTGT	51	YKKKSGENRSYFTMWVC	1
Y++CSIKWVYRLDRTAC	1	0.00068		ATGAAGAAGAAGTCGTGTAATACTAATTAGCCGCAGTGGGCGCAGTAGTGT	51	YKKKSCNTN+PQWAQ+C	1
Y++DARR+RTGHKDVNC	1	0.00068		ATGAAGAAGAAGTCTAATTCTAGGACGTATGTGTCGCATTATACGAAGTGT	51	YKKKSNSRTYVSHYTKC	1
Y++DCLTTNDSAMLSDC	1	0.00068		ATGAAGAAGAAGTCTGTGCGTTGGCTGCGTAATAGTAATATGTAGAGGTGT	51	YKKKSVRWLRNSNM+RC	1
Y++DCMLEDDM+LDYGC	1	0.00068		ATGAAGAAGAAGTGGCTTCCGTTGTGTTGGATGTATGTTAAGCATTTGTGT	51	YKKKWLPLCWMYVKHLC	1
Y++DEKSKISN+QFDRC	1	0.00068		ATGAAGAAGAAGTGTAATACGGATACGATTGTGAGGATTCAGTGTCATTGT	51	YKKKCNTDTIVRIQCHC	1
Y++DLWRSKESGTCIRC	1	0.00068		ATGAAGAAGAAGTGTCCGGGGTAGCAGAATACGAATCTGGCTTAGATGTGT	51	YKKKCPG+QNTNLA+MC	1
Y++DMYKRKARRPANMC	1	0.00068		ATGAAGAAGAAGTGTGGTCAGTCGGTTTGGAGGAATATTAGTCCGAATTGT	51	YKKKCGQSVWRNISPNC	1
Y++DNTNLYGR+TMVQC	1	0.00068		ATGAAGAAGAAGTTGATGGGTTTGAGTACTGATGGTTATCAGTTGCATTGT	51	YKKKLMGLSTDGYQLHC	1
Y++DPRAIVSGGQKKPC	1	0.00068		ATGAAGAAGAATAAGAATCATCTTAAGCTGGGTCGGAATATGAAGAGGTGT	51	YKKNKNHLKLGRNMKRC	1
Y++DVAAWDWNYTVTVC	1	0.00068		ATGAAGAAGAATAAGAGGTTGGGGTGTAAGCGTAATATGTAGACTAGTTGT	51	YKKNKRLGCKRNM+TSC	1
Y++DVKLRGT+PKNRGC	1	0.00068		ATGAAGAAGAATAAGATTTATTGTCGTAATTTTGGGGATGGGATGGTTTGT	51	YKKNKIYCRNFGDGMVC	1
Y++DVNNREE++NHSKC	1	0.00068		ATGAAGAAGAATAAGTGGAGTGCGAAGCCGCGTGGTTGTTGGAAGATTTGT	51	YKKNKWSAKPRGCWKIC	1
Y++EGKARKQGYMCEIC	1	0.00068		ATGAAGAAGAATAAGTGTATTGCGGCTCAGGCGTCTAAGTCGTATACTTGT	51	YKKNKCIAAQASKSYTC	1
Y++EHKYDDKMIGVSFC	1	0.00068		ATGAAGAAGAATAATACTAGTTCTGTGAAGGCTTGTTTTCAGAGGAAGTGT	51	YKKNNTSSVKACFQRKC	1
Y++ELRKQ+INKVRTRC	1	0.00068		ATGAAGAAGAATAATAGGCCGGGGAAGCAGTGGATTATTGAGAAGATTTGT	51	YKKNNRPGKQWIIEKIC	1
Y++ENCLETDQYHSRRC	1	0.00068		ATGAAGAAGAATAATAGGCTGTGTTATCCTAAGAGGTAGACTTTGATGTGT	51	YKKNNRLCYPKR+TLMC	1
Y++ENKLSAI+ISADIC	1	0.00068		ATGAAGAAGAATAATCGTGAGACGAATACTTGTCTTTGTCCTATTTTGTGT	51	YKKNNRETNTCLCPILC	1
Y++EPASPVTQCVELEC	1	0.00068		ATGAAGAAGAATAATGATAAGCAGGAGATGTAGAAGGTTGAGTCTTATTGT	51	YKKNNDKQEM+KVESYC	1
Y++ERNYTVKGGQNVLC	1	0.00068		ATGAAGAAGAATAATTAGTAGATGTAGCGGCATTATGGTACTGGGACGTGT	51	YKKNN++M+RHYGTGTC	1
Y++ETRWRIQRIQMKAC	1	0.00068		ATGAAGAAGAATACGCAGAGGGAGATGTGGACGATGGATTAGTATGAGTGT	51	YKKNTQREMWTMD+YEC	1
Y++FGPREMSKMMRANC	1	0.00068		ATGAAGAAGAATACGGTTAATATGACGCTGGAGTCGTTTATGATGGGGTGT	51	YKKNTVNMTLESFMMGC	1
Y++FKW+KTEGGREHMC	1	0.00068		ATGAAGAAGAATACTCCTAGTGATGATAGGCGGAAGAAGACGAAGAGTTGT	51	YKKNTPSDDRRKKTKSC	1
Y++FLNQAKRNRNRELC	1	0.00068		ATGAAGAAGAATACTTTGGCTTCGGCGAAGCGTTGGATGCATATTCAGTGT	51	YKKNTLASAKRWMHIQC	1
Y++FPINCRMSII+RRC	1	0.00068		ATGAAGAAGAATAGGACGTGGTATAAGAAGAATAAGCGTAATGTGGTGTGT	51	YKKNRTWYKKNKRNVVC	1
Y++FPS+HKTYSLITHC	1	0.00068		ATGAAGAAGAATAGGGATTATGATGTTAAGGATAGGTGGCATTCGTAGTGT	51	YKKNRDYDVKDRWHS+C	1
Y++FQYAATDPTESSDC	1	0.00068		ATGAAGAAGAATAGTCAGAAGCATACGAGGAATATGTTTCTGTCTACTTGT	51	YKKNSQKHTRNMFLSTC	1
Y++FRRMYS+NKVRLIC	1	0.00068		ATGAAGAAGAATAGTTCTCAGAATGCGAAGATGGCTCAGTATGCGATGTGT	51	YKKNSSQNAKMAQYAMC	1
Y++FSSKNYHEKY+THC	1	0.00068		ATGAAGAAGAATATGAGGCGTAATCAGTAGACTAGTTATGGGCATATTTGT	51	YKKNMRRNQ+TSYGHIC	1
Y++G+NTGMNMMKDCVC	1	0.00068		ATGAAGAAGAATATGCTTTTGACGGGTGATGATACGTTTTAGAAGTTTTGT	51	YKKNMLLTGDDTF+KFC	1
Y++GDLTGVETHRVCEC	1	0.00068		ATGAAGAAGAATATGGATCGTACTCAGCGTATGAGTAGGATGATTCCTTGT	51	YKKNMDRTQRMSRMIPC	1
Y++GDME+FRGFKAYNC	1	0.00068		ATGAAGAAGAATATGTTGGGGAATCGGTCGACGTCTCATAATGCTATTTGT	51	YKKNMLGNRSTSHNAIC	1
Y++GFKNRECNIDRDEC	1	0.00068		ATGAAGAAGAATCAGTTGGAGCCGGTGAGGCTGCTGCAGAATGAGAAGTGT	51	YKKNQLEPVRLLQNEKC	1
Y++GGTTYVSGISWLSC	1	0.00068		ATGAAGAAGAATCCGAATATGTCGGCTAAGTCTCTTAATATGATGGCGTGT	51	YKKNPNMSAKSLNMMAC	1
Y++GHI+A+MPIRSTFC	1	0.00068		ATGAAGAAGAATCCGATGACTTATCCGACTGAGAGTTGTATGGCTTTGTGT	51	YKKNPMTYPTESCMALC	1
Y++GK+GHSWNKQKKMC	1	0.00068		ATGAAGAAGAATCTGGGGAATACTTTTGGTCATCAGCCTGGGTTGTTGTGT	51	YKKNLGNTFGHQPGLLC	1
Y++GKYILEEVCGSTKC	1	0.00068		ATGAAGAAGAATCTTCCTTGTCCGATTTGGGTTAAGAAGAGTATGGATTGT	51	YKKNLPCPIWVKKSMDC	1
Y++GLRSGNRKC+AKQC	1	0.00068		ATGAAGAAGAATCTTTTGCGTAGGTATAGTAGGAATGGTAGTTGGCATTGT	51	YKKNLLRRYSRNGSWHC	1
Y++GRIMRWRDYLGWNC	1	0.00068		ATGAAGAAGAATGAGAAGGATAGGAGTTCGAATAATACGTAGTCTTCGTGT	51	YKKNEKDRSSNNT+SSC	1
Y++GYSNPNMLDMIDNC	1	0.00068		ATGAAGAAGAATGAGCGTTATCTGGCGCGGAATAAGGTTGATTTTGCGTGT	51	YKKNERYLARNKVDFAC	1
Y++HDLRDYSRNEYGAC	1	0.00068		ATGAAGAAGAATGAGGAGGGGTATCCTTCTCGTACTTTTACGAAGGAGTGT	51	YKKNEEGYPSRTFTKEC	1
Y++HESVKKT+LDCVTC	1	0.00068		ATGAAGAAGAATGAGTATAGGAGGCATTAGCCGGCGCTGATTACGCTTTGT	51	YKKNEYRRH+PALITLC	1
Y++HFNNMEL+EEKV+C	1	0.00068		ATGAAGAAGAATGATATGGGGTAGTATGAGATTAGGTGTAGTAAGTTTTGT	51	YKKNDMG+YEIRCSKFC	1
Y++HHKRAQKIS+AMYC	1	0.00068		ATGAAGAAGAATGATTGGTAGGGGAGTGGGCTGCTTGGGCATCATTCTTGT	51	YKKNDW+GSGLLGHHSC	1
Y++HIKN+PMNGDWAMC	1	0.00068		ATGAAGAAGAATGCGACGATTGATGGGTTGCGTATTAAGCTGACTAGGTGT	51	YKKNATIDGLRIKLTRC	1
Y++HIKSTKCSMLRAVC	1	0.00068		ATGAAGAAGAATGCTGCTAATCATGGGTTTTATCTTGCGCGGACTGCGTGT	51	YKKNAANHGFYLARTAC	1
Y++HLLQLEYVANNSPC	1	0.00068		ATGAAGAAGAATGGGACTTAGCCGGTGTCGATGATGAAGAATGTGCAGTGT	51	YKKNGT+PVSMMKNVQC	1
Y++HLQGRADLGISMIC	1	0.00068		ATGAAGAAGAATGGGTCGCGTATGCATGATGCGCATATGTGTATTCGTTGT	51	YKKNGSRMHDAHMCIRC	1
Y++HNSIDSRKYES+RC	1	0.00068		ATGAAGAAGAATGGTAAGTTTAATTATGCGACTGAGCATGTTCAGATGTGT	51	YKKNGKFNYATEHVQMC	1
Y++HPGVARTLLMDKTC	1	0.00068		ATGAAGAAGAATGTGGAGTGTGCGCTTTAGAAGTCGTGGCTTTCGACTTGT	51	YKKNVECAL+KSWLSTC	1
Y++HRVKHNSNPLKRKC	1	0.00068		ATGAAGAAGAATGTTAATTTGAGGTCTCATAAGAAGGTTATGATGAATTGT	51	YKKNVNLRSHKKVMMNC	1
Y++HTVHNDNSTQTYVC	1	0.00068		ATGAAGAAGAATGTTTCGTCTCATGCTTGGTGTCTTGGTGAGAGTAGGTGT	51	YKKNVSSHAWCLGESRC	1
Y++HVYAPNNAPLYESC	1	0.00068		ATGAAGAAGAATTAGTATCATGCGTAGGAGATGATGGCGTTGGCGTATTGT	51	YKKN+YHA+EMMALAYC	1
Y++HWIESEYKGLTHGC	1	0.00068		ATGAAGAAGAATTATACTGGTCCTCATGAGTTTGTGTAGGATTTGGCTTGT	51	YKKNYTGPHEFV+DLAC	1
Y++HYTHELSGPC+NDC	1	0.00068		ATGAAGAAGAATTATGAGCGTAAGGAGACGTTTGATCGTAATAAGCATTGT	51	YKKNYERKETFDRNKHC	1
Y++IAQWRKL+ATNDLC	1	0.00068		ATGAAGAAGAATTGGAAGTATACTGCGCATTCTCGGTTGGGGTCGCATTGT	51	YKKNWKYTAHSRLGSHC	1
Y++IELYSINTIINNCC	1	0.00068		ATGAAGAAGAATTGGAGGAAGGAGAAGACGGTTGCGCATAGTATGATGTGT	51	YKKNWRKEKTVAHSMMC	1
Y++IHKGRMNILTISMC	1	0.00068		ATGAAGAAGAATTGGTATCAGTGTGGGTATAGTAATCGGCGTTGGTTTTGT	51	YKKNWYQCGYSNRRWFC	1
Y++IKGKTLYSTGICMC	1	0.00068		ATGAAGAAGAATTTGCAGGGGTAGACTTAGATTAGGCTGAATAGGTATTGT	51	YKKNLQG+T+IRLNRYC	1
Y++IKLQIDHKRTKCYC	1	0.00068		ATGAAGAAGAATTTTCTTAAGGAGAGGCATGTGTCGTGGGCTCTGCTTTGT	51	YKKNFLKERHVSWALLC	1
Y++ILPPRSNMDL+Y+C	1	0.00068		ATGAAGAAGACGAATAATAATTTGAAGGTGATGGATTGGAATGAGTGGTGT	51	YKKTNNNLKVMDWNEWC	1
Y++INT+TEPITLIPCC	1	0.00068		ATGAAGAAGACGACGGCTATTGGGAATGTTAGGTGTCAGATGATGGATTGT	51	YKKTTAIGNVRCQMMDC	1
Y++IRMGHVIQPIVQPC	1	0.00068		ATGAAGAAGACGACTTATGGTTAGGATGCTAATTATAAGCGTGCTCAGTGT	51	YKKTTYG+DANYKRAQC	1
Y++ISIIYNDWEWHGMC	1	0.00068		ATGAAGAAGACGAGGCATTTGAAGCATCTGGAGGAGAAGAGTCCTGTGTGT	51	YKKTRHLKHLEEKSPVC	1
Y++IYKAVKCKK+LSMC	1	0.00068		ATGAAGAAGACGAGGGATATGAGTCCTGAGAAGAAGCCGATGTGTTTTTGT	51	YKKTRDMSPEKKPMCFC	1
Y++IYKG+GMHHEERTC	1	0.00068		ATGAAGAAGACGAGTAATGTGGAGGTTTATCCGGGTAATATTCAGGCTTGT	51	YKKTSNVEVYPGNIQAC	1
Y++K+VDNDNAITSTGC	1	0.00068		ATGAAGAAGACGATGGGGCATTCGGAGATTGTTCCTAATAGGACTTTGTGT	51	YKKTMGHSEIVPNRTLC	1
Y++KGNLPMEVNMEYDC	1	0.00068		ATGAAGAAGACGATGTCTGGGCAGAAGGCTGCGAAGGAGTAGACTTCGTGT	51	YKKTMSGQKAAKE+TSC	1
Y++KKM++VKDLF+MMC	1	0.00068		ATGAAGAAGACGCAGGGTGAGCAGTTTAGGCGTTCGTATCTGGAGAAGTGT	51	YKKTQGEQFRRSYLEKC	1
Y++KLKECEISRYFNRC	1	0.00068		ATGAAGAAGACGCATAATGCTATGCTGGCGCATATTTCGTTGAATGGGTGT	51	YKKTHNAMLAHISLNGC	1
Y++KM+RMNSTTGDCYC	1	0.00068		ATGAAGAAGACGCATGATCATACTTATTTTCAGAGGAATAGTAAGGGGTGT	51	YKKTHDHTYFQRNSKGC	1
Y++KNKDMTE+T+SRAC	1	0.00068		ATGAAGAAGACGCGGAAGCGGAGGAGGAATTTTACGTCTGGTGATGATTGT	51	YKKTRKRRRNFTSGDDC	1
Y++KPRNCEN+GMNFDC	1	0.00068		ATGAAGAAGACGCGGGATAATGGGTTGAATTAGCTGCTGGTGGTGCATTGT	51	YKKTRDNGLN+LLVVHC	1
Y++KPRQINEWSKIDSC	1	0.00068		ATGAAGAAGACGGATACTAATTCTGAGACTAGTCTGAGGACTGAGTAGTGT	51	YKKTDTNSETSLRTE+C	1
Y++KQVNNHDTA+GNLC	1	0.00068		ATGAAGAAGACGGATGCTTGTATGCATACGCGTCGTCGGGAGGATACTTGT	51	YKKTDACMHTRRREDTC	1
Y++KRKMSVRVKWSEWC	1	0.00068		ATGAAGAAGACGGCTGAGCATAGTCTGCGTTCGAAGGAGGCGCATAGTTGT	51	YKKTAEHSLRSKEAHSC	1
Y++KRQR+KIN+NTEMC	1	0.00068		ATGAAGAAGACGGGGACTTGGGATATGCTGAGTAAGTATCGTAGGAAGTGT	51	YKKTGTWDMLSKYRRKC	1
Y++KRRRMSS+QVTYAC	1	0.00068		ATGAAGAAGACGGGTGATCTTTATAAGACTAGTTAGGCGAGTTCTAGGTGT	51	YKKTGDLYKTS+ASSRC	1
Y++KSGNKKYENNSPNC	1	0.00068		ATGAAGAAGACGGGTGATGCGCTTAGGAATTAGTGTCTGTATAAGCCGTGT	51	YKKTGDALRN+CLYKPC	1
Y++KSNACCQVTREHVC	1	0.00068		ATGAAGAAGACGGTTGGTATTAGGTGTAATAGTATTATTTAGCGTAAGTGT	51	YKKTVGIRCNSII+RKC	1
Y++KSRGSFVDASTKRC	1	0.00068		ATGAAGAAGACGTCGGTTATTAAGTATGGTAAGCGGTATGAGTGGAAGTGT	51	YKKTSVIKYGKRYEWKC	1
Y++KTKHYTPTRNTHLC	1	0.00068		ATGAAGAAGACGTGTCTGCGTGGTGATATGCATAGGTAGATGGGTTAGTGT	51	YKKTCLRGDMHR+MG+C	1
Y++KTTFDPNARTDAKC	1	0.00068		ATGAAGAAGACGTTTTAGATTATGAAGAAGAGTTGGTATGATGTGTAGTGT	51	YKKTF+IMKKSWYDV+C	1
Y++KVIGSLFE+LNQYC	1	0.00068		ATGAAGAAGACTAATGTTAATATGCGTATTAAGGGTTTTAGGTGGATTTGT	51	YKKTNVNMRIKGFRWIC	1
Y++KVNSKTRCLRLEIC	1	0.00068		ATGAAGAAGACTACTAAGGTGACGACTATTGCGAGTAAGCATTGTCATTGT	51	YKKTTKVTTIASKHCHC	1
Y++KWINKTEQFRRLRC	1	0.00068		ATGAAGAAGACTACTATGATGAGGAATAATGCTCCTAATACTCAGGCTTGT	51	YKKTTMMRNNAPNTQAC	1
Y++LAQLDAEKRSMRMC	1	0.00068		ATGAAGAAGACTAGGAATTTGAGGATTGAGCTTTATAAGGAGCAGAATTGT	51	YKKTRNLRIELYKEQNC	1
Y++LARKG+DLPIEVMC	1	0.00068		ATGAAGAAGACTAGGCCGAGGGATCTGAGTAGTACGGCGTCGGTGTATTGT	51	YKKTRPRDLSSTASVYC	1
Y++LCMKEYSSTKNAVC	1	0.00068		ATGAAGAAGACTAGTGTTCGTATGCCGCAGCGGTCTAATAGTGTGCGTTGT	51	YKKTSVRMPQRSNSVRC	1
Y++LCYIYRGSASQRIC	1	0.00068		ATGAAGAAGACTATTGATTGTACGAATGGGCCGTCGTGGATGGAGCAGTGT	51	YKKTIDCTNGPSWMEQC	1
Y++LK+TRQ+SLGEH+C	1	0.00068		ATGAAGAAGACTCAGGTTGTTTGTGCGATGAAGAAGAATCTTAGTATGTGT	51	YKKTQVVCAMKKNLSMC	1
Y++LMTPVNDGNSYLLC	1	0.00068		ATGAAGAAGACTCATACTCTTACGGTTGTGACGGGGTTTAAGAGTACTTGT	51	YKKTHTLTVVTGFKSTC	1
Y++LNDKNK+IAHMPLC	1	0.00068		ATGAAGAAGACTCATATGTATGGTTAGTCTACGGATGAGGATACTACGTGT	51	YKKTHMYG+STDEDTTC	1
Y++LNGASTKIEGESMC	1	0.00068		ATGAAGAAGACTCCTCATAAGATGAAGCATGAGAGGTGGCCGAAGGCTTGT	51	YKKTPHKMKHERWPKAC	1
Y++LNGKRTKIMLSYSC	1	0.00068		ATGAAGAAGACTGAGAATATTAATATGCGTCGGGCGATTAAGGAGCTTTGT	51	YKKTENINMRRAIKELC	1
Y++LNHPV+GFDSWKYC	1	0.00068		ATGAAGAAGACTGAGACTAAGCTTCGTCGTTAGACTGATAAGAATTGTTGT	51	YKKTETKLRR+TDKNCC	1
Y++LQGM+GTEYERKMC	1	0.00068		ATGAAGAAGACTGATAATGTTAGGAATGTGTGGAGTAGGACGTGTACTTGT	51	YKKTDNVRNVWSRTCTC	1
Y++LRRRRLYGDKVHTC	1	0.00068		ATGAAGAAGACTGGGAGTGCGACTGTGTGGTAGACTAAGTAGTGGAGGTGT	51	YKKTGSATVW+TK+WRC	1
Y++LTGRLRYS+SIIKC	1	0.00068		ATGAAGAAGACTGGTACTATTGCTCCGACGAATGATAAGGAGGATAAGTGT	51	YKKTGTIAPTNDKEDKC	1
Y++LTKKAL+ISVQKGC	1	0.00068		ATGAAGAAGACTGGTAGTTAGGAGTTTCGTGTTTGTGATTCGCAGAGTTGT	51	YKKTGS+EFRVCDSQSC	1
Y++LTPCAILKPFNAWC	1	0.00068		ATGAAGAAGACTGGTGATTATGTTAATAATTATGATTGTCTGAATGATTGT	51	YKKTGDYVNNYDCLNDC	1
Y++LTWSNGNQFIPKKC	1	0.00068		ATGAAGAAGACTGTTATGAATAAGCATAGGCCTGATGGGGGTAAGGTTTGT	51	YKKTVMNKHRPDGGKVC	1
Y++LVWYHSGGMTSMYC	1	0.00068		ATGAAGAAGACTGTTTTTTGGTATGCTTTGGGTACGACGCAGAGGCAGTGT	51	YKKTVFWYALGTTQRQC	1
Y++LYCNNKADKYMRSC	1	0.00068		ATGAAGAAGACTTATGCTAATGCTAAGGATATGCATGTTCAGACTCTTTGT	51	YKKTYANAKDMHVQTLC	1
Y++M+TMKCFNSRKLWC	1	0.00068		ATGAAGAAGACTTATGGTCATTTGAAGTTGGATGGTAATATTGAGAATTGT	51	YKKTYGHLKLDGNIENC	1
Y++MESDINNTYKS+GC	1	0.00068		ATGAAGAAGACTTCTATTTATAGTGTTAGTTCGAATGCTGTGCATGCGTGT	51	YKKTSIYSVSSNAVHAC	1
Y++MGDSFGTGASRSWC	1	0.00068		ATGAAGAAGACTTGGAGTCAGGTTCGTACTCATAATTAGGGGCATTGGTGT	51	YKKTWSQVRTHN+GHWC	1
Y++MHNHIYNNYRFKRC	1	0.00068		ATGAAGAAGACTTGTACGGATAGGCCGAGGCAGTATAAGACTATTGTGTGT	51	YKKTCTDRPRQYKTIVC	1
Y++MKNEMNTEM+NSVC	1	0.00068		ATGAAGAAGACTTTTCAGGATAATACGTATATGCAGCTTCATGATAAGTGT	51	YKKTFQDNTYMQLHDKC	1
Y++MLTEARMSLINVNC	1	0.00068		ATGAAGAAGAGGAAGGCTCCGTCGTATGAGCAGCCGCTGACTTCTACGTGT	51	YKKRKAPSYEQPLTSTC	1
Y++MMIVLISGLDIEFC	1	0.00068		ATGAAGAAGAGGAATAGTAAGGTGAATAATTCGATTATGCTTAATGGTTGT	51	YKKRNSKVNNSIMLNGC	1
Y++MNFTTLLCMNEPNC	1	0.00068		ATGAAGAAGAGGAATCGTTCGGCTGGTACGAATGTGGCTGAGCAGACGTGT	51	YKKRNRSAGTNVAEQTC	1
Y++MNTRKAQGWHTHGC	1	0.00068		ATGAAGAAGAGGAATGAGATTAAGGCTTAGGATGGTCGTATGTGGATGTGT	51	YKKRNEIKA+DGRMWMC	1
Y++MQRSHKNAYMNRLC	1	0.00068		ATGAAGAAGAGGAATGTGTATAGGCATTTTAAGTATGGTCTGGAGGGTTGT	51	YKKRNVYRHFKYGLEGC	1
Y++MRLKSDDWMM+GRC	1	0.00068		ATGAAGAAGAGGAATTTGCGGTGTCTTAAGCGGCAGCCTAGTGGTAGGTGT	51	YKKRNLRCLKRQPSGRC	1
Y++MRYVRGAAVFVSRC	1	0.00068		ATGAAGAAGAGGACTTGGAATATGTTTACGATGCATGATATGAGTGATTGT	51	YKKRTWNMFTMHDMSDC	1
Y++MSC+REKCLLSMGC	1	0.00068		ATGAAGAAGAGGATGACTTATACTCATTAGCAGAAGTAGCAGTGTACTTGT	51	YKKRMTYTH+QK+QCTC	1
Y++MSKSWSNMFPKVEC	1	0.00068		ATGAAGAAGAGGATGAGTCAGAGGTTTAATACTAGTTTGAATTATGGGTGT	51	YKKRMSQRFNTSLNYGC	1
Y++MSLSKAIAVHNTSC	1	0.00068		ATGAAGAAGAGGATGAGTGATCCGGCTGATTTGAAGGATGCTGAGCCTTGT	51	YKKRMSDPADLKDAEPC	1
Y++MTVNAATRGTWMKC	1	0.00068		ATGAAGAAGAGGATGTTGCCTGAGACTTGGAATAAGAAGGTGATGTCGTGT	51	YKKRMLPETWNKKVMSC	1
Y++MVHHTWMVVTIGFC	1	0.00068		ATGAAGAAGAGGCAGACGTATCCGAATAAGAGTGATCGTTGGGCTCCTTGT	51	YKKRQTYPNKSDRWAPC	1
Y++MVNMKYKG+NDISC	1	0.00068		ATGAAGAAGAGGCAGACTTATACTCATTAGACGAATGAGGGGCATGAGTGT	51	YKKRQTYTH+TNEGHEC	1
Y++MWLWLLFMVDMTHC	1	0.00068		ATGAAGAAGAGGCATACGGAGGTTAGGAAGAAGTAGATTATGTGTTATTGT	51	YKKRHTEVRKK+IMCYC	1
Y++N+MSTQGSGHYY+C	1	0.00068		ATGAAGAAGAGGCCGGCGATGAGGTATAATAAGGTTCATGATGAGACTTGT	51	YKKRPAMRYNKVHDETC	1
Y++NDHMWGMWWYGQSC	1	0.00068		ATGAAGAAGAGGCGGAAGTAGCAGGGGACTGAGGATCCGCATTAGCATTGT	51	YKKRRK+QGTEDPH+HC	1
Y++NDLRASID+DTRRC	1	0.00068		ATGAAGAAGAGGCGTATGCGGAGTCAGGCTTGGGCTAGTTTTTGGCGGTGT	51	YKKRRMRSQAWASFWRC	1
Y++NETNLCQYMWLKLC	1	0.00068		ATGAAGAAGAGGCTTCAGAATGATCCGGATCGTCGGCATTATATGACTTGT	51	YKKRLQNDPDRRHYMTC	1
Y++NGGRKL+QTFWIEC	1	0.00068		ATGAAGAAGAGGGATGATGGGAGTGAGACGCATTGTTGTCAGGGTCAGTGT	51	YKKRDDGSETHCCQGQC	1
Y++NKHGENILAKFINC	1	0.00068		ATGAAGAAGAGGGTTAGGTCTGCTCTGCGGGTGAATACTGGGACTTGGTGT	51	YKKRVRSALRVNTGTWC	1
Y++NLMAVYSMPFITNC	1	0.00068		ATGAAGAAGAGGTATGGGTGGTAGATTTTTAATCCTACGTAGGTGGATTGT	51	YKKRYGW+IFNPT+VDC	1
Y++NMELLM+TALNARC	1	0.00068		ATGAAGAAGAGGTTGATGACTTTGTAGCAGAAGACTACGCTGAATGCGTGT	51	YKKRLMTL+QKTTLNAC	1
Y++NMHQSESFTMRPKC	1	0.00068		ATGAAGAAGAGGTTGGTTGCTTAGGATACTAGTATGTCGAATAATGAGTGT	51	YKKRLVA+DTSMSNNEC	1
Y++NNRRRRTNT+*TNC	1	0.00068		ATGAAGAAGAGTAAGACTATTAATCTGAAGGTGGCTTTGCTTCCGTAGTGT	51	YKKSKTINLKVALLP+C	1
Y++NNSKQVDVDLQ+PC	1	0.00068		ATGAAGAAGAGTAAGGCGAGGATTACGCCGTGGATTAGTTATGTTGAGTGT	51	YKKSKARITPWISYVEC	1
Y++NNSKRPIKGHKTLC	1	0.00068		ATGAAGAAGAGTAAGTAGATTATTTTTGAGAAGGCGAATATTTCTTAGTGT	51	YKKSK+IIFEKANIS+C	1
Y++NNVGMNNMMPTYVC	1	0.00068		ATGAAGAAGAGTAATGTGTAGTAGGATCCGCATACTCATGCGACGATGTGT	51	YKKSNV++DPHTHATMC	1
Y++NQ+QMIFRKGYWMC	1	0.00068		ATGAAGAAGAGTAATTAGCATTCTTAGTAGCATCTGTGTGTGGCGCGTTGT	51	YKKSN+HS++HLCVARC	1
Y++NRMRNKRENSRELC	1	0.00068		ATGAAGAAGAGTACGAGGAGTTTTGCGCGTAGTAATTGTTGGGGTGATTGT	51	YKKSTRSFARSNCWGDC	1
Y++NSGDTYLIVMSSPC	1	0.00068		ATGAAGAAGAGTACGGAGTATAGTAATACGTCTGAGGAGTATTGTATGTGT	51	YKKSTEYSNTSEEYCMC	1
Y++NTSSSDQGHRCEMC	1	0.00068		ATGAAGAAGAGTAGGGATTGTTTGAGTGTGACGAGGAGTAAGCGTCAGTGT	51	YKKSRDCLSVTRSKRQC	1
Y++NVNVPTGNDVRSQC	1	0.00068		ATGAAGAAGAGTAGTCCTAATGATAGGTATGGGAGTATGAAGAATACTTGT	51	YKKSSPNDRYGSMKNTC	1
Y++NWRNVK+MLYGQIC	1	0.00068		ATGAAGAAGAGTATGAAGCGGAGTGAGCCTCATTGTGGTGCTAATCAGTGT	51	YKKSMKRSEPHCGANQC	1
Y++PAELQITFTTHNYC	1	0.00068		ATGAAGAAGAGTATGGGTCAGGGGTGTAATATGTATAATCAGCGGCATTGT	51	YKKSMGQGCNMYNQRHC	1
Y++PCLSDVKGA+AY+C	1	0.00068		ATGAAGAAGAGTATTAAGTAGTATCAGAGTTTTGAGAAGCTTTAGGAGTGT	51	YKKSIK+YQSFEKL+EC	1
Y++PDHKSEMPLREKRC	1	0.00068		ATGAAGAAGAGTATTAGTGATAATTAGCGGTAGAATTTTAATGGGAAGTGT	51	YKKSISDN+R+NFNGKC	1
Y++PEDNAGLSAMYDTC	1	0.00068		ATGAAGAAGAGTCATATGAATAATTATTGTGTTTATTGGTAGATTAAGTGT	51	YKKSHMNNYCVYW+IKC	1
Y++PFDNKNTGRRCTIC	1	0.00068		ATGAAGAAGAGTGAGACTAAGTCTCATAAGAATAATCGGACTTAGGGTTGT	51	YKKSETKSHKNNRT+GC	1
Y++PMHVYPGSVLKQHC	1	0.00068		ATGAAGAAGAGTGAGGAGGTTCAGAATATTAGTACTTCGATGAAGCGGTGT	51	YKKSEEVQNISTSMKRC	1
Y++QGFIVVYHA+MNKC	1	0.00068		ATGAAGAAGAGTGATAAGCATAGGAAGCAGATTAGGTATTATGGGACGTGT	51	YKKSDKHRKQIRYYGTC	1
Y++QGNIKVGI++VHSC	1	0.00068		ATGAAGAAGAGTGATCCGAATAGGTGGATTGATAGGAGTATGGGGTATTGT	51	YKKSDPNRWIDRSMGYC	1
Y++QGRLR+SWV+RSGC	1	0.00068		ATGAAGAAGAGTGATCTGAAGAGGGATTATAGGACTCGTTATGAGACTTGT	51	YKKSDLKRDYRTRYETC	1
Y++QHVPNEVRQGMQPC	1	0.00068		ATGAAGAAGAGTGCTATGTCTATTTAGGCTACTACGCCTCATGCTATGTGT	51	YKKSAMSI+ATTPHAMC	1
Y++QQHESLL+NKK+LC	1	0.00068		ATGAAGAAGAGTGCTCTTTGGTTGCTGAGGATGGATGATGGTCATCCTTGT	51	YKKSALWLLRMDDGHPC	1
Y++QRG+HVMLSKSSDC	1	0.00068		ATGAAGAAGAGTGGTAAGAATGCGTATCGTAATTCGAGGCGTTGTACGTGT	51	YKKSGKNAYRNSRRCTC	1
Y++QSVKGDKKSKTHCC	1	0.00068		ATGAAGAAGAGTGTGAATTAGCCGATGTATATGCAGAAGATGATTTTGTGT	51	YKKSVN+PMYMQKMILC	1
Y++QTNFHTEFCVRSNC	1	0.00068		ATGAAGAAGAGTGTGCATAGGCTGAAGCCTTGGACTATGTAGATTAAGTGT	51	YKKSVHRLKPWTM+IKC	1
Y++QVECCMEGVTLAKC	1	0.00068		ATGAAGAAGAGTGTTCTGATGATGCTGGGGTATAATGTGGAGAATATTTGT	51	YKKSVLMMLGYNVENIC	1
Y++QVLLE+VA+DWKTC	1	0.00068		ATGAAGAAGAGTGTTGTTATTAAGACTATGAATGGGTATTTTTGTACGTGT	51	YKKSVVIKTMNGYFCTC	1
Y++RAMLPTAEIEL+CC	1	0.00068		ATGAAGAAGAGTGTTTATAGGAATATTGTGGATAGTCTTTGGTTTGTTTGT	51	YKKSVYRNIVDSLWFVC	1
Y++RCTHKKDPEFVIEC	1	0.00068		ATGAAGAAGAGTTAGCAGAAGGCGTAGAGTACTGGGTGGCGTACTTCTTGT	51	YKKS+QKA+STGWRTSC	1
Y++RD+WLLDRLD+IFC	1	0.00068		ATGAAGAAGAGTTATATTAAGTATATGAATAGTCATAATGGGTGGTTGTGT	51	YKKSYIKYMNSHNGWLC	1
Y++RGEATRFWLSLYEC	1	0.00068		ATGAAGAAGAGTTGGGATAATAATAGTCCGTGTGCGAGTGGTTAGTCTTGT	51	YKKSWDNNSPCASG+SC	1
Y++RHRKDISYDE+AVC	1	0.00068		ATGAAGAAGATGAAGAAGAGGATTGGTCTTAATGTGCAGAAGATTTGGTGT	51	YKKMKKRIGLNVQKIWC	1
Y++RHRRYILAHKRMTC	1	0.00068		ATGAAGAAGATGAAGACGGAGACTGAGCAGCAGACTGAGATTGCTTATTGT	51	YKKMKTETEQQTEIAYC	1
Y++RLHDLLEYLECMMC	1	0.00068		ATGAAGAAGATGAAGATGAATGTTGTGGGTAAGATGTCTTTTACGGCGTGT	51	YKKMKMNVVGKMSFTAC	1
Y++RLYWKNDRFK+LPC	1	0.00068		ATGAAGAAGATGAAGTAGAAGCATAGTAGTATGGTGAAGTAGAGGAGGTGT	51	YKKMK+KHSSMVK+RRC	1
Y++RNARNAWRWQV+KC	1	0.00068		ATGAAGAAGATGAATAATGATGTTAATGAGACTGGTACTCTGCATTAGTGT	51	YKKMNNDVNETGTLH+C	1
Y++RNMKDMPRDETRFC	1	0.00068		ATGAAGAAGATGAATAGTCAGTATCTTTTTGTGAGGAAGAATCATTAGTGT	51	YKKMNSQYLFVRKNH+C	1
Y++RNWEELCM+VSGIC	1	0.00068		ATGAAGAAGATGAATCTTATTCTTCCTGTTATGAATATTGATGAGTGTTGT	51	YKKMNLILPVMNIDECC	1
Y++RQEALASLSKLAAC	1	0.00068		ATGAAGAAGATGAATTCTGCTAGTTATAATTTTTATTGGGATTCGTCGTGT	51	YKKMNSASYNFYWDSSC	1
Y++RRQ+LGWDLPSIGC	1	0.00068		ATGAAGAAGATGACGCAGTCTTATAGGCATATGTGGGATAGGAGTGGTTGT	51	YKKMTQSYRHMWDRSGC	1
Y++RSDRRTKRVKN+EC	1	0.00068		ATGAAGAAGATGACTAAGATGCTGATGGCTGTGCATAATGCTGCGAGGTGT	51	YKKMTKMLMAVHNAARC	1
Y++RSHTKLTLGQQTIC	1	0.00068		ATGAAGAAGATGAGGCTTAAGAATGGGATTGCGGCGACTGCTTAGCGGTGT	51	YKKMRLKNGIAATA+RC	1
Y++RTNRYKPKMYECNC	1	0.00068		ATGAAGAAGATGAGTAATGATATTGGTACGAAGAAGAGGGCGAAGTAGTGT	51	YKKMSNDIGTKKRAK+C	1
Y++RVKK+IYVTNVDVC	1	0.00068		ATGAAGAAGATGATGAATTATAGGATGATTGATTTTTGTGGGGCGTCGTGT	51	YKKMMNYRMIDFCGASC	1
Y++SGNGHANGTLTGKC	1	0.00068		ATGAAGAAGATGATGCGGAAGAAGTGTGATATGACTTGGTGTGGGTGGTGT	51	YKKMMRKKCDMTWCGWC	1
Y++SH+KLLTTNRDCGC	1	0.00068		ATGAAGAAGATGATTGGTATGAAGACGGAGCATCATAGGCAGTTTAAGTGT	51	YKKMIGMKTEHHRQFKC	1
Y++SKCRTTDYKGKEIC	1	0.00068		ATGAAGAAGATGCAGAGTACGAGTAAGAAGAGTAGTCAGCAGTATTGTTGT	51	YKKMQSTSKKSSQQYCC	1
Y++SKDMLQTMAPPNTC	1	0.00068		ATGAAGAAGATGCGGAAGGAGCAGGAGCATTATGTTACTAATAGGCAGTGT	51	YKKMRKEQEHYVTNRQC	1
Y++SKEMLLNCNADASC	1	0.00068		ATGAAGAAGATGCGGATTTATTATGTTGATTCGCTTAATTGGAAGTGGTGT	51	YKKMRIYYVDSLNWKWC	1
Y++SKNV+RWSANVNLC	1	0.00068		ATGAAGAAGATGCGGGATATTAATTATATTGTGAAGATTATTTGTAAGTGT	51	YKKMRDINYIVKIICKC	1
Y++SKRLNPAAQIRCNC	1	0.00068		ATGAAGAAGATGCTTTATTTGAAGGGTAAGCTGATTTCGCAGTTGAGTTGT	51	YKKMLYLKGKLISQLSC	1
Y++SLMALVRKCEELFC	1	0.00068		ATGAAGAAGATGGAGACTAATTAGTTTACTATTCATAATGTGCAGTATTGT	51	YKKMETN+FTIHNVQYC	1
Y++SN+SGMIKNMASYC	1	0.00068		ATGAAGAAGATGGAGTATAATCATTGGTAGATTTCGATTAATAATTAGTGT	51	YKKMEYNHW+ISINN+C	1
Y++SNDRYVRQPSTERC	1	0.00068		ATGAAGAAGATGGAGTGTTTGAGGAGGGATTGGGTGTCTGAGGGGCGGTGT	51	YKKMECLRRDWVSEGRC	1
Y++SNESHNTKHENRAC	1	0.00068		ATGAAGAAGATGGTTGCGGATAATACTGAGGCGTGTGCTAGGTAGATTTGT	51	YKKMVADNTEACAR+IC	1
Y++SNNVVICCTKPRAC	1	0.00068		ATGAAGAAGATGTAGTGTGCTGTGCGGTATTGTATTATTTTTATGCAGTGT	51	YKKM+CAVRYCIIFMQC	1
Y++SNTNKNTQEQQPNC	1	0.00068		ATGAAGAAGATGTCTCGGGAGAATCGGGCTGCTATTGCTAAGTAGTCGTGT	51	YKKMSRENRAAIAK+SC	1
Y++SPKTGNGTI+LKHC	1	0.00068		ATGAAGAAGATGTGGAAGGCTTTGGCGTCTGGGTAGCAGAAGATGTTTTGT	51	YKKMWKALASG+QKMFC	1
Y++SRRTWIMLFL+RKC	1	0.00068		ATGAAGAAGATGTGGCGTCGGATGGGTAGGGTGGAGAAGTATGTGATTTGT	51	YKKMWRRMGRVEKYVIC	1
Y++SRRVPYVTWMRLGC	1	0.00068		ATGAAGAAGATTACGACGATTCTTGCTACTACTTAGAGGCATTAGCAGTGT	51	YKKITTILATT+RH+QC	1
Y++SSNSPCGSKDRTNC	1	0.00068		ATGAAGAAGATTACGATTCGTGATAAGTAGCTTGTGAGGAAGACGATGTGT	51	YKKITIRDK+LVRKTMC	1
Y++SVEIR+IDDMFFEC	1	0.00068		ATGAAGAAGATTACGCGGGCGCTTAATGGTGCGGCTCTTACGCATCTGTGT	51	YKKITRALNGAALTHLC	1
Y++SVISPSLMTAKHNC	1	0.00068		ATGAAGAAGATTACGTTTGAGGTTGATGATTATGGGTTTAATAATTGGTGT	51	YKKITFEVDDYGFNNWC	1
Y++SVLEWAENHIVDTC	1	0.00068		ATGAAGAAGATTAGTAATCGGTTTGGGAGTATGGAGGATGGGTAGATGTGT	51	YKKISNRFGSMEDG+MC	1
Y++SVSAIDGAWTGNKC	1	0.00068		ATGAAGAAGATTAGTATGCGGAAGATGTATATGTTGAATAAGCGTTATTGT	51	YKKISMRKMYMLNKRYC	1
Y++T+VNHKTVIGLEVC	1	0.00068		ATGAAGAAGATTAGTTAGGATAAGATTATGGGTAAGGAGAAGCGTGATTGT	51	YKKIS+DKIMGKEKRDC	1
Y++TGSDTLDG+WNKRC	1	0.00068		ATGAAGAAGATTAGTTCTGGTGTTGAGAAGAATGATAAGATTATGACTTGT	51	YKKISSGVEKNDKIMTC	1
Y++TGYGYEDEQGLHRC	1	0.00068		ATGAAGAAGATTATGCATTCGAAGATGGGGTAGTGGTCTACTTATGAGTGT	51	YKKIMHSKMG+WSTYEC	1
Y++TKDWEQKFTYANNC	1	0.00068		ATGAAGAAGATTCATACTTGTTTTTATAGGTGTGTGGCTGATTATGATTGT	51	YKKIHTCFYRCVADYDC	1
Y++TLGERIGNMSSACC	1	0.00068		ATGAAGAAGATTCTGTTTCATATGCTGGAGAATGTGTAGAGTATTATGTGT	51	YKKILFHMLENV+SIMC	1
Y++TLNFEY+KQEPPLC	1	0.00068		ATGAAGAAGATTCTGTTTTATTCTCTGGTTCTGGATAAGCTGAGGTTGTGT	51	YKKILFYSLVLDKLRLC	1
Y++TPMYCKYTTLIGTC	1	0.00068		ATGAAGAAGATTCTTATTTGTGATCTGGGGTAGATTTTGAGGGTGTTGTGT	51	YKKILICDLG+ILRVLC	1
Y++TQFMNHDLITHKRC	1	0.00068		ATGAAGAAGATTGAGCAGGGGTATTTGAAGTATATGTTTTATATTATGTGT	51	YKKIEQGYLKYMFYIMC	1
Y++TTFLNERRGNEMPC	1	0.00068		ATGAAGAAGATTGATCATCTTCAGCAGTCTGATATTTTTTAGGCGGAGTGT	51	YKKIDHLQQSDIF+AEC	1
Y++TTTLAMWKMNKREC	1	0.00068		ATGAAGAAGATTGCTAATGCTGATAGGTTTAGGCTGGTTTCGATGGGTTGT	51	YKKIANADRFRLVSMGC	1
Y++TVIQRKGGFHECGC	1	0.00068		ATGAAGAAGATTGTGCCGGAGAGGCCTAAGCCGCTGACTGCGCATTAGTGT	51	YKKIVPERPKPLTAH+C	1
Y++TWCVQGLCVTYNHC	1	0.00068		ATGAAGAAGATTGTGTAGTATCATACTGAGTCTAGTTTTAGTCTGCAGTGT	51	YKKIV+YHTESSFSLQC	1
Y++TWYYQWCMGISMMC	1	0.00068		ATGAAGAAGATTGTGTAGTATGAGTGTAATGAGCTTGCGAGTGTTATGTGT	51	YKKIV+YECNELASVMC	1
Y++V+FWFSQRSNHDEC	1	0.00068		ATGAAGAAGATTTATAGTCGTCATTTGAAGATTTGGAATGGGTCTGAGTGT	51	YKKIYSRHLKIWNGSEC	1
Y++VCPRH+RAWSDNQC	1	0.00068		ATGAAGAAGATTTATCATGGGGCTAATATGTTTATGAATTGTACGGAGTGT	51	YKKIYHGANMFMNCTEC	1
Y++VGEESCKAWNTKLC	1	0.00068		ATGAAGAAGATTTATTGGTATTTTAAGATTAATAATTTGAATTAGTAGTGT	51	YKKIYWYFKINNLN++C	1
Y++VLESQNP+GCKNDC	1	0.00068		ATGAAGAAGATTTCGAAGCAGAGTAATAGTATTATGCCTCTGCGTGCGTGT	51	YKKISKQSNSIMPLRAC	1
Y++VMCKASL+YNGGIC	1	0.00068		ATGAAGAAGATTTCTATGAGTCGGTGGGATTGGGTGGGGAATATGCATTGT	51	YKKISMSRWDWVGNMHC	1
Y++VMVDVYNEKSKGLC	1	0.00068		ATGAAGAAGATTTGGATTTGTAATCATAGTCTTTCTTATAAGCAGAATTGT	51	YKKIWICNHSLSYKQNC	1
Y++VNCNKTYWDSVYAC	1	0.00068		ATGAAGAAGATTTGGGGGTTTGTGTAGAAGGCTAATTATCTTAAGTAGTGT	51	YKKIWGFV+KANYLK+C	1
Y++VP+LKGMYRAFIYC	1	0.00068		ATGAAGAAGATTTGTAAGGTGGAGCAGGGGAATTGTACTTTTAATACGTGT	51	YKKICKVEQGNCTFNTC	1
Y++VPVYSLQIKANMRC	1	0.00068		ATGAAGAAGATTTGTCGTTTGGTGGTTCCTACTACTCGTATTATTCTTTGT	51	YKKICRLVVPTTRIILC	1
Y++VRGEIESNNYQ+VC	1	0.00068		ATGAAGAAGATTTTGAGGCTTTATTTGCCTAGTGAGTGGTGTGCTAGGTGT	51	YKKILRLYLPSEWCARC	1
Y++VRRKLVRVRNGERC	1	0.00068		ATGAAGAAGATTTTTCCTCTGTGTAAGATGAATAATCATGAGAGTTTGTGT	51	YKKIFPLCKMNNHESLC	1
Y++VSIDCVGM+TAGEC	1	0.00068		ATGAAGAAGCAGAAGATTTGGGGTAAGTATCGTGGGGCGTATCTGCCGTGT	51	YKKQKIWGKYRGAYLPC	1
Y++VTRYLEYTRYTNSC	1	0.00068		ATGAAGAAGCAGAATATGAAGAGTACGTTTAGTAATTCTTGGACTATGTGT	51	YKKQNMKSTFSNSWTMC	1
Y++VVVMTVFISMMLIC	1	0.00068		ATGAAGAAGCAGAATATGCAGGGTAAGAATATGATGGCGGTGAAGGCGTGT	51	YKKQNMQGKNMMAVKAC	1
Y++VWQNVEYKFKAW+C	1	0.00068		ATGAAGAAGCAGAATTATAGTCCTGTTTATATTAATCGGGATACGAGGTGT	51	YKKQNYSPVYINRDTRC	1
Y++VWVGNHTRKGYSRC	1	0.00068		ATGAAGAAGCAGACGACTTAGAGTAGGTAGCATACTGCGTCTACTAGTTGT	51	YKKQTT+SR+HTASTSC	1
Y++WAKRSV+VTRQRSC	1	0.00068		ATGAAGAAGCAGACGCAGGTTTAGTAGAGTTATACGGTGAATTGTACGTGT	51	YKKQTQV++SYTVNCTC	1
Y++WAVKHEGLK+FNNC	1	0.00068		ATGAAGAAGCAGACGGAGTTTGCTGCTAGTCCGCAGCAGAATACGCAGTGT	51	YKKQTEFAASPQQNTQC	1
Y++WETLTGDSKGSSSC	1	0.00068		ATGAAGAAGCAGACGTGTACTACGCAGTGGCTTATGCAGGATGATCTTTGT	51	YKKQTCTTQWLMQDDLC	1
Y++WHRTEIRLNGTINC	1	0.00068		ATGAAGAAGCAGAGTAATCTTATTATGCTTTATAATATTCTGTGGAGTTGT	51	YKKQSNLIMLYNILWSC	1
Y++WIVIMILKSSMNGC	1	0.00068		ATGAAGAAGCAGAGTCGTGTGAGGCAGGTTGGTGGTAAGCTGGTGCGTTGT	51	YKKQSRVRQVGGKLVRC	1
Y++WRYSYKWMGSERHC	1	0.00068		ATGAAGAAGCAGATGAAGTTTAATTATATTGTTTAGAGTATTAATATGTGT	51	YKKQMKFNYIV+SINMC	1
Y++WSLMIRRVMYGTVC	1	0.00068		ATGAAGAAGCAGATGAATAATTTGCAGGTGGTGAATAAGTATGATCATTGT	51	YKKQMNNLQVVNKYDHC	1
Y++WTLTKHNTNNDPLC	1	0.00068		ATGAAGAAGCAGATTTTTGGTGAGTGTGATAGGAATACGATTAAGGGTTGT	51	YKKQIFGECDRNTIKGC	1
Y++YCMN++VRWNYWDC	1	0.00068		ATGAAGAAGCAGCAGAATACGCAGCAGCTGCGTATGACGAGGAGGAATTGT	51	YKKQQNTQQLRMTRRNC	1
Y++YD+GKNVKTSKQDC	1	0.00068		ATGAAGAAGCAGCAGATGTTGCAGTATGTTTATGCTCGGTGTTATAGGTGT	51	YKKQQMLQYVYARCYRC	1
Y++YERSVWLERLDDWC	1	0.00068		ATGAAGAAGCAGCATGATGTTGCGAATGCTATTAAGTATTATGATATTTGT	51	YKKQHDVANAIKYYDIC	1
Y++YESESDSSEGGTMC	1	0.00068		ATGAAGAAGCAGCCTTGGATGCAGTCTTAGACTGCGCAGACGACGCTTTGT	51	YKKQPWMQS+TAQTTLC	1
Y++YKRLFNGSRSY+YC	1	0.00068		ATGAAGAAGCAGCGGTCGGATCAGGAGACTGAGGGTAGGGATGCGTTTTGT	51	YKKQRSDQETEGRDAFC	1
Y++YKTQMKPTVVHLGC	1	0.00068		ATGAAGAAGCAGGATTTTACTGTTCTGGTGAATAATAATGATTTGAAGTGT	51	YKKQDFTVLVNNNDLKC	1
Y++YKTVHKAKLDMSRC	1	0.00068		ATGAAGAAGCAGGGGAGGAGGAGTAGGAATGGGGGTTGTTAGGTTTATTGT	51	YKKQGRRSRNGGC+VYC	1
Y++YKVKKLTGYDQAYC	1	0.00068		ATGAAGAAGCAGGGGAGGCATATGAAGCCTCTTACTTGTGCTATGCCGTGT	51	YKKQGRHMKPLTCAMPC	1
Y++YLKYRH+SRR+CPC	1	0.00068		ATGAAGAAGCAGGGGCCGTGGCATGCGTTGAAGAAGGCGAGTTGTAGGTGT	51	YKKQGPWHALKKASCRC	1
Y++YMRQSKHHHCV+QC	1	0.00068		ATGAAGAAGCAGGTGAGGACGCATGATGTTACGCAGGAGTTGATTATGTGT	51	YKKQVRTHDVTQELIMC	1
Y++YNRLCIHIYTTNHC	1	0.00068		ATGAAGAAGCAGTATCATTGTGATTGGCATTTGAAGAATAGTGTTGAGTGT	51	YKKQYHCDWHLKNSVEC	1
Y++YNRSTCIRKRNVYC	1	0.00068		ATGAAGAAGCAGTATGAGCTGTAGCAGAATGCGACGTAGGATCGGATGTGT	51	YKKQYEL+QNAT+DRMC	1
Y++YNTSD+T+RNPQRC	1	0.00068		ATGAAGAAGCAGTCGCGTAATCCTTCTAGTCAGTAGTTTCAGTCTGATTGT	51	YKKQSRNPSSQ+FQSDC	1
Y++YQSISIAADINTKC	1	0.00068		ATGAAGAAGCATAAGAAGGAGAGGACGCGTCCTCGGCGGCCTTCGGCGTGT	51	YKKHKKERTRPRRPSAC	1
Y++YWNRQTRFMGLKNC	1	0.00068		ATGAAGAAGCATAAGAAGTCTGTTAGGTCGTCTAGTGATGTGTGGTATTGT	51	YKKHKKSVRSSSDVWYC	1
Y+A+FVTYKPYNNGNAC	1	0.00068		ATGAAGAAGCATAAGAATATGTAGTTTGAGAGGAAGTTTTGGAGGTGTTGT	51	YKKHKNM+FERKFWRCC	1
Y+A+HHHGLDVWCILYC	1	0.00068		ATGAAGAAGCATAAGGGGTTTTTGCTGGCGCAGAAGTGTGTGAGGTATTGT	51	YKKHKGFLLAQKCVRYC	1
Y+A+IMCEYKTHTIHMC	1	0.00068		ATGAAGAAGCATAATAATAAGAAGATTATGGGTACGGAGAGGTGTAATTGT	51	YKKHNNKKIMGTERCNC	1
Y+A+NYTMVLLPRQTQC	1	0.00068		ATGAAGAAGCATAATGATAAGTGTGCTCCGACGAGTAAGCATTGGGATTGT	51	YKKHNDKCAPTSKHWDC	1
Y+A+QDSKFPKTESD+C	1	0.00068		ATGAAGAAGCATAGTGATGGGGGGCCGATGTTTAAGCGTAAGGATGATTGT	51	YKKHSDGGPMFKRKDDC	1
Y+A+R+TCGVNTATASC	1	0.00068		ATGAAGAAGCATCATATGGTTAATGCGCTTATGTGTATTTAGAATGAGTGT	51	YKKHHMVNALMCI+NEC	1
Y+A+RGW+VCKMIYEVC	1	0.00068		ATGAAGAAGCATCCTAATACTGCGTGTTCGAGTGCGCCTTATGCGCCTTGT	51	YKKHPNTACSSAPYAPC	1
Y+AA+SIRNPYTDWHLC	1	0.00068		ATGAAGAAGCATCTTCATATGAGTATTTATAATGCTGATTTGAATGCTTGT	51	YKKHLHMSIYNADLNAC	1
Y+AAARCRTQMRRTYLC	1	0.00068		ATGAAGAAGCATGAGCCGTATATTTTGAAGATGATTAAGCCGACGCAGTGT	51	YKKHEPYILKMIKPTQC	1
Y+AAEKDYDGMYYLLLC	1	0.00068		ATGAAGAAGCATGCGGATAAGGAGCAGAAGAGTAAGATTAATACTGCGTGT	51	YKKHADKEQKSKINTAC	1
Y+AAKCTPGN+IKQSCC	1	0.00068		ATGAAGAAGCATGTGGAGTATTAGAGGCAGATTCCGAGGATTTATAATTGT	51	YKKHVEY+RQIPRIYNC	1
Y+AALELTYRTW+SKRC	1	0.00068		ATGAAGAAGCATGTGTAGGTTAATAATACGCAGCGTGAGCGTAGGCTGTGT	51	YKKHV+VNNTQRERRLC	1
Y+AALEYAVTRNHCTEC	1	0.00068		ATGAAGAAGCATTAGGTTTAGTATAAGCGGTAGCGGAAGAGTTCGAGTTGT	51	YKKH+V+YKR+RKSSSC	1
Y+AAMHNKLRAPEPQFC	1	0.00068		ATGAAGAAGCATTATAAGAGTGCGTAGCTGAAGACTAAGTAGAAGAGTTGT	51	YKKHYKSA+LKTK+KSC	1
Y+AAPDMYT+LPYCKRC	1	0.00068		ATGAAGAAGCATTCTAAGGAGAGGGTTATTCAGAATTATTCTCCGTTTTGT	51	YKKHSKERVIQNYSPFC	1
Y+AC+LKHHHLLNSRSC	1	0.00068		ATGAAGAAGCATTGGTGTGATTAGAGGTGGTTGTAGTAGACGGGTAAGTGT	51	YKKHWCD+RWL++TGKC	1
Y+ACATTNYCP++QKLC	1	0.00068		ATGAAGAAGCATTGTACTCATATTTAGAATATTAAGACGATTGGGAAGTGT	51	YKKHCTHI+NIKTIGKC	1
Y+ACDENSYEP+PYRHC	1	0.00068		ATGAAGAAGCATTTGTGTATGCTGCGTCATTGGCTTAATATGAGTCGGTGT	51	YKKHLCMLRHWLNMSRC	1
Y+ACE+WNAKSDDAKPC	1	0.00068		ATGAAGAAGCATTTTCTTGATGCTACGACTAGTACGACCAGTACGAGGTGT	51	YKKHFLDATTSTTSTRC	1
Y+ACFNLGSEFERFDYC	1	0.00068		ATGAAGAAGCCGAGGGCGCTTACTCATAATACGGATTGTAGTCATAGGTGT	51	YKKPRALTHNTDCSHRC	1
Y+ACKCENVGVQRDINC	1	0.00068		ATGAAGAAGCCGCGGAATACTAGTATTGTTGAGTGTCCTAATGCTTAGTGT	51	YKKPRNTSIVECPNA+C	1
Y+ACLIMVRGWRRSYKC	1	0.00068		ATGAAGAAGCCGGAGCGGCATGGGATTTCGGTGATTCTGCTTATTACGTGT	51	YKKPERHGISVILLITC	1
Y+ACMHLVTHALTNRTC	1	0.00068		ATGAAGAAGCCGGATGTGTATGCTCCGCAGAGGGAGTGGTCGCCTAATTGT	51	YKKPDVYAPQREWSPNC	1
Y+ACPARTCVKQMQHTC	1	0.00068		ATGAAGAAGCCGTATGCGTATTCTAAGTCGTGGGAGTGGAATCATCAGTGT	51	YKKPYAYSKSWEWNHQC	1
Y+ACPSGDNQIPKKDTC	1	0.00068		ATGAAGAAGCCGTGTCGTAAGTGGGGGCATCATCATAGGCGTGCGATTTGT	51	YKKPCRKWGHHHRRAIC	1
Y+ACSHVSHLKWKFQ+C	1	0.00068		ATGAAGAAGCCTAATAAGAAGAATCACATTGGTCGGAGGGATGTTCATTGT	51	YKKPNKKNHIGRRDVHC	1
Y+ACWVKCNQQMM+LYC	1	0.00068		ATGAAGAAGCCTAGGACGAAGTAGTTTGTCGCTTGTAAGCATGCGTGTTGT	51	YKKPRTK+FVACKHACC	1
Y+AD+VKKWNLIYGNNC	1	0.00068		ATGAAGAAGCCTAGTATGCGGACTGAGCATTCTTATTAGCTGCATGTTTGT	51	YKKPSMRTEHSY+LHVC	1
Y+ADDMLIGHLLSQLCC	1	0.00068		ATGAAGAAGCCTAGTGGTGCTTTTTTTATTTTTTATTAGACTTTTAAGTGT	51	YKKPSGAFFIFY+TFKC	1
Y+ADGANRMGCDKSNTC	1	0.00068		ATGAAGAAGCCTATTTGGCCTCCTGCTCTGAATCCTGAGAATCTTACTTGT	51	YKKPIWPPALNPENLTC	1
Y+ADGWFLAQQCRSWLC	1	0.00068		ATGAAGAAGCCTCATCGGCAGGATTCTGAGACTATGCCTTATAATAATTGT	51	YKKPHRQDSETMPYNNC	1
Y+ADNKF+GHKGLSSTC	1	0.00068		ATGAAGAAGCCTGATGATGAGTTGAGGGATAATGCGAAGAATAAGCGTTGT	51	YKKPDDELRDNAKNKRC	1
Y+ADNNTKDTRCSEMRC	1	0.00068		ATGAAGAAGCCTTCGTAGATGATGAATTATAAGAGGGGTTTGAAGTCGTGT	51	YKKPS+MMNYKRGLKSC	1
Y+ADRKNSDQIKTHHEC	1	0.00068		ATGAAGAAGCCTTGGAATATTTCTTAGCGTTATAGTGGTAGGTAGATTTGT	51	YKKPWNIS+RYSGR+IC	1
Y+ADTKRMKINEYMYFC	1	0.00068		ATGAAGAAGCCTTGGCAGAATTATTGGAAGTCGGGGCGGTTTCTTGTGTGT	51	YKKPWQNYWKSGRFLVC	1
Y+ADW+FKIS+MET+PC	1	0.00068		ATGAAGAAGCCTTGGCAGTTGGTGAGGGATAGTCTTACGCGGTTGTGTTGT	51	YKKPWQLVRDSLTRLCC	1
Y+ADYMIILKGQNVNIC	1	0.00068		ATGAAGAAGCGGAAGTGTATGTGGGAGGTGTATCAGCAGTTTTCGATTTGT	51	YKKRKCMWEVYQQFSIC	1
Y+ADYRTN+SNMALVKC	1	0.00068		ATGAAGAAGCGGAATTCTCCTACTTAGTCTGATACGGATCATCCGGTGTGT	51	YKKRNSPT+SDTDHPVC	1
Y+AEA+SKRSESKAHNC	1	0.00068		ATGAAGAAGCGGACGTAGAATTGTATTGAGTATTAGTATAGGACGTGGTGT	51	YKKRT+NCIEY+YRTWC	1
Y+AEANRYWTLEQICNC	1	0.00068		ATGAAGAAGCGGAGTTATGGTCTGATTTGGTATGTGTATGATGTGGAGTGT	51	YKKRSYGLIWYVYDVEC	1
Y+AEKKMQSDIRPNRLC	1	0.00068		ATGAAGAAGCGGATGGATATGACTTGGTTGATGGAGGCTGTTAAGGAGTGT	51	YKKRMDMTWLMEAVKEC	1
Y+AEKRKCASYQDPIGC	1	0.00068		ATGAAGAAGCGGATTGAGCCGTCTACTCTTGATGGTAATTAGAGTTAGTGT	51	YKKRIEPSTLDGN+S+C	1
Y+AENNKVQQHEDCVDC	1	0.00068		ATGAAGAAGCGGCAGAGTGTTGCTCATTAGGATATGTCGCCGGTGCTGTGT	51	YKKRQSVAH+DMSPVLC	1
Y+AEP+KFNWTINQATC	1	0.00068		ATGAAGAAGCGGCATCATATGACTCATCTGTCGACTTCGTTGATGTTGTGT	51	YKKRHHMTHLSTSLMLC	1
Y+AEPEM+YELVLSLKC	1	0.00068		ATGAAGAAGCGGGATTAGAGGACGACTAAGAAGTATACTTATTAGGGGTGT	51	YKKRD+RTTKKYTY+GC	1
Y+AEQVEKMNNSEIKTC	1	0.00068		ATGAAGAAGCGGGGTCCTTGGGTGCAGATGATTAAGAAGTATAATGATTGT	51	YKKRGPWVQMIKKYNDC	1
Y+AESNDSFKHGSASTC	1	0.00068		ATGAAGAAGCGGTGGATTTAGCCTAAGGTGATTGAGGTGTGGCGGAATTGT	51	YKKRWI+PKVIEVWRNC	1
Y+AF+GMSEFICVYYYC	1	0.00068		ATGAAGAAGCGGTGGTATTGTACTAAGGGGTATTTTAATTAGAATGTTTGT	51	YKKRWYCTKGYFN+NVC	1
Y+AFCRNYVNSMMGNKC	1	0.00068		ATGAAGAAGCGGTGTCGGAAGAGTATGGCGGGGGCGAGGCAGAATAAGTGT	51	YKKRCRKSMAGARQNKC	1
Y+AFKMCSNKQTDSETC	1	0.00068		ATGAAGAAGCGTAAGAATTGGCGTATTGATATGGAGCGGTGGATGCAGTGT	51	YKKRKNWRIDMERWMQC	1
Y+AFRYESDSIDIEANC	1	0.00068		ATGAAGAAGCGTAAGGAGGAGAGTGATCGGGATCTTTTGTTTGAGAGGTGT	51	YKKRKEESDRDLLFERC	1
Y+AFWKDGMSYRFNQRC	1	0.00068		ATGAAGAAGCGTAAGGGGCATTCGGTTCGTCATAATAAGAGTGATCGGTGT	51	YKKRKGHSVRHNKSDRC	1
Y+AGGWEIKRR+IVEVC	1	0.00068		ATGAAGAAGCGTAATAAGACTTATTGTCGGGCGAATAATGCGTATGGGTGT	51	YKKRNKTYCRANNAYGC	1
Y+AGHLMHD+KATTNNC	1	0.00068		ATGAAGAAGCGTACTATTCAGAAGTGGCAGAAGGAGACGAATAGGATGTGT	51	YKKRTIQKWQKETNRMC	1
Y+AGHSMTGYNSL+FWC	1	0.00068		ATGAAGAAGCGTACTGAGACTAAGGATTTGACGACTAAGACGAATTATTGT	51	YKKRTETKDLTTKTNYC	1
Y+AGHVDDVVLRRGHAC	1	0.00068		ATGAAGAAGCGTACTGCGCGTAAGTGTGCTGCTCATTTGCCGAATGGGTGT	51	YKKRTARKCAAHLPNGC	1
Y+AGIFAYEYVRMKCNC	1	0.00068		ATGAAGAAGCGTATGATTGGTCTTGTTAAGGAGTAGCTGGGTTAGTGTTGT	51	YKKRMIGLVKE+LG+CC	1
Y+AGLRSVYRVGIENMC	1	0.00068		ATGAAGAAGCGTCAGATGGAGAATGGTGTGGGTCTGTCTTAGAATGATTGT	51	YKKRQMENGVGLS+NDC	1
Y+AGMWCFPWKAKLRSC	1	0.00068		ATGAAGAAGCGTCAGTATGGGGGGGATCAGCCGATTCTTTATCCGGCTTGT	51	YKKRQYGGDQPILYPAC	1
Y+AGNPGRNNDDGLFEC	1	0.00068		ATGAAGAAGCGTCCGAGGACTAAGCGGTCTATGGTTTCGAGTAGTAGGTGT	51	YKKRPRTKRSMVSSSRC	1
Y+AGPILISSSLKHDGC	1	0.00068		ATGAAGAAGCGTGAGATTAGTCATCGTGAGCCTGTGATTTGGCAGCCTTGT	51	YKKREISHREPVIWQPC	1
Y+AGSKNVGAQVL+RRC	1	0.00068		ATGAAGAAGCGTGGGAGGTATTAGGTGTAGTTGCAGGAGTTTAGGTATTGT	51	YKKRGRY+V+LQEFRYC	1
Y+AGTRPYGVSYMGT+C	1	0.00068		ATGAAGAAGCGTTGGTATAGGAGTGATAAGGATCCGCGTTATAAGAAGTGT	51	YKKRWYRSDKDPRYKKC	1
Y+AGVSNARYILMNDIC	1	0.00068		ATGAAGAAGCTGAAGCGGACGAGTATGTGGATTTAGCTGATGATTCTTTGT	51	YKKLKRTSMWI+LMILC	1
Y+AGWKKESTDSVNLIC	1	0.00068		ATGAAGAAGCTGAAGGTGATTAATAGGCAGAATATTAAGTATCAGACGTGT	51	YKKLKVINRQNIKYQTC	1
Y+AGYN+KDTSRSYSVC	1	0.00068		ATGAAGAAGCTGAGGTATAAGAAGCGTGTTCCGCATGCTTATGCTAATTGT	51	YKKLRYKKRVPHAYANC	1
Y+AHAKAQGGVNNCNWC	1	0.00068		ATGAAGAAGCTGAGTTATAGGTGTAGGTATGATGGTAATATTGAGTATTGT	51	YKKLSYRCRYDGNIEYC	1
Y+AHARGHL+CMRNTLC	1	0.00068		ATGAAGAAGCTGATGCGTCTTACGACTTGGAGGAGGTAGCAGTATCATTGT	51	YKKLMRLTTWRR+QYHC	1
Y+AHDKDDANNKGVKDC	1	0.00068		ATGAAGAAGCTGATTATTGTGACGCATAGGCCGAAGAGGAAGAAGCTGTGT	51	YKKLIIVTHRPKRKKLC	1
Y+AHGKWSTSNLFCF+C	1	0.00068		ATGAAGAAGCTGCATGAGTATGGTCCTGTGTAGACGAATCATAATACTTGT	51	YKKLHEYGPV+TNHNTC	1
Y+AHQV+AETQKSSY+C	1	0.00068		ATGAAGAAGCTGCGTGGGAAGTGGAGTAAGCATTAGCCCTAGCCTTTTTGT	51	YKKLRGKWSKH+P+PFC	1
Y+AHSKKVTRSVCVDVC	1	0.00068		ATGAAGAAGCTGGCTGATATTCAGAGGATGCTTGTTAGGACGAAGTAGTGT	51	YKKLADIQRMLVRTK+C	1
Y+AHYMVYLIPKAMNPC	1	0.00068		ATGAAGAAGCTGGGTCATTAGTCTTAGGTGGCTAGGGGGAATTAGAATTGT	51	YKKLGH+S+VARGN+NC	1
Y+AIARLMQQKRKCVVC	1	0.00068		ATGAAGAAGCTGTAGAAGTGTACTTGGGATAGGAATATTAAGATGCGTTGT	51	YKKL+KCTWDRNIKMRC	1
Y+AIDIGHCRERVDHNC	1	0.00068		ATGAAGAAGCTGTAGAATCTTATTCAGCCTTAGCTTTAGTCTACGAAGTGT	51	YKKL+NLIQP+L+STKC	1
Y+AIEIWRMVACNATQC	1	0.00068		ATGAAGAAGCTGTAGTTGAGGGATAGTGTGGTGTGTTCTATTTAGTATTGT	51	YKKL+LRDSVVCSI+YC	1
Y+AIEKLEK+NNKMIFC	1	0.00068		ATGAAGAAGCTGTATGAGGTTACTAAGAATAAGATTTCGATTGTTAATTGT	51	YKKLYEVTKNKISIVNC	1
Y+AILLRKRMNLNYLWC	1	0.00068		ATGAAGAAGCTGTCGCTTACTGGGAGTGATAATGTGGTTCCTTATGATTGT	51	YKKLSLTGSDNVVPYDC	1
Y+AIRYLEDSKH+PQ+C	1	0.00068		ATGAAGAAGCTGTCTAGTGCGACGTTGAATGATATTGGTGAGACTATTTGT	51	YKKLSSATLNDIGETIC	1
Y+AISRNQLKHMNWKSC	1	0.00068		ATGAAGAAGCTGTGGCATTTGATGGTTCGTTTGATTTCTTATGTGATGTGT	51	YKKLWHLMVRLISYVMC	1
Y+AISVQNVELDTAPEC	1	0.00068		ATGAAGAAGCTGTGTATGAGGAATGGTTAGTTTCGGTGGAGTAATTGT	48	YKKLCMRNG+FRWSNC	1
Y+AITRDK+VCALAMWC	1	0.00068		ATGAAGAAGCTGTTGAATAGTTGGAAGTGGAAGCGGCGTAATGATTGTTGT	51	YKKLLNSWKWKRRNDCC	1
Y+AITRWQYGRGTWDRC	1	0.00068		ATGAAGAAGCTGTTTGATACTGATAATAGGGTGAATTTTATGAGGGATTGT	51	YKKLFDTDNRVNFMRDC	1
Y+AIWEDNG+SLHWNEC	1	0.00068		ATGAAGAAGCTTAAGGAGCGTTCGATTTCTATGCAGAAGGAGAATAATTGT	51	YKKLKERSISMQKENNC	1
Y+AIYGREKMNMSNCVC	1	0.00068		ATGAAGAAGCTTAGTGTTACGTTGCATCCGATTCTTTATAAGCCGCGTTGT	51	YKKLSVTLHPILYKPRC	1
Y+AKDDWA+KKSL+KDC	1	0.00068		ATGAAGAAGCTTAGTTAGTAGGATGCGAAGAATCCGCATCATCAGCCGTGT	51	YKKLS++DAKNPHHQPC	1
Y+AKDNRGKSALNMGIC	1	0.00068		ATGAAGAAGCTTATGAGGATTAAGAAGAATGTTATTAATAATGGTGAGTGT	51	YKKLMRIKKNVINNGEC	1
Y+AKERNY+H+VRMCRC	1	0.00068		ATGAAGAAGCTTATGTGTAATAAGAGGACGGAGGGGTTTCAGGTTGAGTGT	51	YKKLMCNKRTEGFQVEC	1
Y+AKESWSYDKLSLLDC	1	0.00068		ATGAAGAAGCTTATTTGGGCTCATTCGGAGGATGAGTATAATGGGACGTGT	51	YKKLIWAHSEDEYNGTC	1
Y+AKEYYNNLNRKYSLC	1	0.00068		ATGAAGAAGCTTCAGGGTCGTCAGACGGCGACGATGCATAAGATGTTTTGT	51	YKKLQGRQTATMHKMFC	1
Y+AKGSHPYFNYANQVC	1	0.00068		ATGAAGAAGCTTGGTAAGGATAGGAGTAAGATGTATATTTGGCAGTATTGT	51	YKKLGKDRSKMYIWQYC	1
Y+AKHQVNNKMKHGHDC	1	0.00068		ATGAAGAAGCTTGGTGATTGTTTTACTAAGAGGCTGGGTGATAGTAATTGT	51	YKKLGDCFTKRLGDSNC	1
Y+AKILRNSN+NCTCVC	1	0.00068		ATGAAGAAGCTTGGTGCTTGTATGTGTAAGACGCATAAGAGGACTAGCTGT	51	YKKLGACMCKTHKRTSC	1
Y+AKIPGNILWKATPNC	1	0.00068		ATGAAGAAGCTTGTGTAGGTGAGTGAGACTCCGCATGCGAGGAATAGGTGT	51	YKKLV+VSETPHARNRC	1
Y+AKKAKLNT+TTNGQC	1	0.00068		ATGAAGAAGCTTTCTACTGAGCGTCTGTGGCGTAGGAGGATGGCGGAGTGT	51	YKKLSTERLWRRRMAEC	1
Y+AKKRAKLVMLLDRFC	1	0.00068		ATGAAGAAGGAGAAGGCGCCTTTGAATAGGGGTCGGGGTTCGTGGGAGTGT	51	YKKEKAPLNRGRGSWEC	1
Y+AKMLG+LT+QRYFTC	1	0.00068		ATGAAGAAGGAGAAGTAGGATCCTGTTACGAATAAGGCTCATTATACTTGT	51	YKKEK+DPVTNKAHYTC	1
Y+AKPHKGYKT+KNRWC	1	0.00068		ATGAAGAAGGAGAATATGAGTCCTAAGTTGTTTGCGGTGACGTGTTTGTGT	51	YKKENMSPKLFAVTCLC	1
Y+AKRSAIPEGLQ+DVC	1	0.00068		ATGAAGAAGGAGACGGCGAGTGTGGATGATTGGCCTGCGTGGTCGTAGTGT	51	YKKETASVDDWPAWS+C	1
Y+AKRSGKRDDDARKVC	1	0.00068		ATGAAGAAGGAGACTATTAGTAGTCGGCAGTATGGGTTGAATCCTATGTGT	51	YKKETISSRQYGLNPMC	1
Y+AKSTILTNISTSTSC	1	0.00068		ATGAAGAAGGAGAGGGAGAATGTGATTTATCGTGTGAGGAGTACTTTTTGT	51	YKKERENVIYRVRSTFC	1
Y+AKSYYMSEQDYNANC	1	0.00068		ATGAAGAAGGAGAGGGATAGTAAGCCTGAGACTAAGAGGGCTGGTAATTGT	51	YKKERDSKPETKRAGNC	1
Y+AKTPTEGDEVRSVTC	1	0.00068		ATGAAGAAGGAGAGGTTGTAGCCGAGGAAGGATGATTTGACGTATTGGTGT	51	YKKERL+PRKDDLTYWC	1
Y+AKWESMRLEKLYPAC	1	0.00068		ATGAAGAAGGAGATGAATACGGATAGGAATATGTAGGATATTGTGCAGTGT	51	YKKEMNTDRNM+DIVQC	1
Y+AKWWPISCSFTKDVC	1	0.00068		ATGAAGAAGGAGATGACTAATGTGGTGAAGAATTCGAGGGATAATTGGTGT	51	YKKEMTNVVKNSRDNWC	1
Y+AKYNERKDLLHENFC	1	0.00068		ATGAAGAAGGAGATGATGTGTTATGAGAGGTAGATTTATTGGTAGAATTGT	51	YKKEMMCYER+IYW+NC	1
Y+AL+DIGWGKEYGFEC	1	0.00068		ATGAAGAAGGAGATGGGTGATATTTATAGTAAGTTTGGGAAGGAGTGTTGT	51	YKKEMGDIYSKFGKECC	1
Y+ALFSCNERIHRGDGC	1	0.00068		ATGAAGAAGGAGATTTATGATACTTGTTGGCTGTATGCTTATGTTCAGTGT	51	YKKEIYDTCWLYAYVQC	1
Y+ALHMKDQNYAVYMTC	1	0.00068		ATGAAGAAGGAGCAGTTGAGGGTTGGGAAGAATGATTTTGTGCAGCGTTGT	51	YKKEQLRVGKNDFVQRC	1
Y+ALNKGMCKILNSRQC	1	0.00068		ATGAAGAAGGAGCATACGCATGGGTCTTAGATTAGTAGTCGTCATAATTGT	51	YKKEHTHGS+ISSRHNC	1
Y+ALQFLKCVHNYMVTC	1	0.00068		ATGAAGAAGGAGCGGAATATTACGAAGCTTAAGATGCAGGTGCTTTGTTGT	51	YKKERNITKLKMQVLCC	1
Y+ALSL+GEQNWPCVIC	1	0.00068		ATGAAGAAGGAGCGTATTCGGTAGAGGATGTCGTCGAATAATATGCAGTGT	51	YKKERIR+RMSSNNMQC	1
Y+ALVYVPSMPEGAASC	1	0.00068		ATGAAGAAGGAGGAGATTACTGGTAATGTTCATATGACGATTGGGAATTGT	51	YKKEEITGNVHMTIGNC	1
Y+ALY+R+LPYDATR+C	1	0.00068		ATGAAGAAGGAGGATAGTGATAATTTTAGTGAGAAGGTTTGTACGCATTGT	51	YKKEDSDNFSEKVCTHC	1
Y+ALY+RLREMSHPKYC	1	0.00068		ATGAAGAAGGAGGGGGATTTTTGGGCTTTGCATCTTGTTGATTATGTTTGT	51	YKKEGDFWALHLVDYVC	1
Y+AM+FRAGFYFTKEWC	1	0.00068		ATGAAGAAGGAGGTGTGTAAGAGGCTTAAGAATCAGTCGCGGATGAATTGT	51	YKKEVCKRLKNQSRMNC	1
Y+AMLY+SD+IHRDCVC	1	0.00068		ATGAAGAAGGAGTAGGTGTATTGTGCTGTTGATGCGGCTAATAATCTTTGT	51	YKKE+VYCAVDAANNLC	1
Y+AMNTWWYNWDSKILC	1	0.00068		ATGAAGAAGGAGTAGTATGCGATTGAGCATACGAAGTATAATGAGAATTGT	51	YKKE+YAIEHTKYNENC	1
Y+AMQYCHGSEVDHS+C	1	0.00068		ATGAAGAAGGAGTATTTGACTATGCAGCCTTTTACTACGGCGAAGCCGTGT	51	YKKEYLTMQPFTTAKPC	1
Y+AMTLSTMSLRPKLGC	1	0.00068		ATGAAGAAGGAGTGGACGACGATTCATGCTAAGCTGTCGGTGCAGCGGTGT	51	YKKEWTTIHAKLSVQRC	1
Y+AMTVISLNGASMRMC	1	0.00068		ATGAAGAAGGAGTGGCAGGCTTAGAAGACTCCGACTAAGCTTTTGGATTGT	51	YKKEWQA+KTPTKLLDC	1
Y+AMVAYIRLYKKYWPC	1	0.00068		ATGAAGAAGGAGTGTGTGAATCTTGTGGCGAATTGTAAGACTCAGTTTTGT	51	YKKECVNLVANCKTQFC	1
Y+AMVNTNQKEITNATC	1	0.00068		ATGAAGAAGGAGTTTATGAATAATAATGTGACGTTTGTTCCTCCTAGTTGT	51	YKKEFMNNNVTFVPPSC	1
Y+AMVSAMNPLHMSREC	1	0.00068		ATGAAGAAGGATAAGGATCGTCATGAGTGGACTGCTTGTCGGGATCCTTGT	51	YKKDKDRHEWTACRDPC	1
Y+AMVTCLQKRYVSPTC	1	0.00068		ATGAAGAAGGATAATGATAGGGCTGATCCTACGATGGGTTTGACTATTTGT	51	YKKDNDRADPTMGLTIC	1
Y+AMYGQLSHRSRYRTC	1	0.00068		ATGAAGAAGGATACGGATAATAGTTAGGATGTGTATAAGTGGATGAGTTGT	51	YKKDTDNS+DVYKWMSC	1
Y+AN+CKKNTNLPYAHC	1	0.00068		ATGAAGAAGGATACGGATAGGGGGGGTGCTACGGGTCTGCAGAGTATGTGT	51	YKKDTDRGGATGLQSMC	1
Y+ANAHTMW+VVADWLC	1	0.00068		ATGAAGAAGGATAGGAGTTGTAGGAATAAGTCGTATGCGAGTAATAGGTGT	51	YKKDRSCRNKSYASNRC	1
Y+ANALQALYTTTHPIC	1	0.00068		ATGAAGAAGGATAGTGAGAAGTTTGGTCAGCGGGGGAATTATTAGACTTGT	51	YKKDSEKFGQRGNY+TC	1
Y+AND+RMHVFNLHKAC	1	0.00068		ATGAAGAAGGATAGTTAGAATTGGACTAGTCAGCGTTCTAAGAAGCGTTGT	51	YKKDS+NWTSQRSKKRC	1
Y+ANDDSA+RYN+PRQC	1	0.00068		ATGAAGAAGGATATGGATGCTGTTTATCAGCTGAGGTCGCGGAAGCCTTGT	51	YKKDMDAVYQLRSRKPC	1
Y+ANDFYLIWWKDSVTC	1	0.00068		ATGAAGAAGGATCAGAGTGATGATTTTTGTATTACGAAGTGGTGTTTTTGT	51	YKKDQSDDFCITKWCFC	1
Y+ANDNVGSGAMDTGKC	1	0.00068		ATGAAGAAGGATCCGAGGAGTATGGTTGTTTTGATGAAGATGAGTGGTTGT	51	YKKDPRSMVVLMKMSGC	1
Y+ANDSAMETLTPMHTC	1	0.00068		ATGAAGAAGGATCCGAGGTATTAGTGGCATGAGTTTAAGCATAATGAGTGT	51	YKKDPRY+WHEFKHNEC	1
Y+ANEGDSNEEHDTHTC	1	0.00068		ATGAAGAAGGATCGGCTGCTGGATTTTTATGATGTGGATTGTAGTGGGTGT	51	YKKDRLLDFYDVDCSGC	1
Y+ANFQPKAKLHTILDC	1	0.00068		ATGAAGAAGGATGAGGATCCGACGACTATTGCGGGGAGGACGGTTAATTGT	51	YKKDEDPTTIAGRTVNC	1
Y+ANGSVITSR+YTL+C	1	0.00068		ATGAAGAAGGATGATTCGAATTAGTATTCGGTGAAGTAGAATGTGAAGTGT	51	YKKDDSN+YSVK+NVKC	1
Y+ANHLWSENNMSLICC	1	0.00068		ATGAAGAAGGATGATTGGCATTAGACTCGGAGGGATAAGATTTATAATTGT	51	YKKDDWH+TRRDKIYNC	1
Y+ANKHWNHMSMIQERC	1	0.00068		ATGAAGAAGGATGTGAGGCATGCTGCGCATAATAATTGTATGCGGAGGTGT	51	YKKDVRHAAHNNCMRRC	1
Y+ANKKVSGEVMRVSNC	1	0.00068		ATGAAGAAGGATGTTCGGTAGTTGCAGTAGCTGAATAGGGTGAAGGTTTGT	51	YKKDVR+LQ+LNRVKVC	1
Y+ANKQHRMPKSEKGSC	1	0.00068		ATGAAGAAGGATTAGAGGGTTTGTAGTAGTGGTAAGAATGATTATTCTTGT	51	YKKD+RVCSSGKNDYSC	1
Y+ANLHHDGYPMKLSWC	1	0.00068		ATGAAGAAGGATTAGCGTTGGGTGTGTTGGCATATGGTGACTTTGAATTGT	51	YKKD+RWVCWHMVTLNC	1
Y+ANR+KLD+GNNAIDC	1	0.00068		ATGAAGAAGGATTAGTGTTCGGATATGCGTAGGCCGGTGTGGAAGAGGTGT	51	YKKD+CSDMRRPVWKRC	1
Y+ANSDYIVQ+KRHW+C	1	0.00068		ATGAAGAAGGATTATGTGGTGTAGAATAAGATGGGTTTGACGGATATGTGT	51	YKKDYVV+NKMGLTDMC	1
Y+ANSEFWSKRTDGT+C	1	0.00068		ATGAAGAAGGATTCGCAGCTTTCGGCGGCTAATCATAATGATCATGGTTGT	51	YKKDSQLSAANHNDHGC	1
Y+ANSKNWCSWRSRSRC	1	0.00068		ATGAAGAAGGATTGTGATAAGAATGGTTCGTAGGGGTCTAGTAATTATTGT	51	YKKDCDKNGS+GSSNYC	1
Y+ANSTSAWLDSNRNIC	1	0.00068		ATGAAGAAGGATTGTGATATGCATTTGCATTCTTATAATAAGGAGCATTGT	51	YKKDCDMHLHSYNKEHC	1
Y+ANTAYSRHYNA+KLC	1	0.00068		ATGAAGAAGGATTGTTATTATCATTGGCAGTAGTGGCGTTGTTAGCGGTGT	51	YKKDCYYHWQ+WRC+RC	1
Y+ANTDWTNSPDTTKYC	1	0.00068		ATGAAGAAGGATTTGTTGATGAATGGGTTGATTAAGAATGAGACTGATTGT	51	YKKDLLMNGLIKNETDC	1
Y+ANTELTSKWRVATRC	1	0.00068		ATGAAGAAGGCGAATAAGAATCATCGTATGACTATGCCGCTGCGTCATTGT	51	YKKANKNHRMTMPLRHC	1
Y+ANTPCAKTKVHRKLC	1	0.00068		ATGAAGAAGGCGACGGAGAGTGGGTGGTCGTGGACTAAGGTTACTGTTTGT	51	YKKATESGWSWTKVTVC	1
Y+ANV+RNRM+KRMK+C	1	0.00068		ATGAAGAAGGCGAGGATTAAGCTTGCTAAGACGAGTCGTATGTAGCCGTGT	51	YKKARIKLAKTSRM+PC	1
Y+ANVEDACCRYIDVLC	1	0.00068		ATGAAGAAGGCGCAGGATGGGGGTAGGGATAGGTAGTGGCTGAGTATGTGT	51	YKKAQDGGRDR+WLSMC	1
Y+ANVRYWNNLRNRNLC	1	0.00068		ATGAAGAAGGCGCCTTCTCTGCATTGTATTGTTGTGTAGAAGGCTTAGTGT	51	YKKAPSLHCIVV+KA+C	1
Y+ANYCQKAREGWSGVC	1	0.00068		ATGAAGAAGGCGGAGGTGGAGCAGAAGTGTAAGTGTCATGATATTATTTGT	51	YKKAEVEQKCKCHDIIC	1
Y+ANYTDRQKDS+NLNC	1	0.00068		ATGAAGAAGGCGGTGTATATGACTCTTAAGAATAAGCATTGTCCGGATTGT	51	YKKAVYMTLKNKHCPDC	1
Y+APATIA+SKSQCNMC	1	0.00068		ATGAAGAAGGCGGTTATGTCGTGGTATGAGTAGGAGCCTTATGTGGCTTGT	51	YKKAVMSWYE+EPYVAC	1
Y+APKDDIKTDSRSLRC	1	0.00068		ATGAAGAAGGCGTATATGACTATGTATTGTATGAATTGTTAGGCTAAGTGT	51	YKKAYMTMYCMNC+AKC	1
Y+APMNTCIL+TCHQLC	1	0.00068		ATGAAGAAGGCGTATATTGCGGAGTCTCCTCTGCTGACGGGGCCTCAGTGT	51	YKKAYIAESPLLTGPQC	1
Y+APRVQDLYEFQFSGC	1	0.00068		ATGAAGAAGGCGTCGAATTATTAGCGTTCTGAGCATAGTTTTTAGAATTGT	51	YKKASNY+RSEHSF+NC	1
Y+AQKNY+STNY+KRIC	1	0.00068		ATGAAGAAGGCGTGTAATGGGTAGAATAGTGGGAGTAAGTGGATGAGGTGT	51	YKKACNG+NSGSKWMRC	1
Y+AQNFYTVPDNLMAMC	1	0.00068		ATGAAGAAGGCTAAGAAGAAGAAGTTGACTGGGAATATGGAGTTGAATTGT	51	YKKAKKKKLTGNMELNC	1
Y+AQNKWNAGDAQMTKC	1	0.00068		ATGAAGAAGGCTACGAATAGTGAGGGTAATTGTCCGTATTGTCGGCGGTGT	51	YKKATNSEGNCPYCRRC	1
Y+AQNMKHISLGRAMQC	1	0.00068		ATGAAGAAGGCTAGTGCTTTGCAGTGGATTGAGAGTGAGGCGAATGCTTGT	51	YKKASALQWIESEANAC	1
Y+AQVPNRYLRTQLKGC	1	0.00068		ATGAAGAAGGCTATTATTATTAGTAATGAGATTAGTATGGATAATACGTGT	51	YKKAIIISNEISMDNTC	1
Y+AQVYKTGEYHICRNC	1	0.00068		ATGAAGAAGGCTATTCAGTAGATTAATGTTGGTGCGAGGGTGTAGGCTTGT	51	YKKAIQ+INVGARV+AC	1
Y+ARAMRVPMLMFDRDC	1	0.00068		ATGAAGAAGGCTCGTAAGTGTCATTCGTAGAATCAGAGTATTATTCATTGT	51	YKKARKCHS+NQSIIHC	1
Y+ARDDDITSKRNNQRC	1	0.00068		ATGAAGAAGGCTGAGATTCATGATAAGAGGGAGTGGCTTTTGACTACTTGT	51	YKKAEIHDKREWLLTTC	1
Y+AREKRQASPRKMTMC	1	0.00068		ATGAAGAAGGGGAAGACTCAGAATGCGTATAGGAGTGGTACGCAGCCGTGT	51	YKKGKTQNAYRSGTQPC	1
Y+ARFMRMKSTKLSHAC	1	0.00068		ATGAAGAAGGGGAAGACTTAGTCGCATACGGGTAAGAATCATTGGAAGTGT	51	YKKGKT+SHTGKNHWKC	1
Y+ARGPWRVSIQTA+NC	1	0.00068		ATGAAGAAGGGGAAGTTGGAGTTTAGTTGTGTGATTAAGGATATGAATTGT	51	YKKGKLEFSCVIKDMNC	1
Y+ARHN+KDEMRLMKNC	1	0.00068		ATGAAGAAGGGGAATGCTAGTTAGGATTCTAGTAATCATCTTACGCAGTGT	51	YKKGNAS+DSSNHLTQC	1
Y+ARIEAMELMLMW+DC	1	0.00068		ATGAAGAAGGGGATGGGTATGCTGCCTCAGAATCAGGCCATGAAGCTGTGT	51	YKKGMGMLPQNQAMKLC	1
Y+ARKCYRHISTRQSLC	1	0.00068		ATGAAGAAGGGGCATAAGTATCCTCTTACTGCTAGTCAGAGGAAGACTTGT	51	YKKGHKYPLTASQRKTC	1
Y+ARKHSSNYKVYDIIC	1	0.00068		ATGAAGAAGGGGGGTATGGTTTGTACTGAGGAGGTGAATTGGAGTTCGTGT	51	YKKGGMVCTEEVNWSSC	1
[truncated: 135,531 more rows]

## Sheet: E8_Rd2
Peptide sequence	read	%		DNA sequence	length	Peptide sequence	read
YC	25	0.019		ATGTGT	6	YC	25
YWYYTFDGRWEEYGAAC	14	0.01		ATGTGGTATTATACGTTTGATGGGCGTTGGGAGGAGTATGGTGCGGCTTGT	51	YWYYTFDGRWEEYGAAC	14
YVCLWVSVGDSLWRYIC	5	0.004		ATGGTGTGTTTGTGGGTTAGCGTTGGGGATTCGCTTTGGCGTTATATTTGT	51	YVCLWVSVGDSLWRYIC	5
YWFYNIVQCCSWYYFKC	4	0.003		ATGTATTATTATGATTATACGTGTAATTATGTGTGGTTGGAGGATTTGTGT	51	YYYYDYTCNYVWLEDLC	4
YYYYDYTCNYVWLEDLC	4	0.003		ATGTGGTTTTATAATATTGTTCAGTGTTGTTCGTGGTATTATTTTAAGTGT	51	YWFYNIVQCCSWYYFKC	4
YARQSRDTMCFVTTFRC	3	0.002		ATGAATAGTATGTTTGTTTATGGGCTTGATGATTGGAAGAAGTATACTTGT	51	YNSMFVYGLDDWKKYTC	3
YEVKGKMWNTNRTM+LC	3	0.002		ATGAGGGATTGGAGTTTTTTTGCGTTTTATTGGAGGTGGCGTTGTTCTTGT	51	YRDWSFFAFYWRWRCSC	3
YFETWSSWVFMYAFNIC	3	0.002		ATGAGTTGGTATCTTAATTGGCAGGCGCAGTGGAAGAAGTTTGAGTTTTGT	51	YSWYLNWQAQWKKFEFC	3
YISLKRGPSYEVLIYRC	3	0.002		ATGATGTAGCAGGTTTTGAATTGTACGTGTCAGACTGCTCCGGGTAGGTGT	51	YM+QVLNCTCQTAPGRC	3
YLIKFLYKIIMVLYDSC	3	0.002		ATGATGTCTAATATGCGGACTCGTTTGAGTTTGGAGGCGGCGGATAATTGT	51	YMSNMRTRLSLEAADNC	3
YM+QVLNCTCQTAPGRC	3	0.002		ATGATTTCGTTGAAGAGGGGTCCTTCTTATGAGGTGCTTATTTATCGGTGT	51	YISLKRGPSYEVLIYRC	3
YMSNMRTRLSLEAADNC	3	0.002		ATGGAGGTGAAGGGTAAGATGTGGAATACTAATAGGACTATGTAGTTGTGT	51	YEVKGKMWNTNRTM+LC	3
YNSMFVYGLDDWKKYTC	3	0.002		ATGGCGCGGCAGTCTAGGGATACTATGTGTTTTGTTACGACGTTTCGTTGT	51	YARQSRDTMCFVTTFRC	3
YRDWSFFAFYWRWRCSC	3	0.002		ATGTATCATTGGAATGGTCGTAATGGTGATAAGGTGGAGTGGGTTGTGTGT	51	YYHWNGRNGDKVEWVVC	3
YSWYLNWQAQWKKFEFC	3	0.002		ATGTGGGATCCGCTTAGTATGTAGAGTAAGCATGGTATTAAGACGGATTGT	51	YWDPLSM+SKHGIKTDC	3
YWDPLSM+SKHGIKTDC	3	0.002		ATGTTGATTAAGTTTTTGTATAAGATTATTATGGTTTTGTATGATAGTTGT	51	YLIKFLYKIIMVLYDSC	3
YYHWNGRNGDKVEWVVC	3	0.002		ATGTTTGAGACGTGGAGTTCTTGGGTGTTTATGTATGCGTTTAATATTTGT	51	YFETWSSWVFMYAFNIC	3
TTNSDRYKKRNMDYTDC	2	0.001		ACGACTAATAGTGATAGGTATAAGAAGAGGAATATGGATTATACGGATTGT	51	TTNSDRYKKRNMDYTDC	2
Y++NKYQVVAKLMTMFC	2	0.001		ATGAACCAGAGGGAGAAGTATCCTTCTTGGCCTTGTAGTGAGAGTGGGTGT	51	YNQREKYPSWPCSESGC	2
Y++PKPKRCPYSRSEGC	2	0.001		ATGAAGAAAATGTAGATTACGTGTGTTACGCATTGGATTATGGTGTTGTGT	51	YKKM+ITCVTHWIMVLC	2
Y++RRHRYKDGERRQLC	2	0.001		ATGAAGAAGAGGAATTGGTTGTATTGGCGTTTGTTTGTGGCTAATTGTTGT	51	YKKRNWLYWRLFVANCC	2
Y+ARM+IKVSDVFVQPC	2	0.001		ATGAAGAAGAGTGTGACTAGTAGTAGTCGGAGTGAGAGAATGAATTGTTGT	51	YKKSVTSSSRSERMNCC	2
Y+DIDFTKRVKSRQNDC	2	0.001		ATGAAGAAGATGCATTAGGATAATATTCAGACTTCGAGTAATAGGCATTGT	51	YKKMH+DNIQTSSNRHC	2
Y+DPRGSRTIVSKRGAC	2	0.001		ATGAAGAAGCGTGGTGATCAGTATGTTATTCGGAAGGATAAGTATACTTGT	51	YKKRGDQYVIRKDKYTC	2
Y+DVHMFQRW+HEGKRC	2	0.001		ATGAAGAAGGTGAATGAGAATTGTCGGATTTGTGATTGGATGAGTTGTTGT	51	YKKVNENCRICDWMSCC	2
Y+ETVID+AYWLNI+SC	2	0.001		ATGAAGAAGTAGACTGGTATGAAGCTTGGGAAGGGGTATATTGCGTTTTGT	51	YKK+TGMKLGKGYIAFC	2
Y+FNDLIMRRVENTGCC	2	0.001		ATGAAGAAGTAGTATAGGCATTATCAGGTGCATCCGACTAAGGTGAATTGT	51	YKK+YRHYQVHPTKVNC	2
Y+GLHKPHSRPSTCMGC	2	0.001		ATGAAGAATAATCATGAGGAGTGGCATGCTGTGATGACGAGTTGGAGTTGT	51	YKNNHEEWHAVMTSWSC	2
Y+GQMRMQTSLGLNGRC	2	0.001		ATGAAGAATAGTAGGGTTGATCCTGTGCGGGCGAATAGGAATACGGCGTGT	51	YKNSRVDPVRANRNTAC	2
Y+H+YN+NTMMVLITHC	2	0.001		ATGAAGAATCTGGTGAATTGGGATTCTGTGACGCATGAGCAGGTTAAGTGT	51	YKNLVNWDSVTHEQVKC	2
Y+HKCD+NKLCQNSVMC	2	0.001		ATGAAGAATTAGTTGGTGCAGATGATGTGGAATGATAAGCGGGATATGTGT	51	YKN+LVQMMWNDKRDMC	2
Y+HSGSESVR+TKFVDC	2	0.001		ATGAAGAATTTGCATACGAAGAAGCGGAAGAGTATTCATGCTCATCTGTGT	51	YKNLHTKKRKSIHAHLC	2
Y+HWVRDSDRKENGTKC	2	0.001		ATGAAGACGACGTGTGTTGATCGGGTTGAGTTGGTTAGGATTTCGAGGTGT	51	YKTTCVDRVELVRISRC	2
Y+IHGRSTRRHFKPNNC	2	0.001		ATGAAGACGATGCGGACGGATCGTGTGAGTAGGGTGAAGATTATGACGTGT	51	YKTMRTDRVSRVKIMTC	2
Y+IIQEVNLHTMQTRMC	2	0.001		ATGAAGACGGCTTATCAGTATTATCGTAAGGATACGGATGATATGCGTTGT	51	YKTAYQYYRKDTDDMRC	2
Y+ITKTGHKSHSNKNVC	2	0.001		ATGAAGACTAAGCCTATGGATTATTAGAAGTGTAATGTGCTTAGGTATTGT	51	YKTKPMDY+KCNVLRYC	2
Y+IYYEQCLVDN+ITTC	2	0.001		ATGAAGACTACGAAGAAGGATTGAGTCATTATTTTAGTCAGTGATTGT	48	YKTTKKD*VIILVSDC	2
Y+KAHADSRYETA+CNC	2	0.001		ATGAAGACTAGGTCGCCGAAGTATCCTACGTGTGATACGGGGACTGCTTGT	51	YKTRSPKYPTCDTGTAC	2
Y+KE+HM+VETWAWHCC	2	0.001		ATGAAGACTATGACTTAGAGTAAGTGTATTAAGCAGGATGCGTCTCCGTGT	51	YKTMT+SKCIKQDASPC	2
Y+KNDYWH+LSDDYTRC	2	0.001		ATGAAGACTGATGATTATATTGAGAATTATATTCAGCATTATATTACGTGT	51	YKTDDYIENYIQHYITC	2
Y+KSANMYIAC+KDKIC	2	0.001		ATGAAGAGGAAGGATGGTCCGGATAATGATAGTAATGGTGATTGGTGTTGT	51	YKRKDGPDNDSNGDWCC	2
Y+L+NGLKHLNRVKNYC	2	0.001		ATGAAGAGGAATTTTCAGATGGAGAATGAGGCGACGGATGAGTTTACTTGT	51	YKRNFQMENEATDEFTC	2
Y+LLERVRMRH+SDRMC	2	0.001		ATGAAGAGGACTATTAGTAATAATCCGATTTTGTGGCGGTGTACGGGTTGT	51	YKRTISNNPILWRCTGC	2
Y+LN+P+FRHGSRRISC	2	0.001		ATGAAGAGGCTTAGTGATAGTCCGTATGGTCAGAGGCGGCCGGCTATGTGT	51	YKRLSDSPYGQRRPAMC	2
Y+LNS+MTLGNKQGLIC	2	0.001		ATGAAGAGGTATTAGAATGTTTTGGAGTGGCATAATTCGTCTAAGAATTGT	51	YKRY+NVLEWHNSSKNC	2
Y+LTMDGMGTAGILP+C	2	0.001		ATGAAGAGTAATGTGAATATGCATAGGTGTCCGCATAAGAAGGAGAATTGT	51	YKSNVNMHRCPHKKENC	2
Y+MAA+V+ATRHILDQC	2	0.001		ATGAAGAGTATGAAGGTTAATCAGAGTTAGATTGTGGAGAAGGTTGCGTGT	51	YKSMKVNQS+IVEKVAC	2
Y+MDSND+ISPHT+CSC	2	0.001		ATGAAGATGATGAATGTTTTGTTTGTTATTGATAAGGTGTATTTGGAGTGT	51	YKMMNVLFVIDKVYLEC	2
Y+MRNKTSNTGRKRRDC	2	0.001		ATGAAGATGCTTAATGGTGAGATGTGTAAGATGAATGTTAGGATGTGGTGT	51	YKMLNGEMCKMNVRMWC	2
Y+MVLSKYDENRRLELC	2	0.001		ATGAAGATTAAGAAGCGGTATCATTATCTTCATGCGGATAGTAATCATTGT	51	YKIKKRYHYLHADSNHC	2
Y+MWNEMIYSRKSVRQC	2	0.001		ATGAAGATTAAGATTAATGTGTCTGCTGCGCAGTGGTCGATTTGGGCTTGT	51	YKIKINVSAAQWSIWAC	2
Y+NEIYAEKDLVSCLSC	2	0.001		ATGAAGATTAATAAGAGTAAGCAGACTTCTGGTTAGAAGTGTCTTAATTGT	51	YKINKSKQTSG+KCLNC	2
Y+NKLCSCT+MVTREEC	2	0.001		ATGAAGATTACGAAGTGTGTGAATATTTGGATTAATCAGTGGTGGTATTGT	51	YKITKCVNIWINQWWYC	2
Y+NNS+SSECG+KTEMC	2	0.001		ATGAAGATTATTCAGGAGACTAGGTAGGTTTTGAAGGTGGAGTTGAAGTGT	51	YKIIQETR+VLKVELKC	2
Y+NRESESLMMCKTKPC	2	0.001		ATGAAGATTGAGCGGATTAATTGGAGGTATTGGTTGTATGGTACTAAGTGT	51	YKIERINWRYWLYGTKC	2
Y+NTSTYQVQYQDDEYC	2	0.001		ATGAAGCAGAAGAATAATGATAAGTGTTAGTGTTCTAGTAAGCAGTCGTGT	51	YKQKNNDKC+CSSKQSC	2
Y+PKDGHHERIDVNERC	2	0.001		ATGAAGCAGCAGCGTAAGGTTAAGTGGATGCCTTCTTGGCCTGGTCGTTGT	51	YKQQRKVKWMPSWPGRC	2
Y+PNIRQTSTVTYRPHC	2	0.001		ATGAAGCAGCCGTATAATCAGAATAATTGGGCGCAGAAGGCGCATTCTTGT	51	YKQPYNQNNWAQKAHSC	2
Y+PRSAQKNRVMTLKEC	2	0.001		ATGAAGCAGTATGAGAATCGGGTTAATTGTCATGTTATGGCTAGTGTTTGT	51	YKQYENRVNCHVMASVC	2
Y+QAMSHRTPLNENKEC	2	0.001		ATGAAGCAGTCGGAGAGTATGCGTGATTCTACGCTGCTGAAGCCGGGGTGT	51	YKQSESMRDSTLLKPGC	2
Y+QRDFDMKCMS+MKMC	2	0.001		ATGAAGCATGTTGATGATGTGAGTTATTGTGAGCTGCATAATAATAATTGT	51	YKHVDDVSYCELHNNNC	2
Y+QTSI+IYPQTNKDDC	2	0.001		ATGAAGCCGAGTAATAATGTGAGTGGTGAGGTTGATGGGAAGTTTACTTGT	51	YKPSNNVSGEVDGKFTC	2
Y+R+RPRGKLM+LLRAC	2	0.001		ATGAAGCCGCCGCGTAGGGCGATGAATAATGCTGTTTAGGAGCCGCCTTGT	51	YKPPRRAMNNAV+EPPC	2
Y+REKRRSLVTHLPPRC	2	0.001		ATGAAGCCGTTGATGGCGCGGTAGAGGTCTGTGATGAAGACTGTGGTTTGT	51	YKPLMAR+RSVMKTVVC	2
Y+RMRKPCMLGYMFTGC	2	0.001		ATGAAGCGGAATGTGGAGTATGGTGCGGAGATTTGTAGGAGTTCGCATTGT	51	YKRNVEYGAEICRSSHC	2
Y+RNNVSYSERN+SKNC	2	0.001		ATGAAGCGTGGTCTGAGGTGGAAGATTACGTCTGGTCATGTGTATCATTGT	51	YKRGLRWKITSGHVYHC	2
Y+RNQMKMQNLRPRLNC	2	0.001		ATGAAGCTGATGGGTTGGAAGATGCATGAGATGATTTATATGCATTGGTGT	51	YKLMGWKMHEMIYMHWC	2
Y+RTYGLITSYHRETGC	2	0.001		ATGAAGGAGCATTTTTAGCTTGTTGATACGACGACGAATAATCATATGTGT	51	YKEHF+LVDTTTNNHMC	2
Y+RVCVHENYWDIYKSC	2	0.001		ATGAAGGAGCGGTAGGCGAAGTGTTTGCGTAATGGTGCTAGTGTGCCGTGT	51	YKER+AKCLRNGASVPC	2
Y+RYRPKNYTRVRLERC	2	0.001		ATGAAGGAGGATTATCCGGTTGGTGCGAAGAGTACTTATAATACGAAGTGT	51	YKEDYPVGAKSTYNTKC	2
Y+SCTSILVNEILANDC	2	0.001		ATGAAGGAGGCTGTGATGGGGAGTGATTGGTCTCTGTTTGCGAGTAAGTGT	51	YKEAVMGSDWSLFASKC	2
Y+SGEKRNCDCCASVLC	2	0.001		ATGAAGGAGTCGTAGCCGTATATTCTTAGGTTTAAGTATAAGCTGAATTGT	51	YKES+PYILRFKYKLNC	2
Y+SHLHQWKGIHCTDKC	2	0.001		ATGAAGGATACGATGCGTTATCGTTATATTAATAATAAGCCTGGTAGTTGT	51	YKDTMRYRYINNKPGSC	2
Y+SHPMIKWRVCMWMLC	2	0.001		ATGAAGGATCTTCAGATTAAGCTTACTTGTACTTCTAGGCAGAGTGGGTGT	51	YKDLQIKLTCTSRQSGC	2
Y+SHTTLRCKPGDNLNC	2	0.001		ATGAAGGCTAATTGTAGGTATACTATTCCGGGTAATGCTATGATGAGTTGT	51	YKANCRYTIPGNAMMSC	2
Y+SLRRLEHHKCPQLRC	2	0.001		ATGAAGGGTTGTATTAATGCGACTGGTAATCAGCATCGGGATAGGGCTTGT	51	YKGCINATGNQHRDRAC	2
Y+SPI+TKKDYYAITLC	2	0.001		ATGAAGGTGAATATGAAGGATCTGTCTTACAATGAGGTTTGTTGGTAGTGT	51	YKVNMKDLSYNEVCW+C	2
Y+SRSKGMCARTNTTGC	2	0.001		ATGAAGGTGACTGAGTATGATTGTAGTCTTATTGTGAAGTGGCATGATTGT	51	YKVTEYDCSLIVKWHDC	2
Y+TEFRCKGRYYPN+RC	2	0.001		ATGAAGGTGAGTCAGGAGAAGCTGGTGTCTGATAATGCGAGTCCGTGTTGT	51	YKVSQEKLVSDNASPCC	2
Y+TGVNKNKGSERDNRC	2	0.001		ATGAAGGTGCATTTTGTTCTTTAGTTGGAGTAGATGGAGTCGGCGAGTTGT	51	YKVHFVL+LE+MESASC	2
Y+TH+ANFKAYDSLIGC	2	0.001		ATGAAGGTGCGGATTAATTTGACGATGATTATTCCTGGTAAGAGTAAGTGT	51	YKVRINLTMIIPGKSKC	2
Y+TRIVWFEYAALSIGC	2	0.001		ATGAAGGTGGGGAATACTAATTGTCATTGTACGAAGAATTATCAGTTGTGT	51	YKVGNTNCHCTKNYQLC	2
Y+VKTRMTDRKFKCVHC	2	0.001		ATGAAGGTTAATCCGGTGTATCGGTAGAGTAGTCAGGCTACGATTAGGTGT	51	YKVNPVYR+SSQATIRC	2
Y+VSLIDL+GCDNSFKC	2	0.001		ATGAAGGTTAATGATGAGTGTAAGTGGTCTAAGAAGTGGTGGTGGATGTGT	51	YKVNDECKWSKKWWWMC	2
Y+WVKRMYTFTNSDTTC	2	0.001		ATGAAGGTTATGAAGAGTATTCGTAAGTATGAGTATATTATGAGTCTGTGT	51	YKVMKSIRKYEYIMSLC	2
Y+YEVGVYMTEHLKCDC	2	0.001		ATGAAGGTTGGGCATAATTATACGAATATGCATGAGGCTAATTTGAATTGT	51	YKVGHNYTNMHEANLNC	2
Y+YHQHRYCRH+RTMHC	2	0.001		ATGAAGTAGAAGATTTGTAAGAAGAATAAGCTTTTTAATATTATGTAGTGT	51	YK+KICKKNKLFNIM+C	2
YA+TLDNTYGRYKIAKC	2	0.001		ATGAAGTAGAATGTGGTGATTGAGAATTATCAGCCTGTGAAGCGTCGGTGT	51	YK+NVVIENYQPVKRRC	2
YAAARDWK+DIDCYAEC	2	0.001		ATGAAGTAGATTAATCATAAGAATAAGTTGCGTATGGCTACGAGTCGTTGT	51	YK+INHKNKLRMATSRC	2
YAALKTVLVECDGITMC	2	0.001		ATGAAGTATAAGATTATTGTTAAGGAGAAGCATCGGCAGTTTGTTCTGTGT	51	YKYKIIVKEKHRQFVLC	2
YAANETMENNRKKYSWC	2	0.001		ATGAAGTATACTCAGATGAATAGGATTCAGCAGGAGTTTGTTCATGCTTGT	51	YKYTQMNRIQQEFVHAC	2
YACKNTM+QPSSWMKSC	2	0.001		ATGAAGTATATTCTGGGGCATCCTGATATTGATTATAAGCTTATTGATTGT	51	YKYILGHPDIDYKLIDC	2
YACNVLMIIMYWSLWCC	2	0.001		ATGAAGTATTAGAAGTATTATTCTAGTCAGGATGTGTGGAGGAGTAAGTGT	51	YKY+KYYSSQDVWRSKC	2
YADNPEMIHYVQANKWC	2	0.001		ATGAAGTGGAATATTGGGAGTATGAAGCATATTCGTTCTGCGCAGGATTGT	51	YKWNIGSMKHIRSAQDC	2
YADPMR+TRRMHNIMPC	2	0.001		ATGAAGTGGAGGAATAGTGATACGGGTGGTCATCTTGTGTAGCTGCATTGT	51	YKWRNSDTGGHLV+LHC	2
YAECVK+TLYGTDSNRC	2	0.001		ATGAAGTGGATGGATGTGATTATGATGATTTATCGGAGTGAGTCGTTGTGT	51	YKWMDVIMMIYRSESLC	2
YAERYMVCHLNKMKKFC	2	0.001		ATGAAGTGGCAGTATAATGTGATGAGTGATTGTCTTTTTAGTAGTACTTGT	51	YKWQYNVMSDCLFSSTC	2
YAFYLNCNKGRSIIRWC	2	0.001		ATGAAGTGGGTGATGTGTTTGTATAGGGTGGGTTATCCTGCGTCTATGTGT	51	YKWVMCLYRVGYPASMC	2
YAGASCNSGCKITMT+C	2	0.001		ATGAAGTGTAAGATGAATTGGCTGCTGGTTGATTTGTTTGGTAATACGTGT	51	YKCKMNWLLVDLFGNTC	2
YAGIDRNHDTSERAMLC	2	0.001		ATGAAGTGTAGTAAGGATGGGTAGAAGTGTAAGATGTATCTTGTTCGTTGT	51	YKCSKDG+KCKMYLVRC	2
YAGTDWKRVESACKTEC	2	0.001		ATGAAGTTGAAGACTCGGACGTAGTGTCATTATTCGTAGAAGCAGCTGTGT	51	YKLKTRT+CHYS+KQLC	2
YAGTRSRNLM+KLNEFC	2	0.001		ATGAAGTTGCTTATTGCTCCGCCGCATCTTCTTATTCTTGGGACGCCTTGT	51	YKLLIAPPHLLILGTPC	2
YAHMPKFTS+E+KESLC	2	0.001		ATGAAGTTGTATTCGTAGAATGGTGCGGTTAAGAAGTGTGGTGATAGGTGT	51	YKLYS+NGAVKKCGDRC	2
YAHRARRNFKNSMGQWC	2	0.001		ATGAAGTTGTTGAAGAAGTTTCGTTCTAATGAGGATGCGATTATGACGTGT	51	YKLLKKFRSNEDAIMTC	2
YAICNFEGRTMILVSRC	2	0.001		ATGAAGTTTCTTCATACGGTTCGTTCGAATCGGAGTAGGAGTTCGGATTGT	51	YKFLHTVRSNRSRSSDC	2
YAIDGKRY+STQHMLKC	2	0.001		ATGAAGTTTTATTGTAAGTTTGCTAATAGTTAGTCGAATCGTAGTATTTGT	51	YKFYCKFANS+SNRSIC	2
YAK++DSRANNHGVCEC	2	0.001		ATGAATAAGATGGTGATTCATAATGCTTGTAATAATAATTGTATTAGTTGT	51	YNKMVIHNACNNNCISC	2
YAKDRLNTRFVRMQQNC	2	0.001		ATGAATAAGCTTTGTCATTATCCTAGTAATGATCAGTTTAATATGGAGTGT	51	YNKLCHYPSNDQFNMEC	2
YAKNWKYTYMLN+SIDC	2	0.001		ATGAATAAGGGTATTAGGTAGATGACGTAGATGAAGTGTGAGCCGATGTGT	51	YNKGIR+MT+MKCEPMC	2
YAL+KYRSQVEFLWYQC	2	0.001		ATGAATAAGGTTAATTGTTATAGGTGTGTGAAGAAGTATATTCAGGGGTGT	51	YNKVNCYRCVKKYIQGC	2
YALSVQT+LREKHSTLC	2	0.001		ATGAATAAGTGGTAGACGACGAATTTGAATCTGAAGAGGATTAATACGTGT	51	YNKW+TTNLNLKRINTC	2
YAMCDLKKKNIQY+FAC	2	0.001		ATGAATAAGTGTTTGGAGGTTGAGTCTTGGTATGGGACTCCGATTGATTGT	51	YNKCLEVESWYGTPIDC	2
YANETNPVGSS+EQIEC	2	0.001		ATGAATAATAAGCGGAAGTATCTGTCGAATAGTCCGAGGGCGCAGCTTTGT	51	YNNKRKYLSNSPRAQLC	2
YANIPGMAMKTVMSGIC	2	0.001		ATGAATAATCATGAGCATACGCATGCTGCGTGTATGCATACGAAGATTTGT	51	YNNHEHTHAACMHTKIC	2
YANKNITR+TRSCNSYC	2	0.001		ATGAATAATGAGGAGTATATGGCTAGGAATTATAATGGTAGTGGGACTTGT	51	YNNEEYMARNYNGSGTC	2
YANMRPAVKRVKSYTSC	2	0.001		ATGAATAATGAGGTTGTGGATTTGGCGAATGGTGGTCATTGTGCTAAGTGT	51	YNNEVVDLANGGHCAKC	2
YANNLNFIYTKEHNRPC	2	0.001		ATGAATAATGGGTATAAGAATTTGTGTACGTCTAAGAGGTGTAATTGGTGT	51	YNNGYKNLCTSKRCNWC	2
YAPKKTRNIL+HRYDKC	2	0.001		ATGAATAATTCGAGGAATCTTGAGGTGACTTAGGAGTATTTGACGACTTGT	51	YNNSRNLEVT+EYLTTC	2
YAQTR+DSSEEHT+AVC	2	0.001		ATGAATAATTCGGATAATATTTTTTGGGTTGTGTTGTCTTATCGGAAGTGT	51	YNNSDNIFWVVLSYRKC	2
YARNLFL+CRRMCNRIC	2	0.001		ATGAATACGAAGAATATGACTCATTTTCCGTATGAGAAGAAGGGTACGTGT	51	YNTKNMTHFPYEKKGTC	2
YARTYNRSTLQTPPCDC	2	0.001		ATGAATACGCAGGGTTATGTTGGTACGAGTATGGGGAAGGAGGTTTATTGT	51	YNTQGYVGTSMGKEVYC	2
YARWHVPPLEPVRWFTC	2	0.001		ATGAATACGCGGGCGAAGACTGATAGTTCTCATCGGTATTGGGCGCATTGT	51	YNTRAKTDSSHRYWAHC	2
YASHFLCIYRNNRDKSC	2	0.001		ATGAATACGCGTTAGAATTATGTGAAGGTTAATACGCGTACTAAGGATTGT	51	YNTR+NYVKVNTRTKDC	2
YASVKFKYLGRMNGELC	2	0.001		ATGAATACTAAGATGTCTATTCCTAGTGTTCCTCCTATGCATCCTTATTGT	51	YNTKMSIPSVPPMHPYC	2
YATSHGNTLTNGYDTLC	2	0.001		ATGAATACTACTGATAGTAGTTATGCGTGTAGTCCTATGGCGCGTAGTTGT	51	YNTTDSSYACSPMARSC	2
YATWLRK+ASRKT+WHC	2	0.001		ATGAATACTGATAGGAATGGTCAGTAGTGTGTGAAGAATTATAAGTATTGT	51	YNTDRNGQ+CVKNYKYC	2
YAVFCDIRHMN+TRDCC	2	0.001		ATGAATACTTCGTATAGGGAGTGTTTTTGTAGGCATACGAAGCCTTAGTGT	51	YNTSYRECFCRHTKP+C	2
YAVLVHRTPLNSCSCKC	2	0.001		ATGAATACTTTGAATGCGGTGGATAAGTATACGACGTTGCTGAAGGTGTGT	51	YNTLNAVDKYTTLLKVC	2
YAVMMTLE+YYRWMADC	2	0.001		ATGAATAGGAAGAAGAATAATAAGTGTGAGAATAGGGGTTATTGTGAGTGT	51	YNRKKNNKCENRGYCEC	2
YAVRRN+SRTYSHELDC	2	0.001		ATGAATAGGAAGGAGCTTAAGAAGAATTATGTTTAGGATATTACGAAATGT	51	YNRKELKKNYV+DITKC	2
YAWHKRRCLSNIDKNLC	2	0.001		ATGAATAGGACTAATCCTAATTTGGATGATAATACTCAGATGAATAATTGT	51	YNRTNPNLDDNTQMNNC	2
YAWKD+KCVFLPRGQDC	2	0.001		ATGAATAGGATTTGTTAGGATATGCTGATGGAGATGATTTATGCTGAGTGT	51	YNRIC+DMLMEMIYAEC	2
YC+KKESMRRSSAYAYC	2	0.001		ATGAATAGGGTTAATTGTGATACGAGGCCGTTTCATAGGAGTCATCATTGT	51	YNRVNCDTRPFHRSHHC	2
YCAE+QTSKRCINCYEC	2	0.001		ATGAATAGTTTGCGTAGGGTGAAGAAGTATGGTAATGAGAAGGATAGTTGT	51	YNSLRRVKKYGNEKDSC	2
YCCRLAYRCYRIKTNNC	2	0.001		ATGAATATGAAGAAGAGTAGGAAGAGGCATTCTACTTCTGTTAAGGGTTGT	51	YNMKKSRKRHSTSVKGC	2
YCCSTISDLNNFNTERC	2	0.001		ATGAATATGAGTGTGACGCATATGTAGTGTAATCAGCCGTATCGTAAGTGT	51	YNMSVTHM+CNQPYRKC	2
YCCWRANMPVVCNSC	2	0.001		ATGAATATGATTGAGAATAGTGTGACTTGTCAGAAGCAGTCGCTGTGGTGT	51	YNMIENSVTCQKQSLWC	2
YCDCKKSGSSKALTEHC	2	0.001		ATGAATATGGAGCAGCGTGTTGTTGGTCAGAGTGCTAAGAAGACGAGGTGT	51	YNMEQRVVGQSAKKTRC	2
YCDDAIGFSGCAFVTVC	2	0.001		ATGAATATTAGGAAGGTTATGACTAAGGATGATAGGAAGTTTACTACGTGT	51	YNIRKVMTKDDRKFTTC	2
YCDMMWLRT+FTSKRNC	2	0.001		ATGAATATTTATGAGATTATTTGTCCTGAGTAGGCGGATGAGAGTTAGTGT	51	YNIYEIICPE+ADES+C	2
YCEADRADVPLSNVMMC	2	0.001		ATGAATATTTCGGTGAAGCGTGTGAATACGGAGGCGGATTCTAGTTCGTGT	51	YNISVKRVNTEADSSSC	2
YCEERYRIDMNTRNDVC	2	0.001		ATGAATATTTGTCGGCCTGAGGCGTAGAAGAATCAGAAGTGGTCGGCTTGT	51	YNICRPEA+KNQKWSAC	2
YCEFCDGCFCVRVDMIC	2	0.001		ATGAATATTTTGCTTAGTGAGCGTTTTGCGGAGCTGATGAAGTTTGTTTGT	51	YNILLSERFAELMKFVC	2
YCESNVG+RPFNRYCCC	2	0.001		ATGAATCAGTAGGATAGGGCTGTGACGCAGATTGGGTCTTTTTAGCATTGT	51	YNQ+DRAVTQIGSF+HC	2
YCEVINEDRGRQW+SQC	2	0.001		ATGAATCAGTTGATGATGGCTATGTAGCCTAGGAGTTTGCATAGTAAGTGT	51	YNQLMMAM+PRSLHSKC	2
YCGEQRQLKAKLFVLLC	2	0.001		ATGAATCATCCTCATGGGTGTTCGAGTACTCAGGCTTGGATGGAGATTTGT	51	YNHPHGCSSTQAWMEIC	2
YCGKNLIIYTP+TGYLC	2	0.001		ATGAATCATTGGGAGAATATTTGGAGTATGTTTAGTCATATGAGGCAGTGT	51	YNHWENIWSMFSHMRQC	2
YCHGLAKKGNELCSFPC	2	0.001		ATGAATCCGAATGAGGGGCTTGAGACTACTGATTTGATGCGGCATTATTGT	51	YNPNEGLETTDLMRHYC	2
YCHT+PIAG+MIGNKNC	2	0.001		ATGAATCCGAGTGGGAGGACGTAGATGACGGTGATGAATATTTTGCAGTGT	51	YNPSGRT+MTVMNILQC	2
YCILGQSSVCTNPRYFC	2	0.001		ATGAATCCTCATTTTCGTAATCCTAGGCAGAATATGACTTATATGAATTGT	51	YNPHFRNPRQNMTYMNC	2
YCIRNGLIPKKERKQNC	2	0.001		ATGAATCGGATGAAGAGTTGTTTTAATTTGAGGAAGAATTGTCAGGAGTGT	51	YNRMKSCFNLRKNCQEC	2
YCISPNNKMQLKGHLPC	2	0.001		ATGAATCGGCATGATGCTGTGAAGATTTATTTGACTACGCGGGAGTGGTGT	51	YNRHDAVKIYLTTREWC	2
YCITSQYDAQLETNVLC	2	0.001		ATGAATCGGGTGAATCATAGGTTTGATGTTTTTTGTAGGATGCGTATTTGT	51	YNRVNHRFDVFCRMRIC	2
YCIVFRQSYINLVCIQC	2	0.001		ATGAATCGGTATGCTGATCCTGCTACTAATGTGAATAAGACGCAGCAGTGT	51	YNRYADPATNVNKTQQC	2
YCK++LNYGVHKR+LSC	2	0.001		ATGAATCTGGCTTATACTAAGGAGCCGAAGCAGGTGCCGAGGCAGAAGTGT	51	YNLAYTKEPKQVPRQKC	2
YCKCQINRT+HHDKSHC	2	0.001		ATGAATCTTAATGGGAATGAGAGGTGGACGACTATGAGTCAGAGGGAGTGT	51	YNLNGNERWTTMSQREC	2
YCKEPDLRRISIARDMC	2	0.001		ATGAATGATAAGTTTGATAGGTCGTGTACGAAGACGCATCGTTGGCATTGT	51	YNDKFDRSCTKTHRWHC	2
YCKRNKQFKGFIPAWHC	2	0.001		ATGAATGATACTAATAGTAGGTGGACTGTGAATGAGAAGAATTTTATTTGT	51	YNDTNSRWTVNEKNFIC	2
YCKTDYIMKARKRARSC	2	0.001		ATGAATGATAGTGTTGGGTGGCAGTATAAGGTTTTGTATCTGTGGGTGTGT	51	YNDSVGWQYKVLYLWVC	2
YCLLSMAKTNGNWLMHC	2	0.001		ATGAATGATTGGCAGTGGTGTCATAAGAAGCGGCTTACTATGTTTGTGTGT	51	YNDWQWCHKKRLTMFVC	2
YCLMPVREVSAYRHWYC	2	0.001		ATGAATGATTGTGATAGTCTTTGGGCTTGTCCGTGGGGGTATCAGGATTGT	51	YNDCDSLWACPWGYQDC	2
YCLPYDEEECNMPATYC	2	0.001		ATGAATGCATCGTTTATTTCGACGGGTCCTGATTATGATTATATTATTTGT	51	YNASFISTGPDYDYIIC	2
YCMGVRKNTNSPEWDMC	2	0.001		ATGAATGCGAATGATCGGGATACTATTGAGAATCATATGACGTATAAGTGT	51	YNANDRDTIENHMTYKC	2
YCMKNAMT+GCSCPMYC	2	0.001		ATGAATGCGATTCGTTCTCTTATGAATACGCCGCGGACTATGTATTGTTGT	51	YNAIRSLMNTPRTMYCC	2
YCMLSLEIMKKMGYMQC	2	0.001		ATGAATGCGCAGATTGCTAAGGATCAGCCTAGGGCTGCTCATTCTATGTGT	51	YNAQIAKDQPRAAHSMC	2
YCMQSKEFHKKINRSYC	2	0.001		ATGAATGCGTCTAGGCGTGGTGTGTTTGGGTGTTGGGGTACGTAGCAGTGT	51	YNASRRGVFGCWGT+QC	2
YCNAVGYHRQQEP+TAC	2	0.001		ATGAATGCGTGTAGGGATACTCGGCTGCGGAGTTGTAATAATCGTTTGTGT	51	YNACRDTRLRSCNNRLC	2
YCNCELKLYVFLGRYNC	2	0.001		ATGAATGCTGATAGGTTGAGTGGGATGCGTCATTTGAAGCAGGTGTATTGT	51	YNADRLSGMRHLKQVYC	2
YCNGVFNLNMIRMSCKC	2	0.001		ATGAATGCTGGGAAGTTGAATGTTATGAATCTGCTTGTTAATAGTACTTGT	51	YNAGKLNVMNLLVNSTC	2
YCNGVHFWYKREGSKYC	2	0.001		ATGAATGGGAGTAGTTTGTGGCATGTTCTGGATGCTAGGAGGAGTAATTGT	51	YNGSSLWHVLDARRSNC	2
YCNKTD+QEADTVINEC	2	0.001		ATGAATGTGAATAAGACTAATAAGAATATGTTGAGTAATTTGAATACTTGT	51	YNVNKTNKNMLSNLNTC	2
YCNLVLPTSRTDITKPC	2	0.001		ATGAATGTGAATCAGAAGGCGAGGGATAATTAGAAGCGTACTGTTACGTGT	51	YNVNQKARDN+KRTVTC	2
YCNNNISNSDKHNCANC	2	0.001		ATGAATGTTCGGTATACTAGGAGTTATCAGAGGGATGATGTTTTGTAGTGT	51	YNVRYTRSYQRDDVL+C	2
YCNWS+LTSNCEWLEKC	2	0.001		ATGAATTAGACTGATGTTAGGTGTAGGGTGTGGCTGGAGATTGTTACGTGT	51	YN+TDVRCRVWLEIVTC	2
YCPLRREHTMIEMARRC	2	0.001		ATGAATTAGCAGTCTGAGGAGAAGAGTGTGAATATGATTCTGGATTTGTGT	51	YN+QSEEKSVNMILDLC	2
YCRLYIWNCDNE+SRTC	2	0.001		ATGAATTAGCGGGATAATTTTGCTGATAAGGATTGTGAGATTGGGGGTTGT	51	YN+RDNFADKDCEIGGC	2
YCRTKNNNKSCEK+MAC	2	0.001		ATGAATTAGGAGATTCATGCTGCGATGCGTGAGGTTTGTACGCCTGCGTGT	51	YN+EIHAAMREVCTPAC	2
YCSENDHLMRRKDGSRC	2	0.001		ATGAATTAGGAGGTTACGAAGATTGAGGGGATGTATAGGTTTAGTAATTGT	51	YN+EVTKIEGMYRFSNC	2
YCSQQMYWFCC+GYTCC	2	0.001		ATGAATTATACGCCGTAGAGTAATGATAGGTAGAAGAAGCAGCAGATGTGT	51	YNYTP+SNDR+KKQQMC	2
YCSRKEARQWIERTKFC	2	0.001		ATGAATTATGAAGCGGTTACTTATACTAATATTACTAGGTAGAAGAAGTGT	51	YNYEAVTYTNITR+KKC	2
YCTCE+IGGTNMTELLC	2	0.001		ATGAATTATGTTTATACTCCTCGGTGTTGTAATCATCTGAAGAATAATTGT	51	YNYVYTPRCCNHLKNNC	2
YCTEF+MTACRCNMTMC	2	0.001		ATGAATTATTTGACGGATGGTGAGCGTGGGAAGAATGGTTTGGATTATTGT	51	YNYLTDGERGKNGLDYC	2
YCTFRSTRYWLEQNMSC	2	0.001		ATGAATTCGAATCAGTATGCTATTAAGAGTCTGCTGCATTCGGAGAAGTGT	51	YNSNQYAIKSLLHSEKC	2
YCTGNVRRHSSALPILC	2	0.001		ATGAATTCGTTGAATGATGATTCTAAGGCTAATTCGCAGTATATTTAGTGT	51	YNSLNDDSKANSQYI+C	2
YCTISMR+AGCELRHAC	2	0.001		ATGAATTCTAATAGTAAGTCTGATTAGGGGCGTACTCGGCAGCGGACTTGT	51	YNSNSKSD+GRTRQRTC	2
YCTLLMSHGPGL+KITC	2	0.001		ATGAATTCTACGCAGTGTCTGACGAGGAAGTCGGAGCAGATTTGGTATTGT	51	YNSTQCLTRKSEQIWYC	2
YCTQNIVQAADTA+SRC	2	0.001		ATGAATTCTGATGATGTGATTGCGTTTAGTGATCAGCGTTTTAATCGTTGT	51	YNSDDVIAFSDQRFNRC	2
YCTQRQR+CKNQI+TMC	2	0.001		ATGAATTCTTAGCGTGTGGATGAGTATCATGTTTTGCATAAGATTAATTGT	51	YNS+RVDEYHVLHKINC	2
YCTSENMRC+HIVTQCC	2	0.001		ATGAATTGGAATTATAGTATGCAGATGAGGTATTCTGTTGTTATGTGTTGT	51	YNWNYSMQMRYSVVMCC	2
YCVMRKSDSDLRMREKC	2	0.001		ATGAATTGGAGGATTTCGAGTGAGGTGAAGAAGATTCATTGTATGTTGTGT	51	YNWRISSEVKKIHCMLC	2
YCYAMFCTWFHDVNTNC	2	0.001		ATGAATTGGATGTGTAATCAGAATAATTATGATCCGCATACTGAGAGTTGT	51	YNWMCNQNNYDPHTESC	2
YCYCRKHPSTDMDGK+C	2	0.001		ATGAATTGGCGGCATTCTAAGGGGACTGATTAGATGAAGAGGAATCATTGT	51	YNWRHSKGTD+MKRNHC	2
YCYKMCDISSALWWNLC	2	0.001		ATGAATTGGGATACTTATACTCTGTTTAAGCTTGCTGCTGAGACGCGTTGT	51	YNWDTYTLFKLAAETRC	2
YCYSDHTRTRS+KPKYC	2	0.001		ATGAATTGGTAGGTGAAGACTTATGTGATGTTTTAGTCTCAGTTGAGTTGT	51	YNW+VKTYVMF+SQLSC	2
YCYSLLWNMRRQ+ICNC	2	0.001		ATGAATTGGTTGACTAAGAGTGTTAGTGTTAATTGTATGTTGAGTATGTGT	51	YNWLTKSVSVNCMLSMC	2
YD+LHRALNSQPLNAIC	2	0.001		ATGAATTGT	9	YNC	2
YDALWLTHSKAYGLTGC	2	0.001		ATGAATTGTACTCCTGATAATCTGACTGGGTAGACGTATTAGAGGAAGTGT	51	YNCTPDNLTG+TY+RKC	2
YDCGKW+MNCHSVCRNC	2	0.001		ATGAATTGTCATTGTAAGAAGACGTGGCCGGGGGTGGAGAAGATTTCGTGT	51	YNCHCKKTWPGVEKISC	2
YDDIYG+KPNTKKKMIC	2	0.001		ATGAATTGTGCTGTGCCTCGTAGGGTGAGTGCTATGAATGAGAGTCATTGT	51	YNCAVPRRVSAMNESHC	2
YDDQMLTEDTHLYCMLC	2	0.001		ATGAATTGTGTGATTTTTGAGAATAGGAATGTGGTGAGGCGGTTTCCTTGT	51	YNCVIFENRNVVRRFPC	2
YDDTRSAMERITNLSWC	2	0.001		ATGAATTTGCATCAGGGGATGAAGCGTCAGAAGACTTAGCATCATTTGTGT	51	YNLHQGMKRQKT+HHLC	2
YDDWSMSR+EYRSNQVC	2	0.001		ATGAATTTGCGGATGGTGTCTATTAGGTATATGGCTTGGGATACGAAGTGT	51	YNLRMVSIRYMAWDTKC	2
YDESFGFNA+WSRSSNC	2	0.001		ATGAATTTGGTGAAGGAGCAGCAGTGGGTGCATAATAATGATGAGTTGTGT	51	YNLVKEQQWVHNNDELC	2
YDFETRDYIGLN+TSKC	2	0.001		ATGAATTTTCATACGGATAGGATTAATTTTAAGCTGAGGAGTACTCTGTGT	51	YNFHTDRINFKLRSTLC	2
YDFGKLKDFQQKHDLKC	2	0.001		ATGAATTTTGAGAGTATTAGGTAGGAGTAGAATGAGCTGTTTAAGCCGTGT	51	YNFESIR+E+NELFKPC	2
YDFGNCLLLSDSSVYPC	2	0.001		ATGACGAAGAAGCCGACGTAGTTGAAGCCGAGGGAGTGGTAGAAGAAGTGT	51	YTKKPT+LKPREW+KKC	2
YDGEHR+WLNSCRVCMC	2	0.001		ATGACGACGGAGCGGGATCATAGTCCGCATAGGATGTAGCGTATGCCGTGT	51	YTTERDHSPHRM+RMPC	2
YDHDCFWLWNVW+IYDC	2	0.001		ATGACGACGTGGGCGACTCGGCGTCATATGACTTGTGAGCCTCAGGCGTGT	51	YTTWATRRHMTCEPQAC	2
YDHPVSPTTNKNHKTMC	2	0.001		ATGACGACTATGAGGGCGCATTAGGCGATGCTGATGTATGTGTATAAGTGT	51	YTTMRAH+AMLMYVYKC	2
YDIMDKCVTPNVKQHGC	2	0.001		ATGACGACTGGTCCGAATGGGACGACTACTGAGATGATGCATGATCCGTGT	51	YTTGPNGTTTEMMHDPC	2
YDKHYKTLAISKMNVPC	2	0.001		ATGACGAGTCATACTGATAGTAATTAGCTGACTGATAATGTTACGTGGTGT	51	YTSHTDSN+LTDNVTWC	2
YDKKWKHDMSAEFNKLC	2	0.001		ATGACGAGTGATTAGCAGAGGTAGTTGAATAAGATGCATAATAATTTGTGT	51	YTSD+QR+LNKMHNNLC	2
YDKNKE+GMYAVR+TWC	2	0.001		ATGACGATTACGCAGCAGTCTGAGATGAATTAGATTGATCAGCATATGTGT	51	YTITQQSEMN+IDQHMC	2
YDKQRGKTHVLDP+YMC	2	0.001		ATGACGATTAGTGGGCAGACGTCTTAGTCGCTTCAGACGAGGGTTTCGTGT	51	YTISGQTS+SLQTRVSC	2
YDLKEPKTTLETTKDNC	2	0.001		ATGACGATTCGTACGACTACGTAGATGAATAATGCTACGGAGTGGAATTGT	51	YTIRTTT+MNNATEWNC	2
YDLLDHQSEHIVRQNMC	2	0.001		ATGACGCCTGAGATTAAGAAGCCTGGTAATCTTCTGGGTAAGAGGTAGTGT	51	YTPEIKKPGNLLGKR+C	2
YDNIGAPVYKTGTFDYC	2	0.001		ATGACGCCTGTTCTTGATAATAATTATGATTTTATTCGTAATCGTGCTTGT	51	YTPVLDNNYDFIRNRAC	2
YDNQVKDSNMRGSICKC	2	0.001		ATGACGCCTTATAAGATTAAGTAGAATGTGAGGACGTAGGGTGCTACTTGT	51	YTPYKIK+NVRT+GATC	2
YDPL+QHNVYEGDYMEC	2	0.001		ATGACGCGGAAGGATAATGGGTAGCAGAAGAATCAGAGGCTTCTTATGTGT	51	YTRKDNG+QKNQRLLMC	2
YDPV+DRNKYFTSNYTC	2	0.001		ATGACGCGTGCGAGTATTAATGAGCAGACTTAGATGAAGTAGGCGCATTGT	51	YTRASINEQT+MK+AHC	2
YDQYHSCDEMHTRSNLC	2	0.001		ATGACGCTGGAGACTAGGGTGCGTACGTTTTGTCAGAAGCATACGTCTTGT	51	YTLETRVRTFCQKHTSC	2
YDRCVTKMEKFVGDKRC	2	0.001		ATGACGGAGACTTGGCTGATGAGGTTTGTTAAGACGCATGCGGTTGATTGT	51	YTETWLMRFVKTHAVDC	2
YDRVSMKSINSSINKSC	2	0.001		ATGACGGAGAGTTATGATTGTAATTGGTCGGTTTCTACGTCGATGTAGTGT	51	YTESYDCNWSVSTSM+C	2
YDSETHKTSGANCRKLC	2	0.001		ATGACGGAGATTTAGTATGAGAAGCCGCGTTATAAGGCGTTGAGTCAGTGT	51	YTEI+YEKPRYKALSQC	2
YDSMHANAQRN+YGSRC	2	0.001		ATGACGGATAAGTATGAGAATGATGTGGCTAATTCTCCTAAGAATGATTGT	51	YTDKYENDVANSPKNDC	2
YDSRNDAKSMELQLRRC	2	0.001		ATGACGGCGAGTTATAAGGATTAGTGGTTGGATCATCAGGCGTCTGTTTGT	51	YTASYKD+WLDHQASVC	2
YDTATLAINMSE+HIPC	2	0.001		ATGACGGCGGAGATGATTGAGATTCCTTCTAATAATGTGAAGCAGCAGTGT	51	YTAEMIEIPSNNVKQQC	2
YDTAVQLGSLLKMRINC	2	0.001		ATGACGGCTAATATGTCGAATGATAATTGTTATGATAAGATTGATGTTTGT	51	YTANMSNDNCYDKIDVC	2
YDTDAGN++EKRQI+PC	2	0.001		ATGACGGTTAGTGATGATTTTAAGGCGACTTATTGTTAGAATTATTTTTGT	51	YTVSDDFKATYC+NYFC	2
YDTNQQVVKLVLSTRQC	2	0.001		ATGACGTAGACTTAGGATGTTAAGATGAAGACTAATACTTGGGATATGTGT	51	YT+T+DVKMKTNTWDMC	2
YDTWRYISTKSNSNYVC	2	0.001		ATGACGTAGGAGAGTTTGGTGAATGATCATCTGGGGCAGCATTGGTCTTGT	51	YT+ESLVNDHLGQHWSC	2
YDTYYLSNCFDNQRHAC	2	0.001		ATGACGTATCAGATGAATCAGGATGGTAAGCATACGCATGGTAATTGGTGT	51	YTYQMNQDGKHTHGNWC	2
YDVL+NNNA+HNFESVC	2	0.001		ATGACGTATGTGTATTGTTATACGTGTTCGGGTAGGTATGCGATTGATTGT	51	YTYVYCYTCSGRYAIDC	2
YDVMQRYTSCRQNMINC	2	0.001		ATGACGTATTATAGGTAGGCTATTTGTTGGGTTTGTAATATGGCGGCTTGT	51	YTYYR+AICWVCNMAAC	2
YDYGGNYCDDDRLNRSC	2	0.001		ATGACGTGGATTGGGCATACTGTTCAGAGTCATTATACGTCGAGGGAGTGT	51	YTWIGHTVQSHYTSREC	2
YDYKSLSNV+FSDSSKC	2	0.001		ATGACGTGGTGGCTTGTTAAGGTGTATGAGTTTCTGTTTAGTGGTGAGTGT	51	YTWWLVKVYEFLFSGEC	2
YE+GIKNHS+LDRNSHC	2	0.001		ATGACGTGTACTAAGCTGTATATTCCGATGCTGAGGCGGCTTAAGAGTTGT	51	YTCTKLYIPMLRRLKSC	2
YE+STIPMGKCPVQMKC	2	0.001		ATGACGTGTGCGACTGATAAGGCGACTTATAGTAGGCTGCGTACTCCGTGT	51	YTCATDKATYSRLRTPC	2
YEAREVNTHAYMSMYYC	2	0.001		ATGACTAAGGGTGAGTTTAGTCATTCTTGTGAGGATAGGGTGAATCGTTGT	51	YTKGEFSHSCEDRVNRC	2
YEC	2	0.001		ATGACTAATACGACTAAGGATCAGTATCTGTGGCAGATGTTTATGATTTGT	51	YTNTTKDQYLWQMFMIC	2
YED+DLMFFYDTLMYGC	2	0.001		ATGACTAATGATAAGTGTGAGCATGTGGTTAAGACGATTTAGTCTTATTGT	51	YTNDKCEHVVKTI+SYC	2
YEDHPYINNDGYC+HVC	2	0.001		ATGACTAATTCTGATCATAGGAGTCTGACTTTTACGGCTTAGACGTATTGT	51	YTNSDHRSLTFTA+TYC	2
YEERYVGLSGKPAKGDC	2	0.001		ATGACTACGAGGCCGAAGTGGCAGTCGAATCATACGCATGTGACTGAGTGT	51	YTTRPKWQSNHTHVTEC	2
YEGHTHGNNDIDKVRIC	2	0.001		ATGACTACTAGTTCTTAGACGAATGCTCTGACGAATACTGCTAGTATTTGT	51	YTTSS+TNALTNTASIC	2
YEGLRYNAKSHRLKRPC	2	0.001		ATGACTAGGCATGAGAATATTTGGATTACGACGAATGTTAGTTAGAATTGT	51	YTRHENIWITTNVS+NC	2
YEHKAKHG+I+IVKLRC	2	0.001		ATGACTAGGGGTTATCTTTTGTAGAAGTATCAGTCGCATAATTGGAATTGT	51	YTRGYLL+KYQSHNWNC	2
YEHNMRLSLSILG+EEC	2	0.001		ATGACTATGCTGCCGAGTGTGTAGGCGTTGACGAATAATATTAATAAGTGT	51	YTMLPSV+ALTNNINKC	2
YEILWW+SRKF+PRRIC	2	0.001		ATGACTATGTATTATTATAATTATATGGGGGAGTGGGTGCGGTGGAATTGT	51	YTMYYYNYMGEWVRWNC	2
YEKNNYNYVIVTNY+EC	2	0.001		ATGACTATGTTGCGGATGTAGGAGGTGGCTGAGGCTGTTAATGATAAGTGT	51	YTMLRM+EVAEAVNDKC	2
YEKRYTEPTEMDYPTAC	2	0.001		ATGACTATTACTACGAGGTCTATGGAGAATACTGGTTATAATAATGCTTGT	51	YTITTRSMENTGYNNAC	2
YEM+SR+NERLETCHLC	2	0.001		ATGACTCAGAGGAATACTGATGGTATGAAGGTGTCGGGTGCGTAGTTTTGT	51	YTQRNTDGMKVSGA+FC	2
YEMGR+KT+AQDMVCDC	2	0.001		ATGACTCAGATTATGAAGAGTAAGACGACGCGGATGCGTATGCTGATGTGT	51	YTQIMKSKTTRMRMLMC	2
YEN+YYNGQMEMHRSLC	2	0.001		ATGACTCCTCGGAAGATGGTTAAGACTCCGTATGCGCAGAAGCGTATTTGT	51	YTPRKMVKTPYAQKRIC	2
YENKNMMLDSQMSLMPC	2	0.001		ATGACTCGGACGAATGAGTAGAAGAAGGCTCCTGGTTAGCTGGATGCTTGT	51	YTRTNE+KKAPG+LDAC	2
YENMIMLDYCRNRGRWC	2	0.001		ATGACTGAGGATACTAATGAGGCTAAGATGAAGGAGCCGTTGTTTTTTTGT	51	YTEDTNEAKMKEPLFFC	2
YENMMRKLRCEVVKTYC	2	0.001		ATGACTGCTCATTATAAGCCGCTGTCGTATCTGGAGACGCATTGTAATTGT	51	YTAHYKPLSYLETHCNC	2
YENSHKMMRRYTVTSPC	2	0.001		ATGACTGGGCATATTATTATGTCGATGCAGATGACTAAGCCGACGTTTTGT	51	YTGHIIMSMQMTKPTFC	2
YENY+DFGSNKMRMMIC	2	0.001		ATGACTGTGCGGAATCAGAAGAGTAAGACGTATGGTATGAAGGGGTGGTGT	51	YTVRNQKSKTYGMKGWC	2
YENYKVNC+QNVKL+YC	2	0.001		ATGACTGTGTTGATGTAGACGCTGAGGAGGCTGCTGTGGGCGTTTATTTGT	51	YTVLM+TLRRLLWAFIC	2
YEPE+SKYV+MNVPQKC	2	0.001		ATGACTGTTGCTACTCTGACTAAGTAGCCTCGGGAGTAGAGGAGTTATTGT	51	YTVATLTK+PRE+RSYC	2
YEPNASADIFSNENVKC	2	0.001		ATGACTGTTGCTTGTTCTAGGACGCAGCAGCCGATGAGTAAGCAGGGGTGT	51	YTVACSRTQQPMSKQGC	2
YEPVAQRHEKSNGHCGC	2	0.001		ATGACTGTTGTTGTGGTTCCGATGACGTATATTGAGAAGGATGTTGTTTGT	51	YTVVVVPMTYIEKDVVC	2
YEQIRKLK+NTYWMPDC	2	0.001		ATGACTTAGTATCTGCTTCAGCTGCATGATACGAGGGAGCAGGATGGTTGT	51	YT+YLLQLHDTREQDGC	2
YEQQSLVDGNTRRRPNC	2	0.001		ATGACTTAGTGGTGTAATAAGTAGTTTTTGAGGTGGTTTACGAGTTATTGT	51	YT+WCNK+FLRWFTSYC	2
YEQYTYEKKNSRKELEC	2	0.001		ATGACTTATCTGGTTCAGAAGCGTGAGTGTAGTTTTGAGCCTGAGTGGTGT	51	YTYLVQKRECSFEPEWC	2
YESEKFICDKA+YMRIC	2	0.001		ATGACTTATTATATTTGGTTTCGGAAGTTTTATTATTATAATGCGCTGTGT	51	YTYYIWFRKFYYYNALC	2
YESFVSHGKQPWEKYMC	2	0.001		ATGACTTCGGCGAAGCTTTGTTGGATGAGTGTGAATAATGGTTAGATTTGT	51	YTSAKLCWMSVNNG+IC	2
YESNVEVPLFSGQKEEC	2	0.001		ATGAGGAAGAATGGGAATACTAAGAATAATGGTGGGCAGAATTCTACGTGT	51	YRKNGNTKNNGGQNSTC	2
YETLEMTMLYESLNVQC	2	0.001		ATGAGGAAGAGGTATAGTTGTACTAAGATTGTGCAGGGTATTTTTGGTTGT	51	YRKRYSCTKIVQGIFGC	2
YETRKRLQDMVQ+CRKC	2	0.001		ATGAGGAAGATGAATGGGGATCCGTCGAAGAGGAGTCATCGGGAGTATTGT	51	YRKMNGDPSKRSHREYC	2
YEVAQDNMAK+KYCSRC	2	0.001		ATGAGGAAGTGTAGTGAGAGTTATCGGAGTTGTTAGTATGCGATTCTGTGT	51	YRKCSESYRSC+YAILC	2
YEVNEKTHMIRNANGSC	2	0.001		ATGAGGAATATTCGGGAGAGGGCTAATAAGAAGCGTAGGCCGCCTTTGTGT	51	YRNIRERANKKRRPPLC	2
YEVSTEKNTTHTAFTKC	2	0.001		ATGAGGAATCGTAGGAATATGTGGACGATTACTCGTATGCATTGGAATTGT	51	YRNRRNMWTITRMHWNC	2
YEWIELWDFIIIPVCPC	2	0.001		ATGAGGAATGAGAATAGTAAGAGTAAGGATGATGATTAGTAGAAGAGTTGT	51	YRNENSKSKDDD++KSC	2
YF+RNTQHKLQDIATKC	2	0.001		ATGAGGAATTGTTCTTGGAGTCGGCGTGCGCGGATGACGATTTATAGGTGT	51	YRNCSWSRRARMTIYRC	2
YFC	2	0.001		ATGAGGAATTTGAGTTTGCTGCAGACGCGTCCTACTTTTTATGTTGATTGT	51	YRNLSLLQTRPTFYVDC	2
YFDLWLSEEISNEYRDC	2	0.001		ATGAGGAATTTGGATCCGTAGTCGGTTATTGCGGAGATTTTTGATCTTTGT	51	YRNLDP+SVIAEIFDLC	2
YFDRNNNSISNKLPTTC	2	0.001		ATGAGGACGAAGAATAGTAAGCATAGTCGTCGGGAGTCGATTAGTGGGTGT	51	YRTKNSKHSRRESISGC	2
YFERASMSKGTQQRRTC	2	0.001		ATGAGGACGATTCATAAGGGTCAGCCGGAGAATGTGTGTTTTTAGAGTTGT	51	YRTIHKGQPENVCF+SC	2
YFGNATNNMTVYNRQHC	2	0.001		ATGAGGACTACGCGTCATAGGATTAATAATGATAAGGATGATAGTACGTGT	51	YRTTRHRINNDKDDSTC	2
YFIGMKSSAWYFYVINC	2	0.001		ATGAGGACTGATAATAAGAATAGGAGTATTACTGCGGAGCGGCCTTTTTGT	51	YRTDNKNRSITAERPFC	2
YFIQTDLREIIEWVSAC	2	0.001		ATGAGGAGGGATAAGGGGTATACTTATAATTCTAATGATACGTATCGGTGT	51	YRRDKGYTYNSNDTYRC	2
YFKMSYRGQYQV+VVCC	2	0.001		ATGAGGAGTAATGCTTTTAATACTAATGATATGTGGTAGAAGGTGGATTGT	51	YRSNAFNTNDMW+KVDC	2
YFLGENGNISVGGRYSC	2	0.001		ATGAGGAGTAATTTGAAGTGGATGACTAAGACTGCGCGTTAGTATGTGTGT	51	YRSNLKWMTKTAR+YVC	2
YFMKQ+RPLLCHSQTLC	2	0.001		ATGAGGAGTACTTATGATAGGATTAGGAATCATATTGGTATGGGTATTTGT	51	YRSTYDRIRNHIGMGIC	2
YFMRRKPWWILRV+PRC	2	0.001		ATGAGGAGTATGTTTATTAGGGTTTTGAATTGGGTGGAGTTTAGGTGGTGT	51	YRSMFIRVLNWVEFRWC	2
YFMWKYKLMIAIARWTC	2	0.001		ATGAGGAGTGATAAGTTTACTGGGTTGAATCCTGAGATTGTTTATGCTTGT	51	YRSDKFTGLNPEIVYAC	2
YFMWNSRRVTRWKRNHC	2	0.001		ATGAGGAGTGTTAGGGATCGTAGTTGGTCGACGCCTACGTAGAGTAATTGT	51	YRSVRDRSWSTPT+SNC	2
YFNMCVLVKGNSILSRC	2	0.001		ATGAGGAGTTGTTAGACTGAGCCGAAGGGTAATAAGTATTAGAATAATTGT	51	YRSC+TEPKGNKY+NNC	2
YFNMLLK+PQCTKALDC	2	0.001		ATGAGGATGCCTAAGAGGTATATGATTAATGTTGGGGAGGAGAGGAGTTGT	51	YRMPKRYMINVGEERSC	2
YFNQRPTDTPKTSIMPC	2	0.001		ATGAGGATGGATGAGGTTGATATGTGTGATGGGTTCGATAGTTTGGCTTGT	51	YRMDEVDMCDGFDSLAC	2
YFNTGRNINSVWRN+VC	2	0.001		ATGAGGATGGTGAGGAAGCATCATAAGTTGCCGAAGCCGCTGGAGAATTGT	51	YRMVRKHHKLPKPLENC	2
YFPGEKNLSTYTFSSYC	2	0.001		ATGAGGATTAAGAGTACGCGGAATGGTAGTTTGAAGGTGGATTGTATTTGT	51	YRIKSTRNGSLKVDCIC	2
YFRFSKQR+RTIGDDVC	2	0.001		ATGAGGATTGATTTTCATGATCGTTGTGCGTGGCATAAGGATATTAGGTGT	51	YRIDFHDRCAWHKDIRC	2
YFRIIT+RMDSAYIMWC	2	0.001		ATGAGGATTGTTAATACTAGTGACGTGTAGAAGAATCTTCTTGTTTATTGT	51	YRIVNTSDV+KNLLVYC	2
YFRMK+AKEYGMSPNNC	2	0.001		ATGAGGCCGACGGCTAATTATACTTGGAGTCGTAATCAGATGGATCATTGT	51	YRPTANYTWSRNQMDHC	2
YFRNLYTLKHTTARNTC	2	0.001		ATGAGGCTGGAGCTGCCGGATTGTGATATTAGTGATTTTGGGCCTAGTTGT	51	YRLELPDCDISDFGPSC	2
YFRNTWKSKT+EYITHC	2	0.001		ATGAGGGAGCTGACTTATACGTGGGGTTATTCTATTACTGAGCCTGGGTGT	51	YRELTYTWGYSITEPGC	2
YFRRTIITQQIGISKSC	2	0.001		ATGAGGGATAAGTTTACTGGGATTAATTGTTTGAAGAAGTTGCGTGGTTGT	51	YRDKFTGINCLKKLRGC	2
YFRSTICESTEVN+INC	2	0.001		ATGAGGGATACGCATGTGAATGCGTGTCTTAGTGTGACGCATTAGAATTGT	51	YRDTHVNACLSVTH+NC	2
YFRYDGTFENTKHWTAC	2	0.001		ATGAGGGATCTTAAGATGAAGTGGGTGAATTTGTTTTATATTCAGATGTGT	51	YRDLKMKWVNLFYIQMC	2
YFSKVMSHHNNTHKPLC	2	0.001		ATGAGGGATGATCATAATACGCTTTGGACTTATTCTATTAAGAATTCGTGT	51	YRDDHNTLWTYSIKNSC	2
YFSNYFAGVSW+ME+AC	2	0.001		ATGAGGGATTGTCCTCAGATGGTTTAGAGTGGGCAGGAGCCGGCGGTGTGT	51	YRDCPQMV+SGQEPAVC	2
YFSTRWR+VMCILMSLC	2	0.001		ATGAGGGCGAATCCTGATCATTGGGCTAAGTTGAAGCATACTTCTTTGTGT	51	YRANPDHWAKLKHTSLC	2
YFTLKMKKYNK+SFDCC	2	0.001		ATGAGGGCTACGGAGAGTTAGGAGCATCATACTACGCGTATGGAGTAGTGT	51	YRATES+EHHTTRME+C	2
YFTRYSA+NSKSGWQC	2	0.001		ATGAGGGGGTATAATTAGATTAACTATGGTACGTGTGAGATGAAGTTGTGT	51	YRGYN+INYGTCEMKLC	2
YFVDRALEITYTPG+PC	2	0.001		ATGAGGGGTAATCATAGTGCTTATGTGTCGACTGATCGTTAGACGATTTGT	51	YRGNHSAYVSTDR+TIC	2
YFVFEMDE+HGRPLTKC	2	0.001		ATGAGGGGTTCTAAGCAGGTTAGGATGATGAGTGAGCGTAATCTGGTGTGT	51	YRGSKQVRMMSERNLVC	2
YFVLMSWVWSAVNCKRC	2	0.001		ATGAGGGTGGATTTGAATTAGAATGATAATAAGCGTGAGAATAAGTATTGT	51	YRVDLN+NDNKRENKYC	2
YFVVPLARIFINEMIMC	2	0.001		ATGAGGGTGTAGGAGCTTATGATGTATTATACGATGGATGGGTAGGCTTGT	51	YRV+ELMMYYTMDG+AC	2
YFYDTKMLACQRCKAYC	2	0.001		ATGAGGGTGTCGCATAAGTGGCCGTGGTGTGATGTTAATTAGCTTAGTTGT	51	YRVSHKWPWCDVN+LSC	2
YFYRIFVNKYTYTMLVC	2	0.001		ATGAGGGTTAGGCCTTGGAGTCCGACTCGGGAGGCTGAGATGCAGAGGTGT	51	YRVRPWSPTREAEMQRC	2
YGAACVEQSV+IKYKKC	2	0.001		ATGAGGGTTGTGATTAGTAATATGGCGATTTGTTATTGTTTTACTAGTTGT	51	YRVVISNMAICYCFTSC	2
YGADNDWDLWRRHEYHC	2	0.001		ATGAGGGTTTAGAGTTTGAGTAGTGAGTTGAGTACGATTGTGTCGGTTTGT	51	YRV+SLSSELSTIVSVC	2
YGCYWIVDNQVTCVMKC	2	0.001		ATGAGGTAGGATGATTGTATGATGTTTATTAATACGCGGACTGTTGATTGT	51	YR+DDCMMFINTRTVDC	2
YGDRTHHVLNWHPKVAC	2	0.001		ATGAGGTAGGTTGATATTCCTTGGAAGAGGATTCTTACTTTTGATACGTGT	51	YR+VDIPWKRILTFDTC	2
YGDYQLGLDVFSPNMYC	2	0.001		ATGAGGTATACGTAGGTTGATGCTGATGAGAAGTATGGTTTGTAGTATTGT	51	YRYT+VDADEKYGL+YC	2
YGEREHVSKMACSNNQC	2	0.001		ATGAGGTATGATGTTCGGAAGGATAATTTGAGTATGAAGTATATGATTTGT	51	YRYDVRKDNLSMKYMIC	2
YGFMSRTNSKKGKTHDC	2	0.001		ATGAGGTATTGTCCGAGGGATACGCTTAAGTATATTGATAGTTATTATTGT	51	YRYCPRDTLKYIDSYYC	2
YGGSP+SFGSKHDDGDC	2	0.001		ATGAGGTATTGTTCTAAGAGTAAGACGCAGACGCATGTTATGTAGCCGTGT	51	YRYCSKSKTQTHVM+PC	2
YGHCNNLTS+YT+SR+C	2	0.001		ATGAGGTCGAGGAGGACTAAGCATCTGCGTTATAATAGTTCGTGTTAGTGT	51	YRSRRTKHLRYNSSC+C	2
YGHKPLTRYRVLEDLQC	2	0.001		ATGAGGTCGAGTAAGTCTGAGACTGGGTCGGGTACGGTTGCGTAGTCTTGT	51	YRSSKSETGSGTVA+SC	2
YGHNNDGKFWQKH+NTC	2	0.001		ATGAGGTCTCTGTCGGAGGAGAGGGTGATGCAGAATAAGGTGTGGATTTGT	51	YRSLSEERVMQNKVWIC	2
YGITPVKLHIYMSSLMC	2	0.001		ATGAGGTGTGAGGCTATGCTTCAGGGTGAGACTAGGAGTACTAAGTAGTGT	51	YRCEAMLQGETRSTK+C	2
YGKEMCKVPHKW+VINC	2	0.001		ATGAGGTGTGAGTTGAAGTGGAATGTTGTTGCTGGTGAGAAGTTTCAGTGT	51	YRCELKWNVVAGEKFQC	2
YGKLARDTFLISGSVEC	2	0.001		ATGAGGTGTTGTGATAAGCTTATTAGGTTTGCGCAGAGTGATAATGCGTGT	51	YRCCDKLIRFAQSDNAC	2
YGKNGVKTECWMKYISC	2	0.001		ATGAGGTTGATTAGTCATAATACGTAGAAGTATAATTATGAGCAGGATTGT	51	YRLISHNT+KYNYEQDC	2
YGKNLEMVSMVRDRKDC	2	0.001		ATGAGGTTTCATACTAAGGTGGCGCTGATTCCTTTGGAGAGTAGTGCGTGT	51	YRFHTKVALIPLESSAC	2
YGKTRYERTSPAFIQVC	2	0.001		ATGAGTAAGAGGACGGATAATCAGCTGCTGGGTGTTAAGAGGTATACGTGT	51	YSKRTDNQLLGVKRYTC	2
YGKYHDCDTLR+EYMC	2	0.001		ATGAGTAAGAGGCAGCTGTGTGTTATTAATGTGGTGAAGGGTAAGGTGTGT	51	YSKRQLCVINVVKGKVC	2
YGLKGVFFYVMSGRDPC	2	0.001		ATGAGTAAGAGTTCTGATGCGAATTAGCGTAATCTGGCGCATAAGTGGTGT	51	YSKSSDAN+RNLAHKWC	2
YGLTMT+WMRKQNSMSC	2	0.001		ATGAGTAATAAGAATCATGATAAGAGGACGTTTACTTGTAATACGCATTGT	51	YSNKNHDKRTFTCNTHC	2
YGMAYEEKAMGPTHSMC	2	0.001		ATGAGTAATAGGGATGTGCGGAATGATAATGCGCAGTAGAATGTTTATTGT	51	YSNRDVRNDNAQ+NVYC	2
YGNFIDWWMLYVDYNWC	2	0.001		ATGAGTAATCAGGATATTTTTGGTTAGCATAGGCGTAAGGTTACTTAGTGT	51	YSNQDIFG+HRRKVT+C	2
YGNGKCRMI+RPRQKTC	2	0.001		ATGAGTAATCGGGTTATGATTAATACTAATTAGAGGCAGAATAATAAGTGT	51	YSNRVMINTN+RQNNKC	2
YGNSANRYYWVIINSKC	2	0.001		ATGAGTAATGTTTGGATTGAGCTTGAGTATCAGATGCGGGGTTATAAGTGT	51	YSNVWIELEYQMRGYKC	2
YGNVGKYQTMSIYNRAC	2	0.001		ATGAGTACGACTGAGTTGCATTAGATGCGGCCGTAGGCTAAGCCGTCGTGT	51	YSTTELH+MRP+AKPSC	2
YGNVTEATNNT+C+DQC	2	0.001		ATGAGTACGACTGCGAATTCTACGCGTGAGCGGGATAATGGTGCGGATTGT	51	YSTTANSTRERDNGADC	2
YGPKSNVSLYVRSLCIC	2	0.001		ATGAGTACGGAGCGTTTGACGAGTATTGGGAATTATGCTTTTCTTATGTGT	51	YSTERLTSIGNYAFLMC	2
YGQFRLDDTEKLAVVFC	2	0.001		ATGAGTACTAAGCTTTATGTGGATTCGCATAAGGGGTAGATGGTGGTGTGT	51	YSTKLYVDSHKG+MVVC	2
YGSKKINHGSGNNHCNC	2	0.001		ATGAGTAGGAAGTCGTATAATGATGTGAGGAGGTCTATGGATAGGTTTTGT	51	YSRKSYNDVRRSMDRFC	2
YGSKMVSNMVPCLLYPC	2	0.001		ATGAGTAGGACGGATTTGTATGAGGTGTAGCATAGGATTCAGACTACTTGT	51	YSRTDLYEV+HRIQTTC	2
YGTIQNINWTWSPKKRC	2	0.001		ATGAGTAGGTAGTTGTGTTATATTAATGATTATTCTGTGGGGTTGCTGTGT	51	YSR+LCYINDYSVGLLC	2
YGTLGSKK+SRNVMSMC	2	0.001		ATGAGTAGGTTTTAGCAGTGGGAGAATCTGCCTACTTAGCATAAGAGTTGT	51	YSRF+QWENLPT+HKSC	2
YGTSSMNMHLYSYP+AC	2	0.001		ATGAGTAGTACTAATAGTAAGTAGCTGGAGACTAATCCTAAGGCGAGGTGT	51	YSSTNSK+LETNPKARC	2
YGVCLTRSPNKLPV+KC	2	0.001		ATGAGTATGACTAGTTTTATTATGTATGATAAGAGGCGTGTGACTATTTGT	51	YSMTSFIMYDKRRVTIC	2
YGVMDQVGSTCDMHVMC	2	0.001		ATGAGTATGAGTACGAGTGATAGTTTGAAGTAGGATTTGTATGATCATTGT	51	YSMSTSDSLK+DLYDHC	2
YGYCVKICRRGRSDHLC	2	0.001		ATGAGTATGAGTAGTTGGCTTATGACGGTGACTAATACTGAGAAGGAGTGT	51	YSMSSWLMTVTNTEKEC	2
YGYLYRSH+DHTKSYTC	2	0.001		ATGAGTATGCGGAATATTATGTTGAGGGTGTTTAGTTTGAGGTCTCATTGT	51	YSMRNIMLRVFSLRSHC	2
YGYSGVN+LSVRDEYLC	2	0.001		ATGAGTATTACTAATCATGCTAGTCATTCGTGTAAGAAGATTAATAGTTGT	51	YSITNHASHSCKKINSC	2
YGYTCVNL+SWVRHM+C	2	0.001		ATGAGTCAGAATTATATTACTACGAGGCATTATAGTAATGATCAGACTTGT	51	YSQNYITTRHYSNDQTC	2
YHAGNNKYVENTLGTCC	2	0.001		ATGAGTCAGGAGTATGAGCAGAGTATGAGGTAGGCGATGTTGTCGCGGTGT	51	YSQEYEQSMR+AMLSRC	2
YHAII+WAKCSNLVGVC	2	0.001		ATGAGTCAGTAGAGGAGGCTTTATTGGACGATGAAGACTGATTAGGTTTGT	51	YSQ+RRLYWTMKTD+VC	2
YHCVRDFRMEYLTHRLC	2	0.001		ATGAGTCATCCGGATGAGCATACTGGTATGTTTAGGTTGAGGAGGGTTTGT	51	YSHPDEHTGMFRLRRVC	2
YHDSISSKYCMWCNDTC	2	0.001		ATGAGTCCGCGGTAGAAGGCTTTGAAGAAGAATCCGGAGATTTAGACTTGT	51	YSPR+KALKKNPEI+TC	2
YHESKKENKTLWNN+LC	2	0.001		ATGAGTCCGCTGAAGGATATTAGTACGGCTAGTGATCTTAATACTCGTTGT	51	YSPLKDISTASDLNTRC	2
YHFDEHMLFDQPTTKYC	2	0.001		ATGAGTCGGCAGAGTAAGAATGAGGTGAGTCTGCTGCATAGGTGTAGTTGT	51	YSRQSKNEVSLLHRCSC	2
YHIARCTYEL+M+HRYC	2	0.001		ATGAGTCGGTTGAGTAATCGGTGGAGTAAGAAGGAGAATGATTGGAATTGT	51	YSRLSNRWSKKENDWNC	2
YHINMTVL+TSMEDR+C	2	0.001		ATGAGTGAGATTAATGCTGAGAATTGGGAGCCGTGGGAGAAGAATAAGTGT	51	YSEINAENWEPWEKNKC	2
YHIR+DNGNTNCSDNIC	2	0.001		ATGAGTGAGGAGAATGCGTGGCCGTGTTCGCGTCATAATACTGAGGCTTGT	51	YSEENAWPCSRHNTEAC	2
YHKEHTLHSWQMRNGVC	2	0.001		ATGAGTGAGGAGTATCATTGGAATATGGCTATTAGTGTTATGTGGAATTGT	51	YSEEYHWNMAISVMWNC	2
YHLYSTLGMTMRMKRSC	2	0.001		ATGAGTGATGAGTTGATTTAGTATTGTGAGGTTTAGCGGGCTTATTGT	48	YSDELI+YCEV+RAYC	2
YHMTWQACIPTSVRIRC	2	0.001		ATGAGTGATGCTCGTAATATGACTGATAAGTAGAATAGTCTGAAGATGTGT	51	YSDARNMTDK+NSLKMC	2
YHNIKLINVYIIWLTSC	2	0.001		ATGAGTGATTAGCATTGTAATAAGACTATGAGGTTGTAGCAGTAGGGGTGT	51	YSD+HCNKTMRL+Q+GC	2
YHQGTRVAT+CVIPDCC	2	0.001		ATGAGTGCGGATAAGCTGGCGTATTGTAATAAGAAGCAGGCTGATATGTGT	51	YSADKLAYCNKKQADMC	2
YHQKTSTTNPTPSDFRC	2	0.001		ATGAGTGCTAAGCAGAATCCGCAGCGGTGTTGGTATAAGGTGAATTATTGT	51	YSAKQNPQRCWYKVNYC	2
YHQVCRTNDWQRIYTGC	2	0.001		ATGAGTGGGATTTGGTCTTAGACTGATAAGATGAAGAAGAATATTAATTGT	51	YSGIWS+TDKMKKNINC	2
YHRANSNGFMGSRTYTC	2	0.001		ATGAGTGGGTCTAGTAAGAATAGTCTTTGTTAGTTTGCTCAGTCTCTGTGT	51	YSGSSKNSLC+FAQSLC	2
YHRERSEIGKELHMGPC	2	0.001		ATGAGTGGTTTGAATGGGTGTACTCAGCGGAGGGTTGAGTGGTGGAATTGT	51	YSGLNGCTQRRVEWWNC	2
YHRHNVCNWKTVMVRHC	2	0.001		ATGAGTGTTAAGCTGGGTATTATTTGTGCGTGTTCGATTTATGGGTATTGT	51	YSVKLGIICACSIYGYC	2
YHRI+LDSDYEIDISKC	2	0.001		ATGAGTGTTACTACTGAGCCGGATGACGTGAGGAGGACTATTTGTCAGTGT	51	YSVTTEPDDVRRTICQC	2
YHRKIPGMMYVDR+SSC	2	0.001		ATGAGTGTTATTGTTTATGCGAAGAATGTGTATAGGACGAAGTATGCGTGT	51	YSVIVYAKNVYRTKYAC	2
YHSAKIRRNNDVENNRC	2	0.001		ATGAGTGTTCCGTAGAATCTGGGGCGGTAGGTGGATCAGAGTAATGATTGT	51	YSVP+NLGR+VDQSNDC	2
YHSNSNCEDAANIIPSC	2	0.001		ATGAGTGTTGATGAGGAGAGGAATTTTCGTTTTGAGTAGAAGAGTACGTGT	51	YSVDEERNFRFE+KSTC	2
YHSRYSYFILCATIDRC	2	0.001		ATGAGTTATACGCAGAGTGATTATGATAAGTCGGGTTCGAGGTATAGGTGT	51	YSYTQSDYDKSGSRYRC	2
YHTNDENKETDISYVYC	2	0.001		ATGAGTTATAGGAGTACGACTCAGATGCGTGTGATGCGGTATGTGTCGTGT	51	YSYRSTTQMRVMRYVSC	2
YHTQVNVSSPDLYIVHC	2	0.001		ATGAGTTATTAGAATGGGTAGAATTAGAATAAGAATGGGGATTTTATTTGT	51	YSY+NG+N+NKNGDFIC	2
YHTWLRTTTCVEKR+PC	2	0.001		ATGAGTTCGGATTAGAATGTGAGGATGATTGTGATTAATATGATGATGTGT	51	YSSD+NVRMIVINMMMC	2
YHVCRRAERNMLHNLWC	2	0.001		ATGAGTTCGTAGTATAGGATTAGGGGTATGTTGAATATGCATAGGGCTTGT	51	YSS+YRIRGMLNMHRAC	2
YHVLNAKLDEP+STSVC	2	0.001		ATGAGTTCGTTTAAGAAGACTATTGATTATTTGGCGAGGGATCGGAGTTGT	51	YSSFKKTIDYLARDRSC	2
YHVMYDAEMETSK+TGC	2	0.001		ATGAGTTGGTAGCGTAAGGTGCATGCTTTGAAGGAGAATTAGGAGTGTTGT	51	YSW+RKVHALKEN+ECC	2
YHVNLMWMSMLKDNNSC	2	0.001		ATGAGTTGTAAGTTGATGGATTATAATTCGGCGAAGAATTCTAATCATTGT	51	YSCKLMDYNSAKNSNHC	2
YHVTIHHCQMKAEMSYC	2	0.001		ATGAGTTTGAATAGGCTGGGTAAGCATAAGTTTTATGAGTGGTAGTTGTGT	51	YSLNRLGKHKFYEW+LC	2
YHWNANNGVSAEMYKIC	2	0.001		ATGATCGAGGGTACTACTTCGCAGTTGTGGCCGTTGAATAGTATGAGGTGT	51	YIEGTTSQLWPLNSMRC	2
YHYAKWMNAINSDYRQC	2	0.001		ATGATGAAGAAGGATAATATGTCGTCTAAGGAGATTAAGAGTAGGCTTTGT	51	YMKKDNMSSKEIKSRLC	2
YI+FRKMCNRMDGVY+C	2	0.001		ATGATGAAGCATAATGGTGAGAATTGTGTGTATATTGCGTGTAGGTATTGT	51	YMKHNGENCVYIACRYC	2
YI+TWD+IYK+YPRSKC	2	0.001		ATGATGAAGGGTAATTGGGCTACGATTTTTTAGTTTAGGCGTTTTTGGTGT	51	YMKGNWATIF+FRRFWC	2
YIATAFERKINETVWAC	2	0.001		ATGATGAAGGTGACTTTGAGGATTTATACGGATTTTAATTTGTGGCTTTGT	51	YMKVTLRIYTDFNLWLC	2
YIATDKAQICYISRKSC	2	0.001		ATGATGAAGTCGATTGATAAGCGGATTGGTCAGTATCATGATATGTGTTGT	51	YMKSIDKRIGQYHDMCC	2
YIAYDRSMNIAVIPRDC	2	0.001		ATGATGAAGTGGGGTGATAATAATGAGAAGGAGAAGAGGCATTAGTATTGT	51	YMKWGDNNEKEKRH+YC	2
YICIIYTACTNTSGGSC	2	0.001		ATGATGAATAAGAAGAAGCTGTATTTGATTAATCAGACTAGGCATCCGTGT	51	YMNKKKLYLINQTRHPC	2
YICLDLSVMCW+MTVLC	2	0.001		ATGATGAATAAGGCGCGTACTACTAATAATCATTGTAGTGGTAAGTAGTGT	51	YMNKARTTNNHCSGK+C	2
YICVLSFESCLEDMSHC	2	0.001		ATGATGAATAGTTATCAGGGGGTTGAGAGGCGTAGGAAGGAGCTGATGTGT	51	YMNSYQGVERRRKELMC	2
YIDRYRIDDWLSGNLPC	2	0.001		ATGATGAATCTTAATAATCCGACGATTAAGACGCAGCATGGGTATACGTGT	51	YMNLNNPTIKTQHGYTC	2
YIDTTRTT+HRHQLPEC	2	0.001		ATGATGAATGCTCATCCGGATCCGTGGTGTCGGCTGGCGCCGGTTCGTTGT	51	YMNAHPDPWCRLAPVRC	2
YIEGTTSQLWPLNSMRC	2	0.001		ATGATGAATGGTAATCGGTATGAGTGGGTGTTTCCGCATAAGTAGCTGTGT	51	YMNGNRYEWVFPHK+LC	2
YIEKTD+ACSS+FGKGC	2	0.001		ATGATGAATGTTGGTCTTAATAGTTCTGGTACGGCTTCGTAGTTGCTGTGT	51	YMNVGLNSSGTAS+LLC	2
YIEQARYAARRDRCTSC	2	0.001		ATGATGACGATGGAGCATAAGAGGGTTATTAAGTATGATGATCCGGATTGT	51	YMTMEHKRVIKYDDPDC	2
YIETTQPVCTAMWKCHC	2	0.001		ATGATGACTATGTAGTATTAGAAGACGCTTAATGCTCTGCGTGGGGCTTGT	51	YMTM+Y+KTLNALRGAC	2
YIEVEAHYT+WSDERFC	2	0.001		ATGATGACTGATAATGATAATTATACTGATCAGATTTTGAAGTGGAAGTGT	51	YMTDNDNYTDQILKWKC	2
YIEWLVHCVWTFL+CAC	2	0.001		ATGATGAGGAGGTATGCGAATACTTTGCATGTTGCGTCGCGTTAGTATTGT	51	YMRRYANTLHVASR+YC	2
YIFGSMSDRQQMV+SEC	2	0.001		ATGATGAGGTAGAATGCGATTAGTGCGTATATTGATTGTACTGCTTGGTGT	51	YMR+NAISAYIDCTAWC	2
YIFKRNMRSRALRYLKC	2	0.001		ATGATGAGGTCGAATTATGAGCTTGGGAAGAGGAAGTGGAGGAATTAGTGT	51	YMRSNYELGKRKWRN+C	2
YIFWCHRARNVGGIAIC	2	0.001		ATGATGAGTAGTCCTGCGTTGGGGAAGCCGCGTTAGTCGGTGAGTGATTGT	51	YMSSPALGKPR+SVSDC	2
YIGNHPNKNTSYQRITC	2	0.001		ATGATGAGTTTGGATTATCTGGGTATGGGTCCTGCTTGGAGGAAGTTGTGT	51	YMSLDYLGMGPAWRKLC	2
YIGR+E+YIRYRCVRSC	2	0.001		ATGATGATGGTTTATCCGGCTGATTCTAATCATTTTAGTGCGAATCCTTGT	51	YMMVYPADSNHFSANPC	2
YIGSQCDDKYPALTAHC	2	0.001		ATGATGATTAGGAGGAATAATAGTAATGTTGAGGATTGTAATACGAATTGT	51	YMIRRNNSNVEDCNTNC	2
YIHN+LYTKVS+KNSVC	2	0.001		ATGATGATTAGTATGTTTCTGAAGCTTGGTATGAATAATAAGATTATGTGT	51	YMISMFLKLGMNNKIMC	2
YIHNHDASSNLYNQPMC	2	0.001		ATGATGATTCCTTCGAGTGTGTCTCAGAATAGGACTGTGAGGTATATGTGT	51	YMIPSSVSQNRTVRYMC	2
YIINGA+IAKR+PHVWC	2	0.001		ATGATGATTGATTGTGTTGTTCGTTATGTTGAGGATGTGTTTAATATTTGT	51	YMIDCVVRYVEDVFNIC	2
YIINHEHLMDQQMHQRC	2	0.001		ATGATGCAGAAGCAGGAGCATCATAATGATTGTCGGCGGTGGCATGTTTGT	51	YMQKQEHHNDCRRWHVC	2
YIKAFRVMRVPSKNISC	2	0.001		ATGATGCAGAATCAGGTGAATAGTTGTGATGGTGTGGTTAATGGTGTTTGT	51	YMQNQVNSCDGVVNGVC	2
YIKFRSTVI+MAFHGFC	2	0.001		ATGATGCAGACTTCGAAGCTGTCGAGTAAGGTTGAGGATCGTACTTTGTGT	51	YMQTSKLSSKVEDRTLC	2
YIKS+YNRSGK+RSVIC	2	0.001		ATGATGCAGATGTATAAGAGGGTGTGTGATGAGATGAAGAGTTTTGTTTGT	51	YMQMYKRVCDEMKSFVC	2
YIMGTLKPST+NDNSIC	2	0.001		ATGATGCAGCATAATAAGAGGCATCTGCCGAAGCTTATTGAGCTGTATTGT	51	YMQHNKRHLPKLIELYC	2
YIMSAAIHKFTCG+QTC	2	0.001		ATGATGCAGTAGATTAATCGTTCGCAGTAGATGTATAGGACTGATAGGTGT	51	YMQ+INRSQ+MYRTDRC	2
YINDMNE+YMRSYYMDC	2	0.001		ATGATGCATGTTACGCAGGGTCGTACGACGGCTTTGCAGAGGAATTCGTGT	51	YMHVTQGRTTALQRNSC	2
YINLADVGEKEEECLQC	2	0.001		ATGATGCCGAATAATCAGCGTTGGCCGGTGAATATTGGGACTACTGGGTGT	51	YMPNNQRWPVNIGTTGC	2
YINQTSHIDLILNSNNC	2	0.001		ATGATGCCGTCTAAGACGCCTGAGTTGAGGAATTGGCGTACGGTGGCTTGT	51	YMPSKTPELRNWRTVAC	2
YINQYTIFDDMVDRGEC	2	0.001		ATGATGCGGACGAATCCTATTAATAATTGTACGGTGAAGCTGGAGTCTTGT	51	YMRTNPINNCTVKLESC	2
YINRYGIRSMTMTSMEC	2	0.001		ATGATGCGGTAGACGCATAGTAGTACGTTTAAGTTTCTGATGACGGATTGT	51	YMR+THSSTFKFLMTDC	2
YINYTLGRTFDCLK+CC	2	0.001		ATGATGCGTAAGCATGGTCTGCAGCCTATTCATCATGGTACGACGGAGTGT	51	YMRKHGLQPIHHGTTEC	2
YIPNKQSGQCKHMLCPC	2	0.001		ATGATGCGTCCGCATAGTTATGATTTGAGGATGCAGGTGCTGATTATGTGT	51	YMRPHSYDLRMQVLIMC	2
YIPYVPLQAKDPTSVAC	2	0.001		ATGATGCTGATTTATTTTTAGACGAAGGGGCCTTTTGGTAGTTCGTATTGT	51	YMLIYF+TKGPFGSSYC	2
YIQLISDYFCQSSVHMC	2	0.001		ATGATGCTTACGATGTTGAAGGGTCGGCAGCCGAAGGAGAAGCATAGTTGT	51	YMLTMLKGRQPKEKHSC	2
YIR+LLL+TKWTETQHC	2	0.001		ATGATGCTTTATGAGGCTGTTACTAAGACTACGAGTCAGTAGTATCCTTGT	51	YMLYEAVTKTTSQ+YPC	2
YIRAGRKNFIKTRTT+C	2	0.001		ATGATGGAGAGTGTTCAGAGGAAGAAGAAGATTTGGACTAATAATAGTTGT	51	YMESVQRKKKIWTNNSC	2
YIRCD+LNCKV+ASHDC	2	0.001		ATGATGGAGCGGTCTGTGATTACTGATAAGAGGTTGCTGAGTCAGAGTTGT	51	YMERSVITDKRLLSQSC	2
YIRH+TKITPLKTCNPC	2	0.001		ATGATGGAGGGTAGTTAGAATGATGATAGTTAGGTTAATCATATTAATTGT	51	YMEGS+NDDS+VNHINC	2
YIRKKYTWVDAITGDIC	2	0.001		ATGATGGAGTATTCGTATAAGAGTAATATGAATAATTGGTGGTATTCGTGT	51	YMEYSYKSNMNNWWYSC	2
YIRLRWKRRCTPYFWKC	2	0.001		ATGATGGATAAGGTGGGGTATAGGGGTACGTATAAGATTACTAATGATTGT	51	YMDKVGYRGTYKITNDC	2
YIRQQNIENDYYQLMNC	2	0.001		ATGATGGATTGGCAGGATGGGCGGTCTTTTAAGAGTCGTATGACTAGGTGT	51	YMDWQDGRSFKSRMTRC	2
YISDGSCK+ASF+TMKC	2	0.001		ATGATGGCGAATTAGGATACGAGGCAGTCTATTAAGTATTTTTTTGGGTGT	51	YMAN+DTRQSIKYFFGC	2
YISGNNKKFSKIRMNEC	2	0.001		ATGATGGGTGATATTACGGTTTGGTTGTTGTAGAGGGATAATAGTGATTGT	51	YMGDITVWLL+RDNSDC	2
YISKE+NNVQQ+IGVCC	2	0.001		ATGATGGTTTTGCATAGTGATATGATTAAGTCGAAGTAGAGTAATGATTGT	51	YMVLHSDMIKSK+SNDC	2
YISNPKHDDHKGMYMDC	2	0.001		ATGATGTAGAATGAGAGTAGTTAGTAGTATAAGCTTTGTTGTGTTAATTGT	51	YM+NESS++YKLCCVNC	2
YITKTFETTTEIYMVFC	2	0.001		ATGATGTAGAATGAGATGTATGAGTTTTATACGATTTCGTAGTAGTATTGT	51	YM+NEMYEFYTIS++YC	2
YITLPWTYY+VSSQ+WC	2	0.001		ATGATGTAGTATATGGTTCGGAGTATTACGTATAGGAAGCAGGGTCGTTGT	51	YM+YMVRSITYRKQGRC	2
YITNQNNYGNGISFPKC	2	0.001		ATGATGTATACGGCGGATCCGAGGATTTATAGTGAGCGTCTTCTGTAGTGT	51	YMYTADPRIYSERLL+C	2
YITRWGKDYCFATKCDC	2	0.001		ATGATGTCGCAGGCGAGTAAGCGGCCGGTGAGTATGACGAATTCTTGTTGT	51	YMSQASKRPVSMTNSCC	2
YITTKGRTF+VEVEYAC	2	0.001		ATGATGTGGTAGACGACTAAGAGTTGGAAGGTTGTGACTGTTAATACGTGT	51	YMW+TTKSWKVVTVNTC	2
YIVNRSEWSVNYTGWIC	2	0.001		ATGATGTGTGATAGTGTTTAGTGTAATGATGGTAAGAGTACGTTTTCGTGT	51	YMCDSV+CNDGKSTFSC	2
YIVRINMMDNTKNSQSC	2	0.001		ATGATGTGTTGGCGGCATGAGTATCTGGTGAATCGGAAGTGTTGTTGTTGT	51	YMCWRHEYLVNRKCCCC	2
YIVSTLY+ETRSRSEVC	2	0.001		ATGATGTTGGTGTGTAATATTAAGGTGAATTTGAGTTTGTATTTTGAGTGT	51	YMLVCNIKVNLSLYFEC	2
YIVWNETQRDERIHCIC	2	0.001		ATGATGTTTTAGTAGGGGAAGAATATGTTGAGTAAGAATGCTCAGTCGTGT	51	YMF++GKNMLSKNAQSC	2
YIWVDKSEFTATDGF+C	2	0.001		ATGATTAAGAGTTAGTATAATCGTAGTGGGAAGTAGAGGAGTGTTATTTGT	51	YIKS+YNRSGK+RSVIC	2
YIYIWYRLNTRVWILHC	2	0.001		ATGATTAAGGCTTTTAGGGTGATGCGTGTTCCGTCTAAGAATATTTCTTGT	51	YIKAFRVMRVPSKNISC	2
YK+INHKNKLRMATSRC	2	0.001		ATGATTAAGTTTCGTAGTACTGTGATTTAGATGGCTTTTCATGGTTTTTGT	51	YIKFRSTVI+MAFHGFC	2
YK+KICKKNKLFNIM+C	2	0.001		ATGATTAATCAGACGAGTCATATTGATCTGATTTTGAATTCTAATAATTGT	51	YINQTSHIDLILNSNNC	2
YK+NVVIENYQPVKRRC	2	0.001		ATGATTAATCAGTATACTATTTTTGATGATATGGTTGATCGGGGGGAGTGT	51	YINQYTIFDDMVDRGEC	2
YKANCRYTIPGNAMMSC	2	0.001		ATGATTAATCGTTATGGTATTAGGAGTATGACTATGACGAGTATGGAGTGT	51	YINRYGIRSMTMTSMEC	2
YKCKMNWLLVDLFGNTC	2	0.001		ATGATTAATCTTGCTGATGTTGGGGAGAAGGAGGAGGAGTGTCTTCAGTGT	51	YINLADVGEKEEECLQC	2
YKCSKDG+KCKMYLVRC	2	0.001		ATGATTAATGATATGAATGAGTAGTATATGAGGTCGTATTATATGGATTGT	51	YINDMNE+YMRSYYMDC	2
YKDLQIKLTCTSRQSGC	2	0.001		ATGATTAATTATACGCTGGGTAGGACTTTTGATTGTTTGAAGTAGTGTTGT	51	YINYTLGRTFDCLK+CC	2
YKDTMRYRYINNKPGSC	2	0.001		ATGATTACGAATCAGAATAATTATGGGAATGGGATTTCTTTTCCGAAGTGT	51	YITNQNNYGNGISFPKC	2
YKEAVMGSDWSLFASKC	2	0.001		ATGATTACGACGAAGGGGCGGACTTTTTAGGTTGAGGTGGAGTATGCTTGT	51	YITTKGRTF+VEVEYAC	2
YKEDYPVGAKSTYNTKC	2	0.001		ATGATTACTAAGACGTTTGAGACGACTACTGAGATTTATATGGTGTTTTGT	51	YITKTFETTTEIYMVFC	2
YKEHF+LVDTTTNNHMC	2	0.001		ATGATTACTCGGTGGGGTAAGGATTATTGTTTTGCTACGAAGTGTGATTGT	51	YITRWGKDYCFATKCDC	2
YKER+AKCLRNGASVPC	2	0.001		ATGATTACTCTGCCGTGGACGTATTATTAGGTTAGTTCTCAGTAGTGGTGT	51	YITLPWTYY+VSSQ+WC	2
YKES+PYILRFKYKLNC	2	0.001		ATGATTAGGAAGAAGTATACTTGGGTTGATGCGATTACGGGTGATATTTGT	51	YIRKKYTWVDAITGDIC	2
YKFLHTVRSNRSRSSDC	2	0.001		ATGATTAGGCAGCAGAATATTGAGAATGATTATTATCAGCTTATGAATTGT	51	YIRQQNIENDYYQLMNC	2
YKFYCKFANS+SNRSIC	2	0.001		ATGATTAGGGCTGGTAGGAAGAATTTTATTAAGACGAGGACGACTTAGTGT	51	YIRAGRKNFIKTRTT+C	2
YKGCINATGNQHRDRAC	2	0.001		ATGATTAGGTAGTTGTTGCTTTAGACTAAGTGGACTGAGACGCAGCATTGT	51	YIR+LLL+TKWTETQHC	2
YKHVDDVSYCELHNNNC	2	0.001		ATGATTAGTAAGGAGTAGAATAATGTTCAGCAGTAGATTGGTGTGTGTTGT	51	YISKE+NNVQQ+IGVCC	2
YKIERINWRYWLYGTKC	2	0.001		ATGATTATGAGTGCGGCGATTCATAAGTTTACTTGTGGGTAGCAGACGTGT	51	YIMSAAIHKFTCG+QTC	2
YKIIQETR+VLKVELKC	2	0.001		ATGATTATGGGGACTCTTAAGCCTAGTACTTAGAATGATAATAGTATTTGT	51	YIMGTLKPST+NDNSIC	2
YKIKINVSAAQWSIWAC	2	0.001		ATGATTATTAATCATGAGCATTTGATGGATCAGCAGATGCATCAGCGGTGT	51	YIINHEHLMDQQMHQRC	2
YKIKKRYHYLHADSNHC	2	0.001		ATGATTATTAATGGTGCGTAGATTGCGAAGAGGTAGCCGCATGTGTGGTGT	51	YIINGA+IAKR+PHVWC	2
YKINKSKQTSG+KCLNC	2	0.001		ATGATTCAGCTTATTAGTGATTATTTTTGTCAGTCTTCGGTTCATATGTGT	51	YIQLISDYFCQSSVHMC	2
YKITKCVNIWINQWWYC	2	0.001		ATGATTCATAATCATGATGCTTCGTCGAATCTGTATAATCAGCCTATGTGT	51	YIHNHDASSNLYNQPMC	2
YKK+TGMKLGKGYIAFC	2	0.001		ATGATTCATAATTAGTTGTATACGAAGGTTAGTTAGAAGAATAGTGTTTGT	51	YIHN+LYTKVS+KNSVC	2
YKK+YRHYQVHPTKVNC	2	0.001		ATGATTCCGAATAAGCAGAGTGGTCAGTGTAAGCATATGTTGTGTCCGTGT	51	YIPNKQSGQCKHMLCPC	2
YKKM+ITCVTHWIMVLC	2	0.001		ATGATTCCGTATGTTCCGCTGCAGGCTAAGGATCCGACTAGTGTGGCGTGT	51	YIPYVPLQAKDPTSVAC	2
YKKMH+DNIQTSSNRHC	2	0.001		ATGATTCGGCATTAGACTAAGATTACGCCGTTGAAGACGTGTAATCCTTGT	51	YIRH+TKITPLKTCNPC	2
YKKRGDQYVIRKDKYTC	2	0.001		ATGATTCGGTTGAGGTGGAAGAGGCGGTGTACTCCGTATTTTTGGAAGTGT	51	YIRLRWKRRCTPYFWKC	2
YKKRNWLYWRLFVANCC	2	0.001		ATGATTCGTTGTGATTAGTTGAATTGTAAGGTTTAGGCGTCGCATGATTGT	51	YIRCD+LNCKV+ASHDC	2
YKKSVTSSSRSERMNCC	2	0.001		ATGATTGAGAAGACTGATTAGGCTTGTAGTAGTTAGTTTGGGAAGGGTTGT	51	YIEKTD+ACSS+FGKGC	2
YKKVNENCRICDWMSCC	2	0.001		ATGATTGAGACGACGCAGCCGGTTTGTACTGCTATGTGGAAGTGTCATTGT	51	YIETTQPVCTAMWKCHC	2
YKLKTRT+CHYS+KQLC	2	0.001		ATGATTGAGCAGGCTAGGTATGCTGCGCGGCGTGATAGGTGTACTTCGTGT	51	YIEQARYAARRDRCTSC	2
YKLLIAPPHLLILGTPC	2	0.001		ATGATTGAGGTTGAGGCGCATTATACGTAGTGGAGTGATGAGCGTTTTTGT	51	YIEVEAHYT+WSDERFC	2
YKLLKKFRSNEDAIMTC	2	0.001		ATGATTGAGTGGCTTGTTCATTGTGTGTGGACTTTTTTGTAGTGTGCTTGT	51	YIEWLVHCVWTFL+CAC	2
YKLMGWKMHEMIYMHWC	2	0.001		ATGATTGATACGACGAGGACTACGTAGCATAGGCATCAGCTTCCTGAGTGT	51	YIDTTRTT+HRHQLPEC	2
YKLYS+NGAVKKCGDRC	2	0.001		ATGATTGATAGGTATAGGATTGATGATTGGCTTAGTGGGAATCTTCCTTGT	51	YIDRYRIDDWLSGNLPC	2
YKMLNGEMCKMNVRMWC	2	0.001		ATGATTGCGTATGATAGGAGTATGAATATTGCGGTGATTCCGCGGGATTGT	51	YIAYDRSMNIAVIPRDC	2
YKMMNVLFVIDKVYLEC	2	0.001		ATGATTGCTACTGATAAGGCGCAGATTTGTTATATTAGTCGTAAGTCGTGT	51	YIATDKAQICYISRKSC	2
YKN+LVQMMWNDKRDMC	2	0.001		ATGATTGCTACTGCTTTTGAGAGGAAGATTAATGAGACTGTGTGGGCGTGT	51	YIATAFERKINETVWAC	2
YKNLHTKKRKSIHAHLC	2	0.001		ATGATTGGGCGTTAGGAGTAGTATATTAGGTATCGTTGTGTGCGGAGTTGT	51	YIGR+E+YIRYRCVRSC	2
YKNLVNWDSVTHEQVKC	2	0.001		ATGATTGGTAATCATCCGAATAAGAATACTAGTTATCAGAGGATTACTTGT	51	YIGNHPNKNTSYQRITC	2
YKNNHEEWHAVMTSWSC	2	0.001		ATGATTGGTAGTCAGTGTGATGATAAGTATCCGGCTCTTACTGCGCATTGT	51	YIGSQCDDKYPALTAHC	2
YKNSRVDPVRANRNTAC	2	0.001		ATGATTGTGTGGAATGAGACGCAGAGGGATGAGCGTATTCATTGTATTTGT	51	YIVWNETQRDERIHCIC	2
YKPLMAR+RSVMKTVVC	2	0.001		ATGATTGTTAATAGGAGTGAGTGGTCTGTTAATTATACTGGTTGGATTTGT	51	YIVNRSEWSVNYTGWIC	2
YKPPRRAMNNAV+EPPC	2	0.001		ATGATTGTTAGGATTAATATGATGGATAATACGAAGAATTCTCAGTCTTGT	51	YIVRINMMDNTKNSQSC	2
YKPSNNVSGEVDGKFTC	2	0.001		ATGATTGTTAGTACTCTGTATTAGGAGACGAGGTCGCGGTCGGAGGTTTGT	51	YIVSTLY+ETRSRSEVC	2
YKQKNNDKC+CSSKQSC	2	0.001		ATGATTTAGACGTGGGATTAGATTTATAAGTAGTATCCGAGGTCTAAGTGT	51	YI+TWD+IYK+YPRSKC	2
YKQPYNQNNWAQKAHSC	2	0.001		ATGATTTAGTTTAGGAAGATGTGTAATAGGATGGATGGTGTTTATTAGTGT	51	YI+FRKMCNRMDGVY+C	2
YKQQRKVKWMPSWPGRC	2	0.001		ATGATTTATATTTGGTATAGGCTTAATACGCGTGTGTGGATTTTGCATTGT	51	YIYIWYRLNTRVWILHC	2
YKQSESMRDSTLLKPGC	2	0.001		ATGATTTCGAATCCGAAGCATGATGATCATAAGGGGATGTATATGGATTGT	51	YISNPKHDDHKGMYMDC	2
YKQYENRVNCHVMASVC	2	0.001		ATGATTTCGGATGGTAGTTGTAAGTAGGCGAGTTTTTAGACGATGAAGTGT	51	YISDGSCK+ASF+TMKC	2
YKRGLRWKITSGHVYHC	2	0.001		ATGATTTCTGGGAATAATAAGAAGTTTAGTAAGATTAGGATGAATGAGTGT	51	YISGNNKKFSKIRMNEC	2
YKRKDGPDNDSNGDWCC	2	0.001		ATGATTTGGGTTGATAAGAGTGAGTTTACTGCGACTGATGGTTTTTAGTGT	51	YIWVDKSEFTATDGF+C	2
YKRLSDSPYGQRRPAMC	2	0.001		ATGATTTGTATTATTTATACTGCTTGTACGAATACTTCGGGGGGTAGTTGT	51	YICIIYTACTNTSGGSC	2
YKRNFQMENEATDEFTC	2	0.001		ATGATTTGTGTGCTGAGTTTTGAGAGTTGTCTGGAGGATATGAGTCATTGT	51	YICVLSFESCLEDMSHC	2
YKRNVEYGAEICRSSHC	2	0.001		ATGATTTGTTTGGATCTTAGTGTTATGTGTTGGTAGATGACGGTTCTGTGT	51	YICLDLSVMCW+MTVLC	2
YKRTISNNPILWRCTGC	2	0.001		ATGATTTTTAAGCGTAATATGCGGAGTAGGGCTCTTAGGTATCTTAAGTGT	51	YIFKRNMRSRALRYLKC	2
YKRY+NVLEWHNSSKNC	2	0.001		ATGATTTTTGGTAGTATGAGTGATAGGCAGCAGATGGTGTAGAGTGAGTGT	51	YIFGSMSDRQQMV+SEC	2
YKSMKVNQS+IVEKVAC	2	0.001		ATGATTTTTTGGTGTCATAGGGCGAGGAATGTTGGTGGTATTGCTATTTGT	51	YIFWCHRARNVGGIAIC	2
YKSNVNMHRCPHKKENC	2	0.001		ATGCAGAAGCAGGCGCATGTTATTGTGCATAGTAGGCCGAGGACTAATTGT	51	YQKQAHVIVHSRPRTNC	2
YKTAYQYYRKDTDDMRC	2	0.001		ATGCAGAATACTGGGATGATTGCGTAGTATGGTGCTCGTATGAGTGCGTGT	51	YQNTGMIA+YGARMSAC	2
YKTDDYIENYIQHYITC	2	0.001		ATGCAGACTATGAATGATAGTGGGCGGAAGACTGGTCAGCTTATGGAGTGT	51	YQTMNDSGRKTGQLMEC	2
YKTKPMDY+KCNVLRYC	2	0.001		ATGCAGAGGGCTATGTATTATTATGCTAATTTGAAGAGGTTTGCGAGTTGT	51	YQRAMYYYANLKRFASC	2
YKTMRTDRVSRVKIMTC	2	0.001		ATGCAGAGTCATTGTCTGTGTCGTAGGGCTAGGGTTATTAGGAATACGTGT	51	YQSHCLCRRARVIRNTC	2
YKTMT+SKCIKQDASPC	2	0.001		ATGCAGATGACGATGCCTTTTAAGAGGGATACGTTGCAGTTGTGGCCGTGT	51	YQMTMPFKRDTLQLWPC	2
YKTRSPKYPTCDTGTAC	2	0.001		ATGCAGATTAAGCGGTGGACGTGGTTTTATGCTATGTTTTATACGACTTGT	51	YQIKRWTWFYAMFYTTC	2
YKTTCVDRVELVRISRC	2	0.001		ATGCAGATTGTTCGGTTTTCTAGTCCTACTGATTTTTAGTTTCATAGGTGT	51	YQIVRFSSPTDF+FHRC	2
YKTTKKD*VIILVSDC	2	0.001		ATGCAGCAGAAGACGGATTGGATTGCGCTTACTCATAAGGCTACGGAGTGT	51	YQQKTDWIALTHKATEC	2
YKVGHNYTNMHEANLNC	2	0.001		ATGCAGCAGAGGTTGTAGAGTATGAAGCCTTAGTCGCCGTGTGGGAATTGT	51	YQQRL+SMKP+SPCGNC	2
YKVGNTNCHCTKNYQLC	2	0.001		ATGCAGCAGTATGATAAGGTGTTGTTGAAGAATGATTTGTGTGGTGTGTGT	51	YQQYDKVLLKNDLCGVC	2
YKVHFVL+LE+MESASC	2	0.001		ATGCAGCATAATAGTATTTGTCATGGGTTGATTACGTATAAGCAGGCGTGT	51	YQHNSICHGLITYKQAC	2
YKVMKSIRKYEYIMSLC	2	0.001		ATGCAGCATCGGCAGGATTAGTATCAGAATATTGAGCATGCTGCTGGGTGT	51	YQHRQD+YQNIEHAAGC	2
YKVNDECKWSKKWWWMC	2	0.001		ATGCAGCCGACGCAGGTGGGGACTAAGTAGATGCTTGAGCGTGGTACGTGT	51	YQPTQVGTK+MLERGTC	2
YKVNMKDLSYNEVCW+C	2	0.001		ATGCAGCGGCCTTGGCGTAATTGGACTGCGAATAGTGCTGTTTGGAGTTGT	51	YQRPWRNWTANSAVWSC	2
YKVNPVYR+SSQATIRC	2	0.001		ATGCAGCTGAATGTTGTGCAGCAGTTTGCTTAGTTGTATATTGTGGATTGT	51	YQLNVVQQFA+LYIVDC	2
YKVRINLTMIIPGKSKC	2	0.001		ATGCAGCTGGATCATGAGCATCGTAGTACTTCTCCGCGTGGTAAGATGTGT	51	YQLDHEHRSTSPRGKMC	2
YKVSQEKLVSDNASPCC	2	0.001		ATGCAGCTTGTTCCGTGGACTGCGACGTTTACGGTTACTCTGAGTCAGTGT	51	YQLVPWTATFTVTLSQC	2
YKVTEYDCSLIVKWHDC	2	0.001		ATGCAGGAGACTCCGAGGATTTAGTTTACTAGGTCGTGGAGGACTAAATGT	51	YQETPRI+FTRSWRTKC	2
YKWMDVIMMIYRSESLC	2	0.001		ATGCAGGATATGAATCTGATGTGTAAGGTGAAGATGGATATTGTTGATTGT	51	YQDMNLMCKVKMDIVDC	2
YKWNIGSMKHIRSAQDC	2	0.001		ATGCAGGATTAGGCTAAGATGGGTAAGATGGTGACGCGTTGTCTTCAGTGT	51	YQD+AKMGKMVTRCLQC	2
YKWQYNVMSDCLFSSTC	2	0.001		ATGCAGGATTATGCTAAGCCTACTACGTGGTCTAGGTTGACGTATCGTTGT	51	YQDYAKPTTWSRLTYRC	2
YKWRNSDTGGHLV+LHC	2	0.001		ATGCAGGCGTTTTAGAAGCCGCATGAGTGTAGTACTAATAGTGCTTAGTGT	51	YQAF+KPHECSTNSA+C	2
YKWVMCLYRVGYPASMC	2	0.001		ATGCAGGTGGATTCTTCGAAGTAGCATTGGTGTTGGACTGTTGCGTCTTGT	51	YQVDSSK+HWCWTVASC	2
YKY+KYYSSQDVWRSKC	2	0.001		ATGCAGTAGACGAATAGGACTAGGAGTTTGTTGACTAAGGATTGGAAGTGT	51	YQ+TNRTRSLLTKDWKC	2
YKYILGHPDIDYKLIDC	2	0.001		ATGCAGTATAATACTACTAATTTGAAGAGGCATTAGAATATTGCTGATTGT	51	YQYNTTNLKRH+NIADC	2
YKYKIIVKEKHRQFVLC	2	0.001		ATGCAGTATATGTCGGAGAAGGGTTAGATGTCTAGGTATGATTGTATGTGT	51	YQYMSEKG+MSRYDCMC	2
YKYTQMNRIQQEFVHAC	2	0.001		ATGCAGTATGAGACGCAGCAGTCGGTGAATGCGAGGTAGCAGCGGAAGTGT	51	YQYETQQSVNAR+QRKC	2
YL+AKGQWWLKCRGNMC	2	0.001		ATGCAGTCGTAGAATCCTATGGGGAATTTTTCGCTTGATGGTCGGACTTGT	51	YQS+NPMGNFSLDGRTC	2
YL+RSKNSEEVAANRVC	2	0.001		ATGCAGTCGTATAAGAAGATGGTTAATACGAATAGTGATGAGTCTGCTTGT	51	YQSYKKMVNTNSDESAC	2
YL+VCCRSRPCTLYWDC	2	0.001		ATGCAGTGTAAGGTTATTATTTATACTATGATTAGTGATAGGTAGTGTTGT	51	YQCKVIIYTMISDR+CC	2
YL+YQIEFATSTGHNDC	2	0.001		ATGCAGTGTCAGTTGCAGTGTATGCCTGGTAATGGTACGTTGTGGAAGTGT	51	YQCQLQCMPGNGTLWKC	2
YLAETLYNTERHGPQKC	2	0.001		ATGCAGTGTCGGAATAATGTTACTAATAAGTCTTGTTAGTTTATGAGTTGT	51	YQCRNNVTNKSC+FMSC	2
YLALIPDKLRLYA+TPC	2	0.001		ATGCAGTGTGTGAGTAATGATATTCTGCCTGTGCATTATCAGACGCAGTGT	51	YQCVSNDILPVHYQTQC	2
YLANDWYAKFHDEDVLC	2	0.001		ATGCAGTTGTAGACTAGTCGGTAGGTGAATGCTACGATGATTCCGCTGTGT	51	YQL+TSR+VNATMIPLC	2
YLAPSGLNLGTELGTHC	2	0.001		ATGCAGTTTAAGCCGTGTAAGGATGAGTGGTCGACGGATACTGCGTTTTGT	51	YQFKPCKDEWSTDTAFC	2
YLCGDGHMNLNRKHAWC	2	0.001		ATGCAGTTTAATTGGTAGGAGACTAAGCATGAGGTGTCGATGGCGAAGTGT	51	YQFNW+ETKHEVSMAKC	2
YLCRMTYSNSCGRLRHC	2	0.001		ATGCATAAGGAGCATACGTTGCATAGTTGGCAGATGAGGAATGGTGTGTGT	51	YHKEHTLHSWQMRNGVC	2
YLCTLEHSNQGLNHDHC	2	0.001		ATGCATAATATTAAGTTGATTAATGTGTATATTATTTGGCTGACTTCTTGT	51	YHNIKLINVYIIWLTSC	2
YLDGCWSKDELEG+VHC	2	0.001		ATGCATACGAATGATGAGAATAAGGAGACGGATATTAGTTATGTGTATTGT	51	YHTNDENKETDISYVYC	2
YLDGPVTQANIADYINC	2	0.001		ATGCATACGCAGGTTAATGTTTCGAGTCCGGATTTGTATATTGTTCATTGT	51	YHTQVNVSSPDLYIVHC	2
YLDHESWISKVKMINLC	2	0.001		ATGCATACTTGGCTGAGGACTACGACTTGTGTGGAGAAGAGGTAGCCGTGT	51	YHTWLRTTTCVEKR+PC	2
YLDKTGPHLISTSDQQC	2	0.001		ATGCATAGGAAGATTCCGGGGATGATGTATGTGGATCGGTAGAGTTCGTGT	51	YHRKIPGMMYVDR+SSC	2
YLDLPESYRQHKSYDMC	2	0.001		ATGCATAGGCATAATGTGTGTAATTGGAAGACGGTGATGGTTCGTCATTGT	51	YHRHNVCNWKTVMVRHC	2
YLDSDRSYSRAYTRAYC	2	0.001		ATGCATAGGGAGAGGTCTGAGATTGGGAAGGAGCTTCATATGGGGCCTTGT	51	YHRERSEIGKELHMGPC	2
YLDTRS+GKCLNKNTTC	2	0.001		ATGCATAGGGCGAATAGTAATGGTTTTATGGGTAGTAGGACTTATACTTGT	51	YHRANSNGFMGSRTYTC	2
YLDVAWWSNGRQ+TTYC	2	0.001		ATGCATAGTAATAGTAATTGTGAGGATGCGGCTAATATTATTCCGAGTTGT	51	YHSNSNCEDAANIIPSC	2
YLE+NHTMVLI+RKDTC	2	0.001		ATGCATAGTAGGTATAGTTATTTTATTCTGTGTGCTACTATTGATCGCTGT	51	YHSRYSYFILCATIDRC	2
YLEHDNKLCQGLD+CEC	2	0.001		ATGCATAGTGCGAAGATTAGGCGTAATAATGATGTGGAGAATAATCGTTGT	51	YHSAKIRRNNDVENNRC	2
YLEKRIFLRVD+NINCC	2	0.001		ATGCATATGACTTGGCAGGCGTGTATTCCGACTTCTGTTAGGATTCGGTGT	51	YHMTWQACIPTSVRIRC	2
YLEYEKIRFSCINWLLC	2	0.001		ATGCATATTAATATGACGGTTCTTTAGACGTCTATGGAGGATAGGTAGTGT	51	YHINMTVL+TSMEDR+C	2
YLFLKIPVFYLLRRIEC	2	0.001		ATGCATATTCGTTAGGATAATGGGAATACGAATTGTTCTGATAATATTTGT	51	YHIR+DNGNTNCSDNIC	2
YLFMSGGPWKNNVLSRC	2	0.001		ATGCATATTGCGAGGTGTACTTATGAGTTGTAGATGTAGCATCGTTATTGT	51	YHIARCTYEL+M+HRYC	2
YLFVYKSTVRNIIAYYC	2	0.001		ATGCATCAGAAGACTAGTACGACGAATCCTACTCCTTCGGATTTTAGGTGT	51	YHQKTSTTNPTPSDFRC	2
YLGETWLRHFLRIHFWC	2	0.001		ATGCATCAGGGTACGCGGGTTGCTACGTAGTGTGTGATTCCTGATTGTTGT	51	YHQGTRVAT+CVIPDCC	2
YLGHSYNYVKSRQAKDC	2	0.001		ATGCATCAGGTGTGTAGGACTAATGATTGGCAGCGGATTTATACGGGTTGT	51	YHQVCRTNDWQRIYTGC	2
YLGMRVW+YGDIRKVNC	2	0.001		ATGCATCGTATTTAGCTTGATAGTGATTATGAGATTGATATTAGTAAGTGT	51	YHRI+LDSDYEIDISKC	2
YLGPSEIVNYAALYGKC	2	0.001		ATGCATGAGAGTAAGAAGGAGAATAAGACTTTGTGGAATAATTAGCTTTGT	51	YHESKKENKTLWNN+LC	2
YLGYPIENLEVRFT+YC	2	0.001		ATGCATGATAGTATTAGTTCGAAGTATTGTATGTGGTGTAATGATACTTGT	51	YHDSISSKYCMWCNDTC	2
YLHEKRHRNSIDVKRKC	2	0.001		ATGCATGCTATTATTTAGTGGGCGAAGTGTAGTAATTTGGTGGGTGTTTGT	51	YHAII+WAKCSNLVGVC	2
YLHERT+TMT++RMSLC	2	0.001		ATGCATGCTGGGAATAATAAGTATGTTGAGAATACGCTTGGTACTTGTTGT	51	YHAGNNKYVENTLGTCC	2
YLHESSVRKRK+SDKSC	2	0.001		ATGCATGTGACTATTCATCATTGTCAGATGAAGGCTGAGATGAGTTATTGT	51	YHVTIHHCQMKAEMSYC	2
YLHSRSM+GNRQSSLYC	2	0.001		ATGCATGTGATGTATGATGCTGAGATGGAGACTAGTAAGTAGACGGGTTGT	51	YHVMYDAEMETSK+TGC	2
YLIIRK++NDNYRYQIC	2	0.001		ATGCATGTGCTTAATGCTAAGTTGGATGAGCCGTAGTCTACGTCGGTTTGT	51	YHVLNAKLDEP+STSVC	2
YLIIYHQYAMLSCSVLC	2	0.001		ATGCATGTTAATTTGATGTGGATGAGTATGTTGAAGGATAATAATTCGTGT	51	YHVNLMWMSMLKDNNSC	2
YLIKTFHTLFYIHTQRC	2	0.001		ATGCATGTTTGTCGTCGGGCGGAGAGGAATATGCTGCATAATCTTTGGTGT	51	YHVCRRAERNMLHNLWC	2
YLITA+ASWNIIE++GC	2	0.001		ATGCATTATGCGAAGTGGATGAATGCTATTAATAGTGATTATAGGCAGTGT	51	YHYAKWMNAINSDYRQC	2
YLIVFRKSRVWFWLRNC	2	0.001		ATGCATTGGAATGCGAATAATGGTGTTAGTGCGGAGATGTATAAGATTTGT	51	YHWNANNGVSAEMYKIC	2
YLIVY+FWATKCYC+HC	2	0.001		ATGCATTGTGTTCGTGATTTTCGTATGGAGTATTTGACGCATCGTCTGTGT	51	YHCVRDFRMEYLTHRLC	2
YLKAQCTVNMVDEDHQC	2	0.001		ATGCATTTGTATAGTACTCTGGGTATGACTATGCGTATGAAGAGGAGTTGT	51	YHLYSTLGMTMRMKRSC	2
YLKDESDGRKNSRYLCC	2	0.001		ATGCATTTTGATGAGCATATGCTGTTTGATCAGCCGACTACGAAGTATTGT	51	YHFDEHMLFDQPTTKYC	2
YLKFGVDIFAIDSRRVC	2	0.001		ATGCCGACGGTTAAGTCTGAGATGATTTAGAATTGTACGGGGAGGGTGTGT	51	YPTVKSEMI+NCTGRVC	2
YLKLPNEGTV+LRNMTC	2	0.001		ATGCCGAGGCATAGTAATGCTGCTCAGTGGGATCCTACGGAGGATGTGTGT	51	YPRHSNAAQWDPTEDVC	2
YLKNGISPSMMTLPKTC	2	0.001		ATGCCGAGTGTTTGGTCTACTGTGTAGAGTGTTAAGAAGAGGCGTTAGTGT	51	YPSVWSTV+SVKKRR+C	2
YLKQKQQLAHYVWRHMC	2	0.001		ATGCCGCAGGAGGCTTATGGTTGTTATGCGAGGCAGCATGCTATGGGTTGT	51	YPQEAYGCYARQHAMGC	2
YLKSNSRWIRFTDSKEC	2	0.001		ATGCCGGATAGTTCTAAGAATCTGGTGAGTGCGGATAATGGTTAGATGTGT	51	YPDSSKNLVSADNG+MC	2
YLLCDSIYLKNTLVNEC	2	0.001		ATGCCGTAGTATAATAAGGAGAATAATTATTGTAATGAGGATTATATGTGT	51	YP+YNKENNYCNEDYMC	2
YLLDTR+HSRLQEAANC	2	0.001		ATGCCGTATAGTAATCATCCTTCTATGATGACTACGCAGCTGCAGGATTGT	51	YPYSNHPSMMTTQLQDC	2
YLLIRLETTDGVASDKC	2	0.001		ATGCCGTATAGTATGAAGCGGATGAAGAATAATTTGTAGCTTCAGTGTTGT	51	YPYSMKRMKNNL+LQCC	2
YLLLNITKHRCPNDTEC	2	0.001		ATGCCGTATATGCGTCGTGCGGATGATAGTCGTAATGGGTGTTATAAGTGT	51	YPYMRRADDSRNGCYKC	2
YLLRAQYKNDVWCEPGC	2	0.001		ATGCCGTTGCATGCGGAGTATCGGGGGATTGGTTCTCATCTTGATTTGTGT	51	YPLHAEYRGIGSHLDLC	2
YLLTRM+QTK+RFILSC	2	0.001		ATGCCTAAGAAGAGTCAGAGGAGTAAGGATATTAATGAGTCGGTTATGTGT	51	YPKKSQRSKDINESVMC	2
YLMCMSN+TMYTSVTMC	2	0.001		ATGCCTAATCATACTAATACTAATATGGATATGGTGTTGGTGTCGGAGTGT	51	YPNHTNTNMDMVLVSEC	2
YLMMSYDSDSNFSRYKC	2	0.001		ATGCCTATGCAGACTTTTAGTCAGGATGATACTAGGTAGAAGGCTAATTGT	51	YPMQTFSQDDTR+KANC	2
YLMNTQRKWRVLSPENC	2	0.001		ATGCCTATGGCTAGGGGGAATGGTACTCCGATGGTTGATGATATTAATTGT	51	YPMARGNGTPMVDDINC	2
YLN+NAENMALYFHSNC	2	0.001		ATGCCTATGTTTAAGATGAGTGTTAATGAGATGAGTTAGAGGGTGCATTGT	51	YPMFKMSVNEMS+RVHC	2
YLNNGVKEYSVFA+DRC	2	0.001		ATGCCTCAGACGTTTACTCGGAGTATTACTAGTATGGCGCGTCAGACGTGT	51	YPQTFTRSITSMARQTC	2
YLNNWYDKDSLYGPVCC	2	0.001		ATGCCTCATAATTTGAAGAAGAAGGGTGAGTCTAAGCATTAGTGTATGTGT	51	YPHNLKKKGESKH+CMC	2
YLNYFGSNAQSSMRLHC	2	0.001		ATGCCTCGTACTACGCTTTCGAGTAGGAGGATGGCTAGGTAGTATTATTGT	51	YPRTTLSSRRMAR+YYC	2
YLPIQAAMVCLRNLAPC	2	0.001		ATGCCTGAGCTGAAGAGTACGGTGAAGACTGCGAGGAGGACGGTGGATTGT	51	YPELKSTVKTARRTVDC	2
YLPLHMTNNIINM+GPC	2	0.001		ATGCCTGTGAGTACGCTGCAGGATAATGATACTAATGATACGAATTAGTGT	51	YPVSTLQDNDTNDTN+C	2
YLR+HKLCDRTFK+TTC	2	0.001		ATGCCTGTGATTAAGTGTAAGAGTCGGACTGTTAGGAGTTGTTCTGGGTGT	51	YPVIKCKSRTVRSCSGC	2
YLRDVYRLKSYSN+HRC	2	0.001		ATGCGGAAGTCGCGTGCTTAGAGTACTCCGGTTGTGACGATGTTGTCGTGT	51	YRKSRA+STPVVTMLSC	2
YLRELNHAWR+PLYQ+C	2	0.001		ATGCGGAATAATACGAATATGAGTCTGTATCCGAATTTGGAGTGGACGTGT	51	YRNNTNMSLYPNLEWTC	2
YLRELVNDRSME+TWAC	2	0.001		ATGCGGAATAGTAGTGCGCAGGCTTATAATAGTCCTTAGAGGAGTATGTGT	51	YRNSSAQAYNSP+RSMC	2
YLRGCVSSIATHCRYHC	2	0.001		ATGCGGAATGATGGTACGCGTAATGGTGCGCATAAGACTAATTAGGTGTGT	51	YRNDGTRNGAHKTN+VC	2
YLRMHNPRNKYRKIVPC	2	0.001		ATGCGGACTGGTGCTTGGAAGACGACTAATTGGCTTTGTACGCAGCCTTGT	51	YRTGAWKTTNWLCTQPC	2
YLRRLYVILPQAKVRQC	2	0.001		ATGCGGATGATGAGTGAGTAGGTTATTAATAAGAATGATCATGTGAAGTGT	51	YRMMSE+VINKNDHVKC	2
YLRTNK+IHTWLLHDYC	2	0.001		ATGCGGATTAAGAAGAAGCGTAGTAAGCCGTGGAAGGGGTATCGTAATTGT	51	YRIKKKRSKPWKGYRNC	2
YLRTWLDKTDKEFRRIC	2	0.001		ATGCGGCATCAGGGTCCGTAGTTGCGTATTCTGACGAATATGGATTATTGT	51	YRHQGP+LRILTNMDYC	2
YLSAGWKQVNDMVAL+C	2	0.001		ATGCGGCCGGGTCATGATATGACTACGAAGGATGATGTGAATTTGACTTGT	51	YRPGHDMTTKDDVNLTC	2
YLSGNVC+GCVMGCMYC	2	0.001		ATGCGGCTTAGTTCGACGTTTGGTAGTGGTAGGGATTCGTATCATTAGTGT	51	YRLSSTFGSGRDSYH+C	2
YLSLK+IYIKDENEVSC	2	0.001		ATGCGGCTTGAGCGTGCGTATCAGGAGAAGTAGGATCAGAGTCAGCGTTGT	51	YRLERAYQEK+DQSQRC	2
YLSYNGGYKVVHVNKPC	2	0.001		ATGCGGGATCTTTAGAGGGATGGTAGTAATTCTGTGGGTTCTAGGGAGTGT	51	YRDL+RDGSNSVGSREC	2
YLT+MFLPITAYAKIYC	2	0.001		ATGCGGGGTAAGACGCAGTCTACGCATAAGCATTCGACGTTGTATCTTTGT	51	YRGKTQSTHKHSTLYLC	2
YLTPWKHAAKSTRCVNC	2	0.001		ATGCGGGTGAAGCATCTTACGCAGACTGCTCCGTATGGGAAGTTGTGTTGT	51	YRVKHLTQTAPYGKLCC	2
YLTRDHGDGMNLDYCVC	2	0.001		ATGCGGGTGAGGTCTAATGAGGAGTGGATGAATGCTAGGAAGGGTAGGTGT	51	YRVRSNEEWMNARKGRC	2
YLTSE+NTMAVQLNELC	2	0.001		ATGCGGGTGGTTGTTCCTGTTCAGAATGTGATGCAGAGTATTAGGAATTGT	51	YRVVVPVQNVMQSIRNC	2
YLVDTDEWLTPVEFSRC	2	0.001		ATGCGGTAGTATCGGCCGAGTCCGTTTTAGGCGGTTCTTGTGGTGGCGTGT	51	YR+YRPSPF+AVLVVAC	2
YLVY+ERD++NSEPGNC	2	0.001		ATGCGGTCTACGTATTGTGTGATTATGCGTATGAATGATATGAAGGTTTGT	51	YRSTYCVIMRMNDMKVC	2
YLWLFIGNMTLKINRNC	2	0.001		ATGCGGTCTGAGAATGATGCTACTAAGCTTAAGAAGCAGAAGAATGATTGT	51	YRSENDATKLKKQKNDC	2
YLWTVMVTWTNRRAPHC	2	0.001		ATGCGGTGGCATACGGAGCGTAATTGTGAGGATTATGATTCTCTGACTTGT	51	YRWHTERNCEDYDSLTC	2
YLYK+LYKSIR+TVGAC	2	0.001		ATGCGGTGTATTCTGCCGTATACTTGTACGCCGAGGGGTCTGTATATGTGT	51	YRCILPYTCTPRGLYMC	2
YLYTQYEVIHCTTCGDC	2	0.001		ATGCGGTGTCAGAGGATGATGAGTGATAATTATGCTAAGAAGATTTCTTGT	51	YRCQRMMSDNYAKKISC	2
YM+NEMYEFYTIS++YC	2	0.001		ATGCGTAAGACTCGTGTGCCTAAGAAGCCGCTGAATAATCTGAAGCATTGT	51	YRKTRVPKKPLNNLKHC	2
YM+NESS++YKLCCVNC	2	0.001		ATGCGTAAGAGGGTTGGGCGTGATCTGAAGTAGTCTCATATTGATGCGTGT	51	YRKRVGRDLK+SHIDAC	2
YM+YMVRSITYRKQGRC	2	0.001		ATGCGTAAGTATAATTAGACGTTTCTTCGGGATACGAAGAATCAGCAGTGT	51	YRKYN+TFLRDTKNQQC	2
YMAN+DTRQSIKYFFGC	2	0.001		ATGCGTAAGTCGATTGAGGTGTGTAATAGGATTAAGAGTATGAATAAGTGT	51	YRKSIEVCNRIKSMNKC	2
YMCDSV+CNDGKSTFSC	2	0.001		ATGCGTACGTTTTTGTATACGCAGTTGACGTTTAGTATGCGGATGTATTGT	51	YRTFLYTQLTFSMRMYC	2
YMCWRHEYLVNRKCCCC	2	0.001		ATGCGTAGGGAGATGTAGAATTAGAGTCAGGGTATTCTTTTTGAGACTTGT	51	YRREM+N+SQGILFETC	2
YMDKVGYRGTYKITNDC	2	0.001		ATGCGTAGTATGGCTATGTATAATAAGTCTGCTCGGTTGTGGCAGTATTGT	51	YRSMAMYNKSARLWQYC	2
YMDWQDGRSFKSRMTRC	2	0.001		ATGCGTATTAGTAGGAAGTAGCATCATTGGTGTTGTAAGTATGATAGTTGT	51	YRISRK+HHWCCKYDSC	2
YMEGS+NDDS+VNHINC	2	0.001		ATGCGTCAGAGGCCTCTTATGGATAATTAGACGTAGTCGAATGCTAATTGT	51	YRQRPLMDN+T+SNANC	2
YMERSVITDKRLLSQSC	2	0.001		ATGCGTCATTATCCGTCGATGGATGGTCAGTGGAAGGGGATTAGTATTTGT	51	YRHYPSMDGQWKGISIC	2
YMESVQRKKKIWTNNSC	2	0.001		ATGCGTCGGACTTTTAGGAGTGATTATTTGACGGAGCATACGTTTCGTTGT	51	YRRTFRSDYLTEHTFRC	2
YMEYSYKSNMNNWWYSC	2	0.001		ATGCGTGAGAGTAAGTCTAATGCGAGGGATGTGATGAAGTATACTCGTTGT	51	YRESKSNARDVMKYTRC	2
YMF++GKNMLSKNAQSC	2	0.001		ATGCGTGATGAGGAGACGATTATTATGAATTGTGAGCGTCTGAATGCGTGT	51	YRDEETIIMNCERLNAC	2
YMGDITVWLL+RDNSDC	2	0.001		ATGCGTGGGCGTAGGAGGTGGAGGAGGAAGACGTAGGTGTATGAGAGTTGT	51	YRGRRRWRRKT+VYESC	2
YMHVTQGRTTALQRNSC	2	0.001		ATGCGTGTGAAGATTTTGATGATGATGAAGTTGAAGTTTATTTATGGTTGT	51	YRVKILMMMKLKFIYGC	2
YMIDCVVRYVEDVFNIC	2	0.001		ATGCGTTGTAATAGGCGGATTAGGGATCTTGTGGTTGATCGGAAGTGTTGT	51	YRCNRRIRDLVVDRKCC	2
YMIPSSVSQNRTVRYMC	2	0.001		ATGCGTTGTTTTACTAGTGGGAATGTGGTTTGTGGTTATGCGGCGAATTGT	51	YRCFTSGNVVCGYAANC	2
YMIRRNNSNVEDCNTNC	2	0.001		ATGCTGAAGGCGCAGTGTACTGTGAATATGGTGGATGAGGATCATCAGTGT	51	YLKAQCTVNMVDEDHQC	2
YMISMFLKLGMNNKIMC	2	0.001		ATGCTGAAGTTTGGGGTGGATATTTTTGCTATTGATAGTAGGAGGGTTTGT	51	YLKFGVDIFAIDSRRVC	2
YMKGNWATIF+FRRFWC	2	0.001		ATGCTGAATAATGGGGTGAAGGAGTATTCTGTTTTTGCTTAGGATAGGTGT	51	YLNNGVKEYSVFA+DRC	2
YMKHNGENCVYIACRYC	2	0.001		ATGCTGAATTATTTTGGTAGTAATGCGCAGTCGTCTATGAGGCTGCATTGT	51	YLNYFGSNAQSSMRLHC	2
YMKKDNMSSKEIKSRLC	2	0.001		ATGCTGACGAGGGATCATGGGGATGGTATGAATCTTGACTATTGTGTGTGT	51	YLTRDHGDGMNLDYCVC	2
YMKSIDKRIGQYHDMCC	2	0.001		ATGCTGACGTAGATGTTTCTGCCTATTACTGCTTATGCTAAGATTTATTGT	51	YLT+MFLPITAYAKIYC	2
YMKVTLRIYTDFNLWLC	2	0.001		ATGCTGACTCCGTGGAAGCATGCTGCTAAGAGTACTCGGTGTGTTAATTGT	51	YLTPWKHAAKSTRCVNC	2
YMKWGDNNEKEKRH+YC	2	0.001		ATGCTGAGGACGTGGCTTGATAAGACTGATAAGGAGTTTAGGCGGATTTGT	51	YLRTWLDKTDKEFRRIC	2
YMLIYF+TKGPFGSSYC	2	0.001		ATGCTGGATCATGAGAGTTGGATTTCTAAGGTTAAGATGATTAATTTGTGT	51	YLDHESWISKVKMINLC	2
YMLTMLKGRQPKEKHSC	2	0.001		ATGCTGGATCTGCCTGAGTCGTATAGGCAGCATAAGTCGTATGATATGTGT	51	YLDLPESYRQHKSYDMC	2
YMLVCNIKVNLSLYFEC	2	0.001		ATGCTGGATTCGGATAGGTCTTATTCTCGGGCGTATACGAGGGCTTACTGT	51	YLDSDRSYSRAYTRAYC	2
YMLYEAVTKTTSQ+YPC	2	0.001		ATGCTGGCGGAGACGCTTTATAATACTGAGAGGCATGGTCCGCAGAAGTGT	51	YLAETLYNTERHGPQKC	2
YMMVYPADSNHFSANPC	2	0.001		ATGCTGGCGTTGATTCCGGATAAGTTGAGGCTTTATGCGTAGACGCCTTGT	51	YLALIPDKLRLYA+TPC	2
YMNAHPDPWCRLAPVRC	2	0.001		ATGCTGGGGGAGACGTGGCTGCGGCATTTTTTGAGGATTCATTTTTGGTGT	51	YLGETWLRHFLRIHFWC	2
YMNGNRYEWVFPHK+LC	2	0.001		ATGCTGGTTTATTAGGAGCGGGATTAGTAGAATTCGGAGCCTGGGAATTGT	51	YLVY+ERD++NSEPGNC	2
YMNKARTTNNHCSGK+C	2	0.001		ATGCTGTAGGCTAAGGGTCAGTGGTGGCTTAAGTGTAGGGGGAATATGTGT	51	YL+AKGQWWLKCRGNMC	2
YMNKKKLYLINQTRHPC	2	0.001		ATGCTGTTGAGGGCGCAGTATAAGAATGATGTTTGGTGTGAGCCGGGGTGT	51	YLLRAQYKNDVWCEPGC	2
YMNLNNPTIKTQHGYTC	2	0.001		ATGCTGTTTATGAGTGGGGGTCCTTGGAAGAATAATGTTTTGAGTCGATGT	51	YLFMSGGPWKNNVLSRC	2
YMNSYQGVERRRKELMC	2	0.001		ATGCTTAAGAATGGTATTTCGCCGAGTATGATGACGTTGCCGAAGACTTGT	51	YLKNGISPSMMTLPKTC	2
YMNVGLNSSGTAS+LLC	2	0.001		ATGCTTAAGCAGAAGCAGCAGTTGGCGCATTATGTGTGGAGGCATATGTGT	51	YLKQKQQLAHYVWRHMC	2
YMPNNQRWPVNIGTTGC	2	0.001		ATGCTTAAGTTGCCTAATGAGGGTACGGTTTAGTTGCGGAATATGACTTGT	51	YLKLPNEGTV+LRNMTC	2
YMPSKTPELRNWRTVAC	2	0.001		ATGCTTAGGGAGTTGGTTAATGATCGGTCTATGGAGTAGACTTGGGCGTGT	51	YLRELVNDRSME+TWAC	2
YMQ+INRSQ+MYRTDRC	2	0.001		ATGCTTAGGGATGTTTATCGTTTGAAGAGTTATAGTAATTAGCATAGGTGT	51	YLRDVYRLKSYSN+HRC	2
YMQHNKRHLPKLIELYC	2	0.001		ATGCTTAGTTATAATGGGGGGTATAAGGTGGTGCATGTGAATAAGCCTTGT	51	YLSYNGGYKVVHVNKPC	2
YMQKQEHHNDCRRWHVC	2	0.001		ATGCTTCATTCGCGTTCGATGTAGGGTAATAGGCAGAGTAGTCTGTATTGT	51	YLHSRSM+GNRQSSLYC	2
YMQMYKRVCDEMKSFVC	2	0.001		ATGCTTCCGTTGCATATGACGAATAATATTATTAATATGTAGGGGCCGTGT	51	YLPLHMTNNIINM+GPC	2
YMQNQVNSCDGVVNGVC	2	0.001		ATGCTTCGTATGCATAATCCGCGTAATAAGTATAGGAAGATTGTTCCTTGT	51	YLRMHNPRNKYRKIVPC	2
YMQTSKLSSKVEDRTLC	2	0.001		ATGCTTGAGCATGATAATAAGCTTTGTCAGGGTTTGGATTAGTGTGAGTGT	51	YLEHDNKLCQGLD+CEC	2
YMR+NAISAYIDCTAWC	2	0.001		ATGCTTGATAAGACGGGGCCGCATTTGATTTCGACGAGTGATCAGCAGTGT	51	YLDKTGPHLISTSDQQC	2
YMR+THSSTFKFLMTDC	2	0.001		ATGCTTGATGGTTGTTGGTCTAAGGATGAGCTGGAGGGGTAGGTTCATTGT	51	YLDGCWSKDELEG+VHC	2
YMRKHGLQPIHHGTTEC	2	0.001		ATGCTTGATGTTGCGTGGTGGAGTAATGGTCGGCAGTAGACGACGTATTGT	51	YLDVAWWSNGRQ+TTYC	2
YMRPHSYDLRMQVLIMC	2	0.001		ATGCTTGCGAATGATTGGTATGCTAAGTTTCATGATGAGGATGTGTTGTGT	51	YLANDWYAKFHDEDVLC	2
YMRRYANTLHVASR+YC	2	0.001		ATGCTTGGGATGCGTGTGTGGTAGTATGGTGATATTAGGAAGGTTAATTGT	51	YLGMRVW+YGDIRKVNC	2
YMRSNYELGKRKWRN+C	2	0.001		ATGCTTGGGCCGAGTGAGATTGTGAATTATGCTGCGTTGTATGGTAAGTGT	51	YLGPSEIVNYAALYGKC	2
YMRTNPINNCTVKLESC	2	0.001		ATGCTTGGTTATCCTATTGAGAATCTTGAGGTTAGGTTTACGTAGTATTGT	51	YLGYPIENLEVRFT+YC	2
YMSLDYLGMGPAWRKLC	2	0.001		ATGCTTGTGGATACTGATGAGTGGCTTACTCCGGTTGAGTTTAGTCGGTGT	51	YLVDTDEWLTPVEFSRC	2
YMSQASKRPVSMTNSCC	2	0.001		ATGCTTTAGCGGAGTAAGAATTCTGAGGAGGTTGCTGCTAATCGGGTTTGT	51	YL+RSKNSEEVAANRVC	2
YMSSPALGKPR+SVSDC	2	0.001		ATGCTTTCGCTTAAGTAGATTTATATTAAGGATGAGAATGAGGTGAGTTGT	51	YLSLK+IYIKDENEVSC	2
YMTDNDNYTDQILKWKC	2	0.001		ATGCTTTGGACGGTGATGGTGACGTGGACGAATAGGCGTGCTCCGCATTGT	51	YLWTVMVTWTNRRAPHC	2
YMTM+Y+KTLNALRGAC	2	0.001		ATGCTTTGTAGGATGACTTATAGTAATAGTTGTGGGCGGCTGAGGCATTGT	51	YLCRMTYSNSCGRLRHC	2
YMTMEHKRVIKYDDPDC	2	0.001		ATGCTTTGTGGTGATGGGCATATGAATTTGAATCGTAAGCATGCTTGGTGT	51	YLCGDGHMNLNRKHAWC	2
YMVLHSDMIKSK+SNDC	2	0.001		ATGCTTTTGACTAGGATGTAGCAGACGAAGTAGCGTTTTATTTTGAGTTGT	51	YLLTRM+QTK+RFILSC	2
YMW+TTKSWKVVTVNTC	2	0.001		ATGCTTTTGCTGAATATTACTAAGCATAGGTGTCCTAATGATACTGAGTGT	51	YLLLNITKHRCPNDTEC	2
YMYTADPRIYSERLL+C	2	0.001		ATGGAGAAGAATAATTATAATTATGTTATTGTGACTAATTATTAGGAGTGT	51	YEKNNYNYVIVTNY+EC	2
YN+EIHAAMREVCTPAC	2	0.001		ATGGAGAAGAGGTATACGGAGCCTACTGAGATGGATTATCCGACGGCTTGT	51	YEKRYTEPTEMDYPTAC	2
YN+EVTKIEGMYRFSNC	2	0.001		ATGGAGAATAAGAATATGATGCTGGATTCGCAGATGAGTCTGATGCCGTGT	51	YENKNMMLDSQMSLMPC	2
YN+QSEEKSVNMILDLC	2	0.001		ATGGAGAATAGTCATAAGATGATGCGGCGTTATACGGTGACTAGTCCTTGT	51	YENSHKMMRRYTVTSPC	2
YN+RDNFADKDCEIGGC	2	0.001		ATGGAGAATATGATGCGTAAGTTGCGTTGTGAGGTTGTGAAGACGTATTGT	51	YENMMRKLRCEVVKTYC	2
YN+TDVRCRVWLEIVTC	2	0.001		ATGGAGAATATGATTATGTTGGATTATTGTAGGAATCGGGGTCGGTGGTGT	51	YENMIMLDYCRNRGRWC	2
YNACRDTRLRSCNNRLC	2	0.001		ATGGAGAATTAGTATTATAATGGTCAGATGGAGATGCATAGGAGTCTTTGT	51	YEN+YYNGQMEMHRSLC	2
YNADRLSGMRHLKQVYC	2	0.001		ATGGAGAATTATAAGGTTAATTGTTAGCAGAATGTTAAGTTGTAGTATTGT	51	YENYKVNC+QNVKL+YC	2
YNAGKLNVMNLLVNSTC	2	0.001		ATGGAGAATTATTAGGATTTTGGTAGTAATAAGATGCGTATGATGATTTGT	51	YENY+DFGSNKMRMMIC	2
YNAIRSLMNTPRTMYCC	2	0.001		ATGGAGACGAGGAAGAGGTTGCAGGATATGGTTCAGTAGTGTCGTAAGTGT	51	YETRKRLQDMVQ+CRKC	2
YNANDRDTIENHMTYKC	2	0.001		ATGGAGACTTTGGAGATGACTATGCTGTATGAGTCGTTGAATGTGCAGTGT	51	YETLEMTMLYESLNVQC	2
YNAQIAKDQPRAAHSMC	2	0.001		ATGGAGAGTAATGTGGAGGTTCCTCTTTTTAGTGGTCAGAAGGAGGAGTGT	51	YESNVEVPLFSGQKEEC	2
YNASFISTGPDYDYIIC	2	0.001		ATGGAGAGTGAGAAGTTTATTTGTGATAAGGCGTAGTATATGAGGATTTGT	51	YESEKFICDKA+YMRIC	2
YNASRRGVFGCWGT+QC	2	0.001		ATGGAGAGTTTTGTGTCTCATGGGAAGCAGCCGTGGGAGAAGTATATGTGT	51	YESFVSHGKQPWEKYMC	2
YNC	2	0.001		ATGGAGATGGGTAGGTAGAAGACTTAGGCGCAGGATATGGTGTGTGATTGT	51	YEMGR+KT+AQDMVCDC	2
YNCAVPRRVSAMNESHC	2	0.001		ATGGAGATGTAGAGTCGGTAGAATGAGAGGTTGGAGACGTGTCATTTGTGT	51	YEM+SR+NERLETCHLC	2
YNCHCKKTWPGVEKISC	2	0.001		ATGGAGATTTTGTGGTGGTAGAGTCGTAAGTTTTAGCCGAGGCGTATTTGT	51	YEILWW+SRKF+PRRIC	2
YNCTPDNLTG+TY+RKC	2	0.001		ATGGAGCAGATTAGGAAGTTGAAGTAGAATACGTATTGGATGCCTGATTGT	51	YEQIRKLK+NTYWMPDC	2
YNCVIFENRNVVRRFPC	2	0.001		ATGGAGCAGCAGAGTTTGGTGGATGGGAATACTCGTCGGAGGCCGAATTGT	51	YEQQSLVDGNTRRRPNC	2
YNDCDSLWACPWGYQDC	2	0.001		ATGGAGCAGTATACGTATGAGAAGAAGAATAGTCGGAAGGAGCTTGAGTGT	51	YEQYTYEKKNSRKELEC	2
YNDKFDRSCTKTHRWHC	2	0.001		ATGGAGCATAAGGCTAAGCATGGTTAGATTTAGATTGTTAAGTTGCGTTGT	51	YEHKAKHG+I+IVKLRC	2
YNDSVGWQYKVLYLWVC	2	0.001		ATGGAGCATAATATGCGGTTGAGTCTGAGTATTCTTGGTTAGGAGGAGTGT	51	YEHNMRLSLSILG+EEC	2
YNDTNSRWTVNEKNFIC	2	0.001		ATGGAGCCGAATGCTAGTGCTGATATTTTTAGTAATGAGAATGTGAAGTGT	51	YEPNASADIFSNENVKC	2
YNDWQWCHKKRLTMFVC	2	0.001		ATGGAGCCGGAGTAGAGTAAGTATGTGTAGATGAATGTGCCTCAGAAGTGT	51	YEPE+SKYV+MNVPQKC	2
YNFESIR+E+NELFKPC	2	0.001		ATGGAGCCTGTGGCGCAGCGTCATGAGAAGAGTAATGGTCATTGTGGGTGT	51	YEPVAQRHEKSNGHCGC	2
YNFHTDRINFKLRSTLC	2	0.001		ATGGAGGAGAGGTATGTTGGGCTGTCTGGTAAGCCTGCTAAGGGTGATTGT	51	YEERYVGLSGKPAKGDC	2
YNGSSLWHVLDARRSNC	2	0.001		ATGGAGGATCATCCTTATATTAATAATGATGGTTATTGTTAGCATGTTTGT	51	YEDHPYINNDGYC+HVC	2
YNHPHGCSSTQAWMEIC	2	0.001		ATGGAGGATTAGGATCTTATGTTTTTTTATGATACTTTGATGTATGGGTGT	51	YED+DLMFFYDTLMYGC	2
YNHWENIWSMFSHMRQC	2	0.001		ATGGAGGCGAGGGAGGTGAATACGCATGCTTATATGTCGATGTATTATTGT	51	YEAREVNTHAYMSMYYC	2
YNICRPEA+KNQKWSAC	2	0.001		ATGGAGGGGCATACTCATGGGAATAATGATATTGATAAGGTGCGGATTTGT	51	YEGHTHGNNDIDKVRIC	2
YNILLSERFAELMKFVC	2	0.001		ATGGAGGGGTTGCGGTATAATGCGAAGAGTCATCGTCTTAAGCGTCCTTGT	51	YEGLRYNAKSHRLKRPC	2
YNIRKVMTKDDRKFTTC	2	0.001		ATGGAGGTGAATGAGAAGACTCATATGATTAGGAATGCTAATGGGTCTTGT	51	YEVNEKTHMIRNANGSC	2
YNISVKRVNTEADSSSC	2	0.001		ATGGAGGTGAGTACTGAGAAGAATACTACGCATACTGCGTTTACGAAGTGT	51	YEVSTEKNTTHTAFTKC	2
YNIYEIICPE+ADES+C	2	0.001		ATGGAGGTGGCGCAGGATAATATGGCTAAGTAGAAGTATTGTAGTCGGTGT	51	YEVAQDNMAK+KYCSRC	2
YNKCLEVESWYGTPIDC	2	0.001		ATGGAGTAGGGTATTAAGAATCATAGTTAGTTGGATCGTAATAGTCATTGT	51	YE+GIKNHS+LDRNSHC	2
YNKGIR+MT+MKCEPMC	2	0.001		ATGGAGTAGTCGACTATTCCGATGGGTAAGTGTCCGGTTCAGATGAAGTGT	51	YE+STIPMGKCPVQMKC	2
YNKLCHYPSNDQFNMEC	2	0.001		ATGGAGTGGATTGAGTTGTGGGATTTTATTATTATTCCTGTGTGTCCTTGT	51	YEWIELWDFIIIPVCPC	2
YNKMVIHNACNNNCISC	2	0.001		ATGGAGTGT	9	YEC	2
YNKVNCYRCVKKYIQGC	2	0.001		ATGGATAAGAAGTGGAAGCATGATATGAGTGCTGAGTTTAATAAGCTTTGT	51	YDKKWKHDMSAEFNKLC	2
YNKW+TTNLNLKRINTC	2	0.001		ATGGATAAGAATAAGGAGTAGGGGATGTATGCGGTTCGTTAGACTTGGTGT	51	YDKNKE+GMYAVR+TWC	2
YNLAYTKEPKQVPRQKC	2	0.001		ATGGATAAGCAGCGTGGGAAGACTCATGTTCTGGATCCTTAGTATATGTGT	51	YDKQRGKTHVLDP+YMC	2
YNLHQGMKRQKT+HHLC	2	0.001		ATGGATAAGCATTATAAGACTCTTGCGATTTCTAAGATGAATGTGCCTTGT	51	YDKHYKTLAISKMNVPC	2
YNLNGNERWTTMSQREC	2	0.001		ATGGATAATATTGGGGCTCCTGTTTATAAGACGGGTACTTTTGATTATTGT	51	YDNIGAPVYKTGTFDYC	2
YNLRMVSIRYMAWDTKC	2	0.001		ATGGATAATCAGGTTAAGGATTCTAATATGAGGGGTAGTATTTGTAAGTGT	51	YDNQVKDSNMRGSICKC	2
YNLVKEQQWVHNNDELC	2	0.001		ATGGATACGGATGCTGGTAATTAGTAGGAGAAGCGTCAGATTTAGCCGTGT	51	YDTDAGN++EKRQI+PC	2
YNMEQRVVGQSAKKTRC	2	0.001		ATGGATACGGCTACGCTTGCGATTAATATGAGTGAGTAGCATATTCCGTGT	51	YDTATLAINMSE+HIPC	2
YNMIENSVTCQKQSLWC	2	0.001		ATGGATACGTATTATCTTTCGAATTGTTTTGATAATCAGAGGCATGCTTGT	51	YDTYYLSNCFDNQRHAC	2
YNMKKSRKRHSTSVKGC	2	0.001		ATGGATACTAATCAGCAGGTTGTTAAGCTGGTGCTGAGTACGCGGCAGTGT	51	YDTNQQVVKLVLSTRQC	2
YNMSVTHM+CNQPYRKC	2	0.001		ATGGATACTGCGGTGCAGCTGGGGTCTCTTCTGAAGATGAGGATTAATTGT	51	YDTAVQLGSLLKMRINC	2
YNNEEYMARNYNGSGTC	2	0.001		ATGGATACTTGGCGGTATATTAGTACTAAGTCGAATTCGAATTATGTTTGT	51	YDTWRYISTKSNSNYVC	2
YNNEVVDLANGGHCAKC	2	0.001		ATGGATAGTAGGAATGATGCTAAGAGTATGGAGTTGCAGTTGCGTCGTTGT	51	YDSRNDAKSMELQLRRC	2
YNNGYKNLCTSKRCNWC	2	0.001		ATGGATAGTGAGACGCATAAGACGTCGGGTGCTAATTGTCGTAAGCTTTGT	51	YDSETHKTSGANCRKLC	2
YNNHEHTHAACMHTKIC	2	0.001		ATGGATATTATGGATAAGTGTGTGACTCCGAATGTTAAGCAGCATGGTTGT	51	YDIMDKCVTPNVKQHGC	2
YNNKRKYLSNSPRAQLC	2	0.001		ATGGATCAGTATCATAGTTGTGATGAGATGCATACGCGTAGTAATCTGTGT	51	YDQYHSCDEMHTRSNLC	2
YNNSDNIFWVVLSYRKC	2	0.001		ATGGATCATCCTGTGTCTCCGACTACTAATAAGAATCATAAGACGATGTGT	51	YDHPVSPTTNKNHKTMC	2
YNNSRNLEVT+EYLTTC	2	0.001		ATGGATCATGATTGTTTTTGGCTTTGGAATGTTTGGTAGATTTATGATTGT	51	YDHDCFWLWNVW+IYDC	2
YNPHFRNPRQNMTYMNC	2	0.001		ATGGATCCGGTTTAGGATCGGAATAAGTATTTTACTAGTAATTATACGTGT	51	YDPV+DRNKYFTSNYTC	2
YNPNEGLETTDLMRHYC	2	0.001		ATGGATCCGTTGTAGCAGCATAATGTGTATGAGGGGGATTATATGGAGTGT	51	YDPL+QHNVYEGDYMEC	2
YNPSGRT+MTVMNILQC	2	0.001		ATGGATCGTGTTTCGATGAAGTCTATTAATTCGAGTATTAATAAGTCTTGT	51	YDRVSMKSINSSINKSC	2
YNQ+DRAVTQIGSF+HC	2	0.001		ATGGATCGTTGTGTTACGAAGATGGAGAAGTTTGTGGGTGATAAGCGGTGT	51	YDRCVTKMEKFVGDKRC	2
YNQLMMAM+PRSLHSKC	2	0.001		ATGGATCTGAAGGAGCCTAAGACTACTTTGGAGACGACGAAGGATAATTGT	51	YDLKEPKTTLETTKDNC	2
YNQREKYPSWPCSESGC	2	0.001		ATGGATCTTTTGGATCATCAGAGTGAGCATATTGTTCGGCAGAATATGTGT	51	YDLLDHQSEHIVRQNMC	2
YNRHDAVKIYLTTREWC	2	0.001		ATGGATGAGAGTTTTGGGTTTAATGCTTAGTGGAGTCGGAGTAGTAATTGT	51	YDESFGFNA+WSRSSNC	2
YNRIC+DMLMEMIYAEC	2	0.001		ATGGATGATACTCGGAGTGCGATGGAGCGGATTACTAATCTGAGTTGGTGT	51	YDDTRSAMERITNLSWC	2
YNRKELKKNYV+DITKC	2	0.001		ATGGATGATATTTATGGGTAGAAGCCGAATACGAAGAAGAAGATGATTTGT	51	YDDIYG+KPNTKKKMIC	2
YNRKKNNKCENRGYCEC	2	0.001		ATGGATGATCAGATGCTTACGGAGGATACGCATCTGTATTGTATGCTTTGT	51	YDDQMLTEDTHLYCMLC	2
YNRMKSCFNLRKNCQEC	2	0.001		ATGGATGATTGGAGTATGAGTCGGTAGGAGTATAGGAGTAATCAGGTGTGT	51	YDDWSMSR+EYRSNQVC	2
YNRTNPNLDDNTQMNNC	2	0.001		ATGGATGCTTTGTGGTTGACTCATAGTAAGGCGTATGGGCTTACGGGGTGT	51	YDALWLTHSKAYGLTGC	2
YNRVNCDTRPFHRSHHC	2	0.001		ATGGATGGTGAGCATAGGTAGTGGCTGAATTCTTGTAGGGTGTGTATGTGT	51	YDGEHR+WLNSCRVCMC	2
YNRVNHRFDVFCRMRIC	2	0.001		ATGGATGTGATGCAGAGGTATACTAGTTGTAGGCAGAATATGATTAATTGT	51	YDVMQRYTSCRQNMINC	2
YNRYADPATNVNKTQQC	2	0.001		ATGGATGTGCTGTAGAATAATAATGCTTAGCATAATTTTGAGTCGGTGTGT	51	YDVL+NNNA+HNFESVC	2
YNS+RVDEYHVLHKINC	2	0.001		ATGGATTAGTTGCATAGGGCTTTGAATTCTCAGCCTCTTAATGCTATTTGT	51	YD+LHRALNSQPLNAIC	2
YNSDDVIAFSDQRFNRC	2	0.001		ATGGATTATAAGAGTTTGAGTAATGTGTAGTTTAGTGATAGTTCTAAGTGT	51	YDYKSLSNV+FSDSSKC	2
YNSLNDDSKANSQYI+C	2	0.001		ATGGATTATGGTGGTAATTATTGTGATGATGATAGGCTTAATAGGTCGTGT	51	YDYGGNYCDDDRLNRSC	2
YNSLRRVKKYGNEKDSC	2	0.001		ATGGATTCTATGCATGCTAATGCGCAGAGGAATTAGTATGGGTCGAGGTGT	51	YDSMHANAQRN+YGSRC	2
YNSNQYAIKSLLHSEKC	2	0.001		ATGGATTGTGGTAAGTGGTAGATGAATTGTCATTCTGTTTGTCGGAATTGT	51	YDCGKW+MNCHSVCRNC	2
YNSNSKSD+GRTRQRTC	2	0.001		ATGGATTTTGAGACGAGGGATTATATTGGTCTGAATTAGACGTCGAAGTGT	51	YDFETRDYIGLN+TSKC	2
YNSTQCLTRKSEQIWYC	2	0.001		ATGGATTTTGGGAAGTTGAAGGATTTTCAGCAGAAGCATGATCTGAAGTGT	51	YDFGKLKDFQQKHDLKC	2
YNTDRNGQ+CVKNYKYC	2	0.001		ATGGATTTTGGTAATTGTTTGCTGTTGTCGGATTCGAGTGTGTATCCTTGT	51	YDFGNCLLLSDSSVYPC	2
YNTKMSIPSVPPMHPYC	2	0.001		ATGGCGAAGAATTGGAAGTATACTTATATGTTGAATTAGAGTATTGATTGT	51	YAKNWKYTYMLN+SIDC	2
YNTKNMTHFPYEKKGTC	2	0.001		ATGGCGAAGGATCGGTTGAATACTAGGTTTGTGAGGATGCAGCAGAATTGT	51	YAKDRLNTRFVRMQQNC	2
YNTLNAVDKYTTLLKVC	2	0.001		ATGGCGAAGTAGTAGGATAGTCGTGCTAATAATCATGGTGTGTGTGAGTGT	51	YAK++DSRANNHGVCEC	2
YNTQGYVGTSMGKEVYC	2	0.001		ATGGCGAATAAGAATATTACTAGGTAGACGCGTAGTTGTAATAGTTATTGT	51	YANKNITR+TRSCNSYC	2
YNTR+NYVKVNTRTKDC	2	0.001		ATGGCGAATAATTTGAATTTTATTTATACGAAGGAGCATAATCGGCCGTGT	51	YANNLNFIYTKEHNRPC	2
YNTRAKTDSSHRYWAHC	2	0.001		ATGGCGAATATTCCTGGTATGGCTATGAAGACGGTGATGAGTGGGATTTGT	51	YANIPGMAMKTVMSGIC	2
YNTSYRECFCRHTKP+C	2	0.001		ATGGCGAATGAGACTAATCCTGTGGGTTCGAGTTAGGAGCAGATTGAGTGT	51	YANETNPVGSS+EQIEC	2
YNTTDSSYACSPMARSC	2	0.001		ATGGCGACTTGGCTTAGGAAGTAGGCGAGTCGTAAGACTTAGTGGCATTGT	51	YATWLRK+ASRKT+WHC	2
YNVNKTNKNMLSNLNTC	2	0.001		ATGGCGAGGAATTTGTTCCTTTAGTGTCGGAGGATGTGTAATAGGATTTGT	51	YARNLFL+CRRMCNRIC	2
YNVNQKARDN+KRTVTC	2	0.001		ATGGCGAGGACTTATAATCGGAGTACGCTGCAGACTCCTCCTTGTGATTGT	51	YARTYNRSTLQTPPCDC	2
YNVRYTRSYQRDDVL+C	2	0.001		ATGGCGAGGTGGCATGTTCCGCCGCTTGAGCCTGTTCGTTGGTTTACGTGT	51	YARWHVPPLEPVRWFTC	2
YNW+VKTYVMF+SQLSC	2	0.001		ATGGCGAGTGTTAAGTTTAAGTATCTGGGGCGTATGAATGGTGAGCTGTGT	51	YASVKFKYLGRMNGELC	2
YNWDTYTLFKLAAETRC	2	0.001		ATGGCGCATAGGGCTAGGCGGAATTTTAAGAATAGTATGGGTCAGTGGTGT	51	YAHRARRNFKNSMGQWC	2
YNWLTKSVSVNCMLSMC	2	0.001		ATGGCGCATATGCCTAAGTTTACTTCGTAGGAGTAGAAGGAGAGTCTTTGT	51	YAHMPKFTS+E+KESLC	2
YNWMCNQNNYDPHTESC	2	0.001		ATGGCGGATCCTATGCGGTAGACGAGGAGGATGCATAATATTATGCCTTGT	51	YADPMR+TRRMHNIMPC	2
YNWNYSMQMRYSVVMCC	2	0.001		ATGGCGGCGGCGCGTGATTGGAAGTAGGATATTGATTGTTATGCTGAGTGT	51	YAAARDWK+DIDCYAEC	2
YNWRHSKGTD+MKRNHC	2	0.001		ATGGCGGGTGCGAGTTGTAATAGTGGGTGTAAGATTACGATGACGTAGTGT	51	YAGASCNSGCKITMT+C	2
YNWRISSEVKKIHCMLC	2	0.001		ATGGCGGTGATGATGACTCTTGAGTAGTATTATCGTTGGATGGCGGATTGT	51	YAVMMTLE+YYRWMADC	2
YNYEAVTYTNITR+KKC	2	0.001		ATGGCGGTTAGGAGGAATTAGTCTCGTACTTATAGTCATGAGCTTGATTGT	51	YAVRRN+SRTYSHELDC	2
YNYLTDGERGKNGLDYC	2	0.001		ATGGCGTCGCATTTTTTGTGTATTTATCGTAATAATAGGGATAAGAGTTGT	51	YASHFLCIYRNNRDKSC	2
YNYTP+SNDR+KKQQMC	2	0.001		ATGGCGTTTTATTTGAATTGTAATAAGGGGAGGTCGATTATTCGTTGGTGT	51	YAFYLNCNKGRSIIRWC	2
YNYVYTPRCCNHLKNNC	2	0.001		ATGGCTAATATGCGGCCGGCGGTGAAGCGTGTTAAGTCGTATACTAGTTGT	51	YANMRPAVKRVKSYTSC	2
YP+YNKENNYCNEDYMC	2	0.001		ATGGCTACGTCGCATGGGAATACTTTGACGAATGGTTATGATACGCTGTGT	51	YATSHGNTLTNGYDTLC	2
YPDSSKNLVSADNG+MC	2	0.001		ATGGCTATGTGTGATCTGAAGAAGAAGAATATTCAGTATTAGTTTGCGTGT	51	YAMCDLKKKNIQY+FAC	2
YPELKSTVKTARRTVDC	2	0.001		ATGGCTATTGATGGGAAGCGTTATTAGAGTACTCAGCATATGTTGAAGTGT	51	YAIDGKRY+STQHMLKC	2
YPHNLKKKGESKH+CMC	2	0.001		ATGGCTATTTGTAATTTTGAGGGTAGGACGATGATTCTGGTTTCTAGGTGT	51	YAICNFEGRTMILVSRC	2
YPKKSQRSKDINESVMC	2	0.001		ATGGCTCAGACTCGGTAGGATAGTAGTGAGGAGCATACGTAGGCGGTTTGT	51	YAQTR+DSSEEHT+AVC	2
YPLHAEYRGIGSHLDLC	2	0.001		ATGGCTCCGAAGAAGACGCGGAATATTCTTTAGCATCGGTATGATAAGTGT	51	YAPKKTRNIL+HRYDKC	2
YPMARGNGTPMVDDINC	2	0.001		ATGGCTGAGAGGTATATGGTTTGTCATTTGAATAAGATGAAGAAGTTTTGT	51	YAERYMVCHLNKMKKFC	2
YPMFKMSVNEMS+RVHC	2	0.001		ATGGCTGAGTGTGTGAAGTAGACTTTGTATGGGACGGATTCTAATAGGTGT	51	YAECVK+TLYGTDSNRC	2
YPMQTFSQDDTR+KANC	2	0.001		ATGGCTGATAATCCTGAGATGATTCATTATGTGCAGGCTAATAAGTGGTGT	51	YADNPEMIHYVQANKWC	2
YPNHTNTNMDMVLVSEC	2	0.001		ATGGCTGCTAATGAGACGATGGAGAATAATAGGAAGAAGTATTCGTGGTGT	51	YAANETMENNRKKYSWC	2
YPQEAYGCYARQHAMGC	2	0.001		ATGGCTGCTCTTAAGACTGTGCTTGTGGAGTGTGATGGGATTACTATGTGT	51	YAALKTVLVECDGITMC	2
YPQTFTRSITSMARQTC	2	0.001		ATGGCTGGGACTGATTGGAAGAGGGTTGAGTCTGCTTGTAAGACTGAGTGT	51	YAGTDWKRVESACKTEC	2
YPRHSNAAQWDPTEDVC	2	0.001		ATGGCTGGGATTGATCGTAATCATGATACGAGTGAGAGGGCGATGTTGTGT	51	YAGIDRNHDTSERAMLC	2
YPRTTLSSRRMAR+YYC	2	0.001		ATGGCTGGTACGCGGAGTCGTAATCTTATGTAGAAGCTTAATGAGTTTTGT	51	YAGTRSRNLM+KLNEFC	2
YPSVWSTV+SVKKRR+C	2	0.001		ATGGCTGTGTTGGTGCATCGGACGCCGCTGAATTCGTGTAGTTGTAAGTGT	51	YAVLVHRTPLNSCSCKC	2
YPTVKSEMI+NCTGRVC	2	0.001		ATGGCTGTGTTTTGTGATATTCGGCATATGAATTAGACGAGGGATTGTTGT	51	YAVFCDIRHMN+TRDCC	2
YPVIKCKSRTVRSCSGC	2	0.001		ATGGCTTAGACTCTTGATAATACGTATGGTAGGTATAAGATTGCTAAGTGT	51	YA+TLDNTYGRYKIAKC	2
YPVSTLQDNDTNDTN+C	2	0.001		ATGGCTTGGAAGGATTAGAAGTGTGTGTTTCTTCCTAGGGGTCAGGATTGT	51	YAWKD+KCVFLPRGQDC	2
YPYMRRADDSRNGCYKC	2	0.001		ATGGCTTGGCATAAGCGGCGTTGTCTTAGTAATATTGATAAGAATCTGTGT	51	YAWHKRRCLSNIDKNLC	2
YPYSMKRMKNNL+LQCC	2	0.001		ATGGCTTGTAAGAATACTATGTAGCAGCCTAGTAGTTGGATGAAGAGTTGT	51	YACKNTM+QPSSWMKSC	2
YPYSNHPSMMTTQLQDC	2	0.001		ATGGCTTGTAATGTGTTGATGATTATTATGTATTGGAGTTTGTGGTGTTGT	51	YACNVLMIIMYWSLWCC	2
YQ+TNRTRSLLTKDWKC	2	0.001		ATGGCTTTGTAGAAGTATAGGTCGCAGGTGGAGTTTCTTTGGTATCAGTGT	51	YAL+KYRSQVEFLWYQC	2
YQAF+KPHECSTNSA+C	2	0.001		ATGGCTTTGTCGGTTCAGACGTAGCTTCGGGAGAAGCATAGTACGCTTTGT	51	YALSVQT+LREKHSTLC	2
YQCKVIIYTMISDR+CC	2	0.001		ATGGGCCTGAAGGGTGTGTTTTTTTATGTTATGAGTGGTCGTGATCCTTGT	51	YGLKGVFFYVMSGRDPC	2
YQCQLQCMPGNGTLWKC	2	0.001		ATGGGGAAGAATCTGGAGATGGTGTCTATGGTGCGTGATCGTAAGGATTGT	51	YGKNLEMVSMVRDRKDC	2
YQCRNNVTNKSC+FMSC	2	0.001		ATGGGGAAGTATCATGATTGTGATACTCTTAGGTAGGAGTATATGTGT	48	YGKYHDCDTLR+EYMC	2
YQCVSNDILPVHYQTQC	2	0.001		ATGGGGAATAGTGCGAATCGGTATTATTGGGTGATTATTAATTCGAAGTGT	51	YGNSANRYYWVIINSKC	2
YQD+AKMGKMVTRCLQC	2	0.001		ATGGGGAATGGTAAGTGTCGGATGATTTAGCGGCCGAGGCAGAAGACTTGT	51	YGNGKCRMI+RPRQKTC	2
YQDMNLMCKVKMDIVDC	2	0.001		ATGGGGAATGTGACTGAGGCGACTAATAATACGTAGTGTTAGGATCAGTGT	51	YGNVTEATNNT+C+DQC	2
YQDYAKPTTWSRLTYRC	2	0.001		ATGGGGACGCTGGGTAGTAAGAAGTAGTCGCGTAATGTTATGAGTATGTGT	51	YGTLGSKK+SRNVMSMC	2
YQETPRI+FTRSWRTKC	2	0.001		ATGGGGAGTAAGATGGTTTCGAATATGGTGCCGTGTCTTTTGTATCCTTGT	51	YGSKMVSNMVPCLLYPC	2
YQFKPCKDEWSTDTAFC	2	0.001		ATGGGGATTACGCCTGTGAAGTTGCATATTTATATGAGTAGTCTGATGTGT	51	YGITPVKLHIYMSSLMC	2
YQFNW+ETKHEVSMAKC	2	0.001		ATGGGGCATAAGCCGTTGACTCGGTATCGTGTGCTGGAGGATCTTCAGTGT	51	YGHKPLTRYRVLEDLQC	2
YQHNSICHGLITYKQAC	2	0.001		ATGGGGCCTAAGAGTAATGTGAGTTTGTATGTTAGGTCTTTGTGTATTTGT	51	YGPKSNVSLYVRSLCIC	2
YQHRQD+YQNIEHAAGC	2	0.001		ATGGGGCTGACTATGACTTAGTGGATGCGGAAGCAGAATTCTATGTCTTGT	51	YGLTMT+WMRKQNSMSC	2
YQIKRWTWFYAMFYTTC	2	0.001		ATGGGGGCTGATAATGATTGGGATCTGTGGAGGAGGCATGAGTATCATTGT	51	YGADNDWDLWRRHEYHC	2
YQIVRFSSPTDF+FHRC	2	0.001		ATGGGGGCTGCTTGTGTGGAGCAGAGTGTGTAGATTAAGTATAAGAAGTGT	51	YGAACVEQSV+IKYKKC	2
YQKQAHVIVHSRPRTNC	2	0.001		ATGGGGGGTTCGCCTTAGTCTTTTGGTAGTAAGCATGATGATGGTGATTGT	51	YGGSP+SFGSKHDDGDC	2
YQL+TSR+VNATMIPLC	2	0.001		ATGGGGTATACGTGTGTGAATTTGTAGTCTTGGGTGCGGCATATGTAGTGT	51	YGYTCVNL+SWVRHM+C	2
YQLDHEHRSTSPRGKMC	2	0.001		ATGGGGTGTTATTGGATTGTTGATAATCAGGTTACTTGTGTTATGAAGTGT	51	YGCYWIVDNQVTCVMKC	2
YQLNVVQQFA+LYIVDC	2	0.001		ATGGGGTTTATGTCTAGGACTAATTCTAAGAAGGGTAAGACTCATGATTGT	51	YGFMSRTNSKKGKTHDC	2
YQLVPWTATFTVTLSQC	2	0.001		ATGGGTAAGAATGGTGTTAAGACTGAGTGTTGGATGAAGTATATTAGTTGT	51	YGKNGVKTECWMKYISC	2
YQMTMPFKRDTLQLWPC	2	0.001		ATGGGTAAGACGCGGTATGAGAGGACTTCGCCTGCGTTTATTCAGGTGTGT	51	YGKTRYERTSPAFIQVC	2
YQNTGMIA+YGARMSAC	2	0.001		ATGGGTAAGCTTGCTCGGGATACTTTTTTGATTAGTGGTAGTGTTGAGTGT	51	YGKLARDTFLISGSVEC	2
YQPTQVGTK+MLERGTC	2	0.001		ATGGGTAAGGAGATGTGTAAGGTGCCGCATAAGTGGTAGGTTATTAATTGT	51	YGKEMCKVPHKW+VINC	2
YQQKTDWIALTHKATEC	2	0.001		ATGGGTAATGTTGGGAAGTATCAGACGATGTCGATTTATAATCGTGCGTGT	51	YGNVGKYQTMSIYNRAC	2
YQQRL+SMKP+SPCGNC	2	0.001		ATGGGTAATTTTATTGATTGGTGGATGTTGTATGTTGATTATAATTGGTGT	51	YGNFIDWWMLYVDYNWC	2
YQQYDKVLLKNDLCGVC	2	0.001		ATGGGTACGTCTAGTATGAATATGCATTTGTATAGTTATCCTTAGGCGTGT	51	YGTSSMNMHLYSYP+AC	2
YQRAMYYYANLKRFASC	2	0.001		ATGGGTACTATTCAGAATATTAATTGGACGTGGTCTCCGAAGAAGCGGTGT	51	YGTIQNINWTWSPKKRC	2
YQRPWRNWTANSAVWSC	2	0.001		ATGGGTAGTAAGAAGATTAATCATGGTAGTGGTAATAATCATTGTAATTGT	51	YGSKKINHGSGNNHCNC	2
YQS+NPMGNFSLDGRTC	2	0.001		ATGGGTATGGCTTATGAGGAGAAGGCTATGGGTCCGACTCATAGTATGTGT	51	YGMAYEEKAMGPTHSMC	2
YQSHCLCRRARVIRNTC	2	0.001		ATGGGTCAGTTTAGGTTGGATGATACTGAGAAGTTGGCTGTTGTGTTTTGT	51	YGQFRLDDTEKLAVVFC	2
YQSYKKMVNTNSDESAC	2	0.001		ATGGGTCATAATAATGATGGGAAGTTTTGGCAGAAGCATTAGAATACGTGT	51	YGHNNDGKFWQKH+NTC	2
YQTMNDSGRKTGQLMEC	2	0.001		ATGGGTCATTGTAATAATTTGACTAGTTAGTATACGTAGTCGAGGTAGTGT	51	YGHCNNLTS+YT+SR+C	2
YQVDSSK+HWCWTVASC	2	0.001		ATGGGTGAGAGGGAGCATGTGAGTAAGATGGCTTGTTCGAATAATCAGTGT	51	YGEREHVSKMACSNNQC	2
YQYETQQSVNAR+QRKC	2	0.001		ATGGGTGATAGGACGCATCATGTTTTGAATTGGCATCCTAAGGTTGCTTGT	51	YGDRTHHVLNWHPKVAC	2
YQYMSEKG+MSRYDCMC	2	0.001		ATGGGTGATTATCAGCTTGGGTTGGATGTGTTTTCTCCGAATATGTATTGT	51	YGDYQLGLDVFSPNMYC	2
YQYNTTNLKRH+NIADC	2	0.001		ATGGGTGTTATGGATCAGGTTGGGAGTACTTGTGATATGCATGTTATGTGT	51	YGVMDQVGSTCDMHVMC	2
YR+DDCMMFINTRTVDC	2	0.001		ATGGGTGTTTGTCTGACGCGTAGTCCGAATAAGCTGCCTGTGTAGAAGTGT	51	YGVCLTRSPNKLPV+KC	2
YR+VDIPWKRILTFDTC	2	0.001		ATGGGTTATAGTGGTGTGAATTAGCTGTCGGTTAGGGATGAGTATCTGTGT	51	YGYSGVN+LSVRDEYLC	2
YR+YRPSPF+AVLVVAC	2	0.001		ATGGGTTATTGTGTTAAGATTTGTCGGCGTGGGCGGAGTGATCATCTTTGT	51	YGYCVKICRRGRSDHLC	2
YRANPDHWAKLKHTSLC	2	0.001		ATGGGTTATTTGTATCGGTCGCATTAGGATCATACGAAGAGTTATACTTGT	51	YGYLYRSH+DHTKSYTC	2
YRATES+EHHTTRME+C	2	0.001		ATGGTAAGGTTAGTAAGGATAGTCGGGCTTGGCTTCATAATACTCCGGTGT	51	YVRLVRIVGLGFIILRC	2
YRCCDKLIRFAQSDNAC	2	0.001		ATGGTCTAGCATAGTCCTCCGAATGGTGCTGTGAATAGGTATACGTTGTGT	51	YV+HSPPNGAVNRYTLC	2
YRCEAMLQGETRSTK+C	2	0.001		ATGGTGAAGAGGATGGATGTGACGATGCTTGATAAGTGTTGGCAGCAGTGT	51	YVKRMDVTMLDKCWQQC	2
YRCELKWNVVAGEKFQC	2	0.001		ATGGTGAAGAGTGAGTAGAGTCTTATTTTGAGTGAGCTGAAGTATCAGTGT	51	YVKSE+SLILSELKYQC	2
YRCFTSGNVVCGYAANC	2	0.001		ATGGTGAAGCAGTGTAATGAGATTTATAGTATGCATACGTTTAAGTATTGT	51	YVKQCNEIYSMHTFKYC	2
YRCILPYTCTPRGLYMC	2	0.001		ATGGTGAAGCTGTGTAGGGTGTGGTTTTAGCGTTGGACTCGGCGGATGTGT	51	YVKLCRVWF+RWTRRMC	2
YRCNRRIRDLVVDRKCC	2	0.001		ATGGTGAAGGATTAGATTAGGATTGATACGTTGACGTGGAATATTTATTGT	51	YVKD+IRIDTLTWNIYC	2
YRCQRMMSDNYAKKISC	2	0.001		ATGGTGAAGTGGTCGACGAAGCGGTAGAAGGATTTTACGCATAGGTATTGT	51	YVKWSTKR+KDFTHRYC	2
YRDCPQMV+SGQEPAVC	2	0.001		ATGGTGAATGCTGTGGTGCCGAATCTGACTAGGCCGTCGAAGGGTAGTTGT	51	YVNAVVPNLTRPSKGSC	2
YRDDHNTLWTYSIKNSC	2	0.001		ATGGTGAATTGTACGAAGACTCTTATGCATCTGTAGATTAATCAGTCGTGT	51	YVNCTKTLMHL+INQSC	2
YRDEETIIMNCERLNAC	2	0.001		ATGGTGACGCGTAAGTTTTTGATTAATGGGAAGCATCTTGGTTGGATGTGT	51	YVTRKFLINGKHLGWMC	2
YRDKFTGINCLKKLRGC	2	0.001		ATGGTGACTATGATGAATAATAGTCAGGTGAGTGAGGGTACGGATGAGTGT	51	YVTMMNNSQVSEGTDEC	2
YRDL+RDGSNSVGSREC	2	0.001		ATGGTGAGGGGTTTTGATGGGCAGATGTCGAGTCAGAATACGGAGCTTTGT	51	YVRGFDGQMSSQNTELC	2
YRDLKMKWVNLFYIQMC	2	0.001		ATGGTGAGTGAGGATCTGATGAGTAAGGCGTCGTGGAATGGTAAGGAGTGT	51	YVSEDLMSKASWNGKEC	2
YRDTHVNACLSVTH+NC	2	0.001		ATGGTGATGTTGAATCGGAAGAATGATGATCATACTAAGATGATTTAGTGT	51	YVMLNRKNDDHTKMI+C	2
YRELTYTWGYSITEPGC	2	0.001		ATGGTGATTGATGTGAAGCGTACGACTAATGCGTGTGATGGTAGGAAGTGT	51	YVIDVKRTTNACDGRKC	2
YRESKSNARDVMKYTRC	2	0.001		ATGGTGCAGAATTTGGCGGAGAGTACTATTTCGAGGACGGTGTAGCTTTGT	51	YVQNLAESTISRTV+LC	2
YRFHTKVALIPLESSAC	2	0.001		ATGGTGCAGACTGATGGTGCGAGTGTTGCGGCTCGTATGTCTATGCGTTGT	51	YVQTDGASVAARMSMRC	2
YRGKTQSTHKHSTLYLC	2	0.001		ATGGTGCAGAGGAATAAGGAGGGGAGTTCTAGGTATCATGAGCGTTCGTGT	51	YVQRNKEGSSRYHERSC	2
YRGNHSAYVSTDR+TIC	2	0.001		ATGGTGCAGTCTAGTGCGTCGGTGGATAGTTCGACGAGTGAGGAGAATTGT	51	YVQSSASVDSSTSEENC	2
YRGRRRWRRKT+VYESC	2	0.001		ATGGTGCATCATGTTAGTTTTTGTCTTGCGATGTGGCCTACTTCTTATTGT	51	YVHHVSFCLAMWPTSYC	2
YRGSKQVRMMSERNLVC	2	0.001		ATGGTGCGGATTTGTGGTTTTATTGTGTATCTGAAGCTGAAGAGTAGGTGT	51	YVRICGFIVYLKLKSRC	2
YRGYN+INYGTCEMKLC	2	0.001		ATGGTGCTGTGTAGGCGGTTTACTAAGCAGCTGTTGAATGGTAAGGATTGT	51	YVLCRRFTKQLLNGKDC	2
YRHQGP+LRILTNMDYC	2	0.001		ATGGTGCTTTAGCGTTATGGGACGTTGAGGATGAATATGAGTACGTATTGT	51	YVL+RYGTLRMNMSTYC	2
YRHYPSMDGQWKGISIC	2	0.001		ATGGTGGATCGGCGGAATAAGTGGGGTGATGATTCGAAGAATTTGAATTGT	51	YVDRRNKWGDDSKNLNC	2
YRIDFHDRCAWHKDIRC	2	0.001		ATGGTGGATGGTAATCGGCATAAGGATTAGATTTGTATGTATATTCTGTGT	51	YVDGNRHKD+ICMYILC	2
YRIKKKRSKPWKGYRNC	2	0.001		ATGGTGGGTAAGAGGGTTTTGAAGGATGGTAATAATGAGTTTAATAGTTGT	51	YVGKRVLKDGNNEFNSC	2
YRIKSTRNGSLKVDCIC	2	0.001		ATGGTGGGTCCGAGTGAGGAGTTTCGTGTGTATATTAATTAGAGGTTTTGT	51	YVGPSEEFRVYIN+RFC	2
YRISRK+HHWCCKYDSC	2	0.001		ATGGTGGTGCGTGGGACTGAGAAGATGTAGAAGGAGATGCATACGACGTGT	51	YVVRGTEKM+KEMHTTC	2
YRIVNTSDV+KNLLVYC	2	0.001		ATGGTGGTGGCGCATGTTACTAGGAGGCTGAGTAGGATTTATACGAAGTGT	51	YVVAHVTRRLSRIYTKC	2
YRKCSESYRSC+YAILC	2	0.001		ATGGTGTAGAAGATGTATACGGCTAATTAGTAGCATAAGGCGAAGTCGTGT	51	YV+KMYTAN++HKAKSC	2
YRKMNGDPSKRSHREYC	2	0.001		ATGGTGTAGAAGTAGGTGAATTTTATTGCTTGTGTGGGGTAGATTGCGTGT	51	YV+K+VNFIACVG+IAC	2
YRKNGNTKNNGGQNSTC	2	0.001		ATGGTGTAGAATTGTAATAAGCTGGCTCGGACTACGACTTGTAGGTGTTGT	51	YV+NCNKLARTTTCRCC	2
YRKRVGRDLK+SHIDAC	2	0.001		ATGGTGTAGTATCTGATGAAGTAGGCTTATTAGAAGCTTAAGGATTAGTGT	51	YV+YLMK+AY+KLKD+C	2
YRKRYSCTKIVQGIFGC	2	0.001		ATGGTGTAGTCTTAGCATTCGAATGGGACTTAGATTATTGCGAAGTATTGT	51	YV+S+HSNGT+IIAKYC	2
YRKSIEVCNRIKSMNKC	2	0.001		ATGGTGTCTGGTCAGGATATTACGTATATGGTGCCTCAGGAGTATGGGTGT	51	YVSGQDITYMVPQEYGC	2
YRKSRA+STPVVTMLSC	2	0.001		ATGGTGTGGATTCAGAATTATGGGTCTAGTATGGCGACGATTGTGCCTTGT	51	YVWIQNYGSSMATIVPC	2
YRKTRVPKKPLNNLKHC	2	0.001		ATGGTGTGTATGGGTAAGATTATTATTGCTTAGTTGATTAAGAAGTTTTGT	51	YVCMGKIIIA+LIKKFC	2
YRKYN+TFLRDTKNQQC	2	0.001		ATGGTGTTGACTATTCGTATTATGTAGTCTAATAAGTTGAATGAGATTTGT	51	YVLTIRIM+SNKLNEIC	2
YRLELPDCDISDFGPSC	2	0.001		ATGGTGTTGTATCATTTGATGGGGTCGAGTGTGACTGCTTCTGTGAAGTGT	51	YVLYHLMGSSVTASVKC	2
YRLERAYQEK+DQSQRC	2	0.001		ATGGTGTTTTGTTATGTTACGTGGACTTGTAGTATGCATAGTAGTTATTGT	51	YVFCYVTWTCSMHSSYC	2
YRLISHNT+KYNYEQDC	2	0.001		ATGGTTAAGAATCGTCATGTGTTTAAGTAGAGTGTGAAGAATGATTCTTGT	51	YVKNRHVFK+SVKNDSC	2
YRLSSTFGSGRDSYH+C	2	0.001		ATGGTTAAGACGTATGATCAGTAGTTGGTTAAGTTGAGTTAGAGGATGTGT	51	YVKTYDQ+LVKLS+RMC	2
YRMDEVDMCDGFDSLAC	2	0.001		ATGGTTAAGACTAATATGCAGATGAATACGTATATTAAGATTCGGATTTGT	51	YVKTNMQMNTYIKIRIC	2
YRMMSE+VINKNDHVKC	2	0.001		ATGGTTAAGGCGTATTGTTAGGATTAGAAGCATTGTTCTCATCATGAGTGT	51	YVKAYC+D+KHCSHHEC	2
YRMPKRYMINVGEERSC	2	0.001		ATGGTTACTAATGTGTGTACGCATAATGATATTGTTGATGAGTAGAAGTGT	51	YVTNVCTHNDIVDE+KC	2
YRMVRKHHKLPKPLENC	2	0.001		ATGGTTACTTATTAGAATTGTAATAGTAAGATGAATTTGAAGCAGGTGTGT	51	YVTY+NCNSKMNLKQVC	2
YRNCSWSRRARMTIYRC	2	0.001		ATGGTTAGGAATAGGCGTCATGATGAGGAGGATTTGAATTCTGTGACGTGT	51	YVRNRRHDEEDLNSVTC	2
YRNDGTRNGAHKTN+VC	2	0.001		ATGGTTAGGACTTGGATTCCGCTGTAGCATATTAATTGTGGTTGT	45	YVRTWIPL+HINCGC	2
YRNENSKSKDDD++KSC	2	0.001		ATGGTTAGTAAGTGGGAGGATTGTAAGACTAGGAAGATGGCGGAGGAGTGT	51	YVSKWEDCKTRKMAEEC	2
YRNIRERANKKRRPPLC	2	0.001		ATGGTTAGTGATAAGCCGCATCCTCTTAAGTTTGCGAAGCATAATAGTTGT	51	YVSDKPHPLKFAKHNSC	2
YRNLDP+SVIAEIFDLC	2	0.001		ATGGTTATGAGGACGGAGTGTACTTGGACTGATCGTCAGATTGGGTGTTGT	51	YVMRTECTWTDRQIGCC	2
YRNLSLLQTRPTFYVDC	2	0.001		ATGGTTATTCATAATGGTTGTGAGGGGCATACTACTCATGAGCCTACTTGT	51	YVIHNGCEGHTTHEPTC	2
YRNNTNMSLYPNLEWTC	2	0.001		ATGGTTCAGCTGATGGATGATATTAATTTGAAGGCTATTGAGACTGTTTGT	51	YVQLMDDINLKAIETVC	2
YRNRRNMWTITRMHWNC	2	0.001		ATGGTTCCTAAGGAGAAGTATCATCAGTGGTGTAAGGCTGCGTGGATTTGT	51	YVPKEKYHQWCKAAWIC	2
YRNSSAQAYNSP+RSMC	2	0.001		ATGGTTCTTGTTATTTATAGGAAGGTTGGTTTGTCGGCTAGTAGTCAGTGT	51	YVLVIYRKVGLSASSQC	2
YRPGHDMTTKDDVNLTC	2	0.001		ATGGTTGAGTAGAGTGTGGGTAAGATTGCGAAGGTGTTTTAGCCGTAGTGT	51	YVE+SVGKIAKVF+P+C	2
YRPTANYTWSRNQMDHC	2	0.001		ATGGTTGATTGGGTGATTTTGGCTGGTAAGTTTGCGGCGAGTATTCATTGT	51	YVDWVILAGKFAASIHC	2
YRQRPLMDN+T+SNANC	2	0.001		ATGGTTGGGAAGTTTGTGAATAATTGGTTTGATTTGATTATGCCTAGGTGT	51	YVGKFVNNWFDLIMPRC	2
YRRDKGYTYNSNDTYRC	2	0.001		ATGGTTGGGACTACTCGGACTATTCAGATGTTGCCGTAGTATAGTAGGTGT	51	YVGTTRTIQMLP+YSRC	2
YRREM+N+SQGILFETC	2	0.001		ATGGTTGGTGATTTTGGGGAGTGTCTTATGAATAGTAATGCTAATTATTGT	51	YVGDFGECLMNSNANYC	2
YRRTFRSDYLTEHTFRC	2	0.001		ATGGTTGTGGCGGAGTCGAGGGATGTTCTGCGTTATGATCATGTGATTTGT	51	YVVAESRDVLRYDHVIC	2
YRSC+TEPKGNKY+NNC	2	0.001		ATGGTTGTGTCGGATCATGTGACTACTGTTACTAATAATAGTGAGACTTGT	51	YVVSDHVTTVTNNSETC	2
YRSDKFTGLNPEIVYAC	2	0.001		ATGGTTGTTACGCCTTGTCGTAGTACGAGTTAGACTAAGGTTTATTCTTGT	51	YVVTPCRSTS+TKVYSC	2
YRSENDATKLKKQKNDC	2	0.001		ATGGTTGTTGTGGGTAGTCGTGAGCTGTCGACGCTTAGGAGGGATCCGTGT	51	YVVVGSRELSTLRRDPC	2
YRSLSEERVMQNKVWIC	2	0.001		ATGGTTTAGCTGATTTAGAAGCATGGTGATACTGAGATGAATAATTGGTGT	51	YV+LI+KHGDTEMNNWC	2
YRSMAMYNKSARLWQYC	2	0.001		ATGGTTTAGGTTTTGTATATGCGTATGGGTAGTTTGCATTATATGAAGTGT	51	YV+VLYMRMGSLHYMKC	2
YRSMFIRVLNWVEFRWC	2	0.001		ATGGTTTATAAGACGCAGTGGTGGATTGGTACGGTGCATGGTATTTGGTGT	51	YVYKTQWWIGTVHGIWC	2
YRSNAFNTNDMW+KVDC	2	0.001		ATGGTTTATAGTGTTTTTCGGAGTTTTGTTAAGAGGTATCTGAATAAGTGT	51	YVYSVFRSFVKRYLNKC	2
YRSNLKWMTKTAR+YVC	2	0.001		ATGGTTTCTTAGAGGAGTACTAGTTAGGTTAAGATGATGTATACTAAGTGT	51	YVS+RSTS+VKMMYTKC	2
YRSRRTKHLRYNSSC+C	2	0.001		ATGGTTTGGAGTTCTTTGTAGGAGCAGCAGCTGACGAAGGATGGTAGTTGT	51	YVWSSL+EQQLTKDGSC	2
YRSSKSETGSGTVA+SC	2	0.001		ATGGTTTGGGAGTGGTAGTTGATGATGAAGTGTTAGAAGAATTGTATTTGT	51	YVWEW+LMMKC+KNCIC	2
YRSTYCVIMRMNDMKVC	2	0.001		ATGGTTTGTGGGATTGTTAGTATTAAGTGTAAGAATGCGCAGCCGTTGTGT	51	YVCGIVSIKCKNAQPLC	2
YRSTYDRIRNHIGMGIC	2	0.001		ATGGTTTGTTCGTCGACGTAGAGGACTAGTTAGATGTCGAGTGTTAAGTGT	51	YVCSST+RTS+MSSVKC	2
YRSVRDRSWSTPT+SNC	2	0.001		ATGGTTTTGCGTATGAATAATGGGATTATGAATTAGGCTATGATGCTGTGT	51	YVLRMNNGIMN+AMMLC	2
YRTDNKNRSITAERPFC	2	0.001		ATGGTTTTTGTGGAGACTACGGCTAAGCGGCGGGATAAGATGAATGTTTGT	51	YVFVETTAKRRDKMNVC	2
YRTFLYTQLTFSMRMYC	2	0.001		ATGTAGAAGAATGATTATTGGCATTAGCTGTCTGATGATTATACGCGTTGT	51	Y+KNDYWH+LSDDYTRC	2
YRTGAWKTTNWLCTQPC	2	0.001		ATGTAGAAGGAGTAGCATATGTAGGTTGAGACTTGGGCTTGGCATTGTTGT	51	Y+KE+HM+VETWAWHCC	2
YRTIHKGQPENVCF+SC	2	0.001		ATGTAGAAGGCGCATGCTGATAGTAGGTATGAGACGGCTTAGTGTAATTGT	51	Y+KAHADSRYETA+CNC	2
YRTKNSKHSRRESISGC	2	0.001		ATGTAGAAGTCGGCGAATATGTATATTGCTTGTTAGAAGGATAAGATTTGT	51	Y+KSANMYIAC+KDKIC	2
YRTTRHRINNDKDDSTC	2	0.001		ATGTAGAATAAGCTTTGTAGTTGTACGTAGATGGTGACGCGTGAGGAGTGT	51	Y+NKLCSCT+MVTREEC	2
YRV+ELMMYYTMDG+AC	2	0.001		ATGTAGAATAATAGTTAGAGTAGTGAGTGTGGTTAGAAGACTGAGATGTGT	51	Y+NNS+SSECG+KTEMC	2
YRV+SLSSELSTIVSVC	2	0.001		ATGTAGAATACGTCGACTTATCAGGTGCAGTATCAGGATGATGAGTATTGT	51	Y+NTSTYQVQYQDDEYC	2
YRVDLN+NDNKRENKYC	2	0.001		ATGTAGAATAGGGAGAGTGAGAGTTTGATGATGTGTAAGACTAAGCCGTGT	51	Y+NRESESLMMCKTKPC	2
YRVKHLTQTAPYGKLCC	2	0.001		ATGTAGAATGAGATTTATGCTGAGAAGGATTTGGTGTCGTGTTTGTCGTGT	51	Y+NEIYAEKDLVSCLSC	2
YRVKILMMMKLKFIYGC	2	0.001		ATGTAGACGGAGTTTCGTTGTAAGGGTAGGTATTATCCGAATTAGCGTTGT	51	Y+TEFRCKGRYYPN+RC	2
YRVRPWSPTREAEMQRC	2	0.001		ATGTAGACGGGTGTGAATAAGAATAAGGGTAGTGAGCGGGATAATAGGTGT	51	Y+TGVNKNKGSERDNRC	2
YRVRSNEEWMNARKGRC	2	0.001		ATGTAGACTCATTAGGCGAATTTTAAGGCTTATGATAGTTTGATTGGGTGT	51	Y+TH+ANFKAYDSLIGC	2
YRVSHKWPWCDVN+LSC	2	0.001		ATGTAGACTCGTATTGTGTGGTTTGAGTATGCGGCGTTGAGTATTGGTTGT	51	Y+TRIVWFEYAALSIGC	2
YRVVISNMAICYCFTSC	2	0.001		ATGTAGAGGAATAATGTGAGTTATTCTGAGAGGAATTAGAGTAAGAATTGT	51	Y+RNNVSYSERN+SKNC	2
YRVVVPVQNVMQSIRNC	2	0.001		ATGTAGAGGAATCAGATGAAGATGCAGAATTTGCGTCCTAGGCTTAATTGT	51	Y+RNQMKMQNLRPRLNC	2
YRWHTERNCEDYDSLTC	2	0.001		ATGTAGAGGACGTATGGGCTGATTACGTCTTATCATCGTGAGACTGGGTGT	51	Y+RTYGLITSYHRETGC	2
YRYCPRDTLKYIDSYYC	2	0.001		ATGTAGAGGATGAGGAAGCCGTGTATGCTTGGGTATATGTTTACTGGGTGT	51	Y+RMRKPCMLGYMFTGC	2
YRYCSKSKTQTHVM+PC	2	0.001		ATGTAGAGGGAGAAGCGGCGGAGTCTGGTTACTCATCTTCCTCCGCGTTGT	51	Y+REKRRSLVTHLPPRC	2
YRYDVRKDNLSMKYMIC	2	0.001		ATGTAGAGTAGGTCGAAGGGGATGTGTGCGCGTACTAATACGACGGGTTGT	51	Y+SRSKGMCARTNTTGC	2
YRYT+VDADEKYGL+YC	2	0.001		ATGTAGAGTCATACGACGTTGCGGTGTAAGCCTGGGGATAATCTGAATTGT	51	Y+SHTTLRCKPGDNLNC	2
YS++MWCKCA++HLQHC	2	0.001		ATGTAGAGTCATCCGATGATTAAGTGGCGGGTGTGTATGTGGATGCTTTGT	51	Y+SHPMIKWRVCMWMLC	2
YSAASSA+YRSNENRTC	2	0.001		ATGTAGAGTTGTACTAGTATTTTGGTGAATGAGATTTTGGCGAATGATTGT	51	Y+SCTSILVNEILANDC	2
YSADKLAYCNKKQADMC	2	0.001		ATGTAGATGCGGAATAAGACGTCGAATACGGGTCGTAAGAGGAGGGATTGT	51	Y+MRNKTSNTGRKRRDC	2
YSAKQNPQRCWYKVNYC	2	0.001		ATGTAGATGGATAGTAATGATTAGATTTCGCCTCATACGTAGTGTTCTTGT	51	Y+MDSND+ISPHT+CSC	2
YSCAPYRITNVERQMSC	2	0.001		ATGTAGATGGCGGCTTAGGTTTAGGCTACGCGGCATATTCTTGATCAGTGT	51	Y+MAA+V+ATRHILDQC	2
YSCKLMDYNSAKNSNHC	2	0.001		ATGTAGATGGTGCTGAGTAAGTATGATGAGAATCGGAGGTTGGAGCTTTGT	51	Y+MVLSKYDENRRLELC	2
YSCVHEMDKHLGEVWHC	2	0.001		ATGTAGATGTGGAATGAGATGATTTATTCGCGGAAGAGTGTTAGGCAGTGT	51	Y+MWNEMIYSRKSVRQC	2
YSD+HCNKTMRL+Q+GC	2	0.001		ATGTAGATTACGAAGACTGGTCATAAGTCGCATTCGAATAAGAATGTGTGT	51	Y+ITKTGHKSHSNKNVC	2
YSDARNMTDK+NSLKMC	2	0.001		ATGTAGATTATTCAGGAGGTGAATCTGCATACTATGCAGACGAGGATGTGT	51	Y+IIQEVNLHTMQTRMC	2
YSDELI+YCEV+RAYC	2	0.001		ATGTAGATTCATGGGCGGTCTACGAGGAGGCATTTTAAGCCTAATAATTGT	51	Y+IHGRSTRRHFKPNNC	2
YSDLNRRKEVAWQSEHC	2	0.001		ATGTAGATTTATTATGAGCAGTGTCTGGTTGATAATTAGATTACGACTTGT	51	Y+IYYEQCLVDN+ITTC	2
YSEENAWPCSRHNTEAC	2	0.001		ATGTAGCAGACGAGTATTTAGATTTATCCTCAGACGAATAAGGATGATTGT	51	Y+QTSI+IYPQTNKDDC	2
YSEESNVSNDNAR+TAC	2	0.001		ATGTAGCAGCGTGATTTTGATATGAAGTGTATGAGTTAGATGAAGATGTGT	51	Y+QRDFDMKCMS+MKMC	2
YSEEYHWNMAISVMWNC	2	0.001		ATGTAGCAGGCTATGTCTCATCGGACGCCGTTGAATGAGAATAAGGAGTGT	51	Y+QAMSHRTPLNENKEC	2
YSEINAENWEPWEKNKC	2	0.001		ATGTAGCATAAGTGTGATTAGAATAAGCTGTGTCAGAATAGTGTTATGTGT	51	Y+HKCD+NKLCQNSVMC	2
YSGD+FMRRTVNMDKFC	2	0.001		ATGTAGCATAGTGGTAGTGAGAGTGTTAGGTAGACGAAGTTTGTGGATTGT	51	Y+HSGSESVR+TKFVDC	2
YSGHKS+PKPSAQSKLC	2	0.001		ATGTAGCATTAGTATAATTAGAATACGATGATGGTTTTGATTACTCATTGT	51	Y+H+YN+NTMMVLITHC	2
YSGIWS+TDKMKKNINC	2	0.001		ATGTAGCATTGGGTGAGGGATAGTGATAGGAAGGAGAATGGTACTAAGTGT	51	Y+HWVRDSDRKENGTKC	2
YSGLNGCTQRRVEWWNC	2	0.001		ATGTAGCCGAATATTCGTCAGACTAGTACGGTGACGTATAGGCCGCATTGT	51	Y+PNIRQTSTVTYRPHC	2
YSGSSKNSLC+FAQSLC	2	0.001		ATGTAGCCGCGGTCTGCTCAGAAGAATCGTGTGATGACGCTGAAGGAGTGT	51	Y+PRSAQKNRVMTLKEC	2
YSHPDEHTGMFRLRRVC	2	0.001		ATGTAGCCTAAGGATGGGCATCATGAGAGGATTGATGTTAATGAGAGGTGT	51	Y+PKDGHHERIDVNERC	2
YSHQLSDRMKDFDERNC	2	0.001		ATGTAGCGGGTGTGTGTTCATGAGAATTATTGGGATATTTATAAGTCGTGT	51	Y+RVCVHENYWDIYKSC	2
YSHYEDFDNKLTRLDDC	2	0.001		ATGTAGCGGTAGCGGCCGAGGGGTAAGCTGATGTAGTTGTTGAGGGCTTGT	51	Y+R+RPRGKLM+LLRAC	2
YSILCPADSKL+MYWVC	2	0.001		ATGTAGCGGTATAGGCCGAAGAATTATACGAGGGTTCGGTTGGAGAGGTGT	51	Y+RYRPKNYTRVRLERC	2
YSINYNIECKLAGSTDC	2	0.001		ATGTAGCTTAATAGTTAGATGACTTTGGGTAATAAGCAGGGTTTGATTTGT	51	Y+LNS+MTLGNKQGLIC	2
YSITNHASHSCKKINSC	2	0.001		ATGTAGCTTAATTAGCCTTAGTTTAGGCATGGTTCGCGTAGGATTAGTTGT	51	Y+LN+P+FRHGSRRISC	2
YSKEMQTYLKSRRNKTC	2	0.001		ATGTAGGAGACTGTGATTGATTAGGCGTATTGGTTGAATATTTAGAGTTGT	51	Y+ETVID+AYWLNI+SC	2
YSKRQLCVINVVKGKVC	2	0.001		ATGTAGGATATTGATTTTACTAAGAGGGTGAAGAGTAGGCAGAATGATTGT	51	Y+DIDFTKRVKSRQNDC	2
YSKRSDIKNLSVV+NSC	2	0.001		ATGTAGGATCCTAGGGGGTCTAGGACGATTGTGTCGAAGAGGGGTGCTTGT	51	Y+DPRGSRTIVSKRGAC	2
YSKRTDNQLLGVKRYTC	2	0.001		ATGTAGGATGTTCATATGTTTCAGCGGTGGTAGCATGAGGGTAAGAGGTGT	51	Y+DVHMFQRW+HEGKRC	2
YSKSSDAN+RNLAHKWC	2	0.001		ATGTAGGCTCGGATGTAGATTAAGGTGAGTGATGTTTTTGTGCAGCCGTGT	51	Y+ARM+IKVSDVFVQPC	2
YSLHDGHAVESPYANEC	2	0.001		ATGTAGGGGCAGATGCGTATGCAGACTAGTCTTGGTTTGAATGGTAGGTGT	51	Y+GQMRMQTSLGLNGRC	2
YSLNRLGKHKFYEW+LC	2	0.001		ATGTAGGGGTTGCATAAGCCGCATAGTAGGCCTTCTACGTGTATGGGTTGT	51	Y+GLHKPHSRPSTCMGC	2
YSLQACDEAINKSNSWC	2	0.001		ATGTAGGTGAAGACGAGGATGACTGATCGTAAGTTTAAGTGTGTTCATTGT	51	Y+VKTRMTDRKFKCVHC	2
YSM+DAADNIGPESWVC	2	0.001		ATGTAGGTTAGTCTGATTGATCTGTAGGGTTGTGATAATAGTTTTAAGTGT	51	Y+VSLIDL+GCDNSFKC	2
YSMRNIMLRVFSLRSHC	2	0.001		ATGTAGTACCATCAGCATCGTTATTGTAGGCATTAGAGGACGATGCATTGT	51	Y+YHQHRYCRH+RTMHC	2
YSMSSWLMTVTNTEKEC	2	0.001		ATGTAGTAGAATAAGTATCAGGTTGTTGCTAAGCTTATGACTATGTTTTGT	51	Y++NKYQVVAKLMTMFC	2
YSMSTSDSLK+DLYDHC	2	0.001		ATGTAGTAGCCTAAGCCGAAGAGGTGTCCTTATTCTAGGAGTGAGGGTTGT	51	Y++PKPKRCPYSRSEGC	2
YSMTSFIMYDKRRVTIC	2	0.001		ATGTAGTAGCGGCGGCATAGGTATAAGGATGGTGAGAGGCGTCAGCTGTGT	51	Y++RRHRYKDGERRQLC	2
YSNCSYDHRWYRARCLC	2	0.001		ATGTAGTATGAGGTGGGTGTTTATATGACGGAGCATCTTAAGTGTGATTGT	51	Y+YEVGVYMTEHLKCDC	2
YSNHKATGD+ASKNRLC	2	0.001		ATGTAGTCGCATCTGCATCAGTGGAAGGGGATTCATTGTACTGATAAGTGT	51	Y+SHLHQWKGIHCTDKC	2
YSNKNHDKRTFTCNTHC	2	0.001		ATGTAGTCGCCGATTTAGACGAAGAAGGATTATTATGCTATTACTCTTTGT	51	Y+SPI+TKKDYYAITLC	2
YSNNLNGWFLYLCNNLC	2	0.001		ATGTAGTCGCTGCGTCGTCTTGAGCATCATAAGTGTCCTCAGCTGAGGTGT	51	Y+SLRRLEHHKCPQLRC	2
YSNQDIFG+HRRKVT+C	2	0.001		ATGTAGTCGGGTGAGAAGCGGAATTGTGATTGTTGTGCTTCTGTTTTGTGT	51	Y+SGEKRNCDCCASVLC	2
YSNRDVRNDNAQ+NVYC	2	0.001		ATGTAGTGGGTGAAGCGGATGTATACTTTTACTAATTCGGATACGACTTGT	51	Y+WVKRMYTFTNSDTTC	2
YSNRVMINTN+RQNNKC	2	0.001		ATGTAGTTGACTATGGATGGGATGGGTACTGCTGGTATTTTGCCGTAGTGT	51	Y+LTMDGMGTAGILP+C	2
YSNVWIELEYQMRGYKC	2	0.001		ATGTAGTTGCTTGAGCGTGTGCGTATGAGGCATTAGAGTGATAGGATGTGT	51	Y+LLERVRMRH+SDRMC	2
YSPLKDISTASDLNTRC	2	0.001		ATGTAGTTGTAGAATGGTCTGAAGCATTTGAATAGGGTGAAGAATTATTGT	51	Y+L+NGLKHLNRVKNYC	2
YSPR+KALKKNPEI+TC	2	0.001		ATGTAGTTTAATGATTTGATTATGAGGCGGGTGGAGAATACTGGTTGTTGT	51	Y+FNDLIMRRVENTGCC	2
YSQ+RRLYWTMKTD+VC	2	0.001		ATGTATAAGAATAGTTATGCTAAGATGCAGTGTACGTCGAATGTGGGTTGT	51	YYKNSYAKMQCTSNVGC	2
YSQEYEQSMR+AMLSRC	2	0.001		ATGTATAAGCCGACGGTGGATCTGTAGTATGCGGAGAGTTTTTATATGTGT	51	YYKPTVDL+YAESFYMC	2
YSQNYITTRHYSNDQTC	2	0.001		ATGTATAATAAGAGGTGTGATCTGACTTTTCAGATGTGTACGCTGCGGTGT	51	YYNKRCDLTFQMCTLRC	2
YSR+LCYINDYSVGLLC	2	0.001		ATGTATAATGAGTTGATTTTTATTCAGTTGTTTTGGGATGCGACGCAGTGT	51	YYNELIFIQLFWDATQC	2
YSRF+QWENLPT+HKSC	2	0.001		ATGTATAATGATCGGTAGTCTAATATTAATGAGTATGGTAGTAGGTGGTGT	51	YYNDR+SNINEYGSRWC	2
YSRKSYNDVRRSMDRFC	2	0.001		ATGTATAATTAGAGTATTCGTTATATTAAGAGTCCTCAGAAGAGGAATTGT	51	YYN+SIRYIKSPQKRNC	2
YSRLSNRWSKKENDWNC	2	0.001		ATGTATACGTAGAGGAATGATCCTCGGCTTAATGATGGGTAGGTTGCGTGT	51	YYT+RNDPRLNDG+VAC	2
YSRNNCFIGILYTNVGC	2	0.001		ATGTATACGTTGAAGAGTCAGATTACTTGGGCTAAGAGGCAGGGGTGGTGT	51	YYTLKSQITWAKRQGWC	2
YSRNVTS+MDWTIVCQC	2	0.001		ATGTATACTTGGTGGGGTAAGAGTAATACTATTAAGTATGGTAATATTTGT	51	YYTWWGKSNTIKYGNIC	2
YSRQSKNEVSLLHRCSC	2	0.001		ATGTATAGGATGAAGTATTGTGGTAATTCTGAGAAGGGGAATGCTCAGTGT	51	YYRMKYCGNSEKGNAQC	2
YSRRISLSTAKTYMPKC	2	0.001		ATGTATAGGGCGAGGTCGTATGCTTTGAAGATTGATGCGAAGACGTGTTGT	51	YYRARSYALKIDAKTCC	2
YSRTDLYEV+HRIQTTC	2	0.001		ATGTATATGCGTTAGAAGTAGCGTATTTTTGATGGTTAGAATAGTTGGTGT	51	YYMR+K+RIFDG+NSWC	2
YSS+YRIRGMLNMHRAC	2	0.001		ATGTATATGGTCGTTCAGATTACTATGGTTAATAATAATCAGGGGACGTGT	51	YYMVVQITMVNNNQGTC	2
YSSD+NVRMIVINMMMC	2	0.001		ATGTATATTAAGAATAAGGGTTAGTAGTTTATGACTTATTAGCCTGTTTGT	51	YYIKNKG++FMTY+PVC	2
YSSFKKTIDYLARDRSC	2	0.001		ATGTATATTAAGGAGTATACTCGGAAGCGGAGGATGCGTAATCCTAATTGT	51	YYIKEYTRKRRMRNPNC	2
YSSFTIRTMSKAD+EQC	2	0.001		ATGTATATTCAGTGTGGTTATAGGTTGCAGAATGTGAGTCGTAATATTTGT	51	YYIQCGYRLQNVSRNIC	2
YSSLNL++QQRRHTHDC	2	0.001		ATGTATCAGAATAGGCATTAGGAGATGTATCTTATTAGTTCGAGTTTGTGT	51	YYQNRH+EMYLISSSLC	2
YSSTNSK+LETNPKARC	2	0.001		ATGTATCAGCGTTGGTGGAATGTGAGGAGTAATAAGAATTATAGGTCGTGT	51	YYQRWWNVRSNKNYRSC	2
YSTEQLTKRT+VDYNDC	2	0.001		ATGTATCATAAGCTGATTGCGGATTATAAGAGTCATGATTGGAAGTCGTGT	51	YYHKLIADYKSHDWKSC	2
YSTERLTSIGNYAFLMC	2	0.001		ATGTATCATGATGGTATTAGGTAGCCGAGGTATGCGAGTTGTCTTGATTGT	51	YYHDGIR+PRYASCLDC	2
YSTEVHHHEVARI+RFC	2	0.001		ATGTATCATTGGATGGTGGCTAATGAGGAGCATGTTACTTATTCGATGTGT	51	YYHWMVANEEHVTYSMC	2
YSTIHDTDSRILKHVMC	2	0.001		ATGTATCCTAATGCGGATTGGTTTACTGTGTGGGCTGATAAGAGGCATTGT	51	YYPNADWFTVWADKRHC	2
YSTKLYVDSHKG+MVVC	2	0.001		ATGTATCCTTTTTGTAAGGTGTATCGTATGAGGGATATGAGGTTTGATTGT	51	YYPFCKVYRMRDMRFDC	2
YSTRSAMLYKSKDNKQC	2	0.001		ATGTATCGGTCGGGGAAGGTTGATATGAAGCTGATGATTATTATTTAGTGT	51	YYRSGKVDMKLMIII+C	2
YSTTANSTRERDNGADC	2	0.001		ATGTATCGTATGGTTTATCTGCCTTCTAGGTATAAGCTGAATGGTGATTGT	51	YYRMVYLPSRYKLNGDC	2
YSTTELH+MRP+AKPSC	2	0.001		ATGTATCTGGTTTGGTAGAAGTGGGCTGATCCGTGTGGTGCGTCTACTTGT	51	YYLVW+KWADPCGASTC	2
YSVDEERNFRFE+KSTC	2	0.001		ATGTATGAGATTCGTGAGAAGGTTGATATTATGGAGATGTATGATACTTGT	51	YYEIREKVDIMEMYDTC	2
YSVIVYAKNVYRTKYAC	2	0.001		ATGTATGAGATTTTGACTGTTTATTAGAAGAGTTGTAATAATATGTGGTGT	51	YYEILTVY+KSCNNMWC	2
YSVKLGIICACSIYGYC	2	0.001		ATGTATGATACTCCGTATAGTCCGCGGCAGTGTCCGTTTCATCCTAATTGT	51	YYDTPYSPRQCPFHPNC	2
YSVP+NLGR+VDQSNDC	2	0.001		ATGTATGATTAGAAGATGGAGGATCATGTTTGTGTGAGGACTAAGAAGTGT	51	YYD+KMEDHVCVRTKKC	2
YSVTTEPDDVRRTICQC	2	0.001		ATGTATGCGATTTCGGCGCTGCTTAAGGCGAAGCATACTAATCCTGTGTGT	51	YYAISALLKAKHTNPVC	2
YSW+RKVHALKEN+ECC	2	0.001		ATGTATGCGCATAGGAATGTTAGTTGGTTGGAGGAGTGGGCGGCTAATTGT	51	YYAHRNVSWLEEWAANC	2
YSY+NG+N+NKNGDFIC	2	0.001		ATGTATGCGGAGGAGACGCCGAATGGTCTTGTTACGTGTGGGGGGTGGTGT	51	YYAEETPNGLVTCGGWC	2
YSYHNEEQGRREQN+MC	2	0.001		ATGTATGCTACTGAGCATCAGGTGGCTTGCGAGAATGCTTCTGCGGAGTGT	51	YYATEHQVACENASAEC	2
YSYRSTTQMRVMRYVSC	2	0.001		ATGTATGCTGAGCGTAAGAAGAGGACTAATAAGAGGAATCGTGAGCATTGT	51	YYAERKKRTNKRNREHC	2
YSYTQSDYDKSGSRYRC	2	0.001		ATGTATGGGAATAAGCGGTATTAGTATAAGACGACGTCTTATGATGCGTGT	51	YYGNKRY+YKTTSYDAC	2
YSYWGHCGMHNHNNWYC	2	0.001		ATGTATGGGCTGTATATGAATTGTGTGAAGAAGTCGCCTATTTATAATTGT	51	YYGLYMNCVKKSPIYNC	2
YT+ESLVNDHLGQHWSC	2	0.001		ATGTATGGTACTTAGTAGCGTGCGACTGAGCTGCCGAAGAATTATCTTTGT	51	YYGT++RATELPKNYLC	2
YT+T+DVKMKTNTWDMC	2	0.001		ATGTATGTGATTAGGTCGAGTAGGAGTCAGTTGGAGACGCGTTATATTTGT	51	YYVIRSSRSQLETRYIC	2
YT+WCNK+FLRWFTSYC	2	0.001		ATGTATGTGCATTCTGTTATTATGACGAATCATCTTCTTATTGTGTATTGT	51	YYVHSVIMTNHLLIVYC	2
YT+YLLQLHDTREQDGC	2	0.001		ATGTATGTGCCTGGGAAGCAGGATACGCGTTATACTCCGTGGCGGAGGTGT	51	YYVPGKQDTRYTPWRRC	2
YTAEMIEIPSNNVKQQC	2	0.001		ATGTATGTGGATGCGGATATTTTGCAGGCGGCTGAGCGGAAGAATGAGTGT	51	YYVDADILQAAERKNEC	2
YTAHYKPLSYLETHCNC	2	0.001		ATGTATGTGTTGATTATTGGGAATAGGATTTTTACGATTATTGGTGGGTGT	51	YYVLIIGNRIFTIIGGC	2
YTANMSNDNCYDKIDVC	2	0.001		ATGTATGTTAGTGGGGATCGTAAGAGTGCTGCTGATAGTCTGCGTATTTGT	51	YYVSGDRKSAADSLRIC	2
YTASYKD+WLDHQASVC	2	0.001		ATGTATGTTTATGTGTATAAGTTTGAGAAGATGAAGATTACTACTCGGTGT	51	YYVYVYKFEKMKITTRC	2
YTCATDKATYSRLRTPC	2	0.001		ATGTATTATAGGAGGTGTAGTGATACGGAGTATTCTGGGAATTTTAGTTGT	51	YYYRRCSDTEYSGNFSC	2
YTCTKLYIPMLRRLKSC	2	0.001		ATGTATTATCAGGTTAAGTGTCTTAAGGCTCTGCAGGATCATATTACTTGT	51	YYYQVKCLKALQDHITC	2
YTDKYENDVANSPKNDC	2	0.001		ATGTATTATGAGACGAGTGTTACGTTGATGTAGACGCAGAATCCGGAGTGT	51	YYYETSVTLM+TQNPEC	2
YTEDTNEAKMKEPLFFC	2	0.001		ATGTATTATGAGATGAGGTGTAATCTGCATGTTACGCTTGAGCTGTGGTGT	51	YYYEMRCNLHVTLELWC	2
YTEI+YEKPRYKALSQC	2	0.001		ATGTATTATGAGGTTAAGCTGGTTTCGGATAGTACGACTAAGGGGCTGTGT	51	YYYEVKLVSDSTTKGLC	2
YTESYDCNWSVSTSM+C	2	0.001		ATGTATTATTAGGCGGAGTATGGGTCTTCTTATACTGATACGCATAAGTGT	51	YYY+AEYGSSYTDTHKC	2
YTETWLMRFVKTHAVDC	2	0.001		ATGTATTATTTTACTATTCGTGTTTGTGAGAAGTATCCGGCTTAGAAGTGT	51	YYYFTIRVCEKYPA+KC	2
YTGHIIMSMQMTKPTFC	2	0.001		ATGTATTCGAGTAATGATTAGAAGTCGTTTGAGATTGGGTAGAGTGTTTGT	51	YYSSND+KSFEIG+SVC	2
YTIRTTT+MNNATEWNC	2	0.001		ATGTATTCGAGTCTGAAGTCTAATCCTTAGAAGCAGTATCGGGATGTGTGT	51	YYSSLKSNP+KQYRDVC	2
YTISGQTS+SLQTRVSC	2	0.001		ATGTATTCGATGCAGAAGAAGTAGGATATTTCGAAGAAGACGGAGAGTTGT	51	YYSMQKK+DISKKTESC	2
YTITQQSEMN+IDQHMC	2	0.001		ATGTATTCTAAGCTGGATATTACTGATACTGGGCATACGAGTAGGAGTTGT	51	YYSKLDITDTGHTSRSC	2
YTITTRSMENTGYNNAC	2	0.001		ATGTATTGGAAGCAGATTGCGCGTCCGACTCATGCGAATGAGCAGACTTGT	51	YYWKQIARPTHANEQTC	2
YTKGEFSHSCEDRVNRC	2	0.001		ATGTATTGGATTGTTTCGGAGACTTAGCTTGCGGTGGAGTAGTAGAAGTGT	51	YYWIVSET+LAVE++KC	2
YTKKPT+LKPREW+KKC	2	0.001		ATGTATTGGCGTAGTGATGTGTGTGAGAATAAGGCTATGGATTTGAATTGT	51	YYWRSDVCENKAMDLNC	2
YTLETRVRTFCQKHTSC	2	0.001		ATGTATTGGCTTGTGCAGTCTTCGTAGTAGAGTAATAAGGAGATGAATTGT	51	YYWLVQSS++SNKEMNC	2
YTMLPSV+ALTNNINKC	2	0.001		ATGTATTGTAGGCAGCATCTTAAGACGCATCGTCTTTTGTTTTTGCGGTGT	51	YYCRQHLKTHRLLFLRC	2
YTMLRM+EVAEAVNDKC	2	0.001		ATGTATTGTATTAATTATAGTCTGGCTAGGAATGGTAGTGGTAATTCTTGT	51	YYCINYSLARNGSGNSC	2
YTMYYYNYMGEWVRWNC	2	0.001		ATGTATTTGAGTATTAGGTATGATGATTGGCATTGGATGAGTTATAGGTGT	51	YYLSIRYDDWHWMSYRC	2
YTNDKCEHVVKTI+SYC	2	0.001		ATGTATTTGATGTATAAGACGACGAGTCATGTGGTTCATCTGATTAGGTGT	51	YYLMYKTTSHVVHLIRC	2
YTNSDHRSLTFTA+TYC	2	0.001		ATGTATTTGTAGGAGGAGAATGATATTATGTATTTTGATATTGGTACTTGT	51	YYL+EENDIMYFDIGTC	2
YTNTTKDQYLWQMFMIC	2	0.001		ATGTATTTTATTGAGAATACTAGTTTGGGTAGGGCTGTGTAGGTTGTTTGT	51	YYFIENTSLGRAV+VVC	2
YTPEIKKPGNLLGKR+C	2	0.001		ATGTCGAAGCGGTCGGATATTAAGAATCTGTCGGTGGTGTAGAATAGTTGT	51	YSKRSDIKNLSVV+NSC	2
YTPRKMVKTPYAQKRIC	2	0.001		ATGTCGACTGAGGTGCATCATCATGAGGTGGCGAGGATTTAGAGGTTTTGT	51	YSTEVHHHEVARI+RFC	2
YTPVLDNNYDFIRNRAC	2	0.001		ATGTCGCATCAGCTTTCGGATAGGATGAAGGATTTTGATGAGAGGAATTGT	51	YSHQLSDRMKDFDERNC	2
YTPYKIK+NVRT+GATC	2	0.001		ATGTCGCATTATGAGGATTTTGATAATAAGCTGACGCGGCTGGATGATTGT	51	YSHYEDFDNKLTRLDDC	2
YTQIMKSKTTRMRMLMC	2	0.001		ATGTCGCGGAGGATTTCGTTGAGTACTGCGAAGACGTATATGCCGAAGTGT	51	YSRRISLSTAKTYMPKC	2
YTQRNTDGMKVSGA+FC	2	0.001		ATGTCGGAGGAGAGTAATGTGAGTAATGATAATGCTCGTTAGACGGCGTGT	51	YSEESNVSNDNAR+TAC	2
YTRASINEQT+MK+AHC	2	0.001		ATGTCGGATCTGAATAGGCGTAAGGAGGTTGCTTGGCAGTCGGAGCATTGT	51	YSDLNRRKEVAWQSEHC	2
YTRGYLL+KYQSHNWNC	2	0.001		ATGTCGTATCATAATGAGGAGCAGGGGAGGCGGGAGCAGAATTAGATGTGT	51	YSYHNEEQGRREQN+MC	2
YTRHENIWITTNVS+NC	2	0.001		ATGTCGTATTGGGGGCATTGTGGTATGCATAATCATAATAATTGGTATTGT	51	YSYWGHCGMHNHNNWYC	2
YTRKDNG+QKNQRLLMC	2	0.001		ATGTCGTCTTTTACTATTAGGACGATGTCTAAGGCTGATTAGGAGCAGTGT	51	YSSFTIRTMSKAD+EQC	2
YTRTNE+KKAPG+LDAC	2	0.001		ATGTCGTGTGCGCCTTATAGGATTACTAATGTTGAGAGGCAGATGAGTTGT	51	YSCAPYRITNVERQMSC	2
YTSAKLCWMSVNNG+IC	2	0.001		ATGTCGTGTGTGCATGAGATGGATAAGCATCTGGGTGAGGTGTGGCATTGT	51	YSCVHEMDKHLGEVWHC	2
YTSD+QR+LNKMHNNLC	2	0.001		ATGTCGTTGCATGATGGTCATGCTGTTGAGAGTCCTTATGCTAATGAGTGT	51	YSLHDGHAVESPYANEC	2
YTSHTDSN+LTDNVTWC	2	0.001		ATGTCTAAGGAGATGCAGACGTATTTGAAGTCGAGGCGGAATAAGACTTGT	51	YSKEMQTYLKSRRNKTC	2
YTTERDHSPHRM+RMPC	2	0.001		ATGTCTAATAATCTTAATGGGTGGTTTCTGTATCTGTGTAATAATCTGTGT	51	YSNNLNGWFLYLCNNLC	2
YTTGPNGTTTEMMHDPC	2	0.001		ATGTCTAATTGTAGTTATGATCATAGGTGGTATCGTGCGAGGTGTCTTTGT	51	YSNCSYDHRWYRARCLC	2
YTTMRAH+AMLMYVYKC	2	0.001		ATGTCTACGAGGAGTGCTATGTTGTATAAGTCTAAGGATAATAAGCAGTGT	51	YSTRSAMLYKSKDNKQC	2
YTTRPKWQSNHTHVTEC	2	0.001		ATGTCTACTATTCATGATACTGATAGTCGGATTTTGAAGCATGTGATGTGT	51	YSTIHDTDSRILKHVMC	2
YTTSS+TNALTNTASIC	2	0.001		ATGTCTACTGAGCAGCTTACTAAGAGGACGTAGGTTGATTATAATGATTGT	51	YSTEQLTKRT+VDYNDC	2
YTTWATRRHMTCEPQAC	2	0.001		ATGTCTAGGAATAATTGTTTTATTGGGATTCTGTATACGAATGTGGGTTGT	51	YSRNNCFIGILYTNVGC	2
YTVACSRTQQPMSKQGC	2	0.001		ATGTCTAGTCTTAATCTGTAGTAGCAGCAGAGGCGGCATACGCATGATTGT	51	YSSLNL++QQRRHTHDC	2
YTVATLTK+PRE+RSYC	2	0.001		ATGTCTATGTAGGATGCTGCGGATAATATTGGTCCTGAGAGTTGGGTGTGT	51	YSM+DAADNIGPESWVC	2
YTVLM+TLRRLLWAFIC	2	0.001		ATGTCTATTAATTATAATATTGAGTGTAAGTTGGCTGGTAGTACTGATTGT	51	YSINYNIECKLAGSTDC	2
YTVRNQKSKTYGMKGWC	2	0.001		ATGTCTATTCTGTGTCCGGCTGATAGTAAGCTGTAGATGTATTGGGTGTGT	51	YSILCPADSKL+MYWVC	2
YTVSDDFKATYC+NYFC	2	0.001		ATGTCTCGGAATGTTACTTCGTAGATGGATTGGACGATTGTTTGTCAGTGT	51	YSRNVTS+MDWTIVCQC	2
YTVVVVPMTYIEKDVVC	2	0.001		ATGTCTCTGCAGGCTTGTGATGAGGCGATTAATAAGTCGAATTCTTGGTGT	51	YSLQACDEAINKSNSWC	2
YTWIGHTVQSHYTSREC	2	0.001		ATGTCTGCGGCTTCGAGTGCGTAGTATAGGTCGAATGAGAATAGGACTTGT	51	YSAASSA+YRSNENRTC	2
YTWWLVKVYEFLFSGEC	2	0.001		ATGTCTGGGGATTAGTTTATGAGGAGGACTGTTAATATGGATAAGTTTTGT	51	YSGD+FMRRTVNMDKFC	2
YTYLVQKRECSFEPEWC	2	0.001		ATGTCTGGTCATAAGAGTTAGCCGAAGCCGAGTGCTCAGAGTAAGCTGTGT	51	YSGHKS+PKPSAQSKLC	2
YTYQMNQDGKHTHGNWC	2	0.001		ATGTCTTAGTAGATGTGGTGTAAGTGTGCGTAGTAGCATCTGCAGCATTGT	51	YS++MWCKCA++HLQHC	2
YTYVYCYTCSGRYAIDC	2	0.001		ATGTGGAAGAAGCGTGGTCTGAATAGGTTGAGTTCGTTTAGGACTTATTGT	51	YWKKRGLNRLSSFRTYC	2
YTYYIWFRKFYYYNALC	2	0.001		ATGTGGAAGACGGATGATTATAAGAATTATAGGTCTACGAGTCTGCGTTGT	51	YWKTDDYKNYRSTSLRC	2
YTYYR+AICWVCNMAAC	2	0.001		ATGTGGAAGTGTACTAATGGTAAGTGTTATGTGTGGTAGAGTCGGGAGTGT	51	YWKCTNGKCYVW+SREC	2
YV+HSPPNGAVNRYTLC	2	0.001		ATGTGGAAGTGTGTGTTTAAGAGTCCGTGGAATTGGTGTATTATTATTTGT	51	YWKCVFKSPWNWCIIIC	2
YV+K+VNFIACVG+IAC	2	0.001		ATGTGGAATTGTACGATGAATCGGCCTGAGACGGAGATTGGGGATAGGTGT	51	YWNCTMNRPETEIGDRC	2
YV+KMYTAN++HKAKSC	2	0.001		ATGTGGAGGTATCAGTCTGGGACTGGTGATATGTTTAAGACTAATTGTTGT	51	YWRYQSGTGDMFKTNCC	2
YV+LI+KHGDTEMNNWC	2	0.001		ATGTGGAGGTATGTGTTGAGGCAGAGGAGGATGATGGAGTATGATAATTGT	51	YWRYVLRQRRMMEYDNC	2
YV+NCNKLARTTTCRCC	2	0.001		ATGTGGAGTCCGTAGGTGAGTAGTCTGTGTCATCAGTGTCCGCGTCTGTGT	51	YWSP+VSSLCHQCPRLC	2
YV+S+HSNGT+IIAKYC	2	0.001		ATGTGGAGTGTTTTGTGGAATAATGTTGGTCATACTATTAGTTGGTTTTGT	51	YWSVLWNNVGHTISWFC	2
YV+VLYMRMGSLHYMKC	2	0.001		ATGTGGATGAAGAGTTCTTAGTGGAAGTGTTTGCAGGAGAATGAGTGTTGT	51	YWMKSS+WKCLQENECC	2
YV+YLMK+AY+KLKD+C	2	0.001		ATGTGGATGGGGTAGATTAATACTATGCATGTTTATTTGTGGAGTGTTTGT	51	YWMG+INTMHVYLWSVC	2
YVCGIVSIKCKNAQPLC	2	0.001		ATGTGGATTAGTACGAGTGGTATTTAGCCGGAGGCGTAGACGATTCAGTGT	51	YWISTSGI+PEA+TIQC	2
YVCMGKIIIA+LIKKFC	2	0.001		ATGTGGATTATGGATTGTGAGAAGCGTGCGTTGCGGGCTATTCATGTTTGT	51	YWIMDCEKRALRAIHVC	2
YVCSST+RTS+MSSVKC	2	0.001		ATGTGGCAGAAGAATGTGAAGCAGTATCGGATGGATGAGTTTCGGCTGTGT	51	YWQKNVKQYRMDEFRLC	2
YVDGNRHKD+ICMYILC	2	0.001		ATGTGGCATTATCATCAGGATCCGAAGCCGATGCAGAAGGTGAAGCTTTGT	51	YWHYHQDPKPMQKVKLC	2
YVDRRNKWGDDSKNLNC	2	0.001		ATGTGGCTTAATAAGATTAATAAGCATAGGGGGGGGAAGAGGCGGCTGTGT	51	YWLNKINKHRGGKRRLC	2
YVDWVILAGKFAASIHC	2	0.001		ATGTGGGATAAGATGCGGTGTTTTAAGGATAAGACTAAGAAGTTGCATTGT	51	YWDKMRCFKDKTKKLHC	2
YVE+SVGKIAKVF+P+C	2	0.001		ATGTGGGATAGTAATGCGTTGTCTGTGGTTTAGATTAAGAAGACTCTGTGT	51	YWDSNALSVV+IKKTLC	2
YVFCYVTWTCSMHSSYC	2	0.001		ATGTGGGCGATGACGAATGTGGATGCTAATAGGGGGAATATGATTAATTGT	51	YWAMTNVDANRGNMINC	2
YVFVETTAKRRDKMNVC	2	0.001		ATGTGGGGGATGCCGAATTATATGAGGAGGGCGATTCCGACGTCTACTTGT	51	YWGMPNYMRRAIPTSTC	2
YVGDFGECLMNSNANYC	2	0.001		ATGTGGGTTGCGATGATTTAGAGGATTGCTAGGCGGTTGAGGTGTTTGTGT	51	YWVAMI+RIARRLRCLC	2
YVGKFVNNWFDLIMPRC	2	0.001		ATGTGGTAGGTGTCGTGGGTTAATAATGCTGAGAGTTGGATTAGGAAGTGT	51	YW+VSWVNNAESWIRKC	2
YVGKRVLKDGNNEFNSC	2	0.001		ATGTGGTATACTTAGGTGAATTCGTAGCTGCCTGGTGGGCATAAGGTTTGT	51	YWYT+VNS+LPGGHKVC	2
YVGPSEEFRVYIN+RFC	2	0.001		ATGTGGTATCCTAAGGTTTAGACTGTGTTGTATTCGATTACTAAGGCGTGT	51	YWYPKV+TVLYSITKAC	2
YVGTTRTIQMLP+YSRC	2	0.001		ATGTGGTATTTTAGTTGGGATAATAGGTGGAGGGTTATTTGTTCTAGGTGT	51	YWYFSWDNRWRVICSRC	2
YVHHVSFCLAMWPTSYC	2	0.001		ATGTGGTCGACGAGGACGAAGAAGTATTCGTAGATTCCGGCGTTGGCTTGT	51	YWSTRTKKYS+IPALAC	2
YVIDVKRTTNACDGRKC	2	0.001		ATGTGGTCGGAGATTGGTGAGCAGTTGAATCAGTGTTAGTTTAGGCATTGT	51	YWSEIGEQLNQC+FRHC	2
YVIHNGCEGHTTHEPTC	2	0.001		ATGTGGTCTAATGATCCGAAGGCGAGGTTTAATCTGGCTGATGTTAATTGT	51	YWSNDPKARFNLADVNC	2
YVKAYC+D+KHCSHHEC	2	0.001		ATGTGGTGTTAGTATGAGAGGATGCGTGATATGCGTAAGTATTGTACTTGT	51	YWC+YERMRDMRKYCTC	2
YVKD+IRIDTLTWNIYC	2	0.001		ATGTGGTTGAGTGTTCCGAATAAGAGTGATCTGAGTTGGCCGGGGAATTGT	51	YWLSVPNKSDLSWPGNC	2
YVKLCRVWF+RWTRRMC	2	0.001		ATGTGGTTGTATAATTGTGTTCGTGGTAAGGTTAATGTGTGGACGGTTTGT	51	YWLYNCVRGKVNVWTVC	2
YVKNRHVFK+SVKNDSC	2	0.001		ATGTGGTTTAAGAATATTTGGAGTATTAATAAGATTAGTAATTGTGGTTGT	51	YWFKNIWSINKISNCGC	2
YVKQCNEIYSMHTFKYC	2	0.001		ATGTGGTTTAATAATAGTGAGCGGATGAAGGATGGTGTTACGGCTTATTGT	51	YWFNNSERMKDGVTAYC	2
YVKRMDVTMLDKCWQQC	2	0.001		ATGTGGTTTGAGCATTTGAGGAATCCTAGGCTGATTTGTAGGCATTTGTGT	51	YWFEHLRNPRLICRHLC	2
YVKSE+SLILSELKYQC	2	0.001		ATGTGTAAGACTGATTATATTATGAAGGCGCGTAAGCGTGCTCGGTCTTGT	51	YCKTDYIMKARKRARSC	2
YVKTNMQMNTYIKIRIC	2	0.001		ATGTGTAAGCGGAATAAGCAGTTTAAGGGTTTTATTCCGGCGTGGCATTGT	51	YCKRNKQFKGFIPAWHC	2
YVKTYDQ+LVKLS+RMC	2	0.001		ATGTGTAAGGAGCCGGATCTGAGGAGGATTAGTATTGCGCGTGATATGTGT	51	YCKEPDLRRISIARDMC	2
YVKWSTKR+KDFTHRYC	2	0.001		ATGTGTAAGTAGTAGCTGAATTATGGGGTTCATAAGCGTTAGCTTAGTTGT	51	YCK++LNYGVHKR+LSC	2
YVL+RYGTLRMNMSTYC	2	0.001		ATGTGTAAGTGTCAGATTAATAGGACGTAGCATCATGATAAGAGTCATTGT	51	YCKCQINRT+HHDKSHC	2
YVLCRRFTKQLLNGKDC	2	0.001		ATGTGTAATAAGACTGATTAGCAGGAGGCGGATACGGTTATTAATGAGTGT	51	YCNKTD+QEADTVINEC	2
YVLRMNNGIMN+AMMLC	2	0.001		ATGTGTAATAATAATATTAGTAATTCTGATAAGCATAATTGTGCGAATTGT	51	YCNNNISNSDKHNCANC	2
YVLTIRIM+SNKLNEIC	2	0.001		ATGTGTAATCTTGTTTTGCCGACGAGTAGGACTGATATTACTAAGCCGTGT	51	YCNLVLPTSRTDITKPC	2
YVLVIYRKVGLSASSQC	2	0.001		ATGTGTAATGCTGTTGGTTATCATAGGCAGCAGGAGCCGTAGACGGCGTGT	51	YCNAVGYHRQQEP+TAC	2
YVLYHLMGSSVTASVKC	2	0.001		ATGTGTAATGGGGTTCATTTTTGGTATAAGCGGGAGGGTTCTAAGTATTGT	51	YCNGVHFWYKREGSKYC	2
YVMLNRKNDDHTKMI+C	2	0.001		ATGTGTAATGGTGTGTTTAATCTTAATATGATTCGTATGAGTTGTAAGTGT	51	YCNGVFNLNMIRMSCKC	2
YVMRTECTWTDRQIGCC	2	0.001		ATGTGTAATTGGTCGTAGCTGACTTCTAATTGTGAGTGGCTTGAGAAGTGT	51	YCNWS+LTSNCEWLEKC	2
YVNAVVPNLTRPSKGSC	2	0.001		ATGTGTAATTGTGAGTTGAAGCTTTATGTGTTTCTGGGTAGGTATAATTGT	51	YCNCELKLYVFLGRYNC	2
YVNCTKTLMHL+INQSC	2	0.001		ATGTGTACGCTGTTGATGAGTCATGGTCCGGGTCTTTAGAAGATTACGTGT	51	YCTLLMSHGPGL+KITC	2
YVPKEKYHQWCKAAWIC	2	0.001		ATGTGTACGGAGTTTTAGATGACTGCGTGTAGGTGTAATATGACTATGTGT	51	YCTEF+MTACRCNMTMC	2
YVQLMDDINLKAIETVC	2	0.001		ATGTGTACGTTTAGGAGTACTCGTTATTGGCTTGAGCAGAATATGAGTTGT	51	YCTFRSTRYWLEQNMSC	2
YVQNLAESTISRTV+LC	2	0.001		ATGTGTACTATTAGTATGAGGTAGGCTGGTTGTGAGCTGAGGCATGCTTGT	51	YCTISMR+AGCELRHAC	2
YVQRNKEGSSRYHERSC	2	0.001		ATGTGTACTCAGAATATTGTGCAGGCGGCGGATACGGCGTAGTCTAGGTGT	51	YCTQNIVQAADTA+SRC	2
YVQSSASVDSSTSEENC	2	0.001		ATGTGTACTCAGCGGCAGCGTTAGTGTAAGAATCAGATTTAGACGATGTGT	51	YCTQRQR+CKNQI+TMC	2
YVQTDGASVAARMSMRC	2	0.001		ATGTGTACTGGTAATGTGCGTCGGCATTCTTCTGCGCTTCCTATTCTTTGT	51	YCTGNVRRHSSALPILC	2
YVRGFDGQMSSQNTELC	2	0.001		ATGTGTACTTCGGAGAATATGAGGTGTTAGCATATTGTGACTCAGTGTTGT	51	YCTSENMRC+HIVTQCC	2
YVRICGFIVYLKLKSRC	2	0.001		ATGTGTACTTGTGAGTAGATTGGTGGTACGAATATGACTGAGTTGCTGTGT	51	YCTCE+IGGTNMTELLC	2
YVRLVRIVGLGFIILRC	2	0.001		ATGTGTAGGTTGTATATTTGGAATTGTGATAATGAGTAGTCTAGGACGTGT	51	YCRLYIWNCDNE+SRTC	2
YVRNRRHDEEDLNSVTC	2	0.001		ATGTGTAGTCAGCAGATGTATTGGTTTTGTTGTTAGGGGTATACGTGTTGT	51	YCSQQMYWFCC+GYTCC	2
YVRTWIPL+HINCGC	2	0.001		ATGTGTAGTGAGAATGATCATCTTATGAGGCGTAAGGATGGTTCTCGGTGT	51	YCSENDHLMRRKDGSRC	2
YVS+RSTS+VKMMYTKC	2	0.001		ATGTGTATGAAGAATGCTATGACTTAGGGTTGTAGTTGTCCTATGTATTGT	51	YCMKNAMT+GCSCPMYC	2
YVSDKPHPLKFAKHNSC	2	0.001		ATGTGTATGCAGAGTAAGGAGTTTCATAAGAAGATTAATCGTAGTTATTGT	51	YCMQSKEFHKKINRSYC	2
YVSEDLMSKASWNGKEC	2	0.001		ATGTGTATGCTTTCGCTTGAGATTATGAAGAAGATGGGGTATATGCAGTGT	51	YCMLSLEIMKKMGYMQC	2
YVSGQDITYMVPQEYGC	2	0.001		ATGTGTATGGGTGTTAGGAAGAATACGAATTCTCCGGAGTGGGATATGTGT	51	YCMGVRKNTNSPEWDMC	2
YVSKWEDCKTRKMAEEC	2	0.001		ATGTGTATTACTAGTCAGTATGATGCGCAGTTGGAGACTAATGTGCTTTGT	51	YCITSQYDAQLETNVLC	2
YVTMMNNSQVSEGTDEC	2	0.001		ATGTGTATTAGTCCGAATAATAAGATGCAGCTTAAGGGGCATTTGCCGTGT	51	YCISPNNKMQLKGHLPC	2
YVTNVCTHNDIVDE+KC	2	0.001		ATGTGTATTCGGAATGGGTTGATTCCGAAGAAGGAGCGTAAGCAGAATTGT	51	YCIRNGLIPKKERKQNC	2
YVTRKFLINGKHLGWMC	2	0.001		ATGTGTATTCTTGGGCAGTCGAGTGTTTGTACTAATCCGAGGTATTTTTGT	51	YCILGQSSVCTNPRYFC	2
YVTY+NCNSKMNLKQVC	2	0.001		ATGTGTATTGTGTTTAGGCAGAGTTATATTAATCTGGTTTGTATTCAGTGT	51	YCIVFRQSYINLVCIQC	2
YVVAESRDVLRYDHVIC	2	0.001		ATGTGTCATACGTAGCCGATTGCTGGTTAGATGATTGGTAATAAGAATTGT	51	YCHT+PIAG+MIGNKNC	2
YVVAHVTRRLSRIYTKC	2	0.001		ATGTGTCATGGGCTTGCGAAGAAGGGTAATGAGCTTTGTAGTTTTCCTTGT	51	YCHGLAKKGNELCSFPC	2
YVVRGTEKM+KEMHTTC	2	0.001		ATGTGTCCGCTGAGGAGGGAGCATACGATGATTGAGATGGCGCGTCGGTGT	51	YCPLRREHTMIEMARRC	2
YVVSDHVTTVTNNSETC	2	0.001		ATGTGTCGGACGAAGAATAATAATAAGAGTTGTGAGAAGTAGATGGCGTGT	51	YCRTKNNNKSCEK+MAC	2
YVVTPCRSTS+TKVYSC	2	0.001		ATGTGTGAGAGTAATGTTGGTTAGAGGCCGTTTAATAGGTATTGTTGTTGT	51	YCESNVG+RPFNRYCCC	2
YVVVGSRELSTLRRDPC	2	0.001		ATGTGTGAGGAGCGTTATCGGATTGATATGAATACTCGGAATGATGTGTGT	51	YCEERYRIDMNTRNDVC	2
YVWEW+LMMKC+KNCIC	2	0.001		ATGTGTGAGGCTGATCGGGCGGATGTGCCTTTGTCTAATGTGATGATGTGT	51	YCEADRADVPLSNVMMC	2
YVWIQNYGSSMATIVPC	2	0.001		ATGTGTGAGGTTATTAATGAGGATCGGGGGCGGCAGTGGTAGAGTCAGTGT	51	YCEVINEDRGRQW+SQC	2
YVWSSL+EQQLTKDGSC	2	0.001		ATGTGTGAGTTTTGTGATGGGTGTTTTTGTGTTAGGGTTGATATGATTTGT	51	YCEFCDGCFCVRVDMIC	2
YVYKTQWWIGTVHGIWC	2	0.001		ATGTGTGATATGATGTGGCTGAGGACGTAGTTTACGAGTAAGAGGAATTGT	51	YCDMMWLRT+FTSKRNC	2
YVYSVFRSFVKRYLNKC	2	0.001		ATGTGTGATGATGCGATTGGGTTTTCTGGGTGTGCTTTTGTTACGGTTTGT	51	YCDDAIGFSGCAFVTVC	2
YW+VSWVNNAESWIRKC	2	0.001		ATGTGTGATTGTAAGAAGAGTGGTAGTAGTAAGGCTTTGACTGAGCATTGT	51	YCDCKKSGSSKALTEHC	2
YWAMTNVDANRGNMINC	2	0.001		ATGTGTGCGGAGTAGCAGACTTCGAAGCGTTGTATTAATTGTTATGAGTGT	51	YCAE+QTSKRCINCYEC	2
YWC+YERMRDMRKYCTC	2	0.001		ATGTGTGGGAAGAATTTGATTATTTATACGCCTTAGACTGGGTATTTGTGT	51	YCGKNLIIYTP+TGYLC	2
YWDKMRCFKDKTKKLHC	2	0.001		ATGTGTGGGGAGCAGCGTCAGTTGAAGGCTAAGTTGTTTGTGCTTTTGTGT	51	YCGEQRQLKAKLFVLLC	2
YWDSNALSVV+IKKTLC	2	0.001		ATGTGTGTGATGAGGAAGAGTGATTCTGATCTTAGGATGCGTGAGAAGTGT	51	YCVMRKSDSDLRMREKC	2
YWFEHLRNPRLICRHLC	2	0.001		ATGTGTTAGAAGAAGGAGTCGATGCGGCGTAGTAGTGCTTATGCTTATTGT	51	YC+KKESMRRSSAYAYC	2
YWFKNIWSINKISNCGC	2	0.001		ATGTGTTATAAGATGTGTGATATTTCGTCTGCTCTTTGGTGGAATCTGTGT	51	YCYKMCDISSALWWNLC	2
YWFNNSERMKDGVTAYC	2	0.001		ATGTGTTATAGTCTGTTGTGGAATATGAGGCGGCAGTAGATTTGTAATTGT	51	YCYSLLWNMRRQ+ICNC	2
YWGMPNYMRRAIPTSTC	2	0.001		ATGTGTTATAGTGATCATACTAGGACTAGGAGTTAGAAGCCTAAGTATTGT	51	YCYSDHTRTRS+KPKYC	2
YWHYHQDPKPMQKVKLC	2	0.001		ATGTGTTATGCTATGTTTTGTACGTGGTTTCATGATGTGAATACTAATTGT	51	YCYAMFCTWFHDVNTNC	2
YWIMDCEKRALRAIHVC	2	0.001		ATGTGTTATTGTAGGAAGCATCCTAGTACTGATATGGATGGTAAGTAGTGT	51	YCYCRKHPSTDMDGK+C	2
YWISTSGI+PEA+TIQC	2	0.001		ATGTGTTCGAGGAAGGAGGCGCGTCAGTGGATTGAGAGGACGAAGTTTTGT	51	YCSRKEARQWIERTKFC	2
YWKCTNGKCYVW+SREC	2	0.001		ATGTGTTGTAGTACGATTAGTGATCTTAATAATTTTAATACGGAGCGGTGT	51	YCCSTISDLNNFNTERC	2
YWKCVFKSPWNWCIIIC	2	0.001		ATGTGTTGTCGGCTGGCGTATAGGTGTTATAGGATTAAGACGAATAATTGT	51	YCCRLAYRCYRIKTNNC	2
YWKKRGLNRLSSFRTYC	2	0.001		ATGTGTTGTTGGCGTGCGAATATGCCTGTTGTTTGTAATTCGTGT	45	YCCWRANMPVVCNSC	2
YWKTDDYKNYRSTSLRC	2	0.001		ATGTGTTTGATGCCTGTTCGTGAGGTGAGTGCTTATCGTCATTGGTATTGT	51	YCLMPVREVSAYRHWYC	2
YWLNKINKHRGGKRRLC	2	0.001		ATGTGTTTGCCGTATGATGAGGAGGAGTGTAATATGCCTGCGACTTATTGT	51	YCLPYDEEECNMPATYC	2
YWLSVPNKSDLSWPGNC	2	0.001		ATGTGTTTGTTGAGTATGGCGAAGACGAATGGTAATTGGCTGATGCATTGT	51	YCLLSMAKTNGNWLMHC	2
YWLYNCVRGKVNVWTVC	2	0.001		ATGTTGAAGAGTAATAGTCGTTGGATTAGGTTTACGGATAGTAAGGAGTGT	51	YLKSNSRWIRFTDSKEC	2
YWMG+INTMHVYLWSVC	2	0.001		ATGTTGAAGGATGAGAGTGATGGTAGGAAGAATAGTAGGTATCTTTGTTGT	51	YLKDESDGRKNSRYLCC	2
YWMKSS+WKCLQENECC	2	0.001		ATGTTGAATAATTGGTATGATAAGGATTCGTTGTATGGTCCGGTGTGTTGT	51	YLNNWYDKDSLYGPVCC	2
YWNCTMNRPETEIGDRC	2	0.001		ATGTTGAATTAGAATGCGGAGAATATGGCGTTGTATTTTCATTCGAATTGT	51	YLN+NAENMALYFHSNC	2
YWQKNVKQYRMDEFRLC	2	0.001		ATGTTGACTTCGGAGTAGAATACTATGGCGGTGCAGCTGAATGAGCTTTGT	51	YLTSE+NTMAVQLNELC	2
YWRYQSGTGDMFKTNCC	2	0.001		ATGTTGAGGACGAATAAGTAGATTCATACTTGGTTGTTGCATGATTATTGT	51	YLRTNK+IHTWLLHDYC	2
YWRYVLRQRRMMEYDNC	2	0.001		ATGTTGAGGAGGCTTTATGTTATTTTGCCGCAGGCGAAGGTTAGGCAGTGT	51	YLRRLYVILPQAKVRQC	2
YWSEIGEQLNQC+FRHC	2	0.001		ATGTTGAGGGAGCTTAATCATGCTTGGAGGTAGCCGTTGTATCAGTAGTGT	51	YLRELNHAWR+PLYQ+C	2
YWSNDPKARFNLADVNC	2	0.001		ATGTTGAGGTAGCATAAGTTGTGTGATAGGACGTTTAAGTAGACTACTTGT	51	YLR+HKLCDRTFK+TTC	2
YWSP+VSSLCHQCPRLC	2	0.001		ATGTTGATGAATACGCAGAGGAAGTGGCGTGTTCTGAGTCCGGAGAATTGT	51	YLMNTQRKWRVLSPENC	2
YWSTRTKKYS+IPALAC	2	0.001		ATGTTGATGATGAGTTATGATTCTGATTCTAATTTTAGTAGGTATAAGTGT	51	YLMMSYDSDSNFSRYKC	2
YWSVLWNNVGHTISWFC	2	0.001		ATGTTGATGTGTATGAGTAATTAGACGATGTATACTAGTGTGACTATGTGT	51	YLMCMSN+TMYTSVTMC	2
YWVAMI+RIARRLRCLC	2	0.001		ATGTTGATTAAGACTTTTCATACCTTGTTTTATATTCATACGCAGCGGTGT	51	YLIKTFHTLFYIHTQRC	2
YWYFSWDNRWRVICSRC	2	0.001		ATGTTGATTACTGCTTAGGCGAGTTGGAATATTATTGAGTAGTAGGGTTGT	51	YLITA+ASWNIIE++GC	2
YWYPKV+TVLYSITKAC	2	0.001		ATGTTGATTATTCGTAAGTAGTAGAATGATAATTATAGGTATCAGATTTGT	51	YLIIRK++NDNYRYQIC	2
YWYT+VNS+LPGGHKVC	2	0.001		ATGTTGATTATTTATCATCAGTATGCTATGCTGAGTTGTAGTGTTTTGTGT	51	YLIIYHQYAMLSCSVLC	2
YYAEETPNGLVTCGGWC	2	0.001		ATGTTGATTGTGTATTAGTTTTGGGCGACGAAGTGTTATTGTTAGCATTGT	51	YLIVY+FWATKCYC+HC	2
YYAERKKRTNKRNREHC	2	0.001		ATGTTGATTGTGTTTAGGAAGAGTCGTGTTTGGTTTTGGCTGAGGAATTGT	51	YLIVFRKSRVWFWLRNC	2
YYAHRNVSWLEEWAANC	2	0.001		ATGTTGCATGAGAAGCGTCATAGGAATAGTATTGATGTGAAGCGGAAGTGT	51	YLHEKRHRNSIDVKRKC	2
YYAISALLKAKHTNPVC	2	0.001		ATGTTGCATGAGAGTAGTGTTAGGAAGCGTAAGTAGAGTGATAAGTCTTGT	51	YLHESSVRKRK+SDKSC	2
YYATEHQVACENASAEC	2	0.001		ATGTTGCATGAGCGTACGTAGACGATGACTTAGTAGCGTATGAGTTTGTGT	51	YLHERT+TMT++RMSLC	2
YYCINYSLARNGSGNSC	2	0.001		ATGTTGCCGATTCAGGCTGCTATGGTTTGTTTGAGGAATTTGGCTCCTTGT	51	YLPIQAAMVCLRNLAPC	2
YYCRQHLKTHRLLFLRC	2	0.001		ATGTTGCGTGGGTGTGTTAGTAGTATTGCGACGCATTGTCGTTATCATTGT	51	YLRGCVSSIATHCRYHC	2
YYD+KMEDHVCVRTKKC	2	0.001		ATGTTGGAGAAGAGGATTTTTTTGAGGGTTGATTAGAATATTAATTGTTGT	51	YLEKRIFLRVD+NINCC	2
YYDTPYSPRQCPFHPNC	2	0.001		ATGTTGGAGTAGAATCATACGATGGTGCTGATTTAGCGGAAGGATACGTGT	51	YLE+NHTMVLI+RKDTC	2
YYEILTVY+KSCNNMWC	2	0.001		ATGTTGGAGTATGAGAAGATTAGGTTTAGTTGTATTAATTGGCTGCTTTGT	51	YLEYEKIRFSCINWLLC	2
YYEIREKVDIMEMYDTC	2	0.001		ATGTTGGATACTAGGAGTTAGGGTAAGTGTTTGAATAAGAATACGACGTGT	51	YLDTRS+GKCLNKNTTC	2
YYFIENTSLGRAV+VVC	2	0.001		ATGTTGGATGGTCCGGTGACGCAGGCTAATATTGCGGATTATATTAATTGT	51	YLDGPVTQANIADYINC	2
YYGLYMNCVKKSPIYNC	2	0.001		ATGTTGGCTCCTAGTGGGCTTAATCTGGGGACTGAGTTGGGGACTCATTGT	51	YLAPSGLNLGTELGTHC	2
YYGNKRY+YKTTSYDAC	2	0.001		ATGTTGGGGCATTCTTATAATTATGTGAAGAGTCGTCAGGCTAAGGATTGT	51	YLGHSYNYVKSRQAKDC	2
YYGT++RATELPKNYLC	2	0.001		ATGTTGTAGGTTTGTTGTAGGTCGAGACCGTGTACTTTGTATTGGGATTGT	51	YL+VCCRSRPCTLYWDC	2
YYHDGIR+PRYASCLDC	2	0.001		ATGTTGTAGTATCAGATTGAGTTTGCGACTAGTACTGGTCATAATGATTGT	51	YL+YQIEFATSTGHNDC	2
YYHKLIADYKSHDWKSC	2	0.001		ATGTTGTATAAGTAGCTGTATAAGTCTATTAGGTAGACTGTGGGTGCGTGT	51	YLYK+LYKSIR+TVGAC	2
YYHWMVANEEHVTYSMC	2	0.001		ATGTTGTATACTCAGTATGAGGTTATTCATTGTACGACGTGTGGGGATTGT	51	YLYTQYEVIHCTTCGDC	2
YYIKEYTRKRRMRNPNC	2	0.001		ATGTTGTCTGCTGGGTGGAAGCAGGTGAATGATATGGTTGCGTTGTAGTGT	51	YLSAGWKQVNDMVAL+C	2
YYIKNKG++FMTY+PVC	2	0.001		ATGTTGTCTGGGAATGTTTGTTAGGGTTGTGTGATGGGGTGTATGTATTGT	51	YLSGNVC+GCVMGCMYC	2
YYIQCGYRLQNVSRNIC	2	0.001		ATGTTGTGGTTGTTTATTGGTAATATGACGCTGAAGATTAATCGTAATTGT	51	YLWLFIGNMTLKINRNC	2
YYKNSYAKMQCTSNVGC	2	0.001		ATGTTGTGTACTCTTGAGCATAGTAATCAGGGGCTTAATCATGATCATTGT	51	YLCTLEHSNQGLNHDHC	2
YYKPTVDL+YAESFYMC	2	0.001		ATGTTGTTGATTCGGCTGGAGACGACGGATGGTGTTGCTTCTGATAAGTGT	51	YLLIRLETTDGVASDKC	2
YYL+EENDIMYFDIGTC	2	0.001		ATGTTGTTGGATACTAGGTAGCATAGTAGGCTTCAGGAGGCTGCGAATTGT	51	YLLDTR+HSRLQEAANC	2
YYLMYKTTSHVVHLIRC	2	0.001		ATGTTGTTGTGTGATTCTATTTATTTGAAGAATACTTTGGTGAATGAGTGT	51	YLLCDSIYLKNTLVNEC	2
YYLSIRYDDWHWMSYRC	2	0.001		ATGTTGTTTGTTTATAAGAGTACTGTGAGGAATATTATTGCTTATTATTGT	51	YLFVYKSTVRNIIAYYC	2
YYLVW+KWADPCGASTC	2	0.001		ATGTTGTTTTTGAAGATTCCGGTGTTTTATTTGTTGCGGCGGATTGAGTGT	51	YLFLKIPVFYLLRRIEC	2
YYMR+K+RIFDG+NSWC	2	0.001		ATGTTTAAGATGTCGTATAGGGGGCAGTATCAGGTTTAGGTTGTGTGTTGT	51	YFKMSYRGQYQV+VVCC	2
YYMVVQITMVNNNQGTC	2	0.001		ATGTTTAATACGGGTAGGAATATTAATAGTGTGTGGAGGAATTAGGTGTGT	51	YFNTGRNINSVWRN+VC	2
YYN+SIRYIKSPQKRNC	2	0.001		ATGTTTAATATGCTGCTTAAGTAGCCGCAGTGTACTAAGGCGCTTGATTGT	51	YFNMLLK+PQCTKALDC	2
YYNDR+SNINEYGSRWC	2	0.001		ATGTTTAATATGTGTGTGCTGGTTAAGGGGAATTCGATTTTGTCTCGTTGT	51	YFNMCVLVKGNSILSRC	2
YYNELIFIQLFWDATQC	2	0.001		ATGTTTAATCAGCGGCCGACTGATACTCCTAAGACGAGTATTATGCCTTGT	51	YFNQRPTDTPKTSIMPC	2
YYNKRCDLTFQMCTLRC	2	0.001		ATGTTTACTAGGTATTCTGCTTAGAATAGTAAGTCTGGGTGGCAGTGT	48	YFTRYSA+NSKSGWQC	2
YYPFCKVYRMRDMRFDC	2	0.001		ATGTTTACTTTGAAGATGAAGAAGTATAATAAGTAGAGTTTTGATTGTTGT	51	YFTLKMKKYNK+SFDCC	2
YYPNADWFTVWADKRHC	2	0.001		ATGTTTAGGAATTTGTATACGCTGAAGCATACGACTGCGAGGAATACGTGT	51	YFRNLYTLKHTTARNTC	2
YYQNRH+EMYLISSSLC	2	0.001		ATGTTTAGGAGTACTATTTGTGAGAGTACTGAGGTGAATTAGATTAATTGT	51	YFRSTICESTEVN+INC	2
YYQRWWNVRSNKNYRSC	2	0.001		ATGTTTAGGTATGATGGGACTTTTGAGAATACGAAGCATTGGACTGCGTGT	51	YFRYDGTFENTKHWTAC	2
YYRARSYALKIDAKTCC	2	0.001		ATGTTTAGGTTTAGTAAGCAGAGGTAGCGGACGATTGGTGATGATGTGTGT	51	YFRFSKQR+RTIGDDVC	2
YYRMKYCGNSEKGNAQC	2	0.001		ATGTTTAGTAAGGTGATGAGTCATCATAATAATACGCATAAGCCGCTGTGT	51	YFSKVMSHHNNTHKPLC	2
YYRMVYLPSRYKLNGDC	2	0.001		ATGTTTAGTACGAGGTGGAGGTAGGTTATGTGTATTTTGATGTCGTTGTGT	51	YFSTRWR+VMCILMSLC	2
YYRSGKVDMKLMIII+C	2	0.001		ATGTTTATGAAGCAGTAGAGGCCGTTGTTGTGTCATTCGCAGACGTTGTGT	51	YFMKQ+RPLLCHSQTLC	2
YYSKLDITDTGHTSRSC	2	0.001		ATGTTTATGCGTAGGAAGCCGTGGTGGATTTTGCGGGTTTAGCCGAGGTGT	51	YFMRRKPWWILRV+PRC	2
YYSMQKK+DISKKTESC	2	0.001		ATGTTTATGTGGAAGTATAAGCTTATGATTGCGATTGCGCGTTGGACGTGT	51	YFMWKYKLMIAIARWTC	2
YYSSLKSNP+KQYRDVC	2	0.001		ATGTTTATGTGGAATAGTAGGAGGGTTACGAGGTGGAAGAGGAATCATTGT	51	YFMWNSRRVTRWKRNHC	2
YYSSND+KSFEIG+SVC	2	0.001		ATGTTTATTCAGACGGATCTGCGTGAGATTATTGAGTGGGTGTCGGCTTGT	51	YFIQTDLREIIEWVSAC	2
YYT+RNDPRLNDG+VAC	2	0.001		ATGTTTATTGGTATGAAGAGTAGTGCTTGGTATTTTTATGTGATTAATTGT	51	YFIGMKSSAWYFYVINC	2
YYTLKSQITWAKRQGWC	2	0.001		ATGTTTCCGGGTGAGAAGAATCTTTCGACGTATACGTTTTCTAGTTATTGT	51	YFPGEKNLSTYTFSSYC	2
YYTWWGKSNTIKYGNIC	2	0.001		ATGTTTCGGATTATTACGTAGCGTATGGATAGTGCGTATATTATGTGGTGT	51	YFRIIT+RMDSAYIMWC	2
YYVDADILQAAERKNEC	2	0.001		ATGTTTCGGCGTACTATTATTACTCAGCAGATTGGTATTTCTAAGAGTTGT	51	YFRRTIITQQIGISKSC	2
YYVHSVIMTNHLLIVYC	2	0.001		ATGTTTCGTAATACTTGGAAGTCTAAGACGTAGGAGTATATTACGCATTGT	51	YFRNTWKSKT+EYITHC	2
YYVIRSSRSQLETRYIC	2	0.001		ATGTTTCGTATGAAGTAGGCGAAGGAGTATGGGATGAGTCCGAATAATTGT	51	YFRMK+AKEYGMSPNNC	2
YYVLIIGNRIFTIIGGC	2	0.001		ATGTTTCTGGGTGAGAATGGGAATATTTCGGTTGGTGGTAGGTATAGTTGT	51	YFLGENGNISVGGRYSC	2
YYVPGKQDTRYTPWRRC	2	0.001		ATGTTTGAGCGGGCGAGTATGTCGAAGGGGACGCAGCAGCGTAGGACGTGT	51	YFERASMSKGTQQRRTC	2
YYVSGDRKSAADSLRIC	2	0.001		ATGTTTGATAGGAATAATAATAGTATTTCGAATAAGTTGCCGACGACGTGT	51	YFDRNNNSISNKLPTTC	2
YYVYVYKFEKMKITTRC	2	0.001		ATGTTTGATCTTTGGTTGTCTGAGGAGATTAGTAATGAGTATAGGGACTGT	51	YFDLWLSEEISNEYRDC	2
YYWIVSET+LAVE++KC	2	0.001		ATGTTTGGGAATGCGACTAATAATATGACGGTTTATAATAGGCAGCATTGT	51	YFGNATNNMTVYNRQHC	2
YYWKQIARPTHANEQTC	2	0.001		ATGTTTGTGGATAGGGCGCTTGAGATTACTTATACTCCGGGGTAGCCTTGT	51	YFVDRALEITYTPG+PC	2
YYWLVQSS++SNKEMNC	2	0.001		ATGTTTGTGGTGCCGCTGGCGAGGATTTTTATTAATGAGATGATTATGTGT	51	YFVVPLARIFINEMIMC	2
YYWRSDVCENKAMDLNC	2	0.001		ATGTTTGTGTTGATGAGTTGGGTGTGGTCTGCTGTGAATTGTAAGAGGTGT	51	YFVLMSWVWSAVNCKRC	2
YYY+AEYGSSYTDTHKC	2	0.001		ATGTTTGTTTTTGAGATGGATGAGTAGCATGGGAGGCCGTTGACTAAGTGT	51	YFVFEMDE+HGRPLTKC	2
YYYEMRCNLHVTLELWC	2	0.001		ATGTTTTAGAGGAATACTCAGCATAAGCTGCAGGATATTGCGACTAAGTGT	51	YF+RNTQHKLQDIATKC	2
YYYETSVTLM+TQNPEC	2	0.001		ATGTTTTATAGGATTTTTGTGAATAAGTATACGTATACGATGTTGGTTTGT	51	YFYRIFVNKYTYTMLVC	2
YYYEVKLVSDSTTKGLC	2	0.001		ATGTTTTATGATACTAAGATGTTGGCTTGTCAGCGTTGTAAGGCTTATTGT	51	YFYDTKMLACQRCKAYC	2
YYYFTIRVCEKYPA+KC	2	0.001		ATGTTTTCGAATTATTTTGCTGGGGTGTCGTGGTAGATGGAGTAGGCGTGT	51	YFSNYFAGVSW+ME+AC	2
YYYQVKCLKALQDHITC	2	0.001		ATGTTTTGT	9	YFC	2
YYYRRCSDTEYSGNFSC	2	0.001		AAGAATAATGATATTCGGTTTGCTGGGTTGCAGGCGAAGCATACTATGTGT	51	KNNDIRFAGLQAKHTMC	1
I+IWFMCMKNSKLKKDC	1	0.001		AAGACGAGTTATGGTGGGCTTTAGCTTACTAGGAATATGCGGATTGCTTGT	51	KTSYGGL+LTRNMRIAC	1
I+PRKLRFIPGTNGGYC	1	0.001		AAGAGTAAGGATATGCTGAATGGTGTTTTGCATCCTGTGATGTTTAAGTGT	51	KSKDMLNGVLHPVMFKC	1
I+YNRKFRRMHTL+YTC	1	0.001		AAGAGTGCTGCTAGGAATTTTCATAGGTGTAAGCTGCTTAATAAGGTGTGT	51	KSAARNFHRCKLLNKVC	1
IACSTSCNVVCAQGTKC	1	0.001		AAGATTGATGATGAGCAGGAGAGTTGTTTGTCGTCGAAGACGTTTAAGTGT	51	KIDDEQESCLSSKTFKC	1
IAGCQGDVDGKYKTELC	1	0.001		AAGGAGAATGTGGATGCTAGTGTTAAGCTGTCGATGACTGAGGGGTGGTGT	51	KENVDASVKLSMTEGWC	1
IAMNTKNRPSYSYS+SC	1	0.001		AAGGATAAGAAGGATTAGATTGCTAATAAGTTGTCGGTGAATTGTACGTGT	51	KDKKD+IANKLSVNCTC	1
IAPT+PYSDV+VVVQYC	1	0.001		AAGGATATGCAGTGTTGTATTCGGAGTGATTTTAGTTATTAGATGAGGTGT	51	KDMQCCIRSDFSY+MRC	1
IAQLRPLYLVQMD+SLC	1	0.001		AAGGCTAGTACTGATGAGATTATTTGTTGGAAGGATGGGAGTATTGGTTGT	51	KASTDEIICWKDGSIGC	1
IAQMMMWLMTGIPYRDC	1	0.001		AAGGGTGGGGATACGGGTTTGGATTGTAATGGGTATTTGTTTAAGATTTGT	51	KGGDTGLDCNGYLFKIC	1
ICCFLNNLNGKQSCCRC	1	0.001		AAGTAGGATGTGTATTCTACGCAGTCGGATATTTTTGATCGTCTTGATTGT	51	K+DVYSTQSDIFDRLDC	1
ICRKTTVHALSL+VVAC	1	0.001		AAGTATACTATGGCTACGATTAAGCTGATGCGGACGAAGGAGAAGTTTTGT	51	KYTMATIKLMRTKEKFC	1
ICRYLACKRCD+YVTSC	1	0.001		ACAATGGTGAAGACTTATTCGGCGATGGTTAAGCATGGTAGGCATACTTGT	51	TMVKTYSAMVKHGRHTC	1
ICSEHTDLFRARMINRC	1	0.001		ACGAAGAAGATGAATCAGAATAAGTTGTATAAGACGTGGTATAAGTAGTGT	51	TKKMNQNKLYKTWYK+C	1
ICWQLITTERVRTHWKC	1	0.001		ACGAAGAAGCCTAAGACGGTGTTGTAGAGTGTGGCTGTGCTGTAGGCTTGT	51	TKKPKTVL+SVAVL+AC	1
IDDKTVTDQQTARQMTC	1	0.001		ACGAAGAATTATAATAGGTATAAGAGTATTAGGGGGATTCCTTGTAATTGT	51	TKNYNRYKSIRGIPCNC	1
IDIGVLSSVLS+SE+VC	1	0.001		ACGAAGAGGAATACGATTAAGTCGATGTGGCCTAGTGAGCTTACGATGTGT	51	TKRNTIKSMWPSELTMC	1
IDTFDLKCAFRALQTNC	1	0.001		ACGAAGAGGAATTATCTGCTTCGGCTGCTGATGATTATGCAGAGGCGTTGT	51	TKRNYLLRLLMIMQRRC	1
IDTIRANMNKIRKMNNC	1	0.001		ACGAAGAGTATGCCGTTTACGAATAATATTTTGTCGTTGGATATGAATTGT	51	TKSMPFTNNILSLDMNC	1
IEGDNAK+VTQRGRK+C	1	0.001		ACGAAGAGTCTGGGTCTTAATAGGAGGATTGATGTGAGTATTAGGACGTGT	51	TKSLGLNRRIDVSIRTC	1
IENETNRTNMTEHRKAC	1	0.001		ACGAAGATGAATAATGAGGATTAGAGTAAGAGTAATACTGCTAATTTTTGT	51	TKMNNED+SKSNTANFC	1
IFGSRVALTNIDEEQCC	1	0.001		ACGAAGATTAAGCCGCGGACGTATAGTGGTATGCATACTTAGCGTTTTTGT	51	TKIKPRTYSGMHT+RFC	1
IFKE+IISCKVITAGMC	1	0.001		ACGAAGATTTGGGTTCTTCCGAAGAATGATGCTTGTAATTTTTGGAAGTGT	51	TKIWVLPKNDACNFWKC	1
IFKK+SNVRSNLLVLYC	1	0.001		ACGAAGCAGGAGTAGAAGATTTTGGGGTGTGTTATTCCTGAGCTGTGTTGT	51	TKQE+KILGCVIPELCC	1
IFLRMSRSD+AKWDGHC	1	0.001		ACGAAGCCTAATCCGAGTGCGATTGGGTGTAATGCGGAGACTTCTAGTTGT	51	TKPNPSAIGCNAETSSC	1
IFNKDMDHVTQSETSEC	1	0.001		ACGAAGGAGAATATGTCTCGGCCGGAGAAGATTGATATGTATACTAGTTGT	51	TKENMSRPEKIDMYTSC	1
IFRSRLIFFFRLCTYYC	1	0.001		ACGAAGGTTAAGCGTGATATGGAGAGTGGGAATGTGAATGTTACTCATTGT	51	TKVKRDMESGNVNVTHC	1
IFSTVQNEKKAK+DSSC	1	0.001		ACGAAGGTTAAGTCGACGTCTGCTGGTCCGAGTAATTGGCGGTTTTCGTGT	51	TKVKSTSAGPSNWRFSC	1
IFWTMEMDPWYVKSMIC	1	0.001		ACGAAGTAGTCGACGAGTGTGAGGGCTTATGATAATTAGGCTTAGAATTGT	51	TK+STSVRAYDN+A+NC	1
IGDDHMFNECQSNESAC	1	0.001		ACGAAGTGTACTAGGCCGAAGTTGACTAAGATTCCTACGTATAAGGTTTGT	51	TKCTRPKLTKIPTYKVC	1
IGPRIFTFWNI+STEQC	1	0.001		ACGAATAAGATGCCTAATACGTATCGGAAGTGTGTTGCTAAGGCTCCGTGT	51	TNKMPNTYRKCVAKAPC	1
IGRKSNVVMC	1	0.001		ACGAATAAGTGTCATCGGATTCAGACGGATGAGGGGCTGTCTGGGACTTGT	51	TNKCHRIQTDEGLSGTC	1
IGSAMVSVG+AVKNTRC	1	0.001		ACGAATAATTGTTTTGGGGTGCATTTGGATAACGTGGTGCCTAAGACTTGT	51	TNNCFGVHLDNVVPKTC	1
IGT+KEIKNYVKSDGNC	1	0.001		ACGAATAGGAATATTAGGAATGATGGGTGTCGGTATGTGTATATTACTTGT	51	TNRNIRNDGCRYVYITC	1
IHED+HVVLVHNEDCKC	1	0.001		ACGAATAGGTCTTCTAAGATTCATTCTCTGGATCATAATCTTTGTACGTGT	51	TNRSSKIHSLDHNLCTC	1
IHIKSTIFHGKEM+SIC	1	0.001		ACGAATATGAAGGATGTTAGGTATAGTATGACTATTGCGGCGTAGCCGTGT	51	TNMKDVRYSMTIAA+PC	1
IHKYCQWYSRAKVEYPC	1	0.001		ACGAATATGGATATTTCGCATGCTAAGCTGATGTGTAATGGGACGTATTGT	51	TNMDISHAKLMCNGTYC	1
IHNTEPQH+PMTYEEQC	1	0.001		ACGAATATTCCGATGTCTAGGTCTTTGTGGCCTATGGTGAAGAGGAGTTGT	51	TNIPMSRSLWPMVKRSC	1
IHRIYLKGVSAVNTKSC	1	0.001		ACGAATCATATGGATAATCCTAATACGAGTCCGCTGTCTCTGCGGAATTGT	51	TNHMDNPNTSPLSLRNC	1
IHRQHHLTGSYGMSKTC	1	0.001		ACGAATCCGGAGAAGAAGTAGAGGACGAATCAGACGAAGGTTGCGAGTTGT	51	TNPEKK+RTNQTKVASC	1
IHYRKVLRNAARRIWSC	1	0.001		ACGAATCCTGATAGGTATGCTATTGAGCGGGAGCTTTAGCAGGTGACTTGT	51	TNPDRYAIEREL+QVTC	1
IICTKMYSSRHYVRLDC	1	0.001		ACGAATCGTTGGTCTTTTGCTGCTACGAGGCGTGCGATGGAGGCGCAGTGT	51	TNRWSFAATRRAMEAQC	1
IIEKCYTVVPGSMKSAC	1	0.001		ACGAATGATCCTCGTGATAAGGAGATGAGGGTTATGTTGAGTAGGAAGTGT	51	TNDPRDKEMRVMLSRKC	1
IIFDWGNNGIANDVRIC	1	0.001		ACGAATGCTCGTTATGATAGGAAGATGAGGCATCTTAGTGCTTCTAATTGT	51	TNARYDRKMRHLSASNC	1
IIMRLAPRVRLNGSQTC	1	0.001		ACGAATGGTAAGAGTTGTTGGAATACTAGTTGGCGGGTTAAGTCTAGGTGT	51	TNGKSCWNTSWRVKSRC	1
IITDNDNWSVRTIVLSC	1	0.001		ACGAATGGTAGTATTGAGGTGGAGAATCAGTAGAAGGGTTAGACTATTTGT	51	TNGSIEVENQ+KG+TIC	1
IK*ASSAGEDVSNTTC	1	0.001		ACGAATGTGCGTTGTAATCAGGAGCTTAGGCTGTTGCAGACTACGAATTGT	51	TNVRCNQELRLLQTTNC	1
IKDRCNKV+YDKTVTGC	1	0.001		ACGAATGTTGTGGATGCGTGTTAGCAGAATGCGTATAGTAAGAGTCGTTGT	51	TNVVDAC+QNAYSKSRC	1
IKGPWNR+NVYPCHEDC	1	0.001		ACGAATTATATTCATAGGAGGAGGGATACGCTTTTGGCTTTTAATCATTGT	51	TNYIHRRRDTLLAFNHC	1
IKNYPWARSSWAKEECC	1	0.001		ACGAATTCGCAGGATACGTAGATTACGCCGTCGCTGTATCCTATGTCTTGT	51	TNSQDT+ITPSLYPMSC	1
IKPCKEMLNILHNCRTC	1	0.001		ACGAATTGGCTGGCTGATCAGAAGCATGGTCCTGCGAGGAAGAAGTGGTGT	51	TNWLADQKHGPARKKWC	1
IKPRKIVST+LNKRWSC	1	0.001		ACGAATTGGTTTTGGATGAGGGCGTATTGTCTGCGTTGGATTATTGATTGT	51	TNWFWMRAYCLRWIIDC	1
IKQCVMEGDANEAKNRC	1	0.001		ACGAATTTTGTGCATGTGGGTACGTCGGTTTGTATGCAGCGGAAGCATTGT	51	TNFVHVGTSVCMQRKHC	1
IKSKTSIARVD+YAVNC	1	0.001		ACGACGAATAGTATGTCTCTTTATAAGCAGGTTGATTGGGATTCTAATTGT	51	TTNSMSLYKQVDWDSNC	1
IKTDDKN+PNINETLRC	1	0.001		ACGACGAATATGAGTATTAGGGGTGGTTGTGATGATAATAAGTATGATTGT	51	TTNMSIRGGCDDNKYDC	1
IL+AVEDM+MPNDATPC	1	0.001		ACGACGACTTCTACGTAGGGTAATGGTTGGATTTATCCTCCGCGGAATTGT	51	TTTST+GNGWIYPPRNC	1
ILEREEMYGCENTDRLC	1	0.001		ACGACGAGGTATGCGGTTAAGAATGTTGGGAAGAATCTTTAGCTTGCGTGT	51	TTRYAVKNVGKNL+LAC	1
ILGIYMHSKGKKKNLTC	1	0.001		ACGACGGCGGTTGAGTCTAGTTGTAAGGATAAGCATATGTAGGCTATTTGT	51	TTAVESSCKDKHM+AIC	1
ILKERKSDIRKVTIMFC	1	0.001		ACGACGGTTAGTCGTGAGGGTATGTATACGAAGCGGAATCGTCTGCGTTGT	51	TTVSREGMYTKRNRLRC	1
ILKETTSEPLVVQLALC	1	0.001		ACGACGGTTGCTTTGAAGACTTGTTGGCATTAGTTTAGGGCGGCTGCGTGT	51	TTVALKTCWH+FRAAAC	1
ILKLIQMFKGLYVSMYC	1	0.001		ACGACTAAGAATATGAGGTGTGGTAGTGTGCGTAGTACTGCGACTTCGTGT	51	TTKNMRCGSVRSTATSC	1
ILL+LSIRLTEKVGLDC	1	0.001		ACGACTAAGGATACGTAGATTGAGGATGCTATTGATGATAATGGTTCTTGT	51	TTKDT+IEDAIDDNGSC	1
ILNNSNMYRYYEV+KNC	1	0.001		ACGACTATTACTGATTAGAGTGATGAGTCGCCGCCGAAGCATACTCTGTGT	51	TTITD+SDESPPKHTLC	1
ILPRWDAKEK+EYLEKC	1	0.001		ACGACTATTATGTAGTGGTATAGTCATATGAAGTTTGCTACTGTTTAGTGT	51	TTIM+WYSHMKFATV+C	1
ILTNNKPMSDTKQVSTC	1	0.001		ACGACTTGGGTGCATCCGCCGCGGGGTGGTCTGAAGTATACTAGGAAGTGT	51	TTWVHPPRGGLKYTRKC	1
ILWSTNTNISLLSKSKC	1	0.001		ACGAGGAAGGCGATTTAGCTGGATGTGTATCCGTAGTGTATTATGAAGTGT	51	TRKAI+LDVYP+CIMKC	1
ILYKNTYDKMKWKSKVC	1	0.001		ACGAGGACTGCGAAGCTTTATGATAGGCATCAGTTGGAGGGGCCTCCTTGT	51	TRTAKLYDRHQLEGPPC	1
IMHSNMTSYGPK+Q+AC	1	0.001		ACGAGGAGTACTATGATGAGTATTTAGCATGCGCATACGCGGGAGTATTGT	51	TRSTMMSI+HAHTREYC	1
IMREAWKVMV+R+VGHC	1	0.001		ACGAGGAGTCATGGTAATGTTCGTAAGCATATGTAGGCTCTTGTGGATTGT	51	TRSHGNVRKHM+ALVDC	1
INCYAADVRNDKTWVCC	1	0.001		ACGAGGATGTCTGTTGATCTTACTAATGGGAAGGTTTAGATGCAGGCTTGT	51	TRMSVDLTNGKV+MQAC	1
INGPNDMTNLS+STHVC	1	0.001		ACGAGGATGTGTCGGCGTACTAAGCATCGTTCGCGTAAGTGTTGTAATTGT	51	TRMCRRTKHRSRKCCNC	1
INISYSINRRTLKKKMC	1	0.001		ACGAGGATTAATAGGAGTGATATTAATAAGATGGAGGGTTTGAGGCAGTGT	51	TRINRSDINKMEGLRQC	1
INMPEN+TDGVRKQRDC	1	0.001		ACGAGGGAGCAGAAGTTTCCGACTAATAAGCCGATTCGTGTGTTGAATTGT	51	TREQKFPTNKPIRVLNC	1
INNGTDAANLHEMLAVC	1	0.001		ACGAGGGGGGCTCATTGTCGGAGTAAGACGAGTAGTAATAAGCCTAGGTGT	51	TRGAHCRSKTSSNKPRC	1
INRYGISYINVRMMFIC	1	0.001		ACGAGGTAGAAGACTATGATGACTTGTCTGCAGACGTAGAGTAAGATGTGT	51	TR+KTMMTCLQT+SKMC	1
INSMGNSMRQP+MYMGC	1	0.001		ACGAGTAAGATGAGTGGTCGGCATAAGATTAATGCGGGGACTTCGACGTGT	51	TSKMSGRHKINAGTSTC	1
INSRRTFNPTKREHTQC	1	0.001		ACGAGTAAGTGTGTGAATGTGACTGATCTGGTGAATGTGTGTTGT	45	TSKCVNVTDLVNVCC	1
INSTPS+TLSTYGTTSC	1	0.001		ACGAGTAATCATAGGGGGGGGCAGTATACTATTACGGGTATGAAGCAGTGT	51	TSNHRGGQYTITGMKQC	1
INTNDLIKYLVIHTQVC	1	0.001		ACGAGTAATGGGCCGGGTGCGTCTGAGATGTATACTAAGTAGAGTAATTGT	51	TSNGPGASEMYTK+SNC	1
IPESAIDPRTVVGIN+C	1	0.001		ACGAGTAATTAGAGGTTTATGCTTTATTCGGCTTGGGTGCAGATTATTTGT	51	TSN+RFMLYSAWVQIIC	1
IPIPGRQKHQ+MTRLAC	1	0.001		ACGAGTACTATTCGTCAGAAGTAGAATTGGATGGTGAAGAGGAAGGCTTGT	51	TSTIRQK+NWMVKRKAC	1
IPMIPFDTFINMFVNGC	1	0.001		ACGAGTCCTGTTACGAATATGCGTCGGAGTGGGCAGGTTGAGCATTTGTGT	51	TSPVTNMRRSGQVEHLC	1
IPRTIKTIYAWTMTATC	1	0.001		ACGAGTGAGAGGCCGCGTAAGAAGAGGTTGATGACTACGCGTTGTCCTTGT	51	TSERPRKKRLMTTRCPC	1
IQGLTGPVLAEPMMDAC	1	0.001		ACGAGTGAGATTGAGTAGAAGCTTGGGGCTAAGCAGTTTTGTGAGATGTGT	51	TSEIE+KLGAKQFCEMC	1
IQSEKNT+LKKRR+VNC	1	0.001		ACGAGTGATTATAGGATTATGAATTAGTCTATGGAGAGGAATATTCTTTGT	51	TSDYRIMN+SMERNILC	1
IQTGNAQSWFLKFNSCC	1	0.001		ACGATGAATGATATGGTGTTGAATTTGTATTAGATGGAGCGTGAGATGTGT	51	TMNDMVLNLY+MEREMC	1
IR+MGT+L+S+SKNVKC	1	0.001		ACGATGCTTCATGGGAAGATTGCTGGGAATGCTTAGATTGGGCGTTGGTGT	51	TMLHGKIAGNA+IGRWC	1
IRCRANLRLTLSVQSLC	1	0.001		ACGATGGCTAATGAGAGTTAGGATGGTATTTTGTTTAGGTGGCATAGGTGT	51	TMANES+DGILFRWHRC	1
IRCSKCQQKIVTRKVKC	1	0.001		ACGATGGGGCGGATGGGTGTTTAGTATAATGAGCGGTATATGTAGACTTGT	51	TMGRMGV+YNERYM+TC	1
IRDGNGNFTSADGTVVC	1	0.001		ACGATGGTTAAGGTGCATAATATGTTTGCGAATCATGTTTGGCGTATTTGT	51	TMVKVHNMFANHVWRIC	1
IREK+IIAMLIKNA+DC	1	0.001		ACGATTAATAGGCATGCTGGTGATATGTAGAAGAGGGTGAAGCATAATTGT	51	TINRHAGDM+KRVKHNC	1
IRGQ+KCSWTSKLHGPC	1	0.001		ACGATTGAGAATTTGATGATGGTGAATGGGAGGACTGATCAGAGGAAGTGT	51	TIENLMMVNGRTDQRKC	1
IRH+RIEQTQNTRNRNC	1	0.001		ACGATTGAGAGTGAGAATGCTTAGCGGGCTGCTACTGCTGCGTCTTAGTGT	51	TIESENA+RAATAAS+C	1
IRIA+VFWIHKPFGMKC	1	0.001		ACGATTGTTATGTATCATGATGTGCATCATAGTTGGTGGTATACGCTGTGT	51	TIVMYHDVHHSWWYTLC	1
IRILVDYIRT+SNITLC	1	0.001		ACGATTTATTAGGCTCTGAATCCGGTGACGTAGAAGTAGCTTGCTCAGTGT	51	TIY+ALNPVT+K+LAQC	1
IRMWKNN+SNVIDLQKC	1	0.001		ACGCAGGAGAGTCTGGAGACGAATAGTAGTCCTAAGCATCAGTATCGTTGT	51	TQESLETNSSPKHQYRC	1
IRNNGKHKCMTERNDTC	1	0.001		ACGCAGGAGCCGATTGAGAATTGGCATTGTTAGGATACGATGAGTGCGTGT	51	TQEPIENWHC+DTMSAC	1
IRNPSDMVIRTDNGTSC	1	0.001		ACGCAGGAGGGGTATATGCCGATTGGTCATCAGTAGTTTAGGATGGGTTGT	51	TQEGYMPIGHQ+FRMGC	1
IRRSSHPNPVNPVPPLC	1	0.001		ACGCAGGATGATAGTAAGTAGGGGCATCCGAATACTGCGACTAGGAATTGT	51	TQDDSK+GHPNTATRNC	1
IRWRYHIWVSEYG+TLC	1	0.001		ACGCAGGCGGATCAGACGAGTACGGCGGCGTAGGTGTATAAGGATGTGTGT	51	TQADQTSTAA+VYKDVC	1
ISALTQNNRTEALKCTC	1	0.001		ACGCAGGGGAATACGAAGTGTTAGCCTACGGATAGGGATAGGACGCGGTGT	51	TQGNTKC+PTDRDRTRC	1
ISDMQQENSASQKTAGC	1	0.001		ACGCAGTATACTCAGAGTAGTACGAATTATGCGGAGAATAAGCTGGATTGT	51	TQYTQSSTNYAENKLDC	1
ISDVNSGHGNDHKTEGC	1	0.001		ACGCATAATGTTAATGAGGGGATTATGAAGGTGGATTGGAATGATCATTGT	51	THNVNEGIMKVDWNDHC	1
ISFSKIITA+EGNWRWC	1	0.001		ACGCATCAGCAGAGGTCGCCGAATGGGACTGATGGTACTCAGAGTTGTTGT	51	THQQRSPNGTDGTQSCC	1
ISGLGPMKKNSLIEQAC	1	0.001		ACGCATCCTCGTAGTAGGGATGAGAGGTGTTCGCCTACGGATGCGACGTGT	51	THPRSRDERCSPTDATC	1
ISKTWGVSTELN++LAC	1	0.001		ACGCATGATGTGGCGTCGAATAAGATTGGGAATATGCAGTCTTGGCATTGT	51	THDVASNKIGNMQSWHC	1
ISLRNADDHTLRGSI+C	1	0.001		ACGCCTTGGAATAGGGGTAATGGGACGAATCCTTAGCAGAAGTCTCATTGT	51	TPWNRGNGTNP+QKSHC	1
ISRNENAFNVKSSVKMC	1	0.001		ACGCGGAATCTTATGCCTATTAATCGTGATTGTCCGATGGATGGGGTGTGT	51	TRNLMPINRDCPMDGVC	1
ISRRGMLSCWWQ+TKC	1	0.001		ACGCGGAATGGTAATAGTAATGGTCGTCATGTGATGTAGGCTATGTGTTGT	51	TRNGNSNGRHVM+AMCC	1
IT+IGKV+HWIQLDMGC	1	0.001		ACGCGGTGTTATAATAGGCATTGTACGTAGGAGGTGGTGAGTGCTTGTTGT	51	TRCYNRHCT+EVVSACC	1
IT+PRRSEAQHRFWKNC	1	0.001		ACGCGTGGGACGAGTAATGCGTGGAGTTAGGAGCATGGTTGTGCTCAGTGT	51	TRGTSNAWS+EHGCAQC	1
ITAWPCMGDCEQAPRYC	1	0.001		ACGCGTTGTGATGATCTGGCGCTTTGGAAGAAGTCTGGGAAGAATCTTTGT	51	TRCDDLALWKKSGKNLC	1
ITDDVRRNRRNSPEVMC	1	0.001		ACGCGTTGTTGGATTAGTTTGAATCTTGGGAATTGTTATACTAGTCCGTGT	51	TRCWISLNLGNCYTSPC	1
ITEKLMDLYKWMRKTNC	1	0.001		ACGCTGAATACTGGGCGTAGGTTTGATAGGATTTCGGTTATGGCGCTTTGT	51	TLNTGRRFDRISVMALC	1
ITKSRRKWLCNDTTKCC	1	0.001		ACGCTGACGAGTATTTCGCAGAATAGTAATAAGTAGCTTGGGGTGAAGTGT	51	TLTSISQNSNK+LGVKC	1
ITSATTLDPQHG+HLMC	1	0.001		ACGCTGAGTCAGTAGACGAAGCCTGTTACGTAGCGGTAGGTGTCGGTGTGT	51	TLSQ+TKPVT+R+VSVC	1
ITSWRCN+VYWVDV+NC	1	0.001		ACGCTGGAGAGGAATAGTGTGGCTAGGTCGGGTATGTATATGGCGACTTGT	51	TLERNSVARSGMYMATC	1
IVCRKSMGCSY+TRRHC	1	0.001		ACGCTGGATTAGAGTAAGACTAGTAAGGTTGGTTCGAGGAAGGAGCCTTGT	51	TLD+SKTSKVGSRKEPC	1
IVMLT+NETKRHHGDIC	1	0.001		ACGCTGGATTTTGAGGTTATGACGTCGCGGCATTAGGGTAATGAGCGGTGT	51	TLDFEVMTSRH+GNERC	1
IVQRK+RQSGGHWVDSC	1	0.001		ACGCTGTATGATACGCATATGGTTCTTGCTCATGAGCCGATGATTATTTGT	51	TLYDTHMVLAHEPMIIC	1
IVRQLYTRELRKRKRNC	1	0.001		ACGCTTGGTAATAATGAGCGGACGGTTCAGCCGTGTAATAGGAGGGCGTGT	51	TLGNNERTVQPCNRRAC	1
IVSDIGQCDHTIDYTVC	1	0.001		ACGCTTTATATGACTACGTATCGTAATCCTAATAGGATGTAGCGTGATTGT	51	TLYMTTYRNPNRM+RDC	1
IVSRGLQRNDMERNPLC	1	0.001		ACGCTTTGGTCGGATAAGAATGGGGCTTAGATGAATATGGGTGTGACTTGT	51	TLWSDKNGA+MNMGVTC	1
IVSSMNLVRMDNHDWVC	1	0.001		ACGGAGACGAGGCAGTATCAGGTTTATCATCCGGCTCTTAGTCCGGTTTGT	51	TETRQYQVYHPALSPVC	1
IVWKKRLSERKHSSDGC	1	0.001		ACGGAGACTTGGAAGAATAATGGTGTGAGGACTTGGGAGATGCATGGTTGT	51	TETWKNNGVRTWEMHGC	1
IWTDTSKM+GIT+YSGC	1	0.001		ACGGAGATGAGGAATCGGTATGAGCATCTTGTGTCTTAGAATCAGTAGTGT	51	TEMRNRYEHLVS+NQ+C	1
IWTVKNQSMNNLTLRSC	1	0.001		ACGGAGATTAATACGCGGCAGTTTAATGGTTGTACTACTGGTAATACGTGT	51	TEINTRQFNGCTTGNTC	1
IWYWANRNRPWGTHVWC	1	0.001		ACGGAGCGTTAGCAGCCGCGTGGTTGTAGTTATGAGTAGTATGAGAGTTGT	51	TER+QPRGCSYE+YESC	1
IYGDRFNAEHMD+HNEC	1	0.001		ACGGAGTAGAGTGTGAAGAATCGTGATATTTTTTTGATTATGTATAAGTGT	51	TE+SVKNRDIFLIMYKC	1
IYRN++EMIAWMELIIC	1	0.001		ACGGATAAGTAGACTGATGATAAGCAGTATGCGTTTATGACTGGTGATTGT	51	TDK+TDDKQYAFMTGDC	1
IYTTK+NRR+SQAGSTC	1	0.001		ACGGATAGGATGCAGATGAGGCATCAGAGTGCTAATTAGAGGTTGATTTGT	51	TDRMQMRHQSAN+RLIC	1
IYVY+YKSGYVKFETLC	1	0.001		ACGGATGAGAATGGGACTATGGGTTCTTAGACGGTGCTTAAGTTTTATTGT	51	TDENGTMGS+TVLKFYC	1
K+DVYSTQSDIFDRLDC	1	0.001		ACGGATGGGCGTTCTAAGCGGAATAGTCAGAGGTAGATTTCTAAGCAGTGT	51	TDGRSKRNSQR+ISKQC	1
KASTDEIICWKDGSIGC	1	0.001		ACGGCGGTGTATAAGAGTATGTGGATTGAGGAGAAGTAGACGATTACTTGT	51	TAVYKSMWIEEK+TITC	1
KDKKD+IANKLSVNCTC	1	0.001		ACGGCTAAGTTTTTTAGTAAGTTTAAGAAGATTCATACGGGTTTGCAGTGT	51	TAKFFSKFKKIHTGLQC	1
KDMQCCIRSDFSY+MRC	1	0.001		ACGGCTCATTGTGGTATGACTAAGGTGCGTTAGCTGTTTGCGCAGCCGTGT	51	TAHCGMTKVR+LFAQPC	1
KENVDASVKLSMTEGWC	1	0.001		ACGGCTTATCTTAAGAATAATTAGGGTGTGTAGGTGTAGTCTAAGAATTGT	51	TAYLKNN+GV+V+SKNC	1
KGGDTGLDCNGYLFKIC	1	0.001		ACGGGGAATGATCTGTAGAGTGGTTCGCTGCATTATGATGTGTAGAGTTGT	51	TGNDL+SGSLHYDV+SC	1
KIDDEQESCLSSKTFKC	1	0.001		ACGGGTACGCCGCATTGTTAGCTTTTGACTATGAGTGCGAAGCTGGGGTGT	51	TGTPHC+LLTMSAKLGC	1
KNNDIRFAGLQAKHTMC	1	0.001		ACGGGTCATGTTGGGTAGTGGACGAAGTGGTTGCGGCTTTATATTCGGTGT	51	TGHVG+WTKWLRLYIRC	1
KSAARNFHRCKLLNKVC	1	0.001		ACGGTGATGATTTCTCCTGGTATGATGATGACTAGGGCTATTATGACGTGT	51	TVMISPGMMMTRAIMTC	1
KSKDMLNGVLHPVMFKC	1	0.001		ACGGTTAAGATTTATTTGGGTATTGAGAAGGAGATTAAGAATAATTCGTGT	51	TVKIYLGIEKEIKNNSC	1
KTSYGGL+LTRNMRIAC	1	0.001		ACGGTTACTAAGTAGATGAAGGAGAGGGATAAGTGGCTTCATGAGGTTTGT	51	TVTK+MKERDKWLHEVC	1
KYTMATIKLMRTKEKFC	1	0.001		ACGGTTGATTGGTTGAGGGCGACTGGGGTGCTTGTGTCGGATATGTGGTGT	51	TVDWLRATGVLVSDMWC	1
R+DPTSQRDLIRDQTSC	1	0.001		ACGTAGAAGATTATGAATGATAGGAATTATCAGTGGCATGTTCTGAAGTGT	51	T+KIMNDRNYQWHVLKC	1
RAVACNVKNTDHIMTVC	1	0.001		ACGTAGAAGCTTCATACGAAGAATAAGATGATTTGGCTGTCGAAGTATTGT	51	T+KLHTKNKMIWLSKYC	1
RCSANQDRPMSSMMLMC	1	0.001		ACGTAGAATCGTACTGATATTGGTGCTTAGACTTAGTTTATGAAGTAGTGT	51	T+NRTDIGA+T+FMK+C	1
RFMEVMHDQK+EWSMLC	1	0.001		ACGTAGAATGAGGATGCTGTGAATAATGTGGGTGTTGTTATTAATGAGTGT	51	T+NEDAVNNVGVVINEC	1
RFNDMLEE+AKKQNFQC	1	0.001		ACGTAGACTTCTTCTCGGAGGTTTCATCAGCCGAATAAGGATCTGACTTGT	51	T+TSSRRFHQPNKDLTC	1
RIRQTVVDGELLVTGLC	1	0.001		ACGTAGAGTTTTCTGTTGCAGTCGAATCTTCATTGTGTGTATACGCGTTGT	51	T+SFLLQSNLHCVYTRC	1
RKKHTNTRIYLYRSITC	1	0.001		ACGTAGATGAAGATTGCGTTGTTGTTGATGCGTAATTCGGAGTGTGGTTGT	51	T+MKIALLLMRNSECGC	1
RKNASEQR+GKTCPPKC	1	0.001		ACGTAGCATCTTAGGGTTCCGACTAGGATGGCGCTGACTAATCTGAAGTGT	51	T+HLRVPTRMALTNLKC	1
RLSPEAWQLTSFQVKLC	1	0.001		ACGTAGGAGAAGGATTCTCATCCGCGTACTAGGCGGAAGAGTTGTCTGTGT	51	T+EKDSHPRTRRKSCLC	1
RMICRRIC	1	0.001		ACGTAGGAGATGAGGTAGTCTTGGGATCTTTGTCATCAGAGGCGTGCTTGT	51	T+EMR+SWDLCHQRRAC	1
RMKTKRSSCTTSW+FMC	1	0.001		ACGTAGGATGATTTTGAGATGTAGAGGACGATTTTGAAGTGGAGTTATTGT	51	T+DDFEM+RTILKWSYC	1
RQPNAEMQSNPLPRDKC	1	0.001		ACGTAGGCTCAGTGGTATATGCATGGGACTAGGAGCTTTAATGTGCTGTGT	51	T+AQWYMHGTRSFNVLC	1
RQQNETGIRYWAPVTKC	1	0.001		ACGTAGGGTTGTAAGCAGTATCGGGATAAGGGTAATGCGGCGCAGACTTGT	51	T+GCKQYRDKGNAAQTC	1
RSDKRQRELGSENSRYC	1	0.001		ACGTAGTGTAAGATTTGTCAGTAGGAGAGGGATCGTATGAGTAGTGCGTGT	51	T+CKICQ+ERDRMSSAC	1
RSNVERTTIWA+KWPAC	1	0.001		ACGTAGTTGGAGCAGAATGATTTTGAGGGTGAGGCTGATTTTTAGCAGTGT	51	T+LEQNDFEGEADF+QC	1
RSRA+TEKNAHETRDKC	1	0.001		ACGTAGTTTTTTAAGAAGCAGCATAGTGTGGTTGTTTCGCTGAATGTTTGT	51	T+FFKKQHSVVVSLNVC	1
RWPVNYSHWITEQTSGC	1	0.001		ACGTATAAGAAGCATCGTCATTCGACGAATAATAAGTGGGATACTAAGTGT	51	TYKKHRHSTNNKWDTKC	1
RWRDMFEQAWVNWK+FC	1	0.001		ACGTATAAGCCGAGTGTTAATAGGAATAATATGTAGTAGCTTTTTAGGTGT	51	TYKPSVNRNNM++LFRC	1
RYDSCEVVNNDWAISKC	1	0.001		ACGTATAAGTAGAAGAAGTGGAAGCGGATTATTCGGTGTATGTCGACGTGT	51	TYK+KKWKRIIRCMSTC	1
T+AQWYMHGTRSFNVLC	1	0.001		ACGTATAATAAGTATCTTCAGGATTCGCAGCCTGATGAGACGACGATTTGT	51	TYNKYLQDSQPDETTIC	1
T+CKICQ+ERDRMSSAC	1	0.001		ACGTATAATATTTGTGATTCTTCGGATACTAATAATTCTACTAATAATTGT	51	TYNICDSSDTNNSTNNC	1
T+DDFEM+RTILKWSYC	1	0.001		ACGTATACGAAGCGTAGTTGTCAGATTAATTATATTAGTAAGGAGATTTGT	51	TYTKRSCQINYISKEIC	1
T+EKDSHPRTRRKSCLC	1	0.001		ACGTATAGTTATGAGCGGCTTAGGACTGAGAAGCATAAGGTGGATACGTGT	51	TYSYERLRTEKHKVDTC	1
T+EMR+SWDLCHQRRAC	1	0.001		ACGTATCCTATTGAGGAGGGTAGTTTTGTTGCGATGTATAAGGATACTTGT	51	TYPIEEGSFVAMYKDTC	1
T+FFKKQHSVVVSLNVC	1	0.001		ACGTATCCTTATGAGAAGTATGTGGAGTAGTTTGATACGTATGAGTATTGT	51	TYPYEKYVE+FDTYEYC	1
T+GCKQYRDKGNAAQTC	1	0.001		ACGTATCGGGCGCGTGCGATGCATTCGTGGGTGGGTTCGGATTATGCGTGT	51	TYRARAMHSWVGSDYAC	1
T+HLRVPTRMALTNLKC	1	0.001		ACGTATCTGACGGAGGCTATGGATACTCAGAATGTGTTTTGGACGAGTTGT	51	TYLTEAMDTQNVFWTSC	1
T+KIMNDRNYQWHVLKC	1	0.001		ACGTATGAGCAGGTGTAGCGGGCGCCGAGGGGTTCGATTAGTAAGATTTGT	51	TYEQV+RAPRGSISKIC	1
T+KLHTKNKMIWLSKYC	1	0.001		ACGTATGATTAGAAGTAGTATATGTTTTAGCTGTCGAGTAAGAGGCCTTGT	51	TYD+K+YMF+LSSKRPC	1
T+LEQNDFEGEADF+QC	1	0.001		ACGTATTCTGGTATGGCTAATCCGATTCAGGATATTGATTAGGAGTTGTGT	51	TYSGMANPIQDID+ELC	1
T+MKIALLLMRNSECGC	1	0.001		ACGTATTGGAAGATGACTAATAGTACGTATCGGAGGTATACTTAGAATTGT	51	TYWKMTNSTYRRYT+NC	1
T+NEDAVNNVGVVINEC	1	0.001		ACGTATTGTCAGAAGAATAATGAGATGATGTGTTAGTCGTCTGGTGCTTGT	51	TYCQKNNEMMC+SSGAC	1
T+NRTDIGA+T+FMK+C	1	0.001		ACGTATTGTGATAGTAATATTCAGGAGGAGAATTTGTGGCGGAAGATTTGT	51	TYCDSNIQEENLWRKIC	1
T+SFLLQSNLHCVYTRC	1	0.001		ACGTATTTTGATCGGGATTGTATGCATGAGATGTTGAAGGATGTGGTGTGT	51	TYFDRDCMHEMLKDVVC	1
T+TSSRRFHQPNKDLTC	1	0.001		ACGTCGCATACTCATAGGCAGTATCCGCGTGTGGAGGCTAGTCCGACTTGT	51	TSHTHRQYPRVEASPTC	1
TAHCGMTKVR+LFAQPC	1	0.001		ACGTCGGATGAGCATATTGCTCGTGAGATGAGTAGGAGGGATAATTTGTGT	51	TSDEHIAREMSRRDNLC	1
TAKFFSKFKKIHTGLQC	1	0.001		ACGTCTTAGGGGCAGGTGTTTAGTTTTATTCTTCTGCCTCATTAGGAGTGT	51	TS+GQVFSFILLPH+EC	1
TAVYKSMWIEEK+TITC	1	0.001		ACGTCTTGTGCTGATTCGAAGACTTATAATTTTGTTCATATGATGAATTGT	51	TSCADSKTYNFVHMMNC	1
TAYLKNN+GV+V+SKNC	1	0.001		ACGTGGAATCAGAATAAGACTCTTAATCCGTTTTATGGGATTATTGATTGT	51	TWNQNKTLNPFYGIIDC	1
TC+FYMVSCSKLSVIRC	1	0.001		ACGTGGAATGGGAAGTAGAGTGGTGATCATATTAGGCATTGTAAGCGGTGT	51	TWNGK+SGDHIRHCKRC	1
TCETE+HRNGRKFMYFC	1	0.001		ACGTGGAGGAGTAAGATGTATTGTAAGAATAGTGAGTAGGTGAATTGGTGT	51	TWRSKMYCKNSE+VNWC	1
TCIMCGQRYHKPLVR+C	1	0.001		ACGTGGATGCTTAAGTGGTGGTGTAGTGATAATATGTGGGAGTCGCTGTGT	51	TWMLKWWCSDNMWESLC	1
TCSDSRDMC+KLAWLRC	1	0.001		ACGTGGATTACTTAGAAGGGTCGGAAGTTGGATTATAAGAAGGTTCTTTGT	51	TWIT+KGRKLDYKKVLC	1
TCSKRTHQTDENAMNEC	1	0.001		ACGTGGCGTAATAATAGGAGTGTGAAGACTAATACTCGTTATAGGATTTGT	51	TWRNNRSVKTNTRYRIC	1
TCSVTMLLEELDWNENC	1	0.001		ACGTGGCTTGCTCAGTTGAATAGGTATATTGCGCAGATGCTGTGTATGTGT	51	TWLAQLNRYIAQMLCMC	1
TCTCY+MV+HTKYLKLC	1	0.001		ACGTGGGATGATTTGAAGTATAAGAGGCATAATAGGACTGCTTCGCTTTGT	51	TWDDLKYKRHNRTASLC	1
TCVN+NGWDLPDMNKNC	1	0.001		ACGTGGGTGATTAATCGTGATACTAAGAGGAGTAAGACGTGGACTTTGTGT	51	TWVINRDTKRSKTWTLC	1
TCYKWKKTWSKSTNDIC	1	0.001		ACGTGGGTGGTTACTGATAAGTTTCAGTCTCGGGTTACGCTGAAGTAGTGT	51	TWVVTDKFQSRVTLK+C	1
TDENGTMGS+TVLKFYC	1	0.001		ACGTGGTGGTGTATGTGGCTGAATGATACGTTGACGATTGCGGAGCAGTGT	51	TWWCMWLNDTLTIAEQC	1
TDGRSKRNSQR+ISKQC	1	0.001		ACGTGTACTTGTTATTAGATGGTTTAGCATACGAAGTATTTGAAGTTGTGT	51	TCTCY+MV+HTKYLKLC	1
TDK+TDDKQYAFMTGDC	1	0.001		ACGTGTAGTGTGACTATGCTTCTGGAGGAGCTGGATTGGAATGAGAATTGT	51	TCSVTMLLEELDWNENC	1
TDRMQMRHQSAN+RLIC	1	0.001		ACGTGTATTATGTGTGGGCAGAGGTACCATAAGCCGCTTGTTCGGTAGTGT	51	TCIMCGQRYHKPLVR+C	1
TE+SVKNRDIFLIMYKC	1	0.001		ACGTGTGAGACTGAGTAGCATAGGAATGGTAGGAAGTTTATGTATTTTTGT	51	TCETE+HRNGRKFMYFC	1
TEINTRQFNGCTTGNTC	1	0.001		ACGTGTGTTAATTAGAATGGTTGGGATCTGCCTGATATGAATAAGAATTGT	51	TCVN+NGWDLPDMNKNC	1
TEMRNRYEHLVS+NQ+C	1	0.001		ACGTGTTAGTTTTATATGGTTAGTTGTTCTAAGTTGAGTGTTATTAGGTGT	51	TC+FYMVSCSKLSVIRC	1
TER+QPRGCSYE+YESC	1	0.001		ACGTGTTATAAGTGGAAGAAGACTTGGAGTAAGAGTACGAATGATATTTGT	51	TCYKWKKTWSKSTNDIC	1
TETRQYQVYHPALSPVC	1	0.001		ACGTGTTCGGATAGTCGGGATATGTGTTAGAAGCTTGCGTGGTTGCGGTGT	51	TCSDSRDMC+KLAWLRC	1
TETWKNNGVRTWEMHGC	1	0.001		ACGTGTTCTAAGAGGACTCATCAGACGGATGAGAATGCGATGAATGAGTGT	51	TCSKRTHQTDENAMNEC	1
TFEVVQSECKLTFTTGC	1	0.001		ACGTTGAAGCGTTGTGTGAGTAAGAGGACGGATATTTAGTCGGTGTTGTGT	51	TLKRCVSKRTDI+SVLC	1
TFSESRQDIGMHVKSRC	1	0.001		ACGTTGAATGAGAGTATTCATAGGATTGAGCTGAATACGCGTCGTGTGTGT	51	TLNESIHRIELNTRRVC	1
TFSKQMIVLLLTPWVKC	1	0.001		ACGTTGATTATGAGTGCTATTACGGGTTTTTAGAATGATATGTTGTATTGT	51	TLIMSAITGF+NDMLYC	1
TFTNATDRKMRDQSDCC	1	0.001		ACGTTGGTGTGGAATTCTTCTGAGAGTTCTCAGCATCTTGAGAGGAGTTGT	51	TLVWNSSESSQHLERSC	1
TGHVG+WTKWLRLYIRC	1	0.001		ACGTTGTTTCAGAAGATTTTGTATACTACGCGTAATAGGCGTAAGCGTTGT	51	TLFQKILYTTRNRRKRC	1
TGNDL+SGSLHYDV+SC	1	0.001		ACGTTTACGAATGCGACTGATCGGAAGATGAGGGATCAGAGTGATTGTTGT	51	TFTNATDRKMRDQSDCC	1
TGTPHC+LLTMSAKLGC	1	0.001		ACGTTTGAGGTGGTGCAGTCGGAGTGTAAGTTGACTTTTACGACTGGTTGT	51	TFEVVQSECKLTFTTGC	1
THDVASNKIGNMQSWHC	1	0.001		ACGTTTTCTAAGCAGATGATTGTTTTGCTTCTTACGCCTTGGGTTAAGTGT	51	TFSKQMIVLLLTPWVKC	1
THNVNEGIMKVDWNDHC	1	0.001		ACGTTTTCTGAGAGTAGGCAGGATATTGGGATGCATGTGAAGAGTAGATGT	51	TFSESRQDIGMHVKSRC	1
THPRSRDERCSPTDATC	1	0.001		AGGAAGAAGCATACTAATACTAGGATTTATTTGTATAGGTCTATTACGTGT	51	RKKHTNTRIYLYRSITC	1
THQQRSPNGTDGTQSCC	1	0.001		AGGAAGAATGCTAGTGAGCAGAGGTAGGGGAAGACTTGTCCTCCGAAGTGT	51	RKNASEQR+GKTCPPKC	1
TIENLMMVNGRTDQRKC	1	0.001		AGGAGTAATGTTGAGCGGACGACGATTTGGGCTTAGAAGTGGCCTGCGTGT	51	RSNVERTTIWA+KWPAC	1
TIESENA+RAATAAS+C	1	0.001		AGGAGTGATAAGAGGCAGAGGGAGCTTGGGTCGGAGAATTCGCGTTATTGT	51	RSDKRQRELGSENSRYC	1
TINRHAGDM+KRVKHNC	1	0.001		AGGATGAAGACGAAGAGGTCGAGTTGTACTACTAGTTGGTAGTTTATGTGT	51	RMKTKRSSCTTSW+FMC	1
TIVMYHDVHHSWWYTLC	1	0.001		AGGATGATTTGTCGGCGGATTTGT	24	RMICRRIC	1
TIY+ALNPVT+K+LAQC	1	0.001		AGGATTCGTCAGACGGTTGTTGATGGGGAGCTGTTGGTTACTGGTCTTTGT	51	RIRQTVVDGELLVTGLC	1
TK+STSVRAYDN+A+NC	1	0.001		AGGCAGCAGAATGAGACGGGTATTCGTTATTGGGCTCCGGTGACTAAGTGT	51	RQQNETGIRYWAPVTKC	1
TKCTRPKLTKIPTYKVC	1	0.001		AGGCAGCCTAATGCTGAGATGCAGAGTAATCCTCTTCCGAGGGATAAGTGT	51	RQPNAEMQSNPLPRDKC	1
TKENMSRPEKIDMYTSC	1	0.001		AGGCTTAGTCCTGAGGCGTGGCAGTTGACTAGTTTTCAGGTTAAGTTGTGT	51	RLSPEAWQLTSFQVKLC	1
TKIKPRTYSGMHT+RFC	1	0.001		AGGGCGGTGGCGTGTAATGTCAAGAATACGGATCATATTATGACTGTATGT	51	RAVACNVKNTDHIMTVC	1
TKIWVLPKNDACNFWKC	1	0.001		AGGTAGGATCCTACTAGTCAGCGTGATCTTATTAGGGATCAGACTAGTTGT	51	R+DPTSQRDLIRDQTSC	1
TKKMNQNKLYKTWYK+C	1	0.001		AGGTATGATAGTTGTGAGGTGGTTAATAATGATTGGGCGATTAGTAAGTGT	51	RYDSCEVVNNDWAISKC	1
TKKPKTVL+SVAVL+AC	1	0.001		AGGTCTAGGGCTTAGACTGAGAAGAATGCTCATGAGACTCGGGATAAGTGT	51	RSRA+TEKNAHETRDKC	1
TKMNNED+SKSNTANFC	1	0.001		AGGTGGAGGGATATGTTTGAGCAGGCTTGGGTTAATTGGAAGTAGTTTTGT	51	RWRDMFEQAWVNWK+FC	1
TKNYNRYKSIRGIPCNC	1	0.001		AGGTGGCCTGTGAATTATTCGCATTGGATTACGGAGCAGACGTCTGGGTGT	51	RWPVNYSHWITEQTSGC	1
TKPNPSAIGCNAETSSC	1	0.001		AGGTGTAGTGCGAATCAGGATCGGCCGATGTCGAGTATGATGCTGATGTGT	51	RCSANQDRPMSSMMLMC	1
TKQE+KILGCVIPELCC	1	0.001		AGGTTTAATGATATGCTGGAGGAGTAGGCGAAGAAGCAGAATTTTCAGTGT	51	RFNDMLEE+AKKQNFQC	1
TKRNTIKSMWPSELTMC	1	0.001		AGGTTTATGGAGGTGATGCATGATCAGAAGTAGGAGTGGAGTATGCTTTGT	51	RFMEVMHDQK+EWSMLC	1
TKRNYLLRLLMIMQRRC	1	0.001		ATAAAGCAGTGTGTTATGGAGGGTGATGCTAATGAGGCGAAGAATCGGTGT	51	IKQCVMEGDANEAKNRC	1
TKSLGLNRRIDVSIRTC	1	0.001		ATAAAGCCGAGGAAGATTGTTAGTACTTAGTTGAATAAGCGTTGGAGTTGT	51	IKPRKIVST+LNKRWSC	1
TKSMPFTNNILSLDMNC	1	0.001		ATAAAGCCGTGTAAGGAGATGCTTAATATTCTGCATAATTGTCGGACGTGT	51	IKPCKEMLNILHNCRTC	1
TKVKRDMESGNVNVTHC	1	0.001		ATAAAGGGTCCGTGGAATAGGTAGAATGTGTATCCTTGTCATGAGGATTGT	51	IKGPWNR+NVYPCHEDC	1
TKVKSTSAGPSNWRFSC	1	0.001		ATAAAGTCTAAGACGTCTATTGCGCGGGTGGATTAGTATGCTGTGAATTGT	51	IKSKTSIARVD+YAVNC	1
TLD+SKTSKVGSRKEPC	1	0.001		ATAAATAATGGGACTGATGCTGCTAATCTGCATGAGATGCTTGCTGTGTGT	51	INNGTDAANLHEMLAVC	1
TLDFEVMTSRH+GNERC	1	0.001		ATAAATAGTACGCCGAGTTAGACGTTGTCGACGTATGGTACTACGTCTTGT	51	INSTPS+TLSTYGTTSC	1
TLERNSVARSGMYMATC	1	0.001		ATAAATAGTATGGGGAATAGTATGCGTCAGCCTTAGATGTATATGGGTTGT	51	INSMGNSMRQP+MYMGC	1
TLFQKILYTTRNRRKRC	1	0.001		ATAAATATGCCGGAGAATTAGACGGATGGTGTTCGTAAGCAGAGGGATTGT	51	INMPEN+TDGVRKQRDC	1
TLGNNERTVQPCNRRAC	1	0.001		ATAAATATTTCGTATTCTATTAATAGGCGGACGCTGAAGAAGAAGATGTGT	51	INISYSINRRTLKKKMC	1
TLIMSAITGF+NDMLYC	1	0.001		ATAAATGGGCCGAATGATATGACGAATTTGAGTTAGAGTACTCATGTTTGT	51	INGPNDMTNLS+STHVC	1
TLKRCVSKRTDI+SVLC	1	0.001		ATAAATTCGAGGAGGACGTTTAATCCGACGAAGCGTGAGCATACGCAGTGT	51	INSRRTFNPTKREHTQC	1
TLNESIHRIELNTRRVC	1	0.001		ATAAATTGTTATGCGGCGGATGTGCGGAATGATAAGACGTGGGTGTGTTGT	51	INCYAADVRNDKTWVCC	1
TLNTGRRFDRISVMALC	1	0.001		ATAACGAAGTCGCGGCGTAAGTGGCTGTGTAATGATACGACTAAGTGTTGT	51	ITKSRRKWLCNDTTKCC	1
TLSQ+TKPVT+R+VSVC	1	0.001		ATAACGAGTGCGACTACGCTGGATCCGCAGCATGGGTAGCATCTGATGTGT	51	ITSATTLDPQHG+HLMC	1
TLTSISQNSNK+LGVKC	1	0.001		ATAACGTAGATTGGTAAGGTGTAGCATTGGATTCAGCTGGATATGGGTTGT	51	IT+IGKV+HWIQLDMGC	1
TLVWNSSESSQHLERSC	1	0.001		ATAACTAGTTGGAGGTGTAATTAGGTGTATTGGGTTGATGTTTAGAATTGT	51	ITSWRCN+VYWVDV+NC	1
TLWSDKNGA+MNMGVTC	1	0.001		ATAACTGAGAAGTTGATGGATTTGTATAAGTGGATGAGGAAGACTAATTGT	51	ITEKLMDLYKWMRKTNC	1
TLYDTHMVLAHEPMIIC	1	0.001		ATAAGGGAGAAGTAGATTATTGCGATGCTGATTAAGAATGCGTAGGATTGT	51	IREK+IIAMLIKNA+DC	1
TLYMTTYRNPNRM+RDC	1	0.001		ATAAGGTGGCGTTATCATATTTGGGTTAGTGAGTATGGGTAGACTTTGTGT	51	IRWRYHIWVSEYG+TLC	1
TMANES+DGILFRWHRC	1	0.001		ATAAGTGATATGCAGCAGGAGAATAGTGCTAGTCAGAAGACGGCTGGGTGT	51	ISDMQQENSASQKTAGC	1
TMGRMGV+YNERYM+TC	1	0.001		ATAAGTGATGTGAATAGTGGGCATGGTAATGATCATAAGACTGAGGGTTGT	51	ISDVNSGHGNDHKTEGC	1
TMLHGKIAGNA+IGRWC	1	0.001		ATAAGTGCGCTGACGCAGAATAATAGGACTGAGGCTCTGAAGTGTACGTGT	51	ISALTQNNRTEALKCTC	1
TMNDMVLNLY+MEREMC	1	0.001		ATAATGCGTGAGGCGTGGAAGGTGATGGTTTAGAGGTAGGTTGGGCATTGT	51	IMREAWKVMV+R+VGHC	1
TMVKTYSAMVKHGRHTC	1	0.001		ATACAGACGGGGAATGCTCAGTCGTGGTTTTTGAAGTTTAATAGTTGTTGT	51	IQTGNAQSWFLKFNSCC	1
TMVKVHNMFANHVWRIC	1	0.001		ATACAGGGGCTTACGGGGCCTGTGTTGGCGGAGCCGATGATGGATGCTTGT	51	IQGLTGPVLAEPMMDAC	1
TNARYDRKMRHLSASNC	1	0.001		ATACAGTCGGAGAAGAATACGTAGCTGAAGAAGCGGAGGTAGGTGAATTGT	51	IQSEKNT+LKKRR+VNC	1
TNDPRDKEMRVMLSRKC	1	0.001		ATACATAGGATTTATCTTAAGGGTGTGAGTGCGGTGAATACGAAGAGTTGT	51	IHRIYLKGVSAVNTKSC	1
TNFVHVGTSVCMQRKHC	1	0.001		ATACATAGGCAGCATCATTTGACGGGGTCGTATGGTATGAGTAAGACTTGT	51	IHRQHHLTGSYGMSKTC	1
TNGKSCWNTSWRVKSRC	1	0.001		ATACATGAGGATTAGCATGTTGTGCTGGTCCATAATGAGGATTGTAAGTGT	51	IHED+HVVLVHNEDCKC	1
TNGSIEVENQ+KG+TIC	1	0.001		ATACCGCGGACGATTAAGACTATTTATGCGTGGACTATGACGGCGACGTGT	51	IPRTIKTIYAWTMTATC	1
TNHMDNPNTSPLSLRNC	1	0.001		ATACCGGAGAGTGCTATTGATCCTCGTACGGTGGTTGGTATTAATTAGTGT	51	IPESAIDPRTVVGIN+C	1
TNIPMSRSLWPMVKRSC	1	0.001		ATACCTATTCCGGGGCGTCAGAAGCATCAGTAGATGACGCGGCTTGCGTGT	51	IPIPGRQKHQ+MTRLAC	1
TNKCHRIQTDEGLSGTC	1	0.001		ATACGGATTGCTTAGGTGTTTTGGATTCATAAGCCTTTTGGGATGAAGTGT	51	IRIA+VFWIHKPFGMKC	1
TNKMPNTYRKCVAKAPC	1	0.001		ATACGGCATTAGAGGATTGAGCAGACGCAGAATACGCGGAATCGGAATTGT	51	IRH+RIEQTQNTRNRNC	1
TNMDISHAKLMCNGTYC	1	0.001		ATACGGGGGCAGTAGAAGTGTTCTTGGACGTCTAAGTTGCATGGTCCGTGT	51	IRGQ+KCSWTSKLHGPC	1
TNMKDVRYSMTIAA+PC	1	0.001		ATACGGTGTTCGAAGTGTCAGCAGAAGATTGTTACTAGGAAGGTGAAGTGT	51	IRCSKCQQKIVTRKVKC	1
TNNCFGVHLDNVVPKTC	1	0.001		ATACGTAATAATGGGAAGCATAAGTGTATGACGGAGAGGAATGATACGTGT	51	IRNNGKHKCMTERNDTC	1
TNPDRYAIEREL+QVTC	1	0.001		ATACGTGATGGTAATGGTAATTTTACTAGTGCGGATGGGACGGTGGTTTGT	51	IRDGNGNFTSADGTVVC	1
TNPEKK+RTNQTKVASC	1	0.001		ATACTGAAGGAGCGGAAGTCTGATATTCGTAAGGTGACTATTATGTTTTGT	51	ILKERKSDIRKVTIMFC	1
TNRNIRNDGCRYVYITC	1	0.001		ATACTGGGGATTTATATGCATAGTAAGGGTAAGAAGAAGAATCTGACTTGT	51	ILGIYMHSKGKKKNLTC	1
TNRSSKIHSLDHNLCTC	1	0.001		ATACTTAAGCTTATTCAGATGTTTAAGGGGTTGTATGTGTCTATGTATTGT	51	ILKLIQMFKGLYVSMYC	1
TNRWSFAATRRAMEAQC	1	0.001		ATACTTAAGGAGACGACTTCGGAGCCGCTTGTTGTTCAGCTGGCTTTGTGT	51	ILKETTSEPLVVQLALC	1
TNSQDT+ITPSLYPMSC	1	0.001		ATACTTCCTAGGTGGGATGCGAAGGAGAAGTAGGAGTATCTTGAGAAGTGT	51	ILPRWDAKEK+EYLEKC	1
TNVRCNQELRLLQTTNC	1	0.001		ATACTTGAGAGGGAGGAGATGTATGGGTGTGAGAATACGGATCGTTTGTGT	51	ILEREEMYGCENTDRLC	1
TNVVDAC+QNAYSKSRC	1	0.001		ATACTTTGGAGTACTAATACTAATATTAGTTTGCTTTCGAAGTCTAAGTGT	51	ILWSTNTNISLLSKSKC	1
TNWFWMRAYCLRWIIDC	1	0.001		ATAGAGAATGAGACTAATCGTACGAATATGACTGAGCATCGTAAGGCTTGT	51	IENETNRTNMTEHRKAC	1
TNWLADQKHGPARKKWC	1	0.001		ATAGAGGGTGATAATGCGAAGTAGGTTACGCAGCGTGGTAGGAAGTAGTGT	51	IEGDNAK+VTQRGRK+C	1
TNYIHRRRDTLLAFNHC	1	0.001		ATAGATACTATTCGTGCGAATATGAATAAGATTAGGAAGATGAATAATTGT	51	IDTIRANMNKIRKMNNC	1
TPWNRGNGTNP+QKSHC	1	0.001		ATAGATATTGGTGTTCTGAGTTCTGTGCTTTCGTAGAGTGAGTAGGTTTGT	51	IDIGVLSSVLS+SE+VC	1
TQADQTSTAA+VYKDVC	1	0.001		ATAGATGATAAGACGGTGACGGATCAGCAGACGGCTAGGCAGATGACGTGT	51	IDDKTVTDQQTARQMTC	1
TQDDSK+GHPNTATRNC	1	0.001		ATAGCGCAGATGATGATGTGGTTGATGACTGGGATTCCGTATAGGGATTGT	51	IAQMMMWLMTGIPYRDC	1
TQEGYMPIGHQ+FRMGC	1	0.001		ATAGCGGGTTGTCAGGGTGATGTGGATGGGAAGTATAAGACTGAGTTGTGT	51	IAGCQGDVDGKYKTELC	1
TQEPIENWHC+DTMSAC	1	0.001		ATAGCTTGTTCTACTAGTTGTAATGTGGTTTGTGCGCAGGGTACGAAGTGT	51	IACSTSCNVVCAQGTKC	1
TQESLETNSSPKHQYRC	1	0.001		ATAGGTAGGAAGTCTAATGTTGTTATGTGT	30	IGRKSNVVMC	1
TQGNTKC+PTDRDRTRC	1	0.001		ATAGGTTCGGCGATGGTGTCTGTGGGGTAGGCTGTTAAGAATACGCGGTGT	51	IGSAMVSVG+AVKNTRC	1
TQYTQSSTNYAENKLDC	1	0.001		ATAGTGTGGAAGAAGAGGCTTTCTGAGCGTAAGCATAGTAGTGATGGTTGT	51	IVWKKRLSERKHSSDGC	1
TR+KTMMTCLQT+SKMC	1	0.001		ATAGTTAGTAGTATGAATCTTGTTAGGATGGATAATCATGATTGGGTGTGT	51	IVSSMNLVRMDNHDWVC	1
TRCDDLALWKKSGKNLC	1	0.001		ATAGTTTCTGATATTGGGCAGTGTGATCATACTATTGATTATACGGTTTGT	51	IVSDIGQCDHTIDYTVC	1
TRCWISLNLGNCYTSPC	1	0.001		ATATAGCCTCGTAAGCTGCGTTTTATTCCGGGTACTAATGGTGGTTATTGT	51	I+PRKLRFIPGTNGGYC	1
TRCYNRHCT+EVVSACC	1	0.001		ATATATACTACTAAGTAGAATAGGCGTTAGAGTCAGGCTGGTTCTACGTGT	51	IYTTK+NRR+SQAGSTC	1
TREQKFPTNKPIRVLNC	1	0.001		ATATATCGTAATTAGTAGGAGATGATTGCTTGGATGGAGCTTATTATTTGT	51	IYRN++EMIAWMELIIC	1
TRGAHCRSKTSSNKPRC	1	0.001		ATATATGTTTATTAGTATAAGAGTGGTTATGTTAAGTTTGAGACGTTGTGT	51	IYVY+YKSGYVKFETLC	1
TRGTSNAWS+EHGCAQC	1	0.001		ATATCGAGGAATGAGAATGCGTTTAATGTTAAGAGTAGTGTTAAGATGTGT	51	ISRNENAFNVKSSVKMC	1
TRINRSDINKMEGLRQC	1	0.001		ATATCTAAGACTTGGGGTGTTAGTACGGAGCTGAATTAGTAGCTGGCTTGT	51	ISKTWGVSTELN++LAC	1
TRKAI+LDVYP+CIMKC	1	0.001		ATATCTGGTTTGGGTCCGATGAAGAAGAATAGTTTGATTGAGCAGGCTTGT	51	ISGLGPMKKNSLIEQAC	1
TRMCRRTKHRSRKCCNC	1	0.001		ATATCTTTGCGGAATGCGGATGATCATACGCTGCGTGGTTCTATTTAGTGT	51	ISLRNADDHTLRGSI+C	1
TRMSVDLTNGKV+MQAC	1	0.001		ATATGCTGTTTTTTGAATAATTTGAATGGTAAGCAGAGTTGTTGTCGGTGT	51	ICCFLNNLNGKQSCCRC	1
TRNGNSNGRHVM+AMCC	1	0.001		ATATGGACGGTTAAGAATCAGAGTATGAATAATCTTACTTTGCGGTCTTGT	51	IWTVKNQSMNNLTLRSC	1
TRNLMPINRDCPMDGVC	1	0.001		ATATGGACTGATACGTCGAAGATGTAGGGTATTACTTAGTATTCGGGTTGT	51	IWTDTSKM+GIT+YSGC	1
TRSHGNVRKHM+ALVDC	1	0.001		ATATGGTATTGGGCTAATAGGAATAGGCCTTGGGGTACTCATGTTTGGTGT	51	IWYWANRNRPWGTHVWC	1
TRSTMMSI+HAHTREYC	1	0.001		ATATGTAGGAAGACGACGGTGCATGCGCTTTCTCTGTAGGTGGTGGCGTGT	51	ICRKTTVHALSL+VVAC	1
TRTAKLYDRHQLEGPPC	1	0.001		ATATTGCTGTAGTTGAGTATTAGGCTTACTGAGAAGGTTGGTTTGGATTGT	51	ILL+LSIRLTEKVGLDC	1
TS+GQVFSFILLPH+EC	1	0.001		ATATTGTAGGCTGTTGAGGATATGTAGATGCCTAATGATGCGACGCCGTGT	51	IL+AVEDM+MPNDATPC	1
TSCADSKTYNFVHMMNC	1	0.001		ATATTGTATAAGAATACGTATGATAAGATGAAGTGGAAGAGTAAGGTTTGT	51	ILYKNTYDKMKWKSKVC	1
TSDEHIAREMSRRDNLC	1	0.001		ATATTTAATAAGGATATGGATCATGTGACGCAGTCTGAGACTTCGGAGTGT	51	IFNKDMDHVTQSETSEC	1
TSDYRIMN+SMERNILC	1	0.001		ATATTTAGAAGTAGATTAATATTTTTTTTTCGTTTGTGTACGTATTATTGT	51	IFRSRLIFFFRLCTYYC	1
TSEIE+KLGAKQFCEMC	1	0.001		ATATTTTCGACGGTTCAGAATGAGAAGAAGGCGAAGTAGGATTCTTCTTGT	51	IFSTVQNEKKAK+DSSC	1
TSERPRKKRLMTTRCPC	1	0.001		ATATTTTGGACTATGGAGATGGATCCTTGGTATGTGAAGAGTATGATTTGT	51	IFWTMEMDPWYVKSMIC	1
TSHTHRQYPRVEASPTC	1	0.001		ATATTTTTGCGTATGTCGAGGTCGGATTAGGCGAAGTGGGATGGTCATTGT	51	IFLRMSRSD+AKWDGHC	1
TSKCVNVTDLVNVCC	1	0.001		ATCAAGAATTATCCGTGGGCTCGGTCGTCTTGGGCTAAGGAGGAGTGTTGT	51	IKNYPWARSSWAKEECC	1
TSKMSGRHKINAGTSTC	1	0.001		ATCAAGTAAGCTTCATCAGCAGGTGAAGACGTATCGAATACGACGTGT	48	IK*ASSAGEDVSNTTC	1
TSN+RFMLYSAWVQIIC	1	0.001		ATCAATACTAATGATCTTATTAAGTATTTGGTTATTCATACTCAGGTGTGT	51	INTNDLIKYLVIHTQVC	1
TSNGPGASEMYTK+SNC	1	0.001		ATCCATATTAAGTCGACGATTTTTCATGGTAAGGAGATGTAGAGTATTTGT	51	IHIKSTIFHGKEM+SIC	1
TSNHRGGQYTITGMKQC	1	0.001		ATCCCGATGATTCCTTTTGATACTTTTATTAATATGTTTGTTAATGGGTGT	51	IPMIPFDTFINMFVNGC	1
TSPVTNMRRSGQVEHLC	1	0.001		ATCCGTATTTTGGTGGATTATATTCGGACTTAGTCGAATATTACTTTGTGT	51	IRILVDYIRT+SNITLC	1
TSTIRQK+NWMVKRKAC	1	0.001		ATCGATACGTTTGATCTTAAGTGTGCGTTTCGGGCGCTTCAGACGAATTGT	51	IDTFDLKCAFRALQTNC	1
TTAVESSCKDKHM+AIC	1	0.001		ATCGCTATGAATACTAAGAATCGGCCGAGTTATTCGTATTCTTAGAGTTGT	51	IAMNTKNRPSYSYS+SC	1
TTIM+WYSHMKFATV+C	1	0.001		ATCGGTGATGATCATATGTTTAATGAGTGTCAGAGTAATGAGTCTGCGTGT	51	IGDDHMFNECQSNESAC	1
TTITD+SDESPPKHTLC	1	0.001		ATCGTGTCTCGGGGGCTTCAGAGGAATGATATGGAGAGGAATCCTTTGTGT	51	IVSRGLQRNDMERNPLC	1
TTKDT+IEDAIDDNGSC	1	0.001		ATCTATGGTGATCGGTTTAATGCTGAGCATATGGATTAGCATAATGAGTGT	51	IYGDRFNAEHMD+HNEC	1
TTKNMRCGSVRSTATSC	1	0.001		ATGAAAAAGACGTCTGAGCGGTGGTTGAATAGTATGTAGTATATTAATTGT	51	YKKTSERWLNSM+YINC	1
TTNMSIRGGCDDNKYDC	1	0.001		ATGAAAAGTACGTATCTTTCGAAGAATTCGATTATGAAGGAGGTGTTTTGT	51	YKSTYLSKNSIMKEVFC	1
TTNSMSLYKQVDWDSNC	1	0.001		ATGAAAATGAAGCGTGATTGGTATGTGAAGAAGGGGCATTATATGAATTGT	51	YKMKRDWYVKKGHYMNC	1
TTRYAVKNVGKNL+LAC	1	0.001		ATGAAAATGTGGCCTACGAAGATTACGACTTAGCCGTAGCTGGAGAAGTGT	51	YKMWPTKITT+P+LEKC	1
TTTST+GNGWIYPPRNC	1	0.001		ATGAAAATTAAGAATTGTACTAAGTATGAGGTTGCTTGGAGGCTGTATTGT	51	YKIKNCTKYEVAWRLYC	1
TTVALKTCWH+FRAAAC	1	0.001		ATGAAAATTAAGTAGGATGTGATTTAGTAGAATGGTGAGAATCGTAGGTGT	51	YKIK+DVI++NGENRRC	1
TTVSREGMYTKRNRLRC	1	0.001		ATGAAAATTTTTAAGCTGTTTAATAATAAGAGGTGTAAGGTGAATGGGTGT	51	YKIFKLFNNKRCKVNGC	1
TTWVHPPRGGLKYTRKC	1	0.001		ATGAAAGATAAGGCGAATAGGAATGATAATAATAATATGTGTGCTAATTGT	51	YKDKANRNDNNNMCANC	1
TVDWLRATGVLVSDMWC	1	0.001		ATGAAAGCGAATAATGAGAAGTCGGTTAGGTTTCATACTCAGACGGCGTGT	51	YKANNEKSVRFHTQTAC	1
TVKIYLGIEKEIKNNSC	1	0.001		ATGAAATAGACGAGGGTGCTGATGTGTAGTAATATTATTCAGGTTTCTTGT	51	YK+TRVLMCSNIIQVSC	1
TVMISPGMMMTRAIMTC	1	0.001		ATGAAATGGGATCATCGTCGGTTTAGTTTTATTCCTTTTCATTTGACGTGT	51	YKWDHRRFSFIPFHLTC	1
TVTK+MKERDKWLHEVC	1	0.001		ATGAACAAGGTGGGTGATATTTTGTTGGAGCGTATGTAGAAGAATAGTTGT	51	YNKVGDILLERM+KNSC	1
TWDDLKYKRHNRTASLC	1	0.001		ATGAACAATTAGATTTCGGAGTCTAAGCTTATGAGTGGGAATAGTGTTTGT	51	YNN+ISESKLMSGNSVC	1
TWIT+KGRKLDYKKVLC	1	0.001		ATGAACAGAATGAGGCTAGTAGTATGCGTTTGGAATAGGCGGTGT	45	YNRMRLVVCVWNRRC	1
TWLAQLNRYIAQMLCMC	1	0.001		ATGAACATTAGTGCGGCGAAGAATTCGTATATGAGGATTGATGTGATGTGT	51	YNISAAKNSYMRIDVMC	1
TWMLKWWCSDNMWESLC	1	0.001		ATGAACCAGAGTGTTCATGAGGTTCATACGGCTAATAATCAGGCTATTTGT	51	YNQSVHEVHTANNQAIC	1
TWNGK+SGDHIRHCKRC	1	0.001		ATGAACCTGCATATGGATGAGTGGACTGATAGTGATAGTAATTTTGATTGT	51	YNLHMDEWTDSDSNFDC	1
TWNQNKTLNPFYGIIDC	1	0.001		ATGAACCTTATTAAGCAGAGTGATAATTGTTCGGATGCGAGTTAGTATTGT	51	YNLIKQSDNCSDAS+YC	1
TWRNNRSVKTNTRYRIC	1	0.001		ATGAACGAGACTAATGAGAATTTGAATAATAGGGTGACTCAGTATTTGTGT	51	YNETNENLNNRVTQYLC	1
TWRSKMYCKNSE+VNWC	1	0.001		ATGAACGATATTTCGCGTACTCGGAAGAGGGCGGAGCTTCGGAAGTGGTGT	51	YNDISRTRKRAELRKWC	1
TWVINRDTKRSKTWTLC	1	0.001		ATGAACGTTAAGCAGATGTAGAGGATGAATCCTAATATTCAGGAGGGTTGT	51	YNVKQM+RMNPNIQEGC	1
TWVVTDKFQSRVTLK+C	1	0.001		ATGAACTAGAGTTATTTGGTTTTTATTTGGCTTTCTTCTGCTGCTTCGTGT	51	YN+SYLVFIWLSSAASC	1
TWWCMWLNDTLTIAEQC	1	0.001		ATGAACTAGTGTCGTGGTTGGGATAATGATTCTCTTAATGAGAGGGTGTGT	51	YN+CRGWDNDSLNERVC	1
TYCDSNIQEENLWRKIC	1	0.001		ATGAACTATACGAATAGGGATTTGTTGGTTAAGCTGGTGTATACTAAGTGT	51	YNYTNRDLLVKLVYTKC	1
TYCQKNNEMMC+SSGAC	1	0.001		ATGAACTCGAAGATGTGGTCGTTGAGTGAGATGAAGTAGAAGTATAAGTGT	51	YNSKMWSLSEMK+KYKC	1
TYD+K+YMF+LSSKRPC	1	0.001		ATGAACTGTAAGGAGCAGGGGGGGAGTCGTAGTGATATGACGAATAATTGT	51	YNCKEQGGSRSDMTNNC	1
TYEQV+RAPRGSISKIC	1	0.001		ATGAACTTGCATAAGATTTTGTGTAATCAGTAGAGGCGGTCTTAGAGGTGT	51	YNLHKILCNQ+RRS+RC	1
TYFDRDCMHEMLKDVVC	1	0.001		ATGAACTTGGAGTAGAGTTATCATGAGTTTGTTAAGTATAGTGAGCATTGT	51	YNLE+SYHEFVKYSEHC	1
TYK+KKWKRIIRCMSTC	1	0.001		ATGAACTTGGGTCAGGAGTATGTTAATGTTATGTATGAGCAGAATCAGTGT	51	YNLGQEYVNVMYEQNQC	1
TYKKHRHSTNNKWDTKC	1	0.001		ATGAAGAAAGAGCTGCTGTATACGGGTAAGTGTTAGAGTCAGGCGATTTGT	51	YKKELLYTGKC+SQAIC	1
TYKPSVNRNNM++LFRC	1	0.001		ATGAAGAAATGTGCGTCGATGATTCATTTTACTTAGAAGACGTAGTTGTGT	51	YKKCASMIHFT+KT+LC	1
TYLTEAMDTQNVFWTSC	1	0.001		ATGAAGAACAATTATGATTCGCTTAAGCCGGTTATTGATAAGACGAGTTGT	51	YKNNYDSLKPVIDKTSC	1
TYNICDSSDTNNSTNNC	1	0.001		ATGAAGAAGAAGAAGACTTATAGGGCTCCTAATGAGGATCAGCATGCTTGT	51	YKKKKTYRAPNEDQHAC	1
TYNKYLQDSQPDETTIC	1	0.001		ATGAAGAAGAAGAAGTATAAGATTGATGTGCGTAATGAGAATGGTAATTGT	51	YKKKKYKIDVRNENGNC	1
TYPIEEGSFVAMYKDTC	1	0.001		ATGAAGAAGAAGAATAAGAATGTTGTGTATTCTCTGCATGAGCTGAAGTGT	51	YKKKNKNVVYSLHELKC	1
TYPYEKYVE+FDTYEYC	1	0.001		ATGAAGAAGAAGAATAAGGGTGTGCAGGCGTGGATGGAGTTGGAGAGTTGT	51	YKKKNKGVQAWMELESC	1
TYRARAMHSWVGSDYAC	1	0.001		ATGAAGAAGAAGAATAATGGTAATATGAGTGATAAGAATTAGAAGAGTTGT	51	YKKKNNGNMSDKN+KSC	1
TYSGMANPIQDID+ELC	1	0.001		ATGAAGAAGAAGAATAGGACGCAGCCTTCTGCTACGTTTCCTTGTCGTTGT	51	YKKKNRTQPSATFPCRC	1
TYSYERLRTEKHKVDTC	1	0.001		ATGAAGAAGAAGAATATGAATAGTAATATGAGTACTGCTTGTGTTCCTTGT	51	YKKKNMNSNMSTACVPC	1
TYTKRSCQINYISKEIC	1	0.001		ATGAAGAAGAAGAATATGGATGATTATCTGAAGGCGGATTTTGTTGTGTGT	51	YKKKNMDDYLKADFVVC	1
TYWKMTNSTYRRYT+NC	1	0.001		ATGAAGAAGAAGAATCATGTGAATAGTAAGATTTGGAATCTTGCTAAGTGT	51	YKKKNHVNSKIWNLAKC	1
Y*+MQNKMMWVDGITKC	1	0.001		ATGAAGAAGAAGAATGAGTGTTTTAATTGTGGGATTTGTACTACTAGTTGT	51	YKKKNECFNCGICTTSC	1
Y*EANGAIGT+PAARHC	1	0.001		ATGAAGAAGAAGAATGATAGTTGTAGTAATCTGAGGGTGGTTATGACTTGT	51	YKKKNDSCSNLRVVMTC	1
Y*FCCDIFVRKCHITC	1	0.001		ATGAAGAAGAAGAATGCGACTTGTCATCCTGGTCGTCTTCTGTAGTTTTGT	51	YKKKNATCHPGRLL+FC	1
Y*FRIFRGLLGIEVTIC	1	0.001		ATGAAGAAGAAGACGGAGATGAATTCTAGGTGTAATATGGATGCGATGTGT	51	YKKKTEMNSRCNMDAMC	1
Y*GFVVKCFYYSAKKRC	1	0.001		ATGAAGAAGAAGACTATGAAGGATTAGATTGATTGTGATATGAAGCAGTGT	51	YKKKTMKD+IDCDMKQC	1
Y*GSKKFSNFLKYCRRC	1	0.001		ATGAAGAAGAAGACTCCTTGGCGTAGTTAGAATTCTGATAAGCATAAGTGT	51	YKKKTPWRS+NSDKHKC	1
Y*HTHNLNTHLLRRMWC	1	0.001		ATGAAGAAGAAGACTTATAAGACGGAGAATGAGGCGACTAGTTTGGATTGT	51	YKKKTYKTENEATSLDC	1
Y*IISVA*GNHPNKPC	1	0.001		ATGAAGAAGAAGAGGAAGATTTTGAATTCGGATTCGAATAATGTGGATTGT	51	YKKKRKILNSDSNNVDC	1
Y*KTYILADLCVRLVRC	1	0.001		ATGAAGAAGAAGAGTCTTGATGAGTATACGATGCTTTTGGAGAAGAAGTGT	51	YKKKSLDEYTMLLEKKC	1
Y*NARRNCYNVYFAVC	1	0.001		ATGAAGAAGAAGATGAAGAATACGAATCATAATGGGCATGATGTGAATTGT	51	YKKKMKNTNHNGHDVNC	1
Y*PNKKNLKWRAVTVPC	1	0.001		ATGAAGAAGAAGATGCAGTAGGCTGCGGCTGTTAATTCGGTTTTGTAGTGT	51	YKKKMQ+AAAVNSVL+C	1
Y*PNNSDNVNIVDE+YC	1	0.001		ATGAAGAAGAAGATGGTTACTATTAGGAGTTATAGGTTGTCGGGGTGTTGT	51	YKKKMVTIRSYRLSGCC	1
Y*RTTSNYESMGSTTIC	1	0.001		ATGAAGAAGAAGATTAGGCATTATGAGATTATTGATACTAGTAAGAATTGT	51	YKKKIRHYEIIDTSKNC	1
Y*WRMHDMYRLLMLDMC	1	0.001		ATGAAGAAGAAGATTATTAGGGCTAGGGTTAATGCGACTAAGAGTCCTTGT	51	YKKKIIRARVNATKSPC	1
Y*YAAREHLDWKEFNC	1	0.001		ATGAAGAAGAAGATTGAGTGGGGGCGGAATGCTAGTTGGTGT	42	YKKKIEWGRNASWC	1
Y*YTMRNYHNRA+I+LC	1	0.001		ATGAAGAAGAAGATTGTTAAGAAGATGGAGAAGACTTTGATGTTTGGTTGT	51	YKKKIVKKMEKTLMFGC	1
Y++++WRRKNFLCHGYC	1	0.001		ATGAAGAAGAAGCAGATGTTTTAGAAGCAGAATTATAAGCCGAATGTGTGT	51	YKKKQMF+KQNYKPNVC	1
Y+++IEDAPAVSQLKTC	1	0.001		ATGAAGAAGAAGCAGGTTTTGATGGAGTGTGCTAAGGTGCAGAGTCGGTGT	51	YKKKQVLMECAKVQSRC	1
Y+++KHF+LRMGRMFIC	1	0.001		ATGAAGAAGAAGCATATGCATACTAATGATTATTCGACGTCGCGTCTGTGT	51	YKKKHMHTNDYSTSRLC	1
Y+++KIKARYEQIKTSC	1	0.001		ATGAAGAAGAAGCATTGTAGTCTGGAGTGTACTTTGTAGCATTAGACGTGT	51	YKKKHCSLECTL+H+TC	1
Y+++KVLVPVTGLEYRC	1	0.001		ATGAAGAAGAAGCGTGTGAGGACTAGTAAGAATACGGCTGTTCATCCGTGT	51	YKKKRVRTSKNTAVHPC	1
Y+++PTHLMKR+NWNLC	1	0.001		ATGAAGAAGAAGCTGAATACGCCTACGATTGCGCCTCTTATGAGTCAGTGT	51	YKKKLNTPTIAPLMSQC	1
Y+++TLFMEKLNDC+EC	1	0.001		ATGAAGAAGAAGCTTAATGCGCAGAATCTGCATAGGCATCGGAATCATTGT	51	YKKKLNAQNLHRHRNHC	1
Y+++YAQTEVWMCDE+C	1	0.001		ATGAAGAAGAAGGAGCAGGATGGTTCGTCTTATTATATGTGTGTTGATTGT	51	YKKKEQDGSSYYMCVDC	1
Y++ADAHL++FYTHCRC	1	0.001		ATGAAGAAGAAGGAGGTGTTTACTGATTATGAGGAGGAGCATGAGAAGTGT	51	YKKKEVFTDYEEEHEKC	1
Y++ADK+MQ+RIDKKLC	1	0.001		ATGAAGAAGAAGGATAAGAGTCTGCAGGTTGGTTCTCCGATGAGTTATTGT	51	YKKKDKSLQVGSPMSYC	1
Y++AEKFSNVESQVDNC	1	0.001		ATGAAGAAGAAGGATACTGTTTGTGAGACGAAGGAGATTAGTTGGAATTGT	51	YKKKDTVCETKEISWNC	1
Y++AF+AKNVGVPHHSC	1	0.001		ATGAAGAAGAAGGATCTGCATATGCAGGATAATACTGAGAATATTTAGTGT	51	YKKKDLHMQDNTENI+C	1
Y++ANNKVET+LKNNSC	1	0.001		ATGAAGAAGAAGGATTATAATTGTGGTAGGAATTCTGATAAGTTGTGTTGT	51	YKKKDYNCGRNSDKLCC	1
Y++ATDPWSDRDNQEAC	1	0.001		ATGAAGAAGAAGGGGGAGACTAGGAATATGGTGAAGGCGAAGTAGTCTTGT	51	YKKKGETRNMVKAK+SC	1
Y++ATIKRTSNKGPVKC	1	0.001		ATGAAGAAGAAGGGTCAGAAGAAGAAGTATAAGACGGATCAGTAGGTGTGT	51	YKKKGQKKKYKTDQ+VC	1
Y++ATNGSWKKRITAVC	1	0.001		ATGAAGAAGAAGGTGTATAGTCTGCCGATTACTATTACGAATGAGGAGTGT	51	YKKKVYSLPITITNEEC	1
Y++ATNNHVMKTL+YVC	1	0.001		ATGAAGAAGAAGTAGAGGGCTTAGATTGGTATGTTTAATACTAGTATGTGT	51	YKKK+RA+IGMFNTSMC	1
Y++ATVLLQPTAMHLRC	1	0.001		ATGAAGAAGAAGTAGCATAATATTTGTGGGTAGCATAGTCGGGAGCTGTGT	51	YKKK+HNICG+HSRELC	1
Y++AVASISAKDYT+EC	1	0.001		ATGAAGAAGAAGTAGGCTCATAATCCGAAGAGGAATACTGGTGATACTTGT	51	YKKK+AHNPKRNTGDTC	1
Y++AYNETVGPYFPDTC	1	0.001		ATGAAGAAGAAGTATATGAGGTAGGTGCATGATATTGGTGAGGATTCTTGT	51	YKKKYMR+VHDIGEDSC	1
Y++CGSYNDFEKVVFMC	1	0.001		ATGAAGAAGAAGTATCCGGCGTTGCATTTTGCTTATAAGGTGAAGGGTTGT	51	YKKKYPALHFAYKVKGC	1
Y++CHEYEADVENSDWC	1	0.001		ATGAAGAAGAAGTATTATAGGAAGACTCGGCAGTCGCGGGCGTAGCCGTGT	51	YKKKYYRKTRQSRA+PC	1
Y++CKEFCE+VMCIMMC	1	0.001		ATGAAGAAGAAGTATTTGAAGCGTCAGGCTTATCGGAAGTGTTAGACGTGT	51	YKKKYLKRQAYRKC+TC	1
Y++CLSAMRIEDETIPC	1	0.001		ATGAAGAAGAAGTCTAATTGTATTTCGCGGTCTATTACGCTGGGTTGTTGT	51	YKKKSNCISRSITLGCC	1
Y++CMVIESKSVVSPTC	1	0.001		ATGAAGAAGAAGTGGAAGATTTGTAGTCAGGGTAGGTAGATTACTTTTTGT	51	YKKKWKICSQGR+ITFC	1
Y++D+DRNLKCRTLDAC	1	0.001		ATGAAGAAGAAGTGGTAGCAGAATAAGAAGGCGTTTAATAAGGTTCTTTGT	51	YKKKW+QNKKAFNKVLC	1
Y++DCWLTYIAQQSQYC	1	0.001		ATGAAGAAGAAGTGTATGGATGTTAATAGTTATTATGATTGTAATATTTGT	51	YKKKCMDVNSYYDCNIC	1
Y++DDAENR+YTTNVNC	1	0.001		ATGAAGAAGAAGTGTGGTTTTCCTAATGGTAGGTGGAAGAATGCTATTTGT	51	YKKKCGFPNGRWKNAIC	1
Y++DGHDEWNLVCLALC	1	0.001		ATGAAGAAGAAGTGTTAGATGCATATGAATTGGAGCGATAAGAAGGGTTGT	51	YKKKC+MHMNWSDKKGC	1
Y++DGSENTKYTSAM+C	1	0.001		ATGAAGAAGAAGTTTAGTGTGCATGTTAGGAAGCAGTATAAGTTTGTGTGT	51	YKKKFSVHVRKQYKFVC	1
Y++DHNLGKYDESIIAC	1	0.001		ATGAAGAAGAATAAGAAGAAGTGTCAGCAGGGTAAGGGGAATAGTAAGTGT	51	YKKNKKKCQQGKGNSKC	1
Y++DLH+PAIHDDRQPC	1	0.001		ATGAAGAAGAATAAGAGGACGTAGAAGAATGTGTGGAAGAAGGCTATGTGT	51	YKKNKRT+KNVWKKAMC	1
Y++DLTPYIKSTHQTRC	1	0.001		ATGAAGAAGAATAAGAGTGCTAGTTTGAATCCGACTTAGAGTATGCAGTGT	51	YKKNKSASLNPT+SMQC	1
Y++DMKRCSSLRMDNRC	1	0.001		ATGAAGAAGAATAAGAGTGGGTTTATGCAGGGTCTTATGTTTATTAAGTGT	51	YKKNKSGFMQGLMFIKC	1
Y++DNWPNTWPWADNRC	1	0.001		ATGAAGAAGAATAAGTGTTGTTGGAATAATGAAATTATGGGTCAGAGGTGT	51	YKKNKCCWNNEIMGQRC	1
Y++DSSTTMLVLKGLTC	1	0.001		ATGAAGAAGAATAATATTATGAATACTTGGTTGTAGGAGAGGCTTTGTTGT	51	YKKNNIMNTWL+ERLCC	1
Y++DVFKKTKKLAWLSC	1	0.001		ATGAAGAAGAATAATGTGGAGAATATGATGGTTAAGAGGTTGATTTCGTGT	51	YKKNNVENMMVKRLISC	1
Y++EARDSSAKHITNKC	1	0.001		ATGAAGAAGAATAATTCGGGTCGGATTGATAGGAATGTTAATTGTACGTGT	51	YKKNNSGRIDRNVNCTC	1
Y++ECNCNGKGSCIAEC	1	0.001		ATGAAGAAGAATAATTTTTGTAAGGGTGTTAGTAAGAATCTTGGTGTTTGT	51	YKKNNFCKGVSKNLGVC	1
Y++EDWTPNW+SDGGDC	1	0.001		ATGAAGAAGAATACGCATTATTATGAGACGCGTCATGCGAAGGCTAAGTGT	51	YKKNTHYYETRHAKAKC	1
Y++EGKTSVCHIPNSEC	1	0.001		ATGAAGAAGAATACGGCGGGGACGCAGCTGTCTATGGGGATGTCGAATTGT	51	YKKNTAGTQLSMGMSNC	1
Y++EIARMHGALEEMVC	1	0.001		ATGAAGAAGAATACGTCGCGTACTACGCTGTTGAAGGAGATGTCGGTTTGT	51	YKKNTSRTTLLKEMSVC	1
Y++EKAMCLLLIRRSNC	1	0.001		ATGAAGAAGAATACTTAGATTCGTATGACTAGTACTAATTCGTATTATTGT	51	YKKNT+IRMTSTNSYYC	1
Y++EKEM+RNLRYRCNC	1	0.001		ATGAAGAAGAATACTTAGGCGTCGAGTGAGCCTGGGCATTTTACTTCTTGT	51	YKKNT+ASSEPGHFTSC	1
Y++EPGMESKPDYLEIC	1	0.001		ATGAAGAAGAATAGGATGAGTAGTCGGATTGATGTGTCGCAGCATGAGTGT	51	YKKNRMSSRIDVSQHEC	1
Y++ER+VTDSASYWRNC	1	0.001		ATGAAGAAGAATAGGATTAAGTCTGATGATCATGCTGTTAAGTAGAAGTGT	51	YKKNRIKSDDHAVK+KC	1
Y++FFCRDGNHYL+YKC	1	0.001		ATGAAGAAGAATAGGGGTTAGGGTAATGGGAGTAAGTGGATTAGGCTTTGT	51	YKKNRG+GNGSKWIRLC	1
Y++FVSE+WFMNGMCPC	1	0.001		ATGAAGAAGAATAGTATGATTAGTTAGCAGGAGGTTAAGTATGTTGCTTGT	51	YKKNSMIS+QEVKYVAC	1
Y++G+MTMLDNDDRAMC	1	0.001		ATGAAGAAGAATAGTGGGATGTAGGAGACGTGTATGTCTTCTTTGATTTGT	51	YKKNSGM+ETCMSSLIC	1
Y++GDL+AENDEKVCYC	1	0.001		ATGAAGAAGAATAGTTAGATTCAGCATATGATTACGTAGAAGACTATGTGT	51	YKKNS+IQHMIT+KTMC	1
Y++GGAANVDKHSKQPC	1	0.001		ATGAAGAAGAATAGTTCGCATTGTGAGATGATGAATACGGTGACGTATTGT	51	YKKNSSHCEMMNTVTYC	1
Y++GSHYLITNLSVHSC	1	0.001		ATGAAGAAGAATAGTTTTGATTTGAATTCGGTTAATTATACGAGTGTGTGT	51	YKKNSFDLNSVNYTSVC	1
Y++GVRNYISNPDV+WC	1	0.001		ATGAAGAAGAATATGAGGAAGATGAATTATTATGAGTGTTGGACGAAGTGT	51	YKKNMRKMNYYECWTKC	1
Y++GWPNRDTHMQKAQC	1	0.001		ATGAAGAAGAATATGAGTGCGGAGTTGCATCAGGGTACGCCTCCGAAGTGT	51	YKKNMSAELHQGTPPKC	1
Y++GYTKD+ETIPHPMC	1	0.001		ATGAAGAAGAATATGCTTCATAGTTCGAAGGATAAGCGTGTGCTGAATTGT	51	YKKNMLHSSKDKRVLNC	1
Y++H+MNA+YQLYQTGC	1	0.001		ATGAAGAAGAATATGTAGAGTAGGGGTGTGTGTTAGTGGGATTTGGCGTGT	51	YKKNM+SRGVC+WDLAC	1
Y++HERQS+KDNLGYRC	1	0.001		ATGAAGAAGAATATGTATTATATTAGTAGTACGCATTGGTGGAAGATGTGT	51	YKKNMYYISSTHWWKMC	1
Y++HRHNAHKRHNNKMC	1	0.001		ATGAAGAAGAATATGTGGCGGAAGCCTGTTAAGACGATTATGACGACGTGT	51	YKKNMWRKPVKTIMTTC	1
Y++I++GNKIRC+TVYC	1	0.001		ATGAAGAAGAATATTAAGCTGAGTGAGGAGGATAGGATGCCGTGTTTTTGT	51	YKKNIKLSEEDRMPCFC	1
Y++IAVEILNTYKPFAC	1	0.001		ATGAAGAAGAATATTCATACGGAGAGGAGTACTTAGACTGGGAAGAAGTGT	51	YKKNIHTERST+TGKKC	1
Y++IDAG+TIKLHRI+C	1	0.001		ATGAAGAAGAATATTGATAGTGGGATTAATGTGCATCGGTGTAATTATTGT	51	YKKNIDSGINVHRCNYC	1
Y++IISCQS+TSEKKNC	1	0.001		ATGAAGAAGAATATTGATGTGCATGAGTATTTGACGTCTCATGGTCAGTGT	51	YKKNIDVHEYLTSHGQC	1
Y++IKGSHEWSVCVKNC	1	0.001		ATGAAGAAGAATCAGGTGCATTAGAGGCCGTAGAGGTAGTCGTGGAATTGT	51	YKKNQVH+RP+R+SWNC	1
Y++ILASCVKIMKSVNC	1	0.001		ATGAAGAAGAATCATAAGAAGAGTTTGAGTGAGGATAGTCATGTGTATTGT	51	YKKNHKKSLSEDSHVYC	1
Y++ILTVLWKSEV+CIC	1	0.001		ATGAAGAAGAATCGGGATCGGATTAAGAAGTCGGTTCCTAGGTGTGATTGT	51	YKKNRDRIKKSVPRCDC	1
Y++INCCTDGGTRLSVC	1	0.001		ATGAAGAAGAATCGTATTCGGTTTAGTGAGCGGACTGCTTGTAAGGAGTGT	51	YKKNRIRFSERTACKEC	1
Y++INTMEKKTNGRKKC	1	0.001		ATGAAGAAGAATCGTTTGGTTAATGGGAGGAGTGCGACGATGCGGCATTGT	51	YKKNRLVNGRSATMRHC	1
Y++IRGMLIWRCLLWKC	1	0.001		ATGAAGAAGAATCTGTTGTATATTGAGGAGGATAATTGTAGTTGGAATTGT	51	YKKNLLYIEEDNCSWNC	1
Y++ISEK+RRAWIYTPC	1	0.001		ATGAAGAAGAATGAGAATAATACTTAGTAGTTTTTTTAGTGTAAGGTGTGT	51	YKKNENNT++FF+CKVC	1
Y++IVKLRGNVEKLSVC	1	0.001		ATGAAGAAGAATGAGCAGTGGCGGTATTATGATGCTAATACGAAGCTTTGT	51	YKKNEQWRYYDANTKLC	1
Y++IYPVRFRLKEGIVC	1	0.001		ATGAAGAAGAATGAGTATGAGAGTGAGAATTATGATATTCGGAATTGGTGT	51	YKKNEYESENYDIRNWC	1
Y++K+TNDGPLNIFMTC	1	0.001		ATGAAGAAGAATGATGCTATGATTAGTCTGTCGTATCCGAGTGTTATTTGT	51	YKKNDAMISLSYPSVIC	1
Y++KCAECNLNHDDNNC	1	0.001		ATGAAGAAGAATGATTATAAGACTTGTATTTTTTCTAATGATGTGTATTGT	51	YKKNDYKTCIFSNDVYC	1
Y++KGMLLGAFFDW+MC	1	0.001		ATGAAGAAGAATGATTATTCGCATAAGAAGCCGAAGACTACGCCGTGTTGT	51	YKKNDYSHKKPKTTPCC	1
Y++KIADN+AFERNLLC	1	0.001		ATGAAGAAGAATGATTTTGCGAATGATATTTAGTATTTTTTGCGGCGTTGT	51	YKKNDFANDI+YFLRRC	1
Y++KKWRSRKKERCIDC	1	0.001		ATGAAGAAGAATGCGGATAATAAGGTTGTGCGTCGTAAGAGGAGTATTTGT	51	YKKNADNKVVRRKRSIC	1
Y++KMSKSKS+STRQDC	1	0.001		ATGAAGAAGAATGCTATTAAGAATAAGTCGTAGAGTGTGTGTCATACTTGT	51	YKKNAIKNKS+SVCHTC	1
Y++KNCEIFDA+ERHSC	1	0.001		ATGAAGAAGAATGCTCCGTATTTTAATATGTAGATTGGGACTGGGCATTGT	51	YKKNAPYFNM+IGTGHC	1
Y++KNMR+VVLPYHQEC	1	0.001		ATGAAGAAGAATGCTTCGAATATGACTACGTCTAGTTTTAATAAGCGTTGT	51	YKKNASNMTTSSFNKRC	1
Y++KNPVSNTCWSTIEC	1	0.001		ATGAAGAAGAATGTGTATGTTAATAAGTCGGGTGGTAATTGTTTTGTGTGT	51	YKKNVYVNKSGGNCFVC	1
Y++KNTFIFEEQTSTCC	1	0.001		ATGAAGAAGAATGTTATGCAGCATTCGCCGCTTGTTAATCGGACTAATTGT	51	YKKNVMQHSPLVNRTNC	1
Y++KPEK+YGCS+TMVC	1	0.001		ATGAAGAAGAATGTTATGTTGAATAGTTCTACGAGTAATGGGGATTTGTGT	51	YKKNVMLNSSTSNGDLC	1
Y++KR+INHRTLDCHEC	1	0.001		ATGAAGAAGAATTAGAGGTAGATTAGTAATTTTCCTGATGGTATGTATTGT	51	YKKN+R+ISNFPDGMYC	1
Y++KRHPHSVYTRTRSC	1	0.001		ATGAAGAAGAATTATGATAGTCAGAATAAGATTATGATGACGGGTCGTTGT	51	YKKNYDSQNKIMMTGRC	1
Y++KRIDNALTT+RVTC	1	0.001		ATGAAGAAGAATTATGGTACTGGGATTAGGATTAGGTCGAGTCGGTGTTGT	51	YKKNYGTGIRIRSSRCC	1
Y++KRIEQKAVSNRNLC	1	0.001		ATGAAGAAGAATTCTCGTAGTCATTAGCAGGAGTAGATTTTTATTAAGTGT	51	YKKNSRSH+QE+IFIKC	1
Y++KRISISEAQGLVHC	1	0.001		ATGAAGAAGAATTCTGATGTGGTTGTGAATAAGAAGGGTATTTTTTTGTGT	51	YKKNSDVVVNKKGIFLC	1
Y++KRTTRKINDTLHDC	1	0.001		ATGAAGAAGAATTGGTTGTATTCGGATACTGCTGCTTCGAGGAGGATGTGT	51	YKKNWLYSDTAASRRMC	1
Y++KSKDTVDYLMSSDC	1	0.001		ATGAAGAAGAATTGTGCTAATGCTTGTAGTAGGTCGCTGTATATGTTTTGT	51	YKKNCANACSRSLYMFC	1
Y++KSRNMSRQTPNMTC	1	0.001		ATGAAGAAGAATTTGTAGTGGTAGCCTTAGAATAAGGATATGAATCTTTGT	51	YKKNL+W+P+NKDMNLC	1
Y++KTMAMMLRPRRNTC	1	0.001		ATGAAGAAGAATTTTAATAATAGGTGTTTTTGTATTGATAGTGATTCGTGT	51	YKKNFNNRCFCIDSDSC	1
Y++KTTFDPNARTDAKC	1	0.001		ATGAAGAAGACGAAGATGAGTGGTAAGGTGACTCGTAAGACTCGGGCGTGT	51	YKKTKMSGKVTRKTRAC	1
Y++KTYLHMSCSTKCNC	1	0.001		ATGAAGAAGACGAAGATTTATCTTCATTGTAAGACTGCGGCGCATACTTGT	51	YKKTKIYLHCKTAAHTC	1
Y++KVNSDDASMKAEPC	1	0.001		ATGAAGAAGACGAAGCAGTGGACTGTTAGTGATTGGATGCCGACTGTGTGT	51	YKKTKQWTVSDWMPTVC	1
Y++KY++RYMYYARVLC	1	0.001		ATGAAGAAGACGAAGCATGTGGGGAATGATTAGGTGTCGAGGAAGATTTGT	51	YKKTKHVGND+VSRKIC	1
Y++KYIK+HAKYFLK+C	1	0.001		ATGAAGAAGACGAAGTTTGCTTTGGCGTATATGATTAAGATGGCGATGTGT	51	YKKTKFALAYMIKMAMC	1
Y++LCKAVVCP+RLLKC	1	0.001		ATGAAGAAGACGAATCGTACTATGGATAATTCGATGAGTCAGACTCAGTGT	51	YKKTNRTMDNSMSQTQC	1
Y++LCYDRPKTESCSAC	1	0.001		ATGAAGAAGACGAGGCAGCTTGTGTTGTCGACGGATCGTGAGAATACGTGT	51	YKKTRQLVLSTDRENTC	1
Y++LDKNYKRDIDACYC	1	0.001		ATGAAGAAGACGAGTGATCGTTTGGATAAGGTGGTGCCGCTTATTATGTGT	51	YKKTSDRLDKVVPLIMC	1
Y++LG+PNGTRMNSTHC	1	0.001		ATGAAGAAGACGAGTGTGTGGAAGATGGGTGCGACTTAGGGTATTAATTGT	51	YKKTSVWKMGAT+GINC	1
Y++LHTWPPTSDNVELC	1	0.001		ATGAAGAAGACGCATATTGTGAGTCCGCTTAATTATAAGATGGCTGAGTGT	51	YKKTHIVSPLNYKMAEC	1
Y++LKCSVASKSNWSYC	1	0.001		ATGAAGAAGACGCGGAGGTTGTGTCGGTATGTTATTTTTATTATGAAGTGT	51	YKKTRRLCRYVIFIMKC	1
Y++LKITVKEYTLHTKC	1	0.001		ATGAAGAAGACGCGGTGTCCGAATATGCCTCGGAAGTATGAGCTGTAGTGT	51	YKKTRCPNMPRKYEL+C	1
Y++LKKSRKLDSRVNWC	1	0.001		ATGAAGAAGACGGAGATTAGTCATGAGCAGCGTTATGCGTGGGCTGAGTGT	51	YKKTEISHEQRYAWAEC	1
Y++LMFNPLFGRDRYGC	1	0.001		ATGAAGAAGACGGAGTGGCATACTAAGAATGCTATGAAGCATAGTAATTGT	51	YKKTEWHTKNAMKHSNC	1
Y++LPKWSNYGNVGHRC	1	0.001		ATGAAGAAGACGTATACGAATAGTAATAGTACGAATTAGAGTGTTTATTGT	51	YKKTYTNSNSTN+SVYC	1
Y++LSLVFGRE+RLDDC	1	0.001		ATGAAGAAGACGTATGTGATGATTTGTATTCCGTATAGTAGGTGGATTTGT	51	YKKTYVMICIPYSRWIC	1
Y++LTGENIY+TKLNPC	1	0.001		ATGAAGAAGACGTTGACTAGGATTGTGAGGTAGAAGTGTTGTCTGATGTGT	51	YKKTLTRIVR+KCCLMC	1
Y++MA+NMNHRNCRCIC	1	0.001		ATGAAGAAGACGTTGTGTCGTGATACTAGTAGGCATCGTAGTACTGCTTGT	51	YKKTLCRDTSRHRSTAC	1
Y++MAMILRTETESAVC	1	0.001		ATGAAGAAGACTAAGACGATTTAGACGTAGGATGGTAATGGTCCGAATTGT	51	YKKTKTI+T+DGNGPNC	1
Y++MCRNHGMDMMMMMC	1	0.001		ATGAAGAAGACTAAGGATACTCGGACTACTTAGACGACGTATACGACGTGT	51	YKKTKDTRTT+TTYTTC	1
Y++MEKNTINYRYKDAC	1	0.001		ATGAAGAAGACTAATAATAAGAGGTATAAGGTGAATCCTGAGTTGAATTGT	51	YKKTNNKRYKVNPELNC	1
Y++MENRMHWQTYATKC	1	0.001		ATGAAGAAGACTAATCTGCGGCAGGAGATTGGTACGTAGATGGCGAATTGT	51	YKKTNLRQEIGT+MANC	1
Y++MFDRMRYDWYNS+C	1	0.001		ATGAAGAAGACTAATGGGTGTACGTATTGGACGATTGAGTCGCAGGTTTGT	51	YKKTNGCTYWTIESQVC	1
Y++MGKTTQCKN+CGFC	1	0.001		ATGAAGAAGACTAATGTTATTACTTGGAGTCAGTTTATGCAGATGTTGTGT	51	YKKTNVITWSQFMQMLC	1
Y++MHHFNDNNERKIIC	1	0.001		ATGAAGAAGACTACGAATGGTCGGACTCTGTATGATCTTTAGAAGACGTGT	51	YKKTTNGRTLYDL+KTC	1
Y++MMCTEPNIQAEWTC	1	0.001		ATGAAGAAGACTACGCATTCGCCTCATGAGATGAATAGGCAGTGTATTTGT	51	YKKTTHSPHEMNRQCIC	1
Y++MRSQLCARVMNTRC	1	0.001		ATGAAGAAGACTACTTCGGAGATTGATAAGGAGGCGAAGGATCATCTTTGT	51	YKKTTSEIDKEAKDHLC	1
Y++MSCVNSTDNGWKFC	1	0.001		ATGAAGAAGACTAGTTATCTGGAGTAGTATGCGTAGTAGGGGCCTTTGTGT	51	YKKTSYLE+YA++GPLC	1
Y++MSPSTRRLMCPSVC	1	0.001		ATGAAGAAGACTATTACGAGGCAGTTTTGTAGGCCGAGTAGTCAGATGTGT	51	YKKTITRQFCRPSSQMC	1
Y++MTGKSSGFTDNLFC	1	0.001		ATGAAGAAGACTCATATGGTGACGTTTAGGACTGTGCATGGGAAGAGGTGT	51	YKKTHMVTFRTVHGKRC	1
Y++MTRKHVMRIMNGAC	1	0.001		ATGAAGAAGACTCATTTGGTGCGGAAGGAGTGGTATTTGTGGGATTGTTGT	51	YKKTHLVRKEWYLWDCC	1
Y++MVKECDNATYPAQC	1	0.001		ATGAAGAAGACTGAGATGCGGATTAAGAAGAATAGTTATACTACGCTTTGT	51	YKKTEMRIKKNSYTTLC	1
Y++N+RKNLSYDHL+HC	1	0.001		ATGAAGAAGACTGAGCTTGCTAAGGATACGAAGAAGTGGGATTAGTCGTGT	51	YKKTELAKDTKKWD+SC	1
Y++NALYKDPNKTTRSC	1	0.001		ATGAAGAAGACTGAGGATACGAGGACGTGTAATCGTTATGAGAATACTTGT	51	YKKTEDTRTCNRYENTC	1
Y++NDINSNNQENCSSC	1	0.001		ATGAAGAAGACTGATAAGGATTGTGCGAAGAATTGGAATTATATTAGTTGT	51	YKKTDKDCAKNWNYISC	1
Y++NDTQFYIA+VNFRC	1	0.001		ATGAAGAAGACTGATAATAATGTGTTGTAGAAGGTTTAGTGGTATCGTTGT	51	YKKTDNNVL+KV+WYRC	1
Y++NDVFITITSYTTFC	1	0.001		ATGAAGAAGACTGATATGAAGCCGTGTAAGATTACTTCGCATACGAGTTGT	51	YKKTDMKPCKITSHTSC	1
Y++NDVPSMKRNEGAHC	1	0.001		ATGAAGAAGACTGATCCTGAGAGGACGCATCGTATTTTGTGTGATGGTTGT	51	YKKTDPERTHRILCDGC	1
Y++NEGKTI+ET+VDIC	1	0.001		ATGAAGAAGACTGATGTGTGTTAGACTATTGCGCATTTTAAGAATCAGTGT	51	YKKTDVC+TIAHFKNQC	1
Y++NHDILASLGMINNC	1	0.001		ATGAAGAAGACTGGTTATTTTTGGTATCATATTCTGTGGAAGATTGGGTGT	51	YKKTGYFWYHILWKIGC	1
Y++NIVATS+VSSIGTC	1	0.001		ATGAAGAAGACTTATACGCATATTAAGTGTTCGCCTTCTTTTAAGAAGTGT	51	YKKTYTHIKCSPSFKKC	1
Y++NLEQPRNGYCYKTC	1	0.001		ATGAAGAAGACTTATAGGACGTGTATTCGGCTTCAGGCTTATTAGACTTGT	51	YKKTYRTCIRLQAY+TC	1
Y++NLNYGYCNSRYNKC	1	0.001		ATGAAGAAGACTTATAGTTGTATGACTTTGAGTGATGTGCAGATGGGTTGT	51	YKKTYSCMTLSDVQMGC	1
Y++NLPSWGAYTYVITC	1	0.001		ATGAAGAAGACTTATATGAGTAAGATTGTGTATAGTGTTGCTGATGATTGT	51	YKKTYMSKIVYSVADDC	1
Y++NMIKRVERNSAYRC	1	0.001		ATGAAGAAGACTTATATGTGTATGAATGATATTACGGAGACTTGGACGTGT	51	YKKTYMCMNDITETWTC	1
Y++NNRRRRTNT+*TNC	1	0.001		ATGAAGAAGACTTGGACTACGTAGGTGACGCATACTCTGCTGGGTTTTTGT	51	YKKTWTT+VTHTLLGFC	1
Y++NPMRNYCGLFPNVC	1	0.001		ATGAAGAAGACTTGGATGCATAAGTAGAGGCCTAAGTTTAAGACTAATTGT	51	YKKTWMHK+RPKFKTNC	1
Y++NQTLGRITTTTLNC	1	0.001		ATGAAGAAGACTTGTACTAATAGTATTTGTAGTTTTAAGAATATTAGTTGT	51	YKKTCTNSICSFKNISC	1
Y++NRDKNQAI+SAWKC	1	0.001		ATGAAGAAGAGGAAGGCTGATAGGTCTGTTAAGATGTAGGAGACTGGTTGT	51	YKKRKADRSVKM+ETGC	1
Y++NSVTAIAKKKTGTC	1	0.001		ATGAAGAAGAGGAATCCTGGGATTAGGCATTATAAGAATGTGGGGGTGTGT	51	YKKRNPGIRHYKNVGVC	1
Y++NTNMYMMLTVGTRC	1	0.001		ATGAAGAAGAGGAATTAGACGGAGGTGACTAATCAGTATCATCAGGAGTGT	51	YKKRN+TEVTNQYHQEC	1
Y++NYHNYTKGLYCVKC	1	0.001		ATGAAGAAGAGGACGGTGCTTGCGAATAATCGTAAGGTGAAGTGGGGTTGT	51	YKKRTVLANNRKVKWGC	1
Y++NYSSSDEHWLNEDC	1	0.001		ATGAAGAAGAGGACTACTCTGATGCCTGTTAATCGTGAGCAGGAGGGGTGT	51	YKKRTTLMPVNREQEGC	1
Y++PLPKLSIDGRVKLC	1	0.001		ATGAAGAAGAGGACTCCGAAGCTTGGGATGGCTAAGTTTGAGCTGAATTGT	51	YKKRTPKLGMAKFELNC	1
Y++PQHQRKLAKLATLC	1	0.001		ATGAAGAAGAGGAGGTTGATTAGGCAGCTGCTTCCGCAGCCGATGCTGTGT	51	YKKRRLIRQLLPQPMLC	1
Y++PRSKSIPGHKEDNC	1	0.001		ATGAAGAAGAGGAGTACGATGAATGCTTAGCGTGTGTAGCAGTGTGGGTGT	51	YKKRSTMNA+RV+QCGC	1
Y++PT+VNKNHGDN+VC	1	0.001		ATGAAGAAGAGGATGAGTTAGCTTGGTATTCATAAGGCTCCTGATGCTTGT	51	YKKRMS+LGIHKAPDAC	1
Y++PTQIDSPYSEPTPC	1	0.001		ATGAAGAAGAGGATGATGGCTGATATTCTTTCGCGTGATGATACTGAGTGT	51	YKKRMMADILSRDDTEC	1
Y++PYESACSLNICVVC	1	0.001		ATGAAGAAGAGGATGGGCAGGAATAGGCGTGTTTCTACGAGGCGTGATTGT	51	YKKRMGRNRRVSTRRDC	1
Y++Q+EVTAYESYSDLC	1	0.001		ATGAAGAAGAGGATTAGTTAGGCGACGTATCATAATTGGGTGCGTTATTGT	51	YKKRIS+ATYHNWVRYC	1
Y++QADNTSNKHISSFC	1	0.001		ATGAAGAAGAGGATTTGGAATTAGAGTAGTGCTTTGAGGCCGCGGCCTTGT	51	YKKRIWN+SSALRPRPC	1
Y++QASTRRRNDSIMDC	1	0.001		ATGAAGAAGAGGATTTGTTTTAATATGACGATGCAGCTTGCTAAGCGTTGT	51	YKKRICFNMTMQLAKRC	1
Y++QGKMCRPLARVNNC	1	0.001		ATGAAGAAGAGGCAGAGTCTGATTAGGCTTAGGAATTCTGATTAGCATTGT	51	YKKRQSLIRLRNSD+HC	1
Y++QGTSGLMKRKY+HC	1	0.001		ATGAAGAAGAGGCATTAGAGGTCTTCTAAGGAGTCGAAGACGGAGCGTTGT	51	YKKRH+RSSKESKTERC	1
Y++QK+ILIQAILHEEC	1	0.001		ATGAAGAAGAGGCATTATAGGGTGTATCTGGAGTATCAGAATGATCTGTGT	51	YKKRHYRVYLEYQNDLC	1
Y++QLKNQLCCFSVLTC	1	0.001		ATGAAGAAGAGGCCGAATGAGCTTTAGCATAATAAGTATAAGCGTACGTGT	51	YKKRPNEL+HNKYKRTC	1
Y++QNSSDPKEIKIGRC	1	0.001		ATGAAGAAGAGGCCGGGTACGTGGGGTCTTTCGACGCGTAAGAAGTTTTGT	51	YKKRPGTWGLSTRKKFC	1
Y++QTCQAGIRFVSETC	1	0.001		ATGAAGAAGAGGCGTATGCAGGGTGCTAAGTCTGGGGTGTATATTTCTTGT	51	YKKRRMQGAKSGVYISC	1
Y++QTRMFM+WCY+RVC	1	0.001		ATGAAGAAGAGGCTGGTTGAGATGCTTTGTGATACTTGGGTTAAGCTGTGT	51	YKKRLVEMLCDTWVKLC	1
Y++R+GPNVRHLNNDLC	1	0.001		ATGAAGAAGAGGCTTAAGCTGGCGAATGATGAGTGTACGATGCCGAATTGT	51	YKKRLKLANDECTMPNC	1
Y++R+RKNMAIAVPNIC	1	0.001		ATGAAGAAGAGGCTTATGCTTTATAATCCGACGTTTCTTCCGGTGAAGTGT	51	YKKRLMLYNPTFLPVKC	1
Y++R+TYYRRNPY+RKC	1	0.001		ATGAAGAAGAGGGAGTGGACTCTTCCGCGTATTGATAAGACGTTGTTGTGT	51	YKKREWTLPRIDKTLLC	1
Y++RAGVSVGIKNSIGC	1	0.001		ATGAAGAAGAGGGCGATTAGGGATTGTTCGAATTAGAAGTATACGATGTGT	51	YKKRAIRDCSN+KYTMC	1
Y++RAPITRQWLEHWSC	1	0.001		ATGAAGAAGAGGTATACGAGTAAGAGTCAGTATGGTCATGATGAGTTTTGT	51	YKKRYTSKSQYGHDEFC	1
Y++RDGRQISDDSLSFC	1	0.001		ATGAAGAAGAGGTATACGCATAATTCGCAGTAGGTTGGTACGGAGGATTGT	51	YKKRYTHNSQ+VGTEDC	1
Y++RIVVVSRRNGLTGC	1	0.001		ATGAAGAAGAGGTCTATTACGAAGGTTGCGAATAGGTTTTTTTAGAATTGT	51	YKKRSITKVANRFF+NC	1
Y++RKYCIGPDHAVWDC	1	0.001		ATGAAGAAGAGGTCTTATTAGAGTACTGGTGTTACTACTTGGGAGGAGTGT	51	YKKRSY+STGVTTWEEC	1
Y++RLKNRTKKRMHLAC	1	0.001		ATGAAGAAGAGTAAGAAGCAGAGGAGTAGGTATCGTGCTAATTTTGTGTGT	51	YKKSKKQRSRYRANFVC	1
Y++RLT+ELHVW+SHRC	1	0.001		ATGAAGAAGAGTAAGAGTCGGATGTAGGAGGTTGTGAATTGTTAGTATTGT	51	YKKSKSRM+EVVNC+YC	1
Y++RMNNMRNIGE+VRC	1	0.001		ATGAAGAAGAGTAAGGTTAGGCATTCTATGAATCCGCTTTTGTAGGGTTGT	51	YKKSKVRHSMNPLL+GC	1
Y++RMS+TRYNKWQTAC	1	0.001		ATGAAGAAGAGTAATAATTATGCTCAGAAGCATTAGATGTCGAATCATTGT	51	YKKSNNYAQKH+MSNHC	1
Y++RNMTYIIRANNVHC	1	0.001		ATGAAGAAGAGTAATAATTGTGTGGTGGATTCGTAGATTGCGAGTGATTGT	51	YKKSNNCVVDS+IASDC	1
Y++RNS+KFNAKKELVC	1	0.001		ATGAAGAAGAGTAATATGAGGAAGCCTTTGATTTTGAATGTTAGGAAGTGT	51	YKKSNMRKPLILNVRKC	1
Y++RQQVSKVVMNSSGC	1	0.001		ATGAAGAAGAGTAATCAGTGTTTTATTACGCAGCGGCATAAGATGCGTTGT	51	YKKSNQCFITQRHKMRC	1
Y++RRSWNYVSRYSRIC	1	0.001		ATGAAGAAGAGTAATGCTGTTGTTTATAGTATGATGAAGCGTAGCGTTTGT	51	YKKSNAVVYSMMKRSVC	1
Y++RS+CMGGYMMANIC	1	0.001		ATGAAGAAGAGTAATTAGCGTCGGGATGTGGTGACTACTTGGATGGGTTGT	51	YKKSN+RRDVVTTWMGC	1
Y++RSQNRRKYLMCEYC	1	0.001		ATGAAGAAGAGTACGACTTAGATGACGGTGATTTTGCCTACGAATATGTGT	51	YKKSTT+MTVILPTNMC	1
Y++RVVLVYTPKRILRC	1	0.001		ATGAAGAAGAGTACTAGGAGTACGGATGAGAATGATGCGAATAGTTATTGT	51	YKKSTRSTDENDANSYC	1
Y++SEKLNTGCANETVC	1	0.001		ATGAAGAAGAGTACTGCGTATTTTGAGACTGGGTATACTTCGCAGATTTGT	51	YKKSTAYFETGYTSQIC	1
Y++SESKIEMISCELDC	1	0.001		ATGAAGAAGAGTAGGATTAATACGTATACTGCGGTTAAGTGTAAGATTTGT	51	YKKSRINTYTAVKCKIC	1
Y++SEY+DTV+R+YLTC	1	0.001		ATGAAGAAGAGTAGTAGGAAGCGTATTATTGATACTATTTATCATTTGTGT	51	YKKSSRKRIIDTIYHLC	1
Y++SGTPKSHYRKDR+C	1	0.001		ATGAAGAAGAGTAGTAGGTTTAAGCGTTAGAGTGATAAGTATCTGCGTTGT	51	YKKSSRFKR+SDKYLRC	1
Y++SHKNNNHAGYNRKC	1	0.001		ATGAAGAAGAGTAGTATTTTTTATTATTATGTTATGTTGAGGTGGAAGTGT	51	YKKSSIFYYYVMLRWKC	1
Y++SIIMSSWCTMQVRC	1	0.001		ATGAAGAAGAGTATGCGGTGGAGTGTTCAGTATGAGATTAGGAGGACTTGT	51	YKKSMRWSVQYEIRRTC	1
Y++SKLTRNQKASRVQC	1	0.001		ATGAAGAAGAGTCAGACTTGTTCTCCGGTGCAGAATTAGAGGGATTAGTGT	51	YKKSQTCSPVQN+RD+C	1
Y++SKPENMMLLDLYAC	1	0.001		ATGAAGAAGAGTCCGATTCATGTGCGTAATAGTAGGCTGTTGATGAAGTGT	51	YKKSPIHVRNSRLLMKC	1
Y++SMFV+YT+LGDTIC	1	0.001		ATGAAGAAGAGTCGTACGGTGCATCGTGGTGCTTGGATGGCTTATGCGTGT	51	YKKSRTVHRGAWMAYAC	1
Y++SMWVYMRCKDVNAC	1	0.001		ATGAAGAAGAGTGAGCATGGTAAGTCGAATCCGAAGATTCAGGTGACTTGT	51	YKKSEHGKSNPKIQVTC	1
Y++SNM+RFEMDVANLC	1	0.001		ATGAAGAAGAGTGAGCGTGGGACTAAGTGGCTTATTACTGATGGGCGGTGT	51	YKKSERGTKWLITDGRC	1
Y++SPA+PNEWISKPYC	1	0.001		ATGAAGAAGAGTGATCAGATTTTTACGAATAGTTTGTCGGATTAGCAGTGT	51	YKKSDQIFTNSLSD+QC	1
Y++SPNITVNVPRSDVC	1	0.001		ATGAAGAAGAGTGATTGTAATTTGGGTCGTGAGGCTTGGAAGATGTATTGT	51	YKKSDCNLGREAWKMYC	1
Y++SRDLYKMQWCNADC	1	0.001		ATGAAGAAGAGTGCGGAGTTGACGAATTTTTCTAGGGCGACTATTCATTGT	51	YKKSAELTNFSRATIHC	1
Y++SRKELSNCRIEDLC	1	0.001		ATGAAGAAGAGTGGTGCTTGGAATATGGGTCAGAGTGCGTTTCGTAGGTGT	51	YKKSGAWNMGQSAFRRC	1
Y++SRLARANH+HSFMC	1	0.001		ATGAAGAAGAGTGTGCAGACGAGGTGTGCTATTTATTCGAGTTATAATTGT	51	YKKSVQTRCAIYSSYNC	1
Y++SRTENGTADNMLFC	1	0.001		ATGAAGAAGAGTGTGGGTTAGTTTATTAAGGCGAGGGATATGAATGCGTGT	51	YKKSVG+FIKARDMNAC	1
Y++SSRHTCKVWHWQTC	1	0.001		ATGAAGAAGAGTGTTAAGGATGAGTTGTTTTTTAGGAGTTGGTAGAGTTGT	51	YKKSVKDELFFRSW+SC	1
Y++SSSHGDRSIYSRNC	1	0.001		ATGAAGAAGAGTTAGATGAAGAATGATTAGCGGCAGAATTGTAATGTTTGT	51	YKKS+MKND+RQNCNVC	1
Y++STAWGVECMKKFSC	1	0.001		ATGAAGAAGAGTTAGGGTATGTATACTCGGACGTGGGCGCTGGGTGTGTGT	51	YKKS+GMYTRTWALGVC	1
Y++SVDQAMNLYEWRPC	1	0.001		ATGAAGAAGAGTTATAATAATAAGTGTGTTGATTATAATCAGTTGATGTGT	51	YKKSYNNKCVDYNQLMC	1
Y++SVTQRTLAGSRHKC	1	0.001		ATGAAGAAGAGTTGGATTGTTAAGTATCTTGAGGTGGTGCTTAATGAGTGT	51	YKKSWIVKYLEVVLNEC	1
Y++TANEAS+LKVVWMC	1	0.001		ATGAAGAAGAGTTTGTGTTAGCCGACTCAGAGGTATAGTTGTCGTTTGTGT	51	YKKSLC+PTQRYSCRLC	1
Y++TCD+DPGTGALRNC	1	0.001		ATGAAGAAGAGTTTTGTGTAGGTTGGGATTGATCTTGAGATGGTTCTGTGT	51	YKKSFV+VGIDLEMVLC	1
Y++TEIPVSRQALHL+C	1	0.001		ATGAAGAAGATGAAGAAGGCGAATAATATGTTGATTGGGAATGATGGTTGT	51	YKKMKKANNMLIGNDGC	1
Y++TGAMNYSIRRRNEC	1	0.001		ATGAAGAAGATGAAGAATTAGATGGCTGATACTCAGCCTAATAGTGTTTGT	51	YKKMKN+MADTQPNSVC	1
Y++TGEAPYFIVLTLTC	1	0.001		ATGAAGAAGATGAAGATTGTGTTGTGTACTAGGAATTCTCAGCGTGAGTGT	51	YKKMKIVLCTRNSQREC	1
Y++TGNAAI+HPRQKKC	1	0.001		ATGAAGAAGATGAATAATCCTAGTACGCGGATGTCGTCTACGGAGTATTGT	51	YKKMNNPSTRMSSTEYC	1
Y++TIHLIRLQMQRYSC	1	0.001		ATGAAGAAGATGAATGAGACGTCTAATAGGGAGGTGCGGAGGAAGCGGTGT	51	YKKMNETSNREVRRKRC	1
[truncated: 123,352 more rows]

## Sheet: E8_Rd3
Peptide sequence	raad	%		DNA sequence	length	Peptide sequence	read
[truncated: 133,702 more rows]

[truncated: 4 more sheets: E8_Rd4, E8_Rd5, E8_Rd6, E8_Rd7]
